# Supplementary material for: Rapid assessment of hand reaching using virtual reality and application in cerebellar stroke
Source: PLoS One. 2022 Sep 29;17(9):e0275220. doi: 10.1371/journal.pone.0275220 (PMC9522266; doi:10.1371/journal.pone.0275220)
Supplement: S1 Data — (ZIP) [file pone.0275220.s003.zip]

Archive with 6 entries (5 files):
- Stroke Data/
- __MACOSX/._Stroke Data
- Stroke Data/ProVRb_293_dataVisInvisHand2021-09-01-16-12-44.txt
- __MACOSX/Stroke Data/._ProVRb_293_dataVisInvisHand2021-09-01-16-12-44.txt
- Stroke Data/ProVRb_225_dataVisInvisHand2021-08-30-16-19-55.txt
- __MACOSX/Stroke Data/._ProVRb_225_dataVisInvisHand2021-08-30-16-19-55.txt
