# Supplementary material for: Rapid assessment of hand reaching using virtual reality and application in cerebellar stroke
Source: PLoS One. 2022 Sep 29;17(9):e0275220. doi: 10.1371/journal.pone.0275220 (PMC9522266; doi:10.1371/journal.pone.0275220)
Supplement: S1 Data — (ZIP) [file pone.0275220.s003.zip › Stroke Data/ProVRb_293_dataVisInvisHand2021-09-01-16-12-44.txt]

VisInvisHand - List of Errors by Trial; Handedness: 1

 End: 161412.417 Start:  161355.527 Theta: 1.605703 Ball Pos X: -0.01915723 Ball Pos Y: -0.2 Ball Pos Z: 0.5485899 Hand Pos X: -0.004861668 Hand Pos Y: -0.1000801 Hand Pos Z: 0.5459913 Head Pos X: -0.00279075 Head Pos Y: -0.04360674 Head Pos Z: 0.009402454 Head Rot X: 0.1298596 Head Rot Y: 0.01974373 Hand Rot Z: -0.01491721; Visible Hand Error: 9.739 randomnum: 101
 End: 161416.830 Start:  161415.577 Theta: 1.134464 Ball Pos X: 0.2319854 Ball Pos Y: -0.2 Ball Pos Z: 0.4974944 Hand Pos X: 0.2200322 Hand Pos Y: -0.1427247 Hand Pos Z: 0.5023999 Head Pos X: 0.05138844 Head Pos Y: -0.03966384 Head Pos Z: -0.001958251 Head Rot X: 0.111872 Head Rot Y: 0.2178751 Hand Rot Z: -0.05513651; Visible Hand Error: 5.583 randomnum: 126
 End: 161422.204 Start:  161419.296 Theta: 1.780236 Ball Pos X: -0.1141278 Ball Pos Y: -0.2 Ball Pos Z: 0.536929 Hand Pos X: -0.1202901 Hand Pos Y: -0.1792567 Hand Pos Z: 0.5358042 Head Pos X: -0.03095293 Head Pos Y: -0.03737356 Head Pos Z: 0.01728344 Head Rot X: 0.1077817 Head Rot Y: -0.07170012 Hand Rot Z: -0.003192087; Invisible Hand Error: 2.037 randomnum: 50
 End: 161429.807 Start:  161424.404 Theta: 1.64061 Ball Pos X: -0.03829103 Ball Pos Y: -0.2 Ball Pos Z: 0.5475872 Hand Pos X: -0.04152421 Hand Pos Y: -0.1666855 Hand Pos Z: 0.550455 Head Pos X: -0.0118922 Head Pos Y: -0.03174271 Head Pos Z: 0.009285927 Head Rot X: 0.08108585 Head Rot Y: 0.007011515 Hand Rot Z: -0.005879085; Visible Hand Error: 3.231 randomnum: 133
 End: 161434.625 Start:  161432.118 Theta: 1.815143 Ball Pos X: -0.1327969 Ball Pos Y: -0.2 Ball Pos Z: 0.5326189 Hand Pos X: -0.1261695 Hand Pos Y: -0.2031261 Hand Pos Z: 0.5371444 Head Pos X: -0.0248456 Head Pos Y: -0.04034434 Head Pos Z: 0.01297283 Head Rot X: 0.1162946 Head Rot Y: -0.07184506 Hand Rot Z: -0.008177702; Visible Hand Error: 0.758 randomnum: 181
 End: 161444.274 Start:  161436.906 Theta: 1.692969 Ball Pos X: -0.06689708 Ball Pos Y: -0.2 Ball Pos Z: 0.5448327 Hand Pos X: -0.02191783 Hand Pos Y: -0.266979 Hand Pos Z: 0.5455494 Head Pos X: -0.02946705 Head Pos Y: -0.03546408 Head Pos Z: 0.01981449 Head Rot X: 0.09606529 Head Rot Y: -0.0421241 Hand Rot Z: -0.004483249; Invisible Hand Error: 7.426 randomnum: 2
 End: 161451.276 Start:  161447.103 Theta: 1.902409 Ball Pos X: -0.1787123 Ball Pos Y: -0.2 Ball Pos Z: 0.5190181 Hand Pos X: -0.1366829 Hand Pos Y: -0.2614726 Hand Pos Z: 0.528813 Head Pos X: -0.05914092 Head Pos Y: -0.04709719 Head Pos Z: 0.04060185 Head Rot X: 0.1420965 Head Rot Y: -0.1318416 Hand Rot Z: 0.009893458; Invisible Hand Error: 6.942 randomnum: 58
 End: 161455.788 Start:  161454.172 Theta: 1.466077 Ball Pos X: 0.05737819 Ball Pos Y: -0.2 Ball Pos Z: 0.5459173 Hand Pos X: 0.06432505 Hand Pos Y: -0.2209661 Hand Pos Z: 0.5471684 Head Pos X: 0.001937687 Head Pos Y: -0.03423737 Head Pos Z: 0.01112825 Head Rot X: 0.09324174 Head Rot Y: 0.06945089 Hand Rot Z: -0.01791446; Invisible Hand Error: 1.95 randomnum: 59
 End: 161500.048 Start:  161458.825 Theta: 1.169371 Ball Pos X: 0.2144818 Ball Pos Y: -0.2 Ball Pos Z: 0.5052875 Hand Pos X: 0.2139226 Hand Pos Y: -0.1037013 Hand Pos Z: 0.6086277 Head Pos X: 0.03728884 Head Pos Y: -0.02705489 Head Pos Z: -0.004918158 Head Rot X: 0.0553125 Head Rot Y: 0.2165505 Hand Rot Z: -0.04159081; Visible Hand Error: 11.439 randomnum: 165
 End: 161504.406 Start:  161503.057 Theta: 2.007129 Ball Pos X: -0.2319855 Ball Pos Y: -0.2 Ball Pos Z: 0.4974944 Hand Pos X: -0.2333347 Hand Pos Y: -0.1656299 Hand Pos Z: 0.496457 Head Pos X: -0.06725109 Head Pos Y: -0.04110965 Head Pos Z: 0.009828508 Head Rot X: 0.1226801 Head Rot Y: -0.1745083 Hand Rot Z: 0.03132036; Invisible Hand Error: 3.222 randomnum: 38
 End: 161507.457 Start:  161506.328 Theta: 1.780236 Ball Pos X: -0.1141278 Ball Pos Y: -0.2 Ball Pos Z: 0.536929 Hand Pos X: -0.05790001 Hand Pos Y: -0.1508446 Hand Pos Z: 0.5440662 Head Pos X: -0.03653568 Head Pos Y: -0.02414007 Head Pos Z: 0.006533325 Head Rot X: 0.04998199 Head Rot Y: -0.07602452 Hand Rot Z: -0.004172857; Visible Hand Error: 7.283 randomnum: 141
 End: 161510.369 Start:  161509.072 Theta: 1.099557 Ball Pos X: 0.2492064 Ball Pos Y: -0.2 Ball Pos Z: 0.4890952 Hand Pos X: 0.2696217 Hand Pos Y: -0.1050973 Hand Pos Z: 0.6020606 Head Pos X: 0.03819996 Head Pos Y: -0.0394944 Head Pos Z: 0.001170933 Head Rot X: 0.1186746 Head Rot Y: 0.2205933 Hand Rot Z: -0.05004662; Visible Hand Error: 11.314 randomnum: 169
 End: 161513.247 Start:  161511.968 Theta: 1.48353 Ball Pos X: 0.04784188 Ball Pos Y: -0.2 Ball Pos Z: 0.5468355 Hand Pos X: 0.02368644 Hand Pos Y: -0.2280881 Hand Pos Z: 0.5490466 Head Pos X: 0.0004863739 Head Pos Y: -0.04067463 Head Pos Z: 0.008929968 Head Rot X: 0.1209203 Head Rot Y: 0.0456126 Hand Rot Z: -0.02758445; Invisible Hand Error: 3.451 randomnum: 39
 End: 161516.854 Start:  161515.295 Theta: 1.553343 Ball Pos X: 0.009580038 Ball Pos Y: -0.2 Ball Pos Z: 0.5488407 Hand Pos X: 0.02647318 Hand Pos Y: -0.1921075 Hand Pos Z: 0.5483347 Head Pos X: 0.001434445 Head Pos Y: -0.04961611 Head Pos Z: 0.01519281 Head Rot X: 0.1544943 Head Rot Y: 0.0443799 Hand Rot Z: -0.02984629; Invisible Hand Error: 1.815 randomnum: 64
 End: 161520.183 Start:  161519.055 Theta: 1.797689 Ball Pos X: -0.1234811 Ball Pos Y: -0.2 Ball Pos Z: 0.5348554 Hand Pos X: -0.1129388 Hand Pos Y: -0.1155141 Hand Pos Z: 0.535181 Head Pos X: -0.03690958 Head Pos Y: -0.04374854 Head Pos Z: 0.01532531 Head Rot X: 0.1356971 Head Rot Y: -0.1005615 Hand Rot Z: 0.01091871; Visible Hand Error: 8.161 randomnum: 108
 End: 161523.148 Start:  161522.076 Theta: 1.082104 Ball Pos X: 0.2577043 Ball Pos Y: -0.2 Ball Pos Z: 0.4846714 Hand Pos X: 0.237396 Hand Pos Y: -0.1556364 Hand Pos Z: 0.4937545 Head Pos X: 0.03904462 Head Pos Y: -0.02935147 Head Pos Z: 0.0007029176 Head Rot X: 0.06563567 Head Rot Y: 0.1977324 Hand Rot Z: -0.03347396; Visible Hand Error: 4.71 randomnum: 154
 End: 161528.426 Start:  161525.278 Theta: 1.745329 Ball Pos X: -0.09531972 Ball Pos Y: -0.2 Ball Pos Z: 0.5405849 Hand Pos X: -0.02446922 Hand Pos Y: -0.2785671 Hand Pos Z: 0.5447549 Head Pos X: -0.04543996 Head Pos Y: -0.0385047 Head Pos Z: 0.02478957 Head Rot X: 0.1005811 Head Rot Y: -0.07552508 Hand Rot Z: 0.03446295; Invisible Hand Error: 9.79 randomnum: 23
 End: 161536.795 Start:  161532.045 Theta: 1.37881 Ball Pos X: 0.1047397 Ball Pos Y: -0.2 Ball Pos Z: 0.538839 Hand Pos X: 0.1552306 Hand Pos Y: -0.2083767 Hand Pos Z: 0.5305316 Head Pos X: 0.009850264 Head Pos Y: -0.03329369 Head Pos Z: 0.01069683 Head Rot X: 0.08573371 Head Rot Y: 0.09945438 Hand Rot Z: -0.0183459; Invisible Hand Error: 5.018 randomnum: 70
 End: 161542.767 Start:  161541.458 Theta: 1.815143 Ball Pos X: -0.1327969 Ball Pos Y: -0.2 Ball Pos Z: 0.5326189 Hand Pos X: -0.02714407 Hand Pos Y: -0.247379 Hand Pos Z: 0.5469714 Head Pos X: -0.04218298 Head Pos Y: -0.03615004 Head Pos Z: 0.01135612 Head Rot X: 0.100836 Head Rot Y: -0.124266 Hand Rot Z: 0.002508511; Invisible Hand Error: 11.184 randomnum: 67
 End: 161551.079 Start:  161545.386 Theta: 1.658063 Ball Pos X: -0.04784192 Ball Pos Y: -0.2 Ball Pos Z: 0.5468355 Hand Pos X: -0.01625314 Hand Pos Y: -0.2888369 Hand Pos Z: 0.5423996 Head Pos X: -0.005107522 Head Pos Y: -0.06813982 Head Pos Z: 0.05909055 Head Rot X: 0.1980447 Head Rot Y: 0.02245954 Hand Rot Z: -0.0618035; Invisible Hand Error: 8.548 randomnum: 24
 End: 161558.389 Start:  161556.357 Theta: 1.343904 Ball Pos X: 0.1234811 Ball Pos Y: -0.2 Ball Pos Z: 0.5348554 Hand Pos X: 0.1320244 Hand Pos Y: -0.2091585 Hand Pos Z: 0.5331382 Head Pos X: 0.01497829 Head Pos Y: -0.07256663 Head Pos Z: 0.03707564 Head Rot X: 0.2417054 Head Rot Y: 0.1074833 Hand Rot Z: -0.0321119; Visible Hand Error: 1.188 randomnum: 137
 End: 161615.849 Start:  161603.151 Theta: 1.902409 Ball Pos X: -0.1787123 Ball Pos Y: -0.2 Ball Pos Z: 0.5190181 Hand Pos X: -0.1250249 Hand Pos Y: -0.2998238 Hand Pos Z: 0.5568619 Head Pos X: -0.08270681 Head Pos Y: -0.05877003 Head Pos Z: 0.08628821 Head Rot X: 0.1592854 Head Rot Y: -0.08774859 Hand Rot Z: 0.004862887; Invisible Hand Error: 9.634 randomnum: 18
 End: 161621.474 Start:  161619.009 Theta: 1.169371 Ball Pos X: 0.2144818 Ball Pos Y: -0.2 Ball Pos Z: 0.5052875 Hand Pos X: 0.2116753 Hand Pos Y: -0.2014948 Hand Pos Z: 0.510707 Head Pos X: 0.02932608 Head Pos Y: -0.05486311 Head Pos Z: 0.02894837 Head Rot X: 0.1644861 Head Rot Y: 0.2130263 Hand Rot Z: -0.02522822; Visible Hand Error: 0.458 randomnum: 157
 End: 161631.235 Start:  161625.638 Theta: 1.832596 Ball Pos X: -0.1420721 Ball Pos Y: -0.2 Ball Pos Z: 0.5302202 Hand Pos X: -0.120508 Hand Pos Y: -0.2994455 Hand Pos Z: 0.547209 Head Pos X: -0.05992877 Head Pos Y: -0.05837384 Head Pos Z: 0.07527161 Head Rot X: 0.1545247 Head Rot Y: -0.09034248 Hand Rot Z: 0.002764549; Invisible Hand Error: 8.436 randomnum: 96
 End: 161643.155 Start:  161636.124 Theta: 1.169371 Ball Pos X: 0.2144818 Ball Pos Y: -0.2 Ball Pos Z: 0.5052875 Hand Pos X: 0.1598738 Hand Pos Y: -0.2949097 Hand Pos Z: 0.5165471 Head Pos X: 0.03489912 Head Pos Y: -0.06985334 Head Pos Z: 0.05074632 Head Rot X: 0.2050148 Head Rot Y: 0.1891433 Hand Rot Z: -0.03787844; Invisible Hand Error: 10.082 randomnum: 60
 End: 161649.420 Start:  161646.969 Theta: 1.117011 Ball Pos X: 0.2406326 Ball Pos Y: -0.2 Ball Pos Z: 0.4933699 Hand Pos X: 0.2544174 Hand Pos Y: -0.2543721 Hand Pos Z: 0.4847522 Head Pos X: 0.05162054 Head Pos Y: -0.07451834 Head Pos Z: 0.04521215 Head Rot X: 0.2147582 Head Rot Y: 0.2277505 Hand Rot Z: -0.04772338; Visible Hand Error: 5.145 randomnum: 109
 End: 161653.275 Start:  161651.356 Theta: 1.256637 Ball Pos X: 0.1696269 Ball Pos Y: -0.2 Ball Pos Z: 0.5220581 Hand Pos X: 0.173876 Hand Pos Y: -0.2594971 Hand Pos Z: 0.5225763 Head Pos X: 0.03022009 Head Pos Y: -0.05665466 Head Pos Z: 0.03887594 Head Rot X: 0.1625209 Head Rot Y: 0.156504 Hand Rot Z: -0.03674117; Visible Hand Error: 5.223 randomnum: 191
 End: 161658.123 Start:  161655.365 Theta: 1.832596 Ball Pos X: -0.1420721 Ball Pos Y: -0.2 Ball Pos Z: 0.5302202 Hand Pos X: -0.1233348 Hand Pos Y: -0.2266818 Hand Pos Z: 0.5345678 Head Pos X: -0.04571855 Head Pos Y: -0.07283615 Head Pos Z: 0.05898017 Head Rot X: 0.2187726 Head Rot Y: -0.112178 Hand Rot Z: -0.004812116; Visible Hand Error: 3.068 randomnum: 140
 End: 161706.365 Start:  161701.283 Theta: 1.500983 Ball Pos X: 0.03829098 Ball Pos Y: -0.2 Ball Pos Z: 0.5475872 Hand Pos X: 0.03354296 Hand Pos Y: -0.2114104 Hand Pos Z: 0.5493163 Head Pos X: -0.01007563 Head Pos Y: -0.05462839 Head Pos Z: 0.05172604 Head Rot X: 0.1512405 Head Rot Y: 0.04662606 Hand Rot Z: -0.01895043; Invisible Hand Error: 1.102 randomnum: 99
 End: 161712.340 Start:  161710.333 Theta: 1.082104 Ball Pos X: 0.2577043 Ball Pos Y: -0.2 Ball Pos Z: 0.4846714 Hand Pos X: 0.2649938 Hand Pos Y: -0.2092182 Hand Pos Z: 0.4810398 Head Pos X: 0.04072249 Head Pos Y: -0.0466426 Head Pos Z: 0.021218 Head Rot X: 0.1215903 Head Rot Y: 0.2405051 Hand Rot Z: -0.03829371; Visible Hand Error: 1.154 randomnum: 150
 End: 161716.167 Start:  161714.607 Theta: 1.22173 Ball Pos X: 0.1877432 Ball Pos Y: -0.2 Ball Pos Z: 0.5158201 Hand Pos X: 0.2012263 Hand Pos Y: -0.268527 Hand Pos Z: 0.5070368 Head Pos X: 0.01648557 Head Pos Y: -0.05104306 Head Pos Z: 0.02873272 Head Rot X: 0.1507053 Head Rot Y: 0.1398849 Hand Rot Z: -0.02433661; Visible Hand Error: 6.372 randomnum: 192
 End: 161725.218 Start:  161719.050 Theta: 2.042035 Ball Pos X: -0.2492065 Ball Pos Y: -0.2 Ball Pos Z: 0.4890951 Hand Pos X: -0.1957538 Hand Pos Y: -0.2505219 Hand Pos Z: 0.5110107 Head Pos X: -0.09142232 Head Pos Y: -0.06186423 Head Pos Z: 0.07028252 Head Rot X: 0.181492 Head Rot Y: -0.1767305 Hand Rot Z: 0.02030661; Invisible Hand Error: 7.222 randomnum: 9
 End: 161736.148 Start:  161729.158 Theta: 1.361357 Ball Pos X: 0.1141278 Ball Pos Y: -0.2 Ball Pos Z: 0.536929 Hand Pos X: 0.1167165 Hand Pos Y: -0.2980816 Hand Pos Z: 0.5887569 Head Pos X: -0.004718422 Head Pos Y: -0.04911385 Head Pos Z: 0.04313302 Head Rot X: 0.1387767 Head Rot Y: 0.1018028 Hand Rot Z: -0.01972129; Invisible Hand Error: 6.432 randomnum: 45
 End: 161740.729 Start:  161738.963 Theta: 1.675516 Ball Pos X: -0.05737824 Ball Pos Y: -0.2 Ball Pos Z: 0.5459173 Hand Pos X: -0.06628577 Hand Pos Y: -0.1803124 Hand Pos Z: 0.5452836 Head Pos X: -0.03228688 Head Pos Y: -0.04974051 Head Pos Z: 0.03130746 Head Rot X: 0.1475939 Head Rot Y: -0.0615023 Hand Rot Z: 0.002152434; Visible Hand Error: 2.045 randomnum: 135
 End: 161749.277 Start:  161747.120 Theta: 1.32645 Ball Pos X: 0.1327968 Ball Pos Y: -0.2 Ball Pos Z: 0.5326189 Hand Pos X: 0.1853583 Hand Pos Y: -0.2830067 Hand Pos Z: 0.5158685 Head Pos X: 0.01294136 Head Pos Y: -0.04339884 Head Pos Z: 0.02480584 Head Rot X: 0.1731012 Head Rot Y: 0.07898521 Hand Rot Z: -0.02009007; Invisible Hand Error: 8.995 randomnum: 11
 End: 161755.445 Start:  161752.981 Theta: 1.308997 Ball Pos X: 0.1420721 Ball Pos Y: -0.2 Ball Pos Z: 0.5302202 Hand Pos X: 0.1312409 Hand Pos Y: -0.1584841 Hand Pos Z: 0.5329602 Head Pos X: 0.03970361 Head Pos Y: -0.02911191 Head Pos Z: 0.01279032 Head Rot X: 0.1024691 Head Rot Y: 0.1641375 Hand Rot Z: -0.05795998; Visible Hand Error: 4.068 randomnum: 156
 End: 161808.842 Start:  161802.908 Theta: 1.832596 Ball Pos X: -0.1420721 Ball Pos Y: -0.2 Ball Pos Z: 0.5302202 Hand Pos X: -0.1011641 Hand Pos Y: -0.2748199 Hand Pos Z: 0.5351868 Head Pos X: -0.05352163 Head Pos Y: -0.0444372 Head Pos Z: 0.0695982 Head Rot X: 0.1726963 Head Rot Y: -0.09283689 Hand Rot Z: 0.0002099004; Invisible Hand Error: 7.819 randomnum: 46
 End: 161814.591 Start:  161812.573 Theta: 1.169371 Ball Pos X: 0.2144818 Ball Pos Y: -0.2 Ball Pos Z: 0.5052875 Hand Pos X: 0.2214964 Hand Pos Y: -0.1841572 Hand Pos Z: 0.5034749 Head Pos X: 0.04010469 Head Pos Y: -0.03509943 Head Pos Z: 0.02013189 Head Rot X: 0.1244293 Head Rot Y: 0.1898743 Hand Rot Z: -0.04181331; Visible Hand Error: 1.665 randomnum: 148
 End: 161823.808 Start:  161816.806 Theta: 1.780236 Ball Pos X: -0.1141278 Ball Pos Y: -0.2 Ball Pos Z: 0.536929 Hand Pos X: -0.1511126 Hand Pos Y: -0.2176007 Hand Pos Z: 0.5285149 Head Pos X: -0.05066437 Head Pos Y: -0.03551868 Head Pos Z: 0.0744648 Head Rot X: 0.1214527 Head Rot Y: -0.06598083 Hand Rot Z: -0.01591435; Invisible Hand Error: 4.02 randomnum: 7
 End: 161830.144 Start:  161828.474 Theta: 2.007129 Ball Pos X: -0.2319855 Ball Pos Y: -0.2 Ball Pos Z: 0.4974944 Hand Pos X: -0.2033255 Hand Pos Y: -0.2047628 Hand Pos Z: 0.5108507 Head Pos X: -0.08552504 Head Pos Y: -0.05531484 Head Pos Z: 0.04370457 Head Rot X: 0.1952781 Head Rot Y: -0.2132754 Hand Rot Z: 0.04946025; Visible Hand Error: 3.12 randomnum: 164
 End: 161835.171 Start:  161833.486 Theta: 1.239184 Ball Pos X: 0.1787123 Ball Pos Y: -0.2 Ball Pos Z: 0.5190181 Hand Pos X: 0.194329 Hand Pos Y: -0.195089 Hand Pos Z: 0.5153181 Head Pos X: 0.03572732 Head Pos Y: -0.04016641 Head Pos Z: 0.0315029 Head Rot X: 0.1390831 Head Rot Y: 0.1762909 Hand Rot Z: -0.04231072; Visible Hand Error: 1.646 randomnum: 129
 End: 161847.841 Start:  161841.465 Theta: 1.605703 Ball Pos X: -0.01915723 Ball Pos Y: -0.2 Ball Pos Z: 0.5485899 Hand Pos X: 0.03175604 Hand Pos Y: -0.2761606 Hand Pos Z: 0.5456014 Head Pos X: -0.01324284 Head Pos Y: -0.04026966 Head Pos Z: 0.05501246 Head Rot X: 0.1270724 Head Rot Y: -0.007176665 Hand Rot Z: -0.02875833; Invisible Hand Error: 8.365 randomnum: 49
 End: 161854.106 Start:  161851.433 Theta: 1.466077 Ball Pos X: 0.05737819 Ball Pos Y: -0.2 Ball Pos Z: 0.5459173 Hand Pos X: 0.08324921 Hand Pos Y: -0.299998 Hand Pos Z: 0.5378825 Head Pos X: 0.005378962 Head Pos Y: -0.03622112 Head Pos Z: 0.04523146 Head Rot X: 0.1134978 Head Rot Y: 0.05442042 Hand Rot Z: -0.03819146; Invisible Hand Error: 9.202 randomnum: 17
 End: 161911.873 Start:  161856.989 Theta: 1.954769 Ball Pos X: -0.2056307 Ball Pos Y: -0.2 Ball Pos Z: 0.5089538 Hand Pos X: -0.1317697 Hand Pos Y: -0.299979 Hand Pos Z: 0.5315007 Head Pos X: -0.08878824 Head Pos Y: -0.04763192 Head Pos Z: 0.08233356 Head Rot X: 0.1665836 Head Rot Y: -0.1503061 Hand Rot Z: 0.03190949; Invisible Hand Error: 11.382 randomnum: 81
 End: 161927.356 Start:  161918.405 Theta: 1.151917 Ball Pos X: 0.2232676 Ball Pos Y: -0.2 Ball Pos Z: 0.5014673 Hand Pos X: 0.2191704 Hand Pos Y: -0.2997656 Hand Pos Z: 0.5469797 Head Pos X: 0.03416002 Head Pos Y: -0.04134907 Head Pos Z: 0.05001372 Head Rot X: 0.1277607 Head Rot Y: 0.215678 Hand Rot Z: -0.04296678; Invisible Hand Error: 7.222 randomnum: 65
 End: 161943.815 Start:  161942.103 Theta: 1.466077 Ball Pos X: 0.05737819 Ball Pos Y: -0.2 Ball Pos Z: 0.5459173 Hand Pos X: 0.01649316 Hand Pos Y: -0.1210106 Hand Pos Z: 0.5441801 Head Pos X: 0.004386426 Head Pos Y: -0.01642385 Head Pos Z: 0.03931552 Head Rot X: 0.02391728 Head Rot Y: 0.05213349 Hand Rot Z: -0.02398146; Visible Hand Error: 8.532 randomnum: 174
 End: 161954.759 Start:  161952.043 Theta: 1.832596 Ball Pos X: -0.1420721 Ball Pos Y: -0.2 Ball Pos Z: 0.5302202 Hand Pos X: -0.07187416 Hand Pos Y: -0.2995518 Hand Pos Z: 0.5489241 Head Pos X: -0.04340678 Head Pos Y: -0.04375015 Head Pos Z: 0.03346372 Head Rot X: 0.1657642 Head Rot Y: -0.1199594 Hand Rot Z: 0.009220415; Invisible Hand Error: 10.848 randomnum: 37
 End: 161957.432 Start:  161956.639 Theta: 1.27409 Ball Pos X: 0.1604899 Ball Pos Y: -0.2 Ball Pos Z: 0.5249389 Hand Pos X: 0.2313396 Hand Pos Y: -0.1902151 Hand Pos Z: 0.4999861 Head Pos X: 0.02547926 Head Pos Y: -0.03487609 Head Pos Z: 0.02063519 Head Rot X: 0.122639 Head Rot Y: 0.1306837 Hand Rot Z: -0.03332436; Visible Hand Error: 7.442 randomnum: 147
 End: 162000.398 Start:  161959.423 Theta: 1.815143 Ball Pos X: -0.1327969 Ball Pos Y: -0.2 Ball Pos Z: 0.5326189 Hand Pos X: -0.1316586 Hand Pos Y: -0.1399239 Hand Pos Z: 0.5322779 Head Pos X: -0.04913431 Head Pos Y: -0.02028297 Head Pos Z: 0.02381945 Head Rot X: 0.06945181 Head Rot Y: -0.09627693 Hand Rot Z: -0.0008452595; Visible Hand Error: 5.704 randomnum: 144
 End: 162004.589 Start:  162003.308 Theta: 1.32645 Ball Pos X: 0.1327968 Ball Pos Y: -0.2 Ball Pos Z: 0.5326189 Hand Pos X: 0.1489698 Hand Pos Y: -0.2157528 Hand Pos Z: 0.53047 Head Pos X: 0.02236986 Head Pos Y: -0.0329079 Head Pos Z: 0.01640028 Head Rot X: 0.116919 Head Rot Y: 0.127724 Hand Rot Z: -0.03577651; Invisible Hand Error: 2.086 randomnum: 62
 End: 162010.408 Start:  162006.260 Theta: 1.884956 Ball Pos X: -0.169627 Ball Pos Y: -0.2 Ball Pos Z: 0.522058 Hand Pos X: -0.1995651 Hand Pos Y: -0.1543953 Hand Pos Z: 0.5103289 Head Pos X: -0.05284679 Head Pos Y: -0.03743619 Head Pos Z: 0.02803701 Head Rot X: 0.1375304 Head Rot Y: -0.1231941 Hand Rot Z: 0.01916777; Visible Hand Error: 5.343 randomnum: 103
 End: 162016.228 Start:  162012.665 Theta: 2.007129 Ball Pos X: -0.2319855 Ball Pos Y: -0.2 Ball Pos Z: 0.4974944 Hand Pos X: -0.2060654 Hand Pos Y: -0.2980027 Hand Pos Z: 0.5113896 Head Pos X: -0.07170945 Head Pos Y: -0.03569914 Head Pos Z: 0.03361809 Head Rot X: 0.1239342 Head Rot Y: -0.1672968 Hand Rot Z: 0.01549837; Invisible Hand Error: 8.822 randomnum: 82
 End: 162021.145 Start:  162019.528 Theta: 1.937315 Ball Pos X: -0.1967169 Ball Pos Y: -0.2 Ball Pos Z: 0.512465 Hand Pos X: -0.1680198 Hand Pos Y: -0.1804521 Hand Pos Z: 0.5233567 Head Pos X: -0.06847721 Head Pos Y: -0.04631132 Head Pos Z: 0.02748311 Head Rot X: 0.1669766 Head Rot Y: -0.1843036 Hand Rot Z: 0.02820012; Visible Hand Error: 3.543 randomnum: 146
 End: 162028.525 Start:  162024.833 Theta: 1.658063 Ball Pos X: -0.04784192 Ball Pos Y: -0.2 Ball Pos Z: 0.5468355 Hand Pos X: -0.04742675 Hand Pos Y: -0.2215492 Hand Pos Z: 0.546478 Head Pos X: -0.0260371 Head Pos Y: -0.03912759 Head Pos Z: 0.03633195 Head Rot X: 0.1355503 Head Rot Y: -0.03346848 Hand Rot Z: 0.0003971551; Visible Hand Error: 1.975 randomnum: 130
 End: 162046.415 Start:  162030.544 Theta: 1.954769 Ball Pos X: -0.2056307 Ball Pos Y: -0.2 Ball Pos Z: 0.5089538 Hand Pos X: -0.1651935 Hand Pos Y: -0.1573576 Hand Pos Z: 0.522425 Head Pos X: -0.08200306 Head Pos Y: -0.03290112 Head Pos Z: 0.04176617 Head Rot X: 0.1291839 Head Rot Y: -0.138883 Hand Rot Z: 0.03026507; Invisible Hand Error: 5.821 randomnum: 95
 End: 162051.541 Start:  162049.522 Theta: 1.553343 Ball Pos X: 0.009580038 Ball Pos Y: -0.2 Ball Pos Z: 0.5488407 Hand Pos X: 0.03588312 Hand Pos Y: -0.2640414 Hand Pos Z: 0.5445271 Head Pos X: 0.003206194 Head Pos Y: -0.03539439 Head Pos Z: 0.02767652 Head Rot X: 0.1192507 Head Rot Y: 0.05107264 Hand Rot Z: -0.03337209; Visible Hand Error: 6.337 randomnum: 118
 End: 162058.767 Start:  162054.060 Theta: 1.850049 Ball Pos X: -0.1513041 Ball Pos Y: -0.2 Ball Pos Z: 0.52766 Hand Pos X: -0.1222993 Hand Pos Y: -0.299266 Hand Pos Z: 0.5321108 Head Pos X: -0.05940413 Head Pos Y: -0.03854921 Head Pos Z: 0.07473779 Head Rot X: 0.1246475 Head Rot Y: -0.1017641 Hand Rot Z: -0.01673496; Invisible Hand Error: 9.142 randomnum: 55
 End: 162117.744 Start:  162102.886 Theta: 1.134464 Ball Pos X: 0.2319854 Ball Pos Y: -0.2 Ball Pos Z: 0.4974944 Hand Pos X: 0.2256323 Hand Pos Y: -0.200035 Hand Pos Z: 0.5017167 Head Pos X: 0.04453951 Head Pos Y: -0.007762432 Head Pos Z: -0.0290314 Head Rot X: 0.01683027 Head Rot Y: 0.2418091 Hand Rot Z: -0.04283309; Visible Hand Error: 0.739 randomnum: 187
 End: 162122.075 Start:  162119.303 Theta: 1.27409 Ball Pos X: 0.1604899 Ball Pos Y: -0.2 Ball Pos Z: 0.5249389 Hand Pos X: 0.1539186 Hand Pos Y: -0.1927174 Hand Pos Z: 0.5270613 Head Pos X: 0.04086852 Head Pos Y: -0.02908507 Head Pos Z: -0.006108642 Head Rot X: 0.1110366 Head Rot Y: 0.1796794 Hand Rot Z: -0.05291905; Visible Hand Error: 0.96 randomnum: 167
 End: 162124.692 Start:  162123.565 Theta: 1.256637 Ball Pos X: 0.1696269 Ball Pos Y: -0.2 Ball Pos Z: 0.5220581 Hand Pos X: 0.1476721 Hand Pos Y: -0.2153385 Hand Pos Z: 0.5293127 Head Pos X: 0.03860521 Head Pos Y: -0.02214675 Head Pos Z: -0.007124126 Head Rot X: 0.07811045 Head Rot Y: 0.1700514 Hand Rot Z: -0.05093614; Visible Hand Error: 2.644 randomnum: 180
 End: 162129.231 Start:  162127.673 Theta: 1.117011 Ball Pos X: 0.2406326 Ball Pos Y: -0.2 Ball Pos Z: 0.4933699 Hand Pos X: 0.2462195 Hand Pos Y: -0.1900951 Hand Pos Z: 0.49371 Head Pos X: 0.05593324 Head Pos Y: -0.02836955 Head Pos Z: -0.009193957 Head Rot X: 0.09276161 Head Rot Y: 0.236711 Hand Rot Z: -0.0683829; Visible Hand Error: 1.114 randomnum: 189
 End: 162140.120 Start:  162131.598 Theta: 1.989675 Ball Pos X: -0.2232677 Ball Pos Y: -0.2 Ball Pos Z: 0.5014673 Hand Pos X: -0.1931735 Hand Pos Y: -0.2503161 Hand Pos Z: 0.5116193 Head Pos X: -0.06119061 Head Pos Y: -0.04454185 Head Pos Z: 0.05305272 Head Rot X: 0.1615603 Head Rot Y: -0.1273756 Hand Rot Z: 0.004289036; Invisible Hand Error: 5.507 randomnum: 93
 End: 162149.392 Start:  162146.163 Theta: 1.710423 Ball Pos X: -0.07639555 Ball Pos Y: -0.2 Ball Pos Z: 0.5435822 Hand Pos X: -0.0380746 Hand Pos Y: -0.2214536 Hand Pos Z: 0.5502387 Head Pos X: -0.03473347 Head Pos Y: -0.04395384 Head Pos Z: 0.02387798 Head Rot X: 0.1668252 Head Rot Y: -0.09056815 Hand Rot Z: 0.0007963211; Invisible Hand Error: 4.206 randomnum: 27
 End: 162203.080 Start:  162155.811 Theta: 1.117011 Ball Pos X: 0.2406326 Ball Pos Y: -0.2 Ball Pos Z: 0.4933699 Hand Pos X: 0.2369768 Hand Pos Y: -0.1868553 Hand Pos Z: 0.4961868 Head Pos X: 0.03952986 Head Pos Y: -0.02605616 Head Pos Z: -0.01059413 Head Rot X: 0.0975132 Head Rot Y: 0.1758175 Hand Rot Z: -0.04856051; Visible Hand Error: 1.327 randomnum: 145
 End: 162209.234 Start:  162204.960 Theta: 1.902409 Ball Pos X: -0.1787123 Ball Pos Y: -0.2 Ball Pos Z: 0.5190181 Hand Pos X: -0.07354636 Hand Pos Y: -0.2990989 Hand Pos Z: 0.5688345 Head Pos X: -0.06810915 Head Pos Y: -0.04114082 Head Pos Z: 0.02795857 Head Rot X: 0.1582323 Head Rot Y: -0.1613577 Hand Rot Z: 0.03625574; Invisible Hand Error: 13.022 randomnum: 42
 End: 162219.443 Start:  162213.857 Theta: 1.082104 Ball Pos X: 0.2577043 Ball Pos Y: -0.2 Ball Pos Z: 0.4846714 Hand Pos X: 0.2474988 Hand Pos Y: -0.2983081 Hand Pos Z: 0.4976418 Head Pos X: 0.04921448 Head Pos Y: -0.04682362 Head Pos Z: 0.008342326 Head Rot X: 0.1743356 Head Rot Y: 0.208316 Hand Rot Z: -0.06811836; Invisible Hand Error: 8.326 randomnum: 86
 End: 162225.400 Start:  162223.881 Theta: 1.082104 Ball Pos X: 0.2577043 Ball Pos Y: -0.2 Ball Pos Z: 0.4846714 Hand Pos X: 0.1884084 Hand Pos Y: -0.2596486 Hand Pos Z: 0.5210278 Head Pos X: 0.05435687 Head Pos Y: -0.03049724 Head Pos Z: -0.009754717 Head Rot X: 0.1010251 Head Rot Y: 0.236924 Hand Rot Z: -0.06924995; Invisible Hand Error: 9.059 randomnum: 54
 End: 162231.095 Start:  162227.154 Theta: 1.972222 Ball Pos X: -0.2144818 Ball Pos Y: -0.2 Ball Pos Z: 0.5052875 Hand Pos X: -0.2184215 Hand Pos Y: -0.1579144 Hand Pos Z: 0.5028072 Head Pos X: -0.08962771 Head Pos Y: -0.03778985 Head Pos Z: 0.01508999 Head Rot X: 0.1378834 Head Rot Y: -0.1817742 Hand Rot Z: 0.06826546; Visible Hand Error: 3.976 randomnum: 194
 End: 162239.588 Start:  162234.881 Theta: 1.48353 Ball Pos X: 0.04784188 Ball Pos Y: -0.2 Ball Pos Z: 0.5468355 Hand Pos X: 0.07027842 Hand Pos Y: -0.2352289 Hand Pos Z: 0.5437499 Head Pos X: -0.01289082 Head Pos Y: -0.03276056 Head Pos Z: 0.01072431 Head Rot X: 0.1259422 Head Rot Y: 0.02642851 Hand Rot Z: 0.007943097; Visible Hand Error: 3.884 randomnum: 195
 End: 162246.828 Start:  162242.775 Theta: 1.797689 Ball Pos X: -0.1234811 Ball Pos Y: -0.2 Ball Pos Z: 0.5348554 Hand Pos X: -0.1129248 Hand Pos Y: -0.2464361 Hand Pos Z: 0.5352862 Head Pos X: -0.05230558 Head Pos Y: -0.03752123 Head Pos Z: 0.02033031 Head Rot X: 0.1417782 Head Rot Y: -0.1121718 Hand Rot Z: 0.02648034; Visible Hand Error: 4.349 randomnum: 190
 End: 162251.729 Start:  162250.114 Theta: 1.396263 Ball Pos X: 0.09531967 Ball Pos Y: -0.2 Ball Pos Z: 0.540585 Hand Pos X: 0.1188559 Hand Pos Y: -0.2119319 Hand Pos Z: 0.5360363 Head Pos X: 0.0009968281 Head Pos Y: -0.04609072 Head Pos Z: 0.01647639 Head Rot X: 0.1832273 Head Rot Y: 0.05512279 Hand Rot Z: -0.0146056; Visible Hand Error: 2.583 randomnum: 175
 End: 162300.781 Start:  162254.625 Theta: 1.745329 Ball Pos X: -0.09531972 Ball Pos Y: -0.2 Ball Pos Z: 0.5405849 Hand Pos X: -0.1527976 Hand Pos Y: -0.2997123 Hand Pos Z: 0.5377952 Head Pos X: -0.02894688 Head Pos Y: -0.04655254 Head Pos Z: 0.04909748 Head Rot X: 0.1776909 Head Rot Y: -0.01725892 Hand Rot Z: -0.03414398; Invisible Hand Error: 9.766 randomnum: 16
 End: 162307.369 Start:  162304.497 Theta: 1.396263 Ball Pos X: 0.09531967 Ball Pos Y: -0.2 Ball Pos Z: 0.540585 Hand Pos X: 0.1059859 Hand Pos Y: -0.1515498 Hand Pos Z: 0.5480726 Head Pos X: 0.01023513 Head Pos Y: -0.02754061 Head Pos Z: 0.008622706 Head Rot X: 0.09663505 Head Rot Y: 0.09571267 Hand Rot Z: -0.02297861; Visible Hand Error: 4.914 randomnum: 179
 End: 162315.664 Start:  162309.900 Theta: 1.954769 Ball Pos X: -0.2056307 Ball Pos Y: -0.2 Ball Pos Z: 0.5089538 Hand Pos X: -0.2010956 Hand Pos Y: -0.2914725 Hand Pos Z: 0.5026847 Head Pos X: -0.08153015 Head Pos Y: -0.04347943 Head Pos Z: 0.04620993 Head Rot X: 0.1595797 Head Rot Y: -0.1458384 Hand Rot Z: 0.02975054; Invisible Hand Error: 8.279 randomnum: 28
 End: 162322.808 Start:  162321.625 Theta: 2.007129 Ball Pos X: -0.2319855 Ball Pos Y: -0.2 Ball Pos Z: 0.4974944 Hand Pos X: -0.1769042 Hand Pos Y: -0.1972747 Hand Pos Z: 0.5236708 Head Pos X: -0.08524436 Head Pos Y: -0.04597077 Head Pos Z: 0.01922989 Head Rot X: 0.1727546 Head Rot Y: -0.2026218 Hand Rot Z: 0.04865139; Visible Hand Error: 5.97 randomnum: 143
 End: 162326.359 Start:  162325.663 Theta: 1.27409 Ball Pos X: 0.1604899 Ball Pos Y: -0.2 Ball Pos Z: 0.5249389 Hand Pos X: 0.2315566 Hand Pos Y: -0.214896 Hand Pos Z: 0.4977914 Head Pos X: 0.01633978 Head Pos Y: -0.02227585 Head Pos Z: 0.01016635 Head Rot X: 0.06594297 Head Rot Y: 0.1218386 Hand Rot Z: -0.02167274; Visible Hand Error: 7.555 randomnum: 106
 End: 162329.964 Start:  162327.876 Theta: 1.064651 Ball Pos X: 0.2661238 Ball Pos Y: -0.2 Ball Pos Z: 0.4801 Hand Pos X: 0.2717822 Hand Pos Y: -0.2986944 Hand Pos Z: 0.5029052 Head Pos X: 0.04904377 Head Pos Y: -0.03603488 Head Pos Z: 0.007352471 Head Rot X: 0.1184139 Head Rot Y: 0.2398456 Hand Rot Z: -0.05766496; Invisible Hand Error: 7.589 randomnum: 57
 End: 162335.519 Start:  162332.567 Theta: 1.710423 Ball Pos X: -0.07639555 Ball Pos Y: -0.2 Ball Pos Z: 0.5435822 Hand Pos X: -0.1079796 Hand Pos Y: -0.209944 Hand Pos Z: 0.5384895 Head Pos X: -0.04160982 Head Pos Y: -0.04217318 Head Pos Z: 0.04305166 Head Rot X: 0.1586724 Head Rot Y: -0.06219366 Hand Rot Z: -0.001157432; Invisible Hand Error: 3.255 randomnum: 26
 End: 162343.191 Start:  162338.010 Theta: 1.710423 Ball Pos X: -0.07639555 Ball Pos Y: -0.2 Ball Pos Z: 0.5435822 Hand Pos X: -0.1557657 Hand Pos Y: -0.299931 Hand Pos Z: 0.5630113 Head Pos X: -0.06304544 Head Pos Y: -0.03525308 Head Pos Z: 0.05193955 Head Rot X: 0.1285672 Head Rot Y: -0.06603219 Hand Rot Z: 0.01925016; Invisible Hand Error: 9.896 randomnum: 74
 End: 162357.519 Start:  162352.771 Theta: 1.22173 Ball Pos X: 0.1877432 Ball Pos Y: -0.2 Ball Pos Z: 0.5158201 Hand Pos X: 0.1630524 Hand Pos Y: -0.2996528 Hand Pos Z: 0.5297679 Head Pos X: 0.03286803 Head Pos Y: -0.02695456 Head Pos Z: -0.002190292 Head Rot X: 0.09685774 Head Rot Y: 0.1658611 Hand Rot Z: -0.04835831; Invisible Hand Error: 8.781 randomnum: 78
 End: 162407.586 Start:  162403.368 Theta: 1.850049 Ball Pos X: -0.1513041 Ball Pos Y: -0.2 Ball Pos Z: 0.52766 Hand Pos X: -0.1706139 Hand Pos Y: -0.2061392 Hand Pos Z: 0.5217935 Head Pos X: -0.06869674 Head Pos Y: -0.03847235 Head Pos Z: 0.01247782 Head Rot X: 0.1423669 Head Rot Y: -0.1514881 Hand Rot Z: 0.05747353; Visible Hand Error: 2.054 randomnum: 149
 End: 162419.185 Start:  162417.109 Theta: 1.308997 Ball Pos X: 0.1420721 Ball Pos Y: -0.2 Ball Pos Z: 0.5302202 Hand Pos X: 0.1514288 Hand Pos Y: -0.1830078 Hand Pos Z: 0.5322292 Head Pos X: 0.0196715 Head Pos Y: -0.01541497 Head Pos Z: -0.01091897 Head Rot X: 0.05163286 Head Rot Y: 0.127849 Hand Rot Z: -0.03083816; Visible Hand Error: 1.91 randomnum: 185
 End: 162429.321 Start:  162426.634 Theta: 1.32645 Ball Pos X: 0.1327968 Ball Pos Y: -0.2 Ball Pos Z: 0.5326189 Hand Pos X: 0.1022458 Hand Pos Y: -0.1765959 Hand Pos Z: 0.5392011 Head Pos X: 0.01877868 Head Pos Y: -0.01365554 Head Pos Z: -0.01267761 Head Rot X: 0.03690394 Head Rot Y: 0.1228135 Hand Rot Z: -0.03458216; Visible Hand Error: 3.78 randomnum: 132
 End: 162436.742 Start:  162432.300 Theta: 1.780236 Ball Pos X: -0.1141278 Ball Pos Y: -0.2 Ball Pos Z: 0.536929 Hand Pos X: -0.05758317 Hand Pos Y: -0.1854599 Hand Pos Z: 0.5459427 Head Pos X: -0.041996 Head Pos Y: -0.03511702 Head Pos Z: 0.01851618 Head Rot X: 0.1373841 Head Rot Y: -0.06755881 Hand Rot Z: -0.00654221; Invisible Hand Error: 5.801 randomnum: 88
 End: 162441.810 Start:  162439.791 Theta: 1.047198 Ball Pos X: 0.2744621 Ball Pos Y: -0.2 Ball Pos Z: 0.4753824 Hand Pos X: 0.2780375 Hand Pos Y: -0.2253265 Hand Pos Z: 0.4727601 Head Pos X: 0.05562282 Head Pos Y: -0.03185229 Head Pos Z: -0.008876741 Head Rot X: 0.1069639 Head Rot Y: 0.2433072 Hand Rot Z: -0.06641659; Visible Hand Error: 2.355 randomnum: 131
 End: 162445.640 Start:  162444.093 Theta: 1.204277 Ball Pos X: 0.1967168 Ball Pos Y: -0.2 Ball Pos Z: 0.512465 Hand Pos X: 0.2090777 Hand Pos Y: -0.1754905 Hand Pos Z: 0.5085415 Head Pos X: 0.03847349 Head Pos Y: -0.03165436 Head Pos Z: -0.008776426 Head Rot X: 0.1176272 Head Rot Y: 0.1697883 Hand Rot Z: -0.05756181; Visible Hand Error: 2.646 randomnum: 113
 End: 162451.891 Start:  162449.092 Theta: 2.042035 Ball Pos X: -0.2492065 Ball Pos Y: -0.2 Ball Pos Z: 0.4890951 Hand Pos X: -0.1391483 Hand Pos Y: -0.295808 Hand Pos Z: 0.5224984 Head Pos X: -0.09769022 Head Pos Y: -0.04312718 Head Pos Z: 0.01802719 Head Rot X: 0.1592919 Head Rot Y: -0.2229947 Hand Rot Z: 0.05388497; Invisible Hand Error: 13.995 randomnum: 13
 End: 162459.926 Start:  162457.030 Theta: 1.396263 Ball Pos X: 0.09531967 Ball Pos Y: -0.2 Ball Pos Z: 0.540585 Hand Pos X: 0.1295073 Hand Pos Y: -0.285467 Hand Pos Z: 0.526547 Head Pos X: 0.0005258918 Head Pos Y: -0.03199126 Head Pos Z: 0.02041352 Head Rot X: 0.1074791 Head Rot Y: 0.07950474 Hand Rot Z: -0.0158356; Invisible Hand Error: 8.494 randomnum: 30
 End: 162507.347 Start:  162505.076 Theta: 1.169371 Ball Pos X: 0.2144818 Ball Pos Y: -0.2 Ball Pos Z: 0.5052875 Hand Pos X: 0.2059823 Hand Pos Y: -0.1934697 Hand Pos Z: 0.5095025 Head Pos X: 0.03711122 Head Pos Y: -0.0295002 Head Pos Z: 0.002062559 Head Rot X: 0.1027572 Head Rot Y: 0.1961766 Hand Rot Z: -0.04186027; Visible Hand Error: 1.12 randomnum: 188
 End: 162518.124 Start:  162512.527 Theta: 1.553343 Ball Pos X: 0.009580038 Ball Pos Y: -0.2 Ball Pos Z: 0.5488407 Hand Pos X: -0.05053551 Hand Pos Y: -0.2991621 Hand Pos Z: 0.5586322 Head Pos X: -0.03093016 Head Pos Y: -0.03852341 Head Pos Z: 0.02390885 Head Rot X: 0.1449717 Head Rot Y: -0.01426681 Hand Rot Z: 0.01044866; Invisible Hand Error: 9.824 randomnum: 100
 End: 162522.176 Start:  162520.575 Theta: 2.059489 Ball Pos X: -0.2577044 Ball Pos Y: -0.2 Ball Pos Z: 0.4846714 Hand Pos X: -0.2168735 Hand Pos Y: -0.1935094 Hand Pos Z: 0.5078521 Head Pos X: -0.07986745 Head Pos Y: -0.03660387 Head Pos Z: 0.01180863 Head Rot X: 0.128978 Head Rot Y: -0.2088733 Hand Rot Z: 0.04337078; Visible Hand Error: 4.645 randomnum: 158
 End: 162530.391 Start:  162526.993 Theta: 1.867502 Ball Pos X: -0.16049 Ball Pos Y: -0.2 Ball Pos Z: 0.5249389 Hand Pos X: -0.1514719 Hand Pos Y: -0.225121 Hand Pos Z: 0.5275913 Head Pos X: -0.07307708 Head Pos Y: -0.03972501 Head Pos Z: 0.02489316 Head Rot X: 0.1446021 Head Rot Y: -0.1378447 Hand Rot Z: 0.05105853; Visible Hand Error: 2.458 randomnum: 127
 End: 162538.383 Start:  162535.806 Theta: 1.361357 Ball Pos X: 0.1141278 Ball Pos Y: -0.2 Ball Pos Z: 0.536929 Hand Pos X: 0.08495486 Hand Pos Y: -0.2535031 Hand Pos Z: 0.5402172 Head Pos X: 0.002793194 Head Pos Y: -0.03803611 Head Pos Z: 0.01655859 Head Rot X: 0.1420213 Head Rot Y: 0.08682376 Hand Rot Z: -0.02326503; Invisible Hand Error: 5.616 randomnum: 8
 End: 162541.557 Start:  162539.816 Theta: 1.53589 Ball Pos X: 0.01915718 Ball Pos Y: -0.2 Ball Pos Z: 0.5485899 Hand Pos X: 0.01112188 Hand Pos Y: -0.2402993 Hand Pos Z: 0.5484726 Head Pos X: -0.01207125 Head Pos Y: -0.0339696 Head Pos Z: 0.01918864 Head Rot X: 0.1216604 Head Rot Y: 0.0160255 Hand Rot Z: -0.029937; Invisible Hand Error: 3.718 randomnum: 15
 End: 162548.576 Start:  162544.496 Theta: 2.024582 Ball Pos X: -0.2406326 Ball Pos Y: -0.2 Ball Pos Z: 0.4933699 Hand Pos X: -0.2322718 Hand Pos Y: -0.2964121 Hand Pos Z: 0.4885377 Head Pos X: -0.1050556 Head Pos Y: -0.04026158 Head Pos Z: 0.04029071 Head Rot X: 0.1368863 Head Rot Y: -0.2068764 Hand Rot Z: 0.05234492; Invisible Hand Error: 8.717 randomnum: 89
 End: 162556.873 Start:  162554.213 Theta: 1.48353 Ball Pos X: 0.04784188 Ball Pos Y: -0.2 Ball Pos Z: 0.5468355 Hand Pos X: 0.04843855 Hand Pos Y: -0.1889285 Hand Pos Z: 0.5469806 Head Pos X: 0.001474679 Head Pos Y: -0.03002578 Head Pos Z: 0.002742231 Head Rot X: 0.1107389 Head Rot Y: 0.07011282 Hand Rot Z: -0.02058584; Visible Hand Error: 1.035 randomnum: 183
 End: 162605.578 Start:  162559.366 Theta: 1.797689 Ball Pos X: -0.1234811 Ball Pos Y: -0.2 Ball Pos Z: 0.5348554 Hand Pos X: -0.1869375 Hand Pos Y: -0.1905556 Hand Pos Z: 0.5165247 Head Pos X: -0.04519129 Head Pos Y: -0.04106134 Head Pos Z: 0.03336388 Head Rot X: 0.1580953 Head Rot Y: -0.05529283 Hand Rot Z: -0.02330747; Invisible Hand Error: 6.557 randomnum: 87
 End: 162613.818 Start:  162611.062 Theta: 1.291544 Ball Pos X: 0.151304 Ball Pos Y: -0.2 Ball Pos Z: 0.52766 Hand Pos X: 0.13847 Hand Pos Y: -0.2408017 Hand Pos Z: 0.5302464 Head Pos X: 0.01008105 Head Pos Y: -0.02860707 Head Pos Z: 0.01119876 Head Rot X: 0.09869996 Head Rot Y: 0.111539 Hand Rot Z: -0.01870116; Invisible Hand Error: 3.912 randomnum: 53
 End: 162620.084 Start:  162619.360 Theta: 1.256637 Ball Pos X: 0.1696269 Ball Pos Y: -0.2 Ball Pos Z: 0.5220581 Hand Pos X: 0.2098584 Hand Pos Y: -0.2530785 Hand Pos Z: 0.5046919 Head Pos X: 0.007878542 Head Pos Y: -0.01047324 Head Pos Z: -0.001701057 Head Rot X: 0.02317826 Head Rot Y: 0.1096426 Hand Rot Z: -0.01681829; Visible Hand Error: 6.417 randomnum: 159
 End: 162626.907 Start:  162622.729 Theta: 2.059489 Ball Pos X: -0.2577044 Ball Pos Y: -0.2 Ball Pos Z: 0.4846714 Hand Pos X: -0.2375546 Hand Pos Y: -0.2979049 Hand Pos Z: 0.5282318 Head Pos X: -0.1121647 Head Pos Y: -0.0233735 Head Pos Z: 0.06263971 Head Rot X: 0.05395048 Head Rot Y: -0.201312 Hand Rot Z: 0.02852491; Invisible Hand Error: 7.99 randomnum: 10
 End: 162635.540 Start:  162631.739 Theta: 1.48353 Ball Pos X: 0.04784188 Ball Pos Y: -0.2 Ball Pos Z: 0.5468355 Hand Pos X: 0.0151276 Hand Pos Y: -0.2986581 Hand Pos Z: 0.5429748 Head Pos X: -0.01438874 Head Pos Y: -0.03772496 Head Pos Z: 0.03445297 Head Rot X: 0.1283091 Head Rot Y: 0.04960394 Hand Rot Z: -0.005097911; Invisible Hand Error: 9.313 randomnum: 61
 End: 162641.930 Start:  162638.686 Theta: 1.884956 Ball Pos X: -0.169627 Ball Pos Y: -0.2 Ball Pos Z: 0.522058 Hand Pos X: -0.1726691 Hand Pos Y: -0.2950836 Hand Pos Z: 0.5148161 Head Pos X: -0.07939905 Head Pos Y: -0.03678207 Head Pos Z: 0.03496492 Head Rot X: 0.1201667 Head Rot Y: -0.1395517 Hand Rot Z: 0.04836523; Invisible Hand Error: 8.516 randomnum: 91
 End: 162649.505 Start:  162646.749 Theta: 1.605703 Ball Pos X: -0.01915723 Ball Pos Y: -0.2 Ball Pos Z: 0.5485899 Hand Pos X: -0.02832973 Hand Pos Y: -0.1936732 Hand Pos Z: 0.5484356 Head Pos X: -0.02629584 Head Pos Y: -0.02117893 Head Pos Z: 0.026429 Head Rot X: 0.05784279 Head Rot Y: -0.008026645 Hand Rot Z: -0.004956369; Visible Hand Error: 1.078 randomnum: 112
 End: 162701.326 Start:  162658.681 Theta: 1.692969 Ball Pos X: -0.06689708 Ball Pos Y: -0.2 Ball Pos Z: 0.5448327 Hand Pos X: -0.04584653 Hand Pos Y: -0.2246244 Hand Pos Z: 0.5469007 Head Pos X: -0.02908462 Head Pos Y: -0.04910864 Head Pos Z: 0.0388568 Head Rot X: 0.17497 Head Rot Y: -0.03512344 Hand Rot Z: -0.008426378; Visible Hand Error: 3.042 randomnum: 120
 End: 162705.490 Start:  162703.957 Theta: 1.151917 Ball Pos X: 0.2232676 Ball Pos Y: -0.2 Ball Pos Z: 0.5014673 Hand Pos X: 0.2440049 Hand Pos Y: -0.2203654 Hand Pos Z: 0.4934803 Head Pos X: 0.03540981 Head Pos Y: -0.03191893 Head Pos Z: 0.01241153 Head Rot X: 0.1011676 Head Rot Y: 0.2146306 Hand Rot Z: -0.03429122; Visible Hand Error: 2.808 randomnum: 172
 End: 162711.380 Start:  162707.119 Theta: 1.972222 Ball Pos X: -0.2144818 Ball Pos Y: -0.2 Ball Pos Z: 0.5052875 Hand Pos X: -0.1853509 Hand Pos Y: -0.2988689 Hand Pos Z: 0.5073742 Head Pos X: -0.08413923 Head Pos Y: -0.04052912 Head Pos Z: 0.04167056 Head Rot X: 0.1305569 Head Rot Y: -0.1764544 Hand Rot Z: 0.03094064; Invisible Hand Error: 9.325 randomnum: 72
 End: 162720.402 Start:  162718.146 Theta: 1.553343 Ball Pos X: 0.009580038 Ball Pos Y: -0.2 Ball Pos Z: 0.5488407 Hand Pos X: -0.005826682 Hand Pos Y: -0.2650996 Hand Pos Z: 0.5544449 Head Pos X: -0.02209294 Head Pos Y: -0.03735396 Head Pos Z: 0.03242093 Head Rot X: 0.1284777 Head Rot Y: 0.002334812 Hand Rot Z: -0.00196125; Invisible Hand Error: 5.727 randomnum: 12
 End: 162724.245 Start:  162722.575 Theta: 1.518436 Ball Pos X: 0.02872849 Ball Pos Y: -0.2 Ball Pos Z: 0.5481721 Hand Pos X: 0.06191959 Hand Pos Y: -0.2235037 Hand Pos Z: 0.5458172 Head Pos X: -0.006573677 Head Pos Y: -0.03212115 Head Pos Z: 0.02204794 Head Rot X: 0.1079581 Head Rot Y: 0.04689515 Hand Rot Z: -0.008980259; Visible Hand Error: 3.872 randomnum: 173
 End: 162728.578 Start:  162726.433 Theta: 2.042035 Ball Pos X: -0.2492065 Ball Pos Y: -0.2 Ball Pos Z: 0.4890951 Hand Pos X: -0.2331127 Hand Pos Y: -0.2322076 Hand Pos Z: 0.4966643 Head Pos X: -0.08376807 Head Pos Y: -0.04580192 Head Pos Z: 0.04895467 Head Rot X: 0.1664442 Head Rot Y: -0.1752231 Hand Rot Z: 0.02783115; Invisible Hand Error: 3.393 randomnum: 84
 End: 162733.489 Start:  162731.415 Theta: 1.658063 Ball Pos X: -0.04784192 Ball Pos Y: -0.2 Ball Pos Z: 0.5468355 Hand Pos X: -0.04043138 Hand Pos Y: -0.2997788 Hand Pos Z: 0.5498027 Head Pos X: -0.03044987 Head Pos Y: -0.04021318 Head Pos Z: 0.03807664 Head Rot X: 0.1409878 Head Rot Y: -0.05602915 Hand Rot Z: -0.0003314521; Invisible Hand Error: 8.548 randomnum: 36
 End: 162743.655 Start:  162736.330 Theta: 2.059489 Ball Pos X: -0.2577044 Ball Pos Y: -0.2 Ball Pos Z: 0.4846714 Hand Pos X: -0.2653024 Hand Pos Y: -0.1792572 Hand Pos Z: 0.4848953 Head Pos X: -0.1067163 Head Pos Y: -0.04188178 Head Pos Z: 0.02645379 Head Rot X: 0.129998 Head Rot Y: -0.2252126 Hand Rot Z: 0.0845308; Visible Hand Error: 2.15 randomnum: 136
 End: 162750.309 Start:  162748.652 Theta: 1.780236 Ball Pos X: -0.1141278 Ball Pos Y: -0.2 Ball Pos Z: 0.536929 Hand Pos X: -0.1007902 Hand Pos Y: -0.2681815 Hand Pos Z: 0.5361695 Head Pos X: -0.05504829 Head Pos Y: -0.03847004 Head Pos Z: 0.02985084 Head Rot X: 0.1316157 Head Rot Y: -0.1179932 Hand Rot Z: 0.01988828; Invisible Hand Error: 6.283 randomnum: 66
 End: 162759.695 Start:  162754.348 Theta: 1.169371 Ball Pos X: 0.2144818 Ball Pos Y: -0.2 Ball Pos Z: 0.5052875 Hand Pos X: 0.1948998 Hand Pos Y: -0.299263 Hand Pos Z: 0.613823 Head Pos X: 0.02263838 Head Pos Y: -0.05828796 Head Pos Z: 0.04684609 Head Rot X: 0.2042789 Head Rot Y: 0.1548622 Hand Rot Z: -0.03027932; Invisible Hand Error: 6.984 randomnum: 90
 End: 162806.099 Start:  162803.983 Theta: 1.099557 Ball Pos X: 0.2492064 Ball Pos Y: -0.2 Ball Pos Z: 0.4890952 Hand Pos X: 0.2100267 Hand Pos Y: -0.260609 Hand Pos Z: 0.5066253 Head Pos X: 0.04609579 Head Pos Y: -0.04212536 Head Pos Z: 0.002389014 Head Rot X: 0.1563931 Head Rot Y: 0.201539 Hand Rot Z: -0.05686278; Invisible Hand Error: 6.798 randomnum: 3
 End: 162810.876 Start:  162809.511 Theta: 1.291544 Ball Pos X: 0.151304 Ball Pos Y: -0.2 Ball Pos Z: 0.52766 Hand Pos X: 0.1172818 Hand Pos Y: -0.2133666 Hand Pos Z: 0.5387982 Head Pos X: 0.03259361 Head Pos Y: -0.03199384 Head Pos Z: 0.003189147 Head Rot X: 0.1161286 Head Rot Y: 0.1681202 Hand Rot Z: -0.04696069; Visible Hand Error: 3.662 randomnum: 124
 End: 162813.980 Start:  162813.131 Theta: 1.151917 Ball Pos X: 0.2232676 Ball Pos Y: -0.2 Ball Pos Z: 0.5014673 Hand Pos X: 0.2303356 Hand Pos Y: -0.2165532 Hand Pos Z: 0.5028713 Head Pos X: 0.03434813 Head Pos Y: -0.02635023 Head Pos Z: 0.001645982 Head Rot X: 0.09173638 Head Rot Y: 0.1841429 Hand Rot Z: -0.03976323; Visible Hand Error: 1.477 randomnum: 162
 End: 162818.268 Start:  162816.139 Theta: 1.22173 Ball Pos X: 0.1877432 Ball Pos Y: -0.2 Ball Pos Z: 0.5158201 Hand Pos X: 0.1656136 Hand Pos Y: -0.2030617 Hand Pos Z: 0.5233369 Head Pos X: 0.03578603 Head Pos Y: -0.02869028 Head Pos Z: -0.00181818 Head Rot X: 0.1001369 Head Rot Y: 0.1854368 Hand Rot Z: -0.05817392; Visible Hand Error: 2.307 randomnum: 117
 End: 162824.147 Start:  162820.885 Theta: 1.605703 Ball Pos X: -0.01915723 Ball Pos Y: -0.2 Ball Pos Z: 0.5485899 Hand Pos X: -0.0162148 Hand Pos Y: -0.2892397 Hand Pos Z: 0.5436133 Head Pos X: -0.02505815 Head Pos Y: -0.02183996 Head Pos Z: 0.01740175 Head Rot X: 0.06709681 Head Rot Y: -0.01826954 Hand Rot Z: -0.001002952; Invisible Hand Error: 7.991 randomnum: 80
 End: 162834.171 Start:  162830.327 Theta: 1.169371 Ball Pos X: 0.2144818 Ball Pos Y: -0.2 Ball Pos Z: 0.5052875 Hand Pos X: 0.2060565 Hand Pos Y: -0.2992431 Hand Pos Z: 0.5509483 Head Pos X: 0.03851557 Head Pos Y: -0.03718409 Head Pos Z: 0.01646584 Head Rot X: 0.1272277 Head Rot Y: 0.1975393 Hand Rot Z: -0.04905554; Invisible Hand Error: 7.311 randomnum: 97
 End: 162843.710 Start:  162838.528 Theta: 1.500983 Ball Pos X: 0.03829098 Ball Pos Y: -0.2 Ball Pos Z: 0.5475872 Hand Pos X: -0.01203974 Hand Pos Y: -0.2840152 Hand Pos Z: 0.5463676 Head Pos X: -0.01274592 Head Pos Y: -0.03016193 Head Pos Z: 0.01921982 Head Rot X: 0.1081273 Head Rot Y: 0.05947573 Hand Rot Z: 0.004962681; Invisible Hand Error: 8.862 randomnum: 92
 End: 162849.334 Start:  162847.203 Theta: 1.954769 Ball Pos X: -0.2056307 Ball Pos Y: -0.2 Ball Pos Z: 0.5089538 Hand Pos X: -0.1843835 Hand Pos Y: -0.2374896 Hand Pos Z: 0.5183264 Head Pos X: -0.07802492 Head Pos Y: -0.04761006 Head Pos Z: 0.03086483 Head Rot X: 0.1673223 Head Rot Y: -0.1852455 Hand Rot Z: 0.03903646; Visible Hand Error: 4.017 randomnum: 142
 End: 162854.610 Start:  162852.590 Theta: 1.884956 Ball Pos X: -0.169627 Ball Pos Y: -0.2 Ball Pos Z: 0.522058 Hand Pos X: -0.1745967 Hand Pos Y: -0.1739148 Hand Pos Z: 0.5199894 Head Pos X: -0.07433677 Head Pos Y: -0.0457689 Head Pos Z: 0.02677929 Head Rot X: 0.1615477 Head Rot Y: -0.158915 Hand Rot Z: 0.04569999; Visible Hand Error: 2.485 randomnum: 121
 End: 162904.830 Start:  162900.653 Theta: 1.850049 Ball Pos X: -0.1513041 Ball Pos Y: -0.2 Ball Pos Z: 0.52766 Hand Pos X: -0.117429 Hand Pos Y: -0.2634238 Hand Pos Z: 0.5332089 Head Pos X: -0.06194013 Head Pos Y: -0.03494164 Head Pos Z: 0.04251784 Head Rot X: 0.1163674 Head Rot Y: -0.1087884 Hand Rot Z: 0.02226298; Visible Hand Error: 6.616 randomnum: 161
 End: 162912.447 Start:  162908.242 Theta: 1.256637 Ball Pos X: 0.1696269 Ball Pos Y: -0.2 Ball Pos Z: 0.5220581 Hand Pos X: 0.1444496 Hand Pos Y: -0.2986929 Hand Pos Z: 0.5770112 Head Pos X: 0.02263385 Head Pos Y: -0.02399561 Head Pos Z: 0.007061601 Head Rot X: 0.09679605 Head Rot Y: 0.1493227 Hand Rot Z: -0.02548749; Invisible Hand Error: 7.566 randomnum: 35
 End: 162921.636 Start:  162919.547 Theta: 1.919862 Ball Pos X: -0.1877432 Ball Pos Y: -0.2 Ball Pos Z: 0.5158201 Hand Pos X: -0.1425572 Hand Pos Y: -0.2834094 Hand Pos Z: 0.5241989 Head Pos X: -0.06969529 Head Pos Y: -0.04086311 Head Pos Z: 0.0240199 Head Rot X: 0.1583261 Head Rot Y: -0.1642753 Hand Rot Z: 0.03613568; Invisible Hand Error: 8.71 randomnum: 73
 End: 162928.361 Start:  162925.450 Theta: 1.692969 Ball Pos X: -0.06689708 Ball Pos Y: -0.2 Ball Pos Z: 0.5448327 Hand Pos X: -0.1038819 Hand Pos Y: -0.2628596 Hand Pos Z: 0.5375887 Head Pos X: -0.0491426 Head Pos Y: -0.02073908 Head Pos Z: 0.0309518 Head Rot X: 0.07098986 Head Rot Y: -0.05591932 Hand Rot Z: 0.01186103; Invisible Hand Error: 6.693 randomnum: 98
 End: 162932.718 Start:  162931.187 Theta: 1.204277 Ball Pos X: 0.1967168 Ball Pos Y: -0.2 Ball Pos Z: 0.512465 Hand Pos X: 0.09808853 Hand Pos Y: -0.2181734 Hand Pos Z: 0.5417964 Head Pos X: 0.0331732 Head Pos Y: -0.02464373 Head Pos Z: 0.01488924 Head Rot X: 0.08635654 Head Rot Y: 0.1840214 Hand Rot Z: -0.03348633; Invisible Hand Error: 10.161 randomnum: 34
 End: 162938.680 Start:  162935.937 Theta: 1.64061 Ball Pos X: -0.03829103 Ball Pos Y: -0.2 Ball Pos Z: 0.5475872 Hand Pos X: -0.05154872 Hand Pos Y: -0.1934512 Hand Pos Z: 0.548184 Head Pos X: -0.01657975 Head Pos Y: -0.0256657 Head Pos Z: 0.02018762 Head Rot X: 0.09372501 Head Rot Y: -0.008500144 Hand Rot Z: -0.01632796; Visible Hand Error: 1.451 randomnum: 166
 End: 162946.769 Start:  162945.001 Theta: 1.448623 Ball Pos X: 0.06689703 Ball Pos Y: -0.2 Ball Pos Z: 0.5448327 Hand Pos X: 0.08931044 Hand Pos Y: -0.260566 Hand Pos Z: 0.5395119 Head Pos X: 0.003736079 Head Pos Y: -0.01561791 Head Pos Z: -0.02838558 Head Rot X: 0.07699364 Head Rot Y: 0.05175266 Hand Rot Z: -0.03100427; Visible Hand Error: 5.889 randomnum: 182
 End: 162950.611 Start:  162949.317 Theta: 1.099557 Ball Pos X: 0.2492064 Ball Pos Y: -0.2 Ball Pos Z: 0.4890952 Hand Pos X: 0.2487264 Hand Pos Y: -0.1938841 Hand Pos Z: 0.4948598 Head Pos X: 0.03914118 Head Pos Y: -0.02277848 Head Pos Z: -0.03098762 Head Rot X: 0.1030406 Head Rot Y: 0.214317 Hand Rot Z: -0.05414305; Visible Hand Error: 0.784 randomnum: 107
 End: 162953.229 Start:  162952.296 Theta: 1.082104 Ball Pos X: 0.2577043 Ball Pos Y: -0.2 Ball Pos Z: 0.4846714 Hand Pos X: 0.2478047 Hand Pos Y: -0.1720985 Hand Pos Z: 0.49238 Head Pos X: 0.02393395 Head Pos Y: -0.008159548 Head Pos Z: -0.02753758 Head Rot X: 0.03515549 Head Rot Y: 0.1799006 Hand Rot Z: -0.01380776; Visible Hand Error: 2.944 randomnum: 184
 End: 163005.329 Start:  162955.581 Theta: 1.797689 Ball Pos X: -0.1234811 Ball Pos Y: -0.2 Ball Pos Z: 0.5348554 Hand Pos X: -0.1288653 Hand Pos Y: -0.2187155 Hand Pos Z: 0.5341178 Head Pos X: -0.07168794 Head Pos Y: -0.03585078 Head Pos Z: 0.0283215 Head Rot X: 0.1367633 Head Rot Y: -0.1236358 Hand Rot Z: 0.06345929; Visible Hand Error: 1.767 randomnum: 199
 End: 163012.318 Start:  163010.105 Theta: 2.042035 Ball Pos X: -0.2492065 Ball Pos Y: -0.2 Ball Pos Z: 0.4890951 Hand Pos X: -0.2432619 Hand Pos Y: -0.1758052 Hand Pos Z: 0.4915812 Head Pos X: -0.09789938 Head Pos Y: -0.04425798 Head Pos Z: 0.009373546 Head Rot X: 0.1662201 Head Rot Y: -0.2354465 Hand Rot Z: 0.06696051; Visible Hand Error: 2.335 randomnum: 197
 End: 163019.114 Start:  163015.771 Theta: 1.064651 Ball Pos X: 0.2661238 Ball Pos Y: -0.2 Ball Pos Z: 0.4801 Hand Pos X: 0.2499951 Hand Pos Y: -0.2713623 Hand Pos Z: 0.4850808 Head Pos X: 0.05550259 Head Pos Y: -0.03290509 Head Pos Z: -0.01069236 Head Rot X: 0.1214097 Head Rot Y: 0.2777246 Hand Rot Z: -0.06501491; Invisible Hand Error: 6.615 randomnum: 69
 End: 163022.734 Start:  163020.771 Theta: 1.186824 Ball Pos X: 0.2056306 Ball Pos Y: -0.2 Ball Pos Z: 0.5089538 Hand Pos X: 0.2083525 Hand Pos Y: -0.2919729 Hand Pos Z: 0.4996683 Head Pos X: 0.04103935 Head Pos Y: -0.03232585 Head Pos Z: 0.005160152 Head Rot X: 0.1165729 Head Rot Y: 0.1963971 Hand Rot Z: -0.06675232; Invisible Hand Error: 8.34 randomnum: 25
 End: 163025.545 Start:  163024.140 Theta: 1.500983 Ball Pos X: 0.03829098 Ball Pos Y: -0.2 Ball Pos Z: 0.5475872 Hand Pos X: 0.05169034 Hand Pos Y: -0.1925837 Hand Pos Z: 0.5467585 Head Pos X: 0.006721377 Head Pos Y: -0.01968352 Head Pos Z: 0.009529471 Head Rot X: 0.06663796 Head Rot Y: 0.07350542 Hand Rot Z: -0.04620684; Visible Hand Error: 1.491 randomnum: 119
 End: 163028.540 Start:  163027.467 Theta: 1.623156 Ball Pos X: -0.02872854 Ball Pos Y: -0.2 Ball Pos Z: 0.5481721 Hand Pos X: 0.008502819 Hand Pos Y: -0.2176181 Hand Pos Z: 0.5494215 Head Pos X: -0.02268243 Head Pos Y: -0.02544048 Head Pos Z: 0.007713914 Head Rot X: 0.1014964 Head Rot Y: -0.02382058 Hand Rot Z: -0.01991855; Visible Hand Error: 3.964 randomnum: 186
 End: 163036.349 Start:  163034.346 Theta: 1.919862 Ball Pos X: -0.1877432 Ball Pos Y: -0.2 Ball Pos Z: 0.5158201 Hand Pos X: -0.1122063 Hand Pos Y: -0.279467 Hand Pos Z: 0.5317314 Head Pos X: -0.07253963 Head Pos Y: -0.03794223 Head Pos Z: 0.005054653 Head Rot X: 0.1478158 Head Rot Y: -0.1731172 Hand Rot Z: 0.04669237; Invisible Hand Error: 10.321 randomnum: 77
 End: 163045.275 Start:  163039.666 Theta: 1.867502 Ball Pos X: -0.16049 Ball Pos Y: -0.2 Ball Pos Z: 0.5249389 Hand Pos X: -0.08301555 Hand Pos Y: -0.2787458 Hand Pos Z: 0.5375904 Head Pos X: -0.04221243 Head Pos Y: -0.02681263 Head Pos Z: 0.00209558 Head Rot X: 0.1097858 Head Rot Y: -0.09404118 Hand Rot Z: -0.01774208; Invisible Hand Error: 10.356 randomnum: 75
 End: 163051.903 Start:  163049.203 Theta: 1.780236 Ball Pos X: -0.1141278 Ball Pos Y: -0.2 Ball Pos Z: 0.536929 Hand Pos X: -0.1312043 Hand Pos Y: -0.2037648 Hand Pos Z: 0.5334765 Head Pos X: -0.05092835 Head Pos Y: -0.02687985 Head Pos Z: 0.002123415 Head Rot X: 0.1093803 Head Rot Y: -0.09727734 Hand Rot Z: 0.01591036; Visible Hand Error: 1.737 randomnum: 151
 End: 163106.440 Start:  163054.731 Theta: 1.867502 Ball Pos X: -0.16049 Ball Pos Y: -0.2 Ball Pos Z: 0.5249389 Hand Pos X: -0.123045 Hand Pos Y: -0.2987917 Hand Pos Z: 0.5586793 Head Pos X: -0.05667526 Head Pos Y: -0.0193662 Head Pos Z: 0.01819468 Head Rot X: 0.08069847 Head Rot Y: -0.09502126 Hand Rot Z: 0.004671463; Invisible Hand Error: 8.64 randomnum: 29
 End: 163120.210 Start:  163111.549 Theta: 1.413717 Ball Pos X: 0.08587063 Ball Pos Y: -0.2 Ball Pos Z: 0.5421662 Hand Pos X: -0.0395121 Hand Pos Y: -0.2485255 Hand Pos Z: 0.5520378 Head Pos X: 0.002466024 Head Pos Y: -0.0300483 Head Pos Z: 0.005115271 Head Rot X: 0.1227298 Head Rot Y: 0.09616625 Hand Rot Z: -0.03458054; Invisible Hand Error: 12.819 randomnum: 76
 End: 163125.125 Start:  163123.719 Theta: 1.22173 Ball Pos X: 0.1877432 Ball Pos Y: -0.2 Ball Pos Z: 0.5158201 Hand Pos X: 0.1318604 Hand Pos Y: -0.2066165 Hand Pos Z: 0.534215 Head Pos X: 0.02517396 Head Pos Y: -0.0347032 Head Pos Z: 0.009354711 Head Rot X: 0.1341674 Head Rot Y: 0.1528443 Hand Rot Z: -0.0376559; Invisible Hand Error: 5.781 randomnum: 52
 End: 163131.713 Start:  163129.470 Theta: 1.605703 Ball Pos X: -0.01915723 Ball Pos Y: -0.2 Ball Pos Z: 0.5485899 Hand Pos X: -0.02661461 Hand Pos Y: -0.2691568 Hand Pos Z: 0.5442122 Head Pos X: -0.01310915 Head Pos Y: -0.03086099 Head Pos Z: 0.01108974 Head Rot X: 0.1188891 Head Rot Y: -0.01529663 Hand Rot Z: -0.02002893; Invisible Hand Error: 6.313 randomnum: 19
 End: 163144.131 Start:  163134.371 Theta: 1.37881 Ball Pos X: 0.1047397 Ball Pos Y: -0.2 Ball Pos Z: 0.538839 Hand Pos X: 0.032685 Hand Pos Y: -0.2930736 Hand Pos Z: 0.542527 Head Pos X: 0.01672429 Head Pos Y: -0.02825159 Head Pos Z: 0.007506847 Head Rot X: 0.1056957 Head Rot Y: 0.111119 Hand Rot Z: -0.04574443; Invisible Hand Error: 10.792 randomnum: 22
 End: 163148.322 Start:  163147.001 Theta: 1.500983 Ball Pos X: 0.03829098 Ball Pos Y: -0.2 Ball Pos Z: 0.5475872 Hand Pos X: 0.05364875 Hand Pos Y: -0.2381908 Hand Pos Z: 0.5512425 Head Pos X: -0.01308757 Head Pos Y: -0.02043073 Head Pos Z: 0.0005972385 Head Rot X: 0.07919232 Head Rot Y: 0.03286178 Hand Rot Z: -0.006174525; Visible Hand Error: 3.56 randomnum: 163
 End: 163150.466 Start:  163149.784 Theta: 1.291544 Ball Pos X: 0.151304 Ball Pos Y: -0.2 Ball Pos Z: 0.52766 Hand Pos X: 0.1550263 Hand Pos Y: -0.2599103 Hand Pos Z: 0.5296935 Head Pos X: 0.01261282 Head Pos Y: -0.02035952 Head Pos Z: -0.004809558 Head Rot X: 0.07339033 Head Rot Y: 0.1160672 Hand Rot Z: -0.0283944; Invisible Hand Error: 5.206 randomnum: 21
 End: 163154.602 Start:  163153.642 Theta: 1.186824 Ball Pos X: 0.2056306 Ball Pos Y: -0.2 Ball Pos Z: 0.5089538 Hand Pos X: 0.1858597 Hand Pos Y: -0.2339917 Hand Pos Z: 0.5158173 Head Pos X: 0.03235102 Head Pos Y: -0.01635274 Head Pos Z: -0.01344508 Head Rot X: 0.05014044 Head Rot Y: 0.1609463 Hand Rot Z: -0.04408889; Visible Hand Error: 3.7 randomnum: 122
 End: 163200.061 Start:  163158.166 Theta: 1.500983 Ball Pos X: 0.03829098 Ball Pos Y: -0.2 Ball Pos Z: 0.5475872 Hand Pos X: 0.03125875 Hand Pos Y: -0.1902066 Hand Pos Z: 0.5490689 Head Pos X: -0.003783405 Head Pos Y: -0.01756889 Head Pos Z: -0.005182683 Head Rot X: 0.06426988 Head Rot Y: 0.04637308 Hand Rot Z: -0.01235301; Visible Hand Error: 1.172 randomnum: 110
 End: 163204.016 Start:  163202.747 Theta: 1.919862 Ball Pos X: -0.1877432 Ball Pos Y: -0.2 Ball Pos Z: 0.5158201 Hand Pos X: -0.1703088 Hand Pos Y: -0.1830539 Hand Pos Z: 0.5219066 Head Pos X: -0.07897294 Head Pos Y: -0.03633924 Head Pos Z: -0.001877725 Head Rot X: 0.1435201 Head Rot Y: -0.1978087 Hand Rot Z: 0.06055701; Visible Hand Error: 2.409 randomnum: 105
 End: 163215.152 Start:  163208.218 Theta: 1.762783 Ball Pos X: -0.1047397 Ball Pos Y: -0.2 Ball Pos Z: 0.538839 Hand Pos X: -0.07715497 Hand Pos Y: -0.2970872 Hand Pos Z: 0.6601829 Head Pos X: -0.05878496 Head Pos Y: -0.03420585 Head Pos Z: 0.09107167 Head Rot X: 0.1201521 Head Rot Y: -0.03491427 Hand Rot Z: -6.728459E-05; Invisible Hand Error: 5.713 randomnum: 79
 End: 163220.264 Start:  163218.843 Theta: 1.37881 Ball Pos X: 0.1047397 Ball Pos Y: -0.2 Ball Pos Z: 0.538839 Hand Pos X: 0.08485133 Hand Pos Y: -0.2532673 Hand Pos Z: 0.5436489 Head Pos X: 0.02274239 Head Pos Y: -0.02439831 Head Pos Z: -0.00318259 Head Rot X: 0.08892027 Head Rot Y: 0.1281742 Hand Rot Z: -0.06386692; Invisible Hand Error: 5.093 randomnum: 31
 End: 163227.252 Start:  163223.271 Theta: 1.832596 Ball Pos X: -0.1420721 Ball Pos Y: -0.2 Ball Pos Z: 0.5302202 Hand Pos X: -0.1378176 Hand Pos Y: -0.1903186 Hand Pos Z: 0.5341554 Head Pos X: -0.05873311 Head Pos Y: -0.02323447 Head Pos Z: 0.008413136 Head Rot X: 0.08650123 Head Rot Y: -0.1285284 Hand Rot Z: 0.02568678; Visible Hand Error: 1.105 randomnum: 153
 End: 163235.551 Start:  163234.187 Theta: 1.658063 Ball Pos X: -0.04784192 Ball Pos Y: -0.2 Ball Pos Z: 0.5468355 Hand Pos X: -0.04054078 Hand Pos Y: -0.1980952 Hand Pos Z: 0.5538792 Head Pos X: -0.02425456 Head Pos Y: -0.01563752 Head Pos Z: -0.01603335 Head Rot X: 0.05961161 Head Rot Y: -0.03459268 Hand Rot Z: -0.002064514; Visible Hand Error: 0.858 randomnum: 200
 End: 163239.994 Start:  163238.378 Theta: 1.48353 Ball Pos X: 0.04784188 Ball Pos Y: -0.2 Ball Pos Z: 0.5468355 Hand Pos X: 0.01599693 Hand Pos Y: -0.1833127 Hand Pos Z: 0.5487996 Head Pos X: 0.008385122 Head Pos Y: -0.01668076 Head Pos Z: -0.01175332 Head Rot X: 0.05954245 Head Rot Y: 0.06579279 Hand Rot Z: -0.05238739; Visible Hand Error: 3.508 randomnum: 170
 End: 163243.390 Start:  163242.555 Theta: 1.22173 Ball Pos X: 0.1877432 Ball Pos Y: -0.2 Ball Pos Z: 0.5158201 Hand Pos X: 0.2399791 Hand Pos Y: -0.2314596 Hand Pos Z: 0.4933951 Head Pos X: 0.02263129 Head Pos Y: -0.01189837 Head Pos Z: -0.01539636 Head Rot X: 0.03620617 Head Rot Y: 0.1339776 Hand Rot Z: -0.03471656; Visible Hand Error: 6.219 randomnum: 111
 End: 163248.347 Start:  163244.824 Theta: 1.937315 Ball Pos X: -0.1967169 Ball Pos Y: -0.2 Ball Pos Z: 0.512465 Hand Pos X: -0.1935853 Hand Pos Y: -0.193654 Hand Pos Z: 0.5137444 Head Pos X: -0.04046613 Head Pos Y: -0.02828205 Head Pos Z: 0.01230532 Head Rot X: 0.1146487 Head Rot Y: -0.09893331 Hand Rot Z: -0.03019242; Visible Hand Error: 0.677 randomnum: 116
 End: 163257.035 Start:  163252.512 Theta: 1.082104 Ball Pos X: 0.2577043 Ball Pos Y: -0.2 Ball Pos Z: 0.4846714 Hand Pos X: 0.2112211 Hand Pos Y: -0.2995675 Hand Pos Z: 0.5101459 Head Pos X: 0.0312469 Head Pos Y: -0.01783928 Head Pos Z: 6.109476E-05 Head Rot X: 0.05560893 Head Rot Y: 0.2236211 Hand Rot Z: -0.01889692; Invisible Hand Error: 9.837 randomnum: 63
 End: 163300.684 Start:  163259.083 Theta: 1.780236 Ball Pos X: -0.1141278 Ball Pos Y: -0.2 Ball Pos Z: 0.536929 Hand Pos X: -0.1105865 Hand Pos Y: -0.1916996 Hand Pos Z: 0.5388343 Head Pos X: -0.04281354 Head Pos Y: -0.02928728 Head Pos Z: 0.02929205 Head Rot X: 0.09831076 Head Rot Y: -0.08222933 Hand Rot Z: 0.01043745; Visible Hand Error: 0.89 randomnum: 178
 End: 163310.040 Start:  163306.768 Theta: 1.605703 Ball Pos X: -0.01915723 Ball Pos Y: -0.2 Ball Pos Z: 0.5485899 Hand Pos X: -0.02529215 Hand Pos Y: -0.2993915 Hand Pos Z: 0.5482297 Head Pos X: -0.03410983 Head Pos Y: -0.04043303 Head Pos Z: 0.03006309 Head Rot X: 0.1439097 Head Rot Y: -0.01601807 Hand Rot Z: 0.03211762; Invisible Hand Error: 8.614 randomnum: 56
 End: 163317.741 Start:  163316.265 Theta: 1.448623 Ball Pos X: 0.06689703 Ball Pos Y: -0.2 Ball Pos Z: 0.5448327 Hand Pos X: 0.06157035 Hand Pos Y: -0.2070054 Hand Pos Z: 0.5464609 Head Pos X: 0.007714926 Head Pos Y: -0.02557124 Head Pos Z: 0.01615751 Head Rot X: 0.08714837 Head Rot Y: 0.0920112 Hand Rot Z: -0.03540517; Visible Hand Error: 0.811 randomnum: 139
 End: 163323.422 Start:  163320.262 Theta: 1.48353 Ball Pos X: 0.04784188 Ball Pos Y: -0.2 Ball Pos Z: 0.5468355 Hand Pos X: 0.04186814 Hand Pos Y: -0.2109799 Hand Pos Z: 0.5478727 Head Pos X: -0.009537101 Head Pos Y: -0.03334296 Head Pos Z: 0.01970023 Head Rot X: 0.1186297 Head Rot Y: 0.05436437 Hand Rot Z: -0.008244537; Visible Hand Error: 1.149 randomnum: 123
 End: 163327.388 Start:  163324.966 Theta: 1.448623 Ball Pos X: 0.06689703 Ball Pos Y: -0.2 Ball Pos Z: 0.5448327 Hand Pos X: 0.07043333 Hand Pos Y: -0.2344742 Hand Pos Z: 0.5434846 Head Pos X: -0.007377504 Head Pos Y: -0.02594469 Head Pos Z: 0.02059776 Head Rot X: 0.08172799 Head Rot Y: 0.0672935 Hand Rot Z: -0.007208865; Visible Hand Error: 3.165 randomnum: 152
 End: 163337.665 Start:  163331.080 Theta: 1.466077 Ball Pos X: 0.05737819 Ball Pos Y: -0.2 Ball Pos Z: 0.5459173 Hand Pos X: 0.06564709 Hand Pos Y: -0.2970242 Hand Pos Z: 0.568274 Head Pos X: -0.01444995 Head Pos Y: -0.02386515 Head Pos Z: 0.02456015 Head Rot X: 0.07478622 Head Rot Y: 0.03911786 Hand Rot Z: -0.002556431; Invisible Hand Error: 7.44 randomnum: 41
 End: 163340.087 Start:  163339.072 Theta: 1.413717 Ball Pos X: 0.08587063 Ball Pos Y: -0.2 Ball Pos Z: 0.5421662 Hand Pos X: 0.1011442 Hand Pos Y: -0.1850587 Hand Pos Z: 0.5407404 Head Pos X: -0.003353715 Head Pos Y: -0.02641073 Head Pos Z: 0.02617216 Head Rot X: 0.08034656 Head Rot Y: 0.07296272 Hand Rot Z: -0.01098347; Visible Hand Error: 2.073 randomnum: 177
 End: 163343.808 Start:  163342.708 Theta: 1.37881 Ball Pos X: 0.1047397 Ball Pos Y: -0.2 Ball Pos Z: 0.538839 Hand Pos X: 0.1155997 Hand Pos Y: -0.2212191 Hand Pos Z: 0.5381268 Head Pos X: -0.002136052 Head Pos Y: -0.01962148 Head Pos Z: 0.02095449 Head Rot X: 0.05018413 Head Rot Y: 0.08894964 Hand Rot Z: -0.004087836; Visible Hand Error: 2.151 randomnum: 198
 End: 163351.686 Start:  163346.883 Theta: 1.32645 Ball Pos X: 0.1327968 Ball Pos Y: -0.2 Ball Pos Z: 0.5326189 Hand Pos X: 0.08335899 Hand Pos Y: -0.2945483 Hand Pos Z: 0.5707971 Head Pos X: 0.006937444 Head Pos Y: -0.0311477 Head Pos Z: 0.03193092 Head Rot X: 0.09795475 Head Rot Y: 0.1190656 Hand Rot Z: -0.0127515; Invisible Hand Error: 8.752 randomnum: 44
 End: 163408.227 Start:  163356.977 Theta: 1.937315 Ball Pos X: -0.1967169 Ball Pos Y: -0.2 Ball Pos Z: 0.512465 Hand Pos X: -0.1163467 Hand Pos Y: -0.2930179 Hand Pos Z: 0.5773536 Head Pos X: -0.06968457 Head Pos Y: -0.02765411 Head Pos Z: 0.03975266 Head Rot X: 0.09856761 Head Rot Y: -0.1272069 Hand Rot Z: 0.01287975; Invisible Hand Error: 10.915 randomnum: 85
 End: 163411.138 Start:  163409.305 Theta: 2.076942 Ball Pos X: -0.2661239 Ball Pos Y: -0.2 Ball Pos Z: 0.4801 Hand Pos X: -0.2910246 Hand Pos Y: -0.1848336 Hand Pos Z: 0.4678349 Head Pos X: -0.07960737 Head Pos Y: -0.03292456 Head Pos Z: 0.04270935 Head Rot X: 0.1117573 Head Rot Y: -0.1920981 Hand Rot Z: -0.01390712; Invisible Hand Error: 3.096 randomnum: 51
 End: 163416.429 Start:  163415.022 Theta: 1.832596 Ball Pos X: -0.1420721 Ball Pos Y: -0.2 Ball Pos Z: 0.5302202 Hand Pos X: -0.1510797 Hand Pos Y: -0.2930569 Hand Pos Z: 0.5216227 Head Pos X: -0.05832887 Head Pos Y: -0.0421398 Head Pos Z: 0.03932858 Head Rot X: 0.1461013 Head Rot Y: -0.1207371 Hand Rot Z: 0.01163819; Invisible Hand Error: 8.4 randomnum: 94
 End: 163422.513 Start:  163419.311 Theta: 1.692969 Ball Pos X: -0.06689708 Ball Pos Y: -0.2 Ball Pos Z: 0.5448327 Hand Pos X: -0.1451582 Hand Pos Y: -0.1996681 Hand Pos Z: 0.5304842 Head Pos X: -0.04557371 Head Pos Y: -0.02777535 Head Pos Z: 0.03707951 Head Rot X: 0.09902173 Head Rot Y: -0.02002656 Hand Rot Z: 0.009976607; Invisible Hand Error: 7.803 randomnum: 6
 End: 163426.414 Start:  163425.745 Theta: 1.256637 Ball Pos X: 0.1696269 Ball Pos Y: -0.2 Ball Pos Z: 0.5220581 Hand Pos X: 0.2373089 Hand Pos Y: -0.2466073 Hand Pos Z: 0.5040866 Head Pos X: -0.01075357 Head Pos Y: -0.03625782 Head Pos Z: 0.03800255 Head Rot X: 0.1234141 Head Rot Y: 0.0828504 Hand Rot Z: 0.01654339; Visible Hand Error: 7.717 randomnum: 193
 End: 163434.865 Start:  163433.639 Theta: 1.37881 Ball Pos X: 0.1047397 Ball Pos Y: -0.2 Ball Pos Z: 0.538839 Hand Pos X: 0.1209931 Hand Pos Y: -0.2277319 Hand Pos Z: 0.5404425 Head Pos X: 0.01051229 Head Pos Y: -0.03573717 Head Pos Z: 0.02727652 Head Rot X: 0.1237971 Head Rot Y: 0.107269 Hand Rot Z: -0.01811568; Visible Hand Error: 2.779 randomnum: 125
 End: 163439.334 Start:  163438.012 Theta: 1.117011 Ball Pos X: 0.2406326 Ball Pos Y: -0.2 Ball Pos Z: 0.4933699 Hand Pos X: 0.2545256 Hand Pos Y: -0.2903332 Hand Pos Z: 0.4794222 Head Pos X: 0.03789753 Head Pos Y: -0.03898978 Head Pos Z: 0.02082413 Head Rot X: 0.1333085 Head Rot Y: 0.2159471 Hand Rot Z: -0.02920203; Visible Hand Error: 8.317 randomnum: 114
 End: 163444.695 Start:  163441.909 Theta: 1.902409 Ball Pos X: -0.1787123 Ball Pos Y: -0.2 Ball Pos Z: 0.5190181 Hand Pos X: -0.1827336 Hand Pos Y: -0.2188006 Hand Pos Z: 0.5172745 Head Pos X: -0.07084894 Head Pos Y: -0.03374691 Head Pos Z: 0.02653188 Head Rot X: 0.1092158 Head Rot Y: -0.1645875 Hand Rot Z: 0.04355003; Visible Hand Error: 1.777 randomnum: 104
 End: 163456.098 Start:  163448.011 Theta: 1.466077 Ball Pos X: 0.05737819 Ball Pos Y: -0.2 Ball Pos Z: 0.5459173 Hand Pos X: 0.06161567 Hand Pos Y: -0.2603019 Hand Pos Z: 0.5462853 Head Pos X: -0.01641434 Head Pos Y: -0.03072174 Head Pos Z: 0.03418571 Head Rot X: 0.1052041 Head Rot Y: 0.05269528 Hand Rot Z: -0.00361128; Invisible Hand Error: 5.333 randomnum: 48
 End: 163500.945 Start:  163500.009 Theta: 1.256637 Ball Pos X: 0.1696269 Ball Pos Y: -0.2 Ball Pos Z: 0.5220581 Hand Pos X: 0.1604643 Hand Pos Y: -0.2461085 Hand Pos Z: 0.5297168 Head Pos X: 0.007401109 Head Pos Y: -0.03398633 Head Pos Z: 0.01984227 Head Rot X: 0.1137078 Head Rot Y: 0.1205558 Hand Rot Z: -0.006188547; Visible Hand Error: 4.094 randomnum: 196
 End: 163503.435 Start:  163502.420 Theta: 1.082104 Ball Pos X: 0.2577043 Ball Pos Y: -0.2 Ball Pos Z: 0.4846714 Hand Pos X: 0.2675417 Hand Pos Y: -0.2987165 Hand Pos Z: 0.47239 Head Pos X: 0.02269804 Head Pos Y: -0.03732736 Head Pos Z: 0.02676165 Head Rot X: 0.1245758 Head Rot Y: 0.183642 Hand Rot Z: -0.003478444; Invisible Hand Error: 8.91 randomnum: 5
 End: 163506.805 Start:  163505.705 Theta: 1.082104 Ball Pos X: 0.2577043 Ball Pos Y: -0.2 Ball Pos Z: 0.4846714 Hand Pos X: 0.2539916 Hand Pos Y: -0.2667607 Hand Pos Z: 0.4847751 Head Pos X: 0.04019904 Head Pos Y: -0.03843576 Head Pos Z: 0.02060384 Head Rot X: 0.1295243 Head Rot Y: 0.238781 Hand Rot Z: -0.0301541; Invisible Hand Error: 5.975 randomnum: 14
 End: 163510.814 Start:  163509.158 Theta: 1.186824 Ball Pos X: 0.2056306 Ball Pos Y: -0.2 Ball Pos Z: 0.5089538 Hand Pos X: 0.2050303 Hand Pos Y: -0.2973752 Hand Pos Z: 0.5611048 Head Pos X: 0.02503932 Head Pos Y: -0.03826267 Head Pos Z: 0.02567369 Head Rot X: 0.1247133 Head Rot Y: 0.1719531 Hand Rot Z: -0.02314281; Invisible Hand Error: 6.683 randomnum: 47
 End: 163518.348 Start:  163512.932 Theta: 1.37881 Ball Pos X: 0.1047397 Ball Pos Y: -0.2 Ball Pos Z: 0.538839 Hand Pos X: 0.06185325 Hand Pos Y: -0.2814532 Hand Pos Z: 0.5395247 Head Pos X: -0.01194215 Head Pos Y: -0.03577004 Head Pos Z: 0.03410435 Head Rot X: 0.108902 Head Rot Y: 0.05094212 Hand Rot Z: 0.007775633; Invisible Hand Error: 8.43 randomnum: 32
 End: 163526.800 Start:  163525.129 Theta: 1.134464 Ball Pos X: 0.2319854 Ball Pos Y: -0.2 Ball Pos Z: 0.4974944 Hand Pos X: 0.2436216 Hand Pos Y: -0.2376116 Hand Pos Z: 0.4948453 Head Pos X: 0.02955157 Head Pos Y: -0.0446474 Head Pos Z: 0.02272069 Head Rot X: 0.1486811 Head Rot Y: 0.1697482 Hand Rot Z: -0.01468668; Visible Hand Error: 3.475 randomnum: 171
 End: 163536.560 Start:  163530.378 Theta: 1.553343 Ball Pos X: 0.009580038 Ball Pos Y: -0.2 Ball Pos Z: 0.5488407 Hand Pos X: 0.02228169 Hand Pos Y: -0.2973266 Hand Pos Z: 0.5913838 Head Pos X: -0.02011704 Head Pos Y: -0.0453158 Head Pos Z: 0.03300357 Head Rot X: 0.155861 Head Rot Y: 0.0009782949 Hand Rot Z: 0.009366699; Invisible Hand Error: 6.74 randomnum: 40
 End: 163549.286 Start:  163544.915 Theta: 1.884956 Ball Pos X: -0.169627 Ball Pos Y: -0.2 Ball Pos Z: 0.522058 Hand Pos X: -0.1800911 Hand Pos Y: -0.2940084 Hand Pos Z: 0.5123028 Head Pos X: -0.07270503 Head Pos Y: -0.0384912 Head Pos Z: 0.02891451 Head Rot X: 0.119416 Head Rot Y: -0.1578922 Hand Rot Z: 0.04937474; Invisible Hand Error: 8.504 randomnum: 71
 End: 163559.158 Start:  163552.308 Theta: 1.53589 Ball Pos X: 0.01915718 Ball Pos Y: -0.2 Ball Pos Z: 0.5485899 Hand Pos X: 0.07115284 Hand Pos Y: -0.2975994 Hand Pos Z: 0.5904282 Head Pos X: -0.05111128 Head Pos Y: -0.03842288 Head Pos Z: 0.02953267 Head Rot X: 0.1201555 Head Rot Y: -0.02189459 Hand Rot Z: 0.07534074; Invisible Hand Error: 7.943 randomnum: 4
 End: 163601.609 Start:  163600.009 Theta: 1.815143 Ball Pos X: -0.1327969 Ball Pos Y: -0.2 Ball Pos Z: 0.5326189 Hand Pos X: -0.1140927 Hand Pos Y: -0.1589133 Hand Pos Z: 0.5359439 Head Pos X: -0.0625816 Head Pos Y: -0.03149192 Head Pos Z: 0.02464539 Head Rot X: 0.09519526 Head Rot Y: -0.1094801 Hand Rot Z: 0.03570724; Visible Hand Error: 4.283 randomnum: 115
 End: 163608.334 Start:  163605.341 Theta: 1.448623 Ball Pos X: 0.06689703 Ball Pos Y: -0.2 Ball Pos Z: 0.5448327 Hand Pos X: 0.04143731 Hand Pos Y: -0.2859547 Hand Pos Z: 0.5432252 Head Pos X: -0.02910566 Head Pos Y: -0.03428398 Head Pos Z: 0.02841687 Head Rot X: 0.1091126 Head Rot Y: 0.03534883 Hand Rot Z: 0.01901506; Invisible Hand Error: 8.044 randomnum: 33
 End: 163618.583 Start:  163616.759 Theta: 1.745329 Ball Pos X: -0.09531972 Ball Pos Y: -0.2 Ball Pos Z: 0.5405849 Hand Pos X: -0.1033088 Hand Pos Y: -0.1845129 Hand Pos Z: 0.5389037 Head Pos X: -0.05725849 Head Pos Y: -0.04098906 Head Pos Z: 0.02063018 Head Rot X: 0.1421978 Head Rot Y: -0.09689544 Hand Rot Z: 0.02674511; Visible Hand Error: 1.643 randomnum: 138
 End: 163629.805 Start:  163627.801 Theta: 1.553343 Ball Pos X: 0.009580038 Ball Pos Y: -0.2 Ball Pos Z: 0.5488407 Hand Pos X: 0.04188495 Hand Pos Y: -0.2462244 Hand Pos Z: 0.5526776 Head Pos X: -0.02439535 Head Pos Y: -0.03676645 Head Pos Z: -0.002378762 Head Rot X: 0.145962 Head Rot Y: -0.009779081 Hand Rot Z: -0.001833723; Visible Hand Error: 5.002 randomnum: 160
 End: 163646.082 Start:  163634.762 Theta: 2.042035 Ball Pos X: -0.2492065 Ball Pos Y: -0.2 Ball Pos Z: 0.4890951 Hand Pos X: -0.3234692 Hand Pos Y: -0.2961445 Hand Pos Z: 0.4444706 Head Pos X: -0.09856582 Head Pos Y: -0.03679155 Head Pos Z: 0.02523607 Head Rot X: 0.1488975 Head Rot Y: -0.1803982 Hand Rot Z: 0.02983612; Invisible Hand Error: 11.691 randomnum: 83
 End: 163654.896 Start:  163653.281 Theta: 1.361357 Ball Pos X: 0.1141278 Ball Pos Y: -0.2 Ball Pos Z: 0.536929 Hand Pos X: 0.1397263 Hand Pos Y: -0.1977423 Hand Pos Z: 0.5323156 Head Pos X: 0.007293343 Head Pos Y: -0.03066531 Head Pos Z: -0.01419795 Head Rot X: 0.1211845 Head Rot Y: 0.1216408 Hand Rot Z: -0.02308738; Visible Hand Error: 2.559 randomnum: 176
 End: 163714.443 Start:  163657.779 Theta: 1.53589 Ball Pos X: 0.01915718 Ball Pos Y: -0.2 Ball Pos Z: 0.5485899 Hand Pos X: -0.004211448 Hand Pos Y: -0.2017049 Hand Pos Z: 0.5506729 Head Pos X: 0.004741669 Head Pos Y: -0.04013351 Head Pos Z: 0.003061652 Head Rot X: 0.1599686 Head Rot Y: 0.06233512 Hand Rot Z: -0.05979996; Visible Hand Error: 2.292 randomnum: 102
 End: 163720.961 Start:  163718.400 Theta: 1.361357 Ball Pos X: 0.1141278 Ball Pos Y: -0.2 Ball Pos Z: 0.536929 Hand Pos X: 0.1185172 Hand Pos Y: -0.1912333 Hand Pos Z: 0.5359393 Head Pos X: 0.001147807 Head Pos Y: -0.03413981 Head Pos Z: -0.00952071 Head Rot X: 0.1309392 Head Rot Y: 0.08559976 Hand Rot Z: -0.01545636; Visible Hand Error: 0.924 randomnum: 168
 End: 163732.140 Start:  163729.551 Theta: 1.64061 Ball Pos X: -0.03829103 Ball Pos Y: -0.2 Ball Pos Z: 0.5475872 Hand Pos X: -0.01212232 Hand Pos Y: -0.297036 Hand Pos Z: 0.5465065 Head Pos X: -0.03687084 Head Pos Y: -0.02840775 Head Pos Z: -0.005954266 Head Rot X: 0.1096272 Head Rot Y: -0.04111496 Hand Rot Z: 0.01268841; Invisible Hand Error: 8.855 randomnum: 20
 End: 163739.451 Start:  163733.603 Theta: 1.58825 Ball Pos X: -0.009580086 Ball Pos Y: -0.2 Ball Pos Z: 0.5488407 Hand Pos X: 0.01692485 Hand Pos Y: -0.2713964 Hand Pos Z: 0.5469021 Head Pos X: -0.03378981 Head Pos Y: -0.02903301 Head Pos Z: -0.007392108 Head Rot X: 0.1217192 Head Rot Y: 0.001861713 Hand Rot Z: -0.00304967; Invisible Hand Error: 6.853 randomnum: 68
 End: 163744.491 Start:  163743.127 Theta: 1.48353 Ball Pos X: 0.04784188 Ball Pos Y: -0.2 Ball Pos Z: 0.5468355 Hand Pos X: 0.07425329 Hand Pos Y: -0.2319227 Hand Pos Z: 0.5430605 Head Pos X: -0.0362457 Head Pos Y: -0.0368523 Head Pos Z: -0.008457184 Head Rot X: 0.1458407 Head Rot Y: -0.007682316 Hand Rot Z: 0.03968748; Visible Hand Error: 3.901 randomnum: 128
 End: 163749.726 Start:  163748.418 Theta: 1.500983 Ball Pos X: 0.03829098 Ball Pos Y: -0.2 Ball Pos Z: 0.5475872 Hand Pos X: 0.06353996 Hand Pos Y: -0.2026441 Hand Pos Z: 0.5452382 Head Pos X: -0.0269689 Head Pos Y: -0.02746703 Head Pos Z: -0.007200122 Head Rot X: 0.1005623 Head Rot Y: 0.01091927 Hand Rot Z: 0.0105757; Visible Hand Error: 2.497 randomnum: 134
 End: 163757.788 Start:  163755.309 Theta: 1.815143 Ball Pos X: -0.1327969 Ball Pos Y: -0.2 Ball Pos Z: 0.5326189 Hand Pos X: -0.1311337 Hand Pos Y: -0.2118334 Hand Pos Z: 0.5329178 Head Pos X: -0.0646348 Head Pos Y: -0.03860998 Head Pos Z: -0.005067527 Head Rot X: 0.1466401 Head Rot Y: -0.1234155 Hand Rot Z: 0.03085402; Visible Hand Error: 1.099 randomnum: 155
 End: 163806.825 Start:  163801.506 Theta: 1.134464 Ball Pos X: 0.2319854 Ball Pos Y: -0.2 Ball Pos Z: 0.4974944 Hand Pos X: 0.1535206 Hand Pos Y: -0.2985047 Hand Pos Z: 0.5272709 Head Pos X: 0.005693615 Head Pos Y: -0.04106562 Head Pos Z: -0.009647012 Head Rot X: 0.1604971 Head Rot Y: 0.1202153 Hand Rot Z: -0.000197104; Invisible Hand Error: 11.663 randomnum: 43
 End: 163811.488 Start:  163809.484 Theta: 1.134464 Ball Pos X: 0.2319854 Ball Pos Y: -0.2 Ball Pos Z: 0.4974944 Hand Pos X: 0.2208126 Hand Pos Y: -0.2973655 Hand Pos Z: 0.5001363 Head Pos X: 0.03565913 Head Pos Y: -0.02919434 Head Pos Z: -0.02255589 Head Rot X: 0.1080399 Head Rot Y: 0.1836227 Hand Rot Z: -0.0524632; Invisible Hand Error: 8.591 randomnum: 43
