# Supplementary material for: Rapid assessment of hand reaching using virtual reality and application in cerebellar stroke
Source: PLoS One. 2022 Sep 29;17(9):e0275220. doi: 10.1371/journal.pone.0275220 (PMC9522266; doi:10.1371/journal.pone.0275220)
Supplement: S1 Data — (ZIP) [file pone.0275220.s003.zip › Stroke Data/ProVRb_225_dataVisInvisHand2021-08-30-16-19-55.txt]

VisInvisHand - List of Errors by Trial; Handedness: 1

 End: 162147.386 Start:  162121.015 Theta: 1.082104 Ball Pos X: 0.1414877 Ball Pos Y: -0.2 Ball Pos Z: 0.2660997 Hand Pos X: 0.1482725 Hand Pos Y: -0.2450368 Hand Pos Z: 0.2591401 Head Pos X: -0.00179255 Head Pos Y: -0.02019089 Head Pos Z: -0.1073439 Head Rot X: -0.05507021 Head Rot Y: 0.1372838 Hand Rot Z: -0.009833695; Visible Hand Error: 5.98 randomnum: 101
 End: 162204.177 Start:  162149.155 Theta: 1.500983 Ball Pos X: 0.02102294 Ball Pos Y: -0.2 Ball Pos Z: 0.3006424 Hand Pos X: -0.08153751 Hand Pos Y: -0.2278486 Hand Pos Z: 0.2919503 Head Pos X: -0.03289229 Head Pos Y: -0.02325265 Head Pos Z: -0.1048777 Head Rot X: -0.03823007 Head Rot Y: 0.04980701 Hand Rot Z: 0.03215035; Invisible Hand Error: 16.328 randomnum: 64
 End: 162214.718 Start:  162208.438 Theta: 1.466077 Ball Pos X: 0.03150241 Ball Pos Y: -0.2 Ball Pos Z: 0.2997256 Hand Pos X: -0.05636308 Hand Pos Y: -0.2317872 Hand Pos Z: 0.2958339 Head Pos X: -0.0296973 Head Pos Y: -0.02311641 Head Pos Z: -0.1030338 Head Rot X: -0.03878006 Head Rot Y: 0.05650891 Hand Rot Z: 0.02559785; Invisible Hand Error: 14.209 randomnum: 73
 End: 162224.870 Start:  162217.351 Theta: 1.22173 Ball Pos X: 0.1030769 Ball Pos Y: -0.2 Ball Pos Z: 0.2832013 Hand Pos X: 0.01589067 Hand Pos Y: -0.2222495 Hand Pos Z: 0.3019227 Head Pos X: -0.01111203 Head Pos Y: -0.0259043 Head Pos Z: -0.09903136 Head Rot X: -0.02277666 Head Rot Y: 0.1145581 Hand Rot Z: 0.001295098; Invisible Hand Error: 14.174 randomnum: 94
 End: 162228.294 Start:  162226.485 Theta: 1.553343 Ball Pos X: 0.005259739 Ball Pos Y: -0.2 Ball Pos Z: 0.3013307 Hand Pos X: 0.01090702 Hand Pos Y: -0.2372545 Hand Pos Z: 0.2996639 Head Pos X: -0.02773285 Head Pos Y: -0.027069 Head Pos Z: -0.09692097 Head Rot X: -0.01765745 Head Rot Y: 0.05286864 Hand Rot Z: 0.0202171; Visible Hand Error: 4.862 randomnum: 153
 End: 162230.633 Start:  162229.673 Theta: 1.518436 Ball Pos X: 0.01577283 Ball Pos Y: -0.2 Ball Pos Z: 0.3009635 Hand Pos X: 0.0207251 Hand Pos Y: -0.2451899 Hand Pos Z: 0.3010995 Head Pos X: -0.02608955 Head Pos Y: -0.02447136 Head Pos Z: -0.09902346 Head Rot X: -0.02889144 Head Rot Y: 0.06123338 Hand Rot Z: 0.01754037; Visible Hand Error: 5.572 randomnum: 195
 End: 162233.376 Start:  162231.887 Theta: 1.308997 Ball Pos X: 0.078002 Ball Pos Y: -0.2 Ball Pos Z: 0.2911074 Hand Pos X: 0.08475706 Hand Pos Y: -0.2496213 Hand Pos Z: 0.2867158 Head Pos X: -0.01605874 Head Pos Y: -0.02263451 Head Pos Z: -0.1009637 Head Rot X: -0.03784205 Head Rot Y: 0.09540528 Hand Rot Z: 0.006658369; Visible Hand Error: 6.399 randomnum: 112
 End: 162239.670 Start:  162235.284 Theta: 1.082104 Ball Pos X: 0.1414877 Ball Pos Y: -0.2 Ball Pos Z: 0.2660997 Hand Pos X: 0.07485615 Hand Pos Y: -0.2734137 Hand Pos Z: 0.2833685 Head Pos X: -0.001042426 Head Pos Y: -0.02356398 Head Pos Z: -0.1010364 Head Rot X: -0.0331686 Head Rot Y: 0.1536653 Hand Rot Z: -0.007300016; Invisible Hand Error: 13.987 randomnum: 59
 End: 162244.223 Start:  162241.104 Theta: 2.024582 Ball Pos X: -0.1321148 Ball Pos Y: -0.2 Ball Pos Z: 0.2708755 Hand Pos X: -0.1728031 Hand Pos Y: -0.2669843 Hand Pos Z: 0.238137 Head Pos X: -0.05131054 Head Pos Y: -0.02667509 Head Pos Z: -0.09851611 Head Rot X: -0.02562021 Head Rot Y: -0.03792856 Hand Rot Z: 0.04893871; Invisible Hand Error: 11.675 randomnum: 100
 End: 162248.691 Start:  162247.760 Theta: 1.832596 Ball Pos X: -0.07800203 Ball Pos Y: -0.2 Ball Pos Z: 0.2911074 Hand Pos X: -0.09436683 Hand Pos Y: -0.2284086 Hand Pos Z: 0.2871673 Head Pos X: -0.03991491 Head Pos Y: -0.02704172 Head Pos Z: -0.09764707 Head Rot X: -0.0201916 Head Rot Y: 0.004298911 Hand Rot Z: 0.03437239; Visible Hand Error: 4.367 randomnum: 122
 End: 162252.368 Start:  162249.934 Theta: 2.076942 Ball Pos X: -0.1461103 Ball Pos Y: -0.2 Ball Pos Z: 0.2635898 Hand Pos X: -0.1737659 Hand Pos Y: -0.2494273 Hand Pos Z: 0.2429018 Head Pos X: -0.05356109 Head Pos Y: -0.0309858 Head Pos Z: -0.09357798 Head Rot X: -0.00368861 Head Rot Y: -0.04048169 Hand Rot Z: 0.05251424; Invisible Hand Error: 8.209 randomnum: 45
 End: 162301.028 Start:  162255.265 Theta: 1.117011 Ball Pos X: 0.1321148 Ball Pos Y: -0.2 Ball Pos Z: 0.2708755 Hand Pos X: 0.07800761 Hand Pos Y: -0.2565173 Hand Pos Z: 0.2861175 Head Pos X: -0.006553591 Head Pos Y: -0.0275296 Head Pos Z: -0.09621629 Head Rot X: -0.01429387 Head Rot Y: 0.1409831 Hand Rot Z: 0.00108301; Invisible Hand Error: 11.228 randomnum: 6
 End: 162307.601 Start:  162302.326 Theta: 1.047198 Ball Pos X: 0.1506883 Ball Pos Y: -0.2 Ball Pos Z: 0.2609998 Hand Pos X: 0.1556031 Hand Pos Y: -0.2542304 Hand Pos Z: 0.253582 Head Pos X: 0.0006090403 Head Pos Y: -0.02360141 Head Pos Z: -0.1030557 Head Rot X: -0.03723191 Head Rot Y: 0.167908 Hand Rot Z: -0.008473394; Visible Hand Error: 7.052 randomnum: 109
 End: 162311.402 Start:  162308.770 Theta: 1.117011 Ball Pos X: 0.1321148 Ball Pos Y: -0.2 Ball Pos Z: 0.2708755 Hand Pos X: 0.09849279 Hand Pos Y: -0.2167637 Hand Pos Z: 0.2884995 Head Pos X: -0.001078725 Head Pos Y: -0.02595088 Head Pos Z: -0.09820923 Head Rot X: -0.02404933 Head Rot Y: 0.1556363 Hand Rot Z: -0.007778537; Invisible Hand Error: 6.174 randomnum: 37
 End: 162314.492 Start:  162312.640 Theta: 1.972222 Ball Pos X: -0.1177572 Ball Pos Y: -0.2 Ball Pos Z: 0.2774186 Hand Pos X: -0.1620513 Hand Pos Y: -0.2565555 Hand Pos Z: 0.2487113 Head Pos X: -0.04140806 Head Pos Y: -0.03142513 Head Pos Z: -0.09080172 Head Rot X: 0.002469588 Head Rot Y: 0.006278598 Hand Rot Z: 0.03612672; Invisible Hand Error: 10.819 randomnum: 96
 End: 162321.483 Start:  162317.124 Theta: 1.169371 Ball Pos X: 0.1177572 Ball Pos Y: -0.2 Ball Pos Z: 0.2774186 Hand Pos X: 0.06645294 Hand Pos Y: -0.2359549 Hand Pos Z: 0.293852 Head Pos X: -0.007241189 Head Pos Y: -0.02621198 Head Pos Z: -0.09592843 Head Rot X: -0.0190928 Head Rot Y: 0.1383069 Hand Rot Z: 0.002078758; Invisible Hand Error: 9.448 randomnum: 55
 End: 162323.489 Start:  162322.626 Theta: 1.745329 Ball Pos X: -0.05233349 Ball Pos Y: -0.2 Ball Pos Z: 0.296798 Hand Pos X: -0.07689542 Hand Pos Y: -0.1864794 Hand Pos Z: 0.297205 Head Pos X: -0.03102827 Head Pos Y: -0.02956118 Head Pos Z: -0.09360433 Head Rot X: -0.005203772 Head Rot Y: 0.04094282 Hand Rot Z: 0.02402924; Visible Hand Error: 4.441 randomnum: 165
 End: 162326.759 Start:  162324.629 Theta: 1.937315 Ball Pos X: -0.1080037 Ball Pos Y: -0.2 Ball Pos Z: 0.2813593 Hand Pos X: -0.1306992 Hand Pos Y: -0.2585544 Hand Pos Z: 0.2679731 Head Pos X: -0.03751051 Head Pos Y: -0.02827358 Head Pos Z: -0.09355235 Head Rot X: -0.0145611 Head Rot Y: 0.01632393 Hand Rot Z: 0.03161906; Invisible Hand Error: 8.366 randomnum: 61
 End: 162330.798 Start:  162329.295 Theta: 1.448623 Ball Pos X: 0.03672856 Ball Pos Y: -0.2 Ball Pos Z: 0.2991301 Hand Pos X: 0.04658134 Hand Pos Y: -0.2562383 Hand Pos Z: 0.2942438 Head Pos X: -0.0202862 Head Pos Y: -0.02801558 Head Pos Z: -0.09304318 Head Rot X: -0.009556389 Head Rot Y: 0.08059479 Hand Rot Z: 0.01495783; Visible Hand Error: 7.305 randomnum: 133
 End: 162333.749 Start:  162331.911 Theta: 1.850049 Ball Pos X: -0.08307064 Ball Pos Y: -0.2 Ball Pos Z: 0.2897017 Hand Pos X: -0.09653196 Hand Pos Y: -0.2613114 Hand Pos Z: 0.2794092 Head Pos X: -0.04295301 Head Pos Y: -0.03001462 Head Pos Z: -0.09240729 Head Rot X: -0.004837731 Head Rot Y: -0.004176364 Hand Rot Z: 0.04303337; Invisible Hand Error: 8.269 randomnum: 51
 End: 162336.646 Start:  162335.003 Theta: 1.727876 Ball Pos X: -0.04714568 Ball Pos Y: -0.2 Ball Pos Z: 0.2976661 Hand Pos X: -0.03983594 Hand Pos Y: -0.2439124 Hand Pos Z: 0.2959952 Head Pos X: -0.03178149 Head Pos Y: -0.02938984 Head Pos Z: -0.09208798 Head Rot X: -0.004763153 Head Rot Y: 0.03589953 Hand Rot Z: 0.02834492; Visible Hand Error: 5.769 randomnum: 121
 End: 162340.906 Start:  162337.871 Theta: 1.151917 Ball Pos X: 0.1225809 Ball Pos Y: -0.2 Ball Pos Z: 0.2753212 Hand Pos X: 0.1347342 Hand Pos Y: -0.2435949 Hand Pos Z: 0.2668068 Head Pos X: -0.008879722 Head Pos Y: -0.02733436 Head Pos Z: -0.0960229 Head Rot X: -0.01644449 Head Rot Y: 0.127655 Hand Rot Z: 0.003950318; Visible Hand Error: 6.043 randomnum: 148
 End: 162346.629 Start:  162342.133 Theta: 1.099557 Ball Pos X: 0.1368221 Ball Pos Y: -0.2 Ball Pos Z: 0.2685285 Hand Pos X: 0.1265833 Hand Pos Y: -0.1818008 Hand Pos Z: 0.2743615 Head Pos X: -0.004941582 Head Pos Y: -0.0220798 Head Pos Z: -0.1001611 Head Rot X: -0.04558522 Head Rot Y: 0.1543051 Hand Rot Z: 0.001358988; Visible Hand Error: 3.16 randomnum: 132
 End: 162351.001 Start:  162348.008 Theta: 1.169371 Ball Pos X: 0.1177572 Ball Pos Y: -0.2 Ball Pos Z: 0.2774186 Hand Pos X: 0.1270691 Hand Pos Y: -0.2475838 Hand Pos Z: 0.2697951 Head Pos X: -0.01000738 Head Pos Y: -0.02049993 Head Pos Z: -0.101058 Head Rot X: -0.05162756 Head Rot Y: 0.1362416 Hand Rot Z: 0.00764484; Visible Hand Error: 6.383 randomnum: 119
 End: 162401.151 Start:  162358.354 Theta: 1.151917 Ball Pos X: 0.1225809 Ball Pos Y: -0.2 Ball Pos Z: 0.2753212 Hand Pos X: 0.07850932 Hand Pos Y: -0.2591563 Hand Pos Z: 0.2869514 Head Pos X: -0.004710555 Head Pos Y: -0.02467309 Head Pos Z: -0.09841642 Head Rot X: -0.02866374 Head Rot Y: 0.1482264 Hand Rot Z: -9.466838E-05; Invisible Hand Error: 10.186 randomnum: 33
 End: 162407.751 Start:  162406.485 Theta: 1.658063 Ball Pos X: -0.02626671 Ball Pos Y: -0.2 Ball Pos Z: 0.3002297 Hand Pos X: -0.06491925 Hand Pos Y: -0.2547293 Hand Pos Z: 0.289804 Head Pos X: -0.04188293 Head Pos Y: -0.02472997 Head Pos Z: -0.09905729 Head Rot X: -0.03307428 Head Rot Y: 0.009673864 Hand Rot Z: 0.04349343; Invisible Hand Error: 9.305 randomnum: 20
 End: 162410.995 Start:  162408.907 Theta: 1.623156 Ball Pos X: -0.01577286 Ball Pos Y: -0.2 Ball Pos Z: 0.3009635 Hand Pos X: -0.08861651 Hand Pos Y: -0.2897234 Hand Pos Z: 0.2742313 Head Pos X: -0.03694534 Head Pos Y: -0.01948674 Head Pos Z: -0.1031459 Head Rot X: -0.05691775 Head Rot Y: 0.03432917 Hand Rot Z: 0.03675435; Invisible Hand Error: 16.289 randomnum: 82
 End: 162413.697 Start:  162412.792 Theta: 1.48353 Ball Pos X: 0.02626668 Ball Pos Y: -0.2 Ball Pos Z: 0.3002297 Hand Pos X: -0.004393034 Hand Pos Y: -0.190486 Hand Pos Z: 0.3016106 Head Pos X: -0.02947968 Head Pos Y: -0.0206254 Head Pos Z: -0.1022907 Head Rot X: -0.05153497 Head Rot Y: 0.07134336 Hand Rot Z: 0.02867268; Visible Hand Error: 5.066 randomnum: 175
 End: 162418.389 Start:  162417.234 Theta: 2.024582 Ball Pos X: -0.1321148 Ball Pos Y: -0.2 Ball Pos Z: 0.2708755 Hand Pos X: -0.1459929 Hand Pos Y: -0.2316615 Hand Pos Z: 0.2631565 Head Pos X: -0.04913324 Head Pos Y: -0.02386722 Head Pos Z: -0.1024737 Head Rot X: -0.0413105 Head Rot Y: -0.02976471 Hand Rot Z: 0.0527844; Visible Hand Error: 4.71 randomnum: 149
 End: 162421.787 Start:  162419.671 Theta: 1.58825 Ball Pos X: -0.005259765 Ball Pos Y: -0.2 Ball Pos Z: 0.3013307 Hand Pos X: -0.07269333 Hand Pos Y: -0.2984775 Hand Pos Z: 0.2829145 Head Pos X: -0.03427255 Head Pos Y: -0.02433172 Head Pos Z: -0.09879315 Head Rot X: -0.03415339 Head Rot Y: 0.04419043 Hand Rot Z: 0.03716382; Invisible Hand Error: 15.829 randomnum: 52
 End: 162424.849 Start:  162423.333 Theta: 1.745329 Ball Pos X: -0.05233349 Ball Pos Y: -0.2 Ball Pos Z: 0.296798 Hand Pos X: -0.0914108 Hand Pos Y: -0.2788861 Hand Pos Z: 0.2761354 Head Pos X: -0.03704673 Head Pos Y: -0.0249083 Head Pos Z: -0.09834105 Head Rot X: -0.03171284 Head Rot Y: 0.02157447 Hand Rot Z: 0.03683117; Invisible Hand Error: 12.098 randomnum: 99
 End: 162426.980 Start:  162426.187 Theta: 2.042035 Ball Pos X: -0.1368221 Ball Pos Y: -0.2 Ball Pos Z: 0.2685285 Hand Pos X: -0.1692888 Hand Pos Y: -0.2432751 Hand Pos Z: 0.2465203 Head Pos X: -0.04081774 Head Pos Y: -0.02475722 Head Pos Z: -0.09924543 Head Rot X: -0.03331355 Head Rot Y: -2.245613E-05 Hand Rot Z: 0.04277581; Visible Hand Error: 8.191 randomnum: 156
 End: 162431.032 Start:  162430.086 Theta: 1.884956 Ball Pos X: -0.09313048 Ball Pos Y: -0.2 Ball Pos Z: 0.2866261 Hand Pos X: -0.08847088 Hand Pos Y: -0.2478641 Hand Pos Z: 0.2842537 Head Pos X: -0.05065107 Head Pos Y: -0.0245364 Head Pos Z: -0.09843287 Head Rot X: -0.03809927 Head Rot Y: -0.02648799 Hand Rot Z: 0.05184308; Visible Hand Error: 6.237 randomnum: 179
 End: 162432.982 Start:  162432.173 Theta: 1.954769 Ball Pos X: -0.1128976 Ball Pos Y: -0.2 Ball Pos Z: 0.2794315 Hand Pos X: -0.1345094 Hand Pos Y: -0.2096148 Hand Pos Z: 0.2715056 Head Pos X: -0.03654867 Head Pos Y: -0.02797391 Head Pos Z: -0.0947454 Head Rot X: -0.01512191 Head Rot Y: 0.01538166 Hand Rot Z: 0.03296785; Visible Hand Error: 3.771 randomnum: 126
 End: 162438.036 Start:  162434.513 Theta: 1.082104 Ball Pos X: 0.1414877 Ball Pos Y: -0.2 Ball Pos Z: 0.2660997 Hand Pos X: 0.04573457 Hand Pos Y: -0.2345791 Hand Pos Z: 0.2975582 Head Pos X: -0.000766933 Head Pos Y: -0.02422248 Head Pos Z: -0.1020642 Head Rot X: -0.03414246 Head Rot Y: 0.1634929 Hand Rot Z: -0.007542577; Invisible Hand Error: 16.195 randomnum: 12
 End: 162444.065 Start:  162439.192 Theta: 1.27409 Ball Pos X: 0.08811396 Ball Pos Y: -0.2 Ball Pos Z: 0.2882078 Hand Pos X: 0.09553482 Hand Pos Y: -0.2474773 Hand Pos Z: 0.282631 Head Pos X: -0.0136565 Head Pos Y: -0.02165978 Head Pos Z: -0.1018639 Head Rot X: -0.04617846 Head Rot Y: 0.1163493 Hand Rot Z: 0.007989492; Visible Hand Error: 6.253 randomnum: 172
 End: 162450.191 Start:  162449.077 Theta: 1.902409 Ball Pos X: -0.09811863 Ball Pos Y: -0.2 Ball Pos Z: 0.2849571 Hand Pos X: -0.07744872 Hand Pos Y: -0.2525216 Hand Pos Z: 0.2869208 Head Pos X: -0.04881167 Head Pos Y: -0.02217661 Head Pos Z: -0.1022581 Head Rot X: -0.04914181 Head Rot Y: -0.02656635 Hand Rot Z: 0.05199589; Visible Hand Error: 7.463 randomnum: 158
 End: 162453.923 Start:  162452.990 Theta: 2.024582 Ball Pos X: -0.1321148 Ball Pos Y: -0.2 Ball Pos Z: 0.2708755 Hand Pos X: -0.1514786 Hand Pos Y: -0.2190194 Hand Pos Z: 0.2634384 Head Pos X: -0.0508464 Head Pos Y: -0.02330154 Head Pos Z: -0.1022398 Head Rot X: -0.04490758 Head Rot Y: -0.03472058 Hand Rot Z: 0.05281629; Visible Hand Error: 3.895 randomnum: 171
 End: 162457.097 Start:  162455.106 Theta: 1.500983 Ball Pos X: 0.02102294 Ball Pos Y: -0.2 Ball Pos Z: 0.3006424 Hand Pos X: -0.04082961 Hand Pos Y: -0.28948 Hand Pos Z: 0.2859552 Head Pos X: -0.0293057 Head Pos Y: -0.02546223 Head Pos Z: -0.09708974 Head Rot X: -0.02487847 Head Rot Y: 0.05752587 Hand Rot Z: 0.02524001; Invisible Hand Error: 14.801 randomnum: 31
 End: 162514.445 Start:  162458.238 Theta: 1.204277 Ball Pos X: 0.1080037 Ball Pos Y: -0.2 Ball Pos Z: 0.2813593 Hand Pos X: 0.01713252 Hand Pos Y: -0.2986273 Hand Pos Z: 0.292223 Head Pos X: -0.01084661 Head Pos Y: -0.02642363 Head Pos Z: -0.09854421 Head Rot X: -0.02239521 Head Rot Y: 0.1282637 Hand Rot Z: 0.006506707; Invisible Hand Error: 18.066 randomnum: 58
 End: 162518.107 Start:  162516.410 Theta: 1.884956 Ball Pos X: -0.09313048 Ball Pos Y: -0.2 Ball Pos Z: 0.2866261 Hand Pos X: -0.1128548 Hand Pos Y: -0.268836 Hand Pos Z: 0.2720245 Head Pos X: -0.03853542 Head Pos Y: -0.02719893 Head Pos Z: -0.09610939 Head Rot X: -0.02120059 Head Rot Y: 0.01069229 Hand Rot Z: 0.03922742; Invisible Hand Error: 9.514 randomnum: 38
 End: 162522.328 Start:  162520.156 Theta: 1.308997 Ball Pos X: 0.078002 Ball Pos Y: -0.2 Ball Pos Z: 0.2911074 Hand Pos X: 0.08196228 Hand Pos Y: -0.2443929 Hand Pos Z: 0.2877406 Head Pos X: -0.01381832 Head Pos Y: -0.02646808 Head Pos Z: -0.09673905 Head Rot X: -0.02607298 Head Rot Y: 0.1127864 Hand Rot Z: 0.01154553; Visible Hand Error: 5.721 randomnum: 111
 End: 162524.444 Start:  162523.442 Theta: 1.745329 Ball Pos X: -0.05233349 Ball Pos Y: -0.2 Ball Pos Z: 0.296798 Hand Pos X: -0.04306714 Hand Pos Y: -0.2402488 Hand Pos Z: 0.3037206 Head Pos X: -0.03482366 Head Pos Y: -0.02549012 Head Pos Z: -0.09520185 Head Rot X: -0.0285175 Head Rot Y: 0.03118509 Hand Rot Z: 0.03465657; Visible Hand Error: 4.762 randomnum: 197
 End: 162527.660 Start:  162525.586 Theta: 1.204277 Ball Pos X: 0.1080037 Ball Pos Y: -0.2 Ball Pos Z: 0.2813593 Hand Pos X: 0.1163309 Hand Pos Y: -0.2420835 Hand Pos Z: 0.2753492 Head Pos X: -0.005015193 Head Pos Y: -0.02693236 Head Pos Z: -0.09494722 Head Rot X: -0.02165664 Head Rot Y: 0.14188 Hand Rot Z: -0.001710258; Visible Hand Error: 5.646 randomnum: 162
 End: 162530.486 Start:  162528.871 Theta: 1.413717 Ball Pos X: 0.04714565 Ball Pos Y: -0.2 Ball Pos Z: 0.2976661 Hand Pos X: 0.01755086 Hand Pos Y: -0.2289766 Hand Pos Z: 0.3005664 Head Pos X: -0.0195331 Head Pos Y: -0.02757969 Head Pos Z: -0.09253174 Head Rot X: -0.0144785 Head Rot Y: 0.09182744 Hand Rot Z: 0.01606174; Invisible Hand Error: 5.901 randomnum: 9
 End: 162532.713 Start:  162531.698 Theta: 1.902409 Ball Pos X: -0.09811863 Ball Pos Y: -0.2 Ball Pos Z: 0.2849571 Hand Pos X: -0.1479251 Hand Pos Y: -0.2370547 Hand Pos Z: 0.2606043 Head Pos X: -0.04084826 Head Pos Y: -0.02837129 Head Pos Z: -0.09263265 Head Rot X: -0.01645725 Head Rot Y: 0.01531631 Hand Rot Z: 0.04025003; Invisible Hand Error: 9.797 randomnum: 78
 End: 162536.153 Start:  162534.857 Theta: 1.239184 Ball Pos X: 0.0981186 Ball Pos Y: -0.2 Ball Pos Z: 0.2849571 Hand Pos X: 0.05361858 Hand Pos Y: -0.2493446 Hand Pos Z: 0.2958471 Head Pos X: -0.01031029 Head Pos Y: -0.0260905 Head Pos Z: -0.09427541 Head Rot X: -0.0239752 Head Rot Y: 0.1285563 Hand Rot Z: 0.005814605; Invisible Hand Error: 9.28 randomnum: 74
 End: 162538.339 Start:  162537.309 Theta: 1.727876 Ball Pos X: -0.04714568 Ball Pos Y: -0.2 Ball Pos Z: 0.2976661 Hand Pos X: -0.03398609 Hand Pos Y: -0.2477703 Hand Pos Z: 0.2982962 Head Pos X: -0.03375387 Head Pos Y: -0.02633588 Head Pos Z: -0.09281573 Head Rot X: -0.02428146 Head Rot Y: 0.03130266 Hand Rot Z: 0.02956468; Visible Hand Error: 6.291 randomnum: 106
 End: 162541.346 Start:  162539.661 Theta: 1.37881 Ball Pos X: 0.05750534 Ball Pos Y: -0.2 Ball Pos Z: 0.2958394 Hand Pos X: 0.005415209 Hand Pos Y: -0.2636573 Hand Pos Z: 0.295259 Head Pos X: -0.01471674 Head Pos Y: -0.02802335 Head Pos Z: -0.09288758 Head Rot X: -0.01293731 Head Rot Y: 0.105932 Hand Rot Z: 0.008262153; Invisible Hand Error: 11.347 randomnum: 10
 End: 162544.632 Start:  162543.380 Theta: 1.58825 Ball Pos X: -0.005259765 Ball Pos Y: -0.2 Ball Pos Z: 0.3013307 Hand Pos X: -0.0770335 Hand Pos Y: -0.2499083 Hand Pos Z: 0.2892427 Head Pos X: -0.02971381 Head Pos Y: -0.02571745 Head Pos Z: -0.0939326 Head Rot X: -0.02579075 Head Rot Y: 0.04630251 Hand Rot Z: 0.02326831; Invisible Hand Error: 12.783 randomnum: 54
 End: 162549.144 Start:  162547.515 Theta: 1.884956 Ball Pos X: -0.09313048 Ball Pos Y: -0.2 Ball Pos Z: 0.2866261 Hand Pos X: -0.08011985 Hand Pos Y: -0.2408862 Hand Pos Z: 0.2907999 Head Pos X: -0.04303849 Head Pos Y: -0.02514938 Head Pos Z: -0.09572813 Head Rot X: -0.03128885 Head Rot Y: -0.001366099 Hand Rot Z: 0.04196267; Visible Hand Error: 5.46 randomnum: 193
 End: 162554.073 Start:  162552.555 Theta: 1.361357 Ball Pos X: 0.0626597 Ball Pos Y: -0.2 Ball Pos Z: 0.2947907 Hand Pos X: 0.0754879 Hand Pos Y: -0.2499353 Hand Pos Z: 0.2893079 Head Pos X: -0.01914066 Head Pos Y: -0.02406885 Head Pos Z: -0.0948942 Head Rot X: -0.03239566 Head Rot Y: 0.09460697 Hand Rot Z: 0.01847266; Visible Hand Error: 6.663 randomnum: 113
 End: 162555.940 Start:  162555.285 Theta: 1.850049 Ball Pos X: -0.08307064 Ball Pos Y: -0.2 Ball Pos Z: 0.2897017 Hand Pos X: -0.08613256 Hand Pos Y: -0.2324552 Hand Pos Z: 0.2915623 Head Pos X: -0.04194635 Head Pos Y: -0.02621275 Head Pos Z: -0.09407926 Head Rot X: -0.02696111 Head Rot Y: 0.002105199 Hand Rot Z: 0.04182138; Visible Hand Error: 3.851 randomnum: 108
 End: 162558.793 Start:  162557.094 Theta: 1.413717 Ball Pos X: 0.04714565 Ball Pos Y: -0.2 Ball Pos Z: 0.2976661 Hand Pos X: 0.00717786 Hand Pos Y: -0.2534155 Hand Pos Z: 0.3013713 Head Pos X: -0.02142853 Head Pos Y: -0.02573504 Head Pos Z: -0.09236723 Head Rot X: -0.02226656 Head Rot Y: 0.08613461 Hand Rot Z: 0.01993477; Invisible Hand Error: 8.903 randomnum: 75
 End: 162603.403 Start:  162600.005 Theta: 1.047198 Ball Pos X: 0.1506883 Ball Pos Y: -0.2 Ball Pos Z: 0.2609998 Hand Pos X: 0.1571241 Hand Pos Y: -0.2449473 Hand Pos Z: 0.2541453 Head Pos X: -0.001643538 Head Pos Y: -0.02385716 Head Pos Z: -0.09798902 Head Rot X: -0.03677953 Head Rot Y: 0.1702954 Hand Rot Z: -0.001305944; Visible Hand Error: 5.94 randomnum: 200
 End: 162605.991 Start:  162604.530 Theta: 1.692969 Ball Pos X: -0.03672858 Ball Pos Y: -0.2 Ball Pos Z: 0.2991301 Hand Pos X: -0.03377514 Hand Pos Y: -0.2379066 Hand Pos Z: 0.2982545 Head Pos X: -0.04022592 Head Pos Y: -0.02501015 Head Pos Z: -0.09275967 Head Rot X: -0.03109924 Head Rot Y: 0.01993653 Hand Rot Z: 0.04179106; Visible Hand Error: 4.851 randomnum: 186
 End: 162608.499 Start:  162607.204 Theta: 1.797689 Ball Pos X: -0.06779499 Ball Pos Y: -0.2 Ball Pos Z: 0.2936523 Hand Pos X: -0.05278919 Hand Pos Y: -0.2391471 Hand Pos Z: 0.3017794 Head Pos X: -0.03538692 Head Pos Y: -0.02643476 Head Pos Z: -0.09199983 Head Rot X: -0.02341117 Head Rot Y: 0.02975284 Hand Rot Z: 0.0356211; Visible Hand Error: 5.064 randomnum: 144
 End: 162611.185 Start:  162609.571 Theta: 1.256637 Ball Pos X: 0.09313047 Ball Pos Y: -0.2 Ball Pos Z: 0.2866261 Hand Pos X: 0.0606595 Hand Pos Y: -0.247968 Hand Pos Z: 0.2956642 Head Pos X: -0.01063079 Head Pos Y: -0.02617231 Head Pos Z: -0.09374279 Head Rot X: -0.02252792 Head Rot Y: 0.1301121 Hand Rot Z: 0.01073001; Invisible Hand Error: 7.779 randomnum: 28
 End: 162613.692 Start:  162612.536 Theta: 1.972222 Ball Pos X: -0.1177572 Ball Pos Y: -0.2 Ball Pos Z: 0.2774186 Hand Pos X: -0.09991938 Hand Pos Y: -0.2477709 Hand Pos Z: 0.2856767 Head Pos X: -0.0466693 Head Pos Y: -0.02764691 Head Pos Z: -0.09198344 Head Rot X: -0.02064246 Head Rot Y: -0.0174721 Hand Rot Z: 0.0471466; Visible Hand Error: 6.47 randomnum: 181
 End: 162617.327 Start:  162615.599 Theta: 2.042035 Ball Pos X: -0.1368221 Ball Pos Y: -0.2 Ball Pos Z: 0.2685285 Hand Pos X: -0.1460444 Hand Pos Y: -0.2715077 Hand Pos Z: 0.2547506 Head Pos X: -0.04566526 Head Pos Y: -0.03013387 Head Pos Z: -0.08887446 Head Rot X: -0.006858377 Head Rot Y: -0.01808135 Hand Rot Z: 0.04606237; Invisible Hand Error: 9.451 randomnum: 69
 End: 162619.943 Start:  162618.551 Theta: 1.605703 Ball Pos X: -0.01051792 Ball Pos Y: -0.2 Ball Pos Z: 0.301193 Hand Pos X: -0.04895771 Hand Pos Y: -0.2757446 Hand Pos Z: 0.2883001 Head Pos X: -0.03152752 Head Pos Y: -0.02873176 Head Pos Z: -0.09097111 Head Rot X: -0.01228199 Head Rot Y: 0.05494647 Hand Rot Z: 0.03332599; Invisible Hand Error: 11.426 randomnum: 50
 End: 162622.227 Start:  162621.086 Theta: 1.48353 Ball Pos X: 0.02626668 Ball Pos Y: -0.2 Ball Pos Z: 0.3002297 Hand Pos X: 0.01546534 Hand Pos Y: -0.2742882 Hand Pos Z: 0.2928326 Head Pos X: -0.02718794 Head Pos Y: -0.02789816 Head Pos Z: -0.0923475 Head Rot X: -0.01532056 Head Rot Y: 0.06803478 Hand Rot Z: 0.0302373; Visible Hand Error: 9.643 randomnum: 188
 End: 162627.392 Start:  162626.098 Theta: 1.37881 Ball Pos X: 0.05750534 Ball Pos Y: -0.2 Ball Pos Z: 0.2958394 Hand Pos X: 0.01926364 Hand Pos Y: -0.2446879 Hand Pos Z: 0.2979468 Head Pos X: -0.02147108 Head Pos Y: -0.02622119 Head Pos Z: -0.09312591 Head Rot X: -0.02172949 Head Rot Y: 0.09069648 Hand Rot Z: 0.02194232; Invisible Hand Error: 8.225 randomnum: 93
 End: 162630.914 Start:  162629.676 Theta: 1.850049 Ball Pos X: -0.08307064 Ball Pos Y: -0.2 Ball Pos Z: 0.2897017 Hand Pos X: -0.1221412 Hand Pos Y: -0.2700098 Hand Pos Z: 0.266504 Head Pos X: -0.04662824 Head Pos Y: -0.02549776 Head Pos Z: -0.09459102 Head Rot X: -0.0309427 Head Rot Y: -0.01040688 Hand Rot Z: 0.04823972; Invisible Hand Error: 11.319 randomnum: 17
 End: 162633.060 Start:  162632.071 Theta: 1.605703 Ball Pos X: -0.01051792 Ball Pos Y: -0.2 Ball Pos Z: 0.301193 Hand Pos X: -0.03340605 Hand Pos Y: -0.2671502 Hand Pos Z: 0.2931347 Head Pos X: -0.03291893 Head Pos Y: -0.02520841 Head Pos Z: -0.09290782 Head Rot X: -0.02948499 Head Rot Y: 0.04931065 Hand Rot Z: 0.03534984; Visible Hand Error: 9.294 randomnum: 194
 End: 162636.721 Start:  162635.190 Theta: 2.042035 Ball Pos X: -0.1368221 Ball Pos Y: -0.2 Ball Pos Z: 0.2685285 Hand Pos X: -0.1347511 Hand Pos Y: -0.2707151 Hand Pos Z: 0.267421 Head Pos X: -0.05070949 Head Pos Y: -0.02881894 Head Pos Z: -0.09045017 Head Rot X: -0.01453698 Head Rot Y: -0.03034953 Hand Rot Z: 0.05463684; Invisible Hand Error: 8.548 randomnum: 72
 End: 162639.368 Start:  162637.864 Theta: 1.832596 Ball Pos X: -0.07800203 Ball Pos Y: -0.2 Ball Pos Z: 0.2911074 Hand Pos X: -0.1054522 Hand Pos Y: -0.265771 Hand Pos Z: 0.2747629 Head Pos X: -0.03904963 Head Pos Y: -0.0293376 Head Pos Z: -0.08869356 Head Rot X: -0.008057268 Head Rot Y: 0.01233888 Hand Rot Z: 0.03827629; Invisible Hand Error: 9.737 randomnum: 86
 End: 162642.165 Start:  162640.508 Theta: 1.727876 Ball Pos X: -0.04714568 Ball Pos Y: -0.2 Ball Pos Z: 0.2976661 Hand Pos X: -0.08043579 Hand Pos Y: -0.2624829 Hand Pos Z: 0.2853537 Head Pos X: -0.03007728 Head Pos Y: -0.02999498 Head Pos Z: -0.08816445 Head Rot X: -0.003894057 Head Rot Y: 0.04705018 Hand Rot Z: 0.02942412; Invisible Hand Error: 9.574 randomnum: 23
 End: 162645.256 Start:  162644.463 Theta: 1.623156 Ball Pos X: -0.01577286 Ball Pos Y: -0.2 Ball Pos Z: 0.3009635 Hand Pos X: -0.05484523 Hand Pos Y: -0.2400623 Hand Pos Z: 0.2976876 Head Pos X: -0.03486753 Head Pos Y: -0.02994645 Head Pos Z: -0.08857191 Head Rot X: -0.006750544 Head Rot Y: 0.04065288 Hand Rot Z: 0.03556243; Invisible Hand Error: 7.724 randomnum: 63
 End: 162648.863 Start:  162647.693 Theta: 1.500983 Ball Pos X: 0.02102294 Ball Pos Y: -0.2 Ball Pos Z: 0.3006424 Hand Pos X: -0.01930141 Hand Pos Y: -0.23784 Hand Pos Z: 0.3007439 Head Pos X: -0.02913338 Head Pos Y: -0.02848446 Head Pos Z: -0.08916306 Head Rot X: -0.01166765 Head Rot Y: 0.06113357 Hand Rot Z: 0.03162491; Invisible Hand Error: 7.793 randomnum: 36
 End: 162651.940 Start:  162650.212 Theta: 1.291544 Ball Pos X: 0.08307061 Ball Pos Y: -0.2 Ball Pos Z: 0.2897017 Hand Pos X: 0.04751216 Hand Pos Y: -0.239562 Hand Pos Z: 0.2986176 Head Pos X: -0.01398623 Head Pos Y: -0.02687566 Head Pos Z: -0.09370732 Head Rot X: -0.01898084 Head Rot Y: 0.1156028 Hand Rot Z: 0.01040427; Invisible Hand Error: 7.408 randomnum: 71
 End: 162654.070 Start:  162653.333 Theta: 1.553343 Ball Pos X: 0.005259739 Ball Pos Y: -0.2 Ball Pos Z: 0.3013307 Hand Pos X: -0.04977722 Hand Pos Y: -0.2664864 Hand Pos Z: 0.2916424 Head Pos X: -0.02976251 Head Pos Y: -0.02761295 Head Pos Z: -0.09065983 Head Rot X: -0.01691837 Head Rot Y: 0.05809651 Hand Rot Z: 0.0313654; Invisible Hand Error: 11.921 randomnum: 68
 End: 162655.896 Start:  162655.198 Theta: 1.48353 Ball Pos X: 0.02626668 Ball Pos Y: -0.2 Ball Pos Z: 0.3002297 Hand Pos X: 0.0181754 Hand Pos Y: -0.2395808 Hand Pos Z: 0.2983991 Head Pos X: -0.02340591 Head Pos Y: -0.02828595 Head Pos Z: -0.09039173 Head Rot X: -0.01255287 Head Rot Y: 0.07724965 Hand Rot Z: 0.02255693; Visible Hand Error: 5.283 randomnum: 152
 End: 162658.095 Start:  162657.190 Theta: 1.361357 Ball Pos X: 0.0626597 Ball Pos Y: -0.2 Ball Pos Z: 0.2947907 Hand Pos X: 0.08320597 Hand Pos Y: -0.2338448 Hand Pos Z: 0.2887493 Head Pos X: -0.02101457 Head Pos Y: -0.02570619 Head Pos Z: -0.09251237 Head Rot X: -0.02419576 Head Rot Y: 0.09057652 Hand Rot Z: 0.02049081; Visible Hand Error: 5.44 randomnum: 146
 End: 162701.658 Start:  162659.181 Theta: 1.082104 Ball Pos X: 0.1414877 Ball Pos Y: -0.2 Ball Pos Z: 0.2660997 Hand Pos X: 0.1109188 Hand Pos Y: -0.2614805 Hand Pos Z: 0.2792366 Head Pos X: -0.0011639 Head Pos Y: -0.02727161 Head Pos Z: -0.09317797 Head Rot X: -0.01706897 Head Rot Y: 0.173289 Hand Rot Z: 0.002462301; Invisible Hand Error: 8.999 randomnum: 77
 End: 162704.053 Start:  162702.786 Theta: 1.134464 Ball Pos X: 0.1273672 Ball Pos Y: -0.2 Ball Pos Z: 0.2731399 Hand Pos X: 0.1111753 Hand Pos Y: -0.248934 Hand Pos Z: 0.2780555 Head Pos X: -0.004004895 Head Pos Y: -0.02864587 Head Pos Z: -0.09279794 Head Rot X: -0.01015178 Head Rot Y: 0.1575554 Hand Rot Z: 0.002483518; Invisible Hand Error: 6.681 randomnum: 97
 End: 162706.129 Start:  162705.211 Theta: 1.605703 Ball Pos X: -0.01051792 Ball Pos Y: -0.2 Ball Pos Z: 0.301193 Hand Pos X: -0.01475018 Hand Pos Y: -0.2370738 Hand Pos Z: 0.3067093 Head Pos X: -0.01776469 Head Pos Y: -0.02613455 Head Pos Z: -0.09135526 Head Rot X: -0.02075911 Head Rot Y: 0.09553435 Hand Rot Z: 0.0160115; Visible Hand Error: 4.147 randomnum: 150
 End: 162708.091 Start:  162707.368 Theta: 1.186824 Ball Pos X: 0.1128976 Ball Pos Y: -0.2 Ball Pos Z: 0.2794315 Hand Pos X: 0.1309865 Hand Pos Y: -0.2376506 Hand Pos Z: 0.2738838 Head Pos X: -0.004857302 Head Pos Y: -0.02718283 Head Pos Z: -0.09189385 Head Rot X: -0.0195659 Head Rot Y: 0.151364 Hand Rot Z: 0.0008071687; Visible Hand Error: 5.332 randomnum: 104
 End: 162710.486 Start:  162709.136 Theta: 1.58825 Ball Pos X: -0.005259765 Ball Pos Y: -0.2 Ball Pos Z: 0.3013307 Hand Pos X: -0.04244498 Hand Pos Y: -0.2707018 Hand Pos Z: 0.2949956 Head Pos X: -0.02690917 Head Pos Y: -0.02835485 Head Pos Z: -0.08852977 Head Rot X: -0.01127229 Head Rot Y: 0.06656094 Hand Rot Z: 0.02735789; Invisible Hand Error: 10.359 randomnum: 26
 End: 162713.285 Start:  162712.352 Theta: 1.919862 Ball Pos X: -0.1030769 Ball Pos Y: -0.2 Ball Pos Z: 0.2832013 Hand Pos X: -0.1143978 Hand Pos Y: -0.2707458 Hand Pos Z: 0.2751628 Head Pos X: -0.04076493 Head Pos Y: -0.02725255 Head Pos Z: -0.09063959 Head Rot X: -0.02116063 Head Rot Y: 0.007846341 Hand Rot Z: 0.04257715; Visible Hand Error: 8.921 randomnum: 157
 End: 162716.041 Start:  162714.579 Theta: 2.024582 Ball Pos X: -0.1321148 Ball Pos Y: -0.2 Ball Pos Z: 0.2708755 Hand Pos X: -0.1496639 Hand Pos Y: -0.2815679 Hand Pos Z: 0.2493737 Head Pos X: -0.04538602 Head Pos Y: -0.03094172 Head Pos Z: -0.08850455 Head Rot X: -0.001977588 Head Rot Y: -0.01161847 Hand Rot Z: 0.04234346; Invisible Hand Error: 11.189 randomnum: 30
 End: 162719.578 Start:  162718.591 Theta: 1.448623 Ball Pos X: 0.03672856 Ball Pos Y: -0.2 Ball Pos Z: 0.2991301 Hand Pos X: 0.01146136 Hand Pos Y: -0.2484362 Hand Pos Z: 0.2995994 Head Pos X: -0.02125478 Head Pos Y: -0.02862363 Head Pos Z: -0.08883819 Head Rot X: -0.008479797 Head Rot Y: 0.08558831 Hand Rot Z: 0.01688686; Invisible Hand Error: 7.197 randomnum: 4
 End: 162721.570 Start:  162720.651 Theta: 2.007129 Ball Pos X: -0.1273673 Ball Pos Y: -0.2 Ball Pos Z: 0.2731399 Hand Pos X: -0.1510398 Hand Pos Y: -0.2618825 Hand Pos Z: 0.2555047 Head Pos X: -0.0483585 Head Pos Y: -0.03140387 Head Pos Z: -0.08693284 Head Rot X: 0.0009270355 Head Rot Y: -0.002709742 Hand Rot Z: 0.04858178; Invisible Hand Error: 9.014 randomnum: 15
 End: 162723.675 Start:  162722.978 Theta: 1.448623 Ball Pos X: 0.03672856 Ball Pos Y: -0.2 Ball Pos Z: 0.2991301 Hand Pos X: 0.03253509 Hand Pos Y: -0.2506719 Hand Pos Z: 0.3020627 Head Pos X: -0.02210462 Head Pos Y: -0.02917536 Head Pos Z: -0.08749288 Head Rot X: -0.005989042 Head Rot Y: 0.08988126 Hand Rot Z: 0.02143483; Visible Hand Error: 5.996 randomnum: 160
 End: 162727.111 Start:  162724.704 Theta: 1.308997 Ball Pos X: 0.078002 Ball Pos Y: -0.2 Ball Pos Z: 0.2911074 Hand Pos X: 0.05138898 Hand Pos Y: -0.239417 Hand Pos Z: 0.2945811 Head Pos X: -0.01417321 Head Pos Y: -0.03026174 Head Pos Z: -0.09009498 Head Rot X: -0.001365258 Head Rot Y: 0.1181258 Hand Rot Z: 0.007162868; Invisible Hand Error: 6.566 randomnum: 57
 End: 162731.038 Start:  162728.072 Theta: 1.343904 Ball Pos X: 0.06779497 Ball Pos Y: -0.2 Ball Pos Z: 0.2936523 Hand Pos X: 0.07346746 Hand Pos Y: -0.2496015 Hand Pos Z: 0.2883283 Head Pos X: -0.01992178 Head Pos Y: -0.02760932 Head Pos Z: -0.09024656 Head Rot X: -0.01307447 Head Rot Y: 0.09833068 Hand Rot Z: 0.01702744; Visible Hand Error: 6.507 randomnum: 184
 End: 162733.391 Start:  162731.929 Theta: 1.623156 Ball Pos X: -0.01577286 Ball Pos Y: -0.2 Ball Pos Z: 0.3009635 Hand Pos X: -0.04235841 Hand Pos Y: -0.2564931 Hand Pos Z: 0.2947443 Head Pos X: -0.03225684 Head Pos Y: -0.02941769 Head Pos Z: -0.0884915 Head Rot X: -0.006981106 Head Rot Y: 0.04109005 Hand Rot Z: 0.02717794; Invisible Hand Error: 8.27 randomnum: 95
 End: 162735.145 Start:  162734.311 Theta: 1.919862 Ball Pos X: -0.1030769 Ball Pos Y: -0.2 Ball Pos Z: 0.2832013 Hand Pos X: -0.1254329 Hand Pos Y: -0.2726567 Hand Pos Z: 0.265093 Head Pos X: -0.04022974 Head Pos Y: -0.03064311 Head Pos Z: -0.08947617 Head Rot X: -0.003659641 Head Rot Y: 0.009450345 Hand Rot Z: 0.03756562; Visible Hand Error: 10.231 randomnum: 155
 End: 162737.178 Start:  162736.231 Theta: 1.396263 Ball Pos X: 0.05233347 Ball Pos Y: -0.2 Ball Pos Z: 0.296798 Hand Pos X: 0.0592095 Hand Pos Y: -0.2465986 Hand Pos Z: 0.2920437 Head Pos X: -0.02105135 Head Pos Y: -0.02843931 Head Pos Z: -0.09151363 Head Rot X: -0.01264951 Head Rot Y: 0.08835833 Hand Rot Z: 0.0170672; Visible Hand Error: 6.153 randomnum: 110
 End: 162742.594 Start:  162738.125 Theta: 1.169371 Ball Pos X: 0.1177572 Ball Pos Y: -0.2 Ball Pos Z: 0.2774186 Hand Pos X: 0.07972069 Hand Pos Y: -0.2332473 Hand Pos Z: 0.2950926 Head Pos X: -0.01253921 Head Pos Y: -0.02926402 Head Pos Z: -0.09012717 Head Rot X: -0.007429908 Head Rot Y: 0.1245095 Hand Rot Z: 0.01103949; Invisible Hand Error: 7.445 randomnum: 47
 End: 162744.335 Start:  162743.641 Theta: 2.076942 Ball Pos X: -0.1461103 Ball Pos Y: -0.2 Ball Pos Z: 0.2635898 Hand Pos X: -0.1776935 Hand Pos Y: -0.2140921 Hand Pos Z: 0.2472124 Head Pos X: -0.04680228 Head Pos Y: -0.03019473 Head Pos Z: -0.0905171 Head Rot X: -0.00582983 Head Rot Y: -0.02346709 Hand Rot Z: 0.04157181; Invisible Hand Error: 5.749 randomnum: 35
 End: 162746.382 Start:  162745.658 Theta: 1.169371 Ball Pos X: 0.1177572 Ball Pos Y: -0.2 Ball Pos Z: 0.2774186 Hand Pos X: 0.1096963 Hand Pos Y: -0.1765517 Hand Pos Z: 0.2819634 Head Pos X: -0.01078469 Head Pos Y: -0.02800763 Head Pos Z: -0.09188336 Head Rot X: -0.01623389 Head Rot Y: 0.1375149 Hand Rot Z: 0.01108591; Invisible Hand Error: 3.619 randomnum: 49
 End: 162749.988 Start:  162747.537 Theta: 1.972222 Ball Pos X: -0.1177572 Ball Pos Y: -0.2 Ball Pos Z: 0.2774186 Hand Pos X: -0.166267 Hand Pos Y: -0.2433927 Hand Pos Z: 0.2539425 Head Pos X: -0.05583256 Head Pos Y: -0.0319685 Head Pos Z: -0.08493108 Head Rot X: 0.005625226 Head Rot Y: -0.03838183 Hand Rot Z: 0.05420825; Invisible Hand Error: 9.718 randomnum: 22
 End: 162752.077 Start:  162751.228 Theta: 1.815143 Ball Pos X: -0.07290961 Ball Pos Y: -0.2 Ball Pos Z: 0.2924244 Hand Pos X: -0.09162401 Hand Pos Y: -0.2689308 Hand Pos Z: 0.280652 Head Pos X: -0.04108179 Head Pos Y: -0.03246021 Head Pos Z: -0.08496454 Head Rot X: 0.005015186 Head Rot Y: 0.02741824 Hand Rot Z: 0.03770462; Visible Hand Error: 9.331 randomnum: 185
 End: 162753.874 Start:  162753.136 Theta: 1.448623 Ball Pos X: 0.03672856 Ball Pos Y: -0.2 Ball Pos Z: 0.2991301 Hand Pos X: 0.01240472 Hand Pos Y: -0.2607216 Hand Pos Z: 0.3004101 Head Pos X: -0.02201736 Head Pos Y: -0.03028919 Head Pos Z: -0.086999 Head Rot X: -0.001966361 Head Rot Y: 0.09758274 Hand Rot Z: 0.02000703; Invisible Hand Error: 8.231 randomnum: 92
 End: 162756.310 Start:  162755.044 Theta: 1.396263 Ball Pos X: 0.05233347 Ball Pos Y: -0.2 Ball Pos Z: 0.296798 Hand Pos X: 0.05697032 Hand Pos Y: -0.2408975 Hand Pos Z: 0.2947559 Head Pos X: -0.0229829 Head Pos Y: -0.02788074 Head Pos Z: -0.08716708 Head Rot X: -0.01193081 Head Rot Y: 0.1031106 Hand Rot Z: 0.02541026; Visible Hand Error: 5.231 randomnum: 159
 End: 162801.671 Start:  162757.577 Theta: 1.151917 Ball Pos X: 0.1225809 Ball Pos Y: -0.2 Ball Pos Z: 0.2753212 Hand Pos X: 0.08947808 Hand Pos Y: -0.2278887 Hand Pos Z: 0.2898581 Head Pos X: -0.009785652 Head Pos Y: -0.02836843 Head Pos Z: -0.09152517 Head Rot X: -0.01243152 Head Rot Y: 0.1495772 Hand Rot Z: 0.008424805; Invisible Hand Error: 6.512 randomnum: 41
 End: 162805.193 Start:  162802.798 Theta: 1.32645 Ball Pos X: 0.07290959 Ball Pos Y: -0.2 Ball Pos Z: 0.2924244 Hand Pos X: 0.04035325 Hand Pos Y: -0.2328722 Hand Pos Z: 0.2983028 Head Pos X: -0.02154565 Head Pos Y: -0.02870786 Head Pos Z: -0.08960146 Head Rot X: -0.008827951 Head Rot Y: 0.1009185 Hand Rot Z: 0.022313; Invisible Hand Error: 6.589 randomnum: 7
 End: 162806.877 Start:  162806.265 Theta: 1.518436 Ball Pos X: 0.01577283 Ball Pos Y: -0.2 Ball Pos Z: 0.3009635 Hand Pos X: -0.01056008 Hand Pos Y: -0.1843456 Hand Pos Z: 0.3056546 Head Pos X: -0.02841032 Head Pos Y: -0.02888608 Head Pos Z: -0.0888232 Head Rot X: -0.0101089 Head Rot Y: 0.06492907 Hand Rot Z: 0.02627952; Invisible Hand Error: 4.888 randomnum: 53
 End: 162808.785 Start:  162807.977 Theta: 2.042035 Ball Pos X: -0.1368221 Ball Pos Y: -0.2 Ball Pos Z: 0.2685285 Hand Pos X: -0.1559616 Hand Pos Y: -0.2566344 Hand Pos Z: 0.2540112 Head Pos X: -0.05167878 Head Pos Y: -0.02895311 Head Pos Z: -0.08984745 Head Rot X: -0.01420572 Head Rot Y: -0.02155828 Hand Rot Z: 0.04951951; Invisible Hand Error: 8.022 randomnum: 8
 End: 162811.917 Start:  162810.722 Theta: 1.064651 Ball Pos X: 0.1461102 Ball Pos Y: -0.2 Ball Pos Z: 0.2635899 Hand Pos X: 0.1170316 Hand Pos Y: -0.2172437 Hand Pos Z: 0.2773477 Head Pos X: -0.008064985 Head Pos Y: -0.02887741 Head Pos Z: -0.09241384 Head Rot X: -0.01323299 Head Rot Y: 0.161559 Hand Rot Z: 0.009099246; Invisible Hand Error: 5.511 randomnum: 3
 End: 162813.995 Start:  162813.144 Theta: 2.007129 Ball Pos X: -0.1273673 Ball Pos Y: -0.2 Ball Pos Z: 0.2731399 Hand Pos X: -0.1342034 Hand Pos Y: -0.2498293 Hand Pos Z: 0.2675013 Head Pos X: -0.05490041 Head Pos Y: -0.02981931 Head Pos Z: -0.08787453 Head Rot X: -0.01089955 Head Rot Y: -0.02618978 Hand Rot Z: 0.05576581; Visible Hand Error: 6.421 randomnum: 190
 End: 162816.124 Start:  162815.356 Theta: 1.902409 Ball Pos X: -0.09811863 Ball Pos Y: -0.2 Ball Pos Z: 0.2849571 Hand Pos X: -0.1162158 Hand Pos Y: -0.2409152 Hand Pos Z: 0.2777913 Head Pos X: -0.03269887 Head Pos Y: -0.03163834 Head Pos Z: -0.08749419 Head Rot X: 0.003122969 Head Rot Y: 0.03843565 Hand Rot Z: 0.02305281; Visible Hand Error: 5.905 randomnum: 131
 End: 162818.059 Start:  162817.237 Theta: 1.762783 Ball Pos X: -0.05750537 Ball Pos Y: -0.2 Ball Pos Z: 0.2958394 Hand Pos X: -0.07094385 Hand Pos Y: -0.2631551 Hand Pos Z: 0.2887377 Head Pos X: -0.02746439 Head Pos Y: -0.03190817 Head Pos Z: -0.0863567 Head Rot X: 0.005558964 Head Rot Y: 0.06631184 Hand Rot Z: 0.02008095; Invisible Hand Error: 8.246 randomnum: 43
 End: 162819.966 Start:  162819.270 Theta: 1.134464 Ball Pos X: 0.1273672 Ball Pos Y: -0.2 Ball Pos Z: 0.2731399 Hand Pos X: 0.09996291 Hand Pos Y: -0.2385299 Hand Pos Z: 0.2846475 Head Pos X: -0.005451799 Head Pos Y: -0.02801874 Head Pos Z: -0.09058791 Head Rot X: -0.01402346 Head Rot Y: 0.1578178 Hand Rot Z: 0.003206226; Invisible Hand Error: 6.6 randomnum: 11
 End: 162821.805 Start:  162821.024 Theta: 2.042035 Ball Pos X: -0.1368221 Ball Pos Y: -0.2 Ball Pos Z: 0.2685285 Hand Pos X: -0.1490564 Hand Pos Y: -0.2623895 Hand Pos Z: 0.2589129 Head Pos X: -0.0549897 Head Pos Y: -0.02958679 Head Pos Z: -0.08615863 Head Rot X: -0.01147524 Head Rot Y: -0.02603459 Hand Rot Z: 0.04952009; Visible Hand Error: 8.064 randomnum: 178
 End: 162823.907 Start:  162823.057 Theta: 1.884956 Ball Pos X: -0.09313048 Ball Pos Y: -0.2 Ball Pos Z: 0.2866261 Hand Pos X: -0.1130345 Hand Pos Y: -0.2678782 Hand Pos Z: 0.2759367 Head Pos X: -0.03462237 Head Pos Y: -0.03057063 Head Pos Z: -0.08574966 Head Rot X: -0.002352203 Head Rot Y: 0.04033387 Hand Rot Z: 0.02365881; Visible Hand Error: 9.02 randomnum: 161
 End: 162825.675 Start:  162825.021 Theta: 1.518436 Ball Pos X: 0.01577283 Ball Pos Y: -0.2 Ball Pos Z: 0.3009635 Hand Pos X: -0.006407127 Hand Pos Y: -0.2327184 Hand Pos Z: 0.3013614 Head Pos X: -0.01369941 Head Pos Y: -0.02862944 Head Pos Z: -0.08788055 Head Rot X: -0.01094391 Head Rot Y: 0.1176088 Hand Rot Z: 0.004733505; Visible Hand Error: 5.344 randomnum: 147
 End: 162828.236 Start:  162826.761 Theta: 1.256637 Ball Pos X: 0.09313047 Ball Pos Y: -0.2 Ball Pos Z: 0.2866261 Hand Pos X: 0.04245707 Hand Pos Y: -0.2371779 Hand Pos Z: 0.2983021 Head Pos X: -0.01059294 Head Pos Y: -0.02915172 Head Pos Z: -0.08984673 Head Rot X: -0.009101186 Head Rot Y: 0.1363498 Hand Rot Z: 0.007228593; Invisible Hand Error: 9.257 randomnum: 91
 End: 162831.370 Start:  162829.435 Theta: 1.082104 Ball Pos X: 0.1414877 Ball Pos Y: -0.2 Ball Pos Z: 0.2660997 Hand Pos X: 0.1377489 Hand Pos Y: -0.1948657 Hand Pos Z: 0.2682382 Head Pos X: -0.01399267 Head Pos Y: -0.02796367 Head Pos Z: -0.09039822 Head Rot X: -0.01517488 Head Rot Y: 0.1341271 Hand Rot Z: 0.008591865; Visible Hand Error: 0.977 randomnum: 177
 End: 162833.082 Start:  162832.429 Theta: 1.972222 Ball Pos X: -0.1177572 Ball Pos Y: -0.2 Ball Pos Z: 0.2774186 Hand Pos X: -0.1316736 Hand Pos Y: -0.2256252 Hand Pos Z: 0.2745048 Head Pos X: -0.04813993 Head Pos Y: -0.02764975 Head Pos Z: -0.08860767 Head Rot X: -0.01802873 Head Rot Y: -0.0106863 Hand Rot Z: 0.03959215; Visible Hand Error: 3.668 randomnum: 127
 End: 162834.865 Start:  162834.154 Theta: 1.815143 Ball Pos X: -0.07290961 Ball Pos Y: -0.2 Ball Pos Z: 0.2924244 Hand Pos X: -0.0899621 Hand Pos Y: -0.2422002 Hand Pos Z: 0.2868297 Head Pos X: -0.03984815 Head Pos Y: -0.02841389 Head Pos Z: -0.08714816 Head Rot X: -0.01403778 Head Rot Y: 0.02019596 Hand Rot Z: 0.02998289; Visible Hand Error: 5.962 randomnum: 116
 End: 162836.591 Start:  162835.882 Theta: 1.570796 Ball Pos X: -1.317359E-08 Ball Pos Y: -0.2 Ball Pos Z: 0.3013766 Hand Pos X: -0.02466191 Hand Pos Y: -0.240632 Hand Pos Z: 0.3027779 Head Pos X: -0.02877003 Head Pos Y: -0.02783553 Head Pos Z: -0.08766961 Head Rot X: -0.01392721 Head Rot Y: 0.06994988 Hand Rot Z: 0.02505275; Visible Hand Error: 6.112 randomnum: 182
 End: 162838.902 Start:  162837.552 Theta: 1.58825 Ball Pos X: -0.005259765 Ball Pos Y: -0.2 Ball Pos Z: 0.3013307 Hand Pos X: -0.07390191 Hand Pos Y: -0.264329 Hand Pos Z: 0.2851553 Head Pos X: -0.02810407 Head Pos Y: -0.02839753 Head Pos Z: -0.08837456 Head Rot X: -0.01202034 Head Rot Y: 0.0711351 Hand Rot Z: 0.02520484; Invisible Hand Error: 13.534 randomnum: 76
 End: 162840.837 Start:  162840.016 Theta: 1.727876 Ball Pos X: -0.04714568 Ball Pos Y: -0.2 Ball Pos Z: 0.2976661 Hand Pos X: -0.09505234 Hand Pos Y: -0.2504856 Hand Pos Z: 0.282421 Head Pos X: -0.02867919 Head Pos Y: -0.02903567 Head Pos Z: -0.08806407 Head Rot X: -0.009873395 Head Rot Y: 0.06736995 Hand Rot Z: 0.01926802; Visible Hand Error: 10.044 randomnum: 115
 End: 162842.577 Start:  162841.812 Theta: 1.902409 Ball Pos X: -0.09811863 Ball Pos Y: -0.2 Ball Pos Z: 0.2849571 Hand Pos X: -0.1241048 Hand Pos Y: -0.238749 Hand Pos Z: 0.2773118 Head Pos X: -0.03106678 Head Pos Y: -0.02975099 Head Pos Z: -0.08755872 Head Rot X: -0.004643772 Head Rot Y: 0.04387097 Hand Rot Z: 0.01847671; Visible Hand Error: 6.182 randomnum: 198
 End: 162844.583 Start:  162843.553 Theta: 1.134464 Ball Pos X: 0.1273672 Ball Pos Y: -0.2 Ball Pos Z: 0.2731399 Hand Pos X: 0.1170641 Hand Pos Y: -0.1965203 Hand Pos Z: 0.282109 Head Pos X: -0.01058489 Head Pos Y: -0.0258161 Head Pos Z: -0.09120169 Head Rot X: -0.0246084 Head Rot Y: 0.1492495 Hand Rot Z: 0.01032717; Invisible Hand Error: 2.216 randomnum: 85
 End: 162846.825 Start:  162845.670 Theta: 1.64061 Ball Pos X: -0.02102297 Ball Pos Y: -0.2 Ball Pos Z: 0.3006424 Hand Pos X: -0.09676582 Hand Pos Y: -0.2219447 Hand Pos Z: 0.2859819 Head Pos X: -0.0399369 Head Pos Y: -0.02675338 Head Pos Z: -0.08926374 Head Rot X: -0.02033333 Head Rot Y: 0.02952334 Hand Rot Z: 0.0387986; Invisible Hand Error: 12.342 randomnum: 5
 End: 162851.643 Start:  162850.028 Theta: 1.48353 Ball Pos X: 0.02626668 Ball Pos Y: -0.2 Ball Pos Z: 0.3002297 Hand Pos X: 0.004319511 Hand Pos Y: -0.2210978 Hand Pos Z: 0.3027594 Head Pos X: -0.03106493 Head Pos Y: -0.02908345 Head Pos Z: -0.08803204 Head Rot X: -0.009274622 Head Rot Y: 0.07964528 Hand Rot Z: 0.02849728; Visible Hand Error: 4.286 randomnum: 173
 End: 162853.507 Start:  162852.563 Theta: 1.169371 Ball Pos X: 0.1177572 Ball Pos Y: -0.2 Ball Pos Z: 0.2774186 Hand Pos X: 0.09757623 Hand Pos Y: -0.2210516 Hand Pos Z: 0.2849914 Head Pos X: -0.01423943 Head Pos Y: -0.02676025 Head Pos Z: -0.09212872 Head Rot X: -0.02030096 Head Rot Y: 0.1453757 Hand Rot Z: 0.009688428; Visible Hand Error: 4.313 randomnum: 199
 End: 162855.235 Start:  162854.566 Theta: 1.553343 Ball Pos X: 0.005259739 Ball Pos Y: -0.2 Ball Pos Z: 0.3013307 Hand Pos X: -0.05018274 Hand Pos Y: -0.225049 Hand Pos Z: 0.2970813 Head Pos X: -0.03308141 Head Pos Y: -0.02716592 Head Pos Z: -0.08687758 Head Rot X: -0.01689625 Head Rot Y: 0.0737229 Hand Rot Z: 0.02816505; Invisible Hand Error: 9.218 randomnum: 21
 End: 162857.977 Start:  162856.252 Theta: 1.291544 Ball Pos X: 0.08307061 Ball Pos Y: -0.2 Ball Pos Z: 0.2897017 Hand Pos X: 0.07897586 Hand Pos Y: -0.2322225 Hand Pos Z: 0.2904225 Head Pos X: -0.0194059 Head Pos Y: -0.02761111 Head Pos Z: -0.08912224 Head Rot X: -0.01241885 Head Rot Y: 0.1236192 Hand Rot Z: 0.01504304; Visible Hand Error: 4.134 randomnum: 123
 End: 162859.593 Start:  162858.994 Theta: 1.692969 Ball Pos X: -0.03672858 Ball Pos Y: -0.2 Ball Pos Z: 0.2991301 Hand Pos X: -0.0618991 Hand Pos Y: -0.2289057 Hand Pos Z: 0.2956066 Head Pos X: -0.04451209 Head Pos Y: -0.02639598 Head Pos Z: -0.08716992 Head Rot X: -0.02120611 Head Rot Y: 0.03422787 Hand Rot Z: 0.04126659; Visible Hand Error: 5.326 randomnum: 167
 End: 162900.791 Start:  162900.012 Theta: 1.623156 Ball Pos X: -0.01577286 Ball Pos Y: -0.2 Ball Pos Z: 0.3009635 Hand Pos X: -0.04599361 Hand Pos Y: -0.2249814 Hand Pos Z: 0.3026807 Head Pos X: -0.03606641 Head Pos Y: -0.0247528 Head Pos Z: -0.08842179 Head Rot X: -0.0289255 Head Rot Y: 0.05910591 Hand Rot Z: 0.02956338; Visible Hand Error: 5.374 randomnum: 143
 End: 162903.910 Start:  162901.598 Theta: 1.117011 Ball Pos X: 0.1321148 Ball Pos Y: -0.2 Ball Pos Z: 0.2708755 Hand Pos X: 0.06194264 Hand Pos Y: -0.2145024 Hand Pos Z: 0.2989818 Head Pos X: -0.009753286 Head Pos Y: -0.02681613 Head Pos Z: -0.09170493 Head Rot X: -0.01860086 Head Rot Y: 0.16903 Hand Rot Z: 0.006374643; Invisible Hand Error: 11.892 randomnum: 2
 End: 162905.650 Start:  162904.856 Theta: 1.553343 Ball Pos X: 0.005259739 Ball Pos Y: -0.2 Ball Pos Z: 0.3013307 Hand Pos X: -0.03618607 Hand Pos Y: -0.2265846 Hand Pos Z: 0.2995064 Head Pos X: -0.0296616 Head Pos Y: -0.02850863 Head Pos Z: -0.08787787 Head Rot X: -0.01200156 Head Rot Y: 0.08910786 Hand Rot Z: 0.02785823; Visible Hand Error: 7.254 randomnum: 164
 End: 162908.615 Start:  162906.542 Theta: 1.134464 Ball Pos X: 0.1273672 Ball Pos Y: -0.2 Ball Pos Z: 0.2731399 Hand Pos X: 0.1140095 Hand Pos Y: -0.1847432 Hand Pos Z: 0.283782 Head Pos X: -0.008350253 Head Pos Y: -0.02445704 Head Pos Z: -0.0924738 Head Rot X: -0.03185359 Head Rot Y: 0.1703348 Hand Rot Z: 0.005741607; Invisible Hand Error: 3.582 randomnum: 83
 End: 162910.272 Start:  162909.591 Theta: 1.989675 Ball Pos X: -0.1225809 Ball Pos Y: -0.2 Ball Pos Z: 0.2753212 Hand Pos X: -0.1313412 Hand Pos Y: -0.2140861 Hand Pos Z: 0.275286 Head Pos X: -0.0562436 Head Pos Y: -0.02415864 Head Pos Z: -0.08866221 Head Rot X: -0.03804094 Head Rot Y: -0.009941213 Hand Rot Z: 0.04774937; Invisible Hand Error: 1.945 randomnum: 66
 End: 162915.646 Start:  162914.074 Theta: 1.239184 Ball Pos X: 0.0981186 Ball Pos Y: -0.2 Ball Pos Z: 0.2849571 Hand Pos X: 0.002193898 Hand Pos Y: -0.2311155 Hand Pos Z: 0.3027317 Head Pos X: -0.02046931 Head Pos Y: -0.02540314 Head Pos Z: -0.089948 Head Rot X: -0.02223514 Head Rot Y: 0.1331134 Hand Rot Z: 0.01901808; Invisible Hand Error: 15.576 randomnum: 39
 End: 162919.769 Start:  162916.831 Theta: 1.151917 Ball Pos X: 0.1225809 Ball Pos Y: -0.2 Ball Pos Z: 0.2753212 Hand Pos X: 0.1114409 Hand Pos Y: -0.2061957 Hand Pos Z: 0.2910225 Head Pos X: -0.02559429 Head Pos Y: -0.02574317 Head Pos Z: -0.0935421 Head Rot X: -0.02819847 Head Rot Y: 0.1145421 Hand Rot Z: 0.02141253; Visible Hand Error: 2.541 randomnum: 107
 End: 162923.583 Start:  162920.785 Theta: 1.117011 Ball Pos X: 0.1321148 Ball Pos Y: -0.2 Ball Pos Z: 0.2708755 Hand Pos X: 0.1162798 Hand Pos Y: -0.198388 Hand Pos Z: 0.2834318 Head Pos X: -0.01696438 Head Pos Y: -0.02520609 Head Pos Z: -0.0942415 Head Rot X: -0.03153482 Head Rot Y: 0.148257 Hand Rot Z: 0.01206544; Invisible Hand Error: 3.155 randomnum: 44
 End: 162925.755 Start:  162924.516 Theta: 1.58825 Ball Pos X: -0.005259765 Ball Pos Y: -0.2 Ball Pos Z: 0.3013307 Hand Pos X: -0.03893645 Hand Pos Y: -0.2267899 Hand Pos Z: 0.3001913 Head Pos X: -0.03956652 Head Pos Y: -0.02398807 Head Pos Z: -0.09147769 Head Rot X: -0.03607078 Head Rot Y: 0.05772555 Hand Rot Z: 0.02929544; Visible Hand Error: 6.16 randomnum: 191
 End: 162927.912 Start:  162926.576 Theta: 1.919862 Ball Pos X: -0.1030769 Ball Pos Y: -0.2 Ball Pos Z: 0.2832013 Hand Pos X: -0.1774197 Hand Pos Y: -0.2687502 Hand Pos Z: 0.2425234 Head Pos X: -0.04787713 Head Pos Y: -0.02452323 Head Pos Z: -0.09239674 Head Rot X: -0.03073907 Head Rot Y: 0.02267129 Hand Rot Z: 0.03300719; Invisible Hand Error: 15.191 randomnum: 25
 End: 162933.303 Start:  162932.565 Theta: 1.64061 Ball Pos X: -0.02102297 Ball Pos Y: -0.2 Ball Pos Z: 0.3006424 Hand Pos X: -0.07599892 Hand Pos Y: -0.2104026 Hand Pos Z: 0.2958798 Head Pos X: -0.04365605 Head Pos Y: -0.02696292 Head Pos Z: -0.09290624 Head Rot X: -0.02088939 Head Rot Y: 0.04359161 Hand Rot Z: 0.03112685; Invisible Hand Error: 8.673 randomnum: 24
 End: 162935.348 Start:  162934.555 Theta: 2.042035 Ball Pos X: -0.1368221 Ball Pos Y: -0.2 Ball Pos Z: 0.2685285 Hand Pos X: -0.1647462 Hand Pos Y: -0.2111491 Hand Pos Z: 0.255946 Head Pos X: -0.05623138 Head Pos Y: -0.02959162 Head Pos Z: -0.09302908 Head Rot X: -0.01417346 Head Rot Y: -0.0130325 Hand Rot Z: 0.04780713; Invisible Hand Error: 4.916 randomnum: 29
 End: 162939.805 Start:  162938.886 Theta: 2.042035 Ball Pos X: -0.1368221 Ball Pos Y: -0.2 Ball Pos Z: 0.2685285 Hand Pos X: -0.1343514 Hand Pos Y: -0.2194342 Hand Pos Z: 0.26917 Head Pos X: -0.05865401 Head Pos Y: -0.02918574 Head Pos Z: -0.09175497 Head Rot X: -0.01294849 Head Rot Y: -0.01891394 Hand Rot Z: 0.05019217; Visible Hand Error: 2.568 randomnum: 103
 End: 162943.452 Start:  162942.465 Theta: 1.500983 Ball Pos X: 0.02102294 Ball Pos Y: -0.2 Ball Pos Z: 0.3006424 Hand Pos X: -0.02760173 Hand Pos Y: -0.2526439 Hand Pos Z: 0.3002739 Head Pos X: -0.03254831 Head Pos Y: -0.02681448 Head Pos Z: -0.09090394 Head Rot X: -0.02154386 Head Rot Y: 0.08006389 Hand Rot Z: 0.02323611; Invisible Hand Error: 9.775 randomnum: 62
 End: 162950.637 Start:  162948.090 Theta: 1.204277 Ball Pos X: 0.1080037 Ball Pos Y: -0.2 Ball Pos Z: 0.2813593 Hand Pos X: 0.05138803 Hand Pos Y: -0.1965296 Hand Pos Z: 0.2989129 Head Pos X: -0.01761901 Head Pos Y: -0.02880459 Head Pos Z: -0.09551549 Head Rot X: -0.01259647 Head Rot Y: 0.1477105 Hand Rot Z: 0.00925414; Invisible Hand Error: 9.42 randomnum: 79
 End: 162954.814 Start:  162951.849 Theta: 1.361357 Ball Pos X: 0.0626597 Ball Pos Y: -0.2 Ball Pos Z: 0.2947907 Hand Pos X: 0.008007213 Hand Pos Y: -0.2319722 Hand Pos Z: 0.3013586 Head Pos X: -0.02910435 Head Pos Y: -0.02908961 Head Pos Z: -0.09274471 Head Rot X: -0.008015846 Head Rot Y: 0.09985472 Hand Rot Z: 0.01981557; Invisible Hand Error: 9.411 randomnum: 65
 End: 162957.126 Start:  162956.360 Theta: 1.780236 Ball Pos X: -0.06265973 Ball Pos Y: -0.2 Ball Pos Z: 0.2947907 Hand Pos X: -0.1019064 Hand Pos Y: -0.2161675 Hand Pos Z: 0.2842489 Head Pos X: -0.05257779 Head Pos Y: -0.02775073 Head Pos Z: -0.09420252 Head Rot X: -0.01976277 Head Rot Y: 0.004590588 Hand Rot Z: 0.04181083; Invisible Hand Error: 6.672 randomnum: 90
 End: 163003.141 Start:  163001.444 Theta: 1.448623 Ball Pos X: 0.03672856 Ball Pos Y: -0.2 Ball Pos Z: 0.2991301 Hand Pos X: -0.04349595 Hand Pos Y: -0.2017998 Hand Pos Z: 0.3045543 Head Pos X: -0.03906298 Head Pos Y: -0.03004877 Head Pos Z: -0.09207714 Head Rot X: -0.005126544 Head Rot Y: 0.0624014 Hand Rot Z: 0.02686731; Invisible Hand Error: 12.62 randomnum: 13
 End: 163009.407 Start:  163007.668 Theta: 1.658063 Ball Pos X: -0.02626671 Ball Pos Y: -0.2 Ball Pos Z: 0.3002297 Hand Pos X: -0.01256011 Hand Pos Y: -0.2513935 Hand Pos Z: 0.2978807 Head Pos X: -0.04838341 Head Pos Y: -0.02760163 Head Pos Z: -0.09339052 Head Rot X: -0.0209131 Head Rot Y: 0.0272308 Hand Rot Z: 0.03779295; Visible Hand Error: 6.885 randomnum: 145
 End: 163013.137 Start:  163010.437 Theta: 1.047198 Ball Pos X: 0.1506883 Ball Pos Y: -0.2 Ball Pos Z: 0.2609998 Hand Pos X: 0.1396869 Hand Pos Y: -0.1691237 Hand Pos Z: 0.2673221 Head Pos X: -0.01345641 Head Pos Y: -0.02438971 Head Pos Z: -0.1000232 Head Rot X: -0.03341363 Head Rot Y: 0.1687091 Hand Rot Z: 0.003214897; Visible Hand Error: 4.756 randomnum: 118
 End: 163017.065 Start:  163014.294 Theta: 1.047198 Ball Pos X: 0.1506883 Ball Pos Y: -0.2 Ball Pos Z: 0.2609998 Hand Pos X: 0.163874 Hand Pos Y: -0.1914796 Hand Pos Z: 0.2536229 Head Pos X: -0.01802838 Head Pos Y: -0.02343211 Head Pos Z: -0.1003627 Head Rot X: -0.04018868 Head Rot Y: 0.153959 Hand Rot Z: 0.00821215; Visible Hand Error: 2.684 randomnum: 163
 End: 163018.931 Start:  163018.150 Theta: 2.042035 Ball Pos X: -0.1368221 Ball Pos Y: -0.2 Ball Pos Z: 0.2685285 Hand Pos X: -0.1487564 Hand Pos Y: -0.2311434 Hand Pos Z: 0.2618827 Head Pos X: -0.06760156 Head Pos Y: -0.02502558 Head Pos Z: -0.09742856 Head Rot X: -0.03919655 Head Rot Y: -0.03922332 Hand Rot Z: 0.06205769; Invisible Hand Error: 4.467 randomnum: 14
 End: 163022.774 Start:  163021.798 Theta: 1.867502 Ball Pos X: -0.08811399 Ball Pos Y: -0.2 Ball Pos Z: 0.2882078 Hand Pos X: -0.1114771 Hand Pos Y: -0.237522 Hand Pos Z: 0.278517 Head Pos X: -0.04757255 Head Pos Y: -0.0268766 Head Pos Z: -0.09335491 Head Rot X: -0.02086751 Head Rot Y: 0.02587231 Hand Rot Z: 0.03530041; Invisible Hand Error: 6.181 randomnum: 80
 End: 163026.171 Start:  163025.169 Theta: 1.553343 Ball Pos X: 0.005259739 Ball Pos Y: -0.2 Ball Pos Z: 0.3013307 Hand Pos X: -0.04089963 Hand Pos Y: -0.2156712 Hand Pos Z: 0.2989592 Head Pos X: -0.03571683 Head Pos Y: -0.02663754 Head Pos Z: -0.09387803 Head Rot X: -0.02428709 Head Rot Y: 0.07717068 Hand Rot Z: 0.02336587; Invisible Hand Error: 7.503 randomnum: 89
 End: 163030.933 Start:  163028.288 Theta: 1.047198 Ball Pos X: 0.1506883 Ball Pos Y: -0.2 Ball Pos Z: 0.2609998 Hand Pos X: 0.1406029 Hand Pos Y: -0.1438335 Hand Pos Z: 0.2622091 Head Pos X: -0.0139091 Head Pos Y: -0.02554917 Head Pos Z: -0.09811431 Head Rot X: -0.03448924 Head Rot Y: 0.1695616 Hand Rot Z: 0.003037106; Visible Hand Error: 7.924 randomnum: 192
 End: 163032.797 Start:  163032.033 Theta: 1.727876 Ball Pos X: -0.04714568 Ball Pos Y: -0.2 Ball Pos Z: 0.2976661 Hand Pos X: -0.05324749 Hand Pos Y: -0.2189845 Hand Pos Z: 0.2983401 Head Pos X: -0.04296237 Head Pos Y: -0.02954555 Head Pos Z: -0.09363356 Head Rot X: -0.008687804 Head Rot Y: 0.050247 Hand Rot Z: 0.03000979; Visible Hand Error: 2.461 randomnum: 130
 End: 163035.389 Start:  163033.982 Theta: 1.989675 Ball Pos X: -0.1225809 Ball Pos Y: -0.2 Ball Pos Z: 0.2753212 Hand Pos X: -0.1312146 Hand Pos Y: -0.2001744 Hand Pos Z: 0.2810492 Head Pos X: -0.05490553 Head Pos Y: -0.02729982 Head Pos Z: -0.09115961 Head Rot X: -0.02090325 Head Rot Y: -0.03101264 Hand Rot Z: 0.03014852; Visible Hand Error: 1.128 randomnum: 151
 End: 163037.393 Start:  163036.515 Theta: 1.500983 Ball Pos X: 0.02102294 Ball Pos Y: -0.2 Ball Pos Z: 0.3006424 Hand Pos X: -0.01924638 Hand Pos Y: -0.2354025 Hand Pos Z: 0.3017953 Head Pos X: -0.02591139 Head Pos Y: -0.02882493 Head Pos Z: -0.09075761 Head Rot X: -0.01316352 Head Rot Y: 0.08339175 Hand Rot Z: 0.01818078; Invisible Hand Error: 7.565 randomnum: 40
 End: 163040.136 Start:  163039.524 Theta: 1.343904 Ball Pos X: 0.06779497 Ball Pos Y: -0.2 Ball Pos Z: 0.2936523 Hand Pos X: 0.04405808 Hand Pos Y: -0.1485997 Hand Pos Z: 0.294906 Head Pos X: -0.02305335 Head Pos Y: -0.02826339 Head Pos Z: -0.09350866 Head Rot X: -0.01465498 Head Rot Y: 0.1166728 Hand Rot Z: 0.009672683; Visible Hand Error: 8.079 randomnum: 125
 End: 163042.601 Start:  163041.336 Theta: 2.076942 Ball Pos X: -0.1461103 Ball Pos Y: -0.2 Ball Pos Z: 0.2635898 Hand Pos X: -0.1509261 Hand Pos Y: -0.1943345 Hand Pos Z: 0.2636119 Head Pos X: -0.05933785 Head Pos Y: -0.02704501 Head Pos Z: -0.09669232 Head Rot X: -0.02652745 Head Rot Y: -0.07132286 Hand Rot Z: 0.04139392; Visible Hand Error: 1.167 randomnum: 196
 End: 163044.829 Start:  163043.714 Theta: 1.832596 Ball Pos X: -0.07800203 Ball Pos Y: -0.2 Ball Pos Z: 0.2911074 Hand Pos X: -0.07567461 Hand Pos Y: -0.2212273 Hand Pos Z: 0.2935821 Head Pos X: -0.05488545 Head Pos Y: -0.02986425 Head Pos Z: -0.08995616 Head Rot X: -0.00953235 Head Rot Y: -0.01312657 Hand Rot Z: 0.04063421; Visible Hand Error: 2.588 randomnum: 135
 End: 163047.293 Start:  163046.096 Theta: 1.675516 Ball Pos X: -0.03150244 Ball Pos Y: -0.2 Ball Pos Z: 0.2997256 Hand Pos X: -0.0295057 Hand Pos Y: -0.1939126 Hand Pos Z: 0.3003502 Head Pos X: -0.04432374 Head Pos Y: -0.02843779 Head Pos Z: -0.08969223 Head Rot X: -0.01621648 Head Rot Y: 0.03608393 Hand Rot Z: 0.02926221; Visible Hand Error: 0.908 randomnum: 105
 End: 163049.368 Start:  163048.589 Theta: 1.692969 Ball Pos X: -0.03672858 Ball Pos Y: -0.2 Ball Pos Z: 0.2991301 Hand Pos X: -0.04502165 Hand Pos Y: -0.2247616 Hand Pos Z: 0.3001635 Head Pos X: -0.04248959 Head Pos Y: -0.02901177 Head Pos Z: -0.09074545 Head Rot X: -0.01333121 Head Rot Y: 0.04654549 Hand Rot Z: 0.02636289; Visible Hand Error: 3.206 randomnum: 139
 End: 163051.512 Start:  163050.481 Theta: 1.762783 Ball Pos X: -0.05750537 Ball Pos Y: -0.2 Ball Pos Z: 0.2958394 Hand Pos X: -0.06012574 Hand Pos Y: -0.2255739 Hand Pos Z: 0.2947526 Head Pos X: -0.04755151 Head Pos Y: -0.02920237 Head Pos Z: -0.08914965 Head Rot X: -0.01282949 Head Rot Y: 0.02209459 Hand Rot Z: 0.03199218; Visible Hand Error: 3.324 randomnum: 134
 End: 163054.756 Start:  163053.795 Theta: 1.48353 Ball Pos X: 0.02626668 Ball Pos Y: -0.2 Ball Pos Z: 0.3002297 Hand Pos X: 0.003794804 Hand Pos Y: -0.1918386 Hand Pos Z: 0.3089758 Head Pos X: -0.0318014 Head Pos Y: -0.02669048 Head Pos Z: -0.09113181 Head Rot X: -0.02128849 Head Rot Y: 0.08841531 Hand Rot Z: 0.01952466; Invisible Hand Error: 4.01 randomnum: 98
 End: 163057.373 Start:  163055.968 Theta: 1.064651 Ball Pos X: 0.1461102 Ball Pos Y: -0.2 Ball Pos Z: 0.2635899 Hand Pos X: 0.1291081 Hand Pos Y: -0.1865925 Hand Pos Z: 0.2733021 Head Pos X: -0.00952196 Head Pos Y: -0.0266006 Head Pos Z: -0.09572065 Head Rot X: -0.02682502 Head Rot Y: 0.1848527 Hand Rot Z: -0.0009893104; Invisible Hand Error: 3.65 randomnum: 27
 End: 163059.213 Start:  163058.473 Theta: 1.500983 Ball Pos X: 0.02102294 Ball Pos Y: -0.2 Ball Pos Z: 0.3006424 Hand Pos X: 0.005573601 Hand Pos Y: -0.1600887 Hand Pos Z: 0.3029501 Head Pos X: -0.03770208 Head Pos Y: -0.02831283 Head Pos Z: -0.08905172 Head Rot X: -0.01394614 Head Rot Y: 0.0757306 Hand Rot Z: 0.02541616; Visible Hand Error: 6.255 randomnum: 141
 End: 163103.235 Start:  163101.524 Theta: 1.413717 Ball Pos X: 0.04714565 Ball Pos Y: -0.2 Ball Pos Z: 0.2976661 Hand Pos X: 0.04732216 Hand Pos Y: -0.2057021 Hand Pos Z: 0.2981824 Head Pos X: -0.03203183 Head Pos Y: -0.02608801 Head Pos Z: -0.09394482 Head Rot X: -0.02782905 Head Rot Y: 0.101115 Hand Rot Z: 0.02188744; Visible Hand Error: 0.699 randomnum: 187
 End: 163105.338 Start:  163104.266 Theta: 2.007129 Ball Pos X: -0.1273673 Ball Pos Y: -0.2 Ball Pos Z: 0.2731399 Hand Pos X: -0.1169036 Hand Pos Y: -0.2144313 Hand Pos Z: 0.2800367 Head Pos X: -0.06989872 Head Pos Y: -0.02923599 Head Pos Z: -0.09213439 Head Rot X: -0.01777734 Head Rot Y: -0.04591827 Hand Rot Z: 0.06146816; Visible Hand Error: 2.558 randomnum: 174
 End: 163107.384 Start:  163106.661 Theta: 1.48353 Ball Pos X: 0.02626668 Ball Pos Y: -0.2 Ball Pos Z: 0.3002297 Hand Pos X: -0.009117082 Hand Pos Y: -0.2235547 Hand Pos Z: 0.301635 Head Pos X: -0.03516608 Head Pos Y: -0.02709281 Head Pos Z: -0.09184271 Head Rot X: -0.02256563 Head Rot Y: 0.08789537 Hand Rot Z: 0.02102171; Invisible Hand Error: 6.254 randomnum: 42
 End: 163109.208 Start:  163108.541 Theta: 1.448623 Ball Pos X: 0.03672856 Ball Pos Y: -0.2 Ball Pos Z: 0.2991301 Hand Pos X: 0.0007537454 Hand Pos Y: -0.2055164 Hand Pos Z: 0.301453 Head Pos X: -0.0352726 Head Pos Y: -0.02889001 Head Pos Z: -0.09178379 Head Rot X: -0.01394024 Head Rot Y: 0.08541473 Hand Rot Z: 0.0230435; Invisible Hand Error: 5.733 randomnum: 34
 End: 163110.990 Start:  163110.295 Theta: 1.500983 Ball Pos X: 0.02102294 Ball Pos Y: -0.2 Ball Pos Z: 0.3006424 Hand Pos X: 0.00510858 Hand Pos Y: -0.1865874 Hand Pos Z: 0.3024793 Head Pos X: -0.04024929 Head Pos Y: -0.02782735 Head Pos Z: -0.09182549 Head Rot X: -0.01888673 Head Rot Y: 0.07043869 Hand Rot Z: 0.0297336; Visible Hand Error: 3.185 randomnum: 180
 End: 163113.274 Start:  163112.578 Theta: 1.413717 Ball Pos X: 0.04714565 Ball Pos Y: -0.2 Ball Pos Z: 0.2976661 Hand Pos X: 0.03521087 Hand Pos Y: -0.174585 Hand Pos Z: 0.3001799 Head Pos X: -0.03746039 Head Pos Y: -0.02782549 Head Pos Z: -0.09233993 Head Rot X: -0.01885924 Head Rot Y: 0.08139022 Hand Rot Z: 0.02796008; Visible Hand Error: 4.062 randomnum: 170
 End: 163118.802 Start:  163114.403 Theta: 1.204277 Ball Pos X: 0.1080037 Ball Pos Y: -0.2 Ball Pos Z: 0.2813593 Hand Pos X: 0.04879279 Hand Pos Y: -0.2371929 Hand Pos Z: 0.296725 Head Pos X: -0.0252434 Head Pos Y: -0.03035931 Head Pos Z: -0.09013492 Head Rot X: -0.007899119 Head Rot Y: 0.1368566 Hand Rot Z: 0.01597362; Invisible Hand Error: 10.537 randomnum: 84
 End: 163120.947 Start:  163119.958 Theta: 2.076942 Ball Pos X: -0.1461103 Ball Pos Y: -0.2 Ball Pos Z: 0.2635898 Hand Pos X: -0.1595243 Hand Pos Y: -0.2472382 Hand Pos Z: 0.2577058 Head Pos X: -0.07382119 Head Pos Y: -0.02746086 Head Pos Z: -0.09340465 Head Rot X: -0.02832888 Head Rot Y: -0.05615654 Hand Rot Z: 0.06539726; Invisible Hand Error: 6.057 randomnum: 87
 End: 163122.799 Start:  163122.074 Theta: 1.727876 Ball Pos X: -0.04714568 Ball Pos Y: -0.2 Ball Pos Z: 0.2976661 Hand Pos X: -0.06569014 Hand Pos Y: -0.2470371 Hand Pos Z: 0.2930835 Head Pos X: -0.04256177 Head Pos Y: -0.0290003 Head Pos Z: -0.09055755 Head Rot X: -0.01231292 Head Rot Y: 0.05530001 Hand Rot Z: 0.02395168; Visible Hand Error: 6.553 randomnum: 140
 End: 163125.709 Start:  163124.915 Theta: 1.37881 Ball Pos X: 0.05750534 Ball Pos Y: -0.2 Ball Pos Z: 0.2958394 Hand Pos X: 0.04836212 Hand Pos Y: -0.1927622 Hand Pos Z: 0.3007989 Head Pos X: -0.02710956 Head Pos Y: -0.02723148 Head Pos Z: -0.09319073 Head Rot X: -0.02086251 Head Rot Y: 0.1172468 Hand Rot Z: 0.01494325; Invisible Hand Error: 2.002 randomnum: 56
 End: 163128.104 Start:  163126.809 Theta: 1.308997 Ball Pos X: 0.078002 Ball Pos Y: -0.2 Ball Pos Z: 0.2911074 Hand Pos X: 0.05469434 Hand Pos Y: -0.2073651 Hand Pos Z: 0.2999637 Head Pos X: -0.03119373 Head Pos Y: -0.02466327 Head Pos Z: -0.09375989 Head Rot X: -0.03220681 Head Rot Y: 0.1063689 Hand Rot Z: 0.01891061; Visible Hand Error: 3.927 randomnum: 176
 End: 163132.447 Start:  163129.175 Theta: 1.099557 Ball Pos X: 0.1368221 Ball Pos Y: -0.2 Ball Pos Z: 0.2685285 Hand Pos X: 0.1327199 Hand Pos Y: -0.2170322 Hand Pos Z: 0.2755593 Head Pos X: -0.01908714 Head Pos Y: -0.02342522 Head Pos Z: -0.09663406 Head Rot X: -0.04113833 Head Rot Y: 0.1629841 Hand Rot Z: 0.01232654; Visible Hand Error: 2.079 randomnum: 117
 End: 163134.857 Start:  163133.520 Theta: 1.448623 Ball Pos X: 0.03672856 Ball Pos Y: -0.2 Ball Pos Z: 0.2991301 Hand Pos X: -0.02910215 Hand Pos Y: -0.1946018 Hand Pos Z: 0.3004652 Head Pos X: -0.03885388 Head Pos Y: -0.02881962 Head Pos Z: -0.09008282 Head Rot X: -0.01401973 Head Rot Y: 0.07774793 Hand Rot Z: 0.02667861; Invisible Hand Error: 10.509 randomnum: 18
 End: 163140.593 Start:  163137.910 Theta: 1.692969 Ball Pos X: -0.03672858 Ball Pos Y: -0.2 Ball Pos Z: 0.2991301 Hand Pos X: -0.02204978 Hand Pos Y: -0.2388564 Hand Pos Z: 0.2993996 Head Pos X: -0.05225569 Head Pos Y: -0.03100954 Head Pos Z: -0.08881128 Head Rot X: -0.007643169 Head Rot Y: 0.02644559 Hand Rot Z: 0.04560593; Visible Hand Error: 5.427 randomnum: 183
 End: 163142.432 Start:  163141.693 Theta: 1.500983 Ball Pos X: 0.02102294 Ball Pos Y: -0.2 Ball Pos Z: 0.3006424 Hand Pos X: 0.01351988 Hand Pos Y: -0.2210779 Hand Pos Z: 0.3017346 Head Pos X: -0.03839159 Head Pos Y: -0.02895579 Head Pos Z: -0.0907189 Head Rot X: -0.01320592 Head Rot Y: 0.07810751 Hand Rot Z: 0.02748699; Visible Hand Error: 2.884 randomnum: 168
 End: 163145.411 Start:  163144.632 Theta: 1.64061 Ball Pos X: -0.02102297 Ball Pos Y: -0.2 Ball Pos Z: 0.3006424 Hand Pos X: -0.01543745 Hand Pos Y: -0.1954364 Hand Pos Z: 0.3016099 Head Pos X: -0.04393351 Head Pos Y: -0.03119271 Head Pos Z: -0.08939704 Head Rot X: -0.002865356 Head Rot Y: 0.05026997 Hand Rot Z: 0.03071686; Visible Hand Error: 1.113 randomnum: 124
 End: 163148.126 Start:  163147.486 Theta: 1.466077 Ball Pos X: 0.03150241 Ball Pos Y: -0.2 Ball Pos Z: 0.2997256 Hand Pos X: 0.01519473 Hand Pos Y: -0.1694415 Hand Pos Z: 0.3000415 Head Pos X: -0.03450394 Head Pos Y: -0.02909504 Head Pos Z: -0.09073722 Head Rot X: -0.01195446 Head Rot Y: 0.08565851 Hand Rot Z: 0.02158285; Visible Hand Error: 4.917 randomnum: 166
 End: 163153.194 Start:  163149.978 Theta: 1.134464 Ball Pos X: 0.1273672 Ball Pos Y: -0.2 Ball Pos Z: 0.2731399 Hand Pos X: 0.1177365 Hand Pos Y: -0.1643156 Hand Pos Z: 0.282006 Head Pos X: -0.02148849 Head Pos Y: -0.02865514 Head Pos Z: -0.09039497 Head Rot X: -0.01483118 Head Rot Y: 0.155438 Hand Rot Z: 0.01994087; Visible Hand Error: 5.669 randomnum: 129
 End: 163155.895 Start:  163154.294 Theta: 2.042035 Ball Pos X: -0.1368221 Ball Pos Y: -0.2 Ball Pos Z: 0.2685285 Hand Pos X: -0.1683093 Hand Pos Y: -0.2346742 Hand Pos Z: 0.2500222 Head Pos X: -0.05836242 Head Pos Y: -0.0312572 Head Pos Z: -0.08949536 Head Rot X: -0.005306398 Head Rot Y: -0.01555529 Hand Rot Z: 0.04431562; Invisible Hand Error: 7.11 randomnum: 32
 End: 163159.613 Start:  163158.291 Theta: 1.762783 Ball Pos X: -0.05750537 Ball Pos Y: -0.2 Ball Pos Z: 0.2958394 Hand Pos X: -0.0600922 Hand Pos Y: -0.2124125 Hand Pos Z: 0.2957379 Head Pos X: -0.05247295 Head Pos Y: -0.03018111 Head Pos Z: -0.08710778 Head Rot X: -0.01032595 Head Rot Y: 0.03459843 Hand Rot Z: 0.0437944; Visible Hand Error: 1.622 randomnum: 189
 End: 163201.869 Start:  163200.657 Theta: 1.448623 Ball Pos X: 0.03672856 Ball Pos Y: -0.2 Ball Pos Z: 0.2991301 Hand Pos X: -0.00612811 Hand Pos Y: -0.2220547 Hand Pos Z: 0.3085276 Head Pos X: -0.03608602 Head Pos Y: -0.03007938 Head Pos Z: -0.08702308 Head Rot X: -0.005986384 Head Rot Y: 0.09911208 Hand Rot Z: 0.03348914; Invisible Hand Error: 7.034 randomnum: 48
 End: 163205.962 Start:  163202.927 Theta: 1.343904 Ball Pos X: 0.06779497 Ball Pos Y: -0.2 Ball Pos Z: 0.2936523 Hand Pos X: 0.0354348 Hand Pos Y: -0.2963382 Hand Pos Z: 0.290605 Head Pos X: -0.03428787 Head Pos Y: -0.02917853 Head Pos Z: -0.08510333 Head Rot X: -0.00911609 Head Rot Y: 0.1133607 Hand Rot Z: 0.03879537; Invisible Hand Error: 12.661 randomnum: 46
 End: 163208.580 Start:  163207.062 Theta: 2.007129 Ball Pos X: -0.1273673 Ball Pos Y: -0.2 Ball Pos Z: 0.2731399 Hand Pos X: -0.122692 Hand Pos Y: -0.2895093 Hand Pos Z: 0.2611722 Head Pos X: -0.06474471 Head Pos Y: -0.02960028 Head Pos Z: -0.0841347 Head Rot X: -0.01527254 Head Rot Y: -0.0237356 Hand Rot Z: 0.06073269; Invisible Hand Error: 11.526 randomnum: 88
 End: 163211.421 Start:  163210.641 Theta: 1.361357 Ball Pos X: 0.0626597 Ball Pos Y: -0.2 Ball Pos Z: 0.2947907 Hand Pos X: 0.07038382 Hand Pos Y: -0.1933607 Hand Pos Z: 0.2934522 Head Pos X: -0.03094518 Head Pos Y: -0.02783421 Head Pos Z: -0.08789518 Head Rot X: -0.01939255 Head Rot Y: 0.1147358 Hand Rot Z: 0.03791603; Visible Hand Error: 1.549 randomnum: 120
 End: 163215.875 Start:  163212.534 Theta: 1.134464 Ball Pos X: 0.1273672 Ball Pos Y: -0.2 Ball Pos Z: 0.2731399 Hand Pos X: 0.09408791 Hand Pos Y: -0.2426354 Hand Pos Z: 0.2847748 Head Pos X: -0.01639819 Head Pos Y: -0.03033742 Head Pos Z: -0.08992279 Head Rot X: -0.006060284 Head Rot Y: 0.1622475 Hand Rot Z: 0.01620845; Invisible Hand Error: 7.646 randomnum: 67
 End: 163217.978 Start:  163216.948 Theta: 2.024582 Ball Pos X: -0.1321148 Ball Pos Y: -0.2 Ball Pos Z: 0.2708755 Hand Pos X: -0.1106813 Hand Pos Y: -0.2561511 Hand Pos Z: 0.276642 Head Pos X: -0.07014871 Head Pos Y: -0.03069718 Head Pos Z: -0.08899176 Head Rot X: -0.01193337 Head Rot Y: -0.04814808 Hand Rot Z: 0.06090104; Visible Hand Error: 7.86 randomnum: 102
 End: 163221.460 Start:  163219.049 Theta: 1.117011 Ball Pos X: 0.1321148 Ball Pos Y: -0.2 Ball Pos Z: 0.2708755 Hand Pos X: 0.08416426 Hand Pos Y: -0.2483639 Hand Pos Z: 0.2867849 Head Pos X: -0.02127075 Head Pos Y: -0.03019243 Head Pos Z: -0.08935362 Head Rot X: -0.0084355 Head Rot Y: 0.1674774 Hand Rot Z: 0.02322778; Invisible Hand Error: 9.878 randomnum: 60
 End: 163225.037 Start:  163222.643 Theta: 1.64061 Ball Pos X: -0.02102297 Ball Pos Y: -0.2 Ball Pos Z: 0.3006424 Hand Pos X: -0.002415642 Hand Pos Y: -0.2566683 Hand Pos Z: 0.2964115 Head Pos X: -0.05301481 Head Pos Y: -0.03032696 Head Pos Z: -0.08810049 Head Rot X: -0.008486448 Head Rot Y: 0.03656942 Hand Rot Z: 0.04544953; Visible Hand Error: 7.84 randomnum: 128
 End: 163231.833 Start:  163229.411 Theta: 1.27409 Ball Pos X: 0.08811396 Ball Pos Y: -0.2 Ball Pos Z: 0.2882078 Hand Pos X: 0.06127512 Hand Pos Y: -0.2525833 Hand Pos Z: 0.2909265 Head Pos X: -0.02865422 Head Pos Y: -0.02871251 Head Pos Z: -0.09105709 Head Rot X: -0.009856276 Head Rot Y: 0.1298963 Hand Rot Z: 0.01746572; Invisible Hand Error: 7.91 randomnum: 19
 End: 163235.995 Start:  163233.057 Theta: 1.27409 Ball Pos X: 0.08811396 Ball Pos Y: -0.2 Ball Pos Z: 0.2882078 Hand Pos X: 0.07936826 Hand Pos Y: -0.2436566 Hand Pos Z: 0.290696 Head Pos X: -0.02751893 Head Pos Y: -0.03041628 Head Pos Z: -0.08969456 Head Rot X: -0.008675316 Head Rot Y: 0.1342053 Hand Rot Z: 0.01596272; Invisible Hand Error: 5.567 randomnum: 16
 End: 163240.910 Start:  163237.207 Theta: 1.308997 Ball Pos X: 0.078002 Ball Pos Y: -0.2 Ball Pos Z: 0.2911074 Hand Pos X: 0.06184417 Hand Pos Y: -0.215105 Hand Pos Z: 0.3008018 Head Pos X: -0.03016609 Head Pos Y: -0.02829738 Head Pos Z: -0.09198526 Head Rot X: -0.01327605 Head Rot Y: 0.1196899 Hand Rot Z: 0.0148077; Invisible Hand Error: 3.143 randomnum: 81
 End: 163243.237 Start:  163241.983 Theta: 2.024582 Ball Pos X: -0.1321148 Ball Pos Y: -0.2 Ball Pos Z: 0.2708755 Hand Pos X: -0.1391366 Hand Pos Y: -0.2421246 Hand Pos Z: 0.2698819 Head Pos X: -0.06538761 Head Pos Y: -0.0306586 Head Pos Z: -0.09033144 Head Rot X: -0.007277827 Head Rot Y: -0.02508801 Hand Rot Z: 0.05519081; Invisible Hand Error: 5.105 randomnum: 70
 End: 163247.775 Start:  163246.675 Theta: 1.64061 Ball Pos X: -0.02102297 Ball Pos Y: -0.2 Ball Pos Z: 0.3006424 Hand Pos X: -0.0115371 Hand Pos Y: -0.2466933 Hand Pos Z: 0.3092864 Head Pos X: -0.05256999 Head Pos Y: -0.02633834 Head Pos Z: -0.08920473 Head Rot X: -0.02504655 Head Rot Y: 0.03676835 Hand Rot Z: 0.04069294; Visible Hand Error: 5.21 randomnum: 154
 End: 163249.781 Start:  163248.986 Theta: 2.059489 Ball Pos X: -0.1414877 Ball Pos Y: -0.2 Ball Pos Z: 0.2660997 Hand Pos X: -0.1627903 Hand Pos Y: -0.2253358 Hand Pos Z: 0.2571553 Head Pos X: -0.06360054 Head Pos Y: -0.03012 Head Pos Z: -0.08949834 Head Rot X: -0.009062256 Head Rot Y: -0.01697858 Hand Rot Z: 0.04951498; Visible Hand Error: 4.612 randomnum: 142
 End: 163254.486 Start:  163252.495 Theta: 1.239184 Ball Pos X: 0.0981186 Ball Pos Y: -0.2 Ball Pos Z: 0.2849571 Hand Pos X: 0.09329064 Hand Pos Y: -0.1945527 Hand Pos Z: 0.2909603 Head Pos X: -0.03187084 Head Pos Y: -0.02716431 Head Pos Z: -0.09014958 Head Rot X: -0.02126792 Head Rot Y: 0.124527 Hand Rot Z: 0.0264531; Visible Hand Error: 1.491 randomnum: 138
 End: 163259.570 Start:  163255.684 Theta: 1.239184 Ball Pos X: 0.0981186 Ball Pos Y: -0.2 Ball Pos Z: 0.2849571 Hand Pos X: 0.1135423 Hand Pos Y: -0.2390775 Hand Pos Z: 0.2798264 Head Pos X: -0.03026575 Head Pos Y: -0.0286274 Head Pos Z: -0.08867013 Head Rot X: -0.01403498 Head Rot Y: 0.1264086 Hand Rot Z: 0.02440074; Visible Hand Error: 5.409 randomnum: 114
 End: 163306.794 Start:  163300.655 Theta: 1.151917 Ball Pos X: 0.1225809 Ball Pos Y: -0.2 Ball Pos Z: 0.2753212 Hand Pos X: 0.131313 Hand Pos Y: -0.2423571 Hand Pos Z: 0.2705158 Head Pos X: -0.02275705 Head Pos Y: -0.02960077 Head Pos Z: -0.0931828 Head Rot X: -0.01356249 Head Rot Y: 0.153865 Hand Rot Z: 0.00530722; Visible Hand Error: 5.514 randomnum: 137
 End: 163309.093 Start:  163307.909 Theta: 1.692969 Ball Pos X: -0.03672858 Ball Pos Y: -0.2 Ball Pos Z: 0.2991301 Hand Pos X: -0.01702472 Hand Pos Y: -0.2524313 Hand Pos Z: 0.2971315 Head Pos X: -0.05410177 Head Pos Y: -0.0294845 Head Pos Z: -0.08776736 Head Rot X: -0.01165553 Head Rot Y: 0.02619013 Hand Rot Z: 0.04428067; Visible Hand Error: 7.36 randomnum: 169
 End: 163316.054 Start:  163312.016 Theta: 1.117011 Ball Pos X: 0.1321148 Ball Pos Y: -0.2 Ball Pos Z: 0.2708755 Hand Pos X: 0.1457462 Hand Pos Y: -0.2460162 Hand Pos Z: 0.2614295 Head Pos X: -0.02377129 Head Pos Y: -0.02760531 Head Pos Z: -0.09644604 Head Rot X: -0.02200725 Head Rot Y: 0.1535812 Hand Rot Z: 0.007100654; Visible Hand Error: 6.369 randomnum: 136
 End: 163319.034 Start:  163317.099 Theta: 1.884956 Ball Pos X: -0.09313048 Ball Pos Y: -0.2 Ball Pos Z: 0.2866261 Hand Pos X: -0.0764951 Hand Pos Y: -0.2492055 Hand Pos Z: 0.2891532 Head Pos X: -0.06798005 Head Pos Y: -0.030086 Head Pos Z: -0.08729872 Head Rot X: -0.01433253 Head Rot Y: -0.01977889 Hand Rot Z: 0.0574128; Visible Hand Error: 6.732 randomnum: 136
