# Supplementary material for: Rapid assessment of hand reaching using virtual reality and application in cerebellar stroke
Source: PLoS One. 2022 Sep 29;17(9):e0275220. doi: 10.1371/journal.pone.0275220 (PMC9522266; doi:10.1371/journal.pone.0275220)
Supplement: S1 File — (ZIP) [file pone.0275220.s004.zip]

Archive with 44 entries (43 files):
- VisInvisHand/
- __MACOSX/._VisInvisHand
- VisInvisHand/ProVRb_005_dataVisInvisHand2021-06-17-14-37-37[1].txt
- __MACOSX/VisInvisHand/._ProVRb_005_dataVisInvisHand2021-06-17-14-37-37[1].txt
- VisInvisHand/ProVRb_003_dataVisInvisHand2021-04-30-15-58-04[1].txt
- __MACOSX/VisInvisHand/._ProVRb_003_dataVisInvisHand2021-04-30-15-58-04[1].txt
- VisInvisHand/ProVRb_018_dataVisInvisHand2021-07-20-10-43-37[1].txt
- __MACOSX/VisInvisHand/._ProVRb_018_dataVisInvisHand2021-07-20-10-43-37[1].txt
- VisInvisHand/.DS_Store
- __MACOSX/VisInvisHand/._.DS_Store
- VisInvisHand/ProVRb_006_dataVisInvisHand2021-05-13-14-06-40[1].txt
- __MACOSX/VisInvisHand/._ProVRb_006_dataVisInvisHand2021-05-13-14-06-40[1].txt
- VisInvisHand/ProVRb_013_dataVisInvisHand2021-07-01-11-30-58[1].txt
- __MACOSX/VisInvisHand/._ProVRb_013_dataVisInvisHand2021-07-01-11-30-58[1].txt
- VisInvisHand/ProVRb_016_dataVisInvisHand2021-07-13-10-38-30[1].txt
- __MACOSX/VisInvisHand/._ProVRb_016_dataVisInvisHand2021-07-13-10-38-30[1].txt
- VisInvisHand/ProVRb_008_dataVisInvisHand2021-06-04-15-36-48[1].txt
- __MACOSX/VisInvisHand/._ProVRb_008_dataVisInvisHand2021-06-04-15-36-48[1].txt
- VisInvisHand/ProVRb_017_dataVisInvisHand2021-07-14-10-08-11[1].txt
- __MACOSX/VisInvisHand/._ProVRb_017_dataVisInvisHand2021-07-14-10-08-11[1].txt
- VisInvisHand/ProVRb_020_dataVisInvisHand2021-07-20-14-24-42[1].txt
- __MACOSX/VisInvisHand/._ProVRb_020_dataVisInvisHand2021-07-20-14-24-42[1].txt
- VisInvisHand/ProVRb_015_dataVisInvisHand2021-07-13-14-56-30[1].txt
- __MACOSX/VisInvisHand/._ProVRb_015_dataVisInvisHand2021-07-13-14-56-30[1].txt
- VisInvisHand/ProVRb_002_dataVisInvisHand2021-04-27-11-02-41[1].txt
- __MACOSX/VisInvisHand/._ProVRb_002_dataVisInvisHand2021-04-27-11-02-41[1].txt
- VisInvisHand/ProVRb_009_dataVisInvisHand2021-06-04-11-41-58[1].txt
- __MACOSX/VisInvisHand/._ProVRb_009_dataVisInvisHand2021-06-04-11-41-58[1].txt
- VisInvisHand/ProVRb_012_dataVisInvisHand2021-06-18-14-29-08[1].txt
- __MACOSX/VisInvisHand/._ProVRb_012_dataVisInvisHand2021-06-18-14-29-08[1].txt
- VisInvisHand/ProVRb_011_dataVisInvisHand2021-06-10-11-51-30[1].txt
- __MACOSX/VisInvisHand/._ProVRb_011_dataVisInvisHand2021-06-10-11-51-30[1].txt
- VisInvisHand/ProVRb_019_dataVisInvisHand2021-07-15-11-20-14[1].txt
- __MACOSX/VisInvisHand/._ProVRb_019_dataVisInvisHand2021-07-15-11-20-14[1].txt
- VisInvisHand/ProVRb_010_dataVisInvisHand2021-06-10-14-16-18[1].txt
- __MACOSX/VisInvisHand/._ProVRb_010_dataVisInvisHand2021-06-10-14-16-18[1].txt
- VisInvisHand/ProVRb_001_dataVisInvisHand2021-04-22-14-16-08[1].txt
- __MACOSX/VisInvisHand/._ProVRb_001_dataVisInvisHand2021-04-22-14-16-08[1].txt
- VisInvisHand/ProVRb_007_dataVisInvisHand2021-05-18-11-53-19[1].txt
- __MACOSX/VisInvisHand/._ProVRb_007_dataVisInvisHand2021-05-18-11-53-19[1].txt
- VisInvisHand/ProVRb_004_dataVisInvisHand2021-05-04-12-14-34[1][1].txt
- __MACOSX/VisInvisHand/._ProVRb_004_dataVisInvisHand2021-05-04-12-14-34[1][1].txt
- VisInvisHand/ProVRb_014_dataVisInvisHand2021-07-01-15-08-59[1].txt
- __MACOSX/VisInvisHand/._ProVRb_014_dataVisInvisHand2021-07-01-15-08-59[1].txt
