# Supplementary material for: Rapid assessment of hand reaching using virtual reality and application in cerebellar stroke
Source: PLoS One. 2022 Sep 29;17(9):e0275220. doi: 10.1371/journal.pone.0275220 (PMC9522266; doi:10.1371/journal.pone.0275220)
Supplement: S1 File — (ZIP) [file pone.0275220.s004.zip › VisInvisHand/ProVRb_005_dataVisInvisHand2021-06-17-14-37-37[1].txt]

VisInvisHand - List of Errors by Trial; Handedness: 1

 End: 143815.440 Start:  143814.675 Theta: 1.308997 Ball Pos X: 0.08981035 Ball Pos Y: -0.2 Ball Pos Z: 0.3351767 Hand Pos X: 0.09247444 Hand Pos Y: -0.2010595 Hand Pos Z: 0.3404979 Head Pos X: -0.01517224 Head Pos Y: 0.009599209 Head Pos Z: -0.1781667 Head Rot X: 0.1108378 Head Rot Y: 0.01686833 Hand Rot Z: -0.0225053; Visible Hand Error: 0.328 randomnum: 101
 End: 143817.696 Start:  143816.887 Theta: 1.186824 Ball Pos X: 0.1299887 Ball Pos Y: -0.2 Ball Pos Z: 0.3217333 Hand Pos X: 0.1455013 Hand Pos Y: -0.1987806 Hand Pos Z: 0.3177415 Head Pos X: -0.01386261 Head Pos Y: 0.01019484 Head Pos Z: -0.1798494 Head Rot X: 0.1045959 Head Rot Y: 0.02328059 Hand Rot Z: -0.02546367; Visible Hand Error: 2.283 randomnum: 143
 End: 143819.826 Start:  143818.963 Theta: 2.024582 Ball Pos X: -0.152115 Ball Pos Y: -0.2 Ball Pos Z: 0.311882 Hand Pos X: -0.1768795 Hand Pos Y: -0.1901676 Hand Pos Z: 0.3022006 Head Pos X: -0.01443553 Head Pos Y: 0.01053697 Head Pos Z: -0.1788222 Head Rot X: 0.104245 Head Rot Y: 0.007373092 Hand Rot Z: -0.03395009; Invisible Hand Error: 4.056 randomnum: 58
 End: 143822.318 Start:  143821.080 Theta: 1.553343 Ball Pos X: 0.006055986 Ball Pos Y: -0.2 Ball Pos Z: 0.3469477 Hand Pos X: -0.009979546 Hand Pos Y: -0.1847633 Hand Pos Z: 0.3490052 Head Pos X: -0.015764 Head Pos Y: 0.01051456 Head Pos Z: -0.1780347 Head Rot X: 0.1048573 Head Rot Y: 0.01228158 Hand Rot Z: -0.0228261; Invisible Hand Error: 3.101 randomnum: 26
 End: 143824.449 Start:  143823.655 Theta: 1.954769 Ball Pos X: -0.1299887 Ball Pos Y: -0.2 Ball Pos Z: 0.3217333 Hand Pos X: -0.1466303 Hand Pos Y: -0.1647535 Hand Pos Z: 0.3143114 Head Pos X: -0.01785439 Head Pos Y: 0.009034842 Head Pos Z: -0.1779197 Head Rot X: 0.1112077 Head Rot Y: 0.002739469 Hand Rot Z: -0.02628242; Invisible Hand Error: 5.271 randomnum: 57
 End: 143826.509 Start:  143825.827 Theta: 1.605703 Ball Pos X: -0.01211017 Ball Pos Y: -0.2 Ball Pos Z: 0.3467891 Hand Pos X: -0.03078846 Hand Pos Y: -0.1889034 Hand Pos Z: 0.3486366 Head Pos X: -0.01601642 Head Pos Y: 0.01035148 Head Pos Z: -0.1801604 Head Rot X: 0.1043852 Head Rot Y: 0.01043553 Hand Rot Z: -0.02639859; Invisible Hand Error: 3.105 randomnum: 12
 End: 143828.556 Start:  143827.763 Theta: 2.007129 Ball Pos X: -0.1466488 Ball Pos Y: -0.2 Ball Pos Z: 0.3144892 Hand Pos X: -0.1473252 Hand Pos Y: -0.1807444 Hand Pos Z: 0.3150746 Head Pos X: -0.01765168 Head Pos Y: 0.009631336 Head Pos Z: -0.1761296 Head Rot X: 0.1119481 Head Rot Y: -0.0004602688 Hand Rot Z: -0.02697492; Visible Hand Error: 2.499 randomnum: 150
 End: 143830.449 Start:  143829.753 Theta: 1.53589 Ball Pos X: 0.01211014 Ball Pos Y: -0.2 Ball Pos Z: 0.3467891 Hand Pos X: -0.0005601309 Hand Pos Y: -0.2011064 Hand Pos Z: 0.3479246 Head Pos X: -0.01723623 Head Pos Y: 0.009127289 Head Pos Z: -0.1748865 Head Rot X: 0.114215 Head Rot Y: 0.003927007 Hand Rot Z: -0.02513527; Visible Hand Error: 1.813 randomnum: 134
 End: 143832.497 Start:  143831.801 Theta: 1.27409 Ball Pos X: 0.1014531 Ball Pos Y: -0.2 Ball Pos Z: 0.3318383 Hand Pos X: 0.1084463 Hand Pos Y: -0.193224 Hand Pos Z: 0.3395992 Head Pos X: -0.01547885 Head Pos Y: 0.009211481 Head Pos Z: -0.1748294 Head Rot X: 0.1125073 Head Rot Y: 0.01265733 Hand Rot Z: -0.02469014; Visible Hand Error: 1.623 randomnum: 107
 End: 143834.404 Start:  143833.666 Theta: 1.22173 Ball Pos X: 0.1186812 Ball Pos Y: -0.2 Ball Pos Z: 0.3260738 Hand Pos X: 0.1309587 Hand Pos Y: -0.2008974 Hand Pos Z: 0.3268666 Head Pos X: -0.01433587 Head Pos Y: 0.009814739 Head Pos Z: -0.1759464 Head Rot X: 0.1091211 Head Rot Y: 0.01577628 Hand Rot Z: -0.02440847; Visible Hand Error: 1.61 randomnum: 118
 End: 143836.171 Start:  143835.531 Theta: 1.117011 Ball Pos X: 0.152115 Ball Pos Y: -0.2 Ball Pos Z: 0.311882 Hand Pos X: 0.1515686 Hand Pos Y: -0.1971458 Hand Pos Z: 0.3129157 Head Pos X: -0.01327235 Head Pos Y: 0.01035678 Head Pos Z: -0.1727477 Head Rot X: 0.1051342 Head Rot Y: 0.02503356 Hand Rot Z: -0.0245774; Visible Hand Error: 0.426 randomnum: 117
 End: 143838.705 Start:  143837.870 Theta: 2.042035 Ball Pos X: -0.157535 Ball Pos Y: -0.2 Ball Pos Z: 0.3091797 Hand Pos X: -0.1705254 Hand Pos Y: -0.1832431 Hand Pos Z: 0.3074477 Head Pos X: -0.01964468 Head Pos Y: 0.01052982 Head Pos Z: -0.172796 Head Rot X: 0.1071641 Head Rot Y: -0.001219545 Hand Rot Z: -0.019741; Invisible Hand Error: 3.003 randomnum: 14
 End: 143840.766 Start:  143839.987 Theta: 1.047198 Ball Pos X: 0.1735002 Ball Pos Y: -0.2 Ball Pos Z: 0.3005113 Hand Pos X: 0.1838019 Hand Pos Y: -0.1844707 Hand Pos Z: 0.2954112 Head Pos X: -0.01340747 Head Pos Y: 0.01050967 Head Pos Z: -0.1765265 Head Rot X: 0.1042251 Head Rot Y: 0.03804677 Hand Rot Z: -0.01492747; Invisible Hand Error: 2.614 randomnum: 76
 End: 143842.675 Start:  143841.882 Theta: 1.815143 Ball Pos X: -0.08394705 Ball Pos Y: -0.2 Ball Pos Z: 0.3366931 Hand Pos X: -0.08272523 Hand Pos Y: -0.1975953 Hand Pos Z: 0.3413723 Head Pos X: -0.02152109 Head Pos Y: 0.01307747 Head Pos Z: -0.1714128 Head Rot X: 0.09186282 Head Rot Y: -0.006480455 Hand Rot Z: -0.02798625; Visible Hand Error: 0.682 randomnum: 113
 End: 143844.428 Start:  143843.775 Theta: 1.361357 Ball Pos X: 0.07214545 Ball Pos Y: -0.2 Ball Pos Z: 0.3394177 Hand Pos X: 0.08118294 Hand Pos Y: -0.2064243 Hand Pos Z: 0.3404609 Head Pos X: -0.01563156 Head Pos Y: 0.01016915 Head Pos Z: -0.1711832 Head Rot X: 0.1061447 Head Rot Y: 0.01571861 Hand Rot Z: -0.02399122; Invisible Hand Error: 1.348 randomnum: 19
 End: 143846.268 Start:  143845.626 Theta: 1.308997 Ball Pos X: 0.08981035 Ball Pos Y: -0.2 Ball Pos Z: 0.3351767 Hand Pos X: 0.08981467 Hand Pos Y: -0.1929421 Hand Pos Z: 0.3394226 Head Pos X: -0.01775396 Head Pos Y: 0.01063249 Head Pos Z: -0.1730303 Head Rot X: 0.1045177 Head Rot Y: 0.01272391 Hand Rot Z: -0.02080724; Visible Hand Error: 1.178 randomnum: 152
 End: 143848.856 Start:  143848.204 Theta: 1.43117 Ball Pos X: 0.04829314 Ball Pos Y: -0.2 Ball Pos Z: 0.3436235 Hand Pos X: 0.05667102 Hand Pos Y: -0.1836509 Hand Pos Z: 0.3434397 Head Pos X: -0.01720095 Head Pos Y: 0.009892195 Head Pos Z: -0.1703168 Head Rot X: 0.108236 Head Rot Y: 0.009172803 Hand Rot Z: -0.02617315; Visible Hand Error: 2.454 randomnum: 180
 End: 143850.751 Start:  143849.943 Theta: 2.024582 Ball Pos X: -0.152115 Ball Pos Y: -0.2 Ball Pos Z: 0.311882 Hand Pos X: -0.1632536 Hand Pos Y: -0.1723083 Hand Pos Z: 0.3057488 Head Pos X: -0.02324039 Head Pos Y: 0.007539511 Head Pos Z: -0.1662012 Head Rot X: 0.1209745 Head Rot Y: -0.01125182 Hand Rot Z: -0.02749015; Invisible Hand Error: 3.98 randomnum: 33
 End: 143852.532 Start:  143851.906 Theta: 1.22173 Ball Pos X: 0.1186812 Ball Pos Y: -0.2 Ball Pos Z: 0.3260738 Hand Pos X: 0.1160817 Hand Pos Y: -0.1944237 Hand Pos Z: 0.3334742 Head Pos X: -0.01624393 Head Pos Y: 0.009498447 Head Pos Z: -0.1711251 Head Rot X: 0.1105647 Head Rot Y: 0.008475246 Hand Rot Z: -0.02653878; Visible Hand Error: 1.322 randomnum: 142
 End: 143854.301 Start:  143853.619 Theta: 1.082104 Ball Pos X: 0.1629069 Ball Pos Y: -0.2 Ball Pos Z: 0.3063833 Hand Pos X: 0.1563621 Hand Pos Y: -0.194522 Hand Pos Z: 0.3104408 Head Pos X: -0.01481533 Head Pos Y: 0.009175658 Head Pos Z: -0.1705867 Head Rot X: 0.1108668 Head Rot Y: 0.01250579 Hand Rot Z: -0.02618525; Visible Hand Error: 1.319 randomnum: 194
 End: 143856.111 Start:  143855.387 Theta: 2.059489 Ball Pos X: -0.1629069 Ball Pos Y: -0.2 Ball Pos Z: 0.3063833 Hand Pos X: -0.1627865 Hand Pos Y: -0.1999998 Hand Pos Z: 0.3118888 Head Pos X: -0.01919532 Head Pos Y: 0.00946182 Head Pos Z: -0.1690037 Head Rot X: 0.1125725 Head Rot Y: -0.004956096 Hand Rot Z: -0.02898575; Visible Hand Error: 0.511 randomnum: 190
 End: 143857.935 Start:  143857.238 Theta: 1.692969 Ball Pos X: -0.04228875 Ball Pos Y: -0.2 Ball Pos Z: 0.344414 Hand Pos X: -0.04915006 Hand Pos Y: -0.2006582 Hand Pos Z: 0.3470245 Head Pos X: -0.01714867 Head Pos Y: 0.008558005 Head Pos Z: -0.1679357 Head Rot X: 0.1148403 Head Rot Y: 0.002200641 Hand Rot Z: -0.02883926; Visible Hand Error: 0.935 randomnum: 188
 End: 143859.718 Start:  143858.937 Theta: 1.937315 Ball Pos X: -0.1243539 Ball Pos Y: -0.2 Ball Pos Z: 0.3239529 Hand Pos X: -0.1302905 Hand Pos Y: -0.1831625 Hand Pos Z: 0.3249032 Head Pos X: -0.02184093 Head Pos Y: 0.008632094 Head Pos Z: -0.1661375 Head Rot X: 0.1164286 Head Rot Y: -0.008862051 Hand Rot Z: -0.02773084; Invisible Hand Error: 2.454 randomnum: 59
 End: 143901.528 Start:  143900.873 Theta: 1.343904 Ball Pos X: 0.07805812 Ball Pos Y: -0.2 Ball Pos Z: 0.3381069 Hand Pos X: 0.07925808 Hand Pos Y: -0.2009135 Hand Pos Z: 0.3389293 Head Pos X: -0.01986098 Head Pos Y: 0.008446515 Head Pos Z: -0.1669003 Head Rot X: 0.1152726 Head Rot Y: -0.003330034 Hand Rot Z: -0.02180933; Visible Hand Error: 0.145 randomnum: 171
 End: 143903.157 Start:  143902.641 Theta: 1.466077 Ball Pos X: 0.03627142 Ball Pos Y: -0.2 Ball Pos Z: 0.3450996 Hand Pos X: 0.02874197 Hand Pos Y: -0.186599 Hand Pos Z: 0.3458457 Head Pos X: -0.01993561 Head Pos Y: 0.009130567 Head Pos Z: -0.1677567 Head Rot X: 0.1124743 Head Rot Y: -0.0008808706 Hand Rot Z: -0.02539501; Invisible Hand Error: 2.013 randomnum: 66
 End: 143905.050 Start:  143904.285 Theta: 2.042035 Ball Pos X: -0.157535 Ball Pos Y: -0.2 Ball Pos Z: 0.3091797 Hand Pos X: -0.1797367 Hand Pos Y: -0.1963507 Hand Pos Z: 0.2994707 Head Pos X: -0.02071816 Head Pos Y: 0.009169519 Head Pos Z: -0.1683639 Head Rot X: 0.1126085 Head Rot Y: -0.006521845 Hand Rot Z: -0.02243855; Invisible Hand Error: 3.505 randomnum: 16
 End: 143906.735 Start:  143906.151 Theta: 1.466077 Ball Pos X: 0.03627142 Ball Pos Y: -0.2 Ball Pos Z: 0.3450996 Hand Pos X: 0.0409306 Hand Pos Y: -0.1911164 Hand Pos Z: 0.3535795 Head Pos X: -0.01759005 Head Pos Y: 0.009480298 Head Pos Z: -0.1683401 Head Rot X: 0.1102267 Head Rot Y: -0.003417206 Hand Rot Z: -0.02903324; Visible Hand Error: 1.804 randomnum: 187
 End: 143908.281 Start:  143907.723 Theta: 1.308997 Ball Pos X: 0.08981035 Ball Pos Y: -0.2 Ball Pos Z: 0.3351767 Hand Pos X: 0.08763839 Hand Pos Y: -0.195433 Hand Pos Z: 0.3451747 Head Pos X: -0.01892525 Head Pos Y: 0.00881201 Head Pos Z: -0.1670333 Head Rot X: 0.1133889 Head Rot Y: -0.0002491185 Hand Rot Z: -0.02388829; Invisible Hand Error: 1.369 randomnum: 32
 End: 143910.021 Start:  143909.353 Theta: 1.815143 Ball Pos X: -0.08394705 Ball Pos Y: -0.2 Ball Pos Z: 0.3366931 Hand Pos X: -0.1109009 Hand Pos Y: -0.197184 Hand Pos Z: 0.331436 Head Pos X: -0.01848328 Head Pos Y: 0.008366972 Head Pos Z: -0.1645094 Head Rot X: 0.1157964 Head Rot Y: -0.004383252 Hand Rot Z: -0.03097789; Invisible Hand Error: 3.945 randomnum: 10
 End: 143911.691 Start:  143911.080 Theta: 1.919862 Ball Pos X: -0.1186812 Ball Pos Y: -0.2 Ball Pos Z: 0.3260738 Hand Pos X: -0.1281443 Hand Pos Y: -0.1867924 Hand Pos Z: 0.3255303 Head Pos X: -0.01826155 Head Pos Y: 0.007783055 Head Pos Z: -0.1666365 Head Rot X: 0.1198954 Head Rot Y: -0.005303761 Hand Rot Z: -0.02776421; Visible Hand Error: 2.268 randomnum: 141
 End: 143913.334 Start:  143912.764 Theta: 1.169371 Ball Pos X: 0.1355839 Ball Pos Y: -0.2 Ball Pos Z: 0.3194157 Hand Pos X: 0.1414744 Hand Pos Y: -0.187663 Hand Pos Z: 0.3194707 Head Pos X: -0.01711202 Head Pos Y: 0.008829027 Head Pos Z: -0.1684273 Head Rot X: 0.1148092 Head Rot Y: 0.003939152 Hand Rot Z: -0.02044878; Visible Hand Error: 1.883 randomnum: 191
 End: 143914.922 Start:  143914.323 Theta: 1.32645 Ball Pos X: 0.08394703 Ball Pos Y: -0.2 Ball Pos Z: 0.3366931 Hand Pos X: 0.09536897 Hand Pos Y: -0.1916932 Hand Pos Z: 0.3392464 Head Pos X: -0.01650703 Head Pos Y: 0.008109391 Head Pos Z: -0.1664499 Head Rot X: 0.1180565 Head Rot Y: 0.005633494 Hand Rot Z: -0.02812604; Visible Hand Error: 2.049 randomnum: 178
 End: 143916.551 Start:  143916.022 Theta: 1.48353 Ball Pos X: 0.03024307 Ball Pos Y: -0.2 Ball Pos Z: 0.3456801 Hand Pos X: 0.02714156 Hand Pos Y: -0.195898 Hand Pos Z: 0.346622 Head Pos X: -0.01540262 Head Pos Y: 0.008021146 Head Pos Z: -0.1680418 Head Rot X: 0.1188223 Head Rot Y: 0.01156364 Hand Rot Z: -0.03096894; Visible Hand Error: 0.72 randomnum: 156
 End: 143918.237 Start:  143917.595 Theta: 2.007129 Ball Pos X: -0.1466488 Ball Pos Y: -0.2 Ball Pos Z: 0.3144892 Hand Pos X: -0.1589547 Hand Pos Y: -0.1894395 Hand Pos Z: 0.3185999 Head Pos X: -0.0170933 Head Pos Y: 0.006994814 Head Pos Z: -0.1633283 Head Rot X: 0.126501 Head Rot Y: 0.0006272221 Hand Rot Z: -0.03601476; Visible Hand Error: 2.351 randomnum: 120
 End: 143919.893 Start:  143919.308 Theta: 1.082104 Ball Pos X: 0.1629069 Ball Pos Y: -0.2 Ball Pos Z: 0.3063833 Hand Pos X: 0.1772152 Hand Pos Y: -0.1924514 Hand Pos Z: 0.3038554 Head Pos X: -0.01405358 Head Pos Y: 0.007222295 Head Pos Z: -0.1659487 Head Rot X: 0.1224447 Head Rot Y: 0.01508903 Hand Rot Z: -0.03163767; Visible Hand Error: 2.34 randomnum: 170
 End: 143921.522 Start:  143920.895 Theta: 1.58825 Ball Pos X: -0.006056016 Ball Pos Y: -0.2 Ball Pos Z: 0.3469477 Hand Pos X: -0.04819843 Hand Pos Y: -0.1984578 Hand Pos Z: 0.3517148 Head Pos X: -0.0140115 Head Pos Y: 0.007023454 Head Pos Z: -0.164603 Head Rot X: 0.1248871 Head Rot Y: 0.01269864 Hand Rot Z: -0.03801471; Invisible Hand Error: 5.963 randomnum: 21
 End: 143923.332 Start:  143922.720 Theta: 1.902409 Ball Pos X: -0.1129723 Ball Pos Y: -0.2 Ball Pos Z: 0.3280954 Hand Pos X: -0.1208648 Hand Pos Y: -0.2062179 Hand Pos Z: 0.3350803 Head Pos X: -0.01690638 Head Pos Y: 0.006714225 Head Pos Z: -0.1653684 Head Rot X: 0.1265769 Head Rot Y: 0.005169381 Hand Rot Z: -0.03530822; Visible Hand Error: 0.731 randomnum: 179
 End: 143925.045 Start:  143924.390 Theta: 1.937315 Ball Pos X: -0.1243539 Ball Pos Y: -0.2 Ball Pos Z: 0.3239529 Hand Pos X: -0.1267843 Hand Pos Y: -0.185498 Hand Pos Z: 0.3238932 Head Pos X: -0.01975834 Head Pos Y: 0.006498784 Head Pos Z: -0.1630186 Head Rot X: 0.1288298 Head Rot Y: -0.005874029 Hand Rot Z: -0.03053789; Invisible Hand Error: 1.915 randomnum: 23
 End: 143926.716 Start:  143926.130 Theta: 1.780236 Ball Pos X: -0.07214548 Ball Pos Y: -0.2 Ball Pos Z: 0.3394177 Hand Pos X: -0.09374712 Hand Pos Y: -0.1898156 Hand Pos Z: 0.3370388 Head Pos X: -0.02009785 Head Pos Y: 0.006085217 Head Pos Z: -0.1622169 Head Rot X: 0.1288387 Head Rot Y: -0.003343476 Hand Rot Z: -0.0308889; Invisible Hand Error: 3.426 randomnum: 51
 End: 143928.345 Start:  143927.787 Theta: 1.762783 Ball Pos X: -0.06621083 Ball Pos Y: -0.2 Ball Pos Z: 0.3406251 Hand Pos X: -0.06848124 Hand Pos Y: -0.1945094 Hand Pos Z: 0.34528 Head Pos X: -0.01998985 Head Pos Y: 0.006385148 Head Pos Z: -0.1616398 Head Rot X: 0.1258951 Head Rot Y: -0.009124434 Hand Rot Z: -0.03093734; Visible Hand Error: 1.051 randomnum: 136
 End: 143929.973 Start:  143929.361 Theta: 1.37881 Ball Pos X: 0.0662108 Ball Pos Y: -0.2 Ball Pos Z: 0.3406251 Hand Pos X: 0.07470105 Hand Pos Y: -0.1792528 Hand Pos Z: 0.3411923 Head Pos X: -0.01678181 Head Pos Y: 0.006361723 Head Pos Z: -0.1633967 Head Rot X: 0.1271394 Head Rot Y: 0.005670927 Hand Rot Z: -0.0264231; Invisible Hand Error: 3.032 randomnum: 37
 End: 143931.671 Start:  143931.004 Theta: 2.059489 Ball Pos X: -0.1629069 Ball Pos Y: -0.2 Ball Pos Z: 0.3063833 Hand Pos X: -0.1580879 Hand Pos Y: -0.1829429 Hand Pos Z: 0.3130276 Head Pos X: -0.01627272 Head Pos Y: 0.006698459 Head Pos Z: -0.1652118 Head Rot X: 0.1252835 Head Rot Y: 0.001194511 Hand Rot Z: -0.03880201; Invisible Hand Error: 2.629 randomnum: 79
 End: 143933.316 Start:  143932.688 Theta: 1.727876 Ball Pos X: -0.05428283 Ball Pos Y: -0.2 Ball Pos Z: 0.3427284 Hand Pos X: -0.08197604 Hand Pos Y: -0.2069781 Hand Pos Z: 0.3447767 Head Pos X: -0.01682585 Head Pos Y: 0.007351875 Head Pos Z: -0.1663486 Head Rot X: 0.1226893 Head Rot Y: 0.004684287 Hand Rot Z: -0.02704681; Invisible Hand Error: 3.798 randomnum: 75
 End: 143934.958 Start:  143934.373 Theta: 1.623156 Ball Pos X: -0.01816064 Ball Pos Y: -0.2 Ball Pos Z: 0.346525 Hand Pos X: -0.01853013 Hand Pos Y: -0.1924137 Hand Pos Z: 0.3502035 Head Pos X: -0.01621395 Head Pos Y: 0.006382287 Head Pos Z: -0.16368 Head Rot X: 0.1259053 Head Rot Y: 0.004208283 Hand Rot Z: -0.03009888; Visible Hand Error: 1.206 randomnum: 122
 End: 143936.503 Start:  143935.933 Theta: 1.134464 Ball Pos X: 0.1466487 Ball Pos Y: -0.2 Ball Pos Z: 0.3144893 Hand Pos X: 0.148204 Hand Pos Y: -0.1969295 Hand Pos Z: 0.3156525 Head Pos X: -0.01739216 Head Pos Y: 0.008374333 Head Pos Z: -0.1658155 Head Rot X: 0.1161366 Head Rot Y: 0.009426869 Hand Rot Z: -0.01910128; Visible Hand Error: 0.519 randomnum: 108
 End: 143938.119 Start:  143937.548 Theta: 1.22173 Ball Pos X: 0.1186812 Ball Pos Y: -0.2 Ball Pos Z: 0.3260738 Hand Pos X: 0.1122069 Hand Pos Y: -0.1800159 Hand Pos Z: 0.3285211 Head Pos X: -0.01402009 Head Pos Y: 0.007569522 Head Pos Z: -0.1638796 Head Rot X: 0.121279 Head Rot Y: 0.02375433 Hand Rot Z: -0.02706794; Invisible Hand Error: 2.739 randomnum: 87
 End: 143939.748 Start:  143939.093 Theta: 1.658063 Ball Pos X: -0.0302431 Ball Pos Y: -0.2 Ball Pos Z: 0.3456801 Hand Pos X: -0.04275475 Hand Pos Y: -0.1900598 Hand Pos Z: 0.3476538 Head Pos X: -0.01027155 Head Pos Y: 0.006856799 Head Pos Z: -0.1656699 Head Rot X: 0.1233359 Head Rot Y: 0.02552024 Hand Rot Z: -0.04408957; Invisible Hand Error: 2.292 randomnum: 100
 End: 143941.461 Start:  143940.889 Theta: 1.361357 Ball Pos X: 0.07214545 Ball Pos Y: -0.2 Ball Pos Z: 0.3394177 Hand Pos X: 0.09369358 Hand Pos Y: -0.1810358 Hand Pos Z: 0.3347337 Head Pos X: -0.01338542 Head Pos Y: 0.007656753 Head Pos Z: -0.1658818 Head Rot X: 0.1203757 Head Rot Y: 0.0214887 Hand Rot Z: -0.03106117; Visible Hand Error: 4.019 randomnum: 114
 End: 143942.979 Start:  143942.450 Theta: 2.076942 Ball Pos X: -0.1682292 Ball Pos Y: -0.2 Ball Pos Z: 0.3034934 Hand Pos X: -0.1723268 Hand Pos Y: -0.2012295 Hand Pos Z: 0.304776 Head Pos X: -0.01207983 Head Pos Y: 0.007023096 Head Pos Z: -0.1629783 Head Rot X: 0.1237361 Head Rot Y: 0.004853386 Hand Rot Z: -0.03409619; Invisible Hand Error: 0.427 randomnum: 38
 End: 143944.565 Start:  143943.995 Theta: 1.884956 Ball Pos X: -0.1072291 Ball Pos Y: -0.2 Ball Pos Z: 0.3300171 Hand Pos X: -0.1153847 Hand Pos Y: -0.1905726 Hand Pos Z: 0.3302297 Head Pos X: -0.01496804 Head Pos Y: 0.008162081 Head Pos Z: -0.1668962 Head Rot X: 0.1183957 Head Rot Y: 0.0105949 Hand Rot Z: -0.02796322; Invisible Hand Error: 1.761 randomnum: 56
 End: 143946.097 Start:  143945.540 Theta: 2.007129 Ball Pos X: -0.1466488 Ball Pos Y: -0.2 Ball Pos Z: 0.3144892 Hand Pos X: -0.1546474 Hand Pos Y: -0.1990927 Hand Pos Z: 0.3108123 Head Pos X: -0.01550275 Head Pos Y: 0.008444488 Head Pos Z: -0.165995 Head Rot X: 0.1158234 Head Rot Y: 0.007816105 Hand Rot Z: -0.03088424; Visible Hand Error: 1.266 randomnum: 192
 End: 143947.616 Start:  143947.071 Theta: 1.239184 Ball Pos X: 0.1129723 Ball Pos Y: -0.2 Ball Pos Z: 0.3280954 Hand Pos X: 0.1453142 Hand Pos Y: -0.1805643 Hand Pos Z: 0.3161346 Head Pos X: -0.01700783 Head Pos Y: 0.008304894 Head Pos Z: -0.1624528 Head Rot X: 0.1149308 Head Rot Y: 0.02273178 Hand Rot Z: -0.01776204; Invisible Hand Error: 5.592 randomnum: 44
 End: 143949.174 Start:  143948.590 Theta: 1.186824 Ball Pos X: 0.1299887 Ball Pos Y: -0.2 Ball Pos Z: 0.3217333 Hand Pos X: 0.1282212 Hand Pos Y: -0.1967473 Hand Pos Z: 0.3293858 Head Pos X: -0.01984072 Head Pos Y: 0.00875634 Head Pos Z: -0.1640236 Head Rot X: 0.112727 Head Rot Y: 0.01195313 Hand Rot Z: -0.01682806; Visible Hand Error: 1.066 randomnum: 109
 End: 143950.748 Start:  143950.178 Theta: 1.762783 Ball Pos X: -0.06621083 Ball Pos Y: -0.2 Ball Pos Z: 0.3406251 Hand Pos X: -0.07488375 Hand Pos Y: -0.2027885 Hand Pos Z: 0.3435479 Head Pos X: -0.01656401 Head Pos Y: 0.007921249 Head Pos Z: -0.1624861 Head Rot X: 0.1179278 Head Rot Y: 0.006437713 Hand Rot Z: -0.03012207; Visible Hand Error: 1.123 randomnum: 183
 End: 143952.265 Start:  143951.708 Theta: 1.954769 Ball Pos X: -0.1299887 Ball Pos Y: -0.2 Ball Pos Z: 0.3217333 Hand Pos X: -0.1349462 Hand Pos Y: -0.1985823 Hand Pos Z: 0.3202986 Head Pos X: -0.01640123 Head Pos Y: 0.007359326 Head Pos Z: -0.1653359 Head Rot X: 0.1212146 Head Rot Y: 0.004824269 Hand Rot Z: -0.02550398; Visible Hand Error: 0.765 randomnum: 138
 End: 143953.839 Start:  143953.268 Theta: 1.239184 Ball Pos X: 0.1129723 Ball Pos Y: -0.2 Ball Pos Z: 0.3280954 Hand Pos X: 0.1283824 Hand Pos Y: -0.1953977 Hand Pos Z: 0.3232747 Head Pos X: -0.01827252 Head Pos Y: 0.007618397 Head Pos Z: -0.1645025 Head Rot X: 0.1190985 Head Rot Y: 0.01014996 Hand Rot Z: -0.01620022; Visible Hand Error: 2.396 randomnum: 102
 End: 143955.857 Start:  143954.799 Theta: 1.466077 Ball Pos X: 0.03627142 Ball Pos Y: -0.2 Ball Pos Z: 0.3450996 Hand Pos X: 0.02740959 Hand Pos Y: -0.1844212 Hand Pos Z: 0.3563599 Head Pos X: -0.01485288 Head Pos Y: 0.006834537 Head Pos Z: -0.1611716 Head Rot X: 0.1220138 Head Rot Y: 0.01575825 Hand Rot Z: -0.02781981; Invisible Hand Error: 3.013 randomnum: 39
 End: 143957.459 Start:  143956.902 Theta: 1.692969 Ball Pos X: -0.04228875 Ball Pos Y: -0.2 Ball Pos Z: 0.344414 Hand Pos X: -0.03967129 Hand Pos Y: -0.1968684 Hand Pos Z: 0.3505753 Head Pos X: -0.01701856 Head Pos Y: 0.007885128 Head Pos Z: -0.1623479 Head Rot X: 0.1187541 Head Rot Y: 0.005660884 Hand Rot Z: -0.0297434; Visible Hand Error: 0.926 randomnum: 176
 End: 143959.019 Start:  143958.406 Theta: 1.448623 Ball Pos X: 0.04228872 Ball Pos Y: -0.2 Ball Pos Z: 0.344414 Hand Pos X: 0.05097458 Hand Pos Y: -0.1729042 Hand Pos Z: 0.3479462 Head Pos X: -0.01962477 Head Pos Y: 0.007649362 Head Pos Z: -0.1641542 Head Rot X: 0.1172108 Head Rot Y: 0.003913373 Hand Rot Z: -0.01721382; Invisible Hand Error: 3.955 randomnum: 27
 End: 144000.508 Start:  143959.980 Theta: 1.518436 Ball Pos X: 0.01816061 Ball Pos Y: -0.2 Ball Pos Z: 0.346525 Hand Pos X: 0.01925449 Hand Pos Y: -0.203718 Hand Pos Z: 0.3538692 Head Pos X: -0.01590228 Head Pos Y: 0.00864318 Head Pos Z: -0.1694728 Head Rot X: 0.1133152 Head Rot Y: 0.01387086 Hand Rot Z: -0.02537966; Visible Hand Error: 0.12 randomnum: 169
 End: 144002.096 Start:  144001.468 Theta: 1.954769 Ball Pos X: -0.1299887 Ball Pos Y: -0.2 Ball Pos Z: 0.3217333 Hand Pos X: -0.1477387 Hand Pos Y: -0.1719059 Hand Pos Z: 0.3133291 Head Pos X: -0.01830494 Head Pos Y: 0.007658541 Head Pos Z: -0.1659776 Head Rot X: 0.1191551 Head Rot Y: 0.003774955 Hand Rot Z: -0.02173026; Invisible Hand Error: 4.57 randomnum: 82
 End: 144003.627 Start:  144003.085 Theta: 1.151917 Ball Pos X: 0.1411378 Ball Pos Y: -0.2 Ball Pos Z: 0.3170007 Hand Pos X: 0.1598598 Hand Pos Y: -0.1919336 Hand Pos Z: 0.3151226 Head Pos X: -0.008672357 Head Pos Y: 0.01015908 Head Pos Z: -0.1654094 Head Rot X: 0.1034345 Head Rot Y: 0.1153094 Hand Rot Z: 6.980103E-05; Visible Hand Error: 2.914 randomnum: 184
 End: 144005.062 Start:  144004.560 Theta: 1.518436 Ball Pos X: 0.01816061 Ball Pos Y: -0.2 Ball Pos Z: 0.346525 Hand Pos X: 0.004463758 Hand Pos Y: -0.1749054 Hand Pos Z: 0.3489124 Head Pos X: -0.02401519 Head Pos Y: 0.008960783 Head Pos Z: -0.1631945 Head Rot X: 0.1088413 Head Rot Y: 0.01624033 Hand Rot Z: -0.01065743; Invisible Hand Error: 3.887 randomnum: 40
 End: 144006.551 Start:  144006.008 Theta: 1.937315 Ball Pos X: -0.1243539 Ball Pos Y: -0.2 Ball Pos Z: 0.3239529 Hand Pos X: -0.1272842 Hand Pos Y: -0.1900362 Hand Pos Z: 0.3293558 Head Pos X: -0.02361387 Head Pos Y: 0.009612203 Head Pos Z: -0.1606995 Head Rot X: 0.1076952 Head Rot Y: -0.009158199 Hand Rot Z: -0.01366236; Visible Hand Error: 1.673 randomnum: 189
 End: 144007.999 Start:  144007.470 Theta: 1.204277 Ball Pos X: 0.1243538 Ball Pos Y: -0.2 Ball Pos Z: 0.3239529 Hand Pos X: 0.1306639 Hand Pos Y: -0.2058175 Hand Pos Z: 0.3285522 Head Pos X: -0.01824498 Head Pos Y: 0.009438336 Head Pos Z: -0.161512 Head Rot X: 0.1067111 Head Rot Y: 0.03874862 Hand Rot Z: -0.01253257; Visible Hand Error: 0.644 randomnum: 151
 End: 144009.545 Start:  144008.987 Theta: 1.117011 Ball Pos X: 0.152115 Ball Pos Y: -0.2 Ball Pos Z: 0.311882 Hand Pos X: 0.1465639 Hand Pos Y: -0.1854333 Hand Pos Z: 0.3199616 Head Pos X: -0.02109849 Head Pos Y: 0.008353472 Head Pos Z: -0.1612321 Head Rot X: 0.1126292 Head Rot Y: 0.01897007 Hand Rot Z: -0.01087285; Invisible Hand Error: 2.49 randomnum: 61
 End: 144011.132 Start:  144010.519 Theta: 1.58825 Ball Pos X: -0.006056016 Ball Pos Y: -0.2 Ball Pos Z: 0.3469477 Hand Pos X: -0.03169775 Hand Pos Y: -0.1978723 Hand Pos Z: 0.3494769 Head Pos X: -0.02155793 Head Pos Y: 0.008357584 Head Pos Z: -0.1683414 Head Rot X: 0.1142525 Head Rot Y: 0.01676303 Hand Rot Z: -0.0132962; Invisible Hand Error: 3.673 randomnum: 91
 End: 144013.221 Start:  144012.065 Theta: 1.099557 Ball Pos X: 0.1575349 Ball Pos Y: -0.2 Ball Pos Z: 0.3091797 Hand Pos X: 0.1691868 Hand Pos Y: -0.1894908 Hand Pos Z: 0.317847 Head Pos X: -0.01847339 Head Pos Y: 0.008024514 Head Pos Z: -0.1638871 Head Rot X: 0.1163259 Head Rot Y: 0.02839465 Hand Rot Z: -0.01324946; Invisible Hand Error: 2.378 randomnum: 18
 End: 144014.975 Start:  144014.334 Theta: 1.902409 Ball Pos X: -0.1129723 Ball Pos Y: -0.2 Ball Pos Z: 0.3280954 Hand Pos X: -0.1222878 Hand Pos Y: -0.2043873 Hand Pos Z: 0.3336016 Head Pos X: -0.01948524 Head Pos Y: 0.008707613 Head Pos Z: -0.1635475 Head Rot X: 0.1160711 Head Rot Y: 0.007068839 Hand Rot Z: -0.01650469; Invisible Hand Error: 0.981 randomnum: 80
 End: 144016.646 Start:  144016.020 Theta: 1.658063 Ball Pos X: -0.0302431 Ball Pos Y: -0.2 Ball Pos Z: 0.3456801 Hand Pos X: -0.05047873 Hand Pos Y: -0.1796321 Hand Pos Z: 0.3462052 Head Pos X: -0.01936299 Head Pos Y: 0.008116513 Head Pos Z: -0.1636835 Head Rot X: 0.116111 Head Rot Y: 0.01630166 Hand Rot Z: -0.01840699; Invisible Hand Error: 4.013 randomnum: 99
 End: 144018.247 Start:  144017.635 Theta: 1.117011 Ball Pos X: 0.152115 Ball Pos Y: -0.2 Ball Pos Z: 0.311882 Hand Pos X: 0.1610084 Hand Pos Y: -0.1891001 Hand Pos Z: 0.3182878 Head Pos X: -0.01846957 Head Pos Y: 0.0095025 Head Pos Z: -0.1648934 Head Rot X: 0.1078814 Head Rot Y: 0.01321577 Hand Rot Z: -0.01223637; Visible Hand Error: 2.155 randomnum: 159
 End: 144019.820 Start:  144019.222 Theta: 1.553343 Ball Pos X: 0.006055986 Ball Pos Y: -0.2 Ball Pos Z: 0.3469477 Hand Pos X: -0.01713056 Hand Pos Y: -0.1807327 Hand Pos Z: 0.349361 Head Pos X: -0.01545 Head Pos Y: 0.008175611 Head Pos Z: -0.1631879 Head Rot X: 0.1159705 Head Rot Y: 0.01645795 Hand Rot Z: -0.01963437; Invisible Hand Error: 4.253 randomnum: 42
 End: 144021.436 Start:  144020.823 Theta: 1.064651 Ball Pos X: 0.1682292 Ball Pos Y: -0.2 Ball Pos Z: 0.3034935 Hand Pos X: 0.1814617 Hand Pos Y: -0.190082 Hand Pos Z: 0.296624 Head Pos X: -0.01770896 Head Pos Y: 0.009371072 Head Pos Z: -0.1653835 Head Rot X: 0.1101597 Head Rot Y: 0.01857678 Hand Rot Z: -0.0156095; Visible Hand Error: 2.503 randomnum: 129
 End: 144023.093 Start:  144022.438 Theta: 1.954769 Ball Pos X: -0.1299887 Ball Pos Y: -0.2 Ball Pos Z: 0.3217333 Hand Pos X: -0.1191076 Hand Pos Y: -0.2009543 Hand Pos Z: 0.3272617 Head Pos X: -0.02211714 Head Pos Y: 0.008519351 Head Pos Z: -0.1617383 Head Rot X: 0.1153998 Head Rot Y: 0.0005267282 Hand Rot Z: -0.01826938; Visible Hand Error: 1.733 randomnum: 166
 End: 144024.764 Start:  144024.151 Theta: 2.024582 Ball Pos X: -0.152115 Ball Pos Y: -0.2 Ball Pos Z: 0.311882 Hand Pos X: -0.1353206 Hand Pos Y: -0.2007327 Hand Pos Z: 0.3227389 Head Pos X: -0.02012253 Head Pos Y: 0.009438396 Head Pos Z: -0.1636994 Head Rot X: 0.1092778 Head Rot Y: 0.00151605 Hand Rot Z: -0.03242872; Visible Hand Error: 2.822 randomnum: 119
 End: 144026.392 Start:  144025.822 Theta: 1.43117 Ball Pos X: 0.04829314 Ball Pos Y: -0.2 Ball Pos Z: 0.3436235 Hand Pos X: 0.05635193 Hand Pos Y: -0.2016369 Hand Pos Z: 0.3468103 Head Pos X: -0.02031434 Head Pos Y: 0.008780897 Head Pos Z: -0.1636626 Head Rot X: 0.1122132 Head Rot Y: 0.006019436 Hand Rot Z: -0.01771868; Visible Hand Error: 1.071 randomnum: 197
 End: 144029.052 Start:  144027.382 Theta: 1.064651 Ball Pos X: 0.1682292 Ball Pos Y: -0.2 Ball Pos Z: 0.3034935 Hand Pos X: 0.1634943 Hand Pos Y: -0.1882433 Hand Pos Z: 0.3067261 Head Pos X: -0.01673055 Head Pos Y: 0.006544113 Head Pos Z: -0.1599668 Head Rot X: 0.1215769 Head Rot Y: 0.016157 Hand Rot Z: -0.02017621; Visible Hand Error: 1.726 randomnum: 126
 End: 144030.889 Start:  144030.222 Theta: 2.042035 Ball Pos X: -0.157535 Ball Pos Y: -0.2 Ball Pos Z: 0.3091797 Hand Pos X: -0.1625022 Hand Pos Y: -0.2072574 Hand Pos Z: 0.312055 Head Pos X: -0.02363855 Head Pos Y: 0.008442372 Head Pos Z: -0.1666716 Head Rot X: 0.1138549 Head Rot Y: -0.01060165 Hand Rot Z: -0.02204033; Visible Hand Error: 0.699 randomnum: 116
 End: 144032.574 Start:  144031.920 Theta: 2.007129 Ball Pos X: -0.1466488 Ball Pos Y: -0.2 Ball Pos Z: 0.3144892 Hand Pos X: -0.1511027 Hand Pos Y: -0.2010818 Hand Pos Z: 0.3146575 Head Pos X: -0.02324456 Head Pos Y: 0.007771909 Head Pos Z: -0.1633543 Head Rot X: 0.1185736 Head Rot Y: -0.01039187 Hand Rot Z: -0.02159478; Visible Hand Error: 0.564 randomnum: 127
 End: 144034.092 Start:  144033.549 Theta: 1.623156 Ball Pos X: -0.01816064 Ball Pos Y: -0.2 Ball Pos Z: 0.346525 Hand Pos X: -0.02172599 Hand Pos Y: -0.2068412 Hand Pos Z: 0.3519118 Head Pos X: -0.01964861 Head Pos Y: 0.008188844 Head Pos Z: -0.1645619 Head Rot X: 0.1152645 Head Rot Y: -0.0001935072 Hand Rot Z: -0.02579365; Visible Hand Error: 0.637 randomnum: 199
 End: 144035.694 Start:  144035.095 Theta: 1.727876 Ball Pos X: -0.05428283 Ball Pos Y: -0.2 Ball Pos Z: 0.3427284 Hand Pos X: -0.06075544 Hand Pos Y: -0.1907313 Hand Pos Z: 0.3447424 Head Pos X: -0.0209415 Head Pos Y: 0.007253945 Head Pos Z: -0.1625093 Head Rot X: 0.1212867 Head Rot Y: 0.001302366 Hand Rot Z: -0.02092901; Invisible Hand Error: 1.625 randomnum: 83
 End: 144037.253 Start:  144036.683 Theta: 1.43117 Ball Pos X: 0.04829314 Ball Pos Y: -0.2 Ball Pos Z: 0.3436235 Hand Pos X: 0.04855796 Hand Pos Y: -0.1864159 Hand Pos Z: 0.3457456 Head Pos X: -0.02106607 Head Pos Y: 0.005803198 Head Pos Z: -0.1610278 Head Rot X: 0.1264398 Head Rot Y: 0.0005946481 Hand Rot Z: -0.01318852; Invisible Hand Error: 1.859 randomnum: 90
 End: 144039.230 Start:  144038.215 Theta: 1.27409 Ball Pos X: 0.1014531 Ball Pos Y: -0.2 Ball Pos Z: 0.3318383 Hand Pos X: 0.1063974 Hand Pos Y: -0.1881493 Hand Pos Z: 0.3311383 Head Pos X: -0.02137876 Head Pos Y: 0.006859362 Head Pos Z: -0.1618452 Head Rot X: 0.1225981 Head Rot Y: 0.002722621 Hand Rot Z: -0.01413026; Invisible Hand Error: 1.702 randomnum: 77
 End: 144041.402 Start:  144040.274 Theta: 1.396263 Ball Pos X: 0.06025598 Ball Pos Y: -0.2 Ball Pos Z: 0.3417288 Hand Pos X: 0.05373311 Hand Pos Y: -0.1873129 Hand Pos Z: 0.3431876 Head Pos X: -0.01869297 Head Pos Y: 0.00582099 Head Pos Z: -0.1597353 Head Rot X: 0.1257394 Head Rot Y: 0.005977564 Hand Rot Z: -0.01924604; Invisible Hand Error: 1.886 randomnum: 3
 End: 144043.086 Start:  144042.488 Theta: 1.22173 Ball Pos X: 0.1186812 Ball Pos Y: -0.2 Ball Pos Z: 0.3260738 Hand Pos X: 0.1329879 Hand Pos Y: -0.1996609 Hand Pos Z: 0.3252319 Head Pos X: -0.02055418 Head Pos Y: 0.00630632 Head Pos Z: -0.1629156 Head Rot X: 0.1244192 Head Rot Y: 0.00644868 Hand Rot Z: -0.01179971; Invisible Hand Error: 1.975 randomnum: 7
 End: 144044.702 Start:  144044.089 Theta: 1.343904 Ball Pos X: 0.07805812 Ball Pos Y: -0.2 Ball Pos Z: 0.3381069 Hand Pos X: 0.079225 Hand Pos Y: -0.1990029 Hand Pos Z: 0.3443221 Head Pos X: -0.02119911 Head Pos Y: 0.006997168 Head Pos Z: -0.1627272 Head Rot X: 0.1213332 Head Rot Y: 0.004074261 Hand Rot Z: -0.01539008; Visible Hand Error: 0.569 randomnum: 124
 End: 144046.359 Start:  144045.677 Theta: 1.989675 Ball Pos X: -0.1411378 Ball Pos Y: -0.2 Ball Pos Z: 0.3170007 Hand Pos X: -0.1402936 Hand Pos Y: -0.1965559 Hand Pos Z: 0.3202312 Head Pos X: -0.02427602 Head Pos Y: 0.006763816 Head Pos Z: -0.1612366 Head Rot X: 0.1206951 Head Rot Y: -0.005815528 Hand Rot Z: -0.02326463; Invisible Hand Error: 0.681 randomnum: 29
 End: 144048.420 Start:  144047.306 Theta: 1.361357 Ball Pos X: 0.07214545 Ball Pos Y: -0.2 Ball Pos Z: 0.3394177 Hand Pos X: 0.06654143 Hand Pos Y: -0.1918471 Hand Pos Z: 0.3419937 Head Pos X: -0.02055711 Head Pos Y: 0.007508636 Head Pos Z: -0.1630255 Head Rot X: 0.1187673 Head Rot Y: 0.005045772 Hand Rot Z: -0.02049093; Invisible Hand Error: 1.412 randomnum: 46
 End: 144050.132 Start:  144049.436 Theta: 2.076942 Ball Pos X: -0.1682292 Ball Pos Y: -0.2 Ball Pos Z: 0.3034934 Hand Pos X: -0.1788421 Hand Pos Y: -0.2001383 Hand Pos Z: 0.3034769 Head Pos X: -0.02329862 Head Pos Y: 0.007265538 Head Pos Z: -0.1614796 Head Rot X: 0.1213638 Head Rot Y: -0.007060256 Hand Rot Z: -0.02458378; Invisible Hand Error: 1.359 randomnum: 65
 End: 144051.720 Start:  144051.149 Theta: 1.58825 Ball Pos X: -0.006056016 Ball Pos Y: -0.2 Ball Pos Z: 0.3469477 Hand Pos X: -0.009099621 Hand Pos Y: -0.1964958 Hand Pos Z: 0.3470178 Head Pos X: -0.01953506 Head Pos Y: 0.007484257 Head Pos Z: -0.159897 Head Rot X: 0.1187642 Head Rot Y: 0.004446983 Hand Rot Z: -0.02535312; Visible Hand Error: 0.624 randomnum: 185
 End: 144053.321 Start:  144052.723 Theta: 1.27409 Ball Pos X: 0.1014531 Ball Pos Y: -0.2 Ball Pos Z: 0.3318383 Hand Pos X: 0.1176563 Hand Pos Y: -0.1965685 Hand Pos Z: 0.3278312 Head Pos X: -0.02065516 Head Pos Y: 0.008428514 Head Pos Z: -0.1639065 Head Rot X: 0.1155588 Head Rot Y: 0.005589894 Hand Rot Z: -0.0151457; Visible Hand Error: 2.438 randomnum: 186
 End: 144054.936 Start:  144054.309 Theta: 1.134464 Ball Pos X: 0.1466487 Ball Pos Y: -0.2 Ball Pos Z: 0.3144893 Hand Pos X: 0.1460702 Hand Pos Y: -0.1814168 Hand Pos Z: 0.3223009 Head Pos X: -0.02028131 Head Pos Y: 0.006496698 Head Pos Z: -0.1604491 Head Rot X: 0.1235498 Head Rot Y: 0.005214592 Hand Rot Z: -0.01652647; Invisible Hand Error: 2.866 randomnum: 48
 End: 144056.584 Start:  144055.925 Theta: 2.024582 Ball Pos X: -0.152115 Ball Pos Y: -0.2 Ball Pos Z: 0.311882 Hand Pos X: -0.1424368 Hand Pos Y: -0.2004336 Hand Pos Z: 0.3185488 Head Pos X: -0.01977062 Head Pos Y: 0.007097214 Head Pos Z: -0.1637834 Head Rot X: 0.1215255 Head Rot Y: -0.001229976 Hand Rot Z: -0.03133666; Visible Hand Error: 1.656 randomnum: 155
 End: 144058.208 Start:  144057.680 Theta: 1.710423 Ball Pos X: -0.04829317 Ball Pos Y: -0.2 Ball Pos Z: 0.3436235 Hand Pos X: -0.05953725 Hand Pos Y: -0.2172829 Hand Pos Z: 0.344876 Head Pos X: -0.01868135 Head Pos Y: 0.008718699 Head Pos Z: -0.1610509 Head Rot X: 0.1133764 Head Rot Y: 0.004958171 Hand Rot Z: -0.02701269; Visible Hand Error: 2.427 randomnum: 147
 End: 144059.837 Start:  144059.184 Theta: 1.902409 Ball Pos X: -0.1129723 Ball Pos Y: -0.2 Ball Pos Z: 0.3280954 Hand Pos X: -0.1093482 Hand Pos Y: -0.1936488 Hand Pos Z: 0.3299277 Head Pos X: -0.01791096 Head Pos Y: 0.008106321 Head Pos Z: -0.1605743 Head Rot X: 0.1178826 Head Rot Y: 0.007445752 Hand Rot Z: -0.02792746; Invisible Hand Error: 1.014 randomnum: 45
 End: 144101.438 Start:  144100.881 Theta: 1.500983 Ball Pos X: 0.02420551 Ball Pos Y: -0.2 Ball Pos Z: 0.3461553 Hand Pos X: 0.02705489 Hand Pos Y: -0.1884064 Hand Pos Z: 0.3484164 Head Pos X: -0.02024376 Head Pos Y: 0.007565498 Head Pos Z: -0.161072 Head Rot X: 0.1189147 Head Rot Y: 0.007475612 Hand Rot Z: -0.01818694; Invisible Hand Error: 1.672 randomnum: 2
 End: 144103.666 Start:  144102.511 Theta: 1.972222 Ball Pos X: -0.1355839 Ball Pos Y: -0.2 Ball Pos Z: 0.3194157 Hand Pos X: -0.1498945 Hand Pos Y: -0.1845899 Hand Pos Z: 0.3203476 Head Pos X: -0.02329743 Head Pos Y: 0.006202281 Head Pos Z: -0.157631 Head Rot X: 0.1258495 Head Rot Y: -0.004315571 Hand Rot Z: -0.0108539; Invisible Hand Error: 3.009 randomnum: 22
 End: 144105.337 Start:  144104.807 Theta: 1.867502 Ball Pos X: -0.1014531 Ball Pos Y: -0.2 Ball Pos Z: 0.3318382 Hand Pos X: -0.1034061 Hand Pos Y: -0.2113461 Hand Pos Z: 0.3382085 Head Pos X: -0.02387136 Head Pos Y: 0.00755012 Head Pos Z: -0.1584399 Head Rot X: 0.1187347 Head Rot Y: -0.0124823 Hand Rot Z: -0.0194812; Visible Hand Error: 0.904 randomnum: 145
 End: 144106.813 Start:  144106.256 Theta: 1.727876 Ball Pos X: -0.05428283 Ball Pos Y: -0.2 Ball Pos Z: 0.3427284 Hand Pos X: -0.06743284 Hand Pos Y: -0.1831285 Hand Pos Z: 0.346117 Head Pos X: -0.02381885 Head Pos Y: 0.007695377 Head Pos Z: -0.1617202 Head Rot X: 0.1177616 Head Rot Y: -0.006368905 Hand Rot Z: -0.01328044; Invisible Hand Error: 3.078 randomnum: 30
 End: 144108.386 Start:  144107.816 Theta: 1.780236 Ball Pos X: -0.07214548 Ball Pos Y: -0.2 Ball Pos Z: 0.3394177 Hand Pos X: -0.08856138 Hand Pos Y: -0.1821489 Hand Pos Z: 0.3352906 Head Pos X: -0.02386594 Head Pos Y: 0.008056879 Head Pos Z: -0.1605029 Head Rot X: 0.1166181 Head Rot Y: -0.005893758 Hand Rot Z: -0.02176964; Invisible Hand Error: 3.324 randomnum: 78
 End: 144109.932 Start:  144109.431 Theta: 1.448623 Ball Pos X: 0.04228872 Ball Pos Y: -0.2 Ball Pos Z: 0.344414 Hand Pos X: 0.0296068 Hand Pos Y: -0.1880262 Hand Pos Z: 0.3467728 Head Pos X: -0.0235433 Head Pos Y: 0.00664559 Head Pos Z: -0.1583096 Head Rot X: 0.1226217 Head Rot Y: 0.002660046 Hand Rot Z: -0.01780106; Invisible Hand Error: 2.432 randomnum: 34
 End: 144111.505 Start:  144110.949 Theta: 1.43117 Ball Pos X: 0.04829314 Ball Pos Y: -0.2 Ball Pos Z: 0.3436235 Hand Pos X: 0.05391183 Hand Pos Y: -0.1969387 Hand Pos Z: 0.3482361 Head Pos X: -0.02097136 Head Pos Y: 0.007782042 Head Pos Z: -0.1615002 Head Rot X: 0.1169379 Head Rot Y: 0.006909098 Hand Rot Z: -0.02251689; Visible Hand Error: 1.029 randomnum: 137
 End: 144113.036 Start:  144112.424 Theta: 1.919862 Ball Pos X: -0.1186812 Ball Pos Y: -0.2 Ball Pos Z: 0.3260738 Hand Pos X: -0.1246046 Hand Pos Y: -0.1872574 Hand Pos Z: 0.3295217 Head Pos X: -0.01544821 Head Pos Y: 0.006116211 Head Pos Z: -0.1567299 Head Rot X: 0.1261473 Head Rot Y: 0.01421695 Hand Rot Z: -0.03658072; Invisible Hand Error: 2.062 randomnum: 13
 End: 144114.568 Start:  144114.012 Theta: 1.762783 Ball Pos X: -0.06621083 Ball Pos Y: -0.2 Ball Pos Z: 0.3406251 Hand Pos X: -0.08528364 Hand Pos Y: -0.1814218 Hand Pos Z: 0.3362609 Head Pos X: -0.0247246 Head Pos Y: 0.006452858 Head Pos Z: -0.1595761 Head Rot X: 0.1228974 Head Rot Y: -0.002530763 Hand Rot Z: -0.01399526; Invisible Hand Error: 3.68 randomnum: 36
 End: 144116.058 Start:  144115.516 Theta: 1.291544 Ball Pos X: 0.09564627 Ball Pos Y: -0.2 Ball Pos Z: 0.3335583 Hand Pos X: 0.1150572 Hand Pos Y: -0.1886663 Hand Pos Z: 0.3323948 Head Pos X: -0.02671874 Head Pos Y: 0.00709784 Head Pos Z: -0.1582969 Head Rot X: 0.1204636 Head Rot Y: -0.003872677 Hand Rot Z: -0.006085135; Invisible Hand Error: 3.22 randomnum: 64
 End: 144117.673 Start:  144117.048 Theta: 2.076942 Ball Pos X: -0.1682292 Ball Pos Y: -0.2 Ball Pos Z: 0.3034934 Hand Pos X: -0.15799 Hand Pos Y: -0.2021609 Hand Pos Z: 0.3090554 Head Pos X: -0.02400237 Head Pos Y: 0.006749749 Head Pos Z: -0.1578287 Head Rot X: 0.1220274 Head Rot Y: -0.006743312 Hand Rot Z: -0.01507994; Visible Hand Error: 1.685 randomnum: 161
 End: 144119.804 Start:  144118.649 Theta: 1.22173 Ball Pos X: 0.1186812 Ball Pos Y: -0.2 Ball Pos Z: 0.3260738 Hand Pos X: 0.1200495 Hand Pos Y: -0.2056558 Hand Pos Z: 0.3310675 Head Pos X: -0.02273333 Head Pos Y: 0.00639233 Head Pos Z: -0.1567611 Head Rot X: 0.123045 Head Rot Y: 0.005149751 Hand Rot Z: -0.01203446; Invisible Hand Error: 0.332 randomnum: 5
 End: 144121.614 Start:  144121.001 Theta: 1.989675 Ball Pos X: -0.1411378 Ball Pos Y: -0.2 Ball Pos Z: 0.3170007 Hand Pos X: -0.1368968 Hand Pos Y: -0.2072343 Hand Pos Z: 0.3189856 Head Pos X: -0.02769494 Head Pos Y: 0.005754799 Head Pos Z: -0.156711 Head Rot X: 0.1273756 Head Rot Y: -0.008852512 Hand Rot Z: -0.01779655; Visible Hand Error: 1.104 randomnum: 133
 End: 144123.244 Start:  144122.574 Theta: 1.675516 Ball Pos X: -0.03627145 Ball Pos Y: -0.2 Ball Pos Z: 0.3450996 Hand Pos X: -0.03975417 Hand Pos Y: -0.2095938 Hand Pos Z: 0.3466582 Head Pos X: -0.02565461 Head Pos Y: 0.007612467 Head Pos Z: -0.1601912 Head Rot X: 0.1180023 Head Rot Y: -0.0005264003 Hand Rot Z: -0.01517159; Invisible Hand Error: 1.135 randomnum: 52
 End: 144124.802 Start:  144124.190 Theta: 2.059489 Ball Pos X: -0.1629069 Ball Pos Y: -0.2 Ball Pos Z: 0.3063833 Hand Pos X: -0.162867 Hand Pos Y: -0.1992337 Hand Pos Z: 0.3102186 Head Pos X: -0.02549779 Head Pos Y: 0.008147478 Head Pos Z: -0.1595315 Head Rot X: 0.11567 Head Rot Y: -0.0130785 Hand Rot Z: -0.02156209; Visible Hand Error: 0.423 randomnum: 112
 End: 144126.863 Start:  144125.750 Theta: 1.064651 Ball Pos X: 0.1682292 Ball Pos Y: -0.2 Ball Pos Z: 0.3034935 Hand Pos X: 0.1588644 Hand Pos Y: -0.1913458 Hand Pos Z: 0.3131605 Head Pos X: -0.01973259 Head Pos Y: 0.005904794 Head Pos Z: -0.1570449 Head Rot X: 0.125762 Head Rot Y: 0.01345792 Hand Rot Z: -0.01907579; Invisible Hand Error: 2.289 randomnum: 86
 End: 144128.660 Start:  144128.020 Theta: 1.099557 Ball Pos X: 0.1575349 Ball Pos Y: -0.2 Ball Pos Z: 0.3091797 Hand Pos X: 0.1475774 Hand Pos Y: -0.1996546 Hand Pos Z: 0.319771 Head Pos X: -0.02154964 Head Pos Y: 0.00783366 Head Pos Z: -0.1604398 Head Rot X: 0.1173541 Head Rot Y: 0.01095794 Hand Rot Z: -0.01492937; Visible Hand Error: 1.975 randomnum: 160
 End: 144130.337 Start:  144129.649 Theta: 2.042035 Ball Pos X: -0.157535 Ball Pos Y: -0.2 Ball Pos Z: 0.3091797 Hand Pos X: -0.1539289 Hand Pos Y: -0.1997473 Hand Pos Z: 0.313044 Head Pos X: -0.02326167 Head Pos Y: 0.007193863 Head Pos Z: -0.1592232 Head Rot X: 0.1198991 Head Rot Y: 0.004924017 Hand Rot Z: -0.02544124; Visible Hand Error: 0.726 randomnum: 196
 End: 144131.953 Start:  144131.355 Theta: 1.762783 Ball Pos X: -0.06621083 Ball Pos Y: -0.2 Ball Pos Z: 0.3406251 Hand Pos X: -0.08344536 Hand Pos Y: -0.1998294 Hand Pos Z: 0.3445704 Head Pos X: -0.02599347 Head Pos Y: 0.007377326 Head Pos Z: -0.1607498 Head Rot X: 0.1180699 Head Rot Y: -0.009313434 Hand Rot Z: -0.01718447; Invisible Hand Error: 2.336 randomnum: 49
 End: 144133.582 Start:  144132.941 Theta: 1.047198 Ball Pos X: 0.1735002 Ball Pos Y: -0.2 Ball Pos Z: 0.3005113 Hand Pos X: 0.1630025 Hand Pos Y: -0.199063 Hand Pos Z: 0.3064221 Head Pos X: -0.02256459 Head Pos Y: 0.008435369 Head Pos Z: -0.1627116 Head Rot X: 0.1142757 Head Rot Y: 0.004488306 Hand Rot Z: -0.01340917; Visible Hand Error: 1.729 randomnum: 164
 End: 144135.253 Start:  144134.557 Theta: 1.727876 Ball Pos X: -0.05428283 Ball Pos Y: -0.2 Ball Pos Z: 0.3427284 Hand Pos X: -0.06845072 Hand Pos Y: -0.2021284 Hand Pos Z: 0.3406562 Head Pos X: -0.02114296 Head Pos Y: 0.007716 Head Pos Z: -0.1614 Head Rot X: 0.1181146 Head Rot Y: 0.008716617 Hand Rot Z: -0.02644963; Visible Hand Error: 2.057 randomnum: 195
 End: 144137.424 Start:  144136.213 Theta: 1.186824 Ball Pos X: 0.1299887 Ball Pos Y: -0.2 Ball Pos Z: 0.3217333 Hand Pos X: 0.1378272 Hand Pos Y: -0.1967077 Hand Pos Z: 0.3189621 Head Pos X: -0.02245247 Head Pos Y: 0.006235898 Head Pos Z: -0.1567031 Head Rot X: 0.1241521 Head Rot Y: 0.01201467 Hand Rot Z: -0.01103761; Invisible Hand Error: 1.269 randomnum: 47
 End: 144139.221 Start:  144138.594 Theta: 1.37881 Ball Pos X: 0.0662108 Ball Pos Y: -0.2 Ball Pos Z: 0.3406251 Hand Pos X: 0.06430702 Hand Pos Y: -0.1975853 Hand Pos Z: 0.342083 Head Pos X: -0.02206635 Head Pos Y: 0.006722897 Head Pos Z: -0.1581365 Head Rot X: 0.1217536 Head Rot Y: 0.01354836 Hand Rot Z: -0.01849942; Visible Hand Error: 0.486 randomnum: 115
 End: 144140.920 Start:  144140.224 Theta: 1.658063 Ball Pos X: -0.0302431 Ball Pos Y: -0.2 Ball Pos Z: 0.3456801 Hand Pos X: -0.03110525 Hand Pos Y: -0.1917904 Hand Pos Z: 0.3470599 Head Pos X: -0.02577364 Head Pos Y: 0.006074846 Head Pos Z: -0.1573297 Head Rot X: 0.1228952 Head Rot Y: -0.004031584 Hand Rot Z: -0.01237886; Visible Hand Error: 1.134 randomnum: 173
 End: 144143.092 Start:  144141.922 Theta: 1.919862 Ball Pos X: -0.1186812 Ball Pos Y: -0.2 Ball Pos Z: 0.3260738 Hand Pos X: -0.1307764 Hand Pos Y: -0.1896433 Hand Pos Z: 0.321927 Head Pos X: -0.02187157 Head Pos Y: 0.003365397 Head Pos Z: -0.1555287 Head Rot X: 0.1382747 Head Rot Y: -0.002133557 Hand Rot Z: -0.02426754; Invisible Hand Error: 2.271 randomnum: 60
 End: 144144.818 Start:  144144.177 Theta: 1.466077 Ball Pos X: 0.03627142 Ball Pos Y: -0.2 Ball Pos Z: 0.3450996 Hand Pos X: 0.04065545 Hand Pos Y: -0.2068261 Hand Pos Z: 0.3470703 Head Pos X: -0.0221945 Head Pos Y: 0.005679905 Head Pos Z: -0.1566961 Head Rot X: 0.1268085 Head Rot Y: 0.006222904 Hand Rot Z: -0.02087597; Visible Hand Error: 0.886 randomnum: 162
 End: 144146.697 Start:  144145.821 Theta: 1.186824 Ball Pos X: 0.1299887 Ball Pos Y: -0.2 Ball Pos Z: 0.3217333 Hand Pos X: 0.1218014 Hand Pos Y: -0.2132405 Hand Pos Z: 0.3253258 Head Pos X: -0.02223325 Head Pos Y: 0.006388426 Head Pos Z: -0.1577798 Head Rot X: 0.1241938 Head Rot Y: 0.006224626 Hand Rot Z: -0.01578955; Visible Hand Error: 2.03 randomnum: 132
 End: 144148.508 Start:  144147.728 Theta: 1.954769 Ball Pos X: -0.1299887 Ball Pos Y: -0.2 Ball Pos Z: 0.3217333 Hand Pos X: -0.1172736 Hand Pos Y: -0.2036938 Hand Pos Z: 0.3275422 Head Pos X: -0.023305 Head Pos Y: 0.007018864 Head Pos Z: -0.1580577 Head Rot X: 0.1217465 Head Rot Y: -0.007589607 Hand Rot Z: -0.02155755; Visible Hand Error: 2.027 randomnum: 106
 End: 144150.457 Start:  144149.607 Theta: 1.53589 Ball Pos X: 0.01211014 Ball Pos Y: -0.2 Ball Pos Z: 0.3467891 Hand Pos X: 0.002911065 Hand Pos Y: -0.1837676 Hand Pos Z: 0.3468854 Head Pos X: -0.02454114 Head Pos Y: 0.005282402 Head Pos Z: -0.1580164 Head Rot X: 0.1281872 Head Rot Y: -0.002751391 Hand Rot Z: -0.010802; Invisible Hand Error: 2.44 randomnum: 68
 End: 144152.393 Start:  144151.640 Theta: 1.396263 Ball Pos X: 0.06025598 Ball Pos Y: -0.2 Ball Pos Z: 0.3417288 Hand Pos X: 0.07739102 Hand Pos Y: -0.1883962 Hand Pos Z: 0.3401135 Head Pos X: -0.02664822 Head Pos Y: 0.00635621 Head Pos Z: -0.1596369 Head Rot X: 0.1219208 Head Rot Y: -0.00385502 Hand Rot Z: -0.008187775; Invisible Hand Error: 2.927 randomnum: 97
 End: 144154.104 Start:  144153.478 Theta: 1.797689 Ball Pos X: -0.07805815 Ball Pos Y: -0.2 Ball Pos Z: 0.3381069 Hand Pos X: -0.08473969 Hand Pos Y: -0.2082944 Hand Pos Z: 0.3379558 Head Pos X: -0.02739441 Head Pos Y: 0.006215066 Head Pos Z: -0.1574167 Head Rot X: 0.1261517 Head Rot Y: -0.01166518 Hand Rot Z: -0.01361496; Visible Hand Error: 1.303 randomnum: 103
 End: 144155.790 Start:  144155.177 Theta: 1.169371 Ball Pos X: 0.1355839 Ball Pos Y: -0.2 Ball Pos Z: 0.3194157 Hand Pos X: 0.1278518 Hand Pos Y: -0.2022517 Hand Pos Z: 0.323328 Head Pos X: -0.02546227 Head Pos Y: 0.0062536 Head Pos Z: -0.1585926 Head Rot X: 0.1233581 Head Rot Y: -0.004310803 Hand Rot Z: -0.008322855; Visible Hand Error: 1.254 randomnum: 130
 End: 144157.600 Start:  144156.834 Theta: 1.500983 Ball Pos X: 0.02420551 Ball Pos Y: -0.2 Ball Pos Z: 0.3461553 Hand Pos X: 0.01467476 Hand Pos Y: -0.1852104 Hand Pos Z: 0.3473978 Head Pos X: -0.02715969 Head Pos Y: 0.006189466 Head Pos Z: -0.1593719 Head Rot X: 0.1238413 Head Rot Y: -0.006506824 Hand Rot Z: -0.008836887; Invisible Hand Error: 2.362 randomnum: 9
 End: 144159.438 Start:  144158.727 Theta: 1.762783 Ball Pos X: -0.06621083 Ball Pos Y: -0.2 Ball Pos Z: 0.3406251 Hand Pos X: -0.07440757 Hand Pos Y: -0.189981 Hand Pos Z: 0.340203 Head Pos X: -0.02878481 Head Pos Y: 0.006177545 Head Pos Z: -0.1580884 Head Rot X: 0.1256415 Head Rot Y: -0.01451283 Hand Rot Z: -0.009975867; Invisible Hand Error: 1.779 randomnum: 20
 End: 144201.039 Start:  144200.008 Theta: 1.745329 Ball Pos X: -0.06025601 Ball Pos Y: -0.2 Ball Pos Z: 0.3417288 Hand Pos X: -0.0744226 Hand Pos Y: -0.1838669 Hand Pos Z: 0.3435675 Head Pos X: -0.02530217 Head Pos Y: 0.006081939 Head Pos Z: -0.1567725 Head Rot X: 0.1255977 Head Rot Y: -0.00862819 Hand Rot Z: -0.0142228; Invisible Hand Error: 3.049 randomnum: 81
 End: 144202.683 Start:  144202.056 Theta: 1.850049 Ball Pos X: -0.09564631 Ball Pos Y: -0.2 Ball Pos Z: 0.3335583 Hand Pos X: -0.1003451 Hand Pos Y: -0.2062748 Hand Pos Z: 0.3360057 Head Pos X: -0.02864337 Head Pos Y: 0.005715311 Head Pos Z: -0.1535705 Head Rot X: 0.1261718 Head Rot Y: -0.02372336 Hand Rot Z: -0.01079118; Visible Hand Error: 0.743 randomnum: 148
 End: 144204.381 Start:  144203.699 Theta: 1.134464 Ball Pos X: 0.1466487 Ball Pos Y: -0.2 Ball Pos Z: 0.3144893 Hand Pos X: 0.1357912 Hand Pos Y: -0.1886503 Hand Pos Z: 0.3235765 Head Pos X: -0.02723342 Head Pos Y: 0.005168021 Head Pos Z: -0.155773 Head Rot X: 0.1285241 Head Rot Y: -0.008754019 Hand Rot Z: -0.001973052; Invisible Hand Error: 2.586 randomnum: 15
 End: 144205.968 Start:  144205.369 Theta: 1.53589 Ball Pos X: 0.01211014 Ball Pos Y: -0.2 Ball Pos Z: 0.3467891 Hand Pos X: 0.01799374 Hand Pos Y: -0.1957549 Hand Pos Z: 0.3565083 Head Pos X: -0.02633023 Head Pos Y: 0.006036937 Head Pos Z: -0.155919 Head Rot X: 0.124923 Head Rot Y: -0.01074223 Hand Rot Z: -0.01209049; Visible Hand Error: 1.444 randomnum: 128
 End: 144207.987 Start:  144206.915 Theta: 1.291544 Ball Pos X: 0.09564627 Ball Pos Y: -0.2 Ball Pos Z: 0.3335583 Hand Pos X: 0.07553481 Hand Pos Y: -0.2060698 Hand Pos Z: 0.344182 Head Pos X: -0.02313507 Head Pos Y: 0.004927784 Head Pos Z: -0.1551665 Head Rot X: 0.1299753 Head Rot Y: -0.002496997 Hand Rot Z: -0.01266835; Invisible Hand Error: 3.153 randomnum: 63
 End: 144209.643 Start:  144209.073 Theta: 1.518436 Ball Pos X: 0.01816061 Ball Pos Y: -0.2 Ball Pos Z: 0.346525 Hand Pos X: 0.009988148 Hand Pos Y: -0.1930582 Hand Pos Z: 0.3516169 Head Pos X: -0.02296114 Head Pos Y: 0.006123126 Head Pos Z: -0.1561664 Head Rot X: 0.1233903 Head Rot Y: -0.001118783 Hand Rot Z: -0.0127761; Invisible Hand Error: 1.693 randomnum: 55
 End: 144211.244 Start:  144210.646 Theta: 1.867502 Ball Pos X: -0.1014531 Ball Pos Y: -0.2 Ball Pos Z: 0.3318382 Hand Pos X: -0.09288338 Hand Pos Y: -0.2051463 Hand Pos Z: 0.3415644 Head Pos X: -0.0215255 Head Pos Y: 0.007368445 Head Pos Z: -0.1532545 Head Rot X: 0.1179032 Head Rot Y: -0.01231761 Hand Rot Z: -0.0192638; Visible Hand Error: 1.553 randomnum: 153
 End: 144212.804 Start:  144212.248 Theta: 1.797689 Ball Pos X: -0.07805815 Ball Pos Y: -0.2 Ball Pos Z: 0.3381069 Hand Pos X: -0.084401 Hand Pos Y: -0.201944 Hand Pos Z: 0.3460756 Head Pos X: -0.0208019 Head Pos Y: 0.006734908 Head Pos Z: -0.1558231 Head Rot X: 0.1187903 Head Rot Y: 0.006337101 Hand Rot Z: -0.0160508; Visible Hand Error: 0.736 randomnum: 198
 End: 144214.364 Start:  144213.724 Theta: 1.082104 Ball Pos X: 0.1629069 Ball Pos Y: -0.2 Ball Pos Z: 0.3063833 Hand Pos X: 0.1758099 Hand Pos Y: -0.1907408 Hand Pos Z: 0.30499 Head Pos X: -0.01830912 Head Pos Y: 0.007902384 Head Pos Z: -0.1550095 Head Rot X: 0.1127494 Head Rot Y: 0.02683187 Hand Rot Z: -0.01504269; Visible Hand Error: 2.281 randomnum: 139
 End: 144215.909 Start:  144215.310 Theta: 1.692969 Ball Pos X: -0.04228875 Ball Pos Y: -0.2 Ball Pos Z: 0.344414 Hand Pos X: -0.05786014 Hand Pos Y: -0.1911014 Hand Pos Z: 0.3436521 Head Pos X: -0.02287352 Head Pos Y: 0.009501547 Head Pos Z: -0.1577333 Head Rot X: 0.1072038 Head Rot Y: 0.00699633 Hand Rot Z: -0.01550727; Invisible Hand Error: 2.54 randomnum: 71
 End: 144217.524 Start:  144216.912 Theta: 1.448623 Ball Pos X: 0.04228872 Ball Pos Y: -0.2 Ball Pos Z: 0.344414 Hand Pos X: 0.04578185 Hand Pos Y: -0.1885393 Hand Pos Z: 0.3479196 Head Pos X: -0.02212775 Head Pos Y: 0.009243846 Head Pos Z: -0.1634897 Head Rot X: 0.111352 Head Rot Y: -0.0007434813 Hand Rot Z: -0.01354772; Invisible Hand Error: 1.764 randomnum: 35
 End: 144219.084 Start:  144218.471 Theta: 2.076942 Ball Pos X: -0.1682292 Ball Pos Y: -0.2 Ball Pos Z: 0.3034934 Hand Pos X: -0.1746835 Hand Pos Y: -0.1945122 Hand Pos Z: 0.3070794 Head Pos X: -0.02836972 Head Pos Y: 0.008802921 Head Pos Z: -0.1612493 Head Rot X: 0.1131824 Head Rot Y: -0.02279445 Hand Rot Z: -0.002167661; Invisible Hand Error: 1.25 randomnum: 6
 End: 144220.726 Start:  144220.115 Theta: 1.500983 Ball Pos X: 0.02420551 Ball Pos Y: -0.2 Ball Pos Z: 0.3461553 Hand Pos X: 0.03064312 Hand Pos Y: -0.1866518 Hand Pos Z: 0.3492757 Head Pos X: -0.02708238 Head Pos Y: 0.00902468 Head Pos Z: -0.1632088 Head Rot X: 0.1111348 Head Rot Y: -0.01055081 Hand Rot Z: -0.001188383; Invisible Hand Error: 2.123 randomnum: 74
 End: 144222.315 Start:  144221.687 Theta: 1.151917 Ball Pos X: 0.1411378 Ball Pos Y: -0.2 Ball Pos Z: 0.3170007 Hand Pos X: 0.1457494 Hand Pos Y: -0.1772758 Hand Pos Z: 0.3174649 Head Pos X: -0.02522355 Head Pos Y: 0.00896579 Head Pos Z: -0.1626076 Head Rot X: 0.1104887 Head Rot Y: -0.004973788 Hand Rot Z: -0.005981653; Invisible Hand Error: 3.105 randomnum: 28
 End: 144224.542 Start:  144223.290 Theta: 1.954769 Ball Pos X: -0.1299887 Ball Pos Y: -0.2 Ball Pos Z: 0.3217333 Hand Pos X: -0.159984 Hand Pos Y: -0.1825055 Hand Pos Z: 0.3113022 Head Pos X: -0.02325583 Head Pos Y: 0.008677781 Head Pos Z: -0.1606339 Head Rot X: 0.1132863 Head Rot Y: -0.01418238 Hand Rot Z: -0.01014644; Invisible Hand Error: 5.16 randomnum: 62
 End: 144226.269 Start:  144225.642 Theta: 1.815143 Ball Pos X: -0.08394705 Ball Pos Y: -0.2 Ball Pos Z: 0.3366931 Hand Pos X: -0.08425812 Hand Pos Y: -0.2002513 Hand Pos Z: 0.3415925 Head Pos X: -0.02633238 Head Pos Y: 0.01062593 Head Pos Z: -0.1659986 Head Rot X: 0.1033364 Head Rot Y: -0.01053841 Hand Rot Z: -0.009666421; Visible Hand Error: 0.335 randomnum: 146
 End: 144227.925 Start:  144227.285 Theta: 1.291544 Ball Pos X: 0.09564627 Ball Pos Y: -0.2 Ball Pos Z: 0.3335583 Hand Pos X: 0.1094328 Hand Pos Y: -0.1830197 Hand Pos Z: 0.3289005 Head Pos X: -0.02314329 Head Pos Y: 0.009724349 Head Pos Z: -0.1643311 Head Rot X: 0.1076303 Head Rot Y: -0.004135475 Hand Rot Z: -0.007625336; Visible Hand Error: 2.989 randomnum: 174
 End: 144229.540 Start:  144228.957 Theta: 1.361357 Ball Pos X: 0.07214545 Ball Pos Y: -0.2 Ball Pos Z: 0.3394177 Hand Pos X: 0.06959815 Hand Pos Y: -0.1933618 Hand Pos Z: 0.343442 Head Pos X: -0.01935488 Head Pos Y: 0.00910762 Head Pos Z: -0.1627885 Head Rot X: 0.1103729 Head Rot Y: 0.001067076 Hand Rot Z: -0.02154709; Visible Hand Error: 1.169 randomnum: 177
 End: 144231.267 Start:  144230.543 Theta: 2.076942 Ball Pos X: -0.1682292 Ball Pos Y: -0.2 Ball Pos Z: 0.3034934 Hand Pos X: -0.1787011 Hand Pos Y: -0.1823166 Hand Pos Z: 0.3024979 Head Pos X: -0.02022123 Head Pos Y: 0.00939092 Head Pos Z: -0.1628495 Head Rot X: 0.1120917 Head Rot Y: -0.01291774 Hand Rot Z: -0.02121654; Invisible Hand Error: 2.883 randomnum: 92
 End: 144233.036 Start:  144232.339 Theta: 1.605703 Ball Pos X: -0.01211017 Ball Pos Y: -0.2 Ball Pos Z: 0.3467891 Hand Pos X: -0.010889 Hand Pos Y: -0.1778184 Hand Pos Z: 0.3496749 Head Pos X: -0.01980692 Head Pos Y: 0.009242594 Head Pos Z: -0.1631817 Head Rot X: 0.1103471 Head Rot Y: -0.003696903 Hand Rot Z: -0.02133734; Invisible Hand Error: 3.02 randomnum: 50
 End: 144234.706 Start:  144234.066 Theta: 1.570796 Ball Pos X: -1.516787E-08 Ball Pos Y: -0.2 Ball Pos Z: 0.3470005 Hand Pos X: 0.002371276 Hand Pos Y: -0.2035602 Hand Pos Z: 0.3473403 Head Pos X: -0.02235091 Head Pos Y: 0.008863032 Head Pos Z: -0.1617352 Head Rot X: 0.1094406 Head Rot Y: -0.009608328 Hand Rot Z: -0.01685433; Visible Hand Error: 0.534 randomnum: 182
 End: 144236.377 Start:  144235.724 Theta: 1.954769 Ball Pos X: -0.1299887 Ball Pos Y: -0.2 Ball Pos Z: 0.3217333 Hand Pos X: -0.129446 Hand Pos Y: -0.1952211 Hand Pos Z: 0.3310535 Head Pos X: -0.02397662 Head Pos Y: 0.01025194 Head Pos Z: -0.1622702 Head Rot X: 0.1074437 Head Rot Y: -0.02220672 Hand Rot Z: -0.0119424; Visible Hand Error: 1.308 randomnum: 165
 End: 144238.160 Start:  144237.477 Theta: 1.919862 Ball Pos X: -0.1186812 Ball Pos Y: -0.2 Ball Pos Z: 0.3260738 Hand Pos X: -0.1303354 Hand Pos Y: -0.1737383 Hand Pos Z: 0.3225819 Head Pos X: -0.02412909 Head Pos Y: 0.00962621 Head Pos Z: -0.1625019 Head Rot X: 0.1088764 Head Rot Y: -0.01607999 Hand Rot Z: -0.01484542; Invisible Hand Error: 3.849 randomnum: 98
 End: 144239.817 Start:  144239.204 Theta: 1.780236 Ball Pos X: -0.07214548 Ball Pos Y: -0.2 Ball Pos Z: 0.3394177 Hand Pos X: -0.07571095 Hand Pos Y: -0.2016295 Hand Pos Z: 0.3424081 Head Pos X: -0.02395344 Head Pos Y: 0.009678543 Head Pos Z: -0.1639608 Head Rot X: 0.1083081 Head Rot Y: -0.01397689 Hand Rot Z: -0.01656921; Visible Hand Error: 0.411 randomnum: 140
 End: 144241.516 Start:  144240.833 Theta: 1.58825 Ball Pos X: -0.006056016 Ball Pos Y: -0.2 Ball Pos Z: 0.3469477 Hand Pos X: -0.01118843 Hand Pos Y: -0.1811021 Hand Pos Z: 0.3526547 Head Pos X: -0.02461952 Head Pos Y: 0.01070368 Head Pos Z: -0.1649376 Head Rot X: 0.1038384 Head Rot Y: -0.01314928 Hand Rot Z: -0.01304928; Invisible Hand Error: 2.878 randomnum: 94
 End: 144243.186 Start:  144242.560 Theta: 1.919862 Ball Pos X: -0.1186812 Ball Pos Y: -0.2 Ball Pos Z: 0.3260738 Hand Pos X: -0.1148581 Hand Pos Y: -0.1915614 Hand Pos Z: 0.3288513 Head Pos X: -0.02462 Head Pos Y: 0.01008517 Head Pos Z: -0.1629382 Head Rot X: 0.1073844 Head Rot Y: -0.01563013 Hand Rot Z: -0.01220651; Visible Hand Error: 1.321 randomnum: 163
 End: 144244.871 Start:  144244.217 Theta: 1.919862 Ball Pos X: -0.1186812 Ball Pos Y: -0.2 Ball Pos Z: 0.3260738 Hand Pos X: -0.124101 Hand Pos Y: -0.1993286 Hand Pos Z: 0.3250985 Head Pos X: -0.02615571 Head Pos Y: 0.009685695 Head Pos Z: -0.1629475 Head Rot X: 0.1098491 Head Rot Y: -0.02121263 Hand Rot Z: -0.01411997; Visible Hand Error: 0.79 randomnum: 154
 End: 144246.569 Start:  144245.902 Theta: 1.204277 Ball Pos X: 0.1243538 Ball Pos Y: -0.2 Ball Pos Z: 0.3239529 Hand Pos X: 0.1042093 Hand Pos Y: -0.2022101 Hand Pos Z: 0.3373402 Head Pos X: -0.02293789 Head Pos Y: 0.008881301 Head Pos Z: -0.1618969 Head Rot X: 0.1112153 Head Rot Y: -0.009716399 Hand Rot Z: -0.01363837; Visible Hand Error: 3.327 randomnum: 168
 End: 144248.283 Start:  144247.614 Theta: 1.64061 Ball Pos X: -0.02420553 Ball Pos Y: -0.2 Ball Pos Z: 0.3461553 Hand Pos X: -0.02965797 Hand Pos Y: -0.2041136 Hand Pos Z: 0.3460379 Head Pos X: -0.02333909 Head Pos Y: 0.01018196 Head Pos Z: -0.1627871 Head Rot X: 0.1046927 Head Rot Y: -0.01003511 Hand Rot Z: -0.02530336; Visible Hand Error: 0.916 randomnum: 125
 End: 144250.023 Start:  144249.410 Theta: 1.43117 Ball Pos X: 0.04829314 Ball Pos Y: -0.2 Ball Pos Z: 0.3436235 Hand Pos X: 0.06034111 Hand Pos Y: -0.1976134 Hand Pos Z: 0.3478338 Head Pos X: -0.02407289 Head Pos Y: 0.008961767 Head Pos Z: -0.1607931 Head Rot X: 0.1120595 Head Rot Y: -0.009019319 Hand Rot Z: -0.01778212; Invisible Hand Error: 1.755 randomnum: 25
 End: 144251.777 Start:  144251.095 Theta: 1.780236 Ball Pos X: -0.07214548 Ball Pos Y: -0.2 Ball Pos Z: 0.3394177 Hand Pos X: -0.08855492 Hand Pos Y: -0.1963802 Hand Pos Z: 0.342182 Head Pos X: -0.02517968 Head Pos Y: 0.00955987 Head Pos Z: -0.1610869 Head Rot X: 0.1092245 Head Rot Y: -0.01446673 Hand Rot Z: -0.01748859; Invisible Hand Error: 2.363 randomnum: 69
 End: 144253.435 Start:  144252.863 Theta: 2.042035 Ball Pos X: -0.157535 Ball Pos Y: -0.2 Ball Pos Z: 0.3091797 Hand Pos X: -0.1483701 Hand Pos Y: -0.2140314 Hand Pos Z: 0.3210145 Head Pos X: -0.02793235 Head Pos Y: 0.009222537 Head Pos Z: -0.1595994 Head Rot X: 0.1128881 Head Rot Y: -0.0221495 Hand Rot Z: -0.023067; Visible Hand Error: 2.252 randomnum: 123
 End: 144255.133 Start:  144254.548 Theta: 1.53589 Ball Pos X: 0.01211014 Ball Pos Y: -0.2 Ball Pos Z: 0.3467891 Hand Pos X: 0.01316053 Hand Pos Y: -0.2046072 Hand Pos Z: 0.3524626 Head Pos X: -0.02492917 Head Pos Y: 0.008685291 Head Pos Z: -0.1600109 Head Rot X: 0.1129408 Head Rot Y: -0.01815435 Hand Rot Z: -0.01750038; Visible Hand Error: 0.201 randomnum: 167
 End: 144256.734 Start:  144256.122 Theta: 1.169371 Ball Pos X: 0.1355839 Ball Pos Y: -0.2 Ball Pos Z: 0.3194157 Hand Pos X: 0.1333245 Hand Pos Y: -0.1867715 Hand Pos Z: 0.3227733 Head Pos X: -0.02440172 Head Pos Y: 0.008054912 Head Pos Z: -0.1605159 Head Rot X: 0.1152943 Head Rot Y: -0.006368511 Hand Rot Z: -0.0113786; Invisible Hand Error: 1.883 randomnum: 53
 End: 144258.377 Start:  144257.764 Theta: 1.553343 Ball Pos X: 0.006055986 Ball Pos Y: -0.2 Ball Pos Z: 0.3469477 Hand Pos X: -0.004233643 Hand Pos Y: -0.1929175 Hand Pos Z: 0.3489765 Head Pos X: -0.02670217 Head Pos Y: 0.008870631 Head Pos Z: -0.1627377 Head Rot X: 0.1120481 Head Rot Y: -0.01402261 Hand Rot Z: -0.01312368; Invisible Hand Error: 1.797 randomnum: 70
 End: 144300.090 Start:  144259.379 Theta: 1.047198 Ball Pos X: 0.1735002 Ball Pos Y: -0.2 Ball Pos Z: 0.3005113 Hand Pos X: 0.178104 Hand Pos Y: -0.1891076 Hand Pos Z: 0.3000838 Head Pos X: -0.02101481 Head Pos Y: 0.009096682 Head Pos Z: -0.1635102 Head Rot X: 0.1090204 Head Rot Y: 0.0006892383 Hand Rot Z: -0.01598682; Invisible Hand Error: 1.619 randomnum: 88
 End: 144302.247 Start:  144301.078 Theta: 1.954769 Ball Pos X: -0.1299887 Ball Pos Y: -0.2 Ball Pos Z: 0.3217333 Hand Pos X: -0.1526046 Hand Pos Y: -0.1747526 Hand Pos Z: 0.311839 Head Pos X: -0.02685714 Head Pos Y: 0.009529918 Head Pos Z: -0.1638066 Head Rot X: 0.1119889 Head Rot Y: -0.01548606 Hand Rot Z: -0.01658679; Invisible Hand Error: 4.833 randomnum: 43
 End: 144304.016 Start:  144303.376 Theta: 1.256637 Ball Pos X: 0.107229 Ball Pos Y: -0.2 Ball Pos Z: 0.3300171 Hand Pos X: 0.1081939 Hand Pos Y: -0.1984494 Hand Pos Z: 0.3299348 Head Pos X: -0.02446949 Head Pos Y: 0.01007375 Head Pos Z: -0.1647116 Head Rot X: 0.1058812 Head Rot Y: -0.002840887 Hand Rot Z: -0.0109177; Invisible Hand Error: 0.249 randomnum: 73
 End: 144305.673 Start:  144305.089 Theta: 1.58825 Ball Pos X: -0.006056016 Ball Pos Y: -0.2 Ball Pos Z: 0.3469477 Hand Pos X: 0.003075108 Hand Pos Y: -0.1968956 Hand Pos Z: 0.350128 Head Pos X: -0.02225804 Head Pos Y: 0.00938338 Head Pos Z: -0.1613452 Head Rot X: 0.1098687 Head Rot Y: -0.005582026 Hand Rot Z: -0.02702117; Visible Hand Error: 1.44 randomnum: 172
 End: 144307.413 Start:  144306.675 Theta: 1.937315 Ball Pos X: -0.1243539 Ball Pos Y: -0.2 Ball Pos Z: 0.3239529 Hand Pos X: -0.132238 Hand Pos Y: -0.184622 Hand Pos Z: 0.3224273 Head Pos X: -0.02677703 Head Pos Y: 0.009764969 Head Pos Z: -0.1616474 Head Rot X: 0.1090606 Head Rot Y: -0.02230564 Hand Rot Z: -0.01414687; Invisible Hand Error: 2.34 randomnum: 89
 End: 144309.140 Start:  144308.597 Theta: 1.064651 Ball Pos X: 0.1682292 Ball Pos Y: -0.2 Ball Pos Z: 0.3034935 Hand Pos X: 0.1224094 Hand Pos Y: -0.2192416 Hand Pos Z: 0.3272587 Head Pos X: -0.02413416 Head Pos Y: 0.009194911 Head Pos Z: -0.1626769 Head Rot X: 0.1102332 Head Rot Y: -0.003512651 Hand Rot Z: -0.01305499; Visible Hand Error: 7.585 randomnum: 149
 End: 144310.866 Start:  144310.240 Theta: 1.902409 Ball Pos X: -0.1129723 Ball Pos Y: -0.2 Ball Pos Z: 0.3280954 Hand Pos X: -0.1218919 Hand Pos Y: -0.1812641 Hand Pos Z: 0.3315256 Head Pos X: -0.02502251 Head Pos Y: 0.008781284 Head Pos Z: -0.169607 Head Rot X: 0.1139735 Head Rot Y: -0.007631271 Hand Rot Z: -0.02094142; Invisible Hand Error: 2.98 randomnum: 54
 End: 144312.593 Start:  144311.910 Theta: 1.099557 Ball Pos X: 0.1575349 Ball Pos Y: -0.2 Ball Pos Z: 0.3091797 Hand Pos X: 0.1662702 Hand Pos Y: -0.1914577 Hand Pos Z: 0.312648 Head Pos X: -0.02399814 Head Pos Y: 0.009047568 Head Pos Z: -0.1663233 Head Rot X: 0.1094359 Head Rot Y: -0.001352107 Hand Rot Z: -0.01090387; Visible Hand Error: 1.789 randomnum: 144
 End: 144314.110 Start:  144313.540 Theta: 1.151917 Ball Pos X: 0.1411378 Ball Pos Y: -0.2 Ball Pos Z: 0.3170007 Hand Pos X: 0.128549 Hand Pos Y: -0.1936913 Hand Pos Z: 0.3297968 Head Pos X: -0.02788961 Head Pos Y: 0.00978893 Head Pos Z: -0.1629232 Head Rot X: 0.1057142 Head Rot Y: -0.008302093 Hand Rot Z: -0.00694365; Visible Hand Error: 2.679 randomnum: 135
 End: 144315.893 Start:  144315.086 Theta: 2.076942 Ball Pos X: -0.1682292 Ball Pos Y: -0.2 Ball Pos Z: 0.3034934 Hand Pos X: -0.1678286 Hand Pos Y: -0.1807721 Hand Pos Z: 0.3033803 Head Pos X: -0.03307182 Head Pos Y: 0.009217352 Head Pos Z: -0.1631793 Head Rot X: 0.1118586 Head Rot Y: -0.03047999 Hand Rot Z: -0.004089755; Invisible Hand Error: 2.421 randomnum: 11
 End: 144318.204 Start:  144317.048 Theta: 2.024582 Ball Pos X: -0.152115 Ball Pos Y: -0.2 Ball Pos Z: 0.311882 Hand Pos X: -0.1697736 Hand Pos Y: -0.1919437 Hand Pos Z: 0.3040212 Head Pos X: -0.03100544 Head Pos Y: 0.007788002 Head Pos Z: -0.1599504 Head Rot X: 0.1176384 Head Rot Y: -0.02321374 Hand Rot Z: -0.004952081; Invisible Hand Error: 2.978 randomnum: 85
 End: 144320.099 Start:  144319.443 Theta: 2.059489 Ball Pos X: -0.1629069 Ball Pos Y: -0.2 Ball Pos Z: 0.3063833 Hand Pos X: -0.166568 Hand Pos Y: -0.1991226 Hand Pos Z: 0.3045786 Head Pos X: -0.02925062 Head Pos Y: 0.008056343 Head Pos Z: -0.1605622 Head Rot X: 0.1178165 Head Rot Y: -0.02253866 Hand Rot Z: -0.01855352; Visible Hand Error: 0.596 randomnum: 181
 End: 144321.658 Start:  144321.128 Theta: 1.675516 Ball Pos X: -0.03627145 Ball Pos Y: -0.2 Ball Pos Z: 0.3450996 Hand Pos X: -0.02485954 Hand Pos Y: -0.2031052 Hand Pos Z: 0.34746 Head Pos X: -0.03052956 Head Pos Y: 0.00909692 Head Pos Z: -0.1630968 Head Rot X: 0.1132158 Head Rot Y: -0.01648772 Hand Rot Z: -0.01339238; Visible Hand Error: 1.675 randomnum: 200
 End: 144323.218 Start:  144322.645 Theta: 1.22173 Ball Pos X: 0.1186812 Ball Pos Y: -0.2 Ball Pos Z: 0.3260738 Hand Pos X: 0.1171431 Hand Pos Y: -0.2036582 Hand Pos Z: 0.3308296 Head Pos X: -0.02647513 Head Pos Y: 0.0076482 Head Pos Z: -0.1603841 Head Rot X: 0.1173587 Head Rot Y: -0.005276282 Hand Rot Z: -0.01372075; Visible Hand Error: 0.466 randomnum: 121
 End: 144324.678 Start:  144324.150 Theta: 1.605703 Ball Pos X: -0.01211017 Ball Pos Y: -0.2 Ball Pos Z: 0.3467891 Hand Pos X: -0.0268315 Hand Pos Y: -0.1987303 Hand Pos Z: 0.3491697 Head Pos X: -0.02443552 Head Pos Y: 0.007823825 Head Pos Z: -0.1574779 Head Rot X: 0.1171832 Head Rot Y: -0.005986861 Hand Rot Z: -0.02463527; Invisible Hand Error: 2.113 randomnum: 4
 End: 144326.196 Start:  144325.667 Theta: 1.413717 Ball Pos X: 0.05428281 Ball Pos Y: -0.2 Ball Pos Z: 0.3427284 Hand Pos X: 0.0615452 Hand Pos Y: -0.1956134 Hand Pos Z: 0.3487108 Head Pos X: -0.02735734 Head Pos Y: 0.007137418 Head Pos Z: -0.1581494 Head Rot X: 0.1201172 Head Rot Y: -0.008357882 Hand Rot Z: -0.01541862; Invisible Hand Error: 1.362 randomnum: 67
 End: 144327.659 Start:  144327.102 Theta: 1.780236 Ball Pos X: -0.07214548 Ball Pos Y: -0.2 Ball Pos Z: 0.3394177 Hand Pos X: -0.08944467 Hand Pos Y: -0.2005031 Hand Pos Z: 0.3400532 Head Pos X: -0.02500641 Head Pos Y: 0.006597579 Head Pos Z: -0.1560295 Head Rot X: 0.1245932 Head Rot Y: -0.01313274 Hand Rot Z: -0.0219433; Visible Hand Error: 2.389 randomnum: 110
 End: 144329.078 Start:  144328.577 Theta: 1.186824 Ball Pos X: 0.1299887 Ball Pos Y: -0.2 Ball Pos Z: 0.3217333 Hand Pos X: 0.1242458 Hand Pos Y: -0.1981506 Hand Pos Z: 0.3241404 Head Pos X: -0.02552372 Head Pos Y: 0.006137133 Head Pos Z: -0.155769 Head Rot X: 0.1247092 Head Rot Y: -0.001171534 Hand Rot Z: -0.01459647; Visible Hand Error: 0.923 randomnum: 158
 End: 144330.569 Start:  144330.055 Theta: 1.308997 Ball Pos X: 0.08981035 Ball Pos Y: -0.2 Ball Pos Z: 0.3351767 Hand Pos X: 0.1062316 Hand Pos Y: -0.1998489 Hand Pos Z: 0.3347478 Head Pos X: -0.02775085 Head Pos Y: 0.007040888 Head Pos Z: -0.1581789 Head Rot X: 0.1192538 Head Rot Y: -0.003726198 Hand Rot Z: -0.01409428; Visible Hand Error: 2.284 randomnum: 131
 End: 144332.072 Start:  144331.516 Theta: 1.710423 Ball Pos X: -0.04829317 Ball Pos Y: -0.2 Ball Pos Z: 0.3436235 Hand Pos X: -0.05023 Hand Pos Y: -0.1947736 Hand Pos Z: 0.3483194 Head Pos X: -0.02580178 Head Pos Y: 0.006948799 Head Pos Z: -0.1605473 Head Rot X: 0.1218897 Head Rot Y: -0.009168303 Hand Rot Z: -0.02195627; Visible Hand Error: 1.011 randomnum: 104
 End: 144333.618 Start:  144332.950 Theta: 1.937315 Ball Pos X: -0.1243539 Ball Pos Y: -0.2 Ball Pos Z: 0.3239529 Hand Pos X: -0.1294714 Hand Pos Y: -0.1703671 Hand Pos Z: 0.3209785 Head Pos X: -0.03040856 Head Pos Y: 0.005936295 Head Pos Z: -0.1560525 Head Rot X: 0.1283826 Head Rot Y: -0.0207107 Hand Rot Z: -0.01856642; Invisible Hand Error: 3.845 randomnum: 96
 End: 144335.136 Start:  144334.578 Theta: 1.204277 Ball Pos X: 0.1243538 Ball Pos Y: -0.2 Ball Pos Z: 0.3239529 Hand Pos X: 0.1232006 Hand Pos Y: -0.1889662 Hand Pos Z: 0.3321145 Head Pos X: -0.02784252 Head Pos Y: 0.01005462 Head Pos Z: -0.1638726 Head Rot X: 0.1036893 Head Rot Y: -0.01054705 Hand Rot Z: -0.01334083; Invisible Hand Error: 1.963 randomnum: 72
 End: 144336.625 Start:  144336.056 Theta: 1.064651 Ball Pos X: 0.1682292 Ball Pos Y: -0.2 Ball Pos Z: 0.3034935 Hand Pos X: 0.1737756 Hand Pos Y: -0.1981437 Hand Pos Z: 0.3020031 Head Pos X: -0.02727306 Head Pos Y: 0.007181436 Head Pos Z: -0.1633841 Head Rot X: 0.1175357 Head Rot Y: -0.000186593 Hand Rot Z: -0.01298037; Visible Hand Error: 0.862 randomnum: 111
 End: 144338.213 Start:  144337.559 Theta: 1.117011 Ball Pos X: 0.152115 Ball Pos Y: -0.2 Ball Pos Z: 0.311882 Hand Pos X: 0.1573287 Hand Pos Y: -0.2034932 Hand Pos Z: 0.3192221 Head Pos X: -0.02633959 Head Pos Y: 0.008184731 Head Pos Z: -0.1613137 Head Rot X: 0.1143962 Head Rot Y: -0.001553541 Hand Rot Z: -0.01144605; Visible Hand Error: 0.285 randomnum: 157
 End: 144339.744 Start:  144339.188 Theta: 1.53589 Ball Pos X: 0.01211014 Ball Pos Y: -0.2 Ball Pos Z: 0.3467891 Hand Pos X: 0.01064258 Hand Pos Y: -0.1899251 Hand Pos Z: 0.3474258 Head Pos X: -0.02720654 Head Pos Y: 0.008450925 Head Pos Z: -0.1543211 Head Rot X: 0.1113443 Head Rot Y: -0.0003491653 Hand Rot Z: -0.013882; Visible Hand Error: 1.322 randomnum: 175
 End: 144341.359 Start:  144340.734 Theta: 2.024582 Ball Pos X: -0.152115 Ball Pos Y: -0.2 Ball Pos Z: 0.311882 Hand Pos X: -0.1538613 Hand Pos Y: -0.1956416 Hand Pos Z: 0.3187678 Head Pos X: -0.03008741 Head Pos Y: 0.00796926 Head Pos Z: -0.1504127 Head Rot X: 0.1133491 Head Rot Y: -0.01173724 Hand Rot Z: -0.009912313; Visible Hand Error: 1.047 randomnum: 193
 End: 144343.017 Start:  144342.419 Theta: 1.448623 Ball Pos X: 0.04228872 Ball Pos Y: -0.2 Ball Pos Z: 0.344414 Hand Pos X: 0.06989864 Hand Pos Y: -0.1827021 Hand Pos Z: 0.3452621 Head Pos X: -0.02289951 Head Pos Y: 0.01130667 Head Pos Z: -0.153397 Head Rot X: 0.09082621 Head Rot Y: 0.05637026 Hand Rot Z: 0.009158247; Invisible Hand Error: 4.655 randomnum: 8
 End: 144344.631 Start:  144344.004 Theta: 1.710423 Ball Pos X: -0.04829317 Ball Pos Y: -0.2 Ball Pos Z: 0.3436235 Hand Pos X: -0.04460969 Hand Pos Y: -0.188197 Hand Pos Z: 0.3473612 Head Pos X: -0.02369773 Head Pos Y: 0.01047221 Head Pos Z: -0.1614219 Head Rot X: 0.09933535 Head Rot Y: 0.01266213 Hand Rot Z: 0.0003568245; Invisible Hand Error: 1.806 randomnum: 84
 End: 144346.371 Start:  144345.703 Theta: 1.518436 Ball Pos X: 0.01816061 Ball Pos Y: -0.2 Ball Pos Z: 0.346525 Hand Pos X: 0.00956367 Hand Pos Y: -0.2065162 Hand Pos Z: 0.3523897 Head Pos X: -0.03140402 Head Pos Y: 0.008018076 Head Pos Z: -0.168888 Head Rot X: 0.117316 Head Rot Y: -0.002666662 Hand Rot Z: 0.003220474; Invisible Hand Error: 1.314 randomnum: 95
 End: 144347.903 Start:  144347.333 Theta: 1.692969 Ball Pos X: -0.04228875 Ball Pos Y: -0.2 Ball Pos Z: 0.344414 Hand Pos X: -0.04321404 Hand Pos Y: -0.1870148 Hand Pos Z: 0.3472056 Head Pos X: -0.02952135 Head Pos Y: 0.01136494 Head Pos Z: -0.1675922 Head Rot X: 0.09690373 Head Rot Y: -0.0005752444 Hand Rot Z: -0.006199337; Invisible Hand Error: 1.835 randomnum: 41
 End: 144349.574 Start:  144349.018 Theta: 1.48353 Ball Pos X: 0.03024307 Ball Pos Y: -0.2 Ball Pos Z: 0.3456801 Hand Pos X: 0.04776721 Hand Pos Y: -0.184597 Hand Pos Z: 0.3509939 Head Pos X: -0.0297873 Head Pos Y: 0.01162183 Head Pos Z: -0.1694437 Head Rot X: 0.09515395 Head Rot Y: 0.003900125 Hand Rot Z: -0.005048484; Invisible Hand Error: 3.425 randomnum: 17
 End: 144351.232 Start:  144350.604 Theta: 2.059489 Ball Pos X: -0.1629069 Ball Pos Y: -0.2 Ball Pos Z: 0.3063833 Hand Pos X: -0.1566552 Hand Pos Y: -0.1939204 Hand Pos Z: 0.3118703 Head Pos X: -0.03046602 Head Pos Y: 0.008057058 Head Pos Z: -0.1663011 Head Rot X: 0.1169113 Head Rot Y: -0.009199594 Hand Rot Z: -0.01383233; Visible Hand Error: 1.466 randomnum: 105
 End: 144352.888 Start:  144352.344 Theta: 1.186824 Ball Pos X: 0.1299887 Ball Pos Y: -0.2 Ball Pos Z: 0.3217333 Hand Pos X: 0.113489 Hand Pos Y: -0.2102294 Hand Pos Z: 0.3364642 Head Pos X: -0.03024817 Head Pos Y: 0.00818336 Head Pos Z: -0.165594 Head Rot X: 0.113077 Head Rot Y: 0.008817765 Hand Rot Z: -0.004681221; Invisible Hand Error: 2.978 randomnum: 24
 End: 144354.573 Start:  144353.946 Theta: 1.745329 Ball Pos X: -0.06025601 Ball Pos Y: -0.2 Ball Pos Z: 0.3417288 Hand Pos X: -0.08077291 Hand Pos Y: -0.1920305 Hand Pos Z: 0.3404867 Head Pos X: -0.02990878 Head Pos Y: 0.008695543 Head Pos Z: -0.1674329 Head Rot X: 0.1107557 Head Rot Y: -0.003613992 Hand Rot Z: -0.02385988; Invisible Hand Error: 3.154 randomnum: 93
 End: 144356.258 Start:  144355.659 Theta: 1.989675 Ball Pos X: -0.1411378 Ball Pos Y: -0.2 Ball Pos Z: 0.3170007 Hand Pos X: -0.1451528 Hand Pos Y: -0.1811548 Hand Pos Z: 0.3154399 Head Pos X: -0.03124785 Head Pos Y: 0.008100122 Head Pos Z: -0.1662021 Head Rot X: 0.1144131 Head Rot Y: -0.01005087 Hand Rot Z: -0.01466313; Invisible Hand Error: 2.485 randomnum: 31
 End: 144357.942 Start:  144357.343 Theta: 1.413717 Ball Pos X: 0.05428281 Ball Pos Y: -0.2 Ball Pos Z: 0.3427284 Hand Pos X: 0.05607181 Hand Pos Y: -0.1792336 Hand Pos Z: 0.343373 Head Pos X: -0.03124559 Head Pos Y: 0.007828504 Head Pos Z: -0.164369 Head Rot X: 0.1158757 Head Rot Y: -0.001303767 Hand Rot Z: -0.009153213; Invisible Hand Error: 2.713 randomnum: 31
