# Supplementary material for: Rapid assessment of hand reaching using virtual reality and application in cerebellar stroke
Source: PLoS One. 2022 Sep 29;17(9):e0275220. doi: 10.1371/journal.pone.0275220 (PMC9522266; doi:10.1371/journal.pone.0275220)
Supplement: S1 File — (ZIP) [file pone.0275220.s004.zip › VisInvisHand/ProVRb_003_dataVisInvisHand2021-04-30-15-58-04[1].txt]

VisInvisHand - List of Errors by Trial; Handedness: 1

 End: 155836.727 Start:  155835.727 Theta: 1.413717 Ball Pos X: 0.08288332 Ball Pos Y: -0.2 Ball Pos Z: 0.523305 Hand Pos X: 0.07885774 Hand Pos Y: -0.2087251 Hand Pos Z: 0.5305252 Head Pos X: -0.003104866 Head Pos Y: 0.005032122 Head Pos Z: -0.008051753 Head Rot X: 0.1289558 Head Rot Y: 0.04507556 Hand Rot Z: -0.02410604; Visible Hand Error: 0.775 randomnum: 101
 End: 155838.837 Start:  155838.005 Theta: 1.047198 Ball Pos X: 0.264914 Ball Pos Y: -0.2 Ball Pos Z: 0.4588446 Hand Pos X: 0.2551723 Hand Pos Y: -0.2413548 Hand Pos Z: 0.4715365 Head Pos X: 0.01275098 Head Pos Y: 0.008848786 Head Pos Z: -0.02122998 Head Rot X: 0.1118418 Head Rot Y: 0.09638026 Hand Rot Z: -0.03371598; Invisible Hand Error: 3.843 randomnum: 96
 End: 155840.866 Start:  155840.116 Theta: 1.692969 Ball Pos X: -0.06456983 Ball Pos Y: -0.2 Ball Pos Z: 0.5258788 Hand Pos X: -0.05869597 Hand Pos Y: -0.2043368 Hand Pos Z: 0.5295271 Head Pos X: -0.01548004 Head Pos Y: 0.01190042 Head Pos Z: -0.0203526 Head Rot X: 0.1018712 Head Rot Y: 0.004831243 Hand Rot Z: -0.0199989; Visible Hand Error: 0.699 randomnum: 169
 End: 155842.727 Start:  155842.060 Theta: 1.48353 Ball Pos X: 0.04617753 Ball Pos Y: -0.2 Ball Pos Z: 0.5278119 Hand Pos X: 0.04437611 Hand Pos Y: -0.2129213 Hand Pos Z: 0.5412406 Head Pos X: -0.01554841 Head Pos Y: 0.01849616 Head Pos Z: -0.03743219 Head Rot X: 0.07396284 Head Rot Y: -0.008073867 Hand Rot Z: -0.0122618; Visible Hand Error: 0.785 randomnum: 117
 End: 155844.546 Start:  155843.936 Theta: 1.570796 Ball Pos X: -2.315952E-08 Ball Pos Y: -0.2 Ball Pos Z: 0.5298281 Hand Pos X: 0.002102606 Hand Pos Y: -0.2068042 Hand Pos Z: 0.5421065 Head Pos X: -0.01519847 Head Pos Y: 0.01742861 Head Pos Z: -0.0338068 Head Rot X: 0.08082727 Head Rot Y: -0.01368636 Hand Rot Z: -0.01743916; Visible Hand Error: 0.288 randomnum: 128
 End: 155846.379 Start:  155845.727 Theta: 1.064651 Ball Pos X: 0.2568657 Ball Pos Y: -0.2 Ball Pos Z: 0.4633981 Hand Pos X: 0.2240323 Hand Pos Y: -0.2481515 Hand Pos Z: 0.4847017 Head Pos X: -0.003133534 Head Pos Y: 0.0177902 Head Pos Z: -0.03900242 Head Rot X: 0.07536239 Head Rot Y: 0.03320862 Hand Rot Z: -0.02476557; Invisible Hand Error: 5.74 randomnum: 89
 End: 155848.310 Start:  155847.546 Theta: 2.059489 Ball Pos X: -0.2487392 Ball Pos Y: -0.2 Ball Pos Z: 0.4678104 Hand Pos X: -0.2819257 Hand Pos Y: -0.2354071 Hand Pos Z: 0.4524313 Head Pos X: -0.02448976 Head Pos Y: 0.01998937 Head Pos Z: -0.02823091 Head Rot X: 0.06720188 Head Rot Y: -0.01154484 Hand Rot Z: -0.0339442; Invisible Hand Error: 4.807 randomnum: 24
 End: 155850.241 Start:  155849.630 Theta: 1.727876 Ball Pos X: -0.08288336 Ball Pos Y: -0.2 Ball Pos Z: 0.523305 Hand Pos X: -0.06891324 Hand Pos Y: -0.1951954 Hand Pos Z: 0.5337559 Head Pos X: -0.009476899 Head Pos Y: 0.01513648 Head Pos Z: -0.03408504 Head Rot X: 0.09144555 Head Rot Y: -0.01644138 Hand Rot Z: -0.02570749; Visible Hand Error: 1.712 randomnum: 147
 End: 155852.046 Start:  155851.379 Theta: 1.919862 Ball Pos X: -0.1812119 Ball Pos Y: -0.2 Ball Pos Z: 0.4978755 Hand Pos X: -0.1796272 Hand Pos Y: -0.1887891 Hand Pos Z: 0.5092031 Head Pos X: -0.006513358 Head Pos Y: 0.01513544 Head Pos Z: -0.02931416 Head Rot X: 0.09195766 Head Rot Y: 0.002236792 Hand Rot Z: -0.03752042; Visible Hand Error: 1.507 randomnum: 191
 End: 155853.921 Start:  155853.213 Theta: 1.762783 Ball Pos X: -0.101096 Ball Pos Y: -0.2 Ball Pos Z: 0.5200936 Hand Pos X: -0.1336218 Hand Pos Y: -0.2483746 Hand Pos Z: 0.5171309 Head Pos X: -0.005750597 Head Pos Y: 0.01518962 Head Pos Z: -0.02839553 Head Rot X: 0.09211519 Head Rot Y: -0.001147538 Hand Rot Z: -0.04049877; Invisible Hand Error: 5.335 randomnum: 7
 End: 155855.643 Start:  155855.033 Theta: 1.343904 Ball Pos X: 0.1191854 Ball Pos Y: -0.2 Ball Pos Z: 0.5162486 Hand Pos X: 0.07402293 Hand Pos Y: -0.2347033 Hand Pos Z: 0.532052 Head Pos X: -0.00108701 Head Pos Y: 0.01233751 Head Pos Z: -0.02854168 Head Rot X: 0.1069502 Head Rot Y: 0.01220079 Hand Rot Z: -0.03793459; Invisible Hand Error: 5.537 randomnum: 61
 End: 155857.407 Start:  155856.769 Theta: 1.413717 Ball Pos X: 0.08288332 Ball Pos Y: -0.2 Ball Pos Z: 0.523305 Hand Pos X: 0.0239362 Hand Pos Y: -0.2399138 Hand Pos Z: 0.5330201 Head Pos X: -0.0069381 Head Pos Y: 0.01392627 Head Pos Z: -0.03022122 Head Rot X: 0.09785673 Head Rot Y: 0.004611391 Hand Rot Z: -0.03277394; Invisible Hand Error: 6.91 randomnum: 39
 End: 155859.102 Start:  155858.518 Theta: 1.623156 Ball Pos X: -0.02772911 Ball Pos Y: -0.2 Ball Pos Z: 0.529102 Hand Pos X: -0.02760201 Hand Pos Y: -0.1957048 Hand Pos Z: 0.5372896 Head Pos X: -0.01088911 Head Pos Y: 0.0148125 Head Pos Z: -0.02889585 Head Rot X: 0.09446569 Head Rot Y: -0.003456337 Hand Rot Z: -0.03158697; Visible Hand Error: 0.693 randomnum: 131
 End: 155900.685 Start:  155900.005 Theta: 1.762783 Ball Pos X: -0.101096 Ball Pos Y: -0.2 Ball Pos Z: 0.5200936 Hand Pos X: -0.09358399 Hand Pos Y: -0.1934595 Hand Pos Z: 0.5258344 Head Pos X: -0.01342916 Head Pos Y: 0.01510996 Head Pos Z: -0.02873611 Head Rot X: 0.09197049 Head Rot Y: -0.01606366 Hand Rot Z: -0.02606061; Visible Hand Error: 1.148 randomnum: 178
 End: 155902.422 Start:  155901.879 Theta: 1.27409 Ball Pos X: 0.1549067 Ball Pos Y: -0.2 Ball Pos Z: 0.5066772 Hand Pos X: 0.1442295 Hand Pos Y: -0.2130707 Hand Pos Z: 0.5128293 Head Pos X: -0.001462042 Head Pos Y: 0.01613563 Head Pos Z: -0.0358882 Head Rot X: 0.08489068 Head Rot Y: 0.0199745 Hand Rot Z: -0.02929112; Invisible Hand Error: 1.644 randomnum: 53
 End: 155904.282 Start:  155903.546 Theta: 1.902409 Ball Pos X: -0.1724952 Ball Pos Y: -0.2 Ball Pos Z: 0.5009623 Hand Pos X: -0.1906047 Hand Pos Y: -0.2367491 Hand Pos Z: 0.4978842 Head Pos X: -0.01243275 Head Pos Y: 0.02082062 Head Pos Z: -0.02592993 Head Rot X: 0.06424622 Head Rot Y: 0.004966307 Hand Rot Z: -0.04625992; Invisible Hand Error: 3.729 randomnum: 47
 End: 155906.186 Start:  155905.450 Theta: 2.024582 Ball Pos X: -0.2322613 Ball Pos Y: -0.2 Ball Pos Z: 0.4762063 Hand Pos X: -0.2326368 Hand Pos Y: -0.1953792 Hand Pos Z: 0.4767487 Head Pos X: -0.01827121 Head Pos Y: 0.0179742 Head Pos Z: -0.02500522 Head Rot X: 0.07781348 Head Rot Y: -0.03380815 Hand Rot Z: -0.02921693; Visible Hand Error: 0.462 randomnum: 180
 End: 155908.046 Start:  155907.394 Theta: 1.448623 Ball Pos X: 0.06456979 Ball Pos Y: -0.2 Ball Pos Z: 0.5258788 Hand Pos X: 0.01651635 Hand Pos Y: -0.2482505 Hand Pos Z: 0.5287719 Head Pos X: 0.001136363 Head Pos Y: 0.01482552 Head Pos Z: -0.03318644 Head Rot X: 0.0929259 Head Rot Y: 0.003853902 Hand Rot Z: -0.04024407; Invisible Hand Error: 6.549 randomnum: 70
 End: 155909.797 Start:  155909.199 Theta: 1.117011 Ball Pos X: 0.2322613 Ball Pos Y: -0.2 Ball Pos Z: 0.4762063 Hand Pos X: 0.2433527 Hand Pos Y: -0.2195686 Hand Pos Z: 0.4852963 Head Pos X: -0.002815604 Head Pos Y: 0.01556739 Head Pos Z: -0.03693521 Head Rot X: 0.08658231 Head Rot Y: 0.02006814 Hand Rot Z: -0.02799522; Visible Hand Error: 1.463 randomnum: 119
 End: 155911.602 Start:  155910.937 Theta: 1.134464 Ball Pos X: 0.223915 Ball Pos Y: -0.2 Ball Pos Z: 0.4801873 Hand Pos X: 0.1925532 Hand Pos Y: -0.2484374 Hand Pos Z: 0.491361 Head Pos X: 5.024672E-05 Head Pos Y: 0.0146246 Head Pos Z: -0.03469586 Head Rot X: 0.09280495 Head Rot Y: 0.02770571 Hand Rot Z: -0.03507605; Invisible Hand Error: 5.612 randomnum: 18
 End: 155913.436 Start:  155912.755 Theta: 1.989675 Ball Pos X: -0.2155005 Ball Pos Y: -0.2 Ball Pos Z: 0.484022 Hand Pos X: -0.2086692 Hand Pos Y: -0.1952099 Hand Pos Z: 0.4870689 Head Pos X: -0.01440305 Head Pos Y: 0.01962554 Head Pos Z: -0.03258741 Head Rot X: 0.07026447 Head Rot Y: -0.01041527 Hand Rot Z: -0.0254229; Visible Hand Error: 0.885 randomnum: 198
 End: 155915.297 Start:  155914.630 Theta: 1.500983 Ball Pos X: 0.0369589 Ball Pos Y: -0.2 Ball Pos Z: 0.5285375 Hand Pos X: 0.004907504 Hand Pos Y: -0.2494589 Hand Pos Z: 0.5312846 Head Pos X: -0.006561757 Head Pos Y: 0.01841581 Head Pos Z: -0.03767669 Head Rot X: 0.07287226 Head Rot Y: 0.002247193 Hand Rot Z: -0.02803455; Invisible Hand Error: 5.495 randomnum: 69
 End: 155917.019 Start:  155916.394 Theta: 1.169371 Ball Pos X: 0.2070203 Ball Pos Y: -0.2 Ball Pos Z: 0.4877093 Hand Pos X: 0.1892769 Hand Pos Y: -0.2067878 Hand Pos Z: 0.5054048 Head Pos X: -0.005556882 Head Pos Y: 0.01755691 Head Pos Z: -0.03972733 Head Rot X: 0.07785438 Head Rot Y: 0.0218999 Hand Rot Z: -0.02260542; Invisible Hand Error: 2.325 randomnum: 3
 End: 155918.880 Start:  155918.186 Theta: 1.919862 Ball Pos X: -0.1812119 Ball Pos Y: -0.2 Ball Pos Z: 0.4978755 Hand Pos X: -0.1767816 Hand Pos Y: -0.1961221 Hand Pos Z: 0.5048082 Head Pos X: -0.02643293 Head Pos Y: 0.01800957 Head Pos Z: -0.0296247 Head Rot X: 0.07385787 Head Rot Y: -0.007413683 Hand Rot Z: -0.0261325; Visible Hand Error: 0.852 randomnum: 179
 End: 155920.686 Start:  155920.060 Theta: 1.151917 Ball Pos X: 0.2155005 Ball Pos Y: -0.2 Ball Pos Z: 0.4840221 Hand Pos X: 0.2201131 Hand Pos Y: -0.1986928 Hand Pos Z: 0.4841285 Head Pos X: -0.005467354 Head Pos Y: 0.01801673 Head Pos Z: -0.03957415 Head Rot X: 0.07565714 Head Rot Y: 0.02231573 Hand Rot Z: -0.02704675; Visible Hand Error: 0.464 randomnum: 127
 End: 155922.379 Start:  155921.755 Theta: 1.361357 Ball Pos X: 0.1101574 Ball Pos Y: -0.2 Ball Pos Z: 0.51825 Hand Pos X: 0.08887795 Hand Pos Y: -0.2508001 Hand Pos Z: 0.5272285 Head Pos X: -0.008486688 Head Pos Y: 0.01693451 Head Pos Z: -0.03731322 Head Rot X: 0.08138436 Head Rot Y: 0.01386543 Hand Rot Z: -0.02608301; Invisible Hand Error: 4.981 randomnum: 83
 End: 155924.241 Start:  155923.505 Theta: 1.954769 Ball Pos X: -0.1984771 Ball Pos Y: -0.2 Ball Pos Z: 0.491248 Hand Pos X: -0.1980869 Hand Pos Y: -0.2334187 Hand Pos Z: 0.4956599 Head Pos X: -0.02078176 Head Pos Y: 0.01992986 Head Pos Z: -0.03191936 Head Rot X: 0.06480015 Head Rot Y: 0.01171417 Hand Rot Z: -0.0426953; Invisible Hand Error: 2.946 randomnum: 34
 End: 155926.006 Start:  155925.422 Theta: 1.32645 Ball Pos X: 0.128177 Ball Pos Y: -0.2 Ball Pos Z: 0.5140899 Hand Pos X: 0.1141901 Hand Pos Y: -0.2178865 Hand Pos Z: 0.5226845 Head Pos X: 0.000852108 Head Pos Y: 0.0193224 Head Pos Z: -0.04503632 Head Rot X: 0.06863789 Head Rot Y: 0.02067681 Hand Rot Z: -0.04196263; Invisible Hand Error: 2.149 randomnum: 85
 End: 155927.770 Start:  155927.186 Theta: 1.553343 Ball Pos X: 0.009246763 Ball Pos Y: -0.2 Ball Pos Z: 0.5297474 Hand Pos X: 0.01086526 Hand Pos Y: -0.2007925 Hand Pos Z: 0.5337876 Head Pos X: -0.007260323 Head Pos Y: 0.01982778 Head Pos Z: -0.04066408 Head Rot X: 0.06730919 Head Rot Y: 0.01739565 Hand Rot Z: -0.03665241; Visible Hand Error: 0.172 randomnum: 199
 End: 155929.533 Start:  155928.936 Theta: 1.37881 Ball Pos X: 0.1010959 Ball Pos Y: -0.2 Ball Pos Z: 0.5200936 Hand Pos X: 0.06890734 Hand Pos Y: -0.2166623 Hand Pos Z: 0.5261337 Head Pos X: -0.004923464 Head Pos Y: 0.0155983 Head Pos Z: -0.03671908 Head Rot X: 0.08490627 Head Rot Y: 0.01316949 Hand Rot Z: -0.03927099; Invisible Hand Error: 3.631 randomnum: 21
 End: 155931.352 Start:  155930.714 Theta: 1.884956 Ball Pos X: -0.1637259 Ball Pos Y: -0.2 Ball Pos Z: 0.5038964 Hand Pos X: -0.1586391 Hand Pos Y: -0.1900082 Hand Pos Z: 0.5092903 Head Pos X: -0.005684137 Head Pos Y: 0.01841211 Head Pos Z: -0.03163671 Head Rot X: 0.0759744 Head Rot Y: 0.0150525 Hand Rot Z: -0.04170619; Visible Hand Error: 1.259 randomnum: 176
 End: 155933.130 Start:  155932.505 Theta: 1.32645 Ball Pos X: 0.128177 Ball Pos Y: -0.2 Ball Pos Z: 0.5140899 Hand Pos X: 0.1019786 Hand Pos Y: -0.222935 Hand Pos Z: 0.5250862 Head Pos X: -0.00262642 Head Pos Y: 0.01809457 Head Pos Z: -0.04052484 Head Rot X: 0.07513658 Head Rot Y: 0.01970644 Hand Rot Z: -0.03478531; Invisible Hand Error: 3.406 randomnum: 5
 End: 155934.811 Start:  155934.270 Theta: 1.570796 Ball Pos X: -2.315952E-08 Ball Pos Y: -0.2 Ball Pos Z: 0.5298281 Hand Pos X: -0.003737442 Hand Pos Y: -0.1927988 Hand Pos Z: 0.5364562 Head Pos X: -0.006435692 Head Pos Y: 0.01935264 Head Pos Z: -0.03855395 Head Rot X: 0.07020187 Head Rot Y: 0.01289234 Hand Rot Z: -0.02935737; Visible Hand Error: 0.987 randomnum: 134
 End: 155936.560 Start:  155935.950 Theta: 1.448623 Ball Pos X: 0.06456979 Ball Pos Y: -0.2 Ball Pos Z: 0.5258788 Hand Pos X: 0.03987718 Hand Pos Y: -0.2456897 Hand Pos Z: 0.5290645 Head Pos X: -0.01033187 Head Pos Y: 0.01832539 Head Pos Z: -0.0375011 Head Rot X: 0.074586 Head Rot Y: 0.0108692 Hand Rot Z: -0.02784865; Invisible Hand Error: 4.849 randomnum: 10
 End: 155938.353 Start:  155937.714 Theta: 1.762783 Ball Pos X: -0.101096 Ball Pos Y: -0.2 Ball Pos Z: 0.5200936 Hand Pos X: -0.1033375 Hand Pos Y: -0.2031515 Hand Pos Z: 0.5220401 Head Pos X: -0.01847041 Head Pos Y: 0.01818234 Head Pos Z: -0.0335269 Head Rot X: 0.07543655 Head Rot Y: -0.01527735 Hand Rot Z: -0.02789099; Visible Hand Error: 0.282 randomnum: 136
 End: 155940.089 Start:  155939.463 Theta: 1.48353 Ball Pos X: 0.04617753 Ball Pos Y: -0.2 Ball Pos Z: 0.5278119 Hand Pos X: 0.0193828 Hand Pos Y: -0.2173418 Hand Pos Z: 0.5297164 Head Pos X: -0.01005572 Head Pos Y: 0.01758388 Head Pos Z: -0.0348103 Head Rot X: 0.07994212 Head Rot Y: 0.002076932 Hand Rot Z: -0.02900903; Invisible Hand Error: 3.148 randomnum: 57
 End: 155941.867 Start:  155941.256 Theta: 1.570796 Ball Pos X: -2.315952E-08 Ball Pos Y: -0.2 Ball Pos Z: 0.5298281 Hand Pos X: -0.008974731 Hand Pos Y: -0.2088908 Hand Pos Z: 0.5311018 Head Pos X: -0.01197141 Head Pos Y: 0.01949382 Head Pos Z: -0.03553009 Head Rot X: 0.06938108 Head Rot Y: -0.003001999 Hand Rot Z: -0.03076675; Visible Hand Error: 1.198 randomnum: 113
 End: 155943.672 Start:  155943.019 Theta: 1.37881 Ball Pos X: 0.1010959 Ball Pos Y: -0.2 Ball Pos Z: 0.5200936 Hand Pos X: 0.07310094 Hand Pos Y: -0.2443651 Hand Pos Z: 0.5272624 Head Pos X: -0.01121968 Head Pos Y: 0.02192262 Head Pos Z: -0.04593158 Head Rot X: 0.05606483 Head Rot Y: 0.004172878 Hand Rot Z: -0.02512665; Invisible Hand Error: 4.903 randomnum: 58
 End: 155945.394 Start:  155944.838 Theta: 1.396263 Ball Pos X: 0.09200364 Ball Pos Y: -0.2 Ball Pos Z: 0.5217788 Hand Pos X: 0.107488 Hand Pos Y: -0.2042728 Hand Pos Z: 0.5303225 Head Pos X: -0.006141603 Head Pos Y: 0.02046511 Head Pos Z: -0.04223418 Head Rot X: 0.06331319 Head Rot Y: 0.008455786 Hand Rot Z: -0.02930207; Visible Hand Error: 1.364 randomnum: 149
 End: 155947.117 Start:  155946.506 Theta: 1.675516 Ball Pos X: -0.05538214 Ball Pos Y: -0.2 Ball Pos Z: 0.5269256 Hand Pos X: -0.05171152 Hand Pos Y: -0.1921124 Hand Pos Z: 0.5319191 Head Pos X: -0.005712748 Head Pos Y: 0.01922622 Head Pos Z: -0.04006338 Head Rot X: 0.07205617 Head Rot Y: 0.006506021 Hand Rot Z: -0.04003638; Visible Hand Error: 1 randomnum: 132
 End: 155948.950 Start:  155948.270 Theta: 1.832596 Ball Pos X: -0.1371297 Ball Pos Y: -0.2 Ball Pos Z: 0.5117746 Hand Pos X: -0.1568673 Hand Pos Y: -0.2349762 Hand Pos Z: 0.507511 Head Pos X: -0.0007853508 Head Pos Y: 0.01911503 Head Pos Z: -0.03506589 Head Rot X: 0.07344236 Head Rot Y: 0.006878491 Hand Rot Z: -0.0430781; Invisible Hand Error: 3.765 randomnum: 80
 End: 155950.575 Start:  155950.061 Theta: 1.37881 Ball Pos X: 0.1010959 Ball Pos Y: -0.2 Ball Pos Z: 0.5200936 Hand Pos X: 0.1093209 Hand Pos Y: -0.1944379 Hand Pos Z: 0.5190347 Head Pos X: -0.005965114 Head Pos Y: 0.01931995 Head Pos Z: -0.03885353 Head Rot X: 0.06892887 Head Rot Y: 0.01032714 Hand Rot Z: -0.02950705; Visible Hand Error: 1.002 randomnum: 175
 End: 155952.283 Start:  155951.728 Theta: 1.570796 Ball Pos X: -2.315952E-08 Ball Pos Y: -0.2 Ball Pos Z: 0.5298281 Hand Pos X: -0.006179027 Hand Pos Y: -0.2032456 Hand Pos Z: 0.5420237 Head Pos X: -0.00518769 Head Pos Y: 0.01883006 Head Pos Z: -0.03755522 Head Rot X: 0.07528322 Head Rot Y: 0.01001541 Hand Rot Z: -0.03232394; Visible Hand Error: 0.625 randomnum: 142
 End: 155953.894 Start:  155953.380 Theta: 1.500983 Ball Pos X: 0.0369589 Ball Pos Y: -0.2 Ball Pos Z: 0.5285375 Hand Pos X: 0.03974757 Hand Pos Y: -0.1863638 Hand Pos Z: 0.5425133 Head Pos X: -0.007971347 Head Pos Y: 0.0180181 Head Pos Z: -0.03715825 Head Rot X: 0.07768038 Head Rot Y: 0.005883447 Hand Rot Z: -0.02921304; Visible Hand Error: 1.778 randomnum: 196
 End: 155955.728 Start:  155955.005 Theta: 2.042035 Ball Pos X: -0.240537 Ball Pos Y: -0.2 Ball Pos Z: 0.4720802 Hand Pos X: -0.2535272 Hand Pos Y: -0.2456046 Hand Pos Z: 0.4634554 Head Pos X: -0.01946908 Head Pos Y: 0.02024189 Head Pos Z: -0.03059435 Head Rot X: 0.06769143 Head Rot Y: -0.02127557 Hand Rot Z: -0.03441228; Invisible Hand Error: 4.527 randomnum: 65
 End: 155957.658 Start:  155956.963 Theta: 1.954769 Ball Pos X: -0.1984771 Ball Pos Y: -0.2 Ball Pos Z: 0.491248 Hand Pos X: -0.2138874 Hand Pos Y: -0.2390331 Hand Pos Z: 0.4877339 Head Pos X: -0.0121904 Head Pos Y: 0.01794386 Head Pos Z: -0.0308969 Head Rot X: 0.07998572 Head Rot Y: -0.01056762 Hand Rot Z: -0.03673108; Invisible Hand Error: 3.821 randomnum: 38
 End: 155959.478 Start:  155958.839 Theta: 1.867502 Ball Pos X: -0.1549068 Ball Pos Y: -0.2 Ball Pos Z: 0.5066771 Hand Pos X: -0.1535425 Hand Pos Y: -0.1926184 Hand Pos Z: 0.5165185 Head Pos X: -0.01751691 Head Pos Y: 0.01717326 Head Pos Z: -0.03368545 Head Rot X: 0.08001105 Head Rot Y: -0.009841091 Hand Rot Z: -0.0315477; Visible Hand Error: 1.093 randomnum: 126
 End: 160001.256 Start:  160000.630 Theta: 1.099557 Ball Pos X: 0.2405369 Ball Pos Y: -0.2 Ball Pos Z: 0.4720803 Hand Pos X: 0.216523 Hand Pos Y: -0.2102278 Hand Pos Z: 0.4843026 Head Pos X: -0.009641945 Head Pos Y: 0.01601988 Head Pos Z: -0.04258752 Head Rot X: 0.08363834 Head Rot Y: 0.01523709 Hand Rot Z: -0.02529968; Invisible Hand Error: 2.872 randomnum: 46
 End: 160003.034 Start:  160002.394 Theta: 1.448623 Ball Pos X: 0.06456979 Ball Pos Y: -0.2 Ball Pos Z: 0.5258788 Hand Pos X: 0.0717563 Hand Pos Y: -0.2052969 Hand Pos Z: 0.5295355 Head Pos X: -0.01094002 Head Pos Y: 0.01800326 Head Pos Z: -0.04267597 Head Rot X: 0.07477578 Head Rot Y: -0.0004258156 Hand Rot Z: -0.02922097; Visible Hand Error: 0.749 randomnum: 141
 End: 160004.867 Start:  160004.186 Theta: 1.954769 Ball Pos X: -0.1984771 Ball Pos Y: -0.2 Ball Pos Z: 0.491248 Hand Pos X: -0.1901164 Hand Pos Y: -0.1988187 Hand Pos Z: 0.4976585 Head Pos X: -0.01154089 Head Pos Y: 0.0194912 Head Pos Z: -0.03822458 Head Rot X: 0.06712951 Head Rot Y: -0.00989885 Hand Rot Z: -0.0460682; Visible Hand Error: 1.045 randomnum: 172
 End: 160006.658 Start:  160006.006 Theta: 1.919862 Ball Pos X: -0.1812119 Ball Pos Y: -0.2 Ball Pos Z: 0.4978755 Hand Pos X: -0.1782584 Hand Pos Y: -0.2029417 Hand Pos Z: 0.5101671 Head Pos X: -0.006752849 Head Pos Y: 0.01989809 Head Pos Z: -0.03454137 Head Rot X: 0.06943996 Head Rot Y: -0.01056034 Hand Rot Z: -0.04560103; Visible Hand Error: 0.7 randomnum: 163
 End: 160008.380 Start:  160007.797 Theta: 1.134464 Ball Pos X: 0.223915 Ball Pos Y: -0.2 Ball Pos Z: 0.4801873 Hand Pos X: 0.2238122 Hand Pos Y: -0.216673 Hand Pos Z: 0.4818102 Head Pos X: -0.002451359 Head Pos Y: 0.01691887 Head Pos Z: -0.04359007 Head Rot X: 0.07935277 Head Rot Y: 0.0135211 Hand Rot Z: -0.03660759; Invisible Hand Error: 1.51 randomnum: 11
 End: 160010.047 Start:  160009.506 Theta: 1.623156 Ball Pos X: -0.02772911 Ball Pos Y: -0.2 Ball Pos Z: 0.529102 Hand Pos X: -0.04669279 Hand Pos Y: -0.1844795 Hand Pos Z: 0.5310603 Head Pos X: -0.006738722 Head Pos Y: 0.01755559 Head Pos Z: -0.04080021 Head Rot X: 0.0777691 Head Rot Y: -0.003425134 Hand Rot Z: -0.03929352; Visible Hand Error: 2.482 randomnum: 160
 End: 160011.770 Start:  160011.090 Theta: 2.007129 Ball Pos X: -0.2239151 Ball Pos Y: -0.2 Ball Pos Z: 0.4801873 Hand Pos X: -0.2171696 Hand Pos Y: -0.2055007 Hand Pos Z: 0.4896861 Head Pos X: -0.01623261 Head Pos Y: 0.01752269 Head Pos Z: -0.03634036 Head Rot X: 0.07889017 Head Rot Y: -0.01731873 Hand Rot Z: -0.02902997; Visible Hand Error: 1.058 randomnum: 124
 End: 160013.533 Start:  160012.908 Theta: 1.815143 Ball Pos X: -0.128177 Ball Pos Y: -0.2 Ball Pos Z: 0.5140899 Hand Pos X: -0.1510629 Hand Pos Y: -0.2256011 Hand Pos Z: 0.5180564 Head Pos X: -0.01429897 Head Pos Y: 0.01882195 Head Pos Z: -0.03572488 Head Rot X: 0.07526726 Head Rot Y: -0.02148267 Hand Rot Z: -0.0334787; Invisible Hand Error: 2.903 randomnum: 67
 End: 160015.172 Start:  160014.631 Theta: 1.570796 Ball Pos X: -2.315952E-08 Ball Pos Y: -0.2 Ball Pos Z: 0.5298281 Hand Pos X: -0.02924953 Hand Pos Y: -0.2451917 Hand Pos Z: 0.5306794 Head Pos X: -0.005642116 Head Pos Y: 0.01865309 Head Pos Z: -0.03819227 Head Rot X: 0.07506058 Head Rot Y: -0.005231042 Hand Rot Z: -0.03851195; Invisible Hand Error: 5.015 randomnum: 31
 End: 160016.838 Start:  160016.270 Theta: 1.32645 Ball Pos X: 0.128177 Ball Pos Y: -0.2 Ball Pos Z: 0.5140899 Hand Pos X: 0.09917745 Hand Pos Y: -0.22552 Hand Pos Z: 0.5233096 Head Pos X: -0.0098871 Head Pos Y: 0.01960883 Head Pos Z: -0.04454589 Head Rot X: 0.06741953 Head Rot Y: -0.004181788 Hand Rot Z: -0.03185833; Invisible Hand Error: 3.788 randomnum: 14
 End: 160018.492 Start:  160017.937 Theta: 1.448623 Ball Pos X: 0.06456979 Ball Pos Y: -0.2 Ball Pos Z: 0.5258788 Hand Pos X: 0.04105772 Hand Pos Y: -0.2310554 Hand Pos Z: 0.532436 Head Pos X: -0.01150972 Head Pos Y: 0.0210577 Head Pos Z: -0.04320908 Head Rot X: 0.06138081 Head Rot Y: -0.006796683 Hand Rot Z: -0.02898424; Invisible Hand Error: 3.625 randomnum: 76
 End: 160020.200 Start:  160019.575 Theta: 1.832596 Ball Pos X: -0.1371297 Ball Pos Y: -0.2 Ball Pos Z: 0.5117746 Hand Pos X: -0.1523326 Hand Pos Y: -0.2340588 Hand Pos Z: 0.5113899 Head Pos X: -0.01304823 Head Pos Y: 0.02088436 Head Pos Z: -0.03748119 Head Rot X: 0.06425636 Head Rot Y: -0.009581572 Hand Rot Z: -0.03910334; Invisible Hand Error: 3.344 randomnum: 86
 End: 160021.797 Start:  160021.283 Theta: 1.500983 Ball Pos X: 0.0369589 Ball Pos Y: -0.2 Ball Pos Z: 0.5285375 Hand Pos X: 0.03810475 Hand Pos Y: -0.179094 Hand Pos Z: 0.5403105 Head Pos X: -0.006569922 Head Pos Y: 0.01979798 Head Pos Z: -0.03773761 Head Rot X: 0.06694879 Head Rot Y: -0.0004174427 Hand Rot Z: -0.036849; Visible Hand Error: 2.385 randomnum: 125
 End: 160023.450 Start:  160022.909 Theta: 1.099557 Ball Pos X: 0.2405369 Ball Pos Y: -0.2 Ball Pos Z: 0.4720803 Hand Pos X: 0.2278921 Hand Pos Y: -0.2023703 Hand Pos Z: 0.4791211 Head Pos X: -0.008156657 Head Pos Y: 0.01689598 Head Pos Z: -0.04302979 Head Rot X: 0.07904834 Head Rot Y: 0.01381838 Hand Rot Z: -0.03209905; Invisible Hand Error: 1.474 randomnum: 63
 End: 160025.172 Start:  160024.561 Theta: 1.22173 Ball Pos X: 0.1812119 Ball Pos Y: -0.2 Ball Pos Z: 0.4978755 Hand Pos X: 0.1684766 Hand Pos Y: -0.2160217 Hand Pos Z: 0.507857 Head Pos X: -0.009067178 Head Pos Y: 0.0175482 Head Pos Z: -0.04180551 Head Rot X: 0.07795016 Head Rot Y: 0.006851491 Hand Rot Z: -0.03037611; Invisible Hand Error: 2.014 randomnum: 82
 End: 160026.880 Start:  160026.283 Theta: 1.151917 Ball Pos X: 0.2155005 Ball Pos Y: -0.2 Ball Pos Z: 0.4840221 Hand Pos X: 0.210235 Hand Pos Y: -0.2117758 Hand Pos Z: 0.4972862 Head Pos X: -0.01317376 Head Pos Y: 0.01745608 Head Pos Z: -0.04461646 Head Rot X: 0.07724103 Head Rot Y: 0.00330962 Hand Rot Z: -0.02447971; Invisible Hand Error: 1.251 randomnum: 30
 End: 160028.728 Start:  160028.061 Theta: 1.919862 Ball Pos X: -0.1812119 Ball Pos Y: -0.2 Ball Pos Z: 0.4978755 Hand Pos X: -0.1703119 Hand Pos Y: -0.1773389 Hand Pos Z: 0.5121133 Head Pos X: -0.01506096 Head Pos Y: 0.01873249 Head Pos Z: -0.04056621 Head Rot X: 0.07351917 Head Rot Y: 0.001197845 Hand Rot Z: -0.02572028; Visible Hand Error: 2.914 randomnum: 182
 End: 160030.477 Start:  160029.853 Theta: 1.064651 Ball Pos X: 0.2568657 Ball Pos Y: -0.2 Ball Pos Z: 0.4633981 Hand Pos X: 0.2343362 Hand Pos Y: -0.2207436 Hand Pos Z: 0.4847536 Head Pos X: -0.01309419 Head Pos Y: 0.01645717 Head Pos Z: -0.04596281 Head Rot X: 0.08023651 Head Rot Y: 0.009136533 Hand Rot Z: -0.0249201; Invisible Hand Error: 3.386 randomnum: 13
 End: 160032.283 Start:  160031.575 Theta: 1.884956 Ball Pos X: -0.1637259 Ball Pos Y: -0.2 Ball Pos Z: 0.5038964 Hand Pos X: -0.1722183 Hand Pos Y: -0.2430413 Hand Pos Z: 0.5068159 Head Pos X: -0.01312333 Head Pos Y: 0.02243835 Head Pos Z: -0.04695618 Head Rot X: 0.05344523 Head Rot Y: 0.002114781 Hand Rot Z: -0.03888305; Invisible Hand Error: 3.806 randomnum: 56
 End: 160033.922 Start:  160033.339 Theta: 1.082104 Ball Pos X: 0.2487392 Ball Pos Y: -0.2 Ball Pos Z: 0.4678104 Hand Pos X: 0.2321542 Hand Pos Y: -0.2074714 Hand Pos Z: 0.4904687 Head Pos X: -0.009643077 Head Pos Y: 0.01757696 Head Pos Z: -0.05069053 Head Rot X: 0.07290886 Head Rot Y: 0.01960696 Hand Rot Z: -0.032945; Invisible Hand Error: 2.508 randomnum: 35
 End: 160035.645 Start:  160035.061 Theta: 1.186824 Ball Pos X: 0.198477 Ball Pos Y: -0.2 Ball Pos Z: 0.491248 Hand Pos X: 0.1861688 Hand Pos Y: -0.2148707 Hand Pos Z: 0.5023108 Head Pos X: -0.009450437 Head Pos Y: 0.01842615 Head Pos Z: -0.05055642 Head Rot X: 0.07246373 Head Rot Y: 0.01274055 Hand Rot Z: -0.03035048; Invisible Hand Error: 1.946 randomnum: 51
 End: 160037.477 Start:  160036.756 Theta: 1.902409 Ball Pos X: -0.1724952 Ball Pos Y: -0.2 Ball Pos Z: 0.5009623 Hand Pos X: -0.1745429 Hand Pos Y: -0.2378135 Hand Pos Z: 0.500679 Head Pos X: -0.008529604 Head Pos Y: 0.02398583 Head Pos Z: -0.05033422 Head Rot X: 0.04656968 Head Rot Y: 0.008839995 Hand Rot Z: -0.049926; Invisible Hand Error: 3.482 randomnum: 99
 End: 160039.284 Start:  160038.631 Theta: 1.937315 Ball Pos X: -0.1898734 Ball Pos Y: -0.2 Ball Pos Z: 0.4946371 Hand Pos X: -0.1850051 Hand Pos Y: -0.2097796 Hand Pos Z: 0.4971767 Head Pos X: -0.009460807 Head Pos Y: 0.02721933 Head Pos Z: -0.05252314 Head Rot X: 0.026271 Head Rot Y: 0.01285788 Hand Rot Z: -0.05406888; Visible Hand Error: 1.051 randomnum: 197
 End: 160040.993 Start:  160040.437 Theta: 1.466077 Ball Pos X: 0.05538209 Ball Pos Y: -0.2 Ball Pos Z: 0.5269256 Hand Pos X: 0.05811424 Hand Pos Y: -0.2016401 Hand Pos Z: 0.539117 Head Pos X: -0.01344287 Head Pos Y: 0.01902783 Head Pos Z: -0.04830158 Head Rot X: 0.06964732 Head Rot Y: 0.008574191 Hand Rot Z: -0.03099285; Visible Hand Error: 0.316 randomnum: 146
 End: 160042.687 Start:  160042.075 Theta: 1.099557 Ball Pos X: 0.2405369 Ball Pos Y: -0.2 Ball Pos Z: 0.4720803 Hand Pos X: 0.2345543 Hand Pos Y: -0.2137247 Hand Pos Z: 0.4936686 Head Pos X: -0.01281464 Head Pos Y: 0.01827836 Head Pos Z: -0.05091858 Head Rot X: 0.07440596 Head Rot Y: 0.01745636 Hand Rot Z: -0.02521618; Invisible Hand Error: 1.628 randomnum: 28
 End: 160044.367 Start:  160043.797 Theta: 1.151917 Ball Pos X: 0.2155005 Ball Pos Y: -0.2 Ball Pos Z: 0.4840221 Hand Pos X: 0.1955563 Hand Pos Y: -0.198262 Hand Pos Z: 0.504324 Head Pos X: -0.01337099 Head Pos Y: 0.01927683 Head Pos Z: -0.05300713 Head Rot X: 0.06812394 Head Rot Y: 0.009559959 Hand Rot Z: -0.02532831; Invisible Hand Error: 2.687 randomnum: 2
 End: 160046.228 Start:  160045.506 Theta: 2.024582 Ball Pos X: -0.2322613 Ball Pos Y: -0.2 Ball Pos Z: 0.4762063 Hand Pos X: -0.2460076 Hand Pos Y: -0.2294937 Hand Pos Z: 0.471432 Head Pos X: -0.01147026 Head Pos Y: 0.02090847 Head Pos Z: -0.04636407 Head Rot X: 0.06113557 Head Rot Y: 0.01284595 Hand Rot Z: -0.04444713; Invisible Hand Error: 3.029 randomnum: 45
 End: 160048.035 Start:  160047.409 Theta: 1.58825 Ball Pos X: -0.009246809 Ball Pos Y: -0.2 Ball Pos Z: 0.5297474 Hand Pos X: -0.005838692 Hand Pos Y: -0.202961 Hand Pos Z: 0.5400853 Head Pos X: -0.01470137 Head Pos Y: 0.01806459 Head Pos Z: -0.05176067 Head Rot X: 0.07306387 Head Rot Y: -0.001864053 Hand Rot Z: -0.02919159; Visible Hand Error: 0.367 randomnum: 103
 End: 160049.576 Start:  160049.061 Theta: 1.134464 Ball Pos X: 0.223915 Ball Pos Y: -0.2 Ball Pos Z: 0.4801873 Hand Pos X: 0.2047834 Hand Pos Y: -0.1874734 Hand Pos Z: 0.4893804 Head Pos X: -0.01846069 Head Pos Y: 0.01661262 Head Pos Z: -0.0531559 Head Rot X: 0.07926063 Head Rot Y: 0.007187245 Hand Rot Z: -0.02025395; Visible Hand Error: 2.474 randomnum: 123
 End: 160051.312 Start:  160050.673 Theta: 1.710423 Ball Pos X: -0.07373787 Ball Pos Y: -0.2 Ball Pos Z: 0.5246718 Hand Pos X: -0.06403745 Hand Pos Y: -0.2002146 Hand Pos Z: 0.5354625 Head Pos X: -0.01917171 Head Pos Y: 0.01835948 Head Pos Z: -0.05148101 Head Rot X: 0.07163647 Head Rot Y: -0.002731035 Hand Rot Z: -0.0257372; Visible Hand Error: 1.148 randomnum: 133
 End: 160052.909 Start:  160052.395 Theta: 1.27409 Ball Pos X: 0.1549067 Ball Pos Y: -0.2 Ball Pos Z: 0.5066772 Hand Pos X: 0.16345 Hand Pos Y: -0.1934217 Hand Pos Z: 0.5129699 Head Pos X: -0.01633739 Head Pos Y: 0.01871669 Head Pos Z: -0.05409729 Head Rot X: 0.06909383 Head Rot Y: 0.009010916 Hand Rot Z: -0.02628402; Visible Hand Error: 1.115 randomnum: 135
 End: 160054.714 Start:  160054.006 Theta: 1.797689 Ball Pos X: -0.1191854 Ball Pos Y: -0.2 Ball Pos Z: 0.5162486 Hand Pos X: -0.1342582 Hand Pos Y: -0.2487424 Hand Pos Z: 0.5171721 Head Pos X: -0.0182935 Head Pos Y: 0.02042383 Head Pos Z: -0.0476284 Head Rot X: 0.06455637 Head Rot Y: -0.004864949 Hand Rot Z: -0.03690804; Invisible Hand Error: 4.516 randomnum: 44
 End: 160056.325 Start:  160055.756 Theta: 1.37881 Ball Pos X: 0.1010959 Ball Pos Y: -0.2 Ball Pos Z: 0.5200936 Hand Pos X: 0.08795325 Hand Pos Y: -0.2444296 Hand Pos Z: 0.5256422 Head Pos X: -0.0144496 Head Pos Y: 0.02002734 Head Pos Z: -0.04607868 Head Rot X: 0.06324963 Head Rot Y: 0.002774666 Hand Rot Z: -0.03006596; Invisible Hand Error: 4.193 randomnum: 15
 End: 160058.061 Start:  160057.451 Theta: 1.815143 Ball Pos X: -0.128177 Ball Pos Y: -0.2 Ball Pos Z: 0.5140899 Hand Pos X: -0.1244032 Hand Pos Y: -0.1986434 Hand Pos Z: 0.5191586 Head Pos X: -0.0221172 Head Pos Y: 0.01929438 Head Pos Z: -0.04024029 Head Rot X: 0.06716875 Head Rot Y: -0.008539261 Hand Rot Z: -0.02953645; Visible Hand Error: 0.561 randomnum: 167
 End: 160059.700 Start:  160059.159 Theta: 1.239184 Ball Pos X: 0.1724951 Ball Pos Y: -0.2 Ball Pos Z: 0.5009623 Hand Pos X: 0.1904287 Hand Pos Y: -0.1644522 Hand Pos Z: 0.5043143 Head Pos X: -0.01620376 Head Pos Y: 0.01697177 Head Pos Z: -0.04309428 Head Rot X: 0.07614455 Head Rot Y: 0.009887912 Hand Rot Z: -0.0324854; Visible Hand Error: 4.044 randomnum: 150
 End: 160101.478 Start:  160100.825 Theta: 1.815143 Ball Pos X: -0.128177 Ball Pos Y: -0.2 Ball Pos Z: 0.5140899 Hand Pos X: -0.1359639 Hand Pos Y: -0.2427125 Hand Pos Z: 0.522109 Head Pos X: -0.02618283 Head Pos Y: 0.01786071 Head Pos Z: -0.03562474 Head Rot X: 0.07408744 Head Rot Y: -0.009797341 Hand Rot Z: -0.03124796; Invisible Hand Error: 3.583 randomnum: 20
 End: 160103.131 Start:  160102.590 Theta: 1.169371 Ball Pos X: 0.2070203 Ball Pos Y: -0.2 Ball Pos Z: 0.4877093 Hand Pos X: 0.2247729 Hand Pos Y: -0.2017974 Hand Pos Z: 0.4799541 Head Pos X: -0.0143857 Head Pos Y: 0.01384419 Head Pos Z: -0.03934836 Head Rot X: 0.09202963 Head Rot Y: 0.02424896 Hand Rot Z: -0.02741012; Visible Hand Error: 1.966 randomnum: 116
 End: 160104.909 Start:  160104.298 Theta: 1.58825 Ball Pos X: -0.009246809 Ball Pos Y: -0.2 Ball Pos Z: 0.5297474 Hand Pos X: -0.02979553 Hand Pos Y: -0.2474325 Hand Pos Z: 0.5289074 Head Pos X: -0.02032638 Head Pos Y: 0.01795506 Head Pos Z: -0.04066277 Head Rot X: 0.07261028 Head Rot Y: -0.001785249 Hand Rot Z: -0.02177786; Invisible Hand Error: 4.813 randomnum: 68
 End: 160106.561 Start:  160106.036 Theta: 1.43117 Ball Pos X: 0.07373782 Ball Pos Y: -0.2 Ball Pos Z: 0.5246718 Hand Pos X: 0.07044524 Hand Pos Y: -0.2046959 Hand Pos Z: 0.5283892 Head Pos X: -0.01395434 Head Pos Y: 0.01759791 Head Pos Z: -0.04103315 Head Rot X: 0.07607323 Head Rot Y: 0.005161275 Hand Rot Z: -0.02663197; Visible Hand Error: 0.5 randomnum: 190
 End: 160108.228 Start:  160107.701 Theta: 1.64061 Ball Pos X: -0.03695894 Ball Pos Y: -0.2 Ball Pos Z: 0.5285375 Hand Pos X: -0.02661131 Hand Pos Y: -0.1934139 Hand Pos Z: 0.530191 Head Pos X: -0.02081591 Head Pos Y: 0.01458937 Head Pos Z: -0.03811669 Head Rot X: 0.0906001 Head Rot Y: -0.004126922 Hand Rot Z: -0.02619131; Visible Hand Error: 1.247 randomnum: 156
 End: 160109.923 Start:  160109.368 Theta: 1.27409 Ball Pos X: 0.1549067 Ball Pos Y: -0.2 Ball Pos Z: 0.5066772 Hand Pos X: 0.1433298 Hand Pos Y: -0.2187691 Hand Pos Z: 0.5228281 Head Pos X: -0.01258773 Head Pos Y: 0.01585335 Head Pos Z: -0.03987765 Head Rot X: 0.08669359 Head Rot Y: 0.009883114 Hand Rot Z: -0.03050082; Invisible Hand Error: 2.024 randomnum: 40
 End: 160111.617 Start:  160111.062 Theta: 1.064651 Ball Pos X: 0.2568657 Ball Pos Y: -0.2 Ball Pos Z: 0.4633981 Hand Pos X: 0.2581562 Hand Pos Y: -0.2103463 Hand Pos Z: 0.4634401 Head Pos X: -0.01897955 Head Pos Y: 0.01472443 Head Pos Z: -0.04378116 Head Rot X: 0.0859834 Head Rot Y: 0.01341855 Hand Rot Z: -0.02178745; Visible Hand Error: 0.955 randomnum: 114
 End: 160113.492 Start:  160112.771 Theta: 1.954769 Ball Pos X: -0.1984771 Ball Pos Y: -0.2 Ball Pos Z: 0.491248 Hand Pos X: -0.2126122 Hand Pos Y: -0.2252543 Hand Pos Z: 0.4894662 Head Pos X: -0.02058434 Head Pos Y: 0.02350673 Head Pos Z: -0.04216206 Head Rot X: 0.04742289 Head Rot Y: -0.01486519 Hand Rot Z: -0.03059707; Invisible Hand Error: 2.597 randomnum: 98
 End: 160115.215 Start:  160114.632 Theta: 1.27409 Ball Pos X: 0.1549067 Ball Pos Y: -0.2 Ball Pos Z: 0.5066772 Hand Pos X: 0.1646004 Hand Pos Y: -0.1974845 Hand Pos Z: 0.5196958 Head Pos X: -0.01569104 Head Pos Y: 0.01836178 Head Pos Z: -0.04839242 Head Rot X: 0.06984649 Head Rot Y: 0.005681179 Hand Rot Z: -0.0235642; Visible Hand Error: 0.937 randomnum: 120
 End: 160116.895 Start:  160116.312 Theta: 1.58825 Ball Pos X: -0.009246809 Ball Pos Y: -0.2 Ball Pos Z: 0.5297474 Hand Pos X: -0.01569568 Hand Pos Y: -0.2111935 Hand Pos Z: 0.5336747 Head Pos X: -0.01568866 Head Pos Y: 0.02046132 Head Pos Z: -0.04971886 Head Rot X: 0.05994591 Head Rot Y: -0.001827515 Hand Rot Z: -0.0248678; Visible Hand Error: 1.105 randomnum: 122
 End: 160118.576 Start:  160117.978 Theta: 1.570796 Ball Pos X: -2.315952E-08 Ball Pos Y: -0.2 Ball Pos Z: 0.5298281 Hand Pos X: -0.01346301 Hand Pos Y: -0.2571662 Hand Pos Z: 0.5276967 Head Pos X: -0.0182184 Head Pos Y: 0.01827404 Head Pos Z: -0.04451156 Head Rot X: 0.07191608 Head Rot Y: -0.004332738 Hand Rot Z: -0.02623464; Invisible Hand Error: 5.461 randomnum: 91
 End: 160120.215 Start:  160119.688 Theta: 1.239184 Ball Pos X: 0.1724951 Ball Pos Y: -0.2 Ball Pos Z: 0.5009623 Hand Pos X: 0.1738615 Hand Pos Y: -0.1996996 Hand Pos Z: 0.507183 Head Pos X: -0.01513684 Head Pos Y: 0.01727152 Head Pos Z: -0.04700637 Head Rot X: 0.07664257 Head Rot Y: 0.008092732 Hand Rot Z: -0.02352704; Visible Hand Error: 0.261 randomnum: 170
 End: 160121.881 Start:  160121.395 Theta: 1.239184 Ball Pos X: 0.1724951 Ball Pos Y: -0.2 Ball Pos Z: 0.5009623 Hand Pos X: 0.1771712 Hand Pos Y: -0.1893762 Hand Pos Z: 0.5101538 Head Pos X: -0.01654434 Head Pos Y: 0.01681659 Head Pos Z: -0.04652154 Head Rot X: 0.0774119 Head Rot Y: 0.007025238 Hand Rot Z: -0.02176771; Visible Hand Error: 1.364 randomnum: 184
 End: 160123.673 Start:  160123.035 Theta: 1.815143 Ball Pos X: -0.128177 Ball Pos Y: -0.2 Ball Pos Z: 0.5140899 Hand Pos X: -0.1026934 Hand Pos Y: -0.1865287 Hand Pos Z: 0.5200723 Head Pos X: -0.01769322 Head Pos Y: 0.01815021 Head Pos Z: -0.04107177 Head Rot X: 0.07303384 Head Rot Y: -0.005199839 Hand Rot Z: -0.02995609; Visible Hand Error: 2.958 randomnum: 157
 End: 160125.465 Start:  160124.826 Theta: 1.570796 Ball Pos X: -2.315952E-08 Ball Pos Y: -0.2 Ball Pos Z: 0.5298281 Hand Pos X: -0.01598743 Hand Pos Y: -0.2681428 Hand Pos Z: 0.5295334 Head Pos X: -0.01632261 Head Pos Y: 0.01887953 Head Pos Z: -0.04210472 Head Rot X: 0.07223931 Head Rot Y: -0.003568395 Hand Rot Z: -0.03300086; Invisible Hand Error: 6.365 randomnum: 4
 End: 160127.298 Start:  160126.576 Theta: 1.797689 Ball Pos X: -0.1191854 Ball Pos Y: -0.2 Ball Pos Z: 0.5162486 Hand Pos X: -0.1313336 Hand Pos Y: -0.243147 Hand Pos Z: 0.5163378 Head Pos X: -0.02278554 Head Pos Y: 0.01831305 Head Pos Z: -0.03506625 Head Rot X: 0.07527217 Head Rot Y: -0.0146048 Hand Rot Z: -0.02811215; Invisible Hand Error: 4.025 randomnum: 74
 End: 160128.978 Start:  160128.395 Theta: 1.082104 Ball Pos X: 0.2487392 Ball Pos Y: -0.2 Ball Pos Z: 0.4678104 Hand Pos X: 0.2535053 Hand Pos Y: -0.2184155 Hand Pos Z: 0.4805357 Head Pos X: -0.01445568 Head Pos Y: 0.01435196 Head Pos Z: -0.03999555 Head Rot X: 0.08670638 Head Rot Y: 0.0223678 Hand Rot Z: -0.02614181; Invisible Hand Error: 1.232 randomnum: 73
 End: 160130.854 Start:  160130.159 Theta: 2.059489 Ball Pos X: -0.2487392 Ball Pos Y: -0.2 Ball Pos Z: 0.4678104 Hand Pos X: -0.2705553 Hand Pos Y: -0.1932396 Hand Pos Z: 0.4671177 Head Pos X: -0.02524412 Head Pos Y: 0.01810703 Head Pos Z: -0.03565741 Head Rot X: 0.07480877 Head Rot Y: -0.01607457 Hand Rot Z: -0.02956869; Visible Hand Error: 2.186 randomnum: 154
 End: 160132.604 Start:  160132.048 Theta: 1.553343 Ball Pos X: 0.009246763 Ball Pos Y: -0.2 Ball Pos Z: 0.5297474 Hand Pos X: 0.01392739 Hand Pos Y: -0.1954817 Hand Pos Z: 0.5349489 Head Pos X: -0.007077754 Head Pos Y: 0.01778975 Head Pos Z: -0.04421949 Head Rot X: 0.07707392 Head Rot Y: 0.01033987 Hand Rot Z: -0.040799; Visible Hand Error: 0.767 randomnum: 129
 End: 160134.298 Start:  160133.715 Theta: 1.291544 Ball Pos X: 0.1460404 Ball Pos Y: -0.2 Ball Pos Z: 0.5093035 Hand Pos X: 0.1254472 Hand Pos Y: -0.2339048 Hand Pos Z: 0.5163634 Head Pos X: -0.0110299 Head Pos Y: 0.01640126 Head Pos Z: -0.04415798 Head Rot X: 0.08096565 Head Rot Y: 0.01488399 Hand Rot Z: -0.03207018; Invisible Hand Error: 3.766 randomnum: 87
 End: 160136.076 Start:  160135.438 Theta: 1.518436 Ball Pos X: 0.02772907 Ball Pos Y: -0.2 Ball Pos Z: 0.529102 Hand Pos X: 0.004973233 Hand Pos Y: -0.253669 Hand Pos Z: 0.5397367 Head Pos X: -0.01442027 Head Pos Y: 0.01817551 Head Pos Z: -0.04282069 Head Rot X: 0.07592769 Head Rot Y: 0.005314281 Hand Rot Z: -0.03275584; Invisible Hand Error: 5.035 randomnum: 37
 End: 160137.826 Start:  160137.215 Theta: 1.361357 Ball Pos X: 0.1101574 Ball Pos Y: -0.2 Ball Pos Z: 0.51825 Hand Pos X: 0.08949471 Hand Pos Y: -0.2612823 Hand Pos Z: 0.5232248 Head Pos X: -0.01174653 Head Pos Y: 0.01746076 Head Pos Z: -0.04402733 Head Rot X: 0.07790716 Head Rot Y: 0.007564781 Hand Rot Z: -0.03324969; Invisible Hand Error: 5.913 randomnum: 27
 End: 160139.687 Start:  160138.978 Theta: 1.902409 Ball Pos X: -0.1724952 Ball Pos Y: -0.2 Ball Pos Z: 0.5009623 Hand Pos X: -0.1713065 Hand Pos Y: -0.1891195 Hand Pos Z: 0.5067941 Head Pos X: -0.01751649 Head Pos Y: 0.02225637 Head Pos Z: -0.05214703 Head Rot X: 0.05322432 Head Rot Y: -0.01055403 Hand Rot Z: -0.03378582; Visible Hand Error: 1.249 randomnum: 130
 End: 160141.423 Start:  160140.826 Theta: 1.500983 Ball Pos X: 0.0369589 Ball Pos Y: -0.2 Ball Pos Z: 0.5285375 Hand Pos X: 0.02955296 Hand Pos Y: -0.2058269 Hand Pos Z: 0.5397479 Head Pos X: -0.008112729 Head Pos Y: 0.02085674 Head Pos Z: -0.05129039 Head Rot X: 0.05988967 Head Rot Y: 0.006113851 Hand Rot Z: -0.0378157; Visible Hand Error: 0.827 randomnum: 155
 End: 160143.242 Start:  160142.548 Theta: 2.024582 Ball Pos X: -0.2322613 Ball Pos Y: -0.2 Ball Pos Z: 0.4762063 Hand Pos X: -0.2408915 Hand Pos Y: -0.1903304 Hand Pos Z: 0.4747487 Head Pos X: -0.01855671 Head Pos Y: 0.01949772 Head Pos Z: -0.04575408 Head Rot X: 0.06841768 Head Rot Y: -0.006292605 Hand Rot Z: -0.03534489; Visible Hand Error: 1.317 randomnum: 110
 End: 160145.062 Start:  160144.423 Theta: 1.815143 Ball Pos X: -0.128177 Ball Pos Y: -0.2 Ball Pos Z: 0.5140899 Hand Pos X: -0.1299175 Hand Pos Y: -0.2065208 Hand Pos Z: 0.5215778 Head Pos X: -0.01007515 Head Pos Y: 0.01874605 Head Pos Z: -0.04557717 Head Rot X: 0.07181458 Head Rot Y: -0.01617914 Hand Rot Z: -0.04187761; Visible Hand Error: 0.337 randomnum: 171
 End: 160146.771 Start:  160146.159 Theta: 1.43117 Ball Pos X: 0.07373782 Ball Pos Y: -0.2 Ball Pos Z: 0.5246718 Hand Pos X: 0.05228356 Hand Pos Y: -0.2596657 Hand Pos Z: 0.5250324 Head Pos X: -0.01302045 Head Pos Y: 0.01935181 Head Pos Z: -0.04810083 Head Rot X: 0.0674219 Head Rot Y: 0.001444703 Hand Rot Z: -0.03453697; Invisible Hand Error: 5.916 randomnum: 9
 End: 160148.478 Start:  160147.868 Theta: 1.396263 Ball Pos X: 0.09200364 Ball Pos Y: -0.2 Ball Pos Z: 0.5217788 Hand Pos X: 0.0867013 Hand Pos Y: -0.2571333 Hand Pos Z: 0.5296553 Head Pos X: -0.01406503 Head Pos Y: 0.01949891 Head Pos Z: -0.05146301 Head Rot X: 0.06501321 Head Rot Y: -0.004360334 Hand Rot Z: -0.03228953; Invisible Hand Error: 4.961 randomnum: 22
 End: 160150.285 Start:  160149.645 Theta: 1.658063 Ball Pos X: -0.04617757 Ball Pos Y: -0.2 Ball Pos Z: 0.5278119 Hand Pos X: -0.06481768 Hand Pos Y: -0.2438903 Hand Pos Z: 0.5339421 Head Pos X: -0.01904362 Head Pos Y: 0.02150363 Head Pos Z: -0.05192184 Head Rot X: 0.05703971 Head Rot Y: -0.0130616 Hand Rot Z: -0.02518416; Invisible Hand Error: 4.113 randomnum: 6
 End: 160151.910 Start:  160151.368 Theta: 1.134464 Ball Pos X: 0.223915 Ball Pos Y: -0.2 Ball Pos Z: 0.4801873 Hand Pos X: 0.236659 Hand Pos Y: -0.1931337 Hand Pos Z: 0.4828138 Head Pos X: -0.01689154 Head Pos Y: 0.02047262 Head Pos Z: -0.05703366 Head Rot X: 0.05933529 Head Rot Y: 0.007287531 Hand Rot Z: -0.02076811; Visible Hand Error: 1.393 randomnum: 102
 End: 160153.604 Start:  160153.021 Theta: 1.169371 Ball Pos X: 0.2070203 Ball Pos Y: -0.2 Ball Pos Z: 0.4877093 Hand Pos X: 0.1936834 Hand Pos Y: -0.2388766 Hand Pos Z: 0.4948396 Head Pos X: -0.01355499 Head Pos Y: 0.02093869 Head Pos Z: -0.0581286 Head Rot X: 0.05408075 Head Rot Y: 0.005008906 Hand Rot Z: -0.02499384; Invisible Hand Error: 3.831 randomnum: 48
 End: 160155.298 Start:  160154.688 Theta: 1.239184 Ball Pos X: 0.1724951 Ball Pos Y: -0.2 Ball Pos Z: 0.5009623 Hand Pos X: 0.177617 Hand Pos Y: -0.2077717 Hand Pos Z: 0.507284 Head Pos X: -0.01715356 Head Pos Y: 0.02043933 Head Pos Z: -0.05865598 Head Rot X: 0.05710581 Head Rot Y: 0.001658655 Hand Rot Z: -0.02402656; Visible Hand Error: 0.532 randomnum: 168
 End: 160157.007 Start:  160156.340 Theta: 1.780236 Ball Pos X: -0.1101575 Ball Pos Y: -0.2 Ball Pos Z: 0.51825 Hand Pos X: -0.09684043 Hand Pos Y: -0.2442461 Hand Pos Z: 0.5236458 Head Pos X: -0.01679552 Head Pos Y: 0.02059397 Head Pos Z: -0.05311894 Head Rot X: 0.06026135 Head Rot Y: -0.005563846 Hand Rot Z: -0.03050884; Invisible Hand Error: 4.2 randomnum: 32
 End: 160158.632 Start:  160158.020 Theta: 1.58825 Ball Pos X: -0.009246809 Ball Pos Y: -0.2 Ball Pos Z: 0.5297474 Hand Pos X: -0.01141484 Hand Pos Y: -0.2641985 Hand Pos Z: 0.5289907 Head Pos X: -0.01256817 Head Pos Y: 0.02051526 Head Pos Z: -0.05287933 Head Rot X: 0.06220236 Head Rot Y: -0.008223564 Hand Rot Z: -0.03715397; Invisible Hand Error: 5.857 randomnum: 42
 End: 160200.243 Start:  160159.688 Theta: 1.605703 Ball Pos X: -0.01849078 Ball Pos Y: -0.2 Ball Pos Z: 0.5295053 Hand Pos X: -0.03686446 Hand Pos Y: -0.1963324 Hand Pos Z: 0.5358042 Head Pos X: -0.009475709 Head Pos Y: 0.02020907 Head Pos Z: -0.05392766 Head Rot X: 0.05988572 Head Rot Y: -0.002458483 Hand Rot Z: -0.03655238; Visible Hand Error: 1.911 randomnum: 139
 End: 160202.104 Start:  160201.285 Theta: 2.059489 Ball Pos X: -0.2487392 Ball Pos Y: -0.2 Ball Pos Z: 0.4678104 Hand Pos X: -0.2737818 Hand Pos Y: -0.2447807 Hand Pos Z: 0.4531409 Head Pos X: -0.03001052 Head Pos Y: 0.0200423 Head Pos Z: -0.05025411 Head Rot X: 0.06445292 Head Rot Y: -0.0292103 Hand Rot Z: -0.02934661; Invisible Hand Error: 5.046 randomnum: 33
 End: 160203.785 Start:  160203.229 Theta: 1.047198 Ball Pos X: 0.264914 Ball Pos Y: -0.2 Ball Pos Z: 0.4588446 Hand Pos X: 0.2782445 Hand Pos Y: -0.2101157 Hand Pos Z: 0.4805925 Head Pos X: -0.007963419 Head Pos Y: 0.01584822 Head Pos Z: -0.05352974 Head Rot X: 0.07937665 Head Rot Y: 0.02310771 Hand Rot Z: -0.0358757; Visible Hand Error: 0.079 randomnum: 105
 End: 160205.479 Start:  160204.923 Theta: 1.343904 Ball Pos X: 0.1191854 Ball Pos Y: -0.2 Ball Pos Z: 0.5162486 Hand Pos X: 0.1309004 Hand Pos Y: -0.1907018 Hand Pos Z: 0.5217167 Head Pos X: -0.01457894 Head Pos Y: 0.01806223 Head Pos Z: -0.05503845 Head Rot X: 0.0721598 Head Rot Y: -0.002826969 Hand Rot Z: -0.02515169; Visible Hand Error: 1.543 randomnum: 187
 End: 160207.146 Start:  160206.479 Theta: 1.919862 Ball Pos X: -0.1812119 Ball Pos Y: -0.2 Ball Pos Z: 0.4978755 Hand Pos X: -0.1745875 Hand Pos Y: -0.1902553 Hand Pos Z: 0.5021609 Head Pos X: -0.01268667 Head Pos Y: 0.01915753 Head Pos Z: -0.05543613 Head Rot X: 0.06754218 Head Rot Y: -0.006719226 Hand Rot Z: -0.03523063; Visible Hand Error: 1.259 randomnum: 195
 End: 160208.896 Start:  160208.188 Theta: 2.024582 Ball Pos X: -0.2322613 Ball Pos Y: -0.2 Ball Pos Z: 0.4762063 Hand Pos X: -0.239378 Hand Pos Y: -0.1961616 Hand Pos Z: 0.4866296 Head Pos X: -0.02433419 Head Pos Y: 0.01929304 Head Pos Z: -0.04906917 Head Rot X: 0.0700526 Head Rot Y: -0.02009614 Hand Rot Z: -0.03483543; Visible Hand Error: 0.815 randomnum: 158
 End: 160210.479 Start:  160209.923 Theta: 1.343904 Ball Pos X: 0.1191854 Ball Pos Y: -0.2 Ball Pos Z: 0.5162486 Hand Pos X: 0.1338455 Hand Pos Y: -0.1880738 Hand Pos Z: 0.5174895 Head Pos X: -0.01130628 Head Pos Y: 0.01744989 Head Pos Z: -0.05308115 Head Rot X: 0.07398062 Head Rot Y: 0.003337127 Hand Rot Z: -0.03323868; Visible Hand Error: 1.915 randomnum: 118
 End: 160212.271 Start:  160211.535 Theta: 1.954769 Ball Pos X: -0.1984771 Ball Pos Y: -0.2 Ball Pos Z: 0.491248 Hand Pos X: -0.2011731 Hand Pos Y: -0.23323 Hand Pos Z: 0.4898039 Head Pos X: -0.02615964 Head Pos Y: 0.01792806 Head Pos Z: -0.04927421 Head Rot X: 0.07476079 Head Rot Y: -0.01339152 Hand Rot Z: -0.03255048; Invisible Hand Error: 3.106 randomnum: 19
 End: 160213.882 Start:  160213.272 Theta: 1.850049 Ball Pos X: -0.1460404 Ball Pos Y: -0.2 Ball Pos Z: 0.5093035 Hand Pos X: -0.1543649 Hand Pos Y: -0.1891099 Hand Pos Z: 0.5109335 Head Pos X: -0.01723593 Head Pos Y: 0.01699245 Head Pos Z: -0.04981172 Head Rot X: 0.07738201 Head Rot Y: -0.011871 Hand Rot Z: -0.03298923; Visible Hand Error: 1.396 randomnum: 189
 End: 160215.452 Start:  160214.910 Theta: 1.204277 Ball Pos X: 0.1898734 Ball Pos Y: -0.2 Ball Pos Z: 0.4946371 Hand Pos X: 0.1776595 Hand Pos Y: -0.206999 Hand Pos Z: 0.5032141 Head Pos X: -0.01628649 Head Pos Y: 0.01773661 Head Pos Z: -0.05178392 Head Rot X: 0.07357055 Head Rot Y: 0.01051647 Hand Rot Z: -0.03066833; Visible Hand Error: 1.542 randomnum: 106
 End: 160217.062 Start:  160216.535 Theta: 1.117011 Ball Pos X: 0.2322613 Ball Pos Y: -0.2 Ball Pos Z: 0.4762063 Hand Pos X: 0.2351781 Hand Pos Y: -0.2101725 Hand Pos Z: 0.484903 Head Pos X: -0.01661211 Head Pos Y: 0.0158577 Head Pos Z: -0.05368042 Head Rot X: 0.08133075 Head Rot Y: 0.01334747 Hand Rot Z: -0.0252765; Visible Hand Error: 0.636 randomnum: 183
 End: 160218.812 Start:  160218.174 Theta: 1.902409 Ball Pos X: -0.1724952 Ball Pos Y: -0.2 Ball Pos Z: 0.5009623 Hand Pos X: -0.1670496 Hand Pos Y: -0.1833483 Hand Pos Z: 0.504902 Head Pos X: -0.02089131 Head Pos Y: 0.01755279 Head Pos Z: -0.05070937 Head Rot X: 0.07457974 Head Rot Y: -0.009039522 Hand Rot Z: -0.03142919; Visible Hand Error: 1.782 randomnum: 185
 End: 160220.479 Start:  160219.896 Theta: 1.151917 Ball Pos X: 0.2155005 Ball Pos Y: -0.2 Ball Pos Z: 0.4840221 Hand Pos X: 0.2105009 Hand Pos Y: -0.2377472 Hand Pos Z: 0.4947789 Head Pos X: -0.012348 Head Pos Y: 0.01636329 Head Pos Z: -0.05469728 Head Rot X: 0.07569648 Head Rot Y: 0.01554283 Hand Rot Z: -0.03464425; Invisible Hand Error: 3.293 randomnum: 43
 End: 160222.105 Start:  160221.605 Theta: 1.22173 Ball Pos X: 0.1812119 Ball Pos Y: -0.2 Ball Pos Z: 0.4978755 Hand Pos X: 0.2022519 Hand Pos Y: -0.1822226 Hand Pos Z: 0.4899411 Head Pos X: -0.01350886 Head Pos Y: 0.0184319 Head Pos Z: -0.05617297 Head Rot X: 0.06908553 Head Rot Y: 0.01509273 Hand Rot Z: -0.02899842; Visible Hand Error: 2.855 randomnum: 194
 End: 160223.938 Start:  160223.216 Theta: 1.989675 Ball Pos X: -0.2155005 Ball Pos Y: -0.2 Ball Pos Z: 0.484022 Hand Pos X: -0.2056625 Hand Pos Y: -0.1960636 Hand Pos Z: 0.4886132 Head Pos X: -0.02837408 Head Pos Y: 0.01844311 Head Pos Z: -0.04993296 Head Rot X: 0.06965916 Head Rot Y: -0.01869304 Hand Rot Z: -0.03344155; Visible Hand Error: 1.164 randomnum: 111
 End: 160225.729 Start:  160225.035 Theta: 1.902409 Ball Pos X: -0.1724952 Ball Pos Y: -0.2 Ball Pos Z: 0.5009623 Hand Pos X: -0.1641507 Hand Pos Y: -0.1941088 Hand Pos Z: 0.5061681 Head Pos X: -0.02429909 Head Pos Y: 0.01756686 Head Pos Z: -0.049456 Head Rot X: 0.07373621 Head Rot Y: -0.01915718 Hand Rot Z: -0.03168822; Visible Hand Error: 1.16 randomnum: 192
 End: 160227.382 Start:  160226.785 Theta: 1.518436 Ball Pos X: 0.02772907 Ball Pos Y: -0.2 Ball Pos Z: 0.529102 Hand Pos X: 0.02729798 Hand Pos Y: -0.2075858 Hand Pos Z: 0.5398285 Head Pos X: -0.01654321 Head Pos Y: 0.01829213 Head Pos Z: -0.05253482 Head Rot X: 0.07169873 Head Rot Y: -0.002735138 Hand Rot Z: -0.03301279; Visible Hand Error: 0.343 randomnum: 177
 End: 160229.146 Start:  160228.438 Theta: 1.937315 Ball Pos X: -0.1898734 Ball Pos Y: -0.2 Ball Pos Z: 0.4946371 Hand Pos X: -0.1880922 Hand Pos Y: -0.2118403 Hand Pos Z: 0.5020431 Head Pos X: -0.02578568 Head Pos Y: 0.01636928 Head Pos Z: -0.05076826 Head Rot X: 0.07780656 Head Rot Y: -0.02116512 Hand Rot Z: -0.02435065; Visible Hand Error: 0.98 randomnum: 193
 End: 160230.910 Start:  160230.201 Theta: 1.919862 Ball Pos X: -0.1812119 Ball Pos Y: -0.2 Ball Pos Z: 0.4978755 Hand Pos X: -0.1907486 Hand Pos Y: -0.2582421 Hand Pos Z: 0.4946665 Head Pos X: -0.02762038 Head Pos Y: 0.0184778 Head Pos Z: -0.0465045 Head Rot X: 0.0710349 Head Rot Y: -0.02524948 Hand Rot Z: -0.02362589; Invisible Hand Error: 5.383 randomnum: 36
 End: 160232.605 Start:  160231.979 Theta: 1.553343 Ball Pos X: 0.009246763 Ball Pos Y: -0.2 Ball Pos Z: 0.5297474 Hand Pos X: -0.006102487 Hand Pos Y: -0.2638925 Hand Pos Z: 0.5337418 Head Pos X: -0.01476002 Head Pos Y: 0.01868141 Head Pos Z: -0.04924059 Head Rot X: 0.06841115 Head Rot Y: -0.004344212 Hand Rot Z: -0.03573066; Invisible Hand Error: 5.828 randomnum: 59
 End: 160234.326 Start:  160233.729 Theta: 1.27409 Ball Pos X: 0.1549067 Ball Pos Y: -0.2 Ball Pos Z: 0.5066772 Hand Pos X: 0.1447307 Hand Pos Y: -0.2583618 Hand Pos Z: 0.5147309 Head Pos X: -0.01286405 Head Pos Y: 0.0171147 Head Pos Z: -0.05045736 Head Rot X: 0.07642846 Head Rot Y: 0.007575659 Hand Rot Z: -0.03195776; Invisible Hand Error: 5.246 randomnum: 93
 End: 160236.243 Start:  160235.438 Theta: 1.937315 Ball Pos X: -0.1898734 Ball Pos Y: -0.2 Ball Pos Z: 0.4946371 Hand Pos X: -0.21149 Hand Pos Y: -0.2342803 Hand Pos Z: 0.4850671 Head Pos X: -0.01882905 Head Pos Y: 0.01820004 Head Pos Z: -0.04868984 Head Rot X: 0.07350928 Head Rot Y: -0.00240595 Hand Rot Z: -0.04729812; Invisible Hand Error: 3.98 randomnum: 72
 End: 160238.007 Start:  160237.299 Theta: 1.745329 Ball Pos X: -0.09200369 Ball Pos Y: -0.2 Ball Pos Z: 0.5217788 Hand Pos X: -0.09779026 Hand Pos Y: -0.2618476 Hand Pos Z: 0.5219357 Head Pos X: -0.01970112 Head Pos Y: 0.01621273 Head Pos Z: -0.042467 Head Rot X: 0.08440737 Head Rot Y: -0.00325048 Hand Rot Z: -0.03843985; Invisible Hand Error: 5.596 randomnum: 49
 End: 160239.701 Start:  160239.049 Theta: 1.658063 Ball Pos X: -0.04617757 Ball Pos Y: -0.2 Ball Pos Z: 0.5278119 Hand Pos X: -0.06667767 Hand Pos Y: -0.2486449 Hand Pos Z: 0.5245132 Head Pos X: -0.01781589 Head Pos Y: 0.01689541 Head Pos Z: -0.04943514 Head Rot X: 0.0796051 Head Rot Y: -0.005999118 Hand Rot Z: -0.03663274; Invisible Hand Error: 4.957 randomnum: 88
 End: 160241.410 Start:  160240.785 Theta: 1.43117 Ball Pos X: 0.07373782 Ball Pos Y: -0.2 Ball Pos Z: 0.5246718 Hand Pos X: 0.05296398 Hand Pos Y: -0.2637638 Hand Pos Z: 0.5291797 Head Pos X: -0.01580566 Head Pos Y: 0.0172247 Head Pos Z: -0.04698813 Head Rot X: 0.07821822 Head Rot Y: -0.001950987 Hand Rot Z: -0.03633583; Invisible Hand Error: 6.071 randomnum: 84
 End: 160243.077 Start:  160242.479 Theta: 1.623156 Ball Pos X: -0.02772911 Ball Pos Y: -0.2 Ball Pos Z: 0.529102 Hand Pos X: -0.05254614 Hand Pos Y: -0.2575674 Hand Pos Z: 0.5276991 Head Pos X: -0.01282084 Head Pos Y: 0.01744285 Head Pos Z: -0.04334867 Head Rot X: 0.07961588 Head Rot Y: -0.001095567 Hand Rot Z: -0.04081732; Invisible Hand Error: 5.778 randomnum: 29
 End: 160244.729 Start:  160244.160 Theta: 1.43117 Ball Pos X: 0.07373782 Ball Pos Y: -0.2 Ball Pos Z: 0.5246718 Hand Pos X: 0.05517763 Hand Pos Y: -0.2673261 Hand Pos Z: 0.5233927 Head Pos X: -0.01396579 Head Pos Y: 0.01680633 Head Pos Z: -0.04511058 Head Rot X: 0.07913192 Head Rot Y: 0.003527774 Hand Rot Z: -0.03953826; Invisible Hand Error: 6.505 randomnum: 17
 End: 160246.577 Start:  160245.771 Theta: 1.850049 Ball Pos X: -0.1460404 Ball Pos Y: -0.2 Ball Pos Z: 0.5093035 Hand Pos X: -0.170572 Hand Pos Y: -0.2415546 Hand Pos Z: 0.5031763 Head Pos X: -0.02566642 Head Pos Y: 0.01967409 Head Pos Z: -0.04752564 Head Rot X: 0.06602907 Head Rot Y: -0.01070918 Hand Rot Z: -0.0401594; Invisible Hand Error: 4.531 randomnum: 23
 End: 160248.355 Start:  160247.590 Theta: 1.972222 Ball Pos X: -0.2070203 Ball Pos Y: -0.2 Ball Pos Z: 0.4877093 Hand Pos X: -0.2185101 Hand Pos Y: -0.2658075 Hand Pos Z: 0.4811879 Head Pos X: -0.01802737 Head Pos Y: 0.02033773 Head Pos Z: -0.04278648 Head Rot X: 0.06884074 Head Rot Y: -0.01968936 Hand Rot Z: -0.05168669; Invisible Hand Error: 6.16 randomnum: 41
 End: 160249.993 Start:  160249.410 Theta: 1.22173 Ball Pos X: 0.1812119 Ball Pos Y: -0.2 Ball Pos Z: 0.4978755 Hand Pos X: 0.1817287 Hand Pos Y: -0.1920533 Hand Pos Z: 0.5080585 Head Pos X: -0.0088197 Head Pos Y: 0.01988935 Head Pos Z: -0.05478787 Head Rot X: 0.06388693 Head Rot Y: 0.009598531 Hand Rot Z: -0.03601315; Visible Hand Error: 1.129 randomnum: 162
 End: 160251.688 Start:  160251.133 Theta: 1.082104 Ball Pos X: 0.2487392 Ball Pos Y: -0.2 Ball Pos Z: 0.4678104 Hand Pos X: 0.2486142 Hand Pos Y: -0.2272725 Hand Pos Z: 0.4743247 Head Pos X: -0.01625651 Head Pos Y: 0.01728201 Head Pos Z: -0.05493331 Head Rot X: 0.07377191 Head Rot Y: 0.01504621 Hand Rot Z: -0.02896442; Invisible Hand Error: 2.336 randomnum: 79
 End: 160253.494 Start:  160252.841 Theta: 1.832596 Ball Pos X: -0.1371297 Ball Pos Y: -0.2 Ball Pos Z: 0.5117746 Hand Pos X: -0.1376909 Hand Pos Y: -0.1872818 Hand Pos Z: 0.5135921 Head Pos X: -0.02136016 Head Pos Y: 0.01940405 Head Pos Z: -0.05019617 Head Rot X: 0.06673097 Head Rot Y: -0.005930207 Hand Rot Z: -0.03279222; Visible Hand Error: 1.278 randomnum: 152
 End: 160255.105 Start:  160254.577 Theta: 1.099557 Ball Pos X: 0.2405369 Ball Pos Y: -0.2 Ball Pos Z: 0.4720803 Hand Pos X: 0.2291587 Hand Pos Y: -0.2049475 Hand Pos Z: 0.4796846 Head Pos X: -0.02015233 Head Pos Y: 0.01551113 Head Pos Z: -0.05163288 Head Rot X: 0.08089048 Head Rot Y: 0.007183549 Hand Rot Z: -0.02521593; Visible Hand Error: 1.426 randomnum: 188
 End: 160256.882 Start:  160256.258 Theta: 1.27409 Ball Pos X: 0.1549067 Ball Pos Y: -0.2 Ball Pos Z: 0.5066772 Hand Pos X: 0.1509717 Hand Pos Y: -0.2371376 Hand Pos Z: 0.5160594 Head Pos X: -0.01779163 Head Pos Y: 0.01803362 Head Pos Z: -0.05193889 Head Rot X: 0.07247309 Head Rot Y: -0.001013044 Hand Rot Z: -0.02858896; Invisible Hand Error: 3.184 randomnum: 95
 End: 160258.521 Start:  160257.993 Theta: 1.099557 Ball Pos X: 0.2405369 Ball Pos Y: -0.2 Ball Pos Z: 0.4720803 Hand Pos X: 0.2309379 Hand Pos Y: -0.2246467 Hand Pos Z: 0.4813461 Head Pos X: -0.01981372 Head Pos Y: 0.0162915 Head Pos Z: -0.05280662 Head Rot X: 0.07838819 Head Rot Y: 0.003674223 Hand Rot Z: -0.0223958; Invisible Hand Error: 2.489 randomnum: 94
 End: 160300.382 Start:  160259.716 Theta: 1.710423 Ball Pos X: -0.07373787 Ball Pos Y: -0.2 Ball Pos Z: 0.5246718 Hand Pos X: -0.0586281 Hand Pos Y: -0.1934128 Hand Pos Z: 0.5373203 Head Pos X: -0.01853013 Head Pos Y: 0.01923236 Head Pos Z: -0.05096185 Head Rot X: 0.06619066 Head Rot Y: -0.001476413 Hand Rot Z: -0.03290228; Visible Hand Error: 1.937 randomnum: 104
 End: 160302.077 Start:  160301.479 Theta: 1.117011 Ball Pos X: 0.2322613 Ball Pos Y: -0.2 Ball Pos Z: 0.4762063 Hand Pos X: 0.2305665 Hand Pos Y: -0.2365232 Hand Pos Z: 0.4766319 Head Pos X: -0.01410103 Head Pos Y: 0.01649627 Head Pos Z: -0.05310929 Head Rot X: 0.07666764 Head Rot Y: 0.01351099 Hand Rot Z: -0.0331546; Invisible Hand Error: 3.395 randomnum: 75
 End: 160303.979 Start:  160303.216 Theta: 1.989675 Ball Pos X: -0.2155005 Ball Pos Y: -0.2 Ball Pos Z: 0.484022 Hand Pos X: -0.2354888 Hand Pos Y: -0.211282 Hand Pos Z: 0.4888549 Head Pos X: -0.0299238 Head Pos Y: 0.01661021 Head Pos Z: -0.04334974 Head Rot X: 0.08111049 Head Rot Y: -0.0111663 Hand Rot Z: -0.03206914; Visible Hand Error: 1.713 randomnum: 144
 End: 160305.660 Start:  160305.091 Theta: 1.308997 Ball Pos X: 0.1371296 Ball Pos Y: -0.2 Ball Pos Z: 0.5117746 Hand Pos X: 0.1464451 Hand Pos Y: -0.2065353 Hand Pos Z: 0.5110844 Head Pos X: -0.01222378 Head Pos Y: 0.01684836 Head Pos Z: -0.05044007 Head Rot X: 0.07712929 Head Rot Y: 0.005146791 Hand Rot Z: -0.0404582; Visible Hand Error: 1.075 randomnum: 108
 End: 160307.479 Start:  160306.772 Theta: 1.692969 Ball Pos X: -0.06456983 Ball Pos Y: -0.2 Ball Pos Z: 0.5258788 Hand Pos X: -0.08014977 Hand Pos Y: -0.2450072 Hand Pos Z: 0.5264738 Head Pos X: -0.02359033 Head Pos Y: 0.01582447 Head Pos Z: -0.04206634 Head Rot X: 0.08448181 Head Rot Y: -0.009320145 Hand Rot Z: -0.0304483; Invisible Hand Error: 4.305 randomnum: 64
 End: 160309.132 Start:  160308.536 Theta: 1.239184 Ball Pos X: 0.1724951 Ball Pos Y: -0.2 Ball Pos Z: 0.5009623 Hand Pos X: 0.173 Hand Pos Y: -0.2415592 Hand Pos Z: 0.4998587 Head Pos X: -0.01884407 Head Pos Y: 0.01644263 Head Pos Z: -0.04702091 Head Rot X: 0.07937939 Head Rot Y: 0.0007719994 Hand Rot Z: -0.02840344; Invisible Hand Error: 3.865 randomnum: 52
 End: 160310.979 Start:  160310.313 Theta: 1.780236 Ball Pos X: -0.1101575 Ball Pos Y: -0.2 Ball Pos Z: 0.51825 Hand Pos X: -0.128334 Hand Pos Y: -0.2575895 Hand Pos Z: 0.513615 Head Pos X: -0.02279633 Head Pos Y: 0.01549184 Head Pos Z: -0.04155803 Head Rot X: 0.08726005 Head Rot Y: -0.01589072 Hand Rot Z: -0.02719488; Invisible Hand Error: 5.585 randomnum: 54
 End: 160312.660 Start:  160312.063 Theta: 1.553343 Ball Pos X: 0.009246763 Ball Pos Y: -0.2 Ball Pos Z: 0.5297474 Hand Pos X: 0.02289554 Hand Pos Y: -0.198642 Hand Pos Z: 0.5320579 Head Pos X: -0.01748252 Head Pos Y: 0.01629829 Head Pos Z: -0.04551148 Head Rot X: 0.08146432 Head Rot Y: -0.008412452 Hand Rot Z: -0.03040137; Visible Hand Error: 1.389 randomnum: 137
 End: 160314.341 Start:  160313.758 Theta: 1.151917 Ball Pos X: 0.2155005 Ball Pos Y: -0.2 Ball Pos Z: 0.4840221 Hand Pos X: 0.2369156 Hand Pos Y: -0.2006058 Hand Pos Z: 0.4774199 Head Pos X: -0.0162642 Head Pos Y: 0.01433557 Head Pos Z: -0.04815829 Head Rot X: 0.08865005 Head Rot Y: 0.009262269 Hand Rot Z: -0.02510556; Visible Hand Error: 2.239 randomnum: 159
 End: 160316.161 Start:  160315.494 Theta: 1.937315 Ball Pos X: -0.1898734 Ball Pos Y: -0.2 Ball Pos Z: 0.4946371 Hand Pos X: -0.2000711 Hand Pos Y: -0.1925506 Hand Pos Z: 0.4945966 Head Pos X: -0.02557164 Head Pos Y: 0.01757348 Head Pos Z: -0.04259312 Head Rot X: 0.07808925 Head Rot Y: -0.01022009 Hand Rot Z: -0.03502584; Visible Hand Error: 1.274 randomnum: 153
 End: 160317.924 Start:  160317.258 Theta: 2.076942 Ball Pos X: -0.2568658 Ball Pos Y: -0.2 Ball Pos Z: 0.463398 Hand Pos X: -0.2676581 Hand Pos Y: -0.1936677 Hand Pos Z: 0.460559 Head Pos X: -0.0319556 Head Pos Y: 0.01481014 Head Pos Z: -0.04027843 Head Rot X: 0.08719658 Head Rot Y: -0.02777963 Hand Rot Z: -0.0310533; Visible Hand Error: 1.297 randomnum: 151
 End: 160319.716 Start:  160319.091 Theta: 1.064651 Ball Pos X: 0.2568657 Ball Pos Y: -0.2 Ball Pos Z: 0.4633981 Hand Pos X: 0.2828776 Hand Pos Y: -0.2033816 Hand Pos Z: 0.4483521 Head Pos X: -0.01327288 Head Pos Y: 0.01128533 Head Pos Z: -0.04301453 Head Rot X: 0.1028279 Head Rot Y: 0.03400357 Hand Rot Z: -0.03396941; Visible Hand Error: 3.052 randomnum: 143
 End: 160321.563 Start:  160320.896 Theta: 1.117011 Ball Pos X: 0.2322613 Ball Pos Y: -0.2 Ball Pos Z: 0.4762063 Hand Pos X: 0.21839 Hand Pos Y: -0.2388081 Hand Pos Z: 0.4832065 Head Pos X: -0.01497459 Head Pos Y: 0.01336557 Head Pos Z: -0.04602861 Head Rot X: 0.09436736 Head Rot Y: 0.01930629 Hand Rot Z: -0.02928378; Invisible Hand Error: 3.887 randomnum: 60
 End: 160323.341 Start:  160322.702 Theta: 1.413717 Ball Pos X: 0.08288332 Ball Pos Y: -0.2 Ball Pos Z: 0.523305 Hand Pos X: 0.06777564 Hand Pos Y: -0.2416806 Hand Pos Z: 0.5259234 Head Pos X: -0.01790625 Head Pos Y: 0.01402774 Head Pos Z: -0.04586983 Head Rot X: 0.08921447 Head Rot Y: 0.009523368 Hand Rot Z: -0.03235431; Invisible Hand Error: 4.116 randomnum: 50
 End: 160325.119 Start:  160324.438 Theta: 1.989675 Ball Pos X: -0.2155005 Ball Pos Y: -0.2 Ball Pos Z: 0.484022 Hand Pos X: -0.2141278 Hand Pos Y: -0.1875068 Hand Pos Z: 0.4914024 Head Pos X: -0.0267489 Head Pos Y: 0.01651171 Head Pos Z: -0.04305387 Head Rot X: 0.08156325 Head Rot Y: -0.01688579 Hand Rot Z: -0.03028196; Visible Hand Error: 1.464 randomnum: 181
 End: 160326.855 Start:  160326.244 Theta: 1.884956 Ball Pos X: -0.1637259 Ball Pos Y: -0.2 Ball Pos Z: 0.5038964 Hand Pos X: -0.1550793 Hand Pos Y: -0.1856824 Hand Pos Z: 0.5068801 Head Pos X: -0.01537478 Head Pos Y: 0.01478511 Head Pos Z: -0.04284406 Head Rot X: 0.08928805 Head Rot Y: 0.00189165 Hand Rot Z: -0.04060236; Visible Hand Error: 1.66 randomnum: 174
 End: 160328.494 Start:  160327.925 Theta: 1.361357 Ball Pos X: 0.1101574 Ball Pos Y: -0.2 Ball Pos Z: 0.51825 Hand Pos X: 0.1194329 Hand Pos Y: -0.1866613 Hand Pos Z: 0.530498 Head Pos X: -0.01537812 Head Pos Y: 0.01638454 Head Pos Z: -0.04823112 Head Rot X: 0.08124831 Head Rot Y: 0.003887787 Hand Rot Z: -0.03370916; Visible Hand Error: 1.852 randomnum: 107
 End: 160330.147 Start:  160329.619 Theta: 1.343904 Ball Pos X: 0.1191854 Ball Pos Y: -0.2 Ball Pos Z: 0.5162486 Hand Pos X: 0.1335824 Hand Pos Y: -0.2132586 Hand Pos Z: 0.5265886 Head Pos X: -0.01736152 Head Pos Y: 0.01570836 Head Pos Z: -0.04716158 Head Rot X: 0.08374335 Head Rot Y: 0.002578596 Hand Rot Z: -0.02812465; Visible Hand Error: 1.376 randomnum: 145
 End: 160331.994 Start:  160331.230 Theta: 2.076942 Ball Pos X: -0.2568658 Ball Pos Y: -0.2 Ball Pos Z: 0.463398 Hand Pos X: -0.2737517 Hand Pos Y: -0.2301871 Hand Pos Z: 0.4531224 Head Pos X: -0.02981234 Head Pos Y: 0.01336831 Head Pos Z: -0.03811109 Head Rot X: 0.09139656 Head Rot Y: -0.01399258 Hand Rot Z: -0.03295689; Invisible Hand Error: 3.446 randomnum: 12
 End: 160333.730 Start:  160333.160 Theta: 1.658063 Ball Pos X: -0.04617757 Ball Pos Y: -0.2 Ball Pos Z: 0.5278119 Hand Pos X: -0.04896331 Hand Pos Y: -0.2007828 Hand Pos Z: 0.5322298 Head Pos X: -0.01908702 Head Pos Y: 0.01530951 Head Pos Z: -0.04337132 Head Rot X: 0.08482645 Head Rot Y: -0.01461064 Hand Rot Z: -0.03266315; Visible Hand Error: 0.257 randomnum: 148
 End: 160335.438 Start:  160334.799 Theta: 1.58825 Ball Pos X: -0.009246809 Ball Pos Y: -0.2 Ball Pos Z: 0.5297474 Hand Pos X: -0.01389308 Hand Pos Y: -0.2607175 Hand Pos Z: 0.5285522 Head Pos X: -0.01802307 Head Pos Y: 0.01740834 Head Pos Z: -0.04744959 Head Rot X: 0.07717331 Head Rot Y: -0.008285494 Hand Rot Z: -0.03270526; Invisible Hand Error: 5.586 randomnum: 55
 End: 160337.160 Start:  160336.536 Theta: 1.064651 Ball Pos X: 0.2568657 Ball Pos Y: -0.2 Ball Pos Z: 0.4633981 Hand Pos X: 0.2410986 Hand Pos Y: -0.2341596 Hand Pos Z: 0.4819484 Head Pos X: -0.01729101 Head Pos Y: 0.0145829 Head Pos Z: -0.04816163 Head Rot X: 0.08525716 Head Rot Y: 0.01332646 Hand Rot Z: -0.02463738; Invisible Hand Error: 3.593 randomnum: 26
 End: 160338.799 Start:  160338.244 Theta: 1.623156 Ball Pos X: -0.02772911 Ball Pos Y: -0.2 Ball Pos Z: 0.529102 Hand Pos X: -0.0464165 Hand Pos Y: -0.2013236 Hand Pos Z: 0.5360337 Head Pos X: -0.02130407 Head Pos Y: 0.01592043 Head Pos Z: -0.04606032 Head Rot X: 0.08335119 Head Rot Y: -0.01181813 Hand Rot Z: -0.02396813; Visible Hand Error: 1.832 randomnum: 186
 End: 160340.591 Start:  160339.897 Theta: 1.745329 Ball Pos X: -0.09200369 Ball Pos Y: -0.2 Ball Pos Z: 0.5217788 Hand Pos X: -0.09970711 Hand Pos Y: -0.2422991 Hand Pos Z: 0.5252243 Head Pos X: -0.01600283 Head Pos Y: 0.01462498 Head Pos Z: -0.04097712 Head Rot X: 0.09134348 Head Rot Y: -0.01614827 Hand Rot Z: -0.03428733; Invisible Hand Error: 3.765 randomnum: 100
 End: 160342.216 Start:  160341.660 Theta: 1.658063 Ball Pos X: -0.04617757 Ball Pos Y: -0.2 Ball Pos Z: 0.5278119 Hand Pos X: -0.04167125 Hand Pos Y: -0.1978895 Hand Pos Z: 0.5398266 Head Pos X: -0.01746553 Head Pos Y: 0.01456255 Head Pos Z: -0.04346347 Head Rot X: 0.08970409 Head Rot Y: -0.00516351 Hand Rot Z: -0.03194019; Visible Hand Error: 0.816 randomnum: 164
 End: 160343.869 Start:  160343.314 Theta: 1.518436 Ball Pos X: 0.02772907 Ball Pos Y: -0.2 Ball Pos Z: 0.529102 Hand Pos X: 0.03012598 Hand Pos Y: -0.2094711 Hand Pos Z: 0.5420411 Head Pos X: -0.01622146 Head Pos Y: 0.01354638 Head Pos Z: -0.0427357 Head Rot X: 0.09460282 Head Rot Y: -0.00692257 Hand Rot Z: -0.03241512; Visible Hand Error: 0.451 randomnum: 140
 End: 160345.786 Start:  160345.036 Theta: 1.919862 Ball Pos X: -0.1812119 Ball Pos Y: -0.2 Ball Pos Z: 0.4978755 Hand Pos X: -0.192007 Hand Pos Y: -0.2446958 Hand Pos Z: 0.4975009 Head Pos X: -0.02425015 Head Pos Y: 0.01719883 Head Pos Z: -0.03819847 Head Rot X: 0.07669266 Head Rot Y: -0.01598343 Hand Rot Z: -0.03907976; Invisible Hand Error: 4.097 randomnum: 92
 End: 160347.550 Start:  160346.855 Theta: 1.972222 Ball Pos X: -0.2070203 Ball Pos Y: -0.2 Ball Pos Z: 0.4877093 Hand Pos X: -0.2243381 Hand Pos Y: -0.2289358 Hand Pos Z: 0.4903649 Head Pos X: -0.01937515 Head Pos Y: 0.01469141 Head Pos Z: -0.03216052 Head Rot X: 0.0898762 Head Rot Y: -0.01268159 Hand Rot Z: -0.04732957; Invisible Hand Error: 2.749 randomnum: 8
 End: 160349.341 Start:  160348.675 Theta: 1.692969 Ball Pos X: -0.06456983 Ball Pos Y: -0.2 Ball Pos Z: 0.5258788 Hand Pos X: -0.07777557 Hand Pos Y: -0.2494526 Hand Pos Z: 0.5265885 Head Pos X: -0.01547778 Head Pos Y: 0.01586455 Head Pos Z: -0.03977489 Head Rot X: 0.08514601 Head Rot Y: -0.007995189 Hand Rot Z: -0.04176245; Invisible Hand Error: 4.613 randomnum: 66
 End: 160350.967 Start:  160350.411 Theta: 1.186824 Ball Pos X: 0.198477 Ball Pos Y: -0.2 Ball Pos Z: 0.491248 Hand Pos X: 0.2082718 Hand Pos Y: -0.1920914 Hand Pos Z: 0.4955866 Head Pos X: -0.01582384 Head Pos Y: 0.01501194 Head Pos Z: -0.04582763 Head Rot X: 0.0856535 Head Rot Y: 0.002689252 Hand Rot Z: -0.03079323; Visible Hand Error: 1.261 randomnum: 121
 End: 160352.689 Start:  160352.092 Theta: 1.675516 Ball Pos X: -0.05538214 Ball Pos Y: -0.2 Ball Pos Z: 0.5269256 Hand Pos X: -0.04944225 Hand Pos Y: -0.2066582 Hand Pos Z: 0.5330786 Head Pos X: -0.01392937 Head Pos Y: 0.01713175 Head Pos Z: -0.04423308 Head Rot X: 0.07897772 Head Rot Y: -0.005519828 Hand Rot Z: -0.03587274; Visible Hand Error: 0.781 randomnum: 112
 End: 160355.299 Start:  160353.786 Theta: 1.919862 Ball Pos X: -0.1812119 Ball Pos Y: -0.2 Ball Pos Z: 0.4978755 Hand Pos X: -0.1689965 Hand Pos Y: -0.2788226 Hand Pos Z: 0.497511 Head Pos X: -0.02678317 Head Pos Y: 0.01675284 Head Pos Z: -0.03427792 Head Rot X: 0.08114366 Head Rot Y: -0.03237578 Hand Rot Z: -0.0277902; Invisible Hand Error: 7.359 randomnum: 81
 End: 160357.272 Start:  160356.578 Theta: 1.850049 Ball Pos X: -0.1460404 Ball Pos Y: -0.2 Ball Pos Z: 0.5093035 Hand Pos X: -0.1682916 Hand Pos Y: -0.2502017 Hand Pos Z: 0.5043046 Head Pos X: -0.01531941 Head Pos Y: 0.01487109 Head Pos Z: -0.03378344 Head Rot X: 0.09327771 Head Rot Y: -0.01697844 Hand Rot Z: -0.05489043; Invisible Hand Error: 5.055 randomnum: 77
 End: 160359.022 Start:  160358.425 Theta: 1.58825 Ball Pos X: -0.009246809 Ball Pos Y: -0.2 Ball Pos Z: 0.5297474 Hand Pos X: -0.02729377 Hand Pos Y: -0.2311271 Hand Pos Z: 0.5308322 Head Pos X: -0.01652265 Head Pos Y: 0.01387239 Head Pos Z: -0.03836036 Head Rot X: 0.09579869 Head Rot Y: -0.00869191 Hand Rot Z: -0.03962402; Invisible Hand Error: 3.346 randomnum: 25
 End: 160400.634 Start:  160400.009 Theta: 1.448623 Ball Pos X: 0.06456979 Ball Pos Y: -0.2 Ball Pos Z: 0.5258788 Hand Pos X: 0.06498794 Hand Pos Y: -0.1903756 Hand Pos Z: 0.53368 Head Pos X: -0.01000023 Head Pos Y: 0.01450604 Head Pos Z: -0.04216981 Head Rot X: 0.09154773 Head Rot Y: -0.0001338427 Hand Rot Z: -0.04007306; Visible Hand Error: 1.182 randomnum: 115
 End: 160402.522 Start:  160401.758 Theta: 2.024582 Ball Pos X: -0.2322613 Ball Pos Y: -0.2 Ball Pos Z: 0.4762063 Hand Pos X: -0.2483588 Hand Pos Y: -0.2318502 Hand Pos Z: 0.4696279 Head Pos X: -0.03687972 Head Pos Y: 0.01764309 Head Pos Z: -0.03485596 Head Rot X: 0.07556551 Head Rot Y: -0.02885904 Hand Rot Z: -0.04030986; Invisible Hand Error: 3.376 randomnum: 16
 End: 160404.313 Start:  160403.717 Theta: 1.448623 Ball Pos X: 0.06456979 Ball Pos Y: -0.2 Ball Pos Z: 0.5258788 Hand Pos X: 0.04072674 Hand Pos Y: -0.2442612 Hand Pos Z: 0.5265345 Head Pos X: -0.01065725 Head Pos Y: 0.01485416 Head Pos Z: -0.03879952 Head Rot X: 0.08914299 Head Rot Y: 0.000483157 Hand Rot Z: -0.04705088; Invisible Hand Error: 4.774 randomnum: 97
 End: 160405.939 Start:  160405.439 Theta: 1.099557 Ball Pos X: 0.2405369 Ball Pos Y: -0.2 Ball Pos Z: 0.4720803 Hand Pos X: 0.2418949 Hand Pos Y: -0.2091915 Hand Pos Z: 0.4797321 Head Pos X: -0.01142335 Head Pos Y: 0.01356548 Head Pos Z: -0.04409695 Head Rot X: 0.09383813 Head Rot Y: 0.01739237 Hand Rot Z: -0.03491972; Visible Hand Error: 0.635 randomnum: 165
 End: 160407.731 Start:  160407.078 Theta: 2.024582 Ball Pos X: -0.2322613 Ball Pos Y: -0.2 Ball Pos Z: 0.4762063 Hand Pos X: -0.2269926 Hand Pos Y: -0.187766 Hand Pos Z: 0.4843779 Head Pos X: -0.02668262 Head Pos Y: 0.01507258 Head Pos Z: -0.03374696 Head Rot X: 0.08819533 Head Rot Y: -0.0104034 Hand Rot Z: -0.04171195; Visible Hand Error: 1.579 randomnum: 109
 End: 160409.453 Start:  160408.911 Theta: 1.658063 Ball Pos X: -0.04617757 Ball Pos Y: -0.2 Ball Pos Z: 0.5278119 Hand Pos X: -0.0442021 Hand Pos Y: -0.1998498 Hand Pos Z: 0.5308908 Head Pos X: -0.008425057 Head Pos Y: 0.0143947 Head Pos Z: -0.04001319 Head Rot X: 0.09063841 Head Rot Y: -0.0009792781 Hand Rot Z: -0.04691603; Visible Hand Error: 0.253 randomnum: 200
 End: 160411.134 Start:  160410.564 Theta: 1.780236 Ball Pos X: -0.1101575 Ball Pos Y: -0.2 Ball Pos Z: 0.51825 Hand Pos X: -0.1099293 Hand Pos Y: -0.2001792 Hand Pos Z: 0.5225415 Head Pos X: -0.01389611 Head Pos Y: 0.01338598 Head Pos Z: -0.03548408 Head Rot X: 0.1007262 Head Rot Y: -0.005920521 Hand Rot Z: -0.04667038; Visible Hand Error: 0.17 randomnum: 138
 End: 160412.828 Start:  160412.287 Theta: 1.186824 Ball Pos X: 0.198477 Ball Pos Y: -0.2 Ball Pos Z: 0.491248 Hand Pos X: 0.2067133 Hand Pos Y: -0.2024583 Hand Pos Z: 0.5011333 Head Pos X: -0.01058853 Head Pos Y: 0.01306385 Head Pos Z: -0.04372382 Head Rot X: 0.09628345 Head Rot Y: 0.01146469 Hand Rot Z: -0.03438751; Visible Hand Error: 0.438 randomnum: 161
 End: 160414.633 Start:  160413.953 Theta: 1.58825 Ball Pos X: -0.009246809 Ball Pos Y: -0.2 Ball Pos Z: 0.5297474 Hand Pos X: -0.03659061 Hand Pos Y: -0.2452365 Hand Pos Z: 0.5361835 Head Pos X: -0.01709384 Head Pos Y: 0.01779121 Head Pos Z: -0.04705954 Head Rot X: 0.07351636 Head Rot Y: -0.002337942 Hand Rot Z: -0.03732269; Invisible Hand Error: 4.689 randomnum: 62
 End: 160416.341 Start:  160415.717 Theta: 1.710423 Ball Pos X: -0.07373787 Ball Pos Y: -0.2 Ball Pos Z: 0.5246718 Hand Pos X: -0.06862761 Hand Pos Y: -0.1970973 Hand Pos Z: 0.5264562 Head Pos X: -0.01579314 Head Pos Y: 0.01694542 Head Pos Z: -0.04404795 Head Rot X: 0.07566613 Head Rot Y: -0.009080559 Hand Rot Z: -0.03714295; Visible Hand Error: 0.621 randomnum: 173
 End: 160418.106 Start:  160417.467 Theta: 1.204277 Ball Pos X: 0.1898734 Ball Pos Y: -0.2 Ball Pos Z: 0.4946371 Hand Pos X: 0.1724873 Hand Pos Y: -0.246364 Hand Pos Z: 0.501675 Head Pos X: -0.009707452 Head Pos Y: 0.01693988 Head Pos Z: -0.04875016 Head Rot X: 0.07693295 Head Rot Y: 0.00571563 Hand Rot Z: -0.03873898; Invisible Hand Error: 4.623 randomnum: 90
 End: 160419.870 Start:  160419.258 Theta: 1.518436 Ball Pos X: 0.02772907 Ball Pos Y: -0.2 Ball Pos Z: 0.529102 Hand Pos X: 0.0119293 Hand Pos Y: -0.2128235 Hand Pos Z: 0.5416789 Head Pos X: -0.01340061 Head Pos Y: 0.01725167 Head Pos Z: -0.047019 Head Rot X: 0.07541482 Head Rot Y: -0.003380669 Hand Rot Z: -0.03664876; Visible Hand Error: 1.793 randomnum: 166
 End: 160421.563 Start:  160420.953 Theta: 1.099557 Ball Pos X: 0.2405369 Ball Pos Y: -0.2 Ball Pos Z: 0.4720803 Hand Pos X: 0.2290156 Hand Pos Y: -0.2593183 Hand Pos Z: 0.4876534 Head Pos X: -0.0154373 Head Pos Y: 0.01587865 Head Pos Z: -0.04915881 Head Rot X: 0.07771012 Head Rot Y: 0.00957594 Hand Rot Z: -0.03218863; Invisible Hand Error: 5.3 randomnum: 78
 End: 160423.272 Start:  160422.703 Theta: 1.082104 Ball Pos X: 0.2487392 Ball Pos Y: -0.2 Ball Pos Z: 0.4678104 Hand Pos X: 0.2276122 Hand Pos Y: -0.2370702 Hand Pos Z: 0.4848617 Head Pos X: -0.01850778 Head Pos Y: 0.01603824 Head Pos Z: -0.04932261 Head Rot X: 0.07890561 Head Rot Y: 0.008590314 Hand Rot Z: -0.02044428; Invisible Hand Error: 4.143 randomnum: 71
 End: 160425.106 Start:  160424.411 Theta: 1.692969 Ball Pos X: -0.06456983 Ball Pos Y: -0.2 Ball Pos Z: 0.5258788 Hand Pos X: -0.08588733 Hand Pos Y: -0.2326632 Hand Pos Z: 0.5249252 Head Pos X: -0.0189175 Head Pos Y: 0.01773822 Head Pos Z: -0.04727864 Head Rot X: 0.07283372 Head Rot Y: -0.008271308 Hand Rot Z: -0.03401949; Invisible Hand Error: 3.63 randomnum: 71
