# Supplementary material for: Rapid assessment of hand reaching using virtual reality and application in cerebellar stroke
Source: PLoS One. 2022 Sep 29;17(9):e0275220. doi: 10.1371/journal.pone.0275220 (PMC9522266; doi:10.1371/journal.pone.0275220)
Supplement: S1 File — (ZIP) [file pone.0275220.s004.zip › VisInvisHand/ProVRb_018_dataVisInvisHand2021-07-20-10-43-37[1].txt]

VisInvisHand - List of Errors by Trial; Handedness: 1

 End: 104401.239 Start:  104400.517 Theta: 1.919862 Ball Pos X: -0.1028792 Ball Pos Y: -0.2 Ball Pos Z: 0.2826583 Hand Pos X: -0.1038211 Hand Pos Y: -0.1734472 Hand Pos Z: 0.2855644 Head Pos X: -0.007519066 Head Pos Y: -0.006952256 Head Pos Z: -0.01973939 Head Rot X: 0.1395035 Head Rot Y: -0.048044 Hand Rot Z: 0.01700605; Visible Hand Error: 3.901 randomnum: 101
 End: 104403.433 Start:  104402.350 Theta: 2.007129 Ball Pos X: -0.127123 Ball Pos Y: -0.2 Ball Pos Z: 0.2726161 Hand Pos X: -0.1332562 Hand Pos Y: -0.2471084 Hand Pos Z: 0.2665533 Head Pos X: -0.008792341 Head Pos Y: -0.005143642 Head Pos Z: -0.02102733 Head Rot X: 0.1362054 Head Rot Y: -0.08383247 Hand Rot Z: 0.02326146; Invisible Hand Error: 6.174 randomnum: 72
 End: 104405.030 Start:  104404.628 Theta: 1.291544 Ball Pos X: 0.08291132 Ball Pos Y: -0.2 Ball Pos Z: 0.2891462 Hand Pos X: 0.03274314 Hand Pos Y: -0.2100226 Hand Pos Z: 0.3024023 Head Pos X: -0.004923344 Head Pos Y: -0.005971223 Head Pos Z: -0.01887441 Head Rot X: 0.1384611 Head Rot Y: -0.03342071 Hand Rot Z: 0.01532814; Invisible Hand Error: 8.188 randomnum: 93
 End: 104406.808 Start:  104406.184 Theta: 2.076942 Ball Pos X: -0.1458301 Ball Pos Y: -0.2 Ball Pos Z: 0.2630844 Hand Pos X: -0.1670641 Hand Pos Y: -0.2163511 Hand Pos Z: 0.2578467 Head Pos X: -0.01659334 Head Pos Y: -0.002795815 Head Pos Z: -0.02016115 Head Rot X: 0.1250945 Head Rot Y: -0.08879003 Hand Rot Z: 0.02147955; Invisible Hand Error: 3.594 randomnum: 30
 End: 104408.197 Start:  104407.850 Theta: 1.308997 Ball Pos X: 0.07785243 Ball Pos Y: -0.2 Ball Pos Z: 0.2905492 Hand Pos X: 0.05015262 Hand Pos Y: -0.1703861 Hand Pos Z: 0.2964571 Head Pos X: -0.007415771 Head Pos Y: -0.004377365 Head Pos Z: -0.01825893 Head Rot X: 0.1310537 Head Rot Y: -0.04032648 Hand Rot Z: 0.01915168; Invisible Hand Error: 6.146 randomnum: 78
 End: 104409.379 Start:  104409.309 Theta: 1.169371 Ball Pos X: 0.1175314 Ball Pos Y: -0.2 Ball Pos Z: 0.2768866 Hand Pos X: 0.1077804 Hand Pos Y: -0.1302309 Hand Pos Z: 0.2728415 Head Pos X: -0.0016886 Head Pos Y: -0.004091471 Head Pos Z: -0.0193063 Head Rot X: 0.1266444 Head Rot Y: -0.02640144 Hand Rot Z: 0.01397175; Visible Hand Error: 9.764 randomnum: 200
 End: 104411.045 Start:  104410.684 Theta: 1.239184 Ball Pos X: 0.09793046 Ball Pos Y: -0.2 Ball Pos Z: 0.2844107 Hand Pos X: 0.06941323 Hand Pos Y: -0.1705571 Hand Pos Z: 0.2979142 Head Pos X: -0.007457078 Head Pos Y: -0.003462076 Head Pos Z: -0.02053261 Head Rot X: 0.1241782 Head Rot Y: -0.02879589 Hand Rot Z: 0.0191321; Visible Hand Error: 6.727 randomnum: 140
 End: 104412.392 Start:  104412.101 Theta: 1.27409 Ball Pos X: 0.087945 Ball Pos Y: -0.2 Ball Pos Z: 0.2876552 Hand Pos X: 0.06000623 Hand Pos Y: -0.2165006 Hand Pos Z: 0.2990929 Head Pos X: -0.008040369 Head Pos Y: -0.004057765 Head Pos Z: -0.02193987 Head Rot X: 0.1251969 Head Rot Y: -0.03088063 Hand Rot Z: 0.02259854; Invisible Hand Error: 4.976 randomnum: 64
 End: 104413.434 Start:  104412.101 Theta: 1.867502 Ball Pos X: 0.087945 Ball Pos Y: -0.2 Ball Pos Z: 0.2876552 Hand Pos X: 0.1253077 Hand Pos Y: -0.1509739 Hand Pos Z: 0.2697064 Head Pos X: -0.004082561 Head Pos Y: -0.004067361 Head Pos Z: -0.02058327 Head Rot X: 0.124219 Head Rot Y: -0.02674654 Hand Rot Z: 0.01870757; Visible Hand Error: 9.572 randomnum: 104
 End: 104415.350 Start:  104414.739 Theta: 1.22173 Ball Pos X: 0.1028792 Ball Pos Y: -0.2 Ball Pos Z: 0.2826583 Hand Pos X: 0.09524489 Hand Pos Y: -0.2015305 Hand Pos Z: 0.3029738 Head Pos X: -0.01103282 Head Pos Y: -0.002621412 Head Pos Z: -0.02282715 Head Rot X: 0.1180098 Head Rot Y: -0.03858191 Hand Rot Z: 0.03124195; Invisible Hand Error: 2.462 randomnum: 66
 End: 104416.712 Start:  104416.378 Theta: 1.466077 Ball Pos X: 0.03144201 Ball Pos Y: -0.2 Ball Pos Z: 0.2991509 Hand Pos X: 0.04888117 Hand Pos Y: -0.2224988 Hand Pos Z: 0.3009587 Head Pos X: -0.003852367 Head Pos Y: -0.003909081 Head Pos Z: -0.01971149 Head Rot X: 0.1250033 Head Rot Y: -0.02163034 Hand Rot Z: 0.01840135; Invisible Hand Error: 3.64 randomnum: 43
 End: 104418.822 Start:  104418.378 Theta: 1.064651 Ball Pos X: 0.1458301 Ball Pos Y: -0.2 Ball Pos Z: 0.2630844 Hand Pos X: 0.1317815 Hand Pos Y: -0.1844112 Hand Pos Z: 0.2735555 Head Pos X: -0.005515575 Head Pos Y: -0.005032688 Head Pos Z: -0.01727581 Head Rot X: 0.1288734 Head Rot Y: -0.02480996 Hand Rot Z: 0.02401445; Invisible Hand Error: 3.628 randomnum: 82
 End: 104420.434 Start:  104419.836 Theta: 2.076942 Ball Pos X: -0.1458301 Ball Pos Y: -0.2 Ball Pos Z: 0.2630844 Hand Pos X: -0.1632794 Hand Pos Y: -0.2677459 Hand Pos Z: 0.2464126 Head Pos X: -0.004109144 Head Pos Y: -0.004649282 Head Pos Z: -0.01586211 Head Rot X: 0.1270218 Head Rot Y: -0.04139704 Hand Rot Z: 0.008267747; Invisible Hand Error: 9.263 randomnum: 10
 End: 104422.059 Start:  104421.476 Theta: 2.024582 Ball Pos X: -0.1318614 Ball Pos Y: -0.2 Ball Pos Z: 0.270356 Hand Pos X: -0.1414627 Hand Pos Y: -0.1842345 Hand Pos Z: 0.2795464 Head Pos X: -0.006629884 Head Pos Y: -0.0017066 Head Pos Z: -0.01811314 Head Rot X: 0.1167309 Head Rot Y: -0.04955457 Hand Rot Z: 0.01412003; Visible Hand Error: 3.242 randomnum: 123
 End: 104423.545 Start:  104423.156 Theta: 1.239184 Ball Pos X: 0.09793046 Ball Pos Y: -0.2 Ball Pos Z: 0.2844107 Hand Pos X: 0.1194268 Hand Pos Y: -0.167282 Hand Pos Z: 0.2971669 Head Pos X: -0.005118608 Head Pos Y: -0.003769219 Head Pos Z: -0.01684523 Head Rot X: 0.1243717 Head Rot Y: -0.0271164 Hand Rot Z: 0.02143056; Visible Hand Error: 6.533 randomnum: 162
 End: 104425.365 Start:  104424.684 Theta: 1.937315 Ball Pos X: -0.1077966 Ball Pos Y: -0.2 Ball Pos Z: 0.2808197 Hand Pos X: -0.1002354 Hand Pos Y: -0.1669462 Hand Pos Z: 0.2983009 Head Pos X: -0.006462932 Head Pos Y: -0.003185481 Head Pos Z: -0.01613069 Head Rot X: 0.1217517 Head Rot Y: -0.0472098 Hand Rot Z: 0.01450774; Visible Hand Error: 6.044 randomnum: 177
 End: 104426.865 Start:  104426.447 Theta: 1.466077 Ball Pos X: 0.03144201 Ball Pos Y: -0.2 Ball Pos Z: 0.2991509 Hand Pos X: 0.04904692 Hand Pos Y: -0.171649 Hand Pos Z: 0.3017604 Head Pos X: -0.007305861 Head Pos Y: -0.002759784 Head Pos Z: -0.01758349 Head Rot X: 0.1205491 Head Rot Y: -0.03880343 Hand Rot Z: 0.02015199; Visible Hand Error: 5.113 randomnum: 120
 End: 104428.295 Start:  104427.837 Theta: 1.623156 Ball Pos X: -0.01574262 Ball Pos Y: -0.2 Ball Pos Z: 0.3003864 Hand Pos X: 0.002408788 Hand Pos Y: -0.1880536 Hand Pos Z: 0.3180224 Head Pos X: -0.003708243 Head Pos Y: -0.003608048 Head Pos Z: -0.01575565 Head Rot X: 0.1254161 Head Rot Y: -0.04022968 Hand Rot Z: 0.01381262; Visible Hand Error: 4.195 randomnum: 142
 End: 104430.698 Start:  104430.003 Theta: 2.042035 Ball Pos X: -0.1365598 Ball Pos Y: -0.2 Ball Pos Z: 0.2680135 Hand Pos X: -0.1253537 Hand Pos Y: -0.2335471 Hand Pos Z: 0.2915557 Head Pos X: -0.04505467 Head Pos Y: -0.007372618 Head Pos Z: -0.01776326 Head Rot X: 0.1232459 Head Rot Y: -0.1858519 Hand Rot Z: 0.06249389; Invisible Hand Error: 4.1 randomnum: 25
 End: 104433.198 Start:  104432.740 Theta: 1.500983 Ball Pos X: 0.02098263 Ball Pos Y: -0.2 Ball Pos Z: 0.3000659 Hand Pos X: 0.02906836 Hand Pos Y: -0.2079059 Hand Pos Z: 0.3109026 Head Pos X: -0.007656813 Head Pos Y: -0.01716536 Head Pos Z: -0.001475096 Head Rot X: 0.1536585 Head Rot Y: -0.003104311 Hand Rot Z: 0.03543343; Visible Hand Error: 1.117 randomnum: 161
 End: 104434.628 Start:  104434.198 Theta: 1.413717 Ball Pos X: 0.04705525 Ball Pos Y: -0.2 Ball Pos Z: 0.2970953 Hand Pos X: 0.0548264 Hand Pos Y: -0.1886016 Hand Pos Z: 0.3100772 Head Pos X: -0.007460117 Head Pos Y: -0.01969233 Head Pos Z: 0.001541018 Head Rot X: 0.1630019 Head Rot Y: -0.000797245 Hand Rot Z: 0.03655215; Visible Hand Error: 2.836 randomnum: 113
 End: 104436.128 Start:  104435.601 Theta: 1.902409 Ball Pos X: -0.09793048 Ball Pos Y: -0.2 Ball Pos Z: 0.2844107 Hand Pos X: -0.08766817 Hand Pos Y: -0.2479609 Hand Pos Z: 0.2950812 Head Pos X: -0.02369571 Head Pos Y: -0.01752529 Head Pos Z: -0.001774788 Head Rot X: 0.1555753 Head Rot Y: -0.08967517 Hand Rot Z: 0.03148594; Invisible Hand Error: 5.593 randomnum: 51
 End: 104437.656 Start:  104437.184 Theta: 1.745329 Ball Pos X: -0.05223314 Ball Pos Y: -0.2 Ball Pos Z: 0.2962288 Hand Pos X: -0.03752396 Hand Pos Y: -0.1830767 Hand Pos Z: 0.3173314 Head Pos X: -0.007689416 Head Pos Y: -0.01992857 Head Pos Z: 0.003874421 Head Rot X: 0.1714672 Head Rot Y: -0.04233961 Hand Rot Z: 0.02202316; Visible Hand Error: 4.71 randomnum: 116
 End: 104439.808 Start:  104439.309 Theta: 1.27409 Ball Pos X: 0.087945 Ball Pos Y: -0.2 Ball Pos Z: 0.2876552 Hand Pos X: 0.07260613 Hand Pos Y: -0.2206448 Hand Pos Z: 0.2934347 Head Pos X: 0.0004967451 Head Pos Y: -0.01843166 Head Pos Z: 0.005085349 Head Rot X: 0.1671055 Head Rot Y: 0.01912254 Hand Rot Z: 0.03523055; Invisible Hand Error: 3.572 randomnum: 88
 End: 104441.448 Start:  104440.850 Theta: 1.954769 Ball Pos X: -0.1126812 Ball Pos Y: -0.2 Ball Pos Z: 0.2788956 Hand Pos X: -0.1260984 Hand Pos Y: -0.2378969 Hand Pos Z: 0.2874704 Head Pos X: -0.02131504 Head Pos Y: -0.01725364 Head Pos Z: -0.003697157 Head Rot X: 0.1660126 Head Rot Y: -0.09733123 Hand Rot Z: 0.02172741; Invisible Hand Error: 3.794 randomnum: 33
 End: 104443.003 Start:  104442.532 Theta: 1.151917 Ball Pos X: 0.1223458 Ball Pos Y: -0.2 Ball Pos Z: 0.2747933 Hand Pos X: 0.1213681 Hand Pos Y: -0.1615919 Hand Pos Z: 0.2838042 Head Pos X: 0.003251433 Head Pos Y: -0.01520979 Head Pos Z: -0.003744721 Head Rot X: 0.1620242 Head Rot Y: 0.03039825 Hand Rot Z: 0.02916623; Visible Hand Error: 6.031 randomnum: 115
 End: 104444.559 Start:  104444.017 Theta: 1.710423 Ball Pos X: -0.04186311 Ball Pos Y: -0.2 Ball Pos Z: 0.2978713 Hand Pos X: -0.04139942 Hand Pos Y: -0.2253087 Hand Pos Z: 0.3188291 Head Pos X: -0.0007693768 Head Pos Y: -0.01159179 Head Pos Z: -0.006650329 Head Rot X: 0.154998 Head Rot Y: -0.02046423 Hand Rot Z: 0.01107841; Visible Hand Error: 1.488 randomnum: 165
 End: 104446.017 Start:  104445.586 Theta: 1.064651 Ball Pos X: 0.1458301 Ball Pos Y: -0.2 Ball Pos Z: 0.2630844 Hand Pos X: 0.1155676 Hand Pos Y: -0.2041177 Hand Pos Z: 0.281302 Head Pos X: 0.003298044 Head Pos Y: -0.01018971 Head Pos Z: -0.007851124 Head Rot X: 0.148811 Head Rot Y: 0.02043347 Hand Rot Z: 0.02981385; Invisible Hand Error: 5.547 randomnum: 96
 End: 104447.420 Start:  104447.003 Theta: 1.064651 Ball Pos X: 0.1458301 Ball Pos Y: -0.2 Ball Pos Z: 0.2630844 Hand Pos X: 0.1256484 Hand Pos Y: -0.2214548 Hand Pos Z: 0.2880447 Head Pos X: 0.00691855 Head Pos Y: -0.01098204 Head Pos Z: -0.006717086 Head Rot X: 0.1474515 Head Rot Y: 0.02846098 Hand Rot Z: 0.0319571; Invisible Hand Error: 4.743 randomnum: 67
 End: 104448.812 Start:  104448.365 Theta: 1.727876 Ball Pos X: -0.04705527 Ball Pos Y: -0.2 Ball Pos Z: 0.2970953 Hand Pos X: 0.01627264 Hand Pos Y: -0.2164265 Hand Pos Z: 0.3132909 Head Pos X: 0.002933264 Head Pos Y: -0.008041352 Head Pos Z: -0.009956002 Head Rot X: 0.1389092 Head Rot Y: -0.002898127 Hand Rot Z: 0.030534; Visible Hand Error: 9.956 randomnum: 192
 End: 104450.267 Start:  104449.850 Theta: 1.134464 Ball Pos X: 0.127123 Ball Pos Y: -0.2 Ball Pos Z: 0.2726162 Hand Pos X: 0.1215914 Hand Pos Y: -0.1735362 Hand Pos Z: 0.2940116 Head Pos X: 0.002745628 Head Pos Y: -0.005187988 Head Pos Z: -0.01142406 Head Rot X: 0.1277035 Head Rot Y: 0.006860998 Hand Rot Z: 0.03152276; Visible Hand Error: 5.459 randomnum: 129
 End: 104451.670 Start:  104451.282 Theta: 1.291544 Ball Pos X: 0.08291132 Ball Pos Y: -0.2 Ball Pos Z: 0.2891462 Hand Pos X: 0.07699343 Hand Pos Y: -0.1837227 Hand Pos Z: 0.3016794 Head Pos X: -0.0009807348 Head Pos Y: -0.005382597 Head Pos Z: -0.01270938 Head Rot X: 0.1266894 Head Rot Y: -0.008306118 Hand Rot Z: 0.03018414; Visible Hand Error: 3.39 randomnum: 139
 End: 104453.129 Start:  104452.601 Theta: 1.780236 Ball Pos X: -0.06253957 Ball Pos Y: -0.2 Ball Pos Z: 0.2942255 Hand Pos X: -0.05225126 Hand Pos Y: -0.1835742 Hand Pos Z: 0.3120497 Head Pos X: -0.001694381 Head Pos Y: -0.006027162 Head Pos Z: -0.01065385 Head Rot X: 0.1331098 Head Rot Y: -0.02450839 Hand Rot Z: 0.02678135; Visible Hand Error: 4.088 randomnum: 102
 End: 104454.560 Start:  104454.115 Theta: 1.448623 Ball Pos X: 0.03665813 Ball Pos Y: -0.2 Ball Pos Z: 0.2985565 Hand Pos X: 0.04332086 Hand Pos Y: -0.1884753 Hand Pos Z: 0.2984301 Head Pos X: -0.007058322 Head Pos Y: -0.01063558 Head Pos Z: -0.002916694 Head Rot X: 0.157456 Head Rot Y: -0.0383459 Hand Rot Z: 0.03426727; Visible Hand Error: 1.93 randomnum: 130
 End: 104455.920 Start:  104455.489 Theta: 1.27409 Ball Pos X: 0.087945 Ball Pos Y: -0.2 Ball Pos Z: 0.2876552 Hand Pos X: 0.08955212 Hand Pos Y: -0.2120086 Hand Pos Z: 0.3065768 Head Pos X: 0.0001829863 Head Pos Y: -0.01036948 Head Pos Z: -0.001726508 Head Rot X: 0.153998 Head Rot Y: -0.006792482 Hand Rot Z: 0.03488342; Invisible Hand Error: 0.598 randomnum: 4
 End: 104457.282 Start:  104456.865 Theta: 1.256637 Ball Pos X: 0.09295189 Ball Pos Y: -0.2 Ball Pos Z: 0.2860765 Hand Pos X: 0.07235476 Hand Pos Y: -0.2099254 Hand Pos Z: 0.3094901 Head Pos X: -0.004194796 Head Pos Y: -0.008338213 Head Pos Z: -0.005307317 Head Rot X: 0.1436189 Head Rot Y: -0.007973881 Hand Rot Z: 0.03719176; Invisible Hand Error: 4.039 randomnum: 69
 End: 104458.670 Start:  104458.198 Theta: 1.500983 Ball Pos X: 0.02098263 Ball Pos Y: -0.2 Ball Pos Z: 0.3000659 Hand Pos X: 0.01133944 Hand Pos Y: -0.210774 Hand Pos Z: 0.3256273 Head Pos X: -0.004868746 Head Pos Y: -0.008985192 Head Pos Z: -0.005604386 Head Rot X: 0.1479172 Head Rot Y: -0.01392599 Hand Rot Z: 0.03682765; Visible Hand Error: 1.826 randomnum: 156
 End: 104500.046 Start:  104459.573 Theta: 1.082104 Ball Pos X: 0.1412164 Ball Pos Y: -0.2 Ball Pos Z: 0.2655894 Hand Pos X: 0.1326765 Hand Pos Y: -0.1910825 Hand Pos Z: 0.2777557 Head Pos X: 0.006159663 Head Pos Y: -0.006927609 Head Pos Z: -0.007580519 Head Rot X: 0.1389399 Head Rot Y: 0.04726452 Hand Rot Z: 0.04134594; Invisible Hand Error: 2.74 randomnum: 14
 End: 104501.615 Start:  104500.989 Theta: 1.919862 Ball Pos X: -0.1028792 Ball Pos Y: -0.2 Ball Pos Z: 0.2826583 Hand Pos X: -0.1171397 Hand Pos Y: -0.187464 Hand Pos Z: 0.2920396 Head Pos X: -0.0152607 Head Pos Y: -0.010483 Head Pos Z: -0.009215355 Head Rot X: 0.155856 Head Rot Y: -0.05730347 Hand Rot Z: 0.03079648; Invisible Hand Error: 3.24 randomnum: 55
 End: 104503.573 Start:  104502.587 Theta: 1.605703 Ball Pos X: -0.01049775 Ball Pos Y: -0.2 Ball Pos Z: 0.3006154 Hand Pos X: -0.006488919 Hand Pos Y: -0.2610232 Hand Pos Z: 0.307623 Head Pos X: -0.01272297 Head Pos Y: -0.04825449 Head Pos Z: 0.03105497 Head Rot X: 0.2805147 Head Rot Y: -0.04550111 Hand Rot Z: 0.04033492; Invisible Hand Error: 6.719 randomnum: 61
 End: 104505.060 Start:  104504.601 Theta: 1.692969 Ball Pos X: -0.03665815 Ball Pos Y: -0.2 Ball Pos Z: 0.2985565 Hand Pos X: -0.01105032 Hand Pos Y: -0.185543 Hand Pos Z: 0.3102045 Head Pos X: -0.0001636744 Head Pos Y: -0.04850531 Head Pos Z: 0.02772403 Head Rot X: 0.2817754 Head Rot Y: -0.03947338 Hand Rot Z: 0.0285944; Visible Hand Error: 5.015 randomnum: 107
 End: 104507.004 Start:  104506.601 Theta: 1.658063 Ball Pos X: -0.02621634 Ball Pos Y: -0.2 Ball Pos Z: 0.299654 Hand Pos X: -0.008209959 Hand Pos Y: -0.2142323 Hand Pos Z: 0.3105377 Head Pos X: -0.006161332 Head Pos Y: -0.04206991 Head Pos Z: 0.02291429 Head Rot X: 0.2550837 Head Rot Y: -0.04698443 Hand Rot Z: 0.03190685; Invisible Hand Error: 3.045 randomnum: 27
 End: 104508.448 Start:  104508.018 Theta: 1.43117 Ball Pos X: 0.04186308 Ball Pos Y: -0.2 Ball Pos Z: 0.2978713 Hand Pos X: 0.05759288 Hand Pos Y: -0.2030241 Hand Pos Z: 0.30245 Head Pos X: -0.007391095 Head Pos Y: -0.03475893 Head Pos Z: 0.0148766 Head Rot X: 0.2160342 Head Rot Y: -0.01221029 Hand Rot Z: 0.0522448; Invisible Hand Error: 2.329 randomnum: 84
 End: 104509.796 Start:  104509.394 Theta: 1.256637 Ball Pos X: 0.09295189 Ball Pos Y: -0.2 Ball Pos Z: 0.2860765 Hand Pos X: 0.1095465 Hand Pos Y: -0.1799441 Hand Pos Z: 0.2992582 Head Pos X: -0.003041744 Head Pos Y: -0.0201115 Head Pos Z: 0.006510735 Head Rot X: 0.1455115 Head Rot Y: 0.0155369 Hand Rot Z: 0.04309449; Visible Hand Error: 4.538 randomnum: 109
 End: 104511.323 Start:  104510.796 Theta: 1.815143 Ball Pos X: -0.07276981 Ball Pos Y: -0.2 Ball Pos Z: 0.2918637 Hand Pos X: -0.0787469 Hand Pos Y: -0.2026797 Hand Pos Z: 0.2905231 Head Pos X: -0.004442334 Head Pos Y: -0.02260309 Head Pos Z: 0.007404804 Head Rot X: 0.1637222 Head Rot Y: -0.04032549 Hand Rot Z: 0.01778812; Invisible Hand Error: 1.025 randomnum: 26
 End: 104512.837 Start:  104512.296 Theta: 2.059489 Ball Pos X: -0.1412164 Ball Pos Y: -0.2 Ball Pos Z: 0.2655894 Hand Pos X: -0.1581295 Hand Pos Y: -0.1692892 Hand Pos Z: 0.2658897 Head Pos X: -0.01219386 Head Pos Y: -0.0170033 Head Pos Z: 0.003227711 Head Rot X: 0.1427298 Head Rot Y: -0.09012718 Hand Rot Z: 0.001829728; Visible Hand Error: 5.46 randomnum: 149
 End: 104514.253 Start:  104513.809 Theta: 1.099557 Ball Pos X: 0.1365597 Ball Pos Y: -0.2 Ball Pos Z: 0.2680136 Hand Pos X: 0.1571094 Hand Pos Y: -0.1720564 Hand Pos Z: 0.2730316 Head Pos X: 0.00351274 Head Pos Y: -0.01670423 Head Pos Z: 0.00293839 Head Rot X: 0.1355471 Head Rot Y: 0.008728449 Hand Rot Z: 0.01033849; Visible Hand Error: 5.567 randomnum: 191
 End: 104515.615 Start:  104515.240 Theta: 1.291544 Ball Pos X: 0.08291132 Ball Pos Y: -0.2 Ball Pos Z: 0.2891462 Hand Pos X: 0.1086773 Hand Pos Y: -0.1611791 Hand Pos Z: 0.2907172 Head Pos X: -0.005626678 Head Pos Y: -0.01875538 Head Pos Z: 0.002941847 Head Rot X: 0.1452314 Head Rot Y: -0.02985358 Hand Rot Z: 0.02022661; Visible Hand Error: 7.288 randomnum: 182
 End: 104516.934 Start:  104516.532 Theta: 1.43117 Ball Pos X: 0.04186308 Ball Pos Y: -0.2 Ball Pos Z: 0.2978713 Hand Pos X: 0.03227086 Hand Pos Y: -0.2210209 Hand Pos Z: 0.3191414 Head Pos X: -0.007245541 Head Pos Y: -0.02053744 Head Pos Z: 0.004209638 Head Rot X: 0.1515884 Head Rot Y: -0.03706285 Hand Rot Z: 0.02030564; Invisible Hand Error: 2.073 randomnum: 57
 End: 104518.337 Start:  104517.809 Theta: 2.059489 Ball Pos X: -0.1412164 Ball Pos Y: -0.2 Ball Pos Z: 0.2655894 Hand Pos X: -0.1463613 Hand Pos Y: -0.1757146 Hand Pos Z: 0.2717282 Head Pos X: -0.00761205 Head Pos Y: -0.01854506 Head Pos Z: 0.005388021 Head Rot X: 0.1509532 Head Rot Y: -0.0726623 Hand Rot Z: 0.01165748; Visible Hand Error: 3.975 randomnum: 187
 End: 104520.101 Start:  104519.267 Theta: 1.134464 Ball Pos X: 0.127123 Ball Pos Y: -0.2 Ball Pos Z: 0.2726162 Hand Pos X: 0.1594117 Hand Pos Y: -0.1853255 Hand Pos Z: 0.2621702 Head Pos X: -0.0004718304 Head Pos Y: -0.02094969 Head Pos Z: 0.002707958 Head Rot X: 0.1547453 Head Rot Y: 0.01483762 Hand Rot Z: 0.03214226; Visible Hand Error: 5.873 randomnum: 125
 End: 104521.615 Start:  104521.045 Theta: 1.117011 Ball Pos X: 0.1318614 Ball Pos Y: -0.2 Ball Pos Z: 0.270356 Hand Pos X: 0.1786691 Hand Pos Y: -0.1795814 Hand Pos Z: 0.2598335 Head Pos X: 0.006246448 Head Pos Y: -0.02004528 Head Pos Z: 0.001363993 Head Rot X: 0.1483449 Head Rot Y: 0.04605445 Hand Rot Z: 0.03791758; Visible Hand Error: 8.254 randomnum: 167
 End: 104523.060 Start:  104522.546 Theta: 1.867502 Ball Pos X: -0.08794503 Ball Pos Y: -0.2 Ball Pos Z: 0.2876552 Hand Pos X: -0.08580672 Hand Pos Y: -0.1967695 Hand Pos Z: 0.3073538 Head Pos X: -0.007169485 Head Pos Y: -0.01848304 Head Pos Z: 0.0006279945 Head Rot X: 0.1444117 Head Rot Y: -0.0437628 Hand Rot Z: 0.01647787; Visible Hand Error: 2.288 randomnum: 148
 End: 104524.615 Start:  104524.004 Theta: 2.076942 Ball Pos X: -0.1458301 Ball Pos Y: -0.2 Ball Pos Z: 0.2630844 Hand Pos X: -0.1605942 Hand Pos Y: -0.2162149 Hand Pos Z: 0.2656133 Head Pos X: -0.008551002 Head Pos Y: -0.01832467 Head Pos Z: 0.001399994 Head Rot X: 0.1482587 Head Rot Y: -0.05229076 Hand Rot Z: 0.005020034; Invisible Hand Error: 2.173 randomnum: 76
 End: 104526.615 Start:  104526.060 Theta: 2.076942 Ball Pos X: -0.1458301 Ball Pos Y: -0.2 Ball Pos Z: 0.2630844 Hand Pos X: -0.1453817 Hand Pos Y: -0.2543695 Hand Pos Z: 0.2653426 Head Pos X: -0.014256 Head Pos Y: -0.01689589 Head Pos Z: 0.001957417 Head Rot X: 0.1449278 Head Rot Y: -0.1390341 Hand Rot Z: 0.006934125; Invisible Hand Error: 6.439 randomnum: 22
 End: 104528.199 Start:  104527.643 Theta: 2.076942 Ball Pos X: -0.1458301 Ball Pos Y: -0.2 Ball Pos Z: 0.2630844 Hand Pos X: -0.1551862 Hand Pos Y: -0.194626 Hand Pos Z: 0.267339 Head Pos X: -0.008012533 Head Pos Y: -0.01800287 Head Pos Z: -0.002572775 Head Rot X: 0.1486176 Head Rot Y: -0.09721591 Hand Rot Z: 0.01403394; Visible Hand Error: 1.713 randomnum: 137
 End: 104529.559 Start:  104529.115 Theta: 1.658063 Ball Pos X: -0.02621634 Ball Pos Y: -0.2 Ball Pos Z: 0.299654 Hand Pos X: -0.006979972 Hand Pos Y: -0.2662489 Hand Pos Z: 0.3107615 Head Pos X: -0.008292377 Head Pos Y: -0.01772785 Head Pos Z: -0.002119541 Head Rot X: 0.1468341 Head Rot Y: -0.06103046 Hand Rot Z: 0.02147705; Invisible Hand Error: 7.564 randomnum: 94
 End: 104530.906 Start:  104530.463 Theta: 1.27409 Ball Pos X: 0.087945 Ball Pos Y: -0.2 Ball Pos Z: 0.2876552 Hand Pos X: 0.0941412 Hand Pos Y: -0.1779875 Hand Pos Z: 0.2855556 Head Pos X: -0.006556094 Head Pos Y: -0.01754206 Head Pos Z: -0.003835201 Head Rot X: 0.1429112 Head Rot Y: -0.03678726 Hand Rot Z: 0.03232351; Visible Hand Error: 3.176 randomnum: 151
 End: 104532.282 Start:  104531.837 Theta: 1.53589 Ball Pos X: 0.01049772 Ball Pos Y: -0.2 Ball Pos Z: 0.3006154 Hand Pos X: 0.02257496 Hand Pos Y: -0.219657 Hand Pos Z: 0.3147969 Head Pos X: -0.01038611 Head Pos Y: -0.01794851 Head Pos Z: -0.006233811 Head Rot X: 0.1424412 Head Rot Y: -0.05279284 Hand Rot Z: 0.03416872; Invisible Hand Error: 2.122 randomnum: 95
 End: 104533.643 Start:  104533.240 Theta: 1.32645 Ball Pos X: 0.07276978 Ball Pos Y: -0.2 Ball Pos Z: 0.2918637 Hand Pos X: 0.08860288 Hand Pos Y: -0.1769112 Hand Pos Z: 0.2969222 Head Pos X: -0.008201838 Head Pos Y: -0.01872036 Head Pos Z: -0.004761457 Head Rot X: 0.1441674 Head Rot Y: -0.04413157 Hand Rot Z: 0.03552713; Visible Hand Error: 4.487 randomnum: 103
 End: 104535.115 Start:  104534.615 Theta: 1.58825 Ball Pos X: -0.00524968 Ball Pos Y: -0.2 Ball Pos Z: 0.3007528 Hand Pos X: -0.007221922 Hand Pos Y: -0.2371848 Hand Pos Z: 0.3054147 Head Pos X: -0.0057019 Head Pos Y: -0.01734182 Head Pos Z: -0.00464201 Head Rot X: 0.1401089 Head Rot Y: -0.04100142 Hand Rot Z: 0.0281278; Invisible Hand Error: 4.215 randomnum: 56
 End: 104537.046 Start:  104536.587 Theta: 1.658063 Ball Pos X: -0.02621634 Ball Pos Y: -0.2 Ball Pos Z: 0.299654 Hand Pos X: -0.01655821 Hand Pos Y: -0.1818095 Hand Pos Z: 0.3018889 Head Pos X: -0.007027984 Head Pos Y: -0.0185445 Head Pos Z: -0.004888773 Head Rot X: 0.1453156 Head Rot Y: -0.04967043 Hand Rot Z: 0.02797686; Visible Hand Error: 3.038 randomnum: 122
 End: 104538.532 Start:  104537.990 Theta: 1.972222 Ball Pos X: -0.1175314 Ball Pos Y: -0.2 Ball Pos Z: 0.2768866 Hand Pos X: -0.1254405 Hand Pos Y: -0.1529305 Hand Pos Z: 0.2767177 Head Pos X: -0.01051736 Head Pos Y: -0.01762235 Head Pos Z: -0.003799796 Head Rot X: 0.1458255 Head Rot Y: -0.08809718 Hand Rot Z: 0.007158947; Visible Hand Error: 7.004 randomnum: 164
 End: 104539.948 Start:  104539.560 Theta: 1.117011 Ball Pos X: 0.1318614 Ball Pos Y: -0.2 Ball Pos Z: 0.270356 Hand Pos X: 0.0982693 Hand Pos Y: -0.1525984 Hand Pos Z: 0.2833373 Head Pos X: -0.0003701448 Head Pos Y: -0.01938862 Head Pos Z: -0.002200842 Head Rot X: 0.1466081 Head Rot Y: 0.006305689 Hand Rot Z: 0.02333488; Visible Hand Error: 8.908 randomnum: 128
 End: 104541.518 Start:  104540.935 Theta: 2.059489 Ball Pos X: -0.1412164 Ball Pos Y: -0.2 Ball Pos Z: 0.2655894 Hand Pos X: -0.1445869 Hand Pos Y: -0.1644081 Hand Pos Z: 0.2656377 Head Pos X: -0.01458275 Head Pos Y: -0.01838699 Head Pos Z: -0.006294489 Head Rot X: 0.1459727 Head Rot Y: -0.07938334 Hand Rot Z: 0.01941112; Visible Hand Error: 5.113 randomnum: 146
 End: 104542.879 Start:  104542.476 Theta: 1.064651 Ball Pos X: 0.1458301 Ball Pos Y: -0.2 Ball Pos Z: 0.2630844 Hand Pos X: 0.116982 Hand Pos Y: -0.2041662 Hand Pos Z: 0.297671 Head Pos X: 0.002280951 Head Pos Y: -0.01901039 Head Pos Z: -0.004187584 Head Rot X: 0.147355 Head Rot Y: 0.0207256 Hand Rot Z: 0.02514484; Invisible Hand Error: 6.41 randomnum: 34
 End: 104544.199 Start:  104543.838 Theta: 1.466077 Ball Pos X: 0.03144201 Ball Pos Y: -0.2 Ball Pos Z: 0.2991509 Hand Pos X: 0.06669284 Hand Pos Y: -0.1481161 Hand Pos Z: 0.2896112 Head Pos X: -0.008099794 Head Pos Y: -0.02024108 Head Pos Z: -0.005215764 Head Rot X: 0.1537016 Head Rot Y: -0.04202074 Hand Rot Z: 0.02411939; Visible Hand Error: 9.332 randomnum: 112
 End: 104546.337 Start:  104545.699 Theta: 2.007129 Ball Pos X: -0.127123 Ball Pos Y: -0.2 Ball Pos Z: 0.2726161 Hand Pos X: -0.1253621 Hand Pos Y: -0.2273827 Hand Pos Z: 0.2773193 Head Pos X: -0.01591194 Head Pos Y: -0.02064914 Head Pos Z: -0.004673839 Head Rot X: 0.155447 Head Rot Y: -0.06849953 Hand Rot Z: 0.01477336; Invisible Hand Error: 3.193 randomnum: 3
 End: 104547.726 Start:  104547.309 Theta: 1.256637 Ball Pos X: 0.09295189 Ball Pos Y: -0.2 Ball Pos Z: 0.2860765 Hand Pos X: 0.1001958 Hand Pos Y: -0.2121475 Hand Pos Z: 0.2922679 Head Pos X: -0.005949974 Head Pos Y: -0.01963997 Head Pos Z: -0.005103588 Head Rot X: 0.1490195 Head Rot Y: -0.004914541 Hand Rot Z: 0.03791972; Invisible Hand Error: 1.147 randomnum: 48
 End: 104549.046 Start:  104548.615 Theta: 1.448623 Ball Pos X: 0.03665813 Ball Pos Y: -0.2 Ball Pos Z: 0.2985565 Hand Pos X: 0.04988242 Hand Pos Y: -0.2145544 Hand Pos Z: 0.3213472 Head Pos X: -0.01207697 Head Pos Y: -0.01850075 Head Pos Z: -0.005411506 Head Rot X: 0.1448712 Head Rot Y: -0.05385413 Hand Rot Z: 0.02666133; Invisible Hand Error: 1.534 randomnum: 40
 End: 104550.379 Start:  104549.935 Theta: 1.151917 Ball Pos X: 0.1223458 Ball Pos Y: -0.2 Ball Pos Z: 0.2747933 Hand Pos X: 0.1344716 Hand Pos Y: -0.1850615 Hand Pos Z: 0.2853022 Head Pos X: -0.002928138 Head Pos Y: -0.01741236 Head Pos Z: -0.006188869 Head Rot X: 0.1404124 Head Rot Y: -0.01085837 Hand Rot Z: 0.02647503; Invisible Hand Error: 3.384 randomnum: 99
 End: 104551.865 Start:  104551.240 Theta: 2.042035 Ball Pos X: -0.1365598 Ball Pos Y: -0.2 Ball Pos Z: 0.2680135 Hand Pos X: -0.1477782 Hand Pos Y: -0.2055952 Hand Pos Z: 0.2829444 Head Pos X: -0.01409495 Head Pos Y: -0.01738489 Head Pos Z: -0.005945921 Head Rot X: 0.1446669 Head Rot Y: -0.09023857 Hand Rot Z: 0.0005498603; Invisible Hand Error: 0.965 randomnum: 20
 End: 104553.226 Start:  104552.782 Theta: 1.117011 Ball Pos X: 0.1318614 Ball Pos Y: -0.2 Ball Pos Z: 0.270356 Hand Pos X: 0.1591839 Hand Pos Y: -0.1604207 Hand Pos Z: 0.274582 Head Pos X: -0.0008821487 Head Pos Y: -0.01877835 Head Pos Z: -0.004419208 Head Rot X: 0.144301 Head Rot Y: -0.003234786 Hand Rot Z: 0.01937249; Visible Hand Error: 7.672 randomnum: 147
 End: 104554.532 Start:  104554.143 Theta: 1.204277 Ball Pos X: 0.1077966 Ball Pos Y: -0.2 Ball Pos Z: 0.2808197 Hand Pos X: 0.1052798 Hand Pos Y: -0.172028 Hand Pos Z: 0.2870702 Head Pos X: -0.002281189 Head Pos Y: -0.01873928 Head Pos Z: -0.004957914 Head Rot X: 0.1443907 Head Rot Y: -0.009593852 Hand Rot Z: 0.02293221; Invisible Hand Error: 4.32 randomnum: 47
 End: 104555.851 Start:  104555.435 Theta: 1.22173 Ball Pos X: 0.1028792 Ball Pos Y: -0.2 Ball Pos Z: 0.2826583 Hand Pos X: 0.1462845 Hand Pos Y: -0.1516623 Hand Pos Z: 0.2611285 Head Pos X: -0.001786411 Head Pos Y: -0.01893312 Head Pos Z: -0.006843925 Head Rot X: 0.1449143 Head Rot Y: -0.007277875 Hand Rot Z: 0.023056; Visible Hand Error: 10.455 randomnum: 186
 End: 104557.782 Start:  104557.380 Theta: 1.448623 Ball Pos X: 0.03665813 Ball Pos Y: -0.2 Ball Pos Z: 0.2985565 Hand Pos X: 0.04675582 Hand Pos Y: -0.1895225 Hand Pos Z: 0.3268153 Head Pos X: -0.01407129 Head Pos Y: -0.0212816 Head Pos Z: -0.003102064 Head Rot X: 0.1525905 Head Rot Y: -0.04203428 Hand Rot Z: 0.03439804; Visible Hand Error: 3.884 randomnum: 127
 End: 104559.185 Start:  104558.713 Theta: 1.605703 Ball Pos X: -0.01049775 Ball Pos Y: -0.2 Ball Pos Z: 0.3006154 Hand Pos X: -0.009629816 Hand Pos Y: -0.2464657 Hand Pos Z: 0.3175384 Head Pos X: -0.007118106 Head Pos Y: -0.02079809 Head Pos Z: -0.005198479 Head Rot X: 0.1531513 Head Rot Y: -0.03527565 Hand Rot Z: 0.02056118; Invisible Hand Error: 4.191 randomnum: 17
 End: 104600.463 Start:  104600.004 Theta: 1.186824 Ball Pos X: 0.1126811 Ball Pos Y: -0.2 Ball Pos Z: 0.2788956 Hand Pos X: 0.14079 Hand Pos Y: -0.1779911 Hand Pos Z: 0.2830677 Head Pos X: -0.001017213 Head Pos Y: -0.02065912 Head Pos Z: -0.006382108 Head Rot X: 0.1536564 Head Rot Y: -0.008558392 Hand Rot Z: 0.02138385; Invisible Hand Error: 5.686 randomnum: 18
 End: 104601.809 Start:  104601.407 Theta: 1.413717 Ball Pos X: 0.04705525 Ball Pos Y: -0.2 Ball Pos Z: 0.2970953 Hand Pos X: 0.06408334 Hand Pos Y: -0.157833 Hand Pos Z: 0.3004076 Head Pos X: -0.003690422 Head Pos Y: -0.0201185 Head Pos Z: -0.007589102 Head Rot X: 0.1521946 Head Rot Y: -0.02537627 Hand Rot Z: 0.02055134; Invisible Hand Error: 6.938 randomnum: 80
 End: 104603.254 Start:  104602.782 Theta: 1.256637 Ball Pos X: 0.09295189 Ball Pos Y: -0.2 Ball Pos Z: 0.2860765 Hand Pos X: 0.1100179 Hand Pos Y: -0.1784162 Hand Pos Z: 0.2884572 Head Pos X: 0.003676534 Head Pos Y: -0.02058667 Head Pos Z: -0.00442493 Head Rot X: 0.1580918 Head Rot Y: 0.02817006 Hand Rot Z: 0.02963386; Invisible Hand Error: 4.347 randomnum: 9
 End: 104604.587 Start:  104604.171 Theta: 1.37881 Ball Pos X: 0.05739507 Ball Pos Y: -0.2 Ball Pos Z: 0.2952721 Hand Pos X: 0.07582525 Hand Pos Y: -0.1791947 Hand Pos Z: 0.3094626 Head Pos X: 0.008187771 Head Pos Y: -0.01581424 Head Pos Z: -0.006824732 Head Rot X: 0.1380371 Head Rot Y: 0.0168165 Hand Rot Z: 0.01623161; Visible Hand Error: 4.874 randomnum: 163
 End: 104606.074 Start:  104605.532 Theta: 1.919862 Ball Pos X: -0.1028792 Ball Pos Y: -0.2 Ball Pos Z: 0.2826583 Hand Pos X: -0.1377762 Hand Pos Y: -0.1896403 Hand Pos Z: 0.293366 Head Pos X: -0.01288724 Head Pos Y: -0.01081023 Head Pos Z: -0.0113399 Head Rot X: 0.1179635 Head Rot Y: -0.0686076 Hand Rot Z: 0.01495991; Visible Hand Error: 5.47 randomnum: 105
 End: 104607.366 Start:  104606.976 Theta: 1.64061 Ball Pos X: -0.02098265 Ball Pos Y: -0.2 Ball Pos Z: 0.3000659 Hand Pos X: -0.0005043745 Hand Pos Y: -0.2083032 Hand Pos Z: 0.3076073 Head Pos X: -0.006882966 Head Pos Y: -0.01285589 Head Pos Z: -0.01033044 Head Rot X: 0.121516 Head Rot Y: -0.04390227 Hand Rot Z: 0.01634619; Invisible Hand Error: 3.279 randomnum: 71
 End: 104608.851 Start:  104608.351 Theta: 1.780236 Ball Pos X: -0.06253957 Ball Pos Y: -0.2 Ball Pos Z: 0.2942255 Hand Pos X: -0.05503845 Hand Pos Y: -0.2607077 Hand Pos Z: 0.2974205 Head Pos X: -0.007475138 Head Pos Y: -0.03184426 Head Pos Z: -0.01976395 Head Rot X: 0.2015125 Head Rot Y: -0.06769477 Hand Rot Z: 0.02954483; Invisible Hand Error: 7.24 randomnum: 98
 End: 104610.727 Start:  104610.254 Theta: 1.692969 Ball Pos X: -0.03665815 Ball Pos Y: -0.2 Ball Pos Z: 0.2985565 Hand Pos X: -0.04096872 Hand Pos Y: -0.2168931 Hand Pos Z: 0.3164441 Head Pos X: -0.005152524 Head Pos Y: -0.02271751 Head Pos Z: 0.0008348227 Head Rot X: 0.1609984 Head Rot Y: -0.06151434 Hand Rot Z: 0.02762498; Visible Hand Error: 0.664 randomnum: 159
 End: 104612.157 Start:  104611.644 Theta: 1.151917 Ball Pos X: 0.1223458 Ball Pos Y: -0.2 Ball Pos Z: 0.2747933 Hand Pos X: 0.1315343 Hand Pos Y: -0.1670403 Hand Pos Z: 0.2740151 Head Pos X: 0.01115358 Head Pos Y: -0.0252744 Head Pos Z: -0.002553344 Head Rot X: 0.1684566 Head Rot Y: 0.0357641 Hand Rot Z: 0.03086882; Visible Hand Error: 5.028 randomnum: 110
 End: 104613.490 Start:  104613.074 Theta: 1.48353 Ball Pos X: 0.02621631 Ball Pos Y: -0.2 Ball Pos Z: 0.299654 Hand Pos X: 0.02223732 Hand Pos Y: -0.2113445 Hand Pos Z: 0.3113023 Head Pos X: -0.005023181 Head Pos Y: -0.02690881 Head Pos Z: -0.002916813 Head Rot X: 0.1787138 Head Rot Y: -0.04473 Hand Rot Z: 0.03125552; Invisible Hand Error: 0.901 randomnum: 75
 End: 104614.824 Start:  104614.352 Theta: 1.64061 Ball Pos X: -0.02098265 Ball Pos Y: -0.2 Ball Pos Z: 0.3000659 Hand Pos X: -0.009888865 Hand Pos Y: -0.1582493 Hand Pos Z: 0.3010505 Head Pos X: -0.007441878 Head Pos Y: -0.03008127 Head Pos Z: -0.008815408 Head Rot X: 0.1960998 Head Rot Y: -0.06215122 Hand Rot Z: 0.03761697; Visible Hand Error: 6.178 randomnum: 117
 End: 104616.087 Start:  104615.741 Theta: 1.623156 Ball Pos X: -0.01574262 Ball Pos Y: -0.2 Ball Pos Z: 0.3003864 Hand Pos X: 0.03134909 Hand Pos Y: -0.1268749 Hand Pos Z: 0.2902567 Head Pos X: -0.00454402 Head Pos Y: -0.02959526 Head Pos Z: -0.008234978 Head Rot X: 0.1967471 Head Rot Y: -0.0639379 Hand Rot Z: 0.03207531; Visible Hand Error: 12.926 randomnum: 188
 End: 104617.394 Start:  104617.018 Theta: 1.22173 Ball Pos X: 0.1028792 Ball Pos Y: -0.2 Ball Pos Z: 0.2826583 Hand Pos X: 0.07287844 Hand Pos Y: -0.1252467 Hand Pos Z: 0.2914332 Head Pos X: 0.0008071661 Head Pos Y: -0.02846861 Head Pos Z: -0.00296855 Head Rot X: 0.189045 Head Rot Y: -0.03883192 Hand Rot Z: 0.02888684; Visible Hand Error: 12.173 randomnum: 118
 End: 104619.018 Start:  104618.379 Theta: 1.884956 Ball Pos X: -0.09295191 Ball Pos Y: -0.2 Ball Pos Z: 0.2860765 Hand Pos X: -0.1049201 Hand Pos Y: -0.1925826 Hand Pos Z: 0.2868684 Head Pos X: -0.002119541 Head Pos Y: -0.0302521 Head Pos Z: -0.001391053 Head Rot X: 0.1996079 Head Rot Y: -0.08297975 Hand Rot Z: 0.02082831; Invisible Hand Error: 2.237 randomnum: 59
 End: 104620.532 Start:  104620.032 Theta: 1.902409 Ball Pos X: -0.09793048 Ball Pos Y: -0.2 Ball Pos Z: 0.2844107 Hand Pos X: -0.08934717 Hand Pos Y: -0.217405 Hand Pos Z: 0.2945327 Head Pos X: 0.002290845 Head Pos Y: -0.02917024 Head Pos Z: -0.002851725 Head Rot X: 0.194036 Head Rot Y: -0.07290038 Hand Rot Z: 0.02218121; Invisible Hand Error: 2.384 randomnum: 68
 End: 104622.074 Start:  104621.560 Theta: 1.954769 Ball Pos X: -0.1126812 Ball Pos Y: -0.2 Ball Pos Z: 0.2788956 Hand Pos X: -0.09654696 Hand Pos Y: -0.1697569 Hand Pos Z: 0.2907649 Head Pos X: 0.002230227 Head Pos Y: -0.02875072 Head Pos Z: -0.003126859 Head Rot X: 0.1918459 Head Rot Y: -0.07504445 Hand Rot Z: 0.02105111; Visible Hand Error: 5.572 randomnum: 181
 End: 104623.518 Start:  104623.061 Theta: 1.902409 Ball Pos X: -0.09793048 Ball Pos Y: -0.2 Ball Pos Z: 0.2844107 Hand Pos X: -0.08043332 Hand Pos Y: -0.173001 Hand Pos Z: 0.2924515 Head Pos X: 0.002682984 Head Pos Y: -0.0291186 Head Pos Z: -0.00141418 Head Rot X: 0.1939328 Head Rot Y: -0.07073602 Hand Rot Z: 0.02066466; Visible Hand Error: 4.987 randomnum: 132
 End: 104624.921 Start:  104624.547 Theta: 1.623156 Ball Pos X: -0.01574262 Ball Pos Y: -0.2 Ball Pos Z: 0.3003864 Hand Pos X: 0.03905123 Hand Pos Y: -0.1321815 Hand Pos Z: 0.2983687 Head Pos X: 0.002529263 Head Pos Y: -0.02686715 Head Pos Z: -0.004321456 Head Rot X: 0.1869323 Head Rot Y: -0.07221944 Hand Rot Z: 0.01750459; Visible Hand Error: 13.485 randomnum: 199
 End: 104626.365 Start:  104625.907 Theta: 1.745329 Ball Pos X: -0.05223314 Ball Pos Y: -0.2 Ball Pos Z: 0.2962288 Hand Pos X: -0.03607482 Hand Pos Y: -0.2171865 Hand Pos Z: 0.3110449 Head Pos X: 0.004910111 Head Pos Y: -0.02696538 Head Pos Z: -0.003729701 Head Rot X: 0.1849313 Head Rot Y: -0.06770821 Hand Rot Z: 0.01343619; Invisible Hand Error: 3.017 randomnum: 2
 End: 104627.713 Start:  104627.268 Theta: 1.22173 Ball Pos X: 0.1028792 Ball Pos Y: -0.2 Ball Pos Z: 0.2826583 Hand Pos X: 0.0917273 Hand Pos Y: -0.1467765 Hand Pos Z: 0.3032572 Head Pos X: 0.006358504 Head Pos Y: -0.02578872 Head Pos Z: -0.004299402 Head Rot X: 0.1821743 Head Rot Y: -0.04459315 Hand Rot Z: 0.01181658; Invisible Hand Error: 9.188 randomnum: 13
 End: 104629.046 Start:  104628.616 Theta: 1.692969 Ball Pos X: -0.03665815 Ball Pos Y: -0.2 Ball Pos Z: 0.2985565 Hand Pos X: -0.03037906 Hand Pos Y: -0.2239884 Hand Pos Z: 0.3131262 Head Pos X: 0.007782817 Head Pos Y: -0.0279617 Head Pos Z: -0.003158092 Head Rot X: 0.1899749 Head Rot Y: -0.05076246 Hand Rot Z: 0.008262301; Invisible Hand Error: 2.19 randomnum: 5
 End: 104630.810 Start:  104630.352 Theta: 1.53589 Ball Pos X: 0.01049772 Ball Pos Y: -0.2 Ball Pos Z: 0.3006154 Hand Pos X: 0.02114306 Hand Pos Y: -0.1968014 Hand Pos Z: 0.3066755 Head Pos X: 0.01464367 Head Pos Y: -0.02876762 Head Pos Z: -0.006370783 Head Rot X: 0.2091149 Head Rot Y: -0.02844645 Hand Rot Z: 0.009102706; Invisible Hand Error: 1.906 randomnum: 8
 End: 104632.227 Start:  104631.727 Theta: 1.064651 Ball Pos X: 0.1458301 Ball Pos Y: -0.2 Ball Pos Z: 0.2630844 Hand Pos X: 0.1626726 Hand Pos Y: -0.1237872 Hand Pos Z: 0.2538723 Head Pos X: 0.02374411 Head Pos Y: -0.02484411 Head Pos Z: -0.001558542 Head Rot X: 0.1864594 Head Rot Y: 0.06808653 Hand Rot Z: 0.00564792; Visible Hand Error: 11.748 randomnum: 134
 End: 104633.657 Start:  104633.171 Theta: 1.884956 Ball Pos X: -0.09295191 Ball Pos Y: -0.2 Ball Pos Z: 0.2860765 Hand Pos X: -0.08744495 Hand Pos Y: -0.2577533 Hand Pos Z: 0.2838826 Head Pos X: 0.001388311 Head Pos Y: -0.02538133 Head Pos Z: -0.01123679 Head Rot X: 0.1713741 Head Rot Y: -0.05439162 Hand Rot Z: 0.001979657; Invisible Hand Error: 7.362 randomnum: 15
 End: 104635.004 Start:  104634.560 Theta: 1.605703 Ball Pos X: -0.01049775 Ball Pos Y: -0.2 Ball Pos Z: 0.3006154 Hand Pos X: 0.01624056 Hand Pos Y: -0.2515592 Hand Pos Z: 0.3094265 Head Pos X: 0.007351995 Head Pos Y: -0.02495724 Head Pos Z: -0.008390903 Head Rot X: 0.1636651 Head Rot Y: -0.0306119 Hand Rot Z: 0.00547958; Visible Hand Error: 6.778 randomnum: 196
 End: 104636.435 Start:  104635.880 Theta: 2.076942 Ball Pos X: -0.1458301 Ball Pos Y: -0.2 Ball Pos Z: 0.2630844 Hand Pos X: -0.1435258 Hand Pos Y: -0.2499161 Hand Pos Z: 0.2621788 Head Pos X: -0.01310825 Head Pos Y: -0.02692631 Head Pos Z: -0.01350284 Head Rot X: 0.180239 Head Rot Y: -0.1717919 Hand Rot Z: 0.003426922; Invisible Hand Error: 6.285 randomnum: 31
 End: 104637.727 Start:  104637.352 Theta: 1.675516 Ball Pos X: -0.03144203 Ball Pos Y: -0.2 Ball Pos Z: 0.2991509 Hand Pos X: 0.003538303 Hand Pos Y: -0.1477629 Hand Pos Z: 0.3006329 Head Pos X: 0.009323239 Head Pos Y: -0.03321308 Head Pos Z: -0.002643108 Head Rot X: 0.1985621 Head Rot Y: -0.0459781 Hand Rot Z: 0.02020943; Visible Hand Error: 9.425 randomnum: 158
 End: 104639.087 Start:  104638.644 Theta: 1.850049 Ball Pos X: -0.08291135 Ball Pos Y: -0.2 Ball Pos Z: 0.2891462 Hand Pos X: -0.03773735 Hand Pos Y: -0.2417662 Hand Pos Z: 0.2971426 Head Pos X: -0.0022614 Head Pos Y: -0.02987784 Head Pos Z: -0.007761717 Head Rot X: 0.1871254 Head Rot Y: -0.07880201 Hand Rot Z: 0.02595011; Invisible Hand Error: 8.818 randomnum: 42
 End: 104640.394 Start:  104640.046 Theta: 1.32645 Ball Pos X: 0.07276978 Ball Pos Y: -0.2 Ball Pos Z: 0.2918637 Hand Pos X: 0.06068083 Hand Pos Y: -0.1394738 Hand Pos Z: 0.2895596 Head Pos X: 0.005154788 Head Pos Y: -0.02966046 Head Pos Z: -0.007199049 Head Rot X: 0.1824712 Head Rot Y: -0.0362391 Hand Rot Z: 0.01532594; Visible Hand Error: 8.588 randomnum: 114
 End: 104641.838 Start:  104641.352 Theta: 1.832596 Ball Pos X: -0.07785246 Ball Pos Y: -0.2 Ball Pos Z: 0.2905492 Hand Pos X: -0.07085697 Hand Pos Y: -0.1726335 Hand Pos Z: 0.305887 Head Pos X: -0.0103668 Head Pos Y: -0.02838439 Head Pos Z: -0.01162195 Head Rot X: 0.1793361 Head Rot Y: -0.1376778 Hand Rot Z: 0.001234804; Visible Hand Error: 5.1 randomnum: 175
 End: 104643.144 Start:  104642.797 Theta: 1.867502 Ball Pos X: -0.08794503 Ball Pos Y: -0.2 Ball Pos Z: 0.2876552 Hand Pos X: -0.008953683 Hand Pos Y: -0.1889838 Hand Pos Z: 0.3030749 Head Pos X: 0.002788663 Head Pos Y: -0.02994874 Head Pos Z: -0.006131411 Head Rot X: 0.184973 Head Rot Y: -0.05164703 Hand Rot Z: 0.01164396; Invisible Hand Error: 12.968 randomnum: 89
 End: 104644.532 Start:  104644.185 Theta: 1.780236 Ball Pos X: -0.06253957 Ball Pos Y: -0.2 Ball Pos Z: 0.2942255 Hand Pos X: -0.006679334 Hand Pos Y: -0.1838244 Hand Pos Z: 0.312675 Head Pos X: 0.0006203055 Head Pos Y: -0.02880561 Head Pos Z: -0.008247375 Head Rot X: 0.1780808 Head Rot Y: -0.06417412 Hand Rot Z: 0.01529729; Invisible Hand Error: 9.665 randomnum: 86
 End: 104645.963 Start:  104645.477 Theta: 1.884956 Ball Pos X: -0.09295191 Ball Pos Y: -0.2 Ball Pos Z: 0.2860765 Hand Pos X: -0.06307267 Hand Pos Y: -0.2935037 Hand Pos Z: 0.2875162 Head Pos X: 0.0005409718 Head Pos Y: -0.02643752 Head Pos Z: -0.009674549 Head Rot X: 0.1735947 Head Rot Y: -0.06500593 Hand Rot Z: 0.002789038; Invisible Hand Error: 12.1 randomnum: 97
 End: 104647.241 Start:  104646.824 Theta: 1.500983 Ball Pos X: 0.02098263 Ball Pos Y: -0.2 Ball Pos Z: 0.3000659 Hand Pos X: 0.03348248 Hand Pos Y: -0.1702953 Hand Pos Z: 0.3109911 Head Pos X: -0.0009555817 Head Pos Y: -0.02695391 Head Pos Z: -0.01106191 Head Rot X: 0.1715284 Head Rot Y: -0.06423068 Hand Rot Z: 0.01681879; Visible Hand Error: 5.377 randomnum: 170
 End: 104648.727 Start:  104648.185 Theta: 1.902409 Ball Pos X: -0.09793048 Ball Pos Y: -0.2 Ball Pos Z: 0.2844107 Hand Pos X: -0.1144806 Hand Pos Y: -0.2294365 Hand Pos Z: 0.2919519 Head Pos X: 0.002698541 Head Pos Y: -0.02551207 Head Pos Z: -0.0126853 Head Rot X: 0.1641384 Head Rot Y: -0.06075083 Hand Rot Z: 0.003672882; Visible Hand Error: 3.243 randomnum: 131
 End: 104650.088 Start:  104649.644 Theta: 1.239184 Ball Pos X: 0.09793046 Ball Pos Y: -0.2 Ball Pos Z: 0.2844107 Hand Pos X: 0.08515495 Hand Pos Y: -0.1606181 Hand Pos Z: 0.2986944 Head Pos X: 0.01128614 Head Pos Y: -0.0246686 Head Pos Z: -0.009861946 Head Rot X: 0.1575095 Head Rot Y: -0.02439535 Hand Rot Z: 0.009185387; Visible Hand Error: 6.815 randomnum: 141
 End: 104651.366 Start:  104650.963 Theta: 1.518436 Ball Pos X: 0.01574259 Ball Pos Y: -0.2 Ball Pos Z: 0.3003864 Hand Pos X: 0.0276643 Hand Pos Y: -0.1413028 Hand Pos Z: 0.2961894 Head Pos X: 0.00433737 Head Pos Y: -0.025273 Head Pos Z: -0.01290238 Head Rot X: 0.1602743 Head Rot Y: -0.04997958 Hand Rot Z: 0.01355617; Invisible Hand Error: 8.459 randomnum: 90
 End: 104652.838 Start:  104652.255 Theta: 2.024582 Ball Pos X: -0.1318614 Ball Pos Y: -0.2 Ball Pos Z: 0.270356 Hand Pos X: -0.1286196 Hand Pos Y: -0.2127902 Hand Pos Z: 0.2775875 Head Pos X: -0.001032591 Head Pos Y: -0.0250383 Head Pos Z: -0.01255751 Head Rot X: 0.1642615 Head Rot Y: -0.07428379 Hand Rot Z: 0.00793086; Invisible Hand Error: 1.526 randomnum: 77
 End: 104654.116 Start:  104653.741 Theta: 1.396263 Ball Pos X: 0.05223311 Ball Pos Y: -0.2 Ball Pos Z: 0.2962289 Hand Pos X: 0.06234898 Hand Pos Y: -0.1586414 Hand Pos Z: 0.315302 Head Pos X: 0.004520059 Head Pos Y: -0.02604747 Head Pos Z: -0.01313126 Head Rot X: 0.1659624 Head Rot Y: -0.05321094 Hand Rot Z: 0.01472331; Invisible Hand Error: 7.421 randomnum: 85
 End: 104655.574 Start:  104655.005 Theta: 2.059489 Ball Pos X: -0.1412164 Ball Pos Y: -0.2 Ball Pos Z: 0.2655894 Hand Pos X: -0.1248795 Hand Pos Y: -0.2577972 Hand Pos Z: 0.2675589 Head Pos X: 0.0024786 Head Pos Y: -0.02439111 Head Pos Z: -0.0132494 Head Rot X: 0.1614385 Head Rot Y: -0.05901964 Hand Rot Z: 0.002945382; Invisible Hand Error: 7.868 randomnum: 62
 End: 104656.894 Start:  104656.505 Theta: 1.204277 Ball Pos X: 0.1077966 Ball Pos Y: -0.2 Ball Pos Z: 0.2808197 Hand Pos X: 0.08986574 Hand Pos Y: -0.1249332 Hand Pos Z: 0.2800037 Head Pos X: 0.008006692 Head Pos Y: -0.02438474 Head Pos Z: -0.01378953 Head Rot X: 0.1558972 Head Rot Y: -0.03556617 Hand Rot Z: 0.01190083; Visible Hand Error: 10.969 randomnum: 174
 End: 104658.171 Start:  104657.797 Theta: 1.064651 Ball Pos X: 0.1458301 Ball Pos Y: -0.2 Ball Pos Z: 0.2630844 Hand Pos X: 0.1430779 Hand Pos Y: -0.1002638 Hand Pos Z: 0.2494531 Head Pos X: 0.01319289 Head Pos Y: -0.02333933 Head Pos Z: -0.01216161 Head Rot X: 0.1460039 Head Rot Y: 0.004188762 Hand Rot Z: 0.02849445; Invisible Hand Error: 14.418 randomnum: 100
 End: 104659.505 Start:  104659.130 Theta: 1.082104 Ball Pos X: 0.1412164 Ball Pos Y: -0.2 Ball Pos Z: 0.2655894 Hand Pos X: 0.1431363 Hand Pos Y: -0.1001872 Hand Pos Z: 0.2485578 Head Pos X: 0.01945037 Head Pos Y: -0.01980492 Head Pos Z: -0.01132429 Head Rot X: 0.1320755 Head Rot Y: 0.04461046 Hand Rot Z: 0.03855395; Invisible Hand Error: 14.469 randomnum: 39
 End: 104700.505 Start:  104700.005 Theta: 1.134464 Ball Pos X: 0.127123 Ball Pos Y: -0.2 Ball Pos Z: 0.2726162 Hand Pos X: 0.1772639 Hand Pos Y: -0.1017772 Hand Pos Z: 0.2392502 Head Pos X: 0.01212442 Head Pos Y: -0.0248121 Head Pos Z: -0.01178765 Head Rot X: 0.1524182 Head Rot Y: 0.01769287 Hand Rot Z: 0.04607971; Visible Hand Error: 17.986 randomnum: 111
 End: 104701.602 Start:  104701.519 Theta: 1.204277 Ball Pos X: 0.1077966 Ball Pos Y: -0.2 Ball Pos Z: 0.2808197 Hand Pos X: 0.1910415 Hand Pos Y: -0.1010861 Hand Pos Z: 0.2275182 Head Pos X: 0.01015699 Head Pos Y: -0.02521884 Head Pos Z: -0.01185918 Head Rot X: 0.1555914 Head Rot Y: 0.006730552 Hand Rot Z: 0.04225954; Visible Hand Error: 22.533 randomnum: 185
 End: 104703.366 Start:  104702.728 Theta: 2.059489 Ball Pos X: -0.1412164 Ball Pos Y: -0.2 Ball Pos Z: 0.2655894 Hand Pos X: -0.1331107 Hand Pos Y: -0.2547204 Hand Pos Z: 0.2761853 Head Pos X: -0.0004799962 Head Pos Y: -0.02433696 Head Pos Z: -0.0104506 Head Rot X: 0.1582251 Head Rot Y: -0.0715265 Hand Rot Z: 0.014449; Invisible Hand Error: 6.365 randomnum: 63
 End: 104704.741 Start:  104704.241 Theta: 1.169371 Ball Pos X: 0.1175314 Ball Pos Y: -0.2 Ball Pos Z: 0.2768866 Hand Pos X: 0.1438319 Hand Pos Y: -0.1661423 Hand Pos Z: 0.2681208 Head Pos X: 0.009335101 Head Pos Y: -0.04051304 Head Pos Z: -0.02076721 Head Rot X: 0.2145104 Head Rot Y: 0.03791559 Hand Rot Z: 0.07393943; Visible Hand Error: 6.686 randomnum: 171
 End: 104706.213 Start:  104705.714 Theta: 1.832596 Ball Pos X: -0.07785246 Ball Pos Y: -0.2 Ball Pos Z: 0.2905492 Hand Pos X: -0.07972644 Hand Pos Y: -0.1929517 Hand Pos Z: 0.3036126 Head Pos X: -0.02635646 Head Pos Y: -0.03194991 Head Pos Z: -0.03944921 Head Rot X: 0.163969 Head Rot Y: -0.07512589 Hand Rot Z: 0.06338319; Visible Hand Error: 2.056 randomnum: 198
 End: 104708.088 Start:  104707.061 Theta: 1.692969 Ball Pos X: -0.03665815 Ball Pos Y: -0.2 Ball Pos Z: 0.2985565 Hand Pos X: -0.0442878 Hand Pos Y: -0.269868 Hand Pos Z: 0.3077323 Head Pos X: -0.02177656 Head Pos Y: -0.03681356 Head Pos Z: -0.02142763 Head Rot X: 0.1803602 Head Rot Y: -0.01897664 Hand Rot Z: 0.02777527; Invisible Hand Error: 7.399 randomnum: 35
 End: 104709.464 Start:  104709.047 Theta: 1.780236 Ball Pos X: -0.06253957 Ball Pos Y: -0.2 Ball Pos Z: 0.2942255 Hand Pos X: -0.053543 Hand Pos Y: -0.1775148 Hand Pos Z: 0.3096426 Head Pos X: -0.02134794 Head Pos Y: -0.03584293 Head Pos Z: -0.02264988 Head Rot X: 0.1751155 Head Rot Y: -0.03028881 Hand Rot Z: 0.02356458; Visible Hand Error: 4.557 randomnum: 106
 End: 104710.769 Start:  104710.380 Theta: 1.867502 Ball Pos X: -0.08794503 Ball Pos Y: -0.2 Ball Pos Z: 0.2876552 Hand Pos X: -0.05686883 Hand Pos Y: -0.1776977 Hand Pos Z: 0.3047902 Head Pos X: -0.01872265 Head Pos Y: -0.03533396 Head Pos Z: -0.02734303 Head Rot X: 0.1658384 Head Rot Y: -0.02886164 Hand Rot Z: 0.02000313; Visible Hand Error: 6.659 randomnum: 172
 End: 104712.089 Start:  104711.728 Theta: 1.64061 Ball Pos X: -0.02098265 Ball Pos Y: -0.2 Ball Pos Z: 0.3000659 Hand Pos X: -0.0002868176 Hand Pos Y: -0.1744393 Hand Pos Z: 0.3095964 Head Pos X: -0.02030641 Head Pos Y: -0.03442729 Head Pos Z: -0.02900839 Head Rot X: 0.1582871 Head Rot Y: -0.03097212 Hand Rot Z: 0.02378508; Visible Hand Error: 5.397 randomnum: 179
 End: 104713.339 Start:  104712.978 Theta: 1.605703 Ball Pos X: -0.01049775 Ball Pos Y: -0.2 Ball Pos Z: 0.3006154 Hand Pos X: -0.003350981 Hand Pos Y: -0.1861343 Hand Pos Z: 0.306511 Head Pos X: -0.02036881 Head Pos Y: -0.0343281 Head Pos Z: -0.0305562 Head Rot X: 0.1579476 Head Rot Y: -0.02888324 Hand Rot Z: 0.02258555; Visible Hand Error: 2.622 randomnum: 189
 End: 104714.562 Start:  104714.255 Theta: 1.605703 Ball Pos X: -0.01049775 Ball Pos Y: -0.2 Ball Pos Z: 0.3006154 Hand Pos X: 0.04078697 Hand Pos Y: -0.1758061 Hand Pos Z: 0.3127109 Head Pos X: -0.02023029 Head Pos Y: -0.03379822 Head Pos Z: -0.03004503 Head Rot X: 0.1547137 Head Rot Y: -0.02573324 Hand Rot Z: 0.02592298; Visible Hand Error: 9.209 randomnum: 108
 End: 104716.283 Start:  104715.977 Theta: 1.413717 Ball Pos X: 0.04705525 Ball Pos Y: -0.2 Ball Pos Z: 0.2970953 Hand Pos X: 0.01891715 Hand Pos Y: -0.1677992 Hand Pos Z: 0.3020695 Head Pos X: -0.02160543 Head Pos Y: -0.03238791 Head Pos Z: -0.03421736 Head Rot X: 0.1462178 Head Rot Y: -0.02104228 Hand Rot Z: 0.02966511; Visible Hand Error: 6.533 randomnum: 183
 End: 104717.658 Start:  104717.185 Theta: 1.902409 Ball Pos X: -0.09793048 Ball Pos Y: -0.2 Ball Pos Z: 0.2844107 Hand Pos X: -0.08600947 Hand Pos Y: -0.1925313 Hand Pos Z: 0.3039609 Head Pos X: -0.02133256 Head Pos Y: -0.03198865 Head Pos Z: -0.03685808 Head Rot X: 0.1451574 Head Rot Y: -0.02827682 Hand Rot Z: 0.01862918; Visible Hand Error: 3.519 randomnum: 197
 End: 104718.866 Start:  104718.617 Theta: 1.954769 Ball Pos X: -0.1126812 Ball Pos Y: -0.2 Ball Pos Z: 0.2788956 Hand Pos X: 0.008988395 Hand Pos Y: -0.1664056 Hand Pos Z: 0.305181 Head Pos X: -0.02360988 Head Pos Y: -0.03157279 Head Pos Z: -0.03833604 Head Rot X: 0.1386611 Head Rot Y: -0.03392334 Hand Rot Z: 0.02720146; Visible Hand Error: 20.844 randomnum: 155
 End: 104720.241 Start:  104719.866 Theta: 1.448623 Ball Pos X: 0.03665813 Ball Pos Y: -0.2 Ball Pos Z: 0.2985565 Hand Pos X: -0.0007794499 Hand Pos Y: -0.1888022 Hand Pos Z: 0.3173408 Head Pos X: -0.0230155 Head Pos Y: -0.03051475 Head Pos Z: -0.03790247 Head Rot X: 0.1357215 Head Rot Y: -0.03254372 Hand Rot Z: 0.02084111; Invisible Hand Error: 6.688 randomnum: 38
 End: 104721.547 Start:  104721.158 Theta: 1.291544 Ball Pos X: 0.08291132 Ball Pos Y: -0.2 Ball Pos Z: 0.2891462 Hand Pos X: 0.07361718 Hand Pos Y: -0.1708001 Hand Pos Z: 0.2983426 Head Pos X: -0.02244025 Head Pos Y: -0.02980715 Head Pos Z: -0.0390588 Head Rot X: 0.1303766 Head Rot Y: -0.02267914 Hand Rot Z: 0.02607683; Visible Hand Error: 4.906 randomnum: 126
 End: 104722.811 Start:  104722.450 Theta: 1.448623 Ball Pos X: 0.03665813 Ball Pos Y: -0.2 Ball Pos Z: 0.2985565 Hand Pos X: 0.09657599 Hand Pos Y: -0.1587403 Hand Pos Z: 0.2904076 Head Pos X: -0.01703727 Head Pos Y: -0.03173479 Head Pos Z: -0.03806794 Head Rot X: 0.1403282 Head Rot Y: -0.01049755 Hand Rot Z: 0.02160781; Visible Hand Error: 11.601 randomnum: 138
 End: 104724.241 Start:  104723.769 Theta: 1.064651 Ball Pos X: 0.1458301 Ball Pos Y: -0.2 Ball Pos Z: 0.2630844 Hand Pos X: 0.1612041 Hand Pos Y: -0.176681 Hand Pos Z: 0.2801411 Head Pos X: -0.0135994 Head Pos Y: -0.0302678 Head Pos Z: -0.0388937 Head Rot X: 0.1309396 Head Rot Y: 0.02301365 Hand Rot Z: 0.0391662; Invisible Hand Error: 5.019 randomnum: 11
 End: 104725.519 Start:  104725.172 Theta: 1.291544 Ball Pos X: 0.08291132 Ball Pos Y: -0.2 Ball Pos Z: 0.2891462 Hand Pos X: 0.1331729 Hand Pos Y: -0.150983 Hand Pos Z: 0.2699676 Head Pos X: -0.01247132 Head Pos Y: -0.03101575 Head Pos Z: -0.03860807 Head Rot X: 0.1369562 Head Rot Y: 0.01486823 Hand Rot Z: 0.02627997; Visible Hand Error: 11.279 randomnum: 176
 End: 104726.881 Start:  104726.491 Theta: 1.361357 Ball Pos X: 0.06253955 Ball Pos Y: -0.2 Ball Pos Z: 0.2942255 Hand Pos X: 0.08254461 Hand Pos Y: -0.1784131 Hand Pos Z: 0.3126536 Head Pos X: -0.01946479 Head Pos Y: -0.03136963 Head Pos Z: -0.03949118 Head Rot X: 0.137224 Head Rot Y: -0.002587746 Hand Rot Z: 0.03058511; Invisible Hand Error: 5.299 randomnum: 23
 End: 104728.783 Start:  104728.395 Theta: 1.186824 Ball Pos X: 0.1126811 Ball Pos Y: -0.2 Ball Pos Z: 0.2788956 Hand Pos X: 0.1054286 Hand Pos Y: -0.1764137 Hand Pos Z: 0.3034934 Head Pos X: -0.02117085 Head Pos Y: -0.02996349 Head Pos Z: -0.04055882 Head Rot X: 0.1323114 Head Rot Y: -0.005662344 Hand Rot Z: 0.03350832; Invisible Hand Error: 5.424 randomnum: 92
 End: 104730.158 Start:  104729.769 Theta: 1.43117 Ball Pos X: 0.04186308 Ball Pos Y: -0.2 Ball Pos Z: 0.2978713 Hand Pos X: 0.06305804 Hand Pos Y: -0.1957181 Hand Pos Z: 0.2971442 Head Pos X: -0.01715535 Head Pos Y: -0.03162211 Head Pos Z: -0.04058981 Head Rot X: 0.1372689 Head Rot Y: -0.002357194 Hand Rot Z: 0.02541389; Invisible Hand Error: 3.432 randomnum: 73
 End: 104731.547 Start:  104731.116 Theta: 1.064651 Ball Pos X: 0.1458301 Ball Pos Y: -0.2 Ball Pos Z: 0.2630844 Hand Pos X: 0.1778433 Hand Pos Y: -0.1380577 Hand Pos Z: 0.2553322 Head Pos X: -0.01228583 Head Pos Y: -0.03374088 Head Pos Z: -0.03647995 Head Rot X: 0.1449367 Head Rot Y: 0.03185371 Hand Rot Z: 0.03258236; Invisible Hand Error: 10.964 randomnum: 54
 End: 104732.991 Start:  104732.437 Theta: 1.850049 Ball Pos X: -0.08291135 Ball Pos Y: -0.2 Ball Pos Z: 0.2891462 Hand Pos X: -0.08876431 Hand Pos Y: -0.2225312 Hand Pos Z: 0.3029602 Head Pos X: -0.02225184 Head Pos Y: -0.03069821 Head Pos Z: -0.03677189 Head Rot X: 0.1349079 Head Rot Y: -0.01284661 Hand Rot Z: 0.01833485; Invisible Hand Error: 1.583 randomnum: 81
 End: 104735.019 Start:  104733.936 Theta: 1.972222 Ball Pos X: -0.1175314 Ball Pos Y: -0.2 Ball Pos Z: 0.2768866 Hand Pos X: -0.1255814 Hand Pos Y: -0.2062344 Hand Pos Z: 0.2759014 Head Pos X: -0.02611554 Head Pos Y: -0.03153408 Head Pos Z: -0.03946555 Head Rot X: 0.1356587 Head Rot Y: -0.05063665 Hand Rot Z: 0.0172645; Invisible Hand Error: 1.366 randomnum: 7
 End: 104736.533 Start:  104736.117 Theta: 1.675516 Ball Pos X: -0.03144203 Ball Pos Y: -0.2 Ball Pos Z: 0.2991509 Hand Pos X: -0.01084776 Hand Pos Y: -0.1905524 Hand Pos Z: 0.3109555 Head Pos X: -0.02368969 Head Pos Y: -0.0324294 Head Pos Z: -0.03923953 Head Rot X: 0.1414681 Head Rot Y: -0.02812256 Hand Rot Z: 0.02123204; Invisible Hand Error: 3.992 randomnum: 74
 End: 104738.353 Start:  104737.964 Theta: 1.518436 Ball Pos X: 0.01574259 Ball Pos Y: -0.2 Ball Pos Z: 0.3003864 Hand Pos X: 0.04140737 Hand Pos Y: -0.1625945 Hand Pos Z: 0.3018536 Head Pos X: -0.02429187 Head Pos Y: -0.03131625 Head Pos Z: -0.03991747 Head Rot X: 0.1352909 Head Rot Y: -0.02836446 Hand Rot Z: 0.02644717; Visible Hand Error: 6.902 randomnum: 152
 End: 104740.284 Start:  104739.881 Theta: 1.37881 Ball Pos X: 0.05739507 Ball Pos Y: -0.2 Ball Pos Z: 0.2952721 Hand Pos X: 0.07415222 Hand Pos Y: -0.1616013 Hand Pos Z: 0.2928931 Head Pos X: -0.02722663 Head Pos Y: -0.03122947 Head Pos Z: -0.03902996 Head Rot X: 0.1306484 Head Rot Y: -0.02483797 Hand Rot Z: 0.03678325; Visible Hand Error: 6.13 randomnum: 180
 End: 104741.686 Start:  104741.242 Theta: 1.658063 Ball Pos X: -0.02621634 Ball Pos Y: -0.2 Ball Pos Z: 0.299654 Hand Pos X: 0.0161381 Hand Pos Y: -0.1575014 Hand Pos Z: 0.2998435 Head Pos X: -0.02162033 Head Pos Y: -0.03190795 Head Pos Z: -0.03929734 Head Rot X: 0.133995 Head Rot Y: -0.02053374 Hand Rot Z: 0.01878754; Visible Hand Error: 9.139 randomnum: 190
 End: 104743.033 Start:  104742.673 Theta: 1.518436 Ball Pos X: 0.01574259 Ball Pos Y: -0.2 Ball Pos Z: 0.3003864 Hand Pos X: 0.02658862 Hand Pos Y: -0.1773332 Hand Pos Z: 0.3148558 Head Pos X: -0.02461767 Head Pos Y: -0.03116637 Head Pos Z: -0.03946936 Head Rot X: 0.1314927 Head Rot Y: -0.02690526 Hand Rot Z: 0.02377684; Visible Hand Error: 4.59 randomnum: 143
 End: 104744.395 Start:  104743.992 Theta: 1.623156 Ball Pos X: -0.01574262 Ball Pos Y: -0.2 Ball Pos Z: 0.3003864 Hand Pos X: -0.02309652 Hand Pos Y: -0.1966605 Hand Pos Z: 0.310788 Head Pos X: -0.0217545 Head Pos Y: -0.03271896 Head Pos Z: -0.03810573 Head Rot X: 0.1395646 Head Rot Y: -0.02627906 Hand Rot Z: 0.01280715; Visible Hand Error: 1.723 randomnum: 157
 End: 104745.922 Start:  104745.339 Theta: 1.832596 Ball Pos X: -0.07785246 Ball Pos Y: -0.2 Ball Pos Z: 0.2905492 Hand Pos X: -0.1081238 Hand Pos Y: -0.2203338 Hand Pos Z: 0.295287 Head Pos X: -0.02436268 Head Pos Y: -0.03129169 Head Pos Z: -0.03793406 Head Rot X: 0.1337148 Head Rot Y: -0.02573744 Hand Rot Z: 0.01027582; Visible Hand Error: 4.446 randomnum: 194
 End: 104747.409 Start:  104746.881 Theta: 1.186824 Ball Pos X: 0.1126811 Ball Pos Y: -0.2 Ball Pos Z: 0.2788956 Hand Pos X: 0.1258372 Hand Pos Y: -0.1847098 Hand Pos Z: 0.2939633 Head Pos X: -0.02177316 Head Pos Y: -0.03223956 Head Pos Z: -0.03944218 Head Rot X: 0.1350661 Head Rot Y: -0.02072872 Hand Rot Z: 0.02770446; Invisible Hand Error: 3.743 randomnum: 36
 End: 104749.005 Start:  104748.436 Theta: 1.064651 Ball Pos X: 0.1458301 Ball Pos Y: -0.2 Ball Pos Z: 0.2630844 Hand Pos X: 0.1725229 Hand Pos Y: -0.1533975 Hand Pos Z: 0.2444641 Head Pos X: -0.01694834 Head Pos Y: -0.03095764 Head Pos Z: -0.04062593 Head Rot X: 0.127284 Head Rot Y: 0.02426773 Hand Rot Z: 0.04035253; Visible Hand Error: 8.402 randomnum: 144
 End: 104750.645 Start:  104749.992 Theta: 1.850049 Ball Pos X: -0.08291135 Ball Pos Y: -0.2 Ball Pos Z: 0.2891462 Hand Pos X: -0.08958872 Hand Pos Y: -0.1616245 Hand Pos Z: 0.3104307 Head Pos X: -0.04876357 Head Pos Y: -0.03575134 Head Pos Z: -0.01590443 Head Rot X: 0.1363095 Head Rot Y: -0.126477 Hand Rot Z: 0.05924902; Visible Hand Error: 7.045 randomnum: 150
 End: 104752.158 Start:  104751.714 Theta: 1.500983 Ball Pos X: 0.02098263 Ball Pos Y: -0.2 Ball Pos Z: 0.3000659 Hand Pos X: 0.06756216 Hand Pos Y: -0.1838504 Hand Pos Z: 0.2946886 Head Pos X: -0.0194459 Head Pos Y: -0.03872973 Head Pos Z: -0.01348364 Head Rot X: 0.1582768 Head Rot Y: -0.02971473 Hand Rot Z: 0.06277294; Invisible Hand Error: 7.866 randomnum: 50
 End: 104753.547 Start:  104753.130 Theta: 1.32645 Ball Pos X: 0.07276978 Ball Pos Y: -0.2 Ball Pos Z: 0.2918637 Hand Pos X: 0.09291313 Hand Pos Y: -0.1717014 Hand Pos Z: 0.2995001 Head Pos X: -0.01833075 Head Pos Y: -0.04949278 Head Pos Z: -0.02881026 Head Rot X: 0.2133698 Head Rot Y: 0.01276085 Hand Rot Z: 0.05400366; Invisible Hand Error: 5.642 randomnum: 52
 End: 104754.825 Start:  104754.450 Theta: 1.169371 Ball Pos X: 0.1175314 Ball Pos Y: -0.2 Ball Pos Z: 0.2768866 Hand Pos X: 0.1192016 Hand Pos Y: -0.1615568 Hand Pos Z: 0.2928672 Head Pos X: -0.01532662 Head Pos Y: -0.04507831 Head Pos Z: -0.02836752 Head Rot X: 0.1862196 Head Rot Y: 0.01769633 Hand Rot Z: 0.05808183; Visible Hand Error: 6.597 randomnum: 193
 End: 104756.186 Start:  104755.783 Theta: 1.32645 Ball Pos X: 0.07276978 Ball Pos Y: -0.2 Ball Pos Z: 0.2918637 Hand Pos X: 0.09463703 Hand Pos Y: -0.1856089 Hand Pos Z: 0.2992156 Head Pos X: -0.006530643 Head Pos Y: -0.04207575 Head Pos Z: -0.02553701 Head Rot X: 0.1781112 Head Rot Y: 0.03575518 Hand Rot Z: 0.04100095; Invisible Hand Error: 4.26 randomnum: 79
 End: 104757.603 Start:  104757.103 Theta: 1.53589 Ball Pos X: 0.01049772 Ball Pos Y: -0.2 Ball Pos Z: 0.3006154 Hand Pos X: 0.01995322 Hand Pos Y: -0.289426 Hand Pos Z: 0.3014116 Head Pos X: -0.009480357 Head Pos Y: -0.03515583 Head Pos Z: -0.02876854 Head Rot X: 0.1510929 Head Rot Y: 0.02742954 Hand Rot Z: 0.04008627; Invisible Hand Error: 10.25 randomnum: 58
 End: 104759.103 Start:  104758.519 Theta: 1.902409 Ball Pos X: -0.09793048 Ball Pos Y: -0.2 Ball Pos Z: 0.2844107 Hand Pos X: -0.1065296 Hand Pos Y: -0.2685632 Hand Pos Z: 0.2770392 Head Pos X: -0.0243268 Head Pos Y: -0.03387856 Head Pos Z: -0.03491759 Head Rot X: 0.1436891 Head Rot Y: -0.07216419 Hand Rot Z: 0.003523818; Invisible Hand Error: 8.669 randomnum: 37
 End: 104800.492 Start:  104800.005 Theta: 1.762783 Ball Pos X: -0.0573951 Ball Pos Y: -0.2 Ball Pos Z: 0.2952721 Hand Pos X: -0.06867459 Hand Pos Y: -0.2170664 Hand Pos Z: 0.2961687 Head Pos X: -0.01342446 Head Pos Y: -0.03400686 Head Pos Z: -0.03548956 Head Rot X: 0.142892 Head Rot Y: -0.02639158 Hand Rot Z: 0.006880779; Visible Hand Error: 2.549 randomnum: 145
 End: 104801.811 Start:  104801.422 Theta: 1.692969 Ball Pos X: -0.03665815 Ball Pos Y: -0.2 Ball Pos Z: 0.2985565 Hand Pos X: -0.01536098 Hand Pos Y: -0.1803162 Hand Pos Z: 0.3023797 Head Pos X: -0.01252842 Head Pos Y: -0.03561497 Head Pos Z: -0.03601158 Head Rot X: 0.1484181 Head Rot Y: -0.02395937 Hand Rot Z: 0.01016107; Visible Hand Error: 4.48 randomnum: 195
 End: 104803.839 Start:  104802.728 Theta: 1.954769 Ball Pos X: -0.1126812 Ball Pos Y: -0.2 Ball Pos Z: 0.2788956 Hand Pos X: -0.128911 Hand Pos Y: -0.208829 Hand Pos Z: 0.285795 Head Pos X: -0.01822639 Head Pos Y: -0.03425792 Head Pos Z: -0.03834927 Head Rot X: 0.1482041 Head Rot Y: -0.07428679 Hand Rot Z: -0.003692076; Invisible Hand Error: 1.897 randomnum: 21
 End: 104805.339 Start:  104804.908 Theta: 1.692969 Ball Pos X: -0.03665815 Ball Pos Y: -0.2 Ball Pos Z: 0.2985565 Hand Pos X: -0.009979606 Hand Pos Y: -0.1971285 Hand Pos Z: 0.3228514 Head Pos X: -0.02993226 Head Pos Y: -0.03880239 Head Pos Z: -0.02996182 Head Rot X: 0.1644645 Head Rot Y: -0.06579874 Hand Rot Z: 0.02165697; Invisible Hand Error: 4.938 randomnum: 19
 End: 104806.825 Start:  104806.325 Theta: 2.024582 Ball Pos X: -0.1318614 Ball Pos Y: -0.2 Ball Pos Z: 0.270356 Hand Pos X: -0.1026222 Hand Pos Y: -0.1409013 Hand Pos Z: 0.2798301 Head Pos X: -0.0264014 Head Pos Y: -0.03915334 Head Pos Z: -0.03028715 Head Rot X: 0.170449 Head Rot Y: -0.06851228 Hand Rot Z: 0.01349129; Visible Hand Error: 9.754 randomnum: 184
 End: 104808.353 Start:  104807.811 Theta: 2.007129 Ball Pos X: -0.127123 Ball Pos Y: -0.2 Ball Pos Z: 0.2726161 Hand Pos X: -0.1363058 Hand Pos Y: -0.2348409 Hand Pos Z: 0.2696982 Head Pos X: -0.02608681 Head Pos Y: -0.03711706 Head Pos Z: -0.03246045 Head Rot X: 0.1616058 Head Rot Y: -0.07258818 Hand Rot Z: -0.003978431; Invisible Hand Error: 4.48 randomnum: 60
 End: 104809.769 Start:  104809.325 Theta: 1.919862 Ball Pos X: -0.1028792 Ball Pos Y: -0.2 Ball Pos Z: 0.2826583 Hand Pos X: -0.1003513 Hand Pos Y: -0.2151734 Hand Pos Z: 0.3063741 Head Pos X: -0.0234431 Head Pos Y: -0.0367175 Head Pos Z: -0.03511405 Head Rot X: 0.1554272 Head Rot Y: -0.05933784 Hand Rot Z: 0.002860781; Invisible Hand Error: 1.555 randomnum: 29
 End: 104811.130 Start:  104810.728 Theta: 1.239184 Ball Pos X: 0.09793046 Ball Pos Y: -0.2 Ball Pos Z: 0.2844107 Hand Pos X: 0.03350884 Hand Pos Y: -0.1716169 Hand Pos Z: 0.300518 Head Pos X: -0.01974857 Head Pos Y: -0.03515232 Head Pos Z: -0.03397918 Head Rot X: 0.1463545 Head Rot Y: -0.02989071 Hand Rot Z: 0.005310362; Invisible Hand Error: 11.488 randomnum: 44
 End: 104812.589 Start:  104812.089 Theta: 1.954769 Ball Pos X: -0.1126812 Ball Pos Y: -0.2 Ball Pos Z: 0.2788956 Hand Pos X: -0.1177583 Hand Pos Y: -0.252711 Hand Pos Z: 0.2825045 Head Pos X: -0.0173108 Head Pos Y: -0.03346449 Head Pos Z: -0.03364086 Head Rot X: 0.1449208 Head Rot Y: -0.03792372 Hand Rot Z: -0.007343747; Invisible Hand Error: 5.947 randomnum: 49
 End: 104813.881 Start:  104813.492 Theta: 1.27409 Ball Pos X: 0.087945 Ball Pos Y: -0.2 Ball Pos Z: 0.2876552 Hand Pos X: 0.06327984 Hand Pos Y: -0.1798701 Hand Pos Z: 0.2967032 Head Pos X: -0.01900506 Head Pos Y: -0.03295472 Head Pos Z: -0.03775215 Head Rot X: 0.1369814 Head Rot Y: -0.03741821 Hand Rot Z: 0.008967058; Invisible Hand Error: 5.135 randomnum: 45
 End: 104815.269 Start:  104814.839 Theta: 1.58825 Ball Pos X: -0.00524968 Ball Pos Y: -0.2 Ball Pos Z: 0.3007528 Hand Pos X: 0.009040467 Hand Pos Y: -0.1996564 Hand Pos Z: 0.3029276 Head Pos X: -0.01286083 Head Pos Y: -0.03208372 Head Pos Z: -0.03534198 Head Rot X: 0.1375614 Head Rot Y: -0.02445093 Hand Rot Z: -0.002599875; Visible Hand Error: 2.272 randomnum: 173
 End: 104816.575 Start:  104816.145 Theta: 1.134464 Ball Pos X: 0.127123 Ball Pos Y: -0.2 Ball Pos Z: 0.2726162 Hand Pos X: 0.1248524 Hand Pos Y: -0.132577 Hand Pos Z: 0.2805083 Head Pos X: -0.02080691 Head Pos Y: -0.03069973 Head Pos Z: -0.03820944 Head Rot X: 0.1278696 Head Rot Y: -0.03487912 Hand Rot Z: 0.0184169; Invisible Hand Error: 10.303 randomnum: 12
 End: 104819.922 Start:  104819.422 Theta: 1.850049 Ball Pos X: -0.08291135 Ball Pos Y: -0.2 Ball Pos Z: 0.2891462 Hand Pos X: -0.07440437 Hand Pos Y: -0.2300552 Hand Pos Z: 0.2976798 Head Pos X: -0.01886678 Head Pos Y: -0.03145438 Head Pos Z: -0.03862846 Head Rot X: 0.1313742 Head Rot Y: -0.04006789 Hand Rot Z: 0.006831334; Invisible Hand Error: 3.617 randomnum: 87
 End: 104821.353 Start:  104820.839 Theta: 1.239184 Ball Pos X: 0.09793046 Ball Pos Y: -0.2 Ball Pos Z: 0.2844107 Hand Pos X: 0.1156373 Hand Pos Y: -0.1800107 Hand Pos Z: 0.2854483 Head Pos X: -0.0204581 Head Pos Y: -0.03221184 Head Pos Z: -0.03762114 Head Rot X: 0.1311054 Head Rot Y: -0.02734716 Hand Rot Z: 0.02601098; Visible Hand Error: 4.206 randomnum: 135
 End: 104822.686 Start:  104822.297 Theta: 1.58825 Ball Pos X: -0.00524968 Ball Pos Y: -0.2 Ball Pos Z: 0.3007528 Hand Pos X: -0.005892195 Hand Pos Y: -0.2188199 Hand Pos Z: 0.3110981 Head Pos X: -0.01981246 Head Pos Y: -0.03169397 Head Pos Z: -0.03781116 Head Rot X: 0.1302444 Head Rot Y: -0.03198171 Hand Rot Z: 0.01930623; Invisible Hand Error: 1.499 randomnum: 65
 End: 104824.020 Start:  104823.589 Theta: 1.710423 Ball Pos X: -0.04186311 Ball Pos Y: -0.2 Ball Pos Z: 0.2978713 Hand Pos X: -0.0359351 Hand Pos Y: -0.2442415 Hand Pos Z: 0.3004978 Head Pos X: -0.02307022 Head Pos Y: -0.03027517 Head Pos Z: -0.03804731 Head Rot X: 0.1248547 Head Rot Y: -0.04116435 Hand Rot Z: 0.01899526; Invisible Hand Error: 5.37 randomnum: 91
 End: 104825.298 Start:  104824.923 Theta: 1.658063 Ball Pos X: -0.02621634 Ball Pos Y: -0.2 Ball Pos Z: 0.299654 Hand Pos X: 0.006826401 Hand Pos Y: -0.1496932 Hand Pos Z: 0.3016965 Head Pos X: -0.02185047 Head Pos Y: -0.03216651 Head Pos Z: -0.03670418 Head Rot X: 0.1325879 Head Rot Y: -0.04511419 Hand Rot Z: 0.0169499; Visible Hand Error: 9.056 randomnum: 153
 End: 104826.700 Start:  104826.269 Theta: 1.58825 Ball Pos X: -0.00524968 Ball Pos Y: -0.2 Ball Pos Z: 0.3007528 Hand Pos X: 0.0009134486 Hand Pos Y: -0.1634489 Hand Pos Z: 0.3030667 Head Pos X: -0.02190906 Head Pos Y: -0.03160012 Head Pos Z: -0.03807795 Head Rot X: 0.1304162 Head Rot Y: -0.04236592 Hand Rot Z: 0.01811649; Visible Hand Error: 5.376 randomnum: 133
 End: 104828.089 Start:  104827.631 Theta: 1.884956 Ball Pos X: -0.09295191 Ball Pos Y: -0.2 Ball Pos Z: 0.2860765 Hand Pos X: -0.09487103 Hand Pos Y: -0.2095047 Hand Pos Z: 0.2857934 Head Pos X: -0.01974374 Head Pos Y: -0.03108045 Head Pos Z: -0.03702247 Head Rot X: 0.1291864 Head Rot Y: -0.03847238 Hand Rot Z: 0.01141431; Visible Hand Error: 1.245 randomnum: 124
 End: 104829.367 Start:  104828.965 Theta: 1.762783 Ball Pos X: -0.0573951 Ball Pos Y: -0.2 Ball Pos Z: 0.2952721 Hand Pos X: -0.05952112 Hand Pos Y: -0.2061827 Hand Pos Z: 0.2988191 Head Pos X: -0.02502441 Head Pos Y: -0.028745 Head Pos Z: -0.03487039 Head Rot X: 0.1177932 Head Rot Y: -0.04446527 Hand Rot Z: 0.01268449; Visible Hand Error: 0.515 randomnum: 160
 End: 104830.534 Start:  104830.215 Theta: 1.797689 Ball Pos X: -0.067665 Ball Pos Y: -0.2 Ball Pos Z: 0.2930892 Hand Pos X: -0.05450353 Hand Pos Y: -0.2011543 Hand Pos Z: 0.3016135 Head Pos X: -0.02694166 Head Pos Y: -0.02737433 Head Pos Z: -0.04085541 Head Rot X: 0.1090757 Head Rot Y: -0.05607409 Hand Rot Z: 0.01938795; Visible Hand Error: 2.326 randomnum: 168
 End: 104831.686 Start:  104831.367 Theta: 1.675516 Ball Pos X: -0.03144203 Ball Pos Y: -0.2 Ball Pos Z: 0.2991509 Hand Pos X: -0.02997024 Hand Pos Y: -0.1780691 Hand Pos Z: 0.3015232 Head Pos X: -0.02562451 Head Pos Y: -0.02867404 Head Pos Z: -0.03963149 Head Rot X: 0.11574 Head Rot Y: -0.05156273 Hand Rot Z: 0.01900224; Visible Hand Error: 3.19 randomnum: 154
 End: 104833.825 Start:  104833.145 Theta: 2.024582 Ball Pos X: -0.1318614 Ball Pos Y: -0.2 Ball Pos Z: 0.270356 Hand Pos X: -0.1488512 Hand Pos Y: -0.2051859 Hand Pos Z: 0.2622618 Head Pos X: -0.0293355 Head Pos Y: -0.02973521 Head Pos Z: -0.03646398 Head Rot X: 0.118824 Head Rot Y: -0.05042768 Hand Rot Z: 0.01607767; Visible Hand Error: 3.031 randomnum: 178
 End: 104836.020 Start:  104834.839 Theta: 2.024582 Ball Pos X: -0.1318614 Ball Pos Y: -0.2 Ball Pos Z: 0.270356 Hand Pos X: -0.1509575 Hand Pos Y: -0.2592508 Hand Pos Z: 0.2575753 Head Pos X: -0.0238626 Head Pos Y: -0.02758342 Head Pos Z: -0.03745997 Head Rot X: 0.1160086 Head Rot Y: -0.05126737 Hand Rot Z: -0.009941352; Invisible Hand Error: 8.129 randomnum: 6
 End: 104837.534 Start:  104837.048 Theta: 1.53589 Ball Pos X: 0.01049772 Ball Pos Y: -0.2 Ball Pos Z: 0.3006154 Hand Pos X: -0.001366034 Hand Pos Y: -0.2591325 Hand Pos Z: 0.2996355 Head Pos X: -0.01998776 Head Pos Y: -0.03826636 Head Pos Z: -0.006629229 Head Rot X: 0.1638088 Head Rot Y: -0.005506 Hand Rot Z: 0.00413365; Invisible Hand Error: 7.454 randomnum: 41
 End: 104838.882 Start:  104838.478 Theta: 1.745329 Ball Pos X: -0.05223314 Ball Pos Y: -0.2 Ball Pos Z: 0.2962288 Hand Pos X: -0.04380243 Hand Pos Y: -0.1713996 Hand Pos Z: 0.3064986 Head Pos X: -0.02740341 Head Pos Y: -0.03407812 Head Pos Z: -0.02034259 Head Rot X: 0.1504314 Head Rot Y: -0.0407216 Hand Rot Z: 0.01227313; Visible Hand Error: 4.917 randomnum: 136
 End: 104840.312 Start:  104839.770 Theta: 1.082104 Ball Pos X: 0.1412164 Ball Pos Y: -0.2 Ball Pos Z: 0.2655894 Hand Pos X: 0.1468512 Hand Pos Y: -0.1905024 Hand Pos Z: 0.2808963 Head Pos X: -0.0162515 Head Pos Y: -0.03251663 Head Pos Z: -0.0242666 Head Rot X: 0.1418484 Head Rot Y: 0.02041697 Hand Rot Z: 0.0286836; Invisible Hand Error: 2.635 randomnum: 53
 End: 104841.631 Start:  104841.200 Theta: 1.43117 Ball Pos X: 0.04186308 Ball Pos Y: -0.2 Ball Pos Z: 0.2978713 Hand Pos X: 0.03882586 Hand Pos Y: -0.2066427 Hand Pos Z: 0.3117434 Head Pos X: -0.02185678 Head Pos Y: -0.03076559 Head Pos Z: -0.02641714 Head Rot X: 0.137756 Head Rot Y: -0.01839055 Hand Rot Z: 0.01451927; Invisible Hand Error: 0.803 randomnum: 83
 End: 104843.047 Start:  104842.520 Theta: 1.064651 Ball Pos X: 0.1458301 Ball Pos Y: -0.2 Ball Pos Z: 0.2630844 Hand Pos X: 0.1468993 Hand Pos Y: -0.1695007 Hand Pos Z: 0.2649845 Head Pos X: -0.02030182 Head Pos Y: -0.03074786 Head Pos Z: -0.0278275 Head Rot X: 0.1331572 Head Rot Y: -0.02274588 Hand Rot Z: 0.01582975; Invisible Hand Error: 4.395 randomnum: 24
 End: 104844.936 Start:  104843.965 Theta: 1.48353 Ball Pos X: 0.02621631 Ball Pos Y: -0.2 Ball Pos Z: 0.299654 Hand Pos X: 0.01864819 Hand Pos Y: -0.238967 Hand Pos Z: 0.3004109 Head Pos X: -0.01840818 Head Pos Y: -0.03151533 Head Pos Z: -0.02893233 Head Rot X: 0.1364558 Head Rot Y: -0.01613021 Hand Rot Z: 0.006191105; Invisible Hand Error: 4.967 randomnum: 28
 End: 104846.256 Start:  104845.908 Theta: 1.37881 Ball Pos X: 0.05739507 Ball Pos Y: -0.2 Ball Pos Z: 0.2952721 Hand Pos X: 0.06266748 Hand Pos Y: -0.150124 Hand Pos Z: 0.2989667 Head Pos X: -0.02040815 Head Pos Y: -0.03074968 Head Pos Z: -0.03075242 Head Rot X: 0.1326558 Head Rot Y: -0.01867453 Hand Rot Z: 0.007007391; Visible Hand Error: 7.483 randomnum: 169
 End: 104847.645 Start:  104847.270 Theta: 1.48353 Ball Pos X: 0.02621631 Ball Pos Y: -0.2 Ball Pos Z: 0.299654 Hand Pos X: 0.06652465 Hand Pos Y: -0.1733212 Hand Pos Z: 0.2935598 Head Pos X: -0.01919246 Head Pos Y: -0.03195125 Head Pos Z: -0.02771032 Head Rot X: 0.1374637 Head Rot Y: -0.01748381 Hand Rot Z: 0.007634728; Invisible Hand Error: 7.56 randomnum: 70
 End: 104849.173 Start:  104848.618 Theta: 1.919862 Ball Pos X: -0.1028792 Ball Pos Y: -0.2 Ball Pos Z: 0.2826583 Hand Pos X: -0.09237789 Hand Pos Y: -0.167931 Hand Pos Z: 0.2949844 Head Pos X: -0.0233978 Head Pos Y: -0.03000459 Head Pos Z: -0.02876055 Head Rot X: 0.1334213 Head Rot Y: -0.03953249 Hand Rot Z: 0.005122842; Visible Hand Error: 5.574 randomnum: 119
 End: 104850.632 Start:  104850.173 Theta: 1.937315 Ball Pos X: -0.1077966 Ball Pos Y: -0.2 Ball Pos Z: 0.2808197 Hand Pos X: -0.101484 Hand Pos Y: -0.182116 Hand Pos Z: 0.287694 Head Pos X: -0.02294976 Head Pos Y: -0.02981216 Head Pos Z: -0.02871776 Head Rot X: 0.1304828 Head Rot Y: -0.04694057 Hand Rot Z: 0.002957042; Visible Hand Error: 3.084 randomnum: 121
 End: 104852.186 Start:  104851.659 Theta: 1.047198 Ball Pos X: 0.1503993 Ball Pos Y: -0.2 Ball Pos Z: 0.2604993 Hand Pos X: 0.1454937 Hand Pos Y: -0.2215134 Hand Pos Z: 0.2817816 Head Pos X: -0.01440692 Head Pos Y: -0.02928966 Head Pos Z: -0.02637577 Head Rot X: 0.1291983 Head Rot Y: 0.01379346 Hand Rot Z: 0.01701989; Invisible Hand Error: 2.583 randomnum: 16
 End: 104853.589 Start:  104853.186 Theta: 1.361357 Ball Pos X: 0.06253955 Ball Pos Y: -0.2 Ball Pos Z: 0.2942255 Hand Pos X: 0.08205817 Hand Pos Y: -0.1844406 Hand Pos Z: 0.3131558 Head Pos X: -0.02186823 Head Pos Y: -0.02940479 Head Pos Z: -0.02715039 Head Rot X: 0.1245508 Head Rot Y: -0.02463803 Hand Rot Z: 0.01484586; Visible Hand Error: 4.561 randomnum: 166
 End: 104854.923 Start:  104854.562 Theta: 1.361357 Ball Pos X: 0.06253955 Ball Pos Y: -0.2 Ball Pos Z: 0.2942255 Hand Pos X: 0.03836676 Hand Pos Y: -0.2077668 Hand Pos Z: 0.3157211 Head Pos X: -0.02252853 Head Pos Y: -0.02696285 Head Pos Z: -0.02932131 Head Rot X: 0.1161592 Head Rot Y: -0.02786805 Hand Rot Z: 0.01093553; Invisible Hand Error: 4.259 randomnum: 46
 End: 104856.325 Start:  104855.882 Theta: 1.448623 Ball Pos X: 0.03665813 Ball Pos Y: -0.2 Ball Pos Z: 0.2985565 Hand Pos X: 0.04175226 Hand Pos Y: -0.2278129 Hand Pos Z: 0.31713 Head Pos X: -0.02201641 Head Pos Y: -0.02813536 Head Pos Z: -0.02913594 Head Rot X: 0.123 Head Rot Y: -0.03130603 Hand Rot Z: 0.009498708; Invisible Hand Error: 1.885 randomnum: 32
 End: 104858.256 Start:  104857.812 Theta: 1.48353 Ball Pos X: 0.02621631 Ball Pos Y: -0.2 Ball Pos Z: 0.299654 Hand Pos X: 0.01126499 Hand Pos Y: -0.2642046 Hand Pos Z: 0.3068516 Head Pos X: -0.02296042 Head Pos Y: -0.02744597 Head Pos Z: -0.02659512 Head Rot X: 0.1202875 Head Rot Y: -0.02856617 Hand Rot Z: 0.01134009; Invisible Hand Error: 7.455 randomnum: 32
