# Supplementary material for: Rapid assessment of hand reaching using virtual reality and application in cerebellar stroke
Source: PLoS One. 2022 Sep 29;17(9):e0275220. doi: 10.1371/journal.pone.0275220 (PMC9522266; doi:10.1371/journal.pone.0275220)
Supplement: S1 File — (ZIP) [file pone.0275220.s004.zip › VisInvisHand/ProVRb_006_dataVisInvisHand2021-05-13-14-06-40[1].txt]

VisInvisHand - List of Errors by Trial; Handedness: 1

 End: 140718.988 Start:  140718.027 Theta: 1.22173 Ball Pos X: 0.1523142 Ball Pos Y: -0.2 Ball Pos Z: 0.4184797 Hand Pos X: 0.1592431 Hand Pos Y: -0.1867967 Hand Pos Z: 0.4158457 Head Pos X: 0.01646495 Head Pos Y: 0.001091629 Head Pos Z: -0.009959698 Head Rot X: 0.05092581 Head Rot Y: 0.06731942 Hand Rot Z: 0.02477568; Visible Hand Error: 1.674 randomnum: 101
 End: 140721.327 Start:  140720.310 Theta: 1.710423 Ball Pos X: -0.06197894 Ball Pos Y: -0.2 Ball Pos Z: 0.4410028 Hand Pos X: -0.09167705 Hand Pos Y: -0.1639188 Hand Pos Z: 0.4350083 Head Pos X: -0.007472157 Head Pos Y: -0.001261145 Head Pos Z: -0.01348031 Head Rot X: 0.06892548 Head Rot Y: -0.0214582 Hand Rot Z: 0.03463974; Invisible Hand Error: 5.347 randomnum: 26
 End: 140724.544 Start:  140723.540 Theta: 2.024582 Ball Pos X: -0.1952228 Ball Pos Y: -0.2 Ball Pos Z: 0.4002661 Hand Pos X: -0.1939049 Hand Pos Y: -0.1689822 Hand Pos Z: 0.3998548 Head Pos X: -0.03204203 Head Pos Y: -0.003370881 Head Pos Z: 0.002217054 Head Rot X: 0.07237949 Head Rot Y: -0.06401429 Hand Rot Z: 0.03564019; Visible Hand Error: 3.367 randomnum: 121
 End: 140727.342 Start:  140726.228 Theta: 2.007129 Ball Pos X: -0.1882075 Ball Pos Y: -0.2 Ball Pos Z: 0.4036122 Hand Pos X: -0.2003569 Hand Pos Y: -0.1546191 Hand Pos Z: 0.3952638 Head Pos X: -0.02814329 Head Pos Y: -0.005079448 Head Pos Z: -0.00206697 Head Rot X: 0.07958188 Head Rot Y: -0.03536437 Hand Rot Z: 0.03662387; Invisible Hand Error: 5.249 randomnum: 48
 End: 140731.950 Start:  140731.268 Theta: 1.22173 Ball Pos X: 0.1523142 Ball Pos Y: -0.2 Ball Pos Z: 0.4184797 Hand Pos X: 0.1469567 Hand Pos Y: -0.1468863 Hand Pos Z: 0.4191425 Head Pos X: 0.01288104 Head Pos Y: -0.005920947 Head Pos Z: -0.0109235 Head Rot X: 0.08558385 Head Rot Y: 0.07616862 Hand Rot Z: 0.0143073; Invisible Hand Error: 5.919 randomnum: 82
 End: 140734.359 Start:  140733.412 Theta: 1.117011 Ball Pos X: 0.1952228 Ball Pos Y: -0.2 Ball Pos Z: 0.4002661 Hand Pos X: 0.2109893 Hand Pos Y: -0.1785299 Hand Pos Z: 0.3948839 Head Pos X: 0.0134021 Head Pos Y: -0.0080688 Head Pos Z: -0.0107944 Head Rot X: 0.09560286 Head Rot Y: 0.1015987 Hand Rot Z: 0.01697259; Invisible Hand Error: 3.126 randomnum: 20
 End: 140736.433 Start:  140735.654 Theta: 1.186824 Ball Pos X: 0.1668261 Ball Pos Y: -0.2 Ball Pos Z: 0.4129091 Hand Pos X: 0.1685548 Hand Pos Y: -0.1749599 Hand Pos Z: 0.4130132 Head Pos X: 0.01037359 Head Pos Y: -0.007469743 Head Pos Z: -0.01012099 Head Rot X: 0.09427451 Head Rot Y: 0.0856948 Hand Rot Z: 0.01832272; Invisible Hand Error: 2.775 randomnum: 38
 End: 140738.606 Start:  140737.910 Theta: 1.396263 Ball Pos X: 0.07733189 Ball Pos Y: -0.2 Ball Pos Z: 0.4385711 Hand Pos X: 0.08854446 Hand Pos Y: -0.1683946 Hand Pos Z: 0.435385 Head Pos X: -0.003367901 Head Pos Y: -0.009818792 Head Pos Z: 0.00278914 Head Rot X: 0.1008459 Head Rot Y: 0.005656264 Hand Rot Z: 0.02759749; Visible Hand Error: 3.695 randomnum: 194
 End: 140741.321 Start:  140740.541 Theta: 1.902409 Ball Pos X: -0.1449875 Ball Pos Y: -0.2 Ball Pos Z: 0.4210742 Hand Pos X: -0.1504824 Hand Pos Y: -0.1684514 Hand Pos Z: 0.4189094 Head Pos X: -0.02208245 Head Pos Y: -0.008578122 Head Pos Z: 0.01283681 Head Rot X: 0.09073167 Head Rot Y: -0.059428 Hand Rot Z: 0.03690375; Invisible Hand Error: 3.527 randomnum: 65
 End: 140743.772 Start:  140743.103 Theta: 1.169371 Ball Pos X: 0.1740069 Ball Pos Y: -0.2 Ball Pos Z: 0.4099347 Hand Pos X: 0.1782115 Hand Pos Y: -0.172337 Hand Pos Z: 0.4092703 Head Pos X: 0.02061713 Head Pos Y: -0.00692147 Head Pos Z: -0.001152635 Head Rot X: 0.08806568 Head Rot Y: 0.09323076 Hand Rot Z: 0.01792825; Visible Hand Error: 3.113 randomnum: 120
 End: 140746.264 Start:  140745.206 Theta: 1.884956 Ball Pos X: -0.1376166 Ball Pos Y: -0.2 Ball Pos Z: 0.4235404 Hand Pos X: -0.1589328 Hand Pos Y: -0.1615874 Hand Pos Z: 0.4143957 Head Pos X: -0.02967251 Head Pos Y: -0.00805968 Head Pos Z: 0.01126373 Head Rot X: 0.08571854 Head Rot Y: -0.05368568 Hand Rot Z: 0.03899444; Invisible Hand Error: 5.01 randomnum: 40
 End: 140748.798 Start:  140748.074 Theta: 1.902409 Ball Pos X: -0.1449875 Ball Pos Y: -0.2 Ball Pos Z: 0.4210742 Hand Pos X: -0.1446607 Hand Pos Y: -0.1631011 Hand Pos Z: 0.4196324 Head Pos X: -0.02665257 Head Pos Y: -0.008678883 Head Pos Z: 0.0118078 Head Rot X: 0.09115315 Head Rot Y: -0.0487592 Hand Rot Z: 0.02100992; Invisible Hand Error: 4.009 randomnum: 93
 End: 140751.053 Start:  140750.427 Theta: 1.500983 Ball Pos X: 0.03106509 Ball Pos Y: -0.2 Ball Pos Z: 0.444252 Hand Pos X: 0.02694128 Hand Pos Y: -0.1679065 Hand Pos Z: 0.4439527 Head Pos X: -0.001071334 Head Pos Y: -0.01099947 Head Pos Z: 0.01133895 Head Rot X: 0.1030271 Head Rot Y: 0.01166405 Hand Rot Z: 0.01739173; Visible Hand Error: 3.536 randomnum: 127
 End: 140753.198 Start:  140752.572 Theta: 1.710423 Ball Pos X: -0.06197894 Ball Pos Y: -0.2 Ball Pos Z: 0.4410028 Hand Pos X: -0.07032216 Hand Pos Y: -0.1960729 Hand Pos Z: 0.4415505 Head Pos X: -0.009795785 Head Pos Y: -0.01032984 Head Pos Z: 0.01123846 Head Rot X: 0.09998213 Head Rot Y: -0.01444754 Hand Rot Z: 0.01936078; Visible Hand Error: 1.084 randomnum: 137
 End: 140755.607 Start:  140754.772 Theta: 2.024582 Ball Pos X: -0.1952228 Ball Pos Y: -0.2 Ball Pos Z: 0.4002661 Hand Pos X: -0.201284 Hand Pos Y: -0.1676354 Hand Pos Z: 0.3979238 Head Pos X: -0.03975713 Head Pos Y: -0.01355207 Head Pos Z: 0.01388586 Head Rot X: 0.1104526 Head Rot Y: -0.06615578 Hand Rot Z: 0.04123334; Visible Hand Error: 3.664 randomnum: 161
 End: 140758.335 Start:  140757.640 Theta: 1.256637 Ball Pos X: 0.1376166 Ball Pos Y: -0.2 Ball Pos Z: 0.4235405 Hand Pos X: 0.1601232 Hand Pos Y: -0.1670585 Hand Pos Z: 0.4161416 Head Pos X: -0.0009349585 Head Pos Y: -0.01343685 Head Pos Z: 0.006370187 Head Rot X: 0.1155723 Head Rot Y: 0.03769385 Hand Rot Z: 0.02342552; Visible Hand Error: 4.606 randomnum: 157
 End: 140800.730 Start:  140759.853 Theta: 1.815143 Ball Pos X: -0.1077368 Ball Pos Y: -0.2 Ball Pos Z: 0.4321084 Hand Pos X: -0.1251932 Hand Pos Y: -0.1623224 Hand Pos Z: 0.4258721 Head Pos X: -0.02828252 Head Pos Y: -0.01380968 Head Pos Z: 0.0164479 Head Rot X: 0.1113502 Head Rot Y: -0.04530474 Hand Rot Z: 0.03399589; Invisible Hand Error: 4.654 randomnum: 44
 End: 140803.835 Start:  140803.251 Theta: 1.605703 Ball Pos X: -0.01554207 Ball Pos Y: -0.2 Ball Pos Z: 0.4450655 Hand Pos X: -0.02192177 Hand Pos Y: -0.1598268 Hand Pos Z: 0.4482819 Head Pos X: -0.01842403 Head Pos Y: -0.009427488 Head Pos Z: 0.007778645 Head Rot X: 0.09658675 Head Rot Y: -0.0244756 Hand Rot Z: 0.02968642; Visible Hand Error: 4.643 randomnum: 125
 End: 140806.231 Start:  140805.521 Theta: 1.692969 Ball Pos X: -0.05427293 Ball Pos Y: -0.2 Ball Pos Z: 0.4420173 Hand Pos X: -0.05209528 Hand Pos Y: -0.1681092 Hand Pos Z: 0.4413901 Head Pos X: -0.02246916 Head Pos Y: -0.0126017 Head Pos Z: 0.01382029 Head Rot X: 0.1088965 Head Rot Y: -0.02754642 Hand Rot Z: 0.02933025; Visible Hand Error: 3.475 randomnum: 162
 End: 140808.333 Start:  140807.790 Theta: 1.308997 Ball Pos X: 0.1152617 Ball Pos Y: -0.2 Ball Pos Z: 0.4301623 Hand Pos X: 0.1280066 Hand Pos Y: -0.1506484 Hand Pos Z: 0.424746 Head Pos X: -0.01259565 Head Pos Y: -0.0131515 Head Pos Z: 0.003795028 Head Rot X: 0.1136782 Head Rot Y: 0.01833645 Hand Rot Z: 0.03140672; Visible Hand Error: 5.672 randomnum: 160
 End: 140810.394 Start:  140809.879 Theta: 1.53589 Ball Pos X: 0.01554203 Ball Pos Y: -0.2 Ball Pos Z: 0.4450655 Hand Pos X: 0.02828756 Hand Pos Y: -0.1586268 Hand Pos Z: 0.4425355 Head Pos X: -0.01885998 Head Pos Y: -0.01179311 Head Pos Z: 0.0140022 Head Rot X: 0.09944787 Head Rot Y: -0.01571542 Hand Rot Z: 0.03412233; Visible Hand Error: 4.757 randomnum: 117
 End: 140812.872 Start:  140812.217 Theta: 1.780236 Ball Pos X: -0.09259075 Ball Pos Y: -0.2 Ball Pos Z: 0.4356051 Hand Pos X: -0.08325259 Hand Pos Y: -0.1702223 Hand Pos Z: 0.4388131 Head Pos X: -0.01675177 Head Pos Y: -0.007318556 Head Pos Z: 0.003996491 Head Rot X: 0.08876404 Head Rot Y: -0.02626926 Hand Rot Z: 0.02906304; Invisible Hand Error: 3.519 randomnum: 11
 End: 140815.281 Start:  140814.682 Theta: 1.675516 Ball Pos X: -0.04655039 Ball Pos Y: -0.2 Ball Pos Z: 0.4428972 Hand Pos X: -0.04581667 Hand Pos Y: -0.164156 Hand Pos Z: 0.4435983 Head Pos X: -0.02053976 Head Pos Y: -0.01318616 Head Pos Z: 0.01638365 Head Rot X: 0.109899 Head Rot Y: -0.02795057 Hand Rot Z: 0.02913076; Invisible Hand Error: 3.977 randomnum: 98
 End: 140817.355 Start:  140816.883 Theta: 1.32645 Ball Pos X: 0.1077367 Ball Pos Y: -0.2 Ball Pos Z: 0.4321084 Hand Pos X: 0.1283817 Hand Pos Y: -0.1625675 Hand Pos Z: 0.4274414 Head Pos X: -0.01118779 Head Pos Y: -0.01183164 Head Pos Z: 0.01411748 Head Rot X: 0.1030095 Head Rot Y: 0.01592827 Hand Rot Z: 0.03367697; Visible Hand Error: 4.871 randomnum: 175
 End: 140819.750 Start:  140819.138 Theta: 1.48353 Ball Pos X: 0.03881363 Ball Pos Y: -0.2 Ball Pos Z: 0.4436422 Hand Pos X: 0.04657845 Hand Pos Y: -0.1671995 Hand Pos Z: 0.4425147 Head Pos X: -0.01669681 Head Pos Y: -0.01620239 Head Pos Z: 0.01888311 Head Rot X: 0.1223132 Head Rot Y: -0.01630021 Hand Rot Z: 0.03615275; Visible Hand Error: 3.709 randomnum: 198
 End: 140822.967 Start:  140821.979 Theta: 1.989675 Ball Pos X: -0.1811348 Ball Pos Y: -0.2 Ball Pos Z: 0.4068354 Hand Pos X: -0.1879623 Hand Pos Y: -0.1363758 Hand Pos Z: 0.3989913 Head Pos X: -0.03640294 Head Pos Y: -0.01656988 Head Pos Z: 0.02027774 Head Rot X: 0.1221756 Head Rot Y: -0.05367627 Hand Rot Z: 0.04614196; Invisible Hand Error: 7.096 randomnum: 43
 End: 140825.654 Start:  140824.763 Theta: 1.780236 Ball Pos X: -0.09259075 Ball Pos Y: -0.2 Ball Pos Z: 0.4356051 Hand Pos X: -0.1123588 Hand Pos Y: -0.1744834 Hand Pos Z: 0.4303454 Head Pos X: -0.02490985 Head Pos Y: -0.01341271 Head Pos Z: 0.02364421 Head Rot X: 0.1055696 Head Rot Y: -0.03744146 Hand Rot Z: 0.04130836; Invisible Hand Error: 3.679 randomnum: 79
 End: 140827.827 Start:  140827.339 Theta: 1.064651 Ball Pos X: 0.2159035 Ball Pos Y: -0.2 Ball Pos Z: 0.3895003 Hand Pos X: 0.219959 Hand Pos Y: -0.1700596 Hand Pos Z: 0.3883228 Head Pos X: 0.006711602 Head Pos Y: -0.01206765 Head Pos Z: 0.01268661 Head Rot X: 0.1039418 Head Rot Y: 0.08495894 Hand Rot Z: 0.02411234; Visible Hand Error: 3.361 randomnum: 123
 End: 140830.137 Start:  140829.262 Theta: 1.047198 Ball Pos X: 0.2226684 Ball Pos Y: -0.2 Ball Pos Z: 0.385673 Hand Pos X: 0.2391294 Hand Pos Y: -0.1789028 Hand Pos Z: 0.3751593 Head Pos X: 0.01184309 Head Pos Y: -0.01495764 Head Pos Z: 0.01321232 Head Rot X: 0.1160261 Head Rot Y: 0.09741368 Hand Rot Z: 0.02480162; Visible Hand Error: 3.247 randomnum: 136
 End: 140832.561 Start:  140831.628 Theta: 1.58825 Ball Pos X: -0.007772227 Ball Pos Y: -0.2 Ball Pos Z: 0.445269 Hand Pos X: -0.01798177 Hand Pos Y: -0.1638266 Hand Pos Z: 0.4438542 Head Pos X: -0.007088542 Head Pos Y: -0.01330489 Head Pos Z: 0.01066673 Head Rot X: 0.1151742 Head Rot Y: 0.01625526 Hand Rot Z: 0.03607327; Invisible Hand Error: 4.126 randomnum: 21
 End: 140835.470 Start:  140834.858 Theta: 1.658063 Ball Pos X: -0.03881367 Ball Pos Y: -0.2 Ball Pos Z: 0.4436422 Hand Pos X: -0.03214465 Hand Pos Y: -0.1637888 Hand Pos Z: 0.4447808 Head Pos X: -0.01249707 Head Pos Y: -0.0134038 Head Pos Z: 0.01140726 Head Rot X: 0.1140174 Head Rot Y: 0.006926473 Hand Rot Z: 0.03782759; Visible Hand Error: 4.096 randomnum: 179
 End: 140837.614 Start:  140837.059 Theta: 1.692969 Ball Pos X: -0.05427293 Ball Pos Y: -0.2 Ball Pos Z: 0.4420173 Hand Pos X: -0.04653785 Hand Pos Y: -0.1740999 Hand Pos Z: 0.4442444 Head Pos X: -0.01065636 Head Pos Y: -0.01190266 Head Pos Z: 0.01003921 Head Rot X: 0.1065646 Head Rot Y: 0.00475924 Hand Rot Z: 0.02977324; Visible Hand Error: 3.04 randomnum: 200
 End: 140839.995 Start:  140839.328 Theta: 1.710423 Ball Pos X: -0.06197894 Ball Pos Y: -0.2 Ball Pos Z: 0.4410028 Hand Pos X: -0.05595319 Hand Pos Y: -0.1631774 Hand Pos Z: 0.4414495 Head Pos X: -0.01230872 Head Pos Y: -0.0106191 Head Pos Z: 0.009899497 Head Rot X: 0.0997102 Head Rot Y: -0.00363092 Hand Rot Z: 0.02713984; Visible Hand Error: 4.11 randomnum: 126
 End: 140842.822 Start:  140841.806 Theta: 2.042035 Ball Pos X: -0.2021787 Ball Pos Y: -0.2 Ball Pos Z: 0.396798 Hand Pos X: -0.2199687 Hand Pos Y: -0.1450459 Hand Pos Z: 0.3833852 Head Pos X: -0.01773798 Head Pos Y: -0.009489149 Head Pos Z: 0.006782651 Head Rot X: 0.09871436 Head Rot Y: -0.02147382 Hand Rot Z: 0.03908901; Invisible Hand Error: 6.576 randomnum: 33
 End: 140845.412 Start:  140844.688 Theta: 1.58825 Ball Pos X: -0.007772227 Ball Pos Y: -0.2 Ball Pos Z: 0.445269 Hand Pos X: -0.01804917 Hand Pos Y: -0.1562641 Hand Pos Z: 0.4441628 Head Pos X: -0.003095388 Head Pos Y: -0.01063645 Head Pos Z: 0.003882408 Head Rot X: 0.1045925 Head Rot Y: 0.00286309 Hand Rot Z: 0.02592717; Invisible Hand Error: 4.972 randomnum: 60
 End: 140848.587 Start:  140847.932 Theta: 1.256637 Ball Pos X: 0.1376166 Ball Pos Y: -0.2 Ball Pos Z: 0.4235405 Hand Pos X: 0.1524478 Hand Pos Y: -0.1609349 Hand Pos Z: 0.4193574 Head Pos X: -0.006134987 Head Pos Y: -0.01121977 Head Pos Z: 0.001297832 Head Rot X: 0.1065009 Head Rot Y: 0.007632703 Hand Rot Z: 0.02926626; Visible Hand Error: 4.722 randomnum: 151
 End: 140850.592 Start:  140849.910 Theta: 1.082104 Ball Pos X: 0.2090729 Ball Pos Y: -0.2 Ball Pos Z: 0.3932091 Hand Pos X: 0.2196098 Hand Pos Y: -0.1812383 Hand Pos Z: 0.391249 Head Pos X: -0.003978372 Head Pos Y: -0.01186341 Head Pos Z: 0.001448989 Head Rot X: 0.109426 Head Rot Y: 0.02983019 Hand Rot Z: 0.02907104; Visible Hand Error: 2.497 randomnum: 158
 End: 140852.722 Start:  140852.013 Theta: 1.204277 Ball Pos X: 0.1595944 Ball Pos Y: -0.2 Ball Pos Z: 0.4157577 Hand Pos X: 0.1773085 Hand Pos Y: -0.1653281 Hand Pos Z: 0.4075635 Head Pos X: -0.004800677 Head Pos Y: -0.01226506 Head Pos Z: 0.0008143187 Head Rot X: 0.1124558 Head Rot Y: 0.01573378 Hand Rot Z: 0.02828668; Visible Hand Error: 4.437 randomnum: 112
 End: 140854.978 Start:  140854.184 Theta: 1.396263 Ball Pos X: 0.07733189 Ball Pos Y: -0.2 Ball Pos Z: 0.4385711 Hand Pos X: 0.09288257 Hand Pos Y: -0.1616961 Hand Pos Z: 0.4342901 Head Pos X: -0.006244779 Head Pos Y: -0.01243979 Head Pos Z: 0.00224185 Head Rot X: 0.1129758 Head Rot Y: 0.01098288 Hand Rot Z: 0.02651128; Invisible Hand Error: 4.598 randomnum: 9
 End: 140857.693 Start:  140856.844 Theta: 2.007129 Ball Pos X: -0.1882075 Ball Pos Y: -0.2 Ball Pos Z: 0.4036122 Hand Pos X: -0.1812776 Hand Pos Y: -0.1553759 Hand Pos Z: 0.4057733 Head Pos X: -0.01236701 Head Pos Y: -0.01237571 Head Pos Z: 0.00702703 Head Rot X: 0.1118949 Head Rot Y: -0.000494957 Hand Rot Z: 0.02090405; Visible Hand Error: 4.989 randomnum: 163
 End: 140900.129 Start:  140859.406 Theta: 1.780236 Ball Pos X: -0.09259075 Ball Pos Y: -0.2 Ball Pos Z: 0.4356051 Hand Pos X: -0.1156295 Hand Pos Y: -0.1780361 Hand Pos Z: 0.4304297 Head Pos X: -0.005745292 Head Pos Y: -0.01221439 Head Pos Z: 0.007905841 Head Rot X: 0.1129416 Head Rot Y: 0.01586145 Hand Rot Z: 0.01527783; Visible Hand Error: 3.691 randomnum: 190
 End: 140902.538 Start:  140901.856 Theta: 1.658063 Ball Pos X: -0.03881367 Ball Pos Y: -0.2 Ball Pos Z: 0.4436422 Hand Pos X: -0.03550085 Hand Pos Y: -0.1773983 Hand Pos Z: 0.4433958 Head Pos X: -0.0003064871 Head Pos Y: -0.01309308 Head Pos Z: 0.006394982 Head Rot X: 0.1148796 Head Rot Y: 0.01761815 Hand Rot Z: 0.009711437; Invisible Hand Error: 2.473 randomnum: 23
 End: 140905.003 Start:  140904.210 Theta: 1.361357 Ball Pos X: 0.09259071 Ball Pos Y: -0.2 Ball Pos Z: 0.4356051 Hand Pos X: 0.09343228 Hand Pos Y: -0.1613802 Hand Pos Z: 0.4338663 Head Pos X: 0.004648566 Head Pos Y: -0.01124525 Head Pos Z: 0.000645876 Head Rot X: 0.108068 Head Rot Y: 0.02448443 Hand Rot Z: 0.00618237; Invisible Hand Error: 4.205 randomnum: 42
 End: 140907.091 Start:  140906.591 Theta: 1.239184 Ball Pos X: 0.1449875 Ball Pos Y: -0.2 Ball Pos Z: 0.4210742 Hand Pos X: 0.1592451 Hand Pos Y: -0.1600501 Hand Pos Z: 0.4168702 Head Pos X: -0.005427003 Head Pos Y: -0.01318723 Head Pos Z: 0.002944827 Head Rot X: 0.115453 Head Rot Y: 0.01605132 Hand Rot Z: 0.02142746; Visible Hand Error: 4.792 randomnum: 192
 End: 140909.445 Start:  140908.610 Theta: 2.007129 Ball Pos X: -0.1882075 Ball Pos Y: -0.2 Ball Pos Z: 0.4036122 Hand Pos X: -0.1940042 Hand Pos Y: -0.1684328 Hand Pos Z: 0.4001491 Head Pos X: -0.01466155 Head Pos Y: -0.01326826 Head Pos Z: 0.01073623 Head Rot X: 0.1154217 Head Rot Y: -0.01210837 Hand Rot Z: 0.01541562; Visible Hand Error: 3.532 randomnum: 181
 End: 140911.979 Start:  140911.060 Theta: 2.059489 Ball Pos X: -0.209073 Ball Pos Y: -0.2 Ball Pos Z: 0.393209 Hand Pos X: -0.2175726 Hand Pos Y: -0.1589712 Hand Pos Z: 0.3871819 Head Pos X: -0.02152526 Head Pos Y: -0.01324829 Head Pos Z: 0.00886786 Head Rot X: 0.1143689 Head Rot Y: -0.003904417 Hand Rot Z: 0.01288054; Invisible Hand Error: 4.657 randomnum: 99
 End: 140914.735 Start:  140914.290 Theta: 1.605703 Ball Pos X: -0.01554207 Ball Pos Y: -0.2 Ball Pos Z: 0.4450655 Hand Pos X: 0.02128445 Hand Pos Y: -0.168411 Hand Pos Z: 0.447402 Head Pos X: -0.004905581 Head Pos Y: -0.01363826 Head Pos Z: 0.004355431 Head Rot X: 0.1172828 Head Rot Y: 0.007203159 Hand Rot Z: 0.01385059; Visible Hand Error: 5.645 randomnum: 188
 End: 140917.033 Start:  140916.323 Theta: 1.239184 Ball Pos X: 0.1449875 Ball Pos Y: -0.2 Ball Pos Z: 0.4210742 Hand Pos X: 0.1644429 Hand Pos Y: -0.1715254 Hand Pos Z: 0.4155567 Head Pos X: -0.00979054 Head Pos Y: -0.01385567 Head Pos Z: 0.001434803 Head Rot X: 0.1193717 Head Rot Y: 0.00685745 Hand Rot Z: 0.02532383; Visible Hand Error: 3.984 randomnum: 106
 End: 140919.052 Start:  140918.592 Theta: 1.466077 Ball Pos X: 0.04655035 Ball Pos Y: -0.2 Ball Pos Z: 0.4428972 Hand Pos X: 0.03907157 Hand Pos Y: -0.138764 Hand Pos Z: 0.4399622 Head Pos X: -0.01559865 Head Pos Y: -0.01361704 Head Pos Z: 0.002339482 Head Rot X: 0.1190015 Head Rot Y: -0.003367079 Hand Rot Z: 0.02713113; Invisible Hand Error: 6.799 randomnum: 45
 End: 140921.391 Start:  140920.834 Theta: 1.53589 Ball Pos X: 0.01554203 Ball Pos Y: -0.2 Ball Pos Z: 0.4450655 Hand Pos X: -0.000896845 Hand Pos Y: -0.1592651 Hand Pos Z: 0.4472701 Head Pos X: -0.01572227 Head Pos Y: -0.01324159 Head Pos Z: 0.004422426 Head Rot X: 0.1149748 Head Rot Y: -0.007483302 Hand Rot Z: 0.02577139; Invisible Hand Error: 4.987 randomnum: 68
 End: 140923.716 Start:  140923.243 Theta: 1.361357 Ball Pos X: 0.09259071 Ball Pos Y: -0.2 Ball Pos Z: 0.4356051 Hand Pos X: 0.1036375 Hand Pos Y: -0.1523593 Hand Pos Z: 0.4325325 Head Pos X: -0.01428509 Head Pos Y: -0.01351023 Head Pos Z: 0.001489878 Head Rot X: 0.1154675 Head Rot Y: 0.001401162 Hand Rot Z: 0.02734336; Visible Hand Error: 5.451 randomnum: 132
 End: 140925.985 Start:  140925.443 Theta: 1.169371 Ball Pos X: 0.1740069 Ball Pos Y: -0.2 Ball Pos Z: 0.4099347 Hand Pos X: 0.1794409 Hand Pos Y: -0.1447743 Hand Pos Z: 0.4040363 Head Pos X: -0.01683044 Head Pos Y: -0.0152044 Head Pos Z: 0.00169003 Head Rot X: 0.1222878 Head Rot Y: 0.001845546 Hand Rot Z: 0.03121878; Invisible Hand Error: 6.116 randomnum: 87
 End: 140928.701 Start:  140928.144 Theta: 1.117011 Ball Pos X: 0.1952228 Ball Pos Y: -0.2 Ball Pos Z: 0.4002661 Hand Pos X: 0.1998679 Hand Pos Y: -0.1492939 Hand Pos Z: 0.4000437 Head Pos X: -0.01501167 Head Pos Y: -0.01484233 Head Pos Z: 0.001644492 Head Rot X: 0.120785 Head Rot Y: 0.002812635 Hand Rot Z: 0.02856103; Visible Hand Error: 5.746 randomnum: 180
 End: 140931.040 Start:  140930.135 Theta: 1.867502 Ball Pos X: -0.1302039 Ball Pos Y: -0.2 Ball Pos Z: 0.4258777 Hand Pos X: -0.1495147 Hand Pos Y: -0.1522422 Hand Pos Z: 0.4170656 Head Pos X: -0.02324522 Head Pos Y: -0.01448423 Head Pos Z: 0.007920027 Head Rot X: 0.1164169 Head Rot Y: -0.001360749 Hand Rot Z: 0.02178505; Invisible Hand Error: 5.802 randomnum: 22
 End: 140933.421 Start:  140932.628 Theta: 1.954769 Ball Pos X: -0.1668261 Ball Pos Y: -0.2 Ball Pos Z: 0.4129091 Hand Pos X: -0.1785641 Hand Pos Y: -0.1676822 Hand Pos Z: 0.4080452 Head Pos X: -0.02489734 Head Pos Y: -0.01465276 Head Pos Z: 0.0108186 Head Rot X: 0.1147365 Head Rot Y: -0.0003961936 Hand Rot Z: 0.02915322; Visible Hand Error: 3.863 randomnum: 174
 End: 140935.816 Start:  140935.176 Theta: 1.117011 Ball Pos X: 0.1952228 Ball Pos Y: -0.2 Ball Pos Z: 0.4002661 Hand Pos X: 0.2111617 Hand Pos Y: -0.1705896 Hand Pos Z: 0.3934357 Head Pos X: -0.01259768 Head Pos Y: -0.01408145 Head Pos Z: 0.003386736 Head Rot X: 0.1149721 Head Rot Y: 0.01202412 Hand Rot Z: 0.02271519; Visible Hand Error: 3.866 randomnum: 183
 End: 140939.074 Start:  140938.378 Theta: 1.047198 Ball Pos X: 0.2226684 Ball Pos Y: -0.2 Ball Pos Z: 0.385673 Hand Pos X: 0.2262686 Hand Pos Y: -0.1603021 Hand Pos Z: 0.3854643 Head Pos X: -0.01030338 Head Pos Y: -0.01507726 Head Pos Z: 0.005346656 Head Rot X: 0.1201301 Head Rot Y: 0.01755182 Hand Rot Z: 0.01852726; Visible Hand Error: 4.471 randomnum: 128
 End: 140941.121 Start:  140940.481 Theta: 1.117011 Ball Pos X: 0.1952228 Ball Pos Y: -0.2 Ball Pos Z: 0.4002661 Hand Pos X: 0.2065699 Hand Pos Y: -0.1585404 Hand Pos Z: 0.3959148 Head Pos X: -0.01483786 Head Pos Y: -0.01491079 Head Pos Z: 0.005179644 Head Rot X: 0.117422 Head Rot Y: 0.004814971 Hand Rot Z: 0.02709531; Visible Hand Error: 4.857 randomnum: 191
 End: 140944.016 Start:  140943.279 Theta: 1.937315 Ball Pos X: -0.1595944 Ball Pos Y: -0.2 Ball Pos Z: 0.4157577 Hand Pos X: -0.1622165 Hand Pos Y: -0.1586878 Hand Pos Z: 0.412689 Head Pos X: -0.02628934 Head Pos Y: -0.01387888 Head Pos Z: 0.01424706 Head Rot X: 0.1116385 Head Rot Y: -0.02084019 Hand Rot Z: 0.02472803; Invisible Hand Error: 4.514 randomnum: 58
 End: 140946.718 Start:  140945.883 Theta: 1.902409 Ball Pos X: -0.1449875 Ball Pos Y: -0.2 Ball Pos Z: 0.4210742 Hand Pos X: -0.1492794 Hand Pos Y: -0.1676801 Hand Pos Z: 0.4195756 Head Pos X: -0.02613223 Head Pos Y: -0.01297221 Head Pos Z: 0.01290238 Head Rot X: 0.1075614 Head Rot Y: -0.01172419 Hand Rot Z: 0.01885781; Visible Hand Error: 3.593 randomnum: 196
 End: 140949.349 Start:  140948.584 Theta: 1.954769 Ball Pos X: -0.1668261 Ball Pos Y: -0.2 Ball Pos Z: 0.4129091 Hand Pos X: -0.1798308 Hand Pos Y: -0.1653058 Hand Pos Z: 0.4060297 Head Pos X: -0.02751243 Head Pos Y: -0.01517698 Head Pos Z: 0.01570058 Head Rot X: 0.1137809 Head Rot Y: -0.0143907 Hand Rot Z: 0.01687683; Invisible Hand Error: 4.152 randomnum: 13
 End: 140952.065 Start:  140951.313 Theta: 1.954769 Ball Pos X: -0.1668261 Ball Pos Y: -0.2 Ball Pos Z: 0.4129091 Hand Pos X: -0.1903194 Hand Pos Y: -0.1687199 Hand Pos Z: 0.4024723 Head Pos X: -0.02262902 Head Pos Y: -0.01321447 Head Pos Z: 0.01244032 Head Rot X: 0.111783 Head Rot Y: -0.01101295 Hand Rot Z: 0.01631784; Invisible Hand Error: 4.594 randomnum: 91
 End: 140954.515 Start:  140953.875 Theta: 1.727876 Ball Pos X: -0.06966601 Ball Pos Y: -0.2 Ball Pos Z: 0.439854 Hand Pos X: -0.06688328 Hand Pos Y: -0.1713426 Hand Pos Z: 0.4400264 Head Pos X: -0.01422119 Head Pos Y: -0.009539723 Head Pos Z: 0.01352382 Head Rot X: 0.08994628 Head Rot Y: -0.005805247 Hand Rot Z: 0.00900842; Visible Hand Error: 3.147 randomnum: 111
 End: 140957.439 Start:  140956.395 Theta: 1.867502 Ball Pos X: -0.1302039 Ball Pos Y: -0.2 Ball Pos Z: 0.4258777 Hand Pos X: -0.153941 Hand Pos Y: -0.177744 Hand Pos Z: 0.4178163 Head Pos X: -0.02703452 Head Pos Y: -0.01061475 Head Pos Z: 0.01162589 Head Rot X: 0.09502241 Head Rot Y: -0.02815045 Hand Rot Z: 0.02943352; Invisible Hand Error: 3.833 randomnum: 49
 End: 141000.335 Start:  140959.375 Theta: 1.954769 Ball Pos X: -0.1668261 Ball Pos Y: -0.2 Ball Pos Z: 0.4129091 Hand Pos X: -0.186799 Hand Pos Y: -0.1630713 Hand Pos Z: 0.4030699 Head Pos X: -0.02655435 Head Pos Y: -0.01240835 Head Pos Z: 0.01003754 Head Rot X: 0.1055243 Head Rot Y: -0.02758898 Hand Rot Z: 0.03336888; Invisible Hand Error: 4.823 randomnum: 84
 End: 141002.703 Start:  141002.132 Theta: 1.623156 Ball Pos X: -0.02330717 Ball Pos Y: -0.2 Ball Pos Z: 0.4447265 Hand Pos X: -0.03171786 Hand Pos Y: -0.1612833 Hand Pos Z: 0.4437793 Head Pos X: -0.01670825 Head Pos Y: -0.01287964 Head Pos Z: 0.009946942 Head Rot X: 0.1097325 Head Rot Y: -0.01138548 Hand Rot Z: 0.02099586; Invisible Hand Error: 4.376 randomnum: 41
 End: 141005.223 Start:  141004.527 Theta: 1.58825 Ball Pos X: -0.007772227 Ball Pos Y: -0.2 Ball Pos Z: 0.445269 Hand Pos X: -0.03047773 Hand Pos Y: -0.1701947 Hand Pos Z: 0.44493 Head Pos X: -0.01665306 Head Pos Y: -0.01391751 Head Pos Z: 0.00965929 Head Rot X: 0.1145041 Head Rot Y: -0.00966049 Hand Rot Z: 0.02352746; Invisible Hand Error: 4.258 randomnum: 89
 End: 141007.659 Start:  141006.977 Theta: 1.22173 Ball Pos X: 0.1523142 Ball Pos Y: -0.2 Ball Pos Z: 0.4184797 Hand Pos X: 0.153457 Hand Pos Y: -0.1618256 Hand Pos Z: 0.4164104 Head Pos X: -0.0129751 Head Pos Y: -0.01384789 Head Pos Z: 0.005224228 Head Rot X: 0.1144205 Head Rot Y: 0.006412709 Hand Rot Z: 0.02410384; Invisible Hand Error: 4.156 randomnum: 2
 End: 141010.124 Start:  141009.498 Theta: 1.204277 Ball Pos X: 0.1595944 Ball Pos Y: -0.2 Ball Pos Z: 0.4157577 Hand Pos X: 0.169037 Hand Pos Y: -0.1561432 Hand Pos Z: 0.4106486 Head Pos X: -0.01162493 Head Pos Y: -0.01560286 Head Pos Z: 0.006753564 Head Rot X: 0.123512 Head Rot Y: 0.01037903 Hand Rot Z: 0.02486758; Visible Hand Error: 4.979 randomnum: 159
 End: 141012.421 Start:  141011.629 Theta: 1.972222 Ball Pos X: -0.174007 Ball Pos Y: -0.2 Ball Pos Z: 0.4099347 Hand Pos X: -0.1958359 Hand Pos Y: -0.1535724 Hand Pos Z: 0.3981618 Head Pos X: -0.02165079 Head Pos Y: -0.01253676 Head Pos Z: 0.007943392 Head Rot X: 0.1098019 Head Rot Y: -0.01024732 Hand Rot Z: 0.01686775; Invisible Hand Error: 5.893 randomnum: 90
 End: 141014.774 Start:  141014.217 Theta: 1.553343 Ball Pos X: 0.007772188 Ball Pos Y: -0.2 Ball Pos Z: 0.445269 Hand Pos X: -0.006011419 Hand Pos Y: -0.1514288 Hand Pos Z: 0.4442795 Head Pos X: -0.01129711 Head Pos Y: -0.01361084 Head Pos Z: 0.009049296 Head Rot X: 0.112985 Head Rot Y: -0.0001206105 Hand Rot Z: 0.01170376; Invisible Hand Error: 5.613 randomnum: 16
 End: 141017.253 Start:  141016.432 Theta: 2.059489 Ball Pos X: -0.209073 Ball Pos Y: -0.2 Ball Pos Z: 0.393209 Hand Pos X: -0.2140064 Hand Pos Y: -0.1517437 Hand Pos Z: 0.3876271 Head Pos X: -0.02621949 Head Pos Y: -0.0149219 Head Pos Z: 0.01333654 Head Rot X: 0.1178263 Head Rot Y: -0.02527869 Hand Rot Z: 0.02431039; Visible Hand Error: 5.334 randomnum: 131
 End: 141020.413 Start:  141019.118 Theta: 1.884956 Ball Pos X: -0.1376166 Ball Pos Y: -0.2 Ball Pos Z: 0.4235404 Hand Pos X: -0.1667127 Hand Pos Y: -0.1371588 Hand Pos Z: 0.409838 Head Pos X: -0.02027678 Head Pos Y: -0.01388684 Head Pos Z: 0.01206982 Head Rot X: 0.1107103 Head Rot Y: -0.01631603 Hand Rot Z: 0.01668226; Invisible Hand Error: 7.962 randomnum: 66
 End: 141022.836 Start:  141022.112 Theta: 1.797689 Ball Pos X: -0.100179 Ball Pos Y: -0.2 Ball Pos Z: 0.4339228 Hand Pos X: -0.1202695 Hand Pos Y: -0.1616303 Hand Pos Z: 0.4293488 Head Pos X: -0.02215171 Head Pos Y: -0.0139147 Head Pos Z: 0.01016319 Head Rot X: 0.1129003 Head Rot Y: -0.01262324 Hand Rot Z: 0.0226974; Invisible Hand Error: 4.916 randomnum: 74
 End: 141025.189 Start:  141024.647 Theta: 1.623156 Ball Pos X: -0.02330717 Ball Pos Y: -0.2 Ball Pos Z: 0.4447265 Hand Pos X: -0.04868123 Hand Pos Y: -0.1407648 Hand Pos Z: 0.4400952 Head Pos X: -0.01458395 Head Pos Y: -0.01340932 Head Pos Z: 0.009112239 Head Rot X: 0.1119825 Head Rot Y: -0.003700837 Hand Rot Z: 0.01462986; Invisible Hand Error: 7.242 randomnum: 6
 End: 141027.501 Start:  141026.708 Theta: 2.076942 Ball Pos X: -0.2159036 Ball Pos Y: -0.2 Ball Pos Z: 0.3895003 Hand Pos X: -0.2099168 Hand Pos Y: -0.1660921 Hand Pos Z: 0.392782 Head Pos X: -0.03447676 Head Pos Y: -0.01281077 Head Pos Z: 0.01250017 Head Rot X: 0.1029678 Head Rot Y: -0.03367801 Hand Rot Z: 0.02643119; Invisible Hand Error: 3.82 randomnum: 54
 End: 141029.826 Start:  141029.283 Theta: 1.27409 Ball Pos X: 0.1302039 Ball Pos Y: -0.2 Ball Pos Z: 0.4258777 Hand Pos X: 0.1450699 Hand Pos Y: -0.1496199 Hand Pos Z: 0.4199283 Head Pos X: -0.02209842 Head Pos Y: -0.01336107 Head Pos Z: 0.007556081 Head Rot X: 0.1077375 Head Rot Y: 0.001860685 Hand Rot Z: 0.02540554; Visible Hand Error: 5.893 randomnum: 170
 End: 141031.930 Start:  141031.218 Theta: 1.780236 Ball Pos X: -0.09259075 Ball Pos Y: -0.2 Ball Pos Z: 0.4356051 Hand Pos X: -0.1174123 Hand Pos Y: -0.1536446 Hand Pos Z: 0.42962 Head Pos X: -0.01911533 Head Pos Y: -0.01206395 Head Pos Z: 0.0111115 Head Rot X: 0.1045085 Head Rot Y: -0.0152421 Hand Rot Z: 0.01094158; Invisible Hand Error: 5.988 randomnum: 27
 End: 141034.087 Start:  141033.447 Theta: 1.762783 Ball Pos X: -0.08497428 Ball Pos Y: -0.2 Ball Pos Z: 0.4371547 Hand Pos X: -0.09709294 Hand Pos Y: -0.1609884 Hand Pos Z: 0.433534 Head Pos X: -0.02093089 Head Pos Y: -0.01359707 Head Pos Z: 0.0134095 Head Rot X: 0.1095203 Head Rot Y: -0.01787297 Hand Rot Z: 0.01419249; Visible Hand Error: 4.524 randomnum: 138
 End: 141036.245 Start:  141035.688 Theta: 1.692969 Ball Pos X: -0.05427293 Ball Pos Y: -0.2 Ball Pos Z: 0.4420173 Hand Pos X: -0.06032841 Hand Pos Y: -0.1701719 Hand Pos Z: 0.4434169 Head Pos X: -0.01647913 Head Pos Y: -0.01381198 Head Pos Z: 0.01450229 Head Rot X: 0.1120991 Head Rot Y: -0.01479473 Hand Rot Z: 0.0105162; Invisible Hand Error: 3.435 randomnum: 59
 End: 141038.403 Start:  141037.915 Theta: 1.710423 Ball Pos X: -0.06197894 Ball Pos Y: -0.2 Ball Pos Z: 0.4410028 Hand Pos X: -0.06903479 Hand Pos Y: -0.1654646 Hand Pos Z: 0.4399652 Head Pos X: -0.01539624 Head Pos Y: -0.01256999 Head Pos Z: 0.01395893 Head Rot X: 0.1058259 Head Rot Y: -0.01251172 Hand Rot Z: 0.01104347; Visible Hand Error: 3.896 randomnum: 184
 End: 141041.118 Start:  141039.880 Theta: 2.007129 Ball Pos X: -0.1882075 Ball Pos Y: -0.2 Ball Pos Z: 0.4036122 Hand Pos X: -0.2046123 Hand Pos Y: -0.1648428 Hand Pos Z: 0.3944298 Head Pos X: -0.02115011 Head Pos Y: -0.01116008 Head Pos Z: 0.008075118 Head Rot X: 0.09909532 Head Rot Y: -0.01857872 Hand Rot Z: 0.01159728; Invisible Hand Error: 4.436 randomnum: 63
 End: 141043.457 Start:  141042.845 Theta: 1.553343 Ball Pos X: 0.007772188 Ball Pos Y: -0.2 Ball Pos Z: 0.445269 Hand Pos X: 0.01976492 Hand Pos Y: -0.1718572 Hand Pos Z: 0.4455263 Head Pos X: -0.008265615 Head Pos Y: -0.01190105 Head Pos Z: 0.001840591 Head Rot X: 0.1070958 Head Rot Y: -0.001966335 Hand Rot Z: 0.005297916; Visible Hand Error: 3.419 randomnum: 134
 End: 141045.727 Start:  141045.003 Theta: 1.850049 Ball Pos X: -0.1227515 Ball Pos Y: -0.2 Ball Pos Z: 0.4280852 Hand Pos X: -0.1502956 Hand Pos Y: -0.1862146 Hand Pos Z: 0.4211228 Head Pos X: -0.0177418 Head Pos Y: -0.01208609 Head Pos Z: 0.001685858 Head Rot X: 0.1091375 Head Rot Y: -0.009757281 Hand Rot Z: 0.01134786; Invisible Hand Error: 3.694 randomnum: 12
 End: 141048.094 Start:  141047.384 Theta: 1.797689 Ball Pos X: -0.100179 Ball Pos Y: -0.2 Ball Pos Z: 0.4339228 Hand Pos X: -0.1039268 Hand Pos Y: -0.1705636 Hand Pos Z: 0.4336192 Head Pos X: -0.01405108 Head Pos Y: -0.01171747 Head Pos Z: 0.0006057024 Head Rot X: 0.106825 Head Rot Y: -0.006207638 Hand Rot Z: 0.01186592; Visible Hand Error: 3.282 randomnum: 139
 End: 141050.030 Start:  141049.543 Theta: 1.169371 Ball Pos X: 0.1740069 Ball Pos Y: -0.2 Ball Pos Z: 0.4099347 Hand Pos X: 0.1885549 Hand Pos Y: -0.1587043 Hand Pos Z: 0.4029219 Head Pos X: -0.01651454 Head Pos Y: -0.01420814 Head Pos Z: 0.002931833 Head Rot X: 0.1148187 Head Rot Y: 0.006971505 Hand Rot Z: 0.01999032; Visible Hand Error: 4.942 randomnum: 199
 End: 141051.965 Start:  141051.477 Theta: 1.710423 Ball Pos X: -0.06197894 Ball Pos Y: -0.2 Ball Pos Z: 0.4410028 Hand Pos X: -0.0517519 Hand Pos Y: -0.1752474 Hand Pos Z: 0.4460842 Head Pos X: -0.01968098 Head Pos Y: -0.01386088 Head Pos Z: 0.007596612 Head Rot X: 0.1143598 Head Rot Y: -0.01694468 Hand Rot Z: 0.01983088; Visible Hand Error: 3.138 randomnum: 197
 End: 141054.346 Start:  141053.608 Theta: 2.007129 Ball Pos X: -0.1882075 Ball Pos Y: -0.2 Ball Pos Z: 0.4036122 Hand Pos X: -0.1979145 Hand Pos Y: -0.1622561 Hand Pos Z: 0.4001894 Head Pos X: -0.02035797 Head Pos Y: -0.01262739 Head Pos Z: 0.007216573 Head Rot X: 0.1092407 Head Rot Y: -0.01991826 Hand Rot Z: 0.01497474; Invisible Hand Error: 4.385 randomnum: 88
 End: 141056.560 Start:  141055.905 Theta: 2.024582 Ball Pos X: -0.1952228 Ball Pos Y: -0.2 Ball Pos Z: 0.4002661 Hand Pos X: -0.2066221 Hand Pos Y: -0.1691114 Hand Pos Z: 0.3974116 Head Pos X: -0.02161622 Head Pos Y: -0.01288337 Head Pos Z: 0.01006687 Head Rot X: 0.1104325 Head Rot Y: -0.02133288 Hand Rot Z: 0.009040543; Visible Hand Error: 3.755 randomnum: 144
 End: 141058.495 Start:  141057.966 Theta: 1.710423 Ball Pos X: -0.06197894 Ball Pos Y: -0.2 Ball Pos Z: 0.4410028 Hand Pos X: -0.07945667 Hand Pos Y: -0.1686539 Hand Pos Z: 0.4380913 Head Pos X: -0.01437521 Head Pos Y: -0.01273197 Head Pos Z: 0.007619977 Head Rot X: 0.1085823 Head Rot Y: -0.007371603 Hand Rot Z: 0.006752502; Invisible Hand Error: 4.032 randomnum: 50
 End: 141101.307 Start:  141100.597 Theta: 1.832596 Ball Pos X: -0.1152617 Ball Pos Y: -0.2 Ball Pos Z: 0.4301623 Hand Pos X: -0.1305213 Hand Pos Y: -0.1853682 Hand Pos Z: 0.4268468 Head Pos X: -0.02595985 Head Pos Y: -0.01197824 Head Pos Z: 0.005372167 Head Rot X: 0.1019114 Head Rot Y: -0.01633531 Hand Rot Z: 0.023882; Invisible Hand Error: 2.458 randomnum: 36
 End: 141103.382 Start:  141102.881 Theta: 1.58825 Ball Pos X: -0.007772227 Ball Pos Y: -0.2 Ball Pos Z: 0.445269 Hand Pos X: 5.453825E-05 Hand Pos Y: -0.1693901 Hand Pos Z: 0.4474615 Head Pos X: -0.02323973 Head Pos Y: -0.009927183 Head Pos Z: 0.0002230406 Head Rot X: 0.09565917 Head Rot Y: -0.01523342 Hand Rot Z: 0.02465751; Visible Hand Error: 3.574 randomnum: 146
 End: 141105.457 Start:  141104.844 Theta: 1.675516 Ball Pos X: -0.04655039 Ball Pos Y: -0.2 Ball Pos Z: 0.4428972 Hand Pos X: -0.08109553 Hand Pos Y: -0.1829127 Hand Pos Z: 0.43939 Head Pos X: -0.02088475 Head Pos Y: -0.01303944 Head Pos Z: 0.005843163 Head Rot X: 0.1091169 Head Rot Y: -0.008729428 Hand Rot Z: 0.01610309; Invisible Hand Error: 4.524 randomnum: 32
 End: 141107.768 Start:  141107.170 Theta: 1.710423 Ball Pos X: -0.06197894 Ball Pos Y: -0.2 Ball Pos Z: 0.4410028 Hand Pos X: -0.08184995 Hand Pos Y: -0.1657491 Hand Pos Z: 0.4404868 Head Pos X: -0.01997852 Head Pos Y: -0.01338297 Head Pos Z: 0.008326054 Head Rot X: 0.1089232 Head Rot Y: -0.0114135 Hand Rot Z: 0.01265224; Visible Hand Error: 4.532 randomnum: 166
 End: 141110.526 Start:  141110.080 Theta: 1.518436 Ball Pos X: 0.02330714 Ball Pos Y: -0.2 Ball Pos Z: 0.4447265 Hand Pos X: 0.04203244 Hand Pos Y: -0.1583875 Hand Pos Z: 0.4443588 Head Pos X: -0.02315438 Head Pos Y: -0.01364797 Head Pos Z: 0.005851269 Head Rot X: 0.1089798 Head Rot Y: -0.01296899 Hand Rot Z: 0.02377751; Visible Hand Error: 5.154 randomnum: 186
 End: 141112.629 Start:  141112.029 Theta: 1.169371 Ball Pos X: 0.1740069 Ball Pos Y: -0.2 Ball Pos Z: 0.4099347 Hand Pos X: 0.2017824 Hand Pos Y: -0.1589483 Hand Pos Z: 0.3958065 Head Pos X: -0.01508999 Head Pos Y: -0.01379949 Head Pos Z: 0.003174186 Head Rot X: 0.1131196 Head Rot Y: 0.0006988969 Hand Rot Z: 0.0189716; Visible Hand Error: 5.838 randomnum: 122
 End: 141114.869 Start:  141114.201 Theta: 1.762783 Ball Pos X: -0.08497428 Ball Pos Y: -0.2 Ball Pos Z: 0.4371547 Hand Pos X: -0.1087027 Hand Pos Y: -0.1610536 Hand Pos Z: 0.4324334 Head Pos X: -0.01627135 Head Pos Y: -0.01482949 Head Pos Z: 0.01417959 Head Rot X: 0.1167081 Head Rot Y: -0.01754058 Hand Rot Z: 0.007088319; Invisible Hand Error: 5.198 randomnum: 10
 End: 141117.236 Start:  141116.484 Theta: 1.099557 Ball Pos X: 0.2021787 Ball Pos Y: -0.2 Ball Pos Z: 0.396798 Hand Pos X: 0.1958084 Hand Pos Y: -0.1969716 Hand Pos Z: 0.4008438 Head Pos X: -0.004618764 Head Pos Y: -0.01527685 Head Pos Z: 0.006368518 Head Rot X: 0.1172394 Head Rot Y: 0.04818988 Hand Rot Z: 0.01821781; Invisible Hand Error: 0.953 randomnum: 80
 End: 141119.228 Start:  141118.546 Theta: 1.117011 Ball Pos X: 0.1952228 Ball Pos Y: -0.2 Ball Pos Z: 0.4002661 Hand Pos X: 0.2152542 Hand Pos Y: -0.1759231 Hand Pos Z: 0.3912735 Head Pos X: -0.01562321 Head Pos Y: -0.01512566 Head Pos Z: 0.007608175 Head Rot X: 0.113586 Head Rot Y: 0.03424627 Hand Rot Z: 0.03611427; Visible Hand Error: 3.733 randomnum: 103
 End: 141121.441 Start:  141120.787 Theta: 1.658063 Ball Pos X: -0.03881367 Ball Pos Y: -0.2 Ball Pos Z: 0.4436422 Hand Pos X: -0.05348525 Hand Pos Y: -0.1714246 Hand Pos Z: 0.4414227 Head Pos X: -0.02029788 Head Pos Y: -0.01598418 Head Pos Z: 0.01208651 Head Rot X: 0.1201006 Head Rot Y: -0.01776819 Hand Rot Z: 0.02671339; Invisible Hand Error: 3.567 randomnum: 47
 End: 141123.697 Start:  141122.973 Theta: 1.692969 Ball Pos X: -0.05427293 Ball Pos Y: -0.2 Ball Pos Z: 0.4420173 Hand Pos X: -0.04312495 Hand Pos Y: -0.1696337 Hand Pos Z: 0.4439791 Head Pos X: -0.01944363 Head Pos Y: -0.01538521 Head Pos Z: 0.01053751 Head Rot X: 0.1209153 Head Rot Y: -0.0164921 Hand Rot Z: 0.02178757; Visible Hand Error: 3.621 randomnum: 182
 End: 141126.050 Start:  141125.313 Theta: 1.762783 Ball Pos X: -0.08497428 Ball Pos Y: -0.2 Ball Pos Z: 0.4371547 Hand Pos X: -0.1007255 Hand Pos Y: -0.1901198 Hand Pos Z: 0.4339166 Head Pos X: -0.02311957 Head Pos Y: -0.01482928 Head Pos Z: 0.01248372 Head Rot X: 0.1128198 Head Rot Y: -0.008507341 Hand Rot Z: 0.00990453; Invisible Hand Error: 2.177 randomnum: 81
 End: 141128.668 Start:  141127.791 Theta: 2.042035 Ball Pos X: -0.2021787 Ball Pos Y: -0.2 Ball Pos Z: 0.396798 Hand Pos X: -0.1948124 Hand Pos Y: -0.1790733 Hand Pos Z: 0.4013816 Head Pos X: -0.03460467 Head Pos Y: -0.01547012 Head Pos Z: 0.01201272 Head Rot X: 0.1144635 Head Rot Y: -0.03522806 Hand Rot Z: 0.02991469; Visible Hand Error: 2.531 randomnum: 177
 End: 141131.147 Start:  141130.394 Theta: 1.972222 Ball Pos X: -0.174007 Ball Pos Y: -0.2 Ball Pos Z: 0.4099347 Hand Pos X: -0.1820052 Hand Pos Y: -0.1827963 Hand Pos Z: 0.4085189 Head Pos X: -0.03278494 Head Pos Y: -0.01677331 Head Pos Z: 0.01706147 Head Rot X: 0.1177662 Head Rot Y: -0.02772643 Hand Rot Z: 0.02042547; Visible Hand Error: 2.164 randomnum: 149
 End: 141133.304 Start:  141132.720 Theta: 1.413717 Ball Pos X: 0.06966598 Ball Pos Y: -0.2 Ball Pos Z: 0.439854 Hand Pos X: 0.0772853 Hand Pos Y: -0.1676469 Hand Pos Z: 0.4382061 Head Pos X: -0.02006543 Head Pos Y: -0.01512074 Head Pos Z: 0.006829143 Head Rot X: 0.1158191 Head Rot Y: -0.009323721 Hand Rot Z: 0.02283399; Visible Hand Error: 3.66 randomnum: 169
 End: 141136.005 Start:  141135.504 Theta: 1.867502 Ball Pos X: -0.1302039 Ball Pos Y: -0.2 Ball Pos Z: 0.4258777 Hand Pos X: -0.1425194 Hand Pos Y: -0.1799226 Hand Pos Z: 0.4224276 Head Pos X: -0.03002095 Head Pos Y: -0.01578304 Head Pos Z: 0.01125622 Head Rot X: 0.1172824 Head Rot Y: -0.03182575 Hand Rot Z: 0.0246181; Invisible Hand Error: 2.675 randomnum: 94
 End: 141137.941 Start:  141137.537 Theta: 1.448623 Ball Pos X: 0.05427289 Ball Pos Y: -0.2 Ball Pos Z: 0.4420173 Hand Pos X: 0.04468053 Hand Pos Y: -0.1618099 Hand Pos Z: 0.4417585 Head Pos X: -0.02260149 Head Pos Y: -0.01532179 Head Pos Z: 0.007964134 Head Rot X: 0.1168293 Head Rot Y: -0.01133291 Hand Rot Z: 0.02292033; Visible Hand Error: 4.313 randomnum: 113
 End: 141140.322 Start:  141139.598 Theta: 1.169371 Ball Pos X: 0.1740069 Ball Pos Y: -0.2 Ball Pos Z: 0.4099347 Hand Pos X: 0.1765039 Hand Pos Y: -0.1680847 Hand Pos Z: 0.4076388 Head Pos X: -0.0198313 Head Pos Y: -0.01297393 Head Pos Z: 0.00699532 Head Rot X: 0.1014509 Head Rot Y: 0.01082332 Hand Rot Z: 0.02976209; Invisible Hand Error: 3.48 randomnum: 3
 End: 141143.121 Start:  141142.508 Theta: 1.553343 Ball Pos X: 0.007772188 Ball Pos Y: -0.2 Ball Pos Z: 0.445269 Hand Pos X: 0.01776532 Hand Pos Y: -0.1665687 Hand Pos Z: 0.4439024 Head Pos X: -0.02911603 Head Pos Y: -0.01185593 Head Pos Z: 0.01169932 Head Rot X: 0.0969106 Head Rot Y: -0.01985793 Hand Rot Z: 0.03923174; Visible Hand Error: 3.823 randomnum: 195
 End: 141145.000 Start:  141144.569 Theta: 1.43117 Ball Pos X: 0.0619789 Ball Pos Y: -0.2 Ball Pos Z: 0.4410028 Hand Pos X: 0.04799711 Hand Pos Y: -0.1591374 Hand Pos Z: 0.442739 Head Pos X: -0.0281924 Head Pos Y: -0.01480308 Head Pos Z: 0.008924842 Head Rot X: 0.1113147 Head Rot Y: -0.006176382 Hand Rot Z: 0.03551596; Invisible Hand Error: 4.823 randomnum: 77
 End: 141146.881 Start:  141146.240 Theta: 2.042035 Ball Pos X: -0.2021787 Ball Pos Y: -0.2 Ball Pos Z: 0.396798 Hand Pos X: -0.1905841 Hand Pos Y: -0.1692276 Hand Pos Z: 0.4020604 Head Pos X: -0.03016651 Head Pos Y: -0.01245904 Head Pos Z: 0.01649344 Head Rot X: 0.1024399 Head Rot Y: -0.04286622 Hand Rot Z: 0.02144063; Visible Hand Error: 3.686 randomnum: 145
 End: 141148.677 Start:  141148.133 Theta: 1.658063 Ball Pos X: -0.03881367 Ball Pos Y: -0.2 Ball Pos Z: 0.4436422 Hand Pos X: -0.03999281 Hand Pos Y: -0.1734731 Hand Pos Z: 0.4430871 Head Pos X: -0.01411879 Head Pos Y: -0.01153064 Head Pos Z: 0.008134484 Head Rot X: 0.1022431 Head Rot Y: -0.002433399 Hand Rot Z: 0.007535456; Visible Hand Error: 2.886 randomnum: 114
 End: 141150.570 Start:  141149.971 Theta: 1.099557 Ball Pos X: 0.2021787 Ball Pos Y: -0.2 Ball Pos Z: 0.396798 Hand Pos X: 0.2221972 Hand Pos Y: -0.1614462 Hand Pos Z: 0.3871422 Head Pos X: -0.01148355 Head Pos Y: -0.0150058 Head Pos Z: 0.007010341 Head Rot X: 0.113682 Head Rot Y: 0.0343054 Hand Rot Z: 0.02203333; Invisible Hand Error: 5.048 randomnum: 31
 End: 141152.435 Start:  141152.006 Theta: 1.605703 Ball Pos X: -0.01554207 Ball Pos Y: -0.2 Ball Pos Z: 0.4450655 Hand Pos X: 0.01689462 Hand Pos Y: -0.1663854 Hand Pos Z: 0.4460408 Head Pos X: -0.01392329 Head Pos Y: -0.01124063 Head Pos Z: 0.005712032 Head Rot X: 0.09901381 Head Rot Y: -0.000418067 Hand Rot Z: 0.01755567; Visible Hand Error: 5.373 randomnum: 133
 End: 141154.344 Start:  141153.953 Theta: 1.308997 Ball Pos X: 0.1152617 Ball Pos Y: -0.2 Ball Pos Z: 0.4301623 Hand Pos X: 0.09827487 Hand Pos Y: -0.1502844 Hand Pos Z: 0.4328201 Head Pos X: -0.02329159 Head Pos Y: -0.01354265 Head Pos Z: 0.006894112 Head Rot X: 0.1059213 Head Rot Y: -0.002309114 Hand Rot Z: 0.02888701; Visible Hand Error: 5.851 randomnum: 152
 End: 141157.197 Start:  141156.683 Theta: 1.58825 Ball Pos X: -0.007772227 Ball Pos Y: -0.2 Ball Pos Z: 0.445269 Hand Pos X: 0.006551594 Hand Pos Y: -0.1628341 Hand Pos Z: 0.4485535 Head Pos X: -0.02335417 Head Pos Y: -0.01224929 Head Pos Z: 0.005402923 Head Rot X: 0.1018207 Head Rot Y: -0.0159801 Hand Rot Z: 0.02787084; Visible Hand Error: 4.564 randomnum: 173
 End: 141159.202 Start:  141158.548 Theta: 2.076942 Ball Pos X: -0.2159036 Ball Pos Y: -0.2 Ball Pos Z: 0.3895003 Hand Pos X: -0.2436645 Hand Pos Y: -0.1810477 Hand Pos Z: 0.3743742 Head Pos X: -0.01707053 Head Pos Y: -0.01057386 Head Pos Z: 0.004377365 Head Rot X: 0.101195 Head Rot Y: -0.02436778 Hand Rot Z: 0.01280196; Invisible Hand Error: 4.293 randomnum: 78
 End: 141201.068 Start:  141200.526 Theta: 1.186824 Ball Pos X: 0.1668261 Ball Pos Y: -0.2 Ball Pos Z: 0.4129091 Hand Pos X: 0.2042443 Hand Pos Y: -0.1599115 Hand Pos Z: 0.4052029 Head Pos X: -0.01960325 Head Pos Y: -0.0149883 Head Pos Z: 0.007354259 Head Rot X: 0.1114197 Head Rot Y: 0.01401462 Hand Rot Z: 0.02972256; Visible Hand Error: 6.497 randomnum: 108
 End: 141202.669 Start:  141202.237 Theta: 1.518436 Ball Pos X: 0.02330714 Ball Pos Y: -0.2 Ball Pos Z: 0.4447265 Hand Pos X: 0.01765743 Hand Pos Y: -0.1536585 Hand Pos Z: 0.4438996 Head Pos X: -0.0204742 Head Pos Y: -0.01329923 Head Pos Z: 0.008567691 Head Rot X: 0.1054639 Head Rot Y: -0.007889479 Hand Rot Z: 0.02582823; Invisible Hand Error: 5.149 randomnum: 76
 End: 141204.674 Start:  141204.006 Theta: 1.832596 Ball Pos X: -0.1152617 Ball Pos Y: -0.2 Ball Pos Z: 0.4301623 Hand Pos X: -0.1297077 Hand Pos Y: -0.17428 Hand Pos Z: 0.42643 Head Pos X: -0.02428842 Head Pos Y: -0.01284587 Head Pos Z: 0.01002979 Head Rot X: 0.102873 Head Rot Y: -0.01875419 Hand Rot Z: 0.02453181; Invisible Hand Error: 3.336 randomnum: 72
 End: 141206.874 Start:  141206.150 Theta: 1.919862 Ball Pos X: -0.1523142 Ball Pos Y: -0.2 Ball Pos Z: 0.4184797 Hand Pos X: -0.1606465 Hand Pos Y: -0.1674404 Hand Pos Z: 0.4151444 Head Pos X: -0.02726102 Head Pos Y: -0.01209706 Head Pos Z: 0.009977698 Head Rot X: 0.1013986 Head Rot Y: -0.02374217 Hand Rot Z: 0.0181968; Invisible Hand Error: 3.727 randomnum: 57
 End: 141208.921 Start:  141208.281 Theta: 1.623156 Ball Pos X: -0.02330717 Ball Pos Y: -0.2 Ball Pos Z: 0.4447265 Hand Pos X: -0.02823242 Hand Pos Y: -0.1596565 Hand Pos Z: 0.4474959 Head Pos X: -0.01117027 Head Pos Y: -0.01142243 Head Pos Z: 0.008814216 Head Rot X: 0.09907512 Head Rot Y: 0.001837976 Hand Rot Z: 0.003905952; Invisible Hand Error: 4.62 randomnum: 19
 End: 141210.927 Start:  141210.370 Theta: 1.797689 Ball Pos X: -0.100179 Ball Pos Y: -0.2 Ball Pos Z: 0.4339228 Hand Pos X: -0.09906699 Hand Pos Y: -0.1693079 Hand Pos Z: 0.4342437 Head Pos X: -0.01341355 Head Pos Y: -0.01074195 Head Pos Z: 0.00884223 Head Rot X: 0.09993566 Head Rot Y: -0.01145621 Hand Rot Z: 0.00239872; Visible Hand Error: 3.375 randomnum: 156
 End: 141212.917 Start:  141212.361 Theta: 1.186824 Ball Pos X: 0.1668261 Ball Pos Y: -0.2 Ball Pos Z: 0.4129091 Hand Pos X: 0.1943628 Hand Pos Y: -0.1693968 Hand Pos Z: 0.4034971 Head Pos X: -0.01281142 Head Pos Y: -0.01549697 Head Pos Z: 0.01312733 Head Rot X: 0.1152146 Head Rot Y: 0.01823656 Hand Rot Z: 0.01711078; Invisible Hand Error: 4.882 randomnum: 71
 End: 141215.229 Start:  141214.743 Theta: 1.43117 Ball Pos X: 0.0619789 Ball Pos Y: -0.2 Ball Pos Z: 0.4410028 Hand Pos X: 0.07665522 Hand Pos Y: -0.1513786 Hand Pos Z: 0.4397464 Head Pos X: -0.02500641 Head Pos Y: -0.01644135 Head Pos Z: 0.01075161 Head Rot X: 0.1206807 Head Rot Y: -0.01590508 Hand Rot Z: 0.03076295; Visible Hand Error: 5.728 randomnum: 178
 End: 141217.303 Start:  141216.774 Theta: 1.256637 Ball Pos X: 0.1376166 Ball Pos Y: -0.2 Ball Pos Z: 0.4235405 Hand Pos X: 0.1588361 Hand Pos Y: -0.1534433 Hand Pos Z: 0.4147171 Head Pos X: -0.02613378 Head Pos Y: -0.0145613 Head Pos Z: 0.00396347 Head Rot X: 0.1115953 Head Rot Y: -0.009044589 Hand Rot Z: 0.03534687; Invisible Hand Error: 5.814 randomnum: 7
 End: 141221.035 Start:  141220.409 Theta: 1.832596 Ball Pos X: -0.1152617 Ball Pos Y: -0.2 Ball Pos Z: 0.4301623 Hand Pos X: -0.1245965 Hand Pos Y: -0.1542994 Hand Pos Z: 0.4258139 Head Pos X: -0.03283286 Head Pos Y: -0.01127174 Head Pos Z: 0.004288435 Head Rot X: 0.0978228 Head Rot Y: -0.02641804 Hand Rot Z: 0.02004331; Visible Hand Error: 5.154 randomnum: 155
 End: 141223.137 Start:  141222.428 Theta: 1.832596 Ball Pos X: -0.1152617 Ball Pos Y: -0.2 Ball Pos Z: 0.4301623 Hand Pos X: -0.1325606 Hand Pos Y: -0.1651973 Hand Pos Z: 0.4255995 Head Pos X: -0.0340606 Head Pos Y: -0.0128395 Head Pos Z: 0.004476547 Head Rot X: 0.1051176 Head Rot Y: -0.02469832 Hand Rot Z: 0.02755387; Invisible Hand Error: 4.399 randomnum: 35
 End: 141225.142 Start:  141224.571 Theta: 1.134464 Ball Pos X: 0.1882074 Ball Pos Y: -0.2 Ball Pos Z: 0.4036122 Hand Pos X: 0.1943308 Hand Pos Y: -0.1605288 Hand Pos Z: 0.4033128 Head Pos X: -0.01746595 Head Pos Y: -0.01182485 Head Pos Z: -0.00189209 Head Rot X: 0.1019116 Head Rot Y: 0.005331835 Hand Rot Z: 0.01918209; Invisible Hand Error: 4.509 randomnum: 52
 End: 141226.925 Start:  141226.424 Theta: 1.518436 Ball Pos X: 0.02330714 Ball Pos Y: -0.2 Ball Pos Z: 0.4447265 Hand Pos X: 0.008693635 Hand Pos Y: -0.1405243 Hand Pos Z: 0.4419949 Head Pos X: -0.01981461 Head Pos Y: -0.01082963 Head Pos Z: -0.002714157 Head Rot X: 0.09947415 Head Rot Y: -0.0005991482 Hand Rot Z: 0.01808873; Invisible Hand Error: 6.78 randomnum: 61
 End: 141228.916 Start:  141228.373 Theta: 1.500983 Ball Pos X: 0.03106509 Ball Pos Y: -0.2 Ball Pos Z: 0.444252 Hand Pos X: 0.04771633 Hand Pos Y: -0.161118 Hand Pos Z: 0.443827 Head Pos X: -0.01114178 Head Pos Y: -0.01000965 Head Pos Z: -0.00458014 Head Rot X: 0.09710918 Head Rot Y: 0.009617185 Hand Rot Z: 0.008493921; Visible Hand Error: 4.769 randomnum: 104
 End: 141231.032 Start:  141230.252 Theta: 1.902409 Ball Pos X: -0.1449875 Ball Pos Y: -0.2 Ball Pos Z: 0.4210742 Hand Pos X: -0.1739514 Hand Pos Y: -0.1767964 Hand Pos Z: 0.4122607 Head Pos X: -0.01505935 Head Pos Y: -0.010344 Head Pos Z: -0.003795505 Head Rot X: 0.1006323 Head Rot Y: 0.009471125 Hand Rot Z: 0.01390351; Invisible Hand Error: 4.433 randomnum: 17
 End: 141232.953 Start:  141232.467 Theta: 1.117011 Ball Pos X: 0.1952228 Ball Pos Y: -0.2 Ball Pos Z: 0.4002661 Hand Pos X: 0.2168613 Hand Pos Y: -0.1517938 Hand Pos Z: 0.3905053 Head Pos X: -0.01825368 Head Pos Y: -0.01268977 Head Pos Z: -0.001722455 Head Rot X: 0.1048701 Head Rot Y: 0.0161359 Hand Rot Z: 0.01705546; Visible Hand Error: 6.111 randomnum: 107
 End: 141234.945 Start:  141234.415 Theta: 1.58825 Ball Pos X: -0.007772227 Ball Pos Y: -0.2 Ball Pos Z: 0.445269 Hand Pos X: -0.0309016 Hand Pos Y: -0.1395372 Hand Pos Z: 0.4412009 Head Pos X: -0.02504218 Head Pos Y: -0.01296821 Head Pos Z: 0.002173066 Head Rot X: 0.1051151 Head Rot Y: -0.008620861 Hand Rot Z: 0.02477181; Invisible Hand Error: 7.241 randomnum: 8
 End: 141237.019 Start:  141236.490 Theta: 1.099557 Ball Pos X: 0.2021787 Ball Pos Y: -0.2 Ball Pos Z: 0.396798 Hand Pos X: 0.2121387 Hand Pos Y: -0.1540306 Hand Pos Z: 0.3895482 Head Pos X: -0.02145267 Head Pos Y: -0.01386493 Head Pos Z: 0.0006004572 Head Rot X: 0.1085813 Head Rot Y: 0.0006403351 Hand Rot Z: 0.02705746; Invisible Hand Error: 5.242 randomnum: 51
 End: 141239.066 Start:  141238.551 Theta: 1.291544 Ball Pos X: 0.1227514 Ball Pos Y: -0.2 Ball Pos Z: 0.4280852 Hand Pos X: 0.1450909 Hand Pos Y: -0.1376426 Hand Pos Z: 0.4261436 Head Pos X: -0.01814783 Head Pos Y: -0.01150012 Head Pos Z: -0.00186348 Head Rot X: 0.09900649 Head Rot Y: 0.002661377 Hand Rot Z: 0.02001427; Invisible Hand Error: 7.646 randomnum: 97
 End: 141242.241 Start:  141241.614 Theta: 1.745329 Ball Pos X: -0.07733193 Ball Pos Y: -0.2 Ball Pos Z: 0.4385711 Hand Pos X: -0.09305191 Hand Pos Y: -0.1517858 Hand Pos Z: 0.4331903 Head Pos X: -0.02310371 Head Pos Y: -0.01225758 Head Pos Z: 0.002854586 Head Rot X: 0.1033331 Head Rot Y: -0.01106436 Hand Rot Z: 0.01844031; Invisible Hand Error: 5.632 randomnum: 29
 End: 141245.234 Start:  141244.622 Theta: 1.658063 Ball Pos X: -0.03881367 Ball Pos Y: -0.2 Ball Pos Z: 0.4436422 Hand Pos X: -0.03984375 Hand Pos Y: -0.1505817 Hand Pos Z: 0.4464354 Head Pos X: -0.01671684 Head Pos Y: -0.01127309 Head Pos Z: 0.000836134 Head Rot X: 0.100414 Head Rot Y: -0.004472422 Hand Rot Z: 0.007395475; Visible Hand Error: 5.615 randomnum: 118
 End: 141247.407 Start:  141246.836 Theta: 1.553343 Ball Pos X: 0.007772188 Ball Pos Y: -0.2 Ball Pos Z: 0.445269 Hand Pos X: 0.01358276 Hand Pos Y: -0.1342683 Hand Pos Z: 0.4442812 Head Pos X: -0.01659882 Head Pos Y: -0.01135319 Head Pos Z: 0.003046155 Head Rot X: 0.09969823 Head Rot Y: 0.0008736253 Hand Rot Z: 0.01581786; Visible Hand Error: 7.41 randomnum: 164
 End: 141249.523 Start:  141248.883 Theta: 1.623156 Ball Pos X: -0.02330717 Ball Pos Y: -0.2 Ball Pos Z: 0.4447265 Hand Pos X: -0.02621151 Hand Pos Y: -0.161634 Hand Pos Z: 0.4444373 Head Pos X: -0.01816905 Head Pos Y: -0.01060888 Head Pos Z: 0.002743363 Head Rot X: 0.09695581 Head Rot Y: -0.002471635 Hand Rot Z: 0.0134854; Visible Hand Error: 4.245 randomnum: 168
 End: 141251.570 Start:  141251.027 Theta: 1.186824 Ball Pos X: 0.1668261 Ball Pos Y: -0.2 Ball Pos Z: 0.4129091 Hand Pos X: 0.1660184 Hand Pos Y: -0.1434726 Hand Pos Z: 0.4095518 Head Pos X: -0.01254606 Head Pos Y: -0.01353598 Head Pos Z: 0.003956676 Head Rot X: 0.1098598 Head Rot Y: 0.001335358 Hand Rot Z: 0.02060389; Invisible Hand Error: 6.199 randomnum: 34
 End: 141253.408 Start:  141252.865 Theta: 1.117011 Ball Pos X: 0.1952228 Ball Pos Y: -0.2 Ball Pos Z: 0.4002661 Hand Pos X: 0.1895971 Hand Pos Y: -0.1511711 Hand Pos Z: 0.4035712 Head Pos X: -0.02162158 Head Pos Y: -0.01608956 Head Pos Z: 0.0070467 Head Rot X: 0.1172282 Head Rot Y: 0.006637986 Hand Rot Z: 0.02699304; Invisible Hand Error: 5.512 randomnum: 15
 End: 141256.708 Start:  141256.165 Theta: 1.780236 Ball Pos X: -0.09259075 Ball Pos Y: -0.2 Ball Pos Z: 0.4356051 Hand Pos X: -0.09542992 Hand Pos Y: -0.1687708 Hand Pos Z: 0.4392114 Head Pos X: -0.01887429 Head Pos Y: -0.01010054 Head Pos Z: 0.007159114 Head Rot X: 0.09448992 Head Rot Y: -0.01663864 Hand Rot Z: 0.01064599; Visible Hand Error: 3.612 randomnum: 140
 End: 141258.838 Start:  141258.239 Theta: 1.570796 Ball Pos X: -1.946629E-08 Ball Pos Y: -0.2 Ball Pos Z: 0.4453368 Hand Pos X: -0.01649366 Hand Pos Y: -0.1569861 Hand Pos Z: 0.4454547 Head Pos X: -0.01324403 Head Pos Y: -0.009759068 Head Pos Z: 0.003501296 Head Rot X: 0.09297013 Head Rot Y: 0.0001747913 Hand Rot Z: 0.01533481; Invisible Hand Error: 5.173 randomnum: 4
 End: 141300.717 Start:  141300.008 Theta: 1.797689 Ball Pos X: -0.100179 Ball Pos Y: -0.2 Ball Pos Z: 0.4339228 Hand Pos X: -0.1208283 Hand Pos Y: -0.1700689 Hand Pos Z: 0.428074 Head Pos X: -0.01276386 Head Pos Y: -0.01092267 Head Pos Z: 0.008127809 Head Rot X: 0.1005186 Head Rot Y: -0.01080445 Hand Rot Z: 0.0135009; Invisible Hand Error: 4.139 randomnum: 53
 End: 141302.917 Start:  141302.347 Theta: 1.186824 Ball Pos X: 0.1668261 Ball Pos Y: -0.2 Ball Pos Z: 0.4129091 Hand Pos X: 0.1894007 Hand Pos Y: -0.1523942 Hand Pos Z: 0.4020828 Head Pos X: -0.01098609 Head Pos Y: -0.0110085 Head Pos Z: -0.00216341 Head Rot X: 0.1015316 Head Rot Y: 0.006216012 Hand Rot Z: 0.02110827; Visible Hand Error: 6.053 randomnum: 116
 End: 141304.658 Start:  141304.143 Theta: 1.902409 Ball Pos X: -0.1449875 Ball Pos Y: -0.2 Ball Pos Z: 0.4210742 Hand Pos X: -0.1517866 Hand Pos Y: -0.1589402 Hand Pos Z: 0.4182376 Head Pos X: -0.01823866 Head Pos Y: -0.009842753 Head Pos Z: 0.00012815 Head Rot X: 0.09778581 Head Rot Y: -0.01835394 Hand Rot Z: 0.01910252; Invisible Hand Error: 4.611 randomnum: 70
 End: 141308.097 Start:  141307.373 Theta: 1.954769 Ball Pos X: -0.1668261 Ball Pos Y: -0.2 Ball Pos Z: 0.4129091 Hand Pos X: -0.1663008 Hand Pos Y: -0.1528385 Hand Pos Z: 0.4107522 Head Pos X: -0.0114913 Head Pos Y: -0.009213507 Head Pos Z: 0.0008634329 Head Rot X: 0.0955562 Head Rot Y: 0.006545568 Hand Rot Z: 0.005236303; Visible Hand Error: 5.156 randomnum: 148
 End: 141310.019 Start:  141309.573 Theta: 1.256637 Ball Pos X: 0.1376166 Ball Pos Y: -0.2 Ball Pos Z: 0.4235405 Hand Pos X: 0.1556479 Hand Pos Y: -0.153336 Hand Pos Z: 0.4239857 Head Pos X: -0.005700588 Head Pos Y: -0.00937137 Head Pos Z: -0.007532358 Head Rot X: 0.09731695 Head Rot Y: 0.02075096 Hand Rot Z: 0.01029143; Visible Hand Error: 5.792 randomnum: 153
 End: 141312.191 Start:  141311.481 Theta: 1.815143 Ball Pos X: -0.1077368 Ball Pos Y: -0.2 Ball Pos Z: 0.4321084 Hand Pos X: -0.1214791 Hand Pos Y: -0.1720724 Hand Pos Z: 0.4278406 Head Pos X: -0.02112365 Head Pos Y: -0.01150206 Head Pos Z: 0.001003742 Head Rot X: 0.1023142 Head Rot Y: -0.006322384 Hand Rot Z: 0.02336869; Visible Hand Error: 3.481 randomnum: 165
 End: 141314.376 Start:  141313.876 Theta: 1.291544 Ball Pos X: 0.1227514 Ball Pos Y: -0.2 Ball Pos Z: 0.4280852 Hand Pos X: 0.1475506 Hand Pos Y: -0.1687666 Hand Pos Z: 0.4236293 Head Pos X: -0.009416223 Head Pos Y: -0.010773 Head Pos Z: -0.004720092 Head Rot X: 0.1012083 Head Rot Y: 0.01305436 Hand Rot Z: 0.01249742; Visible Hand Error: 4.636 randomnum: 167
 End: 141317.259 Start:  141316.062 Theta: 2.024582 Ball Pos X: -0.1952228 Ball Pos Y: -0.2 Ball Pos Z: 0.4002661 Hand Pos X: -0.2126003 Hand Pos Y: -0.1495101 Hand Pos Z: 0.3891229 Head Pos X: -0.02987373 Head Pos Y: -0.01166937 Head Pos Z: 0.001796603 Head Rot X: 0.1005069 Head Rot Y: -0.01830111 Hand Rot Z: 0.02683694; Invisible Hand Error: 6.075 randomnum: 85
 End: 141320.670 Start:  141319.947 Theta: 1.151917 Ball Pos X: 0.1811348 Ball Pos Y: -0.2 Ball Pos Z: 0.4068354 Hand Pos X: 0.1904203 Hand Pos Y: -0.1658586 Hand Pos Z: 0.4026869 Head Pos X: -0.01252496 Head Pos Y: -0.01289028 Head Pos Z: -0.001191735 Head Rot X: 0.1081284 Head Rot Y: 0.009838887 Hand Rot Z: 0.01591452; Visible Hand Error: 3.952 randomnum: 147
 End: 141322.759 Start:  141322.118 Theta: 1.117011 Ball Pos X: 0.1952228 Ball Pos Y: -0.2 Ball Pos Z: 0.4002661 Hand Pos X: 0.2016601 Hand Pos Y: -0.1484044 Hand Pos Z: 0.3946091 Head Pos X: -0.01309144 Head Pos Y: -0.01444086 Head Pos Z: 0.00164938 Head Rot X: 0.1143823 Head Rot Y: 0.00852001 Hand Rot Z: 0.01614112; Invisible Hand Error: 5.756 randomnum: 24
 End: 141325.391 Start:  141324.681 Theta: 1.064651 Ball Pos X: 0.2159035 Ball Pos Y: -0.2 Ball Pos Z: 0.3895003 Hand Pos X: 0.2257147 Hand Pos Y: -0.1808186 Hand Pos Z: 0.3865603 Head Pos X: -0.0144366 Head Pos Y: -0.01454076 Head Pos Z: 0.002128363 Head Rot X: 0.1140741 Head Rot Y: 0.005399695 Hand Rot Z: 0.01904359; Visible Hand Error: 2.486 randomnum: 143
 End: 141327.771 Start:  141327.020 Theta: 1.867502 Ball Pos X: -0.1302039 Ball Pos Y: -0.2 Ball Pos Z: 0.4258777 Hand Pos X: -0.1390441 Hand Pos Y: -0.1481023 Hand Pos Z: 0.422999 Head Pos X: -0.01711416 Head Pos Y: -0.01329476 Head Pos Z: 0.004991531 Head Rot X: 0.113699 Head Rot Y: -0.004221873 Hand Rot Z: 0.01025872; Invisible Hand Error: 5.893 randomnum: 73
 End: 141330.416 Start:  141329.610 Theta: 1.884956 Ball Pos X: -0.1376166 Ball Pos Y: -0.2 Ball Pos Z: 0.4235404 Hand Pos X: -0.1580506 Hand Pos Y: -0.1726867 Hand Pos Z: 0.4172506 Head Pos X: -0.02446485 Head Pos Y: -0.01414153 Head Pos Z: 0.005116105 Head Rot X: 0.1149095 Head Rot Y: -0.01446673 Hand Rot Z: 0.02435805; Invisible Hand Error: 3.947 randomnum: 64
 End: 141332.701 Start:  141332.172 Theta: 1.256637 Ball Pos X: 0.1376166 Ball Pos Y: -0.2 Ball Pos Z: 0.4235405 Hand Pos X: 0.1707551 Hand Pos Y: -0.1481273 Hand Pos Z: 0.4127451 Head Pos X: -0.01699984 Head Pos Y: -0.01527944 Head Pos Z: 0.00415051 Head Rot X: 0.1171044 Head Rot Y: 0.007762163 Hand Rot Z: 0.02244816; Visible Hand Error: 7.173 randomnum: 130
 End: 141335.165 Start:  141334.428 Theta: 1.082104 Ball Pos X: 0.2090729 Ball Pos Y: -0.2 Ball Pos Z: 0.3932091 Hand Pos X: 0.2068304 Hand Pos Y: -0.1655902 Hand Pos Z: 0.3931928 Head Pos X: -0.01611364 Head Pos Y: -0.01532614 Head Pos Z: 0.002973676 Head Rot X: 0.1178117 Head Rot Y: 0.007927447 Hand Rot Z: 0.02032071; Invisible Hand Error: 3.751 randomnum: 96
 End: 141337.517 Start:  141336.780 Theta: 1.396263 Ball Pos X: 0.07733189 Ball Pos Y: -0.2 Ball Pos Z: 0.4385711 Hand Pos X: 0.06708091 Hand Pos Y: -0.159771 Hand Pos Z: 0.4396968 Head Pos X: -0.01544166 Head Pos Y: -0.01490992 Head Pos Z: 0.003425241 Head Rot X: 0.116505 Head Rot Y: 0.002341607 Hand Rot Z: 0.01763884; Invisible Hand Error: 4.593 randomnum: 14
 End: 141340.665 Start:  141339.954 Theta: 1.902409 Ball Pos X: -0.1449875 Ball Pos Y: -0.2 Ball Pos Z: 0.4210742 Hand Pos X: -0.1416883 Hand Pos Y: -0.1501897 Hand Pos Z: 0.4192733 Head Pos X: -0.02030396 Head Pos Y: -0.01447406 Head Pos Z: 0.009713769 Head Rot X: 0.1109193 Head Rot Y: -0.00139085 Hand Rot Z: 0.001467181; Visible Hand Error: 5.448 randomnum: 141
 End: 141343.157 Start:  141342.364 Theta: 1.361357 Ball Pos X: 0.09259071 Ball Pos Y: -0.2 Ball Pos Z: 0.4356051 Hand Pos X: 0.09189795 Hand Pos Y: -0.1941335 Hand Pos Z: 0.4370777 Head Pos X: -0.01397908 Head Pos Y: -0.01479432 Head Pos Z: 0.004728675 Head Rot X: 0.1149006 Head Rot Y: 0.006236315 Hand Rot Z: 0.01374689; Invisible Hand Error: 0.702 randomnum: 30
 End: 141345.385 Start:  141344.731 Theta: 1.413717 Ball Pos X: 0.06966598 Ball Pos Y: -0.2 Ball Pos Z: 0.439854 Hand Pos X: 0.07343871 Hand Pos Y: -0.1498626 Hand Pos Z: 0.4383116 Head Pos X: -0.01790369 Head Pos Y: -0.01572424 Head Pos Z: 0.007738709 Head Rot X: 0.1179065 Head Rot Y: -0.003973917 Hand Rot Z: 0.01987628; Visible Hand Error: 5.571 randomnum: 187
 End: 141347.571 Start:  141346.931 Theta: 1.919862 Ball Pos X: -0.1523142 Ball Pos Y: -0.2 Ball Pos Z: 0.4184797 Hand Pos X: -0.1675636 Hand Pos Y: -0.1626592 Hand Pos Z: 0.4142932 Head Pos X: -0.0196656 Head Pos Y: -0.01653352 Head Pos Z: 0.01293623 Head Rot X: 0.1231819 Head Rot Y: -0.02626197 Hand Rot Z: 0.01851503; Visible Hand Error: 4.584 randomnum: 129
 End: 141349.436 Start:  141349.049 Theta: 1.53589 Ball Pos X: 0.01554203 Ball Pos Y: -0.2 Ball Pos Z: 0.4450655 Hand Pos X: 0.03325811 Hand Pos Y: -0.16565 Hand Pos Z: 0.4461149 Head Pos X: -0.01644707 Head Pos Y: -0.01450232 Head Pos Z: 0.006437659 Head Rot X: 0.1137482 Head Rot Y: -0.002919089 Hand Rot Z: 0.0178056; Visible Hand Error: 4.397 randomnum: 105
 End: 141351.358 Start:  141350.787 Theta: 1.762783 Ball Pos X: -0.08497428 Ball Pos Y: -0.2 Ball Pos Z: 0.4371547 Hand Pos X: -0.1072992 Hand Pos Y: -0.1689715 Hand Pos Z: 0.43342 Head Pos X: -0.0142132 Head Pos Y: -0.01609746 Head Pos Z: 0.01363885 Head Rot X: 0.1211691 Head Rot Y: -0.01136561 Hand Rot Z: 0.01142572; Visible Hand Error: 4.376 randomnum: 124
 End: 141353.183 Start:  141352.709 Theta: 1.099557 Ball Pos X: 0.2021787 Ball Pos Y: -0.2 Ball Pos Z: 0.396798 Hand Pos X: 0.2216201 Hand Pos Y: -0.1558382 Hand Pos Z: 0.3877166 Head Pos X: -0.02202141 Head Pos Y: -0.01647824 Head Pos Z: 0.005528331 Head Rot X: 0.1179582 Head Rot Y: 0.001863308 Hand Rot Z: 0.02574362; Visible Hand Error: 5.569 randomnum: 193
 End: 141355.981 Start:  141355.341 Theta: 1.082104 Ball Pos X: 0.2090729 Ball Pos Y: -0.2 Ball Pos Z: 0.3932091 Hand Pos X: 0.2342486 Hand Pos Y: -0.1685227 Hand Pos Z: 0.383875 Head Pos X: -0.005198002 Head Pos Y: -0.008930504 Head Pos Z: 0.001646638 Head Rot X: 0.08163086 Head Rot Y: 0.05511698 Hand Rot Z: 0.01136167; Visible Hand Error: 4.806 randomnum: 115
 End: 141358.375 Start:  141357.499 Theta: 1.815143 Ball Pos X: -0.1077368 Ball Pos Y: -0.2 Ball Pos Z: 0.4321084 Hand Pos X: -0.1263363 Hand Pos Y: -0.1875175 Hand Pos Z: 0.4283282 Head Pos X: -0.01993454 Head Pos Y: -0.004848659 Head Pos Z: 0.003135443 Head Rot X: 0.06851974 Head Rot Y: -0.0170844 Hand Rot Z: 0.0266482; Invisible Hand Error: 2.638 randomnum: 92
 End: 141400.228 Start:  141359.783 Theta: 1.151917 Ball Pos X: 0.1811348 Ball Pos Y: -0.2 Ball Pos Z: 0.4068354 Hand Pos X: 0.2055611 Hand Pos Y: -0.1567036 Hand Pos Z: 0.3962166 Head Pos X: -0.01221716 Head Pos Y: -0.007476777 Head Pos Z: -0.002266765 Head Rot X: 0.08035478 Head Rot Y: 0.02515141 Hand Rot Z: 0.02281478; Visible Hand Error: 5.789 randomnum: 110
 End: 141402.302 Start:  141401.717 Theta: 1.099557 Ball Pos X: 0.2021787 Ball Pos Y: -0.2 Ball Pos Z: 0.396798 Hand Pos X: 0.2442268 Hand Pos Y: -0.1472759 Hand Pos Z: 0.3753951 Head Pos X: -0.01813364 Head Pos Y: -0.009128511 Head Pos Z: 2.968311E-05 Head Rot X: 0.08485848 Head Rot Y: 0.01876507 Hand Rot Z: 0.03515411; Invisible Hand Error: 8.217 randomnum: 56
 End: 141404.307 Start:  141403.875 Theta: 1.308997 Ball Pos X: 0.1152617 Ball Pos Y: -0.2 Ball Pos Z: 0.4301623 Hand Pos X: 0.1076135 Hand Pos Y: -0.1484923 Hand Pos Z: 0.4295396 Head Pos X: -0.02650285 Head Pos Y: -0.01052952 Head Pos Z: 0.002365947 Head Rot X: 0.08977128 Head Rot Y: -0.003705383 Hand Rot Z: 0.03490828; Invisible Hand Error: 5.713 randomnum: 46
 End: 141406.201 Start:  141405.728 Theta: 1.343904 Ball Pos X: 0.100179 Ball Pos Y: -0.2 Ball Pos Z: 0.4339228 Hand Pos X: 0.1322156 Hand Pos Y: -0.1401868 Hand Pos Z: 0.4219778 Head Pos X: -0.01846278 Head Pos Y: -0.009733051 Head Pos Z: -0.0003032684 Head Rot X: 0.08836 Head Rot Y: -0.0003892496 Hand Rot Z: 0.03009151; Visible Hand Error: 7.768 randomnum: 150
 End: 141408.345 Start:  141407.650 Theta: 2.024582 Ball Pos X: -0.1952228 Ball Pos Y: -0.2 Ball Pos Z: 0.4002661 Hand Pos X: -0.204866 Hand Pos Y: -0.1747 Hand Pos Z: 0.3961953 Head Pos X: -0.02801085 Head Pos Y: -0.008264869 Head Pos Z: 0.001853109 Head Rot X: 0.08527485 Head Rot Y: -0.02899917 Hand Rot Z: 0.03131227; Invisible Hand Error: 3.057 randomnum: 62
 End: 141410.684 Start:  141410.058 Theta: 1.64061 Ball Pos X: -0.03106513 Ball Pos Y: -0.2 Ball Pos Z: 0.444252 Hand Pos X: -0.04748064 Hand Pos Y: -0.1799633 Hand Pos Z: 0.4424109 Head Pos X: -0.0169791 Head Pos Y: -0.007071257 Head Pos Z: -0.002357602 Head Rot X: 0.08047544 Head Rot Y: -0.004245417 Hand Rot Z: 0.02100575; Invisible Hand Error: 2.916 randomnum: 86
 End: 141412.982 Start:  141412.118 Theta: 1.954769 Ball Pos X: -0.1668261 Ball Pos Y: -0.2 Ball Pos Z: 0.4129091 Hand Pos X: -0.1823705 Hand Pos Y: -0.1959558 Hand Pos Z: 0.4087253 Head Pos X: -0.01931357 Head Pos Y: -0.007446915 Head Pos Z: -0.003360391 Head Rot X: 0.08382102 Head Rot Y: -0.01205178 Hand Rot Z: 0.01314375; Invisible Hand Error: 1.947 randomnum: 25
 End: 141415.182 Start:  141414.528 Theta: 1.850049 Ball Pos X: -0.1227515 Ball Pos Y: -0.2 Ball Pos Z: 0.4280852 Hand Pos X: -0.124735 Hand Pos Y: -0.1814317 Hand Pos Z: 0.4286588 Head Pos X: -0.02216995 Head Pos Y: -0.009824455 Head Pos Z: -0.0007878542 Head Rot X: 0.09144893 Head Rot Y: -0.01161504 Hand Rot Z: 0.02467678; Visible Hand Error: 2.078 randomnum: 171
 End: 141417.243 Start:  141416.644 Theta: 1.570796 Ball Pos X: -1.946629E-08 Ball Pos Y: -0.2 Ball Pos Z: 0.4453368 Hand Pos X: -0.00224942 Hand Pos Y: -0.1546395 Hand Pos Z: 0.4482154 Head Pos X: -0.01792395 Head Pos Y: -0.01008105 Head Pos Z: -0.001841784 Head Rot X: 0.09121823 Head Rot Y: -0.004958053 Hand Rot Z: 0.02199911; Visible Hand Error: 5.157 randomnum: 102
 End: 141419.414 Start:  141418.816 Theta: 1.64061 Ball Pos X: -0.03106513 Ball Pos Y: -0.2 Ball Pos Z: 0.444252 Hand Pos X: -0.04366214 Hand Pos Y: -0.1987958 Hand Pos Z: 0.4466273 Head Pos X: -0.02007329 Head Pos Y: -0.009813309 Head Pos Z: -0.0017488 Head Rot X: 0.09012 Head Rot Y: -0.009030585 Hand Rot Z: 0.0229404; Invisible Hand Error: 1.475 randomnum: 5
 End: 141421.392 Start:  141420.891 Theta: 1.623156 Ball Pos X: -0.02330717 Ball Pos Y: -0.2 Ball Pos Z: 0.4447265 Hand Pos X: -0.03037066 Hand Pos Y: -0.1684514 Hand Pos Z: 0.4481498 Head Pos X: -0.01794231 Head Pos Y: -0.009513259 Head Pos Z: -0.00073874 Head Rot X: 0.08798106 Head Rot Y: -0.001293694 Hand Rot Z: 0.01649663; Visible Hand Error: 3.717 randomnum: 142
 End: 141423.982 Start:  141423.509 Theta: 1.64061 Ball Pos X: -0.03106513 Ball Pos Y: -0.2 Ball Pos Z: 0.444252 Hand Pos X: -0.03340726 Hand Pos Y: -0.1815265 Hand Pos Z: 0.4459545 Head Pos X: -0.02907753 Head Pos Y: -0.01286849 Head Pos Z: 0.001752019 Head Rot X: 0.0990223 Head Rot Y: -0.01642436 Hand Rot Z: 0.03577781; Visible Hand Error: 2.108 randomnum: 172
 End: 141426.029 Start:  141425.430 Theta: 1.972222 Ball Pos X: -0.174007 Ball Pos Y: -0.2 Ball Pos Z: 0.4099347 Hand Pos X: -0.1652156 Hand Pos Y: -0.1702051 Hand Pos Z: 0.413738 Head Pos X: -0.02303779 Head Pos Y: -0.01043543 Head Pos Z: 0.005120754 Head Rot X: 0.08801448 Head Rot Y: -0.01223509 Hand Rot Z: 0.01826529; Visible Hand Error: 3.467 randomnum: 189
 End: 141427.839 Start:  141427.449 Theta: 1.186824 Ball Pos X: 0.1668261 Ball Pos Y: -0.2 Ball Pos Z: 0.4129091 Hand Pos X: 0.08964008 Hand Pos Y: -0.1457224 Hand Pos Z: 0.4336442 Head Pos X: -0.02095735 Head Pos Y: -0.009720922 Head Pos Z: -0.001537204 Head Rot X: 0.08580514 Head Rot Y: 0.001263534 Hand Rot Z: 0.01926494; Visible Hand Error: 11.317 randomnum: 109
 End: 141429.871 Start:  141429.203 Theta: 2.059489 Ball Pos X: -0.209073 Ball Pos Y: -0.2 Ball Pos Z: 0.393209 Hand Pos X: -0.2111405 Hand Pos Y: -0.1625984 Hand Pos Z: 0.3904441 Head Pos X: -0.02774835 Head Pos Y: -0.009637475 Head Pos Z: 0.003268361 Head Rot X: 0.09034058 Head Rot Y: -0.03527917 Hand Rot Z: 0.02113113; Visible Hand Error: 4.083 randomnum: 135
 End: 141431.918 Start:  141431.375 Theta: 1.675516 Ball Pos X: -0.04655039 Ball Pos Y: -0.2 Ball Pos Z: 0.4428972 Hand Pos X: -0.02759892 Hand Pos Y: -0.161924 Hand Pos Z: 0.4433361 Head Pos X: -0.01337111 Head Pos Y: -0.007773519 Head Pos Z: -0.004269838 Head Rot X: 0.08603614 Head Rot Y: -0.01060994 Hand Rot Z: 0.01423316; Visible Hand Error: 4.73 randomnum: 176
 End: 141434.313 Start:  141433.562 Theta: 2.007129 Ball Pos X: -0.1882075 Ball Pos Y: -0.2 Ball Pos Z: 0.4036122 Hand Pos X: -0.2022287 Hand Pos Y: -0.1410277 Hand Pos Z: 0.3968779 Head Pos X: -0.02273619 Head Pos Y: -0.008077383 Head Pos Z: -7.069111E-05 Head Rot X: 0.0863566 Head Rot Y: -0.02284348 Hand Rot Z: 0.01463738; Invisible Hand Error: 6.875 randomnum: 95
 End: 141437.376 Start:  141436.806 Theta: 1.64061 Ball Pos X: -0.03106513 Ball Pos Y: -0.2 Ball Pos Z: 0.444252 Hand Pos X: -0.0463289 Hand Pos Y: -0.1414321 Hand Pos Z: 0.4402975 Head Pos X: -0.01863694 Head Pos Y: -0.01023304 Head Pos Z: -0.001978517 Head Rot X: 0.09497917 Head Rot Y: -0.00889203 Hand Rot Z: 0.01975119; Invisible Hand Error: 6.734 randomnum: 37
 End: 141440.523 Start:  141439.854 Theta: 1.937315 Ball Pos X: -0.1595944 Ball Pos Y: -0.2 Ball Pos Z: 0.4157577 Hand Pos X: -0.1602469 Hand Pos Y: -0.1713244 Hand Pos Z: 0.4182525 Head Pos X: -0.02584076 Head Pos Y: -0.01097894 Head Pos Z: 0.001191378 Head Rot X: 0.0970329 Head Rot Y: -0.01559401 Hand Rot Z: 0.01637108; Invisible Hand Error: 3.253 randomnum: 28
 End: 141442.834 Start:  141442.152 Theta: 1.797689 Ball Pos X: -0.100179 Ball Pos Y: -0.2 Ball Pos Z: 0.4339228 Hand Pos X: -0.1268834 Hand Pos Y: -0.1464024 Hand Pos Z: 0.425503 Head Pos X: -0.01370943 Head Pos Y: -0.01151291 Head Pos Z: -0.0004034042 Head Rot X: 0.1002957 Head Rot Y: 0.009576148 Hand Rot Z: 0.006749268; Invisible Hand Error: 6.82 randomnum: 83
 End: 141445.117 Start:  141444.574 Theta: 1.605703 Ball Pos X: -0.01554207 Ball Pos Y: -0.2 Ball Pos Z: 0.4450655 Hand Pos X: -0.03061459 Hand Pos Y: -0.1392913 Hand Pos Z: 0.4410912 Head Pos X: -0.02263451 Head Pos Y: -0.01383486 Head Pos Z: 0.001789451 Head Rot X: 0.106507 Head Rot Y: -0.01002751 Hand Rot Z: 0.0239569; Invisible Hand Error: 6.947 randomnum: 55
 End: 141447.986 Start:  141447.541 Theta: 1.32645 Ball Pos X: 0.1077367 Ball Pos Y: -0.2 Ball Pos Z: 0.4321084 Hand Pos X: 0.1158785 Hand Pos Y: -0.1333853 Hand Pos Z: 0.4258265 Head Pos X: -0.026582 Head Pos Y: -0.01381052 Head Pos Z: 0.0007134676 Head Rot X: 0.1069672 Head Rot Y: -0.004853446 Hand Rot Z: 0.03055594; Invisible Hand Error: 7.456 randomnum: 100
 End: 141452.775 Start:  141452.302 Theta: 1.396263 Ball Pos X: 0.07733189 Ball Pos Y: -0.2 Ball Pos Z: 0.4385711 Hand Pos X: 0.09405828 Hand Pos Y: -0.1164854 Hand Pos Z: 0.4352103 Head Pos X: -0.02175415 Head Pos Y: -0.01414621 Head Pos Z: -0.0002838373 Head Rot X: 0.1101681 Head Rot Y: -0.005203774 Hand Rot Z: 0.02520725; Invisible Hand Error: 9.746 randomnum: 39
 End: 141454.822 Start:  141454.349 Theta: 1.413717 Ball Pos X: 0.06966598 Ball Pos Y: -0.2 Ball Pos Z: 0.439854 Hand Pos X: 0.09476946 Hand Pos Y: -0.1127636 Hand Pos Z: 0.4323566 Head Pos X: -0.02122879 Head Pos Y: -0.0133689 Head Pos Z: -0.0003207922 Head Rot X: 0.1071706 Head Rot Y: -0.005784444 Hand Rot Z: 0.02473985; Invisible Hand Error: 10.388 randomnum: 75
 End: 141457.204 Start:  141456.493 Theta: 2.059489 Ball Pos X: -0.209073 Ball Pos Y: -0.2 Ball Pos Z: 0.393209 Hand Pos X: -0.1938392 Hand Pos Y: -0.1414253 Hand Pos Z: 0.3986758 Head Pos X: -0.02813959 Head Pos Y: -0.01006114 Head Pos Z: 0.001005173 Head Rot X: 0.09622021 Head Rot Y: -0.0297386 Hand Rot Z: 0.0153647; Visible Hand Error: 6.772 randomnum: 154
 End: 141459.473 Start:  141458.847 Theta: 1.675516 Ball Pos X: -0.04655039 Ball Pos Y: -0.2 Ball Pos Z: 0.4428972 Hand Pos X: -0.03776246 Hand Pos Y: -0.1436504 Hand Pos Z: 0.4411863 Head Pos X: -0.01333773 Head Pos Y: -0.008940518 Head Pos Z: -2.503395E-05 Head Rot X: 0.0895796 Head Rot Y: -0.01013885 Hand Rot Z: 0.006799653; Visible Hand Error: 6.296 randomnum: 185
 End: 141501.659 Start:  141501.074 Theta: 1.117011 Ball Pos X: 0.1952228 Ball Pos Y: -0.2 Ball Pos Z: 0.4002661 Hand Pos X: 0.2033488 Hand Pos Y: -0.146195 Hand Pos Z: 0.394305 Head Pos X: -0.01774347 Head Pos Y: -0.008632064 Head Pos Z: -0.002838016 Head Rot X: 0.08147927 Head Rot Y: 0.01437726 Hand Rot Z: 0.02796238; Invisible Hand Error: 6.065 randomnum: 67
 End: 141503.594 Start:  141503.149 Theta: 1.239184 Ball Pos X: 0.1449875 Ball Pos Y: -0.2 Ball Pos Z: 0.4210742 Hand Pos X: 0.1384837 Hand Pos Y: -0.1459803 Hand Pos Z: 0.4206299 Head Pos X: -0.02562582 Head Pos Y: -0.01050219 Head Pos Z: 0.00372088 Head Rot X: 0.0901704 Head Rot Y: 0.002199411 Hand Rot Z: 0.02521515; Invisible Hand Error: 5.984 randomnum: 18
 End: 141506.171 Start:  141505.655 Theta: 1.22173 Ball Pos X: 0.1523142 Ball Pos Y: -0.2 Ball Pos Z: 0.4184797 Hand Pos X: 0.1585889 Hand Pos Y: -0.1568832 Hand Pos Z: 0.4162471 Head Pos X: -0.02746856 Head Pos Y: -0.01122302 Head Pos Z: -0.0003105402 Head Rot X: 0.09265936 Head Rot Y: 0.0002369294 Hand Rot Z: 0.03480458; Visible Hand Error: 4.848 randomnum: 119
 End: 141508.398 Start:  141507.702 Theta: 1.500983 Ball Pos X: 0.03106509 Ball Pos Y: -0.2 Ball Pos Z: 0.444252 Hand Pos X: 0.01894578 Hand Pos Y: -0.1620142 Hand Pos Z: 0.4439917 Head Pos X: -0.02149928 Head Pos Y: -0.01091796 Head Pos Z: 0.001901388 Head Rot X: 0.09234597 Head Rot Y: -0.007963688 Hand Rot Z: 0.02241552; Invisible Hand Error: 4.397 randomnum: 69
 End: 141510.501 Start:  141509.902 Theta: 1.762783 Ball Pos X: -0.08497428 Ball Pos Y: -0.2 Ball Pos Z: 0.4371547 Hand Pos X: -0.08579962 Hand Pos Y: -0.1455874 Hand Pos Z: 0.4398506 Head Pos X: -0.01385438 Head Pos Y: -0.006509125 Head Pos Z: 0.005993009 Head Rot X: 0.06889217 Head Rot Y: -0.001543617 Hand Rot Z: -0.02411004; Invisible Hand Error: 6.187 randomnum: 69
