# Supplementary material for: Rapid assessment of hand reaching using virtual reality and application in cerebellar stroke
Source: PLoS One. 2022 Sep 29;17(9):e0275220. doi: 10.1371/journal.pone.0275220 (PMC9522266; doi:10.1371/journal.pone.0275220)
Supplement: S1 File — (ZIP) [file pone.0275220.s004.zip › VisInvisHand/ProVRb_013_dataVisInvisHand2021-07-01-11-30-58[1].txt]

VisInvisHand - List of Errors by Trial; Handedness: 1

 End: 113129.212 Start:  113128.516 Theta: 1.658063 Ball Pos X: -0.04712206 Ball Pos Y: -0.2 Ball Pos Z: 0.5386075 Hand Pos X: -0.05009453 Hand Pos Y: -0.1953582 Hand Pos Z: 0.540547 Head Pos X: -0.04168749 Head Pos Y: 0.03116408 Head Pos Z: -0.03352571 Head Rot X: 0.1190629 Head Rot Y: -0.02091368 Hand Rot Z: 0.04475523; Visible Hand Error: 0.578 randomnum: 101
 End: 113131.718 Start:  113130.562 Theta: 2.007129 Ball Pos X: -0.2284949 Ball Pos Y: -0.2 Ball Pos Z: 0.4900088 Hand Pos X: -0.2626691 Hand Pos Y: -0.1761438 Hand Pos Z: 0.4743503 Head Pos X: -0.04417992 Head Pos Y: 0.02619295 Head Pos Z: -0.01832771 Head Rot X: 0.1416489 Head Rot Y: -0.03864947 Hand Rot Z: 0.04610777; Invisible Hand Error: 4.405 randomnum: 100
 End: 113133.736 Start:  113133.083 Theta: 1.099557 Ball Pos X: 0.2454567 Ball Pos Y: -0.2 Ball Pos Z: 0.481736 Hand Pos X: 0.2119388 Hand Pos Y: -0.1956001 Hand Pos Z: 0.5023203 Head Pos X: -0.04058194 Head Pos Y: 0.02024367 Head Pos Z: -0.02025938 Head Rot X: 0.1630912 Head Rot Y: 0.0224981 Hand Rot Z: 0.04379819; Invisible Hand Error: 3.916 randomnum: 75
 End: 113135.783 Start:  113135.046 Theta: 1.658063 Ball Pos X: -0.04712206 Ball Pos Y: -0.2 Ball Pos Z: 0.5386075 Hand Pos X: -0.09592488 Hand Pos Y: -0.1895325 Hand Pos Z: 0.5358135 Head Pos X: -0.04080701 Head Pos Y: 0.01784275 Head Pos Z: -0.01373863 Head Rot X: 0.1715184 Head Rot Y: 0.001673496 Hand Rot Z: 0.03971912; Invisible Hand Error: 4.971 randomnum: 82
 End: 113137.551 Start:  113136.911 Theta: 2.024582 Ball Pos X: -0.2370119 Ball Pos Y: -0.2 Ball Pos Z: 0.4859464 Hand Pos X: -0.2577732 Hand Pos Y: -0.1972104 Hand Pos Z: 0.4843375 Head Pos X: -0.04124355 Head Pos Y: 0.01605304 Head Pos Z: -0.004778385 Head Rot X: 0.1831066 Head Rot Y: -0.01878877 Hand Rot Z: 0.04185107; Invisible Hand Error: 1.973 randomnum: 30
 End: 113139.473 Start:  113138.833 Theta: 2.059489 Ball Pos X: -0.2538268 Ball Pos Y: -0.2 Ball Pos Z: 0.4773788 Hand Pos X: -0.2796219 Hand Pos Y: -0.2137338 Hand Pos Z: 0.4651332 Head Pos X: -0.04590273 Head Pos Y: 0.01459548 Head Pos Z: 0.001481771 Head Rot X: 0.1861591 Head Rot Y: -0.03317828 Hand Rot Z: 0.05071084; Invisible Hand Error: 3.058 randomnum: 96
 End: 113141.325 Start:  113140.782 Theta: 1.32645 Ball Pos X: 0.1307987 Ball Pos Y: -0.2 Ball Pos Z: 0.5246049 Hand Pos X: 0.1328934 Hand Pos Y: -0.1932989 Hand Pos Z: 0.5310503 Head Pos X: -0.03839087 Head Pos Y: 0.0119084 Head Pos Z: -0.004717588 Head Rot X: 0.1935835 Head Rot Y: -0.006289684 Hand Rot Z: 0.05105903; Invisible Hand Error: 0.853 randomnum: 88
 End: 113143.107 Start:  113142.536 Theta: 1.27409 Ball Pos X: 0.1580751 Ball Pos Y: -0.2 Ball Pos Z: 0.5170404 Hand Pos X: 0.1643762 Hand Pos Y: -0.1722686 Hand Pos Z: 0.5252939 Head Pos X: -0.03758311 Head Pos Y: 0.01514584 Head Pos Z: -0.006554127 Head Rot X: 0.1839729 Head Rot Y: 0.01570916 Hand Rot Z: 0.03779738; Invisible Hand Error: 2.943 randomnum: 17
 End: 113144.722 Start:  113144.235 Theta: 1.396263 Ball Pos X: 0.09388544 Ball Pos Y: -0.2 Ball Pos Z: 0.532451 Hand Pos X: 0.111493 Hand Pos Y: -0.2095568 Hand Pos Z: 0.531055 Head Pos X: -0.03702068 Head Pos Y: 0.01263164 Head Pos Z: -0.002920628 Head Rot X: 0.1928096 Head Rot Y: 0.01141916 Hand Rot Z: 0.03682461; Visible Hand Error: 1.919 randomnum: 110
 End: 113146.463 Start:  113145.823 Theta: 1.675516 Ball Pos X: -0.0565149 Ball Pos Y: -0.2 Ball Pos Z: 0.5377031 Hand Pos X: -0.07246893 Hand Pos Y: -0.1953015 Hand Pos Z: 0.5364354 Head Pos X: -0.03662109 Head Pos Y: 0.01429144 Head Pos Z: -0.00326848 Head Rot X: 0.1885392 Head Rot Y: 3.153086E-05 Hand Rot Z: 0.03550372; Visible Hand Error: 1.656 randomnum: 169
 End: 113148.134 Start:  113147.647 Theta: 1.884956 Ball Pos X: -0.1670747 Ball Pos Y: -0.2 Ball Pos Z: 0.5142029 Hand Pos X: -0.1930662 Hand Pos Y: -0.2047349 Hand Pos Z: 0.5063404 Head Pos X: -0.04220176 Head Pos Y: 0.01609449 Head Pos Z: -0.003856897 Head Rot X: 0.1802639 Head Rot Y: -0.02678956 Hand Rot Z: 0.0405321; Visible Hand Error: 2.719 randomnum: 139
 End: 113149.819 Start:  113149.303 Theta: 1.570796 Ball Pos X: -2.363321E-08 Ball Pos Y: -0.2 Ball Pos Z: 0.5406649 Hand Pos X: -0.0100183 Hand Pos Y: -0.1710488 Hand Pos Z: 0.5429607 Head Pos X: -0.04479814 Head Pos Y: 0.01614592 Head Pos Z: 0.0002670288 Head Rot X: 0.1811735 Head Rot Y: -0.003626271 Hand Rot Z: 0.0436086; Invisible Hand Error: 2.989 randomnum: 56
 End: 113151.420 Start:  113150.961 Theta: 1.291544 Ball Pos X: 0.1490274 Ball Pos Y: -0.2 Ball Pos Z: 0.5197205 Hand Pos X: 0.1641261 Hand Pos Y: -0.2170728 Hand Pos Z: 0.5237637 Head Pos X: -0.04262972 Head Pos Y: 0.01362646 Head Pos Z: 0.00118804 Head Rot X: 0.1882579 Head Rot Y: 0.003982738 Hand Rot Z: 0.04242314; Visible Hand Error: 1.827 randomnum: 105
 End: 113153.035 Start:  113152.505 Theta: 1.43117 Ball Pos X: 0.07524601 Ball Pos Y: -0.2 Ball Pos Z: 0.5354032 Hand Pos X: 0.08321056 Hand Pos Y: -0.1579651 Hand Pos Z: 0.5396903 Head Pos X: -0.04001641 Head Pos Y: 0.01073264 Head Pos Z: 0.003051996 Head Rot X: 0.198735 Head Rot Y: 0.002680342 Hand Rot Z: 0.04094592; Invisible Hand Error: 4.229 randomnum: 68
 End: 113154.622 Start:  113154.065 Theta: 1.64061 Ball Pos X: -0.03771488 Ball Pos Y: -0.2 Ball Pos Z: 0.5393479 Hand Pos X: -0.05684287 Hand Pos Y: -0.1551112 Hand Pos Z: 0.5462681 Head Pos X: -0.03605223 Head Pos Y: 0.009426072 Head Pos Z: 0.006177664 Head Rot X: 0.2068783 Head Rot Y: -0.00333072 Hand Rot Z: 0.03797899; Invisible Hand Error: 4.891 randomnum: 6
 End: 113156.237 Start:  113155.652 Theta: 2.042035 Ball Pos X: -0.2454568 Ball Pos Y: -0.2 Ball Pos Z: 0.4817359 Hand Pos X: -0.2715335 Hand Pos Y: -0.1623194 Hand Pos Z: 0.4789917 Head Pos X: -0.03695107 Head Pos Y: 0.009296268 Head Pos Z: 0.007322788 Head Rot X: 0.2060582 Head Rot Y: -0.02630452 Hand Rot Z: 0.0348611; Invisible Hand Error: 4.567 randomnum: 4
 End: 113157.811 Start:  113157.296 Theta: 1.448623 Ball Pos X: 0.06589047 Ball Pos Y: -0.2 Ball Pos Z: 0.5366349 Hand Pos X: 0.07269204 Hand Pos Y: -0.1728262 Hand Pos Z: 0.5413673 Head Pos X: -0.04175305 Head Pos Y: 0.0107143 Head Pos Z: 0.005533218 Head Rot X: 0.196195 Head Rot Y: 0.002730112 Hand Rot Z: 0.05035046; Invisible Hand Error: 2.81 randomnum: 40
 End: 113159.370 Start:  113158.855 Theta: 1.500983 Ball Pos X: 0.03771484 Ball Pos Y: -0.2 Ball Pos Z: 0.5393479 Hand Pos X: 0.05591572 Hand Pos Y: -0.2127528 Hand Pos Z: 0.5511888 Head Pos X: -0.04000688 Head Pos Y: 0.02277859 Head Pos Z: -0.004534245 Head Rot X: 0.1501725 Head Rot Y: -0.02011047 Hand Rot Z: 0.04104142; Visible Hand Error: 1.82 randomnum: 155
 End: 113200.665 Start:  113200.012 Theta: 1.727876 Ball Pos X: -0.08457862 Ball Pos Y: -0.2 Ball Pos Z: 0.5340084 Hand Pos X: -0.1090564 Hand Pos Y: -0.2017648 Hand Pos Z: 0.5368946 Head Pos X: -0.03484154 Head Pos Y: 0.0155177 Head Pos Z: -0.01128125 Head Rot X: 0.1868273 Head Rot Y: -0.01722193 Hand Rot Z: 0.03153307; Invisible Hand Error: 2.33 randomnum: 62
 End: 113202.238 Start:  113201.710 Theta: 2.059489 Ball Pos X: -0.2538268 Ball Pos Y: -0.2 Ball Pos Z: 0.4773788 Hand Pos X: -0.2798454 Hand Pos Y: -0.1969369 Hand Pos Z: 0.4687718 Head Pos X: -0.03575397 Head Pos Y: 0.01350376 Head Pos Z: -0.0008819103 Head Rot X: 0.1962832 Head Rot Y: -0.03490607 Hand Rot Z: 0.03537195; Invisible Hand Error: 2.704 randomnum: 55
 End: 113203.742 Start:  113203.255 Theta: 1.256637 Ball Pos X: 0.1670746 Ball Pos Y: -0.2 Ball Pos Z: 0.5142029 Hand Pos X: 0.1684608 Hand Pos Y: -0.2039102 Hand Pos Z: 0.5221694 Head Pos X: -0.03941774 Head Pos Y: 0.01158008 Head Pos Z: 0.001870394 Head Rot X: 0.1986748 Head Rot Y: 0.009334212 Hand Rot Z: 0.04123691; Visible Hand Error: 0.143 randomnum: 119
 End: 113205.190 Start:  113204.661 Theta: 1.082104 Ball Pos X: 0.2538268 Ball Pos Y: -0.2 Ball Pos Z: 0.4773788 Hand Pos X: 0.2689945 Hand Pos Y: -0.1711581 Hand Pos Z: 0.4734224 Head Pos X: -0.04105854 Head Pos Y: 0.008793712 Head Pos Z: 0.005659103 Head Rot X: 0.2086767 Head Rot Y: 0.006732728 Hand Rot Z: 0.04995987; Invisible Hand Error: 3.23 randomnum: 81
 End: 113206.694 Start:  113206.179 Theta: 1.064651 Ball Pos X: 0.2621195 Ball Pos Y: -0.2 Ball Pos Z: 0.4728762 Hand Pos X: 0.2769565 Hand Pos Y: -0.1700337 Hand Pos Z: 0.4687773 Head Pos X: -0.03132343 Head Pos Y: 0.008984029 Head Pos Z: 0.005278826 Head Rot X: 0.2081192 Head Rot Y: 0.01858426 Hand Rot Z: 0.03467163; Invisible Hand Error: 3.312 randomnum: 13
 End: 113208.183 Start:  113207.640 Theta: 1.343904 Ball Pos X: 0.1216231 Ball Pos Y: -0.2 Ball Pos Z: 0.5268077 Hand Pos X: 0.09837195 Hand Pos Y: -0.1810377 Hand Pos Z: 0.5319623 Head Pos X: -0.03108954 Head Pos Y: 0.008263126 Head Pos Z: 0.00480175 Head Rot X: 0.2083205 Head Rot Y: 0.01094012 Hand Rot Z: 0.03479185; Invisible Hand Error: 2.982 randomnum: 34
 End: 113209.562 Start:  113209.117 Theta: 1.151917 Ball Pos X: 0.2199082 Ball Pos Y: -0.2 Ball Pos Z: 0.493922 Hand Pos X: 0.2039199 Hand Pos Y: -0.1730559 Hand Pos Z: 0.5039881 Head Pos X: -0.03698826 Head Pos Y: 0.00903964 Head Pos Z: 0.004026413 Head Rot X: 0.20812 Head Rot Y: 0.01305582 Hand Rot Z: 0.04215303; Invisible Hand Error: 3.234 randomnum: 83
 End: 113211.052 Start:  113210.509 Theta: 1.989675 Ball Pos X: -0.2199083 Ball Pos Y: -0.2 Ball Pos Z: 0.493922 Hand Pos X: -0.2313902 Hand Pos Y: -0.2222434 Hand Pos Z: 0.4932687 Head Pos X: -0.03435969 Head Pos Y: 0.01136392 Head Pos Z: 0.004803181 Head Rot X: 0.2001462 Head Rot Y: -0.01194869 Hand Rot Z: 0.04358336; Visible Hand Error: 2.164 randomnum: 128
 End: 113213.016 Start:  113212.028 Theta: 1.256637 Ball Pos X: 0.1670746 Ball Pos Y: -0.2 Ball Pos Z: 0.5142029 Hand Pos X: 0.1751581 Hand Pos Y: -0.2053902 Hand Pos Z: 0.5125843 Head Pos X: -0.03301525 Head Pos Y: 0.004824087 Head Pos Z: 0.01767254 Head Rot X: 0.2201983 Head Rot Y: 0.01395818 Hand Rot Z: 0.04121357; Visible Hand Error: 0.935 randomnum: 142
 End: 113214.575 Start:  113213.991 Theta: 1.692969 Ball Pos X: -0.06589051 Ball Pos Y: -0.2 Ball Pos Z: 0.5366349 Hand Pos X: -0.1275341 Hand Pos Y: -0.1833921 Hand Pos Z: 0.5344676 Head Pos X: -0.03526664 Head Pos Y: 0.007667586 Head Pos Z: 0.008232117 Head Rot X: 0.2110224 Head Rot Y: -0.0008145571 Hand Rot Z: 0.03867514; Invisible Hand Error: 6.331 randomnum: 91
 End: 113215.981 Start:  113215.466 Theta: 1.64061 Ball Pos X: -0.03771488 Ball Pos Y: -0.2 Ball Pos Z: 0.5393479 Hand Pos X: -0.06120976 Hand Pos Y: -0.2403246 Hand Pos Z: 0.5441765 Head Pos X: -0.03567266 Head Pos Y: 0.004038528 Head Pos Z: 0.009352684 Head Rot X: 0.221789 Head Rot Y: 0.001661903 Hand Rot Z: 0.03912552; Visible Hand Error: 4.068 randomnum: 148
 End: 113217.485 Start:  113216.942 Theta: 1.169371 Ball Pos X: 0.2112546 Ball Pos Y: -0.2 Ball Pos Z: 0.4976847 Hand Pos X: 0.2228592 Hand Pos Y: -0.1978481 Hand Pos Z: 0.5053288 Head Pos X: -0.03597975 Head Pos Y: 0.003282748 Head Pos Z: 0.009707212 Head Rot X: 0.2220147 Head Rot Y: 0.01854954 Hand Rot Z: 0.04313931; Visible Hand Error: 0.955 randomnum: 109
 End: 113218.919 Start:  113218.391 Theta: 1.32645 Ball Pos X: 0.1307987 Ball Pos Y: -0.2 Ball Pos Z: 0.5246049 Hand Pos X: 0.1301409 Hand Pos Y: -0.1877452 Hand Pos Z: 0.5261821 Head Pos X: -0.03884673 Head Pos Y: 0.002386793 Head Pos Z: 0.01520324 Head Rot X: 0.2245022 Head Rot Y: 0.00639003 Hand Rot Z: 0.04599655; Visible Hand Error: 1.2 randomnum: 102
 End: 113220.409 Start:  113219.824 Theta: 1.396263 Ball Pos X: 0.09388544 Ball Pos Y: -0.2 Ball Pos Z: 0.532451 Hand Pos X: 0.1006776 Hand Pos Y: -0.1911281 Hand Pos Z: 0.5317731 Head Pos X: -0.03471422 Head Pos Y: 0.003605619 Head Pos Z: 0.01879907 Head Rot X: 0.2217971 Head Rot Y: 0.006125295 Hand Rot Z: 0.03941517; Visible Hand Error: 1.087 randomnum: 149
 End: 113221.843 Start:  113221.341 Theta: 1.169371 Ball Pos X: 0.2112546 Ball Pos Y: -0.2 Ball Pos Z: 0.4976847 Hand Pos X: 0.1818636 Hand Pos Y: -0.1813545 Hand Pos Z: 0.5161669 Head Pos X: -0.04201698 Head Pos Y: 0.007322028 Head Pos Z: 0.01162696 Head Rot X: 0.2076056 Head Rot Y: 0.0229418 Hand Rot Z: 0.05604167; Invisible Hand Error: 3.917 randomnum: 65
 End: 113223.375 Start:  113222.762 Theta: 1.64061 Ball Pos X: -0.03771488 Ball Pos Y: -0.2 Ball Pos Z: 0.5393479 Hand Pos X: -0.1009605 Hand Pos Y: -0.208398 Hand Pos Z: 0.5313849 Head Pos X: -0.03296423 Head Pos Y: 0.009567782 Head Pos Z: 0.01346731 Head Rot X: 0.202846 Head Rot Y: 0.007549046 Hand Rot Z: 0.03536147; Invisible Hand Error: 6.368 randomnum: 33
 End: 113224.823 Start:  113224.211 Theta: 1.867502 Ball Pos X: -0.1580751 Ball Pos Y: -0.2 Ball Pos Z: 0.5170404 Hand Pos X: -0.1667401 Hand Pos Y: -0.2313908 Hand Pos Z: 0.5189351 Head Pos X: -0.02939582 Head Pos Y: 0.01120977 Head Pos Z: 0.01047802 Head Rot X: 0.1981522 Head Rot Y: -0.001342719 Hand Rot Z: 0.03172057; Visible Hand Error: 2.806 randomnum: 121
 End: 113226.938 Start:  113225.742 Theta: 1.675516 Ball Pos X: -0.0565149 Ball Pos Y: -0.2 Ball Pos Z: 0.5377031 Hand Pos X: -0.09922102 Hand Pos Y: -0.1514979 Hand Pos Z: 0.5297755 Head Pos X: -0.03193831 Head Pos Y: -0.0002275556 Head Pos Z: 0.02392197 Head Rot X: 0.2341 Head Rot Y: 0.002097644 Hand Rot Z: 0.03964668; Invisible Hand Error: 6.353 randomnum: 97
 End: 113228.653 Start:  113228.067 Theta: 1.169371 Ball Pos X: 0.2112546 Ball Pos Y: -0.2 Ball Pos Z: 0.4976847 Hand Pos X: 0.2248934 Hand Pos Y: -0.2228041 Hand Pos Z: 0.4988929 Head Pos X: -0.03590608 Head Pos Y: 0.009380594 Head Pos Z: 0.01001549 Head Rot X: 0.2008048 Head Rot Y: 0.03550924 Hand Rot Z: 0.05517878; Visible Hand Error: 2.196 randomnum: 136
 End: 113230.211 Start:  113229.627 Theta: 2.007129 Ball Pos X: -0.2284949 Ball Pos Y: -0.2 Ball Pos Z: 0.4900088 Hand Pos X: -0.2554505 Hand Pos Y: -0.1899568 Hand Pos Z: 0.4802459 Head Pos X: -0.04004192 Head Pos Y: 0.009826288 Head Pos Z: 0.0133996 Head Rot X: 0.2013237 Head Rot Y: -0.03306911 Hand Rot Z: 0.0422618; Invisible Hand Error: 3.02 randomnum: 21
 End: 113231.784 Start:  113231.214 Theta: 1.099557 Ball Pos X: 0.2454567 Ball Pos Y: -0.2 Ball Pos Z: 0.481736 Hand Pos X: 0.256224 Hand Pos Y: -0.1540768 Hand Pos Z: 0.4824158 Head Pos X: -0.04428554 Head Pos Y: 0.009114519 Head Pos Z: 0.01291728 Head Rot X: 0.2007655 Head Rot Y: 0.008253993 Hand Rot Z: 0.05747792; Invisible Hand Error: 4.641 randomnum: 92
 End: 113233.288 Start:  113232.732 Theta: 1.134464 Ball Pos X: 0.2284949 Ball Pos Y: -0.2 Ball Pos Z: 0.4900088 Hand Pos X: 0.2178379 Hand Pos Y: -0.1507626 Hand Pos Z: 0.493019 Head Pos X: -0.04027891 Head Pos Y: 0.008891508 Head Pos Z: 0.01093912 Head Rot X: 0.2012799 Head Rot Y: 0.02538023 Hand Rot Z: 0.05171357; Invisible Hand Error: 4.802 randomnum: 11
 End: 113234.820 Start:  113234.250 Theta: 1.937315 Ball Pos X: -0.193757 Ball Pos Y: -0.2 Ball Pos Z: 0.5047542 Hand Pos X: -0.1843669 Hand Pos Y: -0.2223773 Hand Pos Z: 0.5161812 Head Pos X: -0.03623176 Head Pos Y: 0.01025315 Head Pos Z: 0.01244545 Head Rot X: 0.2008801 Head Rot Y: -0.01011819 Hand Rot Z: 0.04559394; Visible Hand Error: 2.179 randomnum: 183
 End: 113236.282 Start:  113235.809 Theta: 1.396263 Ball Pos X: 0.09388544 Ball Pos Y: -0.2 Ball Pos Z: 0.532451 Hand Pos X: 0.1145818 Hand Pos Y: -0.2028809 Hand Pos Z: 0.529934 Head Pos X: -0.04293346 Head Pos Y: 0.009545386 Head Pos Z: 0.008591652 Head Rot X: 0.1989341 Head Rot Y: 0.007301003 Hand Rot Z: 0.04665647; Visible Hand Error: 2.074 randomnum: 138
 End: 113237.717 Start:  113237.271 Theta: 1.37881 Ball Pos X: 0.1031637 Ball Pos Y: -0.2 Ball Pos Z: 0.5307314 Hand Pos X: 0.1138619 Hand Pos Y: -0.2002342 Hand Pos Z: 0.5313576 Head Pos X: -0.04019427 Head Pos Y: 0.01522726 Head Pos Z: 0.006446362 Head Rot X: 0.180352 Head Rot Y: 0.001429861 Hand Rot Z: 0.04163617; Visible Hand Error: 1.029 randomnum: 135
 End: 113239.234 Start:  113238.691 Theta: 1.919862 Ball Pos X: -0.1849183 Ball Pos Y: -0.2 Ball Pos Z: 0.5080588 Hand Pos X: -0.1861114 Hand Pos Y: -0.206124 Hand Pos Z: 0.5156941 Head Pos X: -0.03760314 Head Pos Y: 0.01506066 Head Pos Z: 0.01178503 Head Rot X: 0.1823157 Head Rot Y: -0.01978584 Hand Rot Z: 0.0440927; Visible Hand Error: 0.338 randomnum: 115
 End: 113240.668 Start:  113240.181 Theta: 1.797689 Ball Pos X: -0.1216232 Ball Pos Y: -0.2 Ball Pos Z: 0.5268077 Hand Pos X: -0.1565762 Hand Pos Y: -0.2015722 Hand Pos Z: 0.5203379 Head Pos X: -0.04329228 Head Pos Y: 0.01146457 Head Pos Z: 0.02229762 Head Rot X: 0.1895204 Head Rot Y: -0.02359495 Hand Rot Z: 0.05901945; Invisible Hand Error: 3.514 randomnum: 71
 End: 113242.185 Start:  113241.617 Theta: 1.518436 Ball Pos X: 0.02829622 Ball Pos Y: -0.2 Ball Pos Z: 0.5399239 Hand Pos X: 0.01881684 Hand Pos Y: -0.1912922 Hand Pos Z: 0.551828 Head Pos X: -0.04063582 Head Pos Y: 0.01241855 Head Pos Z: 0.01455593 Head Rot X: 0.1897216 Head Rot Y: 0.005421123 Hand Rot Z: 0.05142704; Invisible Hand Error: 1.546 randomnum: 10
 End: 113243.619 Start:  113243.119 Theta: 1.902409 Ball Pos X: -0.1760233 Ball Pos Y: -0.2 Ball Pos Z: 0.5112087 Hand Pos X: -0.2178582 Hand Pos Y: -0.2079826 Hand Pos Z: 0.5010182 Head Pos X: -0.03781819 Head Pos Y: 0.0164707 Head Pos Z: 0.0061481 Head Rot X: 0.1788685 Head Rot Y: -0.009282744 Hand Rot Z: 0.04348176; Invisible Hand Error: 4.248 randomnum: 32
 End: 113245.861 Start:  113245.304 Theta: 1.553343 Ball Pos X: 0.009435891 Ball Pos Y: -0.2 Ball Pos Z: 0.5405826 Hand Pos X: -0.01716933 Hand Pos Y: -0.1692256 Hand Pos Z: 0.5417764 Head Pos X: -0.03396392 Head Pos Y: 0.01419008 Head Pos Z: 0.009750843 Head Rot X: 0.1832024 Head Rot Y: 0.006837007 Hand Rot Z: 0.03560386; Invisible Hand Error: 3.984 randomnum: 19
 End: 113247.435 Start:  113246.837 Theta: 1.902409 Ball Pos X: -0.1760233 Ball Pos Y: -0.2 Ball Pos Z: 0.5112087 Hand Pos X: -0.2211989 Hand Pos Y: -0.1739078 Hand Pos Z: 0.5035593 Head Pos X: -0.03819704 Head Pos Y: 0.01461764 Head Pos Z: 0.01408601 Head Rot X: 0.1843809 Head Rot Y: -0.01840333 Hand Rot Z: 0.03797131; Invisible Hand Error: 5.241 randomnum: 78
 End: 113248.995 Start:  113248.423 Theta: 1.37881 Ball Pos X: 0.1031637 Ball Pos Y: -0.2 Ball Pos Z: 0.5307314 Hand Pos X: 0.08220516 Hand Pos Y: -0.1758049 Hand Pos Z: 0.5361186 Head Pos X: -0.04047179 Head Pos Y: 0.01169249 Head Pos Z: 0.01398754 Head Rot X: 0.1897719 Head Rot Y: 0.001902915 Hand Rot Z: 0.05057491; Invisible Hand Error: 3.183 randomnum: 74
 End: 113250.471 Start:  113249.955 Theta: 1.780236 Ball Pos X: -0.1124106 Ball Pos Y: -0.2 Ball Pos Z: 0.5288501 Hand Pos X: -0.1356101 Hand Pos Y: -0.2279937 Hand Pos Z: 0.5302209 Head Pos X: -0.04385138 Head Pos Y: 0.01402178 Head Pos Z: 0.01655793 Head Rot X: 0.1818153 Head Rot Y: -0.01935382 Hand Rot Z: 0.04506351; Visible Hand Error: 3.183 randomnum: 125
 End: 113251.919 Start:  113251.432 Theta: 1.58825 Ball Pos X: -0.009435939 Ball Pos Y: -0.2 Ball Pos Z: 0.5405826 Hand Pos X: 0.006002233 Hand Pos Y: -0.2038738 Hand Pos Z: 0.5462737 Head Pos X: -0.04369831 Head Pos Y: 0.01163234 Head Pos Z: 0.01859426 Head Rot X: 0.1879938 Head Rot Y: -0.009473807 Hand Rot Z: 0.04758175; Visible Hand Error: 1.536 randomnum: 162
 End: 113253.338 Start:  113252.810 Theta: 1.989675 Ball Pos X: -0.2199083 Ball Pos Y: -0.2 Ball Pos Z: 0.493922 Hand Pos X: -0.2401342 Hand Pos Y: -0.2380982 Hand Pos Z: 0.4873893 Head Pos X: -0.04597545 Head Pos Y: 0.01388146 Head Pos Z: 0.01600385 Head Rot X: 0.1843116 Head Rot Y: -0.03223771 Hand Rot Z: 0.04800695; Visible Hand Error: 3.948 randomnum: 161
 End: 113254.884 Start:  113254.355 Theta: 1.553343 Ball Pos X: 0.009435891 Ball Pos Y: -0.2 Ball Pos Z: 0.5405826 Hand Pos X: 0.003696986 Hand Pos Y: -0.2177157 Hand Pos Z: 0.5448539 Head Pos X: -0.04935002 Head Pos Y: 0.01648381 Head Pos Z: 0.01090789 Head Rot X: 0.1722267 Head Rot Y: -0.009728022 Hand Rot Z: 0.0562704; Invisible Hand Error: 1.587 randomnum: 84
 End: 113256.360 Start:  113255.803 Theta: 1.064651 Ball Pos X: 0.2621195 Ball Pos Y: -0.2 Ball Pos Z: 0.4728762 Hand Pos X: 0.3075983 Hand Pos Y: -0.1859807 Hand Pos Z: 0.4469027 Head Pos X: -0.05051398 Head Pos Y: 0.01142585 Head Pos Z: 0.01634121 Head Rot X: 0.1887852 Head Rot Y: 0.02415488 Hand Rot Z: 0.06200755; Visible Hand Error: 5.396 randomnum: 181
 End: 113257.878 Start:  113257.320 Theta: 1.58825 Ball Pos X: -0.009435939 Ball Pos Y: -0.2 Ball Pos Z: 0.5405826 Hand Pos X: -0.02739417 Hand Pos Y: -0.1802689 Hand Pos Z: 0.5438852 Head Pos X: -0.04058099 Head Pos Y: 0.008954436 Head Pos Z: 0.02109361 Head Rot X: 0.1989743 Head Rot Y: 9.93017E-05 Hand Rot Z: 0.0444122; Invisible Hand Error: 2.664 randomnum: 58
 End: 113300.092 Start:  113258.810 Theta: 1.902409 Ball Pos X: -0.1760233 Ball Pos Y: -0.2 Ball Pos Z: 0.5112087 Hand Pos X: -0.2023051 Hand Pos Y: -0.1675901 Hand Pos Z: 0.5108637 Head Pos X: -0.03788233 Head Pos Y: 0.004220277 Head Pos Z: 0.03448367 Head Rot X: 0.2140103 Head Rot Y: -0.04818708 Hand Rot Z: 0.03327566; Invisible Hand Error: 4.151 randomnum: 80
 End: 113301.791 Start:  113301.220 Theta: 1.623156 Ball Pos X: -0.02829627 Ball Pos Y: -0.2 Ball Pos Z: 0.5399239 Hand Pos X: -0.009976789 Hand Pos Y: -0.2386815 Hand Pos Z: 0.5495427 Head Pos X: -0.04631519 Head Pos Y: 0.01361603 Head Pos Z: 0.01795793 Head Rot X: 0.1827206 Head Rot Y: -0.01683021 Hand Rot Z: 0.05195389; Visible Hand Error: 3.657 randomnum: 147
 End: 113303.392 Start:  113302.835 Theta: 1.850049 Ball Pos X: -0.1490275 Ball Pos Y: -0.2 Ball Pos Z: 0.5197205 Hand Pos X: -0.1826759 Hand Pos Y: -0.2155212 Hand Pos Z: 0.512808 Head Pos X: -0.04392433 Head Pos Y: 0.01338912 Head Pos Z: 0.01969028 Head Rot X: 0.1877573 Head Rot Y: -0.03840345 Hand Rot Z: 0.04090311; Visible Hand Error: 3.61 randomnum: 103
 End: 113304.993 Start:  113304.450 Theta: 1.919862 Ball Pos X: -0.1849183 Ball Pos Y: -0.2 Ball Pos Z: 0.5080588 Hand Pos X: -0.2044657 Hand Pos Y: -0.2231679 Hand Pos Z: 0.5034084 Head Pos X: -0.04410386 Head Pos Y: 0.01047666 Head Pos Z: 0.02487397 Head Rot X: 0.1954085 Head Rot Y: -0.04281943 Hand Rot Z: 0.04214644; Visible Hand Error: 2.822 randomnum: 133
 End: 113306.748 Start:  113306.176 Theta: 1.850049 Ball Pos X: -0.1490275 Ball Pos Y: -0.2 Ball Pos Z: 0.5197205 Hand Pos X: -0.1627365 Hand Pos Y: -0.2257001 Hand Pos Z: 0.5246416 Head Pos X: -0.05691385 Head Pos Y: 0.01259118 Head Pos Z: 0.02384734 Head Rot X: 0.1868812 Head Rot Y: -0.04897082 Hand Rot Z: 0.05576539; Visible Hand Error: 2.338 randomnum: 145
 End: 113310.019 Start:  113309.378 Theta: 1.500983 Ball Pos X: 0.03771484 Ball Pos Y: -0.2 Ball Pos Z: 0.5393479 Hand Pos X: 0.04716369 Hand Pos Y: -0.2121429 Hand Pos Z: 0.5436195 Head Pos X: -0.04406762 Head Pos Y: 0.01079079 Head Pos Z: 0.02006888 Head Rot X: 0.1941074 Head Rot Y: -0.009769894 Hand Rot Z: 0.04549051; Visible Hand Error: 1.302 randomnum: 164
 End: 113311.650 Start:  113311.021 Theta: 1.047198 Ball Pos X: 0.2703324 Ball Pos Y: -0.2 Ball Pos Z: 0.4682296 Hand Pos X: 0.2355974 Hand Pos Y: -0.1662403 Hand Pos Z: 0.4905879 Head Pos X: -0.03259158 Head Pos Y: 0.004924752 Head Pos Z: 0.0274415 Head Rot X: 0.2146023 Head Rot Y: 0.03751096 Hand Rot Z: 0.04038755; Invisible Hand Error: 5.287 randomnum: 3
 End: 113313.319 Start:  113312.666 Theta: 1.989675 Ball Pos X: -0.2199083 Ball Pos Y: -0.2 Ball Pos Z: 0.493922 Hand Pos X: -0.1917772 Hand Pos Y: -0.2006676 Hand Pos Z: 0.5087818 Head Pos X: -0.03657579 Head Pos Y: 0.01088844 Head Pos Z: 0.02692533 Head Rot X: 0.1922592 Head Rot Y: -0.02285272 Hand Rot Z: 0.03563571; Visible Hand Error: 3.14 randomnum: 134
 End: 113315.003 Start:  113314.378 Theta: 1.53589 Ball Pos X: 0.01886893 Ball Pos Y: -0.2 Ball Pos Z: 0.5403355 Hand Pos X: 0.02639866 Hand Pos Y: -0.2067764 Hand Pos Z: 0.5443624 Head Pos X: -0.04335666 Head Pos Y: 0.008261919 Head Pos Z: 0.02588725 Head Rot X: 0.2000781 Head Rot Y: -0.01524549 Hand Rot Z: 0.04827042; Visible Hand Error: 0.869 randomnum: 173
 End: 113316.549 Start:  113315.965 Theta: 1.047198 Ball Pos X: 0.2703324 Ball Pos Y: -0.2 Ball Pos Z: 0.4682296 Hand Pos X: 0.2465527 Hand Pos Y: -0.1688502 Hand Pos Z: 0.4836513 Head Pos X: -0.03795314 Head Pos Y: 0.00612469 Head Pos Z: 0.02280164 Head Rot X: 0.2121516 Head Rot Y: 0.04066822 Hand Rot Z: 0.046897; Invisible Hand Error: 4.14 randomnum: 12
 End: 113318.122 Start:  113317.566 Theta: 1.151917 Ball Pos X: 0.2199082 Ball Pos Y: -0.2 Ball Pos Z: 0.493922 Hand Pos X: 0.2051053 Hand Pos Y: -0.2144513 Hand Pos Z: 0.5030355 Head Pos X: -0.03853536 Head Pos Y: 0.009463161 Head Pos Z: 0.01913285 Head Rot X: 0.1968652 Head Rot Y: 0.02010651 Hand Rot Z: 0.04440225; Visible Hand Error: 2.103 randomnum: 112
 End: 113319.780 Start:  113319.139 Theta: 2.024582 Ball Pos X: -0.2370119 Ball Pos Y: -0.2 Ball Pos Z: 0.4859464 Hand Pos X: -0.2524579 Hand Pos Y: -0.2062757 Hand Pos Z: 0.4803988 Head Pos X: -0.04344296 Head Pos Y: 0.007216975 Head Pos Z: 0.02796292 Head Rot X: 0.2056334 Head Rot Y: -0.03733151 Hand Rot Z: 0.04501574; Invisible Hand Error: 1.692 randomnum: 60
 End: 113321.339 Start:  113320.782 Theta: 1.58825 Ball Pos X: -0.009435939 Ball Pos Y: -0.2 Ball Pos Z: 0.5405826 Hand Pos X: 0.0004093628 Hand Pos Y: -0.1930095 Hand Pos Z: 0.5453182 Head Pos X: -0.03703904 Head Pos Y: 0.01570573 Head Pos Z: 0.01499486 Head Rot X: 0.174125 Head Rot Y: -0.002125242 Hand Rot Z: 0.03615947; Visible Hand Error: 1.272 randomnum: 188
 End: 113322.801 Start:  113322.272 Theta: 1.27409 Ball Pos X: 0.1580751 Ball Pos Y: -0.2 Ball Pos Z: 0.5170404 Hand Pos X: 0.1447903 Hand Pos Y: -0.187006 Hand Pos Z: 0.5233119 Head Pos X: -0.03844786 Head Pos Y: 0.01656657 Head Pos Z: 0.01217461 Head Rot X: 0.170825 Head Rot Y: 0.01863809 Hand Rot Z: 0.04008896; Invisible Hand Error: 1.941 randomnum: 28
 End: 113324.360 Start:  113323.803 Theta: 1.710423 Ball Pos X: -0.07524607 Ball Pos Y: -0.2 Ball Pos Z: 0.5354032 Hand Pos X: -0.09856172 Hand Pos Y: -0.174376 Hand Pos Z: 0.5379235 Head Pos X: -0.03872252 Head Pos Y: 0.01673293 Head Pos Z: 0.01658249 Head Rot X: 0.173233 Head Rot Y: -0.008151771 Hand Rot Z: 0.04107099; Invisible Hand Error: 3.452 randomnum: 59
 End: 113326.060 Start:  113325.377 Theta: 1.884956 Ball Pos X: -0.1670747 Ball Pos Y: -0.2 Ball Pos Z: 0.5142029 Hand Pos X: -0.1934092 Hand Pos Y: -0.1837943 Hand Pos Z: 0.505084 Head Pos X: -0.0477972 Head Pos Y: 0.01927808 Head Pos Z: 0.01601768 Head Rot X: 0.164439 Head Rot Y: -0.03718068 Hand Rot Z: 0.05172056; Invisible Hand Error: 3.176 randomnum: 14
 End: 113327.563 Start:  113327.062 Theta: 1.204277 Ball Pos X: 0.1937569 Ball Pos Y: -0.2 Ball Pos Z: 0.5047542 Hand Pos X: 0.2007362 Hand Pos Y: -0.2313961 Hand Pos Z: 0.5079949 Head Pos X: -0.04314876 Head Pos Y: 0.01708119 Head Pos Z: 0.01650643 Head Rot X: 0.1693195 Head Rot Y: -0.002939563 Hand Rot Z: 0.04547283; Visible Hand Error: 2.71 randomnum: 118
 End: 113329.902 Start:  113328.621 Theta: 1.082104 Ball Pos X: 0.2538268 Ball Pos Y: -0.2 Ball Pos Z: 0.4773788 Hand Pos X: 0.2725929 Hand Pos Y: -0.2231852 Hand Pos Z: 0.4717978 Head Pos X: -0.02691197 Head Pos Y: 0.01205292 Head Pos Z: 0.02087116 Head Rot X: 0.1899834 Head Rot Y: 0.05396351 Hand Rot Z: 0.03069966; Visible Hand Error: 2.726 randomnum: 104
 End: 113331.740 Start:  113331.086 Theta: 1.43117 Ball Pos X: 0.07524601 Ball Pos Y: -0.2 Ball Pos Z: 0.5354032 Hand Pos X: 0.05725474 Hand Pos Y: -0.1977481 Hand Pos Z: 0.5392859 Head Pos X: -0.03719163 Head Pos Y: 0.01325887 Head Pos Z: 0.0184381 Head Rot X: 0.1839791 Head Rot Y: 0.01028399 Hand Rot Z: 0.04286211; Invisible Hand Error: 1.84 randomnum: 43
 End: 113333.370 Start:  113332.840 Theta: 1.204277 Ball Pos X: 0.1937569 Ball Pos Y: -0.2 Ball Pos Z: 0.5047542 Hand Pos X: 0.2085179 Hand Pos Y: -0.1980935 Hand Pos Z: 0.5019062 Head Pos X: -0.03579354 Head Pos Y: 0.01227508 Head Pos Z: 0.01991224 Head Rot X: 0.1894832 Head Rot Y: 0.01330664 Hand Rot Z: 0.04138194; Visible Hand Error: 1.491 randomnum: 156
 End: 113334.957 Start:  113334.455 Theta: 1.832596 Ball Pos X: -0.1399344 Ball Pos Y: -0.2 Ball Pos Z: 0.5222422 Hand Pos X: -0.1326945 Hand Pos Y: -0.2118137 Hand Pos Z: 0.5253371 Head Pos X: -0.03810596 Head Pos Y: 0.01784423 Head Pos Z: 0.01766109 Head Rot X: 0.1684289 Head Rot Y: -0.02000533 Hand Rot Z: 0.03997023; Visible Hand Error: 1.303 randomnum: 111
 End: 113336.739 Start:  113336.196 Theta: 1.099557 Ball Pos X: 0.2454567 Ball Pos Y: -0.2 Ball Pos Z: 0.481736 Hand Pos X: 0.2593291 Hand Pos Y: -0.2094462 Hand Pos Z: 0.4854011 Head Pos X: -0.03913236 Head Pos Y: 0.01245926 Head Pos Z: 0.02244711 Head Rot X: 0.1874171 Head Rot Y: 0.03296226 Hand Rot Z: 0.050188; Visible Hand Error: 1.172 randomnum: 198
 End: 113338.465 Start:  113337.881 Theta: 1.658063 Ball Pos X: -0.04712206 Ball Pos Y: -0.2 Ball Pos Z: 0.5386075 Hand Pos X: -0.04301821 Hand Pos Y: -0.2184753 Hand Pos Z: 0.5443928 Head Pos X: -0.03809643 Head Pos Y: 0.01481009 Head Pos Z: 0.02039957 Head Rot X: 0.1807381 Head Rot Y: -0.004437493 Hand Rot Z: 0.04365058; Visible Hand Error: 1.571 randomnum: 179
 End: 113340.178 Start:  113339.524 Theta: 1.448623 Ball Pos X: 0.06589047 Ball Pos Y: -0.2 Ball Pos Z: 0.5366349 Hand Pos X: 0.07875727 Hand Pos Y: -0.1485785 Hand Pos Z: 0.5351472 Head Pos X: -0.04012775 Head Pos Y: 0.01084886 Head Pos Z: 0.02587175 Head Rot X: 0.1914777 Head Rot Y: 0.00337891 Hand Rot Z: 0.04927719; Invisible Hand Error: 5.111 randomnum: 72
 End: 113341.723 Start:  113341.138 Theta: 1.239184 Ball Pos X: 0.1760233 Ball Pos Y: -0.2 Ball Pos Z: 0.5112087 Hand Pos X: 0.1720275 Hand Pos Y: -0.1760142 Hand Pos Z: 0.5193551 Head Pos X: -0.0388341 Head Pos Y: 0.01034653 Head Pos Z: 0.02257371 Head Rot X: 0.1923628 Head Rot Y: 0.005451939 Hand Rot Z: 0.04603322; Invisible Hand Error: 2.547 randomnum: 18
 End: 113343.338 Start:  113342.782 Theta: 1.937315 Ball Pos X: -0.193757 Ball Pos Y: -0.2 Ball Pos Z: 0.5047542 Hand Pos X: -0.2071146 Hand Pos Y: -0.2046454 Hand Pos Z: 0.5045054 Head Pos X: -0.03578639 Head Pos Y: 0.01115043 Head Pos Z: 0.02711487 Head Rot X: 0.1932369 Head Rot Y: -0.02523345 Hand Rot Z: 0.03953178; Visible Hand Error: 1.265 randomnum: 176
 End: 113344.981 Start:  113344.355 Theta: 1.797689 Ball Pos X: -0.1216232 Ball Pos Y: -0.2 Ball Pos Z: 0.5268077 Hand Pos X: -0.1625436 Hand Pos Y: -0.1994693 Hand Pos Z: 0.5213274 Head Pos X: -0.03900194 Head Pos Y: 0.01377796 Head Pos Z: 0.02464628 Head Rot X: 0.1810766 Head Rot Y: -0.01754916 Hand Rot Z: 0.0466373; Invisible Hand Error: 4.058 randomnum: 9
 End: 113346.485 Start:  113345.970 Theta: 1.32645 Ball Pos X: 0.1307987 Ball Pos Y: -0.2 Ball Pos Z: 0.5246049 Hand Pos X: 0.1333902 Hand Pos Y: -0.1812129 Hand Pos Z: 0.5251554 Head Pos X: -0.0430305 Head Pos Y: 0.01300167 Head Pos Z: 0.02120972 Head Rot X: 0.1832829 Head Rot Y: 0.001352375 Hand Rot Z: 0.04805604; Invisible Hand Error: 1.823 randomnum: 66
 End: 113347.989 Start:  113347.516 Theta: 1.727876 Ball Pos X: -0.08457862 Ball Pos Y: -0.2 Ball Pos Z: 0.5340084 Hand Pos X: -0.08024754 Hand Pos Y: -0.2169147 Hand Pos Z: 0.5460509 Head Pos X: -0.0383172 Head Pos Y: 0.01655217 Head Pos Z: 0.01843095 Head Rot X: 0.175694 Head Rot Y: -0.02330452 Hand Rot Z: 0.04352521; Visible Hand Error: 1.301 randomnum: 151
 End: 113349.520 Start:  113348.979 Theta: 1.117011 Ball Pos X: 0.2370119 Ball Pos Y: -0.2 Ball Pos Z: 0.4859464 Hand Pos X: 0.2144712 Hand Pos Y: -0.1800476 Hand Pos Z: 0.5067085 Head Pos X: -0.04374146 Head Pos Y: 0.01159324 Head Pos Z: 0.01989031 Head Rot X: 0.1871293 Head Rot Y: -0.0047185 Hand Rot Z: 0.0528506; Invisible Hand Error: 3.619 randomnum: 89
 End: 113351.192 Start:  113350.593 Theta: 1.937315 Ball Pos X: -0.193757 Ball Pos Y: -0.2 Ball Pos Z: 0.5047542 Hand Pos X: -0.2053403 Hand Pos Y: -0.1999458 Hand Pos Z: 0.5011724 Head Pos X: -0.03702426 Head Pos Y: 0.01253393 Head Pos Z: 0.026263 Head Rot X: 0.1900209 Head Rot Y: -0.03358437 Hand Rot Z: 0.045065; Invisible Hand Error: 1.201 randomnum: 57
 End: 113352.751 Start:  113352.208 Theta: 1.745329 Ball Pos X: -0.09388549 Ball Pos Y: -0.2 Ball Pos Z: 0.532451 Hand Pos X: -0.1053615 Hand Pos Y: -0.1794684 Hand Pos Z: 0.534731 Head Pos X: -0.04366255 Head Pos Y: 0.01517633 Head Pos Z: 0.02126575 Head Rot X: 0.1783881 Head Rot Y: -0.029109 Hand Rot Z: 0.04934809; Invisible Hand Error: 2.339 randomnum: 86
 End: 113354.228 Start:  113353.684 Theta: 1.745329 Ball Pos X: -0.09388549 Ball Pos Y: -0.2 Ball Pos Z: 0.532451 Hand Pos X: -0.09666111 Hand Pos Y: -0.199412 Hand Pos Z: 0.5378685 Head Pos X: -0.04588509 Head Pos Y: 0.01282766 Head Pos Z: 0.02190447 Head Rot X: 0.1837309 Head Rot Y: -0.02943575 Hand Rot Z: 0.05146044; Visible Hand Error: 0.308 randomnum: 113
 End: 113355.731 Start:  113355.188 Theta: 1.256637 Ball Pos X: 0.1670746 Ball Pos Y: -0.2 Ball Pos Z: 0.5142029 Hand Pos X: 0.1811006 Hand Pos Y: -0.1801021 Hand Pos Z: 0.5166959 Head Pos X: -0.04901242 Head Pos Y: 0.01396562 Head Pos Z: 0.01572871 Head Rot X: 0.1817947 Head Rot Y: -0.003922269 Hand Rot Z: 0.05633621; Invisible Hand Error: 2.433 randomnum: 38
 End: 113357.137 Start:  113356.692 Theta: 1.623156 Ball Pos X: -0.02829627 Ball Pos Y: -0.2 Ball Pos Z: 0.5399239 Hand Pos X: -0.041331 Hand Pos Y: -0.1961929 Hand Pos Z: 0.5545666 Head Pos X: -0.04258585 Head Pos Y: 0.01404326 Head Pos Z: 0.01651812 Head Rot X: 0.1835477 Head Rot Y: -0.007077035 Hand Rot Z: 0.04674427; Invisible Hand Error: 1.47 randomnum: 85
 End: 113358.738 Start:  113358.140 Theta: 1.064651 Ball Pos X: 0.2621195 Ball Pos Y: -0.2 Ball Pos Z: 0.4728762 Hand Pos X: 0.2807224 Hand Pos Y: -0.1922873 Hand Pos Z: 0.4724423 Head Pos X: -0.04560494 Head Pos Y: 0.006258219 Head Pos Z: 0.02322888 Head Rot X: 0.2044983 Head Rot Y: -0.01289501 Hand Rot Z: 0.04735965; Visible Hand Error: 1.909 randomnum: 117
 End: 113400.200 Start:  113359.685 Theta: 1.43117 Ball Pos X: 0.07524601 Ball Pos Y: -0.2 Ball Pos Z: 0.5354032 Hand Pos X: 0.07849057 Hand Pos Y: -0.1678613 Hand Pos Z: 0.5435755 Head Pos X: -0.03962088 Head Pos Y: 0.01264107 Head Pos Z: 0.01784253 Head Rot X: 0.1889251 Head Rot Y: 0.002573262 Hand Rot Z: 0.03983771; Invisible Hand Error: 3.311 randomnum: 16
 End: 113401.635 Start:  113401.133 Theta: 1.169371 Ball Pos X: 0.2112546 Ball Pos Y: -0.2 Ball Pos Z: 0.4976847 Hand Pos X: 0.2206381 Hand Pos Y: -0.1581452 Hand Pos Z: 0.4959313 Head Pos X: -0.03663373 Head Pos Y: 0.0126975 Head Pos Z: 0.01633811 Head Rot X: 0.1866364 Head Rot Y: 0.008906757 Hand Rot Z: 0.03693389; Invisible Hand Error: 4.163 randomnum: 26
 End: 113403.235 Start:  113402.679 Theta: 1.727876 Ball Pos X: -0.08457862 Ball Pos Y: -0.2 Ball Pos Z: 0.5340084 Hand Pos X: -0.1265898 Hand Pos Y: -0.1960689 Hand Pos Z: 0.5275913 Head Pos X: -0.0317421 Head Pos Y: 0.0146649 Head Pos Z: 0.01831388 Head Rot X: 0.1813529 Head Rot Y: -0.01149116 Hand Rot Z: 0.03225229; Invisible Hand Error: 4.241 randomnum: 37
 End: 113404.781 Start:  113404.197 Theta: 1.972222 Ball Pos X: -0.2112546 Ball Pos Y: -0.2 Ball Pos Z: 0.4976847 Hand Pos X: -0.235308 Hand Pos Y: -0.1911017 Hand Pos Z: 0.48695 Head Pos X: -0.03695607 Head Pos Y: 0.01198228 Head Pos Z: 0.02186918 Head Rot X: 0.1899243 Head Rot Y: -0.02457231 Hand Rot Z: 0.03723998; Invisible Hand Error: 2.756 randomnum: 44
 End: 113406.354 Start:  113405.770 Theta: 1.22173 Ball Pos X: 0.1849183 Ball Pos Y: -0.2 Ball Pos Z: 0.5080588 Hand Pos X: 0.1663424 Hand Pos Y: -0.171683 Hand Pos Z: 0.5174035 Head Pos X: -0.04418588 Head Pos Y: 0.01456892 Head Pos Z: 0.02086568 Head Rot X: 0.1712375 Head Rot Y: 0.01737765 Hand Rot Z: 0.0557917; Invisible Hand Error: 3.451 randomnum: 50
 End: 113407.858 Start:  113407.301 Theta: 1.064651 Ball Pos X: 0.2621195 Ball Pos Y: -0.2 Ball Pos Z: 0.4728762 Hand Pos X: 0.2777425 Hand Pos Y: -0.2144922 Hand Pos Z: 0.4727405 Head Pos X: -0.04598999 Head Pos Y: 0.01629636 Head Pos Z: 0.01413345 Head Rot X: 0.1668841 Head Rot Y: 0.02288082 Hand Rot Z: 0.0660576; Visible Hand Error: 1.713 randomnum: 192
 End: 113409.362 Start:  113408.834 Theta: 1.832596 Ball Pos X: -0.1399344 Ball Pos Y: -0.2 Ball Pos Z: 0.5222422 Hand Pos X: -0.1467005 Hand Pos Y: -0.2252398 Hand Pos Z: 0.5288547 Head Pos X: -0.04084468 Head Pos Y: 0.01730138 Head Pos Z: 0.01330686 Head Rot X: 0.1697667 Head Rot Y: -0.01917356 Hand Rot Z: 0.04888984; Visible Hand Error: 2.067 randomnum: 196
 End: 113410.936 Start:  113410.365 Theta: 1.32645 Ball Pos X: 0.1307987 Ball Pos Y: -0.2 Ball Pos Z: 0.5246049 Hand Pos X: 0.1349481 Hand Pos Y: -0.2258703 Hand Pos Z: 0.5323028 Head Pos X: -0.0493207 Head Pos Y: 0.01336119 Head Pos Z: 0.01642227 Head Rot X: 0.1810683 Head Rot Y: -0.0161255 Hand Rot Z: 0.06244214; Visible Hand Error: 2.069 randomnum: 182
 End: 113412.522 Start:  113411.938 Theta: 1.954769 Ball Pos X: -0.2025366 Ball Pos Y: -0.2 Ball Pos Z: 0.5012958 Hand Pos X: -0.2332394 Hand Pos Y: -0.2243662 Hand Pos Z: 0.4921554 Head Pos X: -0.03829718 Head Pos Y: 0.0179494 Head Pos Z: 0.01366043 Head Rot X: 0.1746645 Head Rot Y: -0.02829369 Hand Rot Z: 0.03913938; Invisible Hand Error: 3.76 randomnum: 35
 End: 113414.040 Start:  113413.498 Theta: 1.710423 Ball Pos X: -0.07524607 Ball Pos Y: -0.2 Ball Pos Z: 0.5354032 Hand Pos X: -0.07360326 Hand Pos Y: -0.2047222 Hand Pos Z: 0.5427022 Head Pos X: -0.04128528 Head Pos Y: 0.01724648 Head Pos Z: 0.01292515 Head Rot X: 0.1700449 Head Rot Y: -0.0178873 Hand Rot Z: 0.04706986; Visible Hand Error: 0.325 randomnum: 197
 End: 113415.544 Start:  113415.043 Theta: 1.448623 Ball Pos X: 0.06589047 Ball Pos Y: -0.2 Ball Pos Z: 0.5366349 Hand Pos X: 0.08073428 Hand Pos Y: -0.2121505 Hand Pos Z: 0.5366575 Head Pos X: -0.04849648 Head Pos Y: 0.01454628 Head Pos Z: 0.01552248 Head Rot X: 0.1761949 Head Rot Y: -0.009464622 Hand Rot Z: 0.05237607; Visible Hand Error: 1.794 randomnum: 144
 End: 113417.117 Start:  113416.589 Theta: 1.43117 Ball Pos X: 0.07524601 Ball Pos Y: -0.2 Ball Pos Z: 0.5354032 Hand Pos X: 0.04184559 Hand Pos Y: -0.1873108 Hand Pos Z: 0.5446429 Head Pos X: -0.04432034 Head Pos Y: 0.01498449 Head Pos Z: 0.01667356 Head Rot X: 0.1771642 Head Rot Y: -0.00662386 Hand Rot Z: 0.04415759; Invisible Hand Error: 3.664 randomnum: 36
 End: 113418.621 Start:  113418.134 Theta: 1.553343 Ball Pos X: 0.009435891 Ball Pos Y: -0.2 Ball Pos Z: 0.5405826 Hand Pos X: 0.02737619 Hand Pos Y: -0.2096858 Hand Pos Z: 0.5499232 Head Pos X: -0.03995299 Head Pos Y: 0.01419696 Head Pos Z: 0.01597571 Head Rot X: 0.1816679 Head Rot Y: -0.004096031 Hand Rot Z: 0.03799182; Visible Hand Error: 1.817 randomnum: 191
 End: 113420.153 Start:  113419.638 Theta: 1.186824 Ball Pos X: 0.2025366 Ball Pos Y: -0.2 Ball Pos Z: 0.5012958 Hand Pos X: 0.2076118 Hand Pos Y: -0.1952463 Hand Pos Z: 0.4999013 Head Pos X: -0.04774785 Head Pos Y: 0.01361918 Head Pos Z: 0.01344204 Head Rot X: 0.1832066 Head Rot Y: -0.003182572 Hand Rot Z: 0.05273228; Visible Hand Error: 0.698 randomnum: 106
 End: 113421.768 Start:  113421.309 Theta: 1.658063 Ball Pos X: -0.04712206 Ball Pos Y: -0.2 Ball Pos Z: 0.5386075 Hand Pos X: -0.05863949 Hand Pos Y: -0.1803129 Hand Pos Z: 0.5463198 Head Pos X: -0.05245495 Head Pos Y: 0.01083346 Head Pos Z: 0.02153587 Head Rot X: 0.1922034 Head Rot Y: -0.02957948 Hand Rot Z: 0.05852202; Invisible Hand Error: 2.383 randomnum: 8
 End: 113423.299 Start:  113422.840 Theta: 1.466077 Ball Pos X: 0.05651485 Ball Pos Y: -0.2 Ball Pos Z: 0.5377031 Hand Pos X: 0.04626848 Hand Pos Y: -0.1853921 Hand Pos Z: 0.5441645 Head Pos X: -0.05632925 Head Pos Y: 0.009932831 Head Pos Z: 0.02118278 Head Rot X: 0.1944146 Head Rot Y: -0.01870326 Hand Rot Z: 0.06856842; Invisible Hand Error: 1.886 randomnum: 39
 End: 113424.860 Start:  113424.372 Theta: 1.151917 Ball Pos X: 0.2199082 Ball Pos Y: -0.2 Ball Pos Z: 0.493922 Hand Pos X: 0.2472691 Hand Pos Y: -0.1731587 Hand Pos Z: 0.4929882 Head Pos X: -0.05833077 Head Pos Y: 0.009015933 Head Pos Z: 0.01806307 Head Rot X: 0.198582 Head Rot Y: -0.0009418166 Hand Rot Z: 0.07441851; Visible Hand Error: 3.803 randomnum: 199
 End: 113426.433 Start:  113425.903 Theta: 1.64061 Ball Pos X: -0.03771488 Ball Pos Y: -0.2 Ball Pos Z: 0.5393479 Hand Pos X: -0.0426895 Hand Pos Y: -0.1980826 Hand Pos Z: 0.5416532 Head Pos X: -0.04208136 Head Pos Y: 0.01301615 Head Pos Z: 0.01899672 Head Rot X: 0.1865223 Head Rot Y: -0.007294087 Hand Rot Z: 0.04354908; Visible Hand Error: 0.546 randomnum: 159
 End: 113428.062 Start:  113427.491 Theta: 1.553343 Ball Pos X: 0.009435891 Ball Pos Y: -0.2 Ball Pos Z: 0.5405826 Hand Pos X: 0.01048108 Hand Pos Y: -0.2080367 Hand Pos Z: 0.5477126 Head Pos X: -0.05191159 Head Pos Y: 0.01158708 Head Pos Z: 0.0190866 Head Rot X: 0.1899294 Head Rot Y: -0.01194085 Hand Rot Z: 0.06066962; Visible Hand Error: 0.502 randomnum: 154
 End: 113429.635 Start:  113429.064 Theta: 1.396263 Ball Pos X: 0.09388544 Ball Pos Y: -0.2 Ball Pos Z: 0.532451 Hand Pos X: 0.06686455 Hand Pos Y: -0.231672 Hand Pos Z: 0.5390246 Head Pos X: -0.04802179 Head Pos Y: 0.01289837 Head Pos Z: 0.01526237 Head Rot X: 0.1847508 Head Rot Y: -0.002540002 Hand Rot Z: 0.06319818; Invisible Hand Error: 3.904 randomnum: 95
 End: 113431.069 Start:  113430.583 Theta: 1.134464 Ball Pos X: 0.2284949 Ball Pos Y: -0.2 Ball Pos Z: 0.4900088 Hand Pos X: 0.2393092 Hand Pos Y: -0.2141602 Hand Pos Z: 0.4877406 Head Pos X: -0.04191422 Head Pos Y: 0.01758854 Head Pos Z: 0.00475502 Head Rot X: 0.1710503 Head Rot Y: 0.01524669 Hand Rot Z: 0.04590696; Visible Hand Error: 1.612 randomnum: 165
 End: 113432.684 Start:  113432.072 Theta: 1.989675 Ball Pos X: -0.2199083 Ball Pos Y: -0.2 Ball Pos Z: 0.493922 Hand Pos X: -0.2114434 Hand Pos Y: -0.2442548 Hand Pos Z: 0.503507 Head Pos X: -0.03340435 Head Pos Y: 0.0127558 Head Pos Z: 0.01859975 Head Rot X: 0.1876537 Head Rot Y: -0.0136257 Hand Rot Z: 0.02877224; Visible Hand Error: 3.962 randomnum: 184
 End: 113434.300 Start:  113433.701 Theta: 1.117011 Ball Pos X: 0.2370119 Ball Pos Y: -0.2 Ball Pos Z: 0.4859464 Hand Pos X: 0.2355919 Hand Pos Y: -0.2141427 Hand Pos Z: 0.4938061 Head Pos X: -0.03871298 Head Pos Y: 0.01037572 Head Pos Z: 0.01305723 Head Rot X: 0.1962509 Head Rot Y: 0.02449343 Hand Rot Z: 0.04642966; Visible Hand Error: 1.17 randomnum: 174
 End: 113435.845 Start:  113435.246 Theta: 1.745329 Ball Pos X: -0.09388549 Ball Pos Y: -0.2 Ball Pos Z: 0.532451 Hand Pos X: -0.1304616 Hand Pos Y: -0.179892 Hand Pos Z: 0.5310173 Head Pos X: -0.03191185 Head Pos Y: 0.01832713 Head Pos Z: 0.008735657 Head Rot X: 0.1771259 Head Rot Y: -0.007794976 Hand Rot Z: 0.02680389; Invisible Hand Error: 4.154 randomnum: 31
 End: 113437.377 Start:  113436.820 Theta: 1.047198 Ball Pos X: 0.2703324 Ball Pos Y: -0.2 Ball Pos Z: 0.4682296 Hand Pos X: 0.2965604 Hand Pos Y: -0.1930831 Hand Pos Z: 0.4688573 Head Pos X: -0.03733993 Head Pos Y: 0.008882567 Head Pos Z: 0.0189805 Head Rot X: 0.200167 Head Rot Y: 0.02363684 Hand Rot Z: 0.04321383; Visible Hand Error: 2.445 randomnum: 132
 End: 113439.006 Start:  113438.407 Theta: 1.815143 Ball Pos X: -0.1307987 Ball Pos Y: -0.2 Ball Pos Z: 0.5246049 Hand Pos X: -0.1660012 Hand Pos Y: -0.1853566 Hand Pos Z: 0.5239317 Head Pos X: -0.03669214 Head Pos Y: 0.01401478 Head Pos Z: 0.02330422 Head Rot X: 0.1856572 Head Rot Y: -0.01504534 Hand Rot Z: 0.03091163; Invisible Hand Error: 3.763 randomnum: 49
 End: 113440.510 Start:  113439.981 Theta: 1.396263 Ball Pos X: 0.09388544 Ball Pos Y: -0.2 Ball Pos Z: 0.532451 Hand Pos X: 0.1129953 Hand Pos Y: -0.2039173 Hand Pos Z: 0.5372647 Head Pos X: -0.03951263 Head Pos Y: 0.01215774 Head Pos Z: 0.01827884 Head Rot X: 0.187157 Head Rot Y: 0.007903427 Hand Rot Z: 0.044791; Visible Hand Error: 1.762 randomnum: 114
 End: 113441.971 Start:  113441.484 Theta: 1.27409 Ball Pos X: 0.1580751 Ball Pos Y: -0.2 Ball Pos Z: 0.5170404 Hand Pos X: 0.1458183 Hand Pos Y: -0.1986022 Hand Pos Z: 0.5341775 Head Pos X: -0.04823971 Head Pos Y: 0.01238957 Head Pos Z: 0.01687622 Head Rot X: 0.1895908 Head Rot Y: 0.005638689 Hand Rot Z: 0.05486266; Visible Hand Error: 1.724 randomnum: 163
 End: 113443.503 Start:  113443.016 Theta: 1.605703 Ball Pos X: -0.01886898 Ball Pos Y: -0.2 Ball Pos Z: 0.5403355 Hand Pos X: -0.03217822 Hand Pos Y: -0.1915028 Hand Pos Z: 0.5425546 Head Pos X: -0.04049253 Head Pos Y: 0.01367515 Head Pos Z: 0.0141592 Head Rot X: 0.1872243 Head Rot Y: 0.00414829 Hand Rot Z: 0.03801024; Invisible Hand Error: 1.585 randomnum: 48
 End: 113444.979 Start:  113444.450 Theta: 1.134464 Ball Pos X: 0.2284949 Ball Pos Y: -0.2 Ball Pos Z: 0.4900088 Hand Pos X: 0.2364764 Hand Pos Y: -0.2122772 Hand Pos Z: 0.5005493 Head Pos X: -0.04241943 Head Pos Y: 0.009516284 Head Pos Z: 0.01568174 Head Rot X: 0.1982411 Head Rot Y: 0.01134835 Hand Rot Z: 0.05220514; Visible Hand Error: 0.73 randomnum: 153
 End: 113446.427 Start:  113445.926 Theta: 1.518436 Ball Pos X: 0.02829622 Ball Pos Y: -0.2 Ball Pos Z: 0.5399239 Hand Pos X: -0.004868425 Hand Pos Y: -0.1880365 Hand Pos Z: 0.5476341 Head Pos X: -0.03281713 Head Pos Y: 0.01401794 Head Pos Z: 0.01305723 Head Rot X: 0.189684 Head Rot Y: 0.01559994 Hand Rot Z: 0.03189771; Invisible Hand Error: 3.571 randomnum: 42
 End: 113447.819 Start:  113447.360 Theta: 1.413717 Ball Pos X: 0.08457857 Ball Pos Y: -0.2 Ball Pos Z: 0.5340084 Hand Pos X: 0.0825343 Hand Pos Y: -0.1835002 Hand Pos Z: 0.544017 Head Pos X: -0.03895783 Head Pos Y: 0.00684616 Head Pos Z: 0.02474236 Head Rot X: 0.2090815 Head Rot Y: 0.005233695 Hand Rot Z: 0.04658937; Invisible Hand Error: 1.89 randomnum: 15
 End: 113449.268 Start:  113448.808 Theta: 1.500983 Ball Pos X: 0.03771484 Ball Pos Y: -0.2 Ball Pos Z: 0.5393479 Hand Pos X: 0.03607495 Hand Pos Y: -0.1660125 Hand Pos Z: 0.5427257 Head Pos X: -0.03901601 Head Pos Y: 0.00675755 Head Pos Z: 0.02493238 Head Rot X: 0.2098792 Head Rot Y: 0.008662079 Hand Rot Z: 0.04701827; Invisible Hand Error: 3.333 randomnum: 27
 End: 113450.701 Start:  113450.187 Theta: 1.727876 Ball Pos X: -0.08457862 Ball Pos Y: -0.2 Ball Pos Z: 0.5340084 Hand Pos X: -0.0967205 Hand Pos Y: -0.1946756 Hand Pos Z: 0.5351685 Head Pos X: -0.03485131 Head Pos Y: 0.009463668 Head Pos Z: 0.02204752 Head Rot X: 0.2028691 Head Rot Y: -0.008822177 Hand Rot Z: 0.03481193; Visible Hand Error: 1.316 randomnum: 126
 End: 113452.191 Start:  113451.649 Theta: 1.972222 Ball Pos X: -0.2112546 Ball Pos Y: -0.2 Ball Pos Z: 0.4976847 Hand Pos X: -0.2426058 Hand Pos Y: -0.1453201 Hand Pos Z: 0.4825475 Head Pos X: -0.03419685 Head Pos Y: 0.008694462 Head Pos Z: 0.01984215 Head Rot X: 0.2081287 Head Rot Y: -0.02760492 Hand Rot Z: 0.03064589; Invisible Hand Error: 6.311 randomnum: 25
 End: 113454.433 Start:  113453.152 Theta: 1.832596 Ball Pos X: -0.1399344 Ball Pos Y: -0.2 Ball Pos Z: 0.5222422 Hand Pos X: -0.1832701 Hand Pos Y: -0.1753295 Hand Pos Z: 0.5105199 Head Pos X: -0.03833961 Head Pos Y: -0.01447184 Head Pos Z: 0.05333447 Head Rot X: 0.2728827 Head Rot Y: -0.03355206 Hand Rot Z: 0.03470025; Invisible Hand Error: 5.081 randomnum: 24
 End: 113456.285 Start:  113455.700 Theta: 1.239184 Ball Pos X: 0.1760233 Ball Pos Y: -0.2 Ball Pos Z: 0.5112087 Hand Pos X: 0.1712711 Hand Pos Y: -0.2380595 Hand Pos Z: 0.5164316 Head Pos X: -0.03785825 Head Pos Y: 0.009974167 Head Pos Z: 0.01793647 Head Rot X: 0.1984916 Head Rot Y: 0.009636767 Hand Rot Z: 0.04363698; Visible Hand Error: 3.385 randomnum: 160
 End: 113457.872 Start:  113457.301 Theta: 1.815143 Ball Pos X: -0.1307987 Ball Pos Y: -0.2 Ball Pos Z: 0.5246049 Hand Pos X: -0.1729951 Hand Pos Y: -0.1865609 Hand Pos Z: 0.5129842 Head Pos X: -0.03211379 Head Pos Y: 0.004795402 Head Pos Z: 0.03022242 Head Rot X: 0.2160547 Head Rot Y: -0.01432246 Hand Rot Z: 0.02636635; Invisible Hand Error: 4.551 randomnum: 52
 End: 113459.640 Start:  113459.084 Theta: 1.413717 Ball Pos X: 0.08457857 Ball Pos Y: -0.2 Ball Pos Z: 0.5340084 Hand Pos X: 0.07080494 Hand Pos Y: -0.1682805 Hand Pos Z: 0.5398363 Head Pos X: -0.0315876 Head Pos Y: 0.008600444 Head Pos Z: 0.02059174 Head Rot X: 0.2041016 Head Rot Y: 0.004875351 Hand Rot Z: 0.0341769; Invisible Hand Error: 3.443 randomnum: 23
 End: 113501.172 Start:  113500.685 Theta: 1.658063 Ball Pos X: -0.04712206 Ball Pos Y: -0.2 Ball Pos Z: 0.5386075 Hand Pos X: -0.08252108 Hand Pos Y: -0.1972402 Hand Pos Z: 0.5369262 Head Pos X: -0.02872682 Head Pos Y: 0.009404391 Head Pos Z: 0.0205512 Head Rot X: 0.2031128 Head Rot Y: -0.001607752 Hand Rot Z: 0.02571893; Invisible Hand Error: 3.526 randomnum: 73
 End: 113502.620 Start:  113502.148 Theta: 1.605703 Ball Pos X: -0.01886898 Ball Pos Y: -0.2 Ball Pos Z: 0.5403355 Hand Pos X: 0.00127955 Hand Pos Y: -0.180772 Hand Pos Z: 0.5478659 Head Pos X: -0.03150463 Head Pos Y: 0.01192364 Head Pos Z: 0.01641107 Head Rot X: 0.1955152 Head Rot Y: -0.001123697 Hand Rot Z: 0.0328526; Visible Hand Error: 2.866 randomnum: 186
 End: 113504.111 Start:  113503.609 Theta: 1.623156 Ball Pos X: -0.02829627 Ball Pos Y: -0.2 Ball Pos Z: 0.5399239 Hand Pos X: -0.04062296 Hand Pos Y: -0.2107819 Hand Pos Z: 0.5407842 Head Pos X: -0.03533292 Head Pos Y: 0.006972492 Head Pos Z: 0.02813792 Head Rot X: 0.2094691 Head Rot Y: -0.003705472 Hand Rot Z: 0.0361459; Visible Hand Error: 1.533 randomnum: 130
 End: 113505.962 Start:  113505.350 Theta: 1.099557 Ball Pos X: 0.2454567 Ball Pos Y: -0.2 Ball Pos Z: 0.481736 Hand Pos X: 0.2112787 Hand Pos Y: -0.1766185 Hand Pos Z: 0.502018 Head Pos X: -0.02072954 Head Pos Y: 0.005217701 Head Pos Z: 0.02471495 Head Rot X: 0.2126873 Head Rot Y: 0.08788181 Hand Rot Z: 0.03511599; Invisible Hand Error: 4.583 randomnum: 70
 End: 113507.731 Start:  113507.201 Theta: 1.867502 Ball Pos X: -0.1580751 Ball Pos Y: -0.2 Ball Pos Z: 0.5170404 Hand Pos X: -0.1882332 Hand Pos Y: -0.1973846 Hand Pos Z: 0.5072973 Head Pos X: -0.03328562 Head Pos Y: 0.007118665 Head Pos Z: 0.02698708 Head Rot X: 0.2089261 Head Rot Y: -0.01457798 Hand Rot Z: 0.03358206; Visible Hand Error: 3.162 randomnum: 185
 End: 113509.318 Start:  113508.789 Theta: 1.989675 Ball Pos X: -0.2199083 Ball Pos Y: -0.2 Ball Pos Z: 0.493922 Hand Pos X: -0.2151617 Hand Pos Y: -0.2017809 Hand Pos Z: 0.5036697 Head Pos X: -0.03842282 Head Pos Y: 0.006691262 Head Pos Z: 0.03156853 Head Rot X: 0.2109331 Head Rot Y: -0.03254015 Hand Rot Z: 0.03493419; Visible Hand Error: 0.818 randomnum: 167
 End: 113510.905 Start:  113510.418 Theta: 1.884956 Ball Pos X: -0.1670747 Ball Pos Y: -0.2 Ball Pos Z: 0.5142029 Hand Pos X: -0.1757621 Hand Pos Y: -0.2223324 Hand Pos Z: 0.5141398 Head Pos X: -0.04198933 Head Pos Y: 0.01096454 Head Pos Z: 0.02721405 Head Rot X: 0.1971235 Head Rot Y: -0.02948515 Hand Rot Z: 0.04207844; Visible Hand Error: 2.116 randomnum: 189
 End: 113512.687 Start:  113512.200 Theta: 1.727876 Ball Pos X: -0.08457862 Ball Pos Y: -0.2 Ball Pos Z: 0.5340084 Hand Pos X: -0.0888761 Hand Pos Y: -0.21743 Hand Pos Z: 0.5361807 Head Pos X: -0.04139185 Head Pos Y: 0.01297656 Head Pos Z: 0.02327538 Head Rot X: 0.1898705 Head Rot Y: -0.01946457 Hand Rot Z: 0.03816861; Visible Hand Error: 1.552 randomnum: 123
 End: 113514.219 Start:  113513.676 Theta: 1.134464 Ball Pos X: 0.2284949 Ball Pos Y: -0.2 Ball Pos Z: 0.4900088 Hand Pos X: 0.2173993 Hand Pos Y: -0.1988777 Hand Pos Z: 0.4964128 Head Pos X: -0.0421164 Head Pos Y: 0.0088939 Head Pos Z: 0.02373838 Head Rot X: 0.2006879 Head Rot Y: 0.02246907 Hand Rot Z: 0.05113367; Visible Hand Error: 1.275 randomnum: 108
 End: 113517.728 Start:  113517.073 Theta: 1.937315 Ball Pos X: -0.193757 Ball Pos Y: -0.2 Ball Pos Z: 0.5047542 Hand Pos X: -0.19313 Hand Pos Y: -0.1751006 Hand Pos Z: 0.5078969 Head Pos X: -0.05056572 Head Pos Y: 0.01081531 Head Pos Z: 0.02579474 Head Rot X: 0.1946116 Head Rot Y: -0.03223184 Hand Rot Z: 0.0462961; Invisible Hand Error: 2.445 randomnum: 63
 End: 113519.370 Start:  113518.730 Theta: 1.518436 Ball Pos X: 0.02829622 Ball Pos Y: -0.2 Ball Pos Z: 0.5399239 Hand Pos X: 0.02008398 Hand Pos Y: -0.1631914 Hand Pos Z: 0.5461199 Head Pos X: -0.04296517 Head Pos Y: 0.01441792 Head Pos Z: 0.02393746 Head Rot X: 0.1824512 Head Rot Y: -0.00814137 Hand Rot Z: 0.03986562; Invisible Hand Error: 3.77 randomnum: 54
 End: 113521.055 Start:  113520.471 Theta: 1.134464 Ball Pos X: 0.2284949 Ball Pos Y: -0.2 Ball Pos Z: 0.4900088 Hand Pos X: 0.2211564 Hand Pos Y: -0.2070072 Hand Pos Z: 0.4974235 Head Pos X: -0.03834558 Head Pos Y: 0.01064482 Head Pos Z: 0.02278614 Head Rot X: 0.1940456 Head Rot Y: 0.02056023 Hand Rot Z: 0.03862761; Visible Hand Error: 1.095 randomnum: 195
 End: 113522.797 Start:  113522.226 Theta: 1.64061 Ball Pos X: -0.03771488 Ball Pos Y: -0.2 Ball Pos Z: 0.5393479 Hand Pos X: -0.02261615 Hand Pos Y: -0.2075835 Hand Pos Z: 0.5459436 Head Pos X: -0.03569508 Head Pos Y: 0.02184597 Head Pos Z: 0.009402275 Head Rot X: 0.158021 Head Rot Y: 0.002040483 Hand Rot Z: 0.03338825; Visible Hand Error: 1.605 randomnum: 146
 End: 113524.438 Start:  113523.840 Theta: 1.832596 Ball Pos X: -0.1399344 Ball Pos Y: -0.2 Ball Pos Z: 0.5222422 Hand Pos X: -0.1695637 Hand Pos Y: -0.207351 Hand Pos Z: 0.5214601 Head Pos X: -0.0320909 Head Pos Y: 0.01637945 Head Pos Z: 0.02118731 Head Rot X: 0.1775778 Head Rot Y: -0.004211114 Hand Rot Z: 0.02661142; Invisible Hand Error: 2.852 randomnum: 94
 End: 113526.012 Start:  113525.428 Theta: 1.692969 Ball Pos X: -0.06589051 Ball Pos Y: -0.2 Ball Pos Z: 0.5366349 Hand Pos X: -0.07741642 Hand Pos Y: -0.2032371 Hand Pos Z: 0.5365726 Head Pos X: -0.0373621 Head Pos Y: 0.01600544 Head Pos Z: 0.0178566 Head Rot X: 0.1797904 Head Rot Y: -0.006693061 Hand Rot Z: 0.03618411; Invisible Hand Error: 1.161 randomnum: 45
 End: 113527.517 Start:  113526.973 Theta: 1.605703 Ball Pos X: -0.01886898 Ball Pos Y: -0.2 Ball Pos Z: 0.5403355 Hand Pos X: -0.01463493 Hand Pos Y: -0.1985937 Hand Pos Z: 0.5412177 Head Pos X: -0.03661752 Head Pos Y: 0.01314618 Head Pos Z: 0.02138901 Head Rot X: 0.1877163 Head Rot Y: -0.006360406 Hand Rot Z: 0.03993661; Visible Hand Error: 0.452 randomnum: 152
 End: 113529.076 Start:  113528.574 Theta: 1.151917 Ball Pos X: 0.2199082 Ball Pos Y: -0.2 Ball Pos Z: 0.493922 Hand Pos X: 0.2552125 Hand Pos Y: -0.1994417 Hand Pos Z: 0.5024554 Head Pos X: -0.04655457 Head Pos Y: 0.0116749 Head Pos Z: 0.02193832 Head Rot X: 0.1891133 Head Rot Y: 0.01329105 Hand Rot Z: 0.05488159; Visible Hand Error: 2.87 randomnum: 120
 End: 113530.620 Start:  113530.022 Theta: 1.954769 Ball Pos X: -0.2025366 Ball Pos Y: -0.2 Ball Pos Z: 0.5012958 Hand Pos X: -0.2240053 Hand Pos Y: -0.1883107 Hand Pos Z: 0.4943891 Head Pos X: -0.03471875 Head Pos Y: 0.009683356 Head Pos Z: 0.03211665 Head Rot X: 0.1996772 Head Rot Y: -0.02427858 Hand Rot Z: 0.0275813; Invisible Hand Error: 2.522 randomnum: 22
 End: 113532.167 Start:  113531.568 Theta: 1.850049 Ball Pos X: -0.1490275 Ball Pos Y: -0.2 Ball Pos Z: 0.5197205 Hand Pos X: -0.1527463 Hand Pos Y: -0.2012536 Hand Pos Z: 0.5202123 Head Pos X: -0.03856659 Head Pos Y: 0.008506119 Head Pos Z: 0.0314939 Head Rot X: 0.2054667 Head Rot Y: -0.01341679 Hand Rot Z: 0.03849813; Visible Hand Error: 0.347 randomnum: 166
 End: 113533.713 Start:  113533.085 Theta: 1.919862 Ball Pos X: -0.1849183 Ball Pos Y: -0.2 Ball Pos Z: 0.5080588 Hand Pos X: -0.1946714 Hand Pos Y: -0.1444011 Hand Pos Z: 0.5022703 Head Pos X: -0.04447365 Head Pos Y: 0.007564403 Head Pos Z: 0.03491211 Head Rot X: 0.2068311 Head Rot Y: -0.03914532 Hand Rot Z: 0.03889158; Visible Hand Error: 5.413 randomnum: 170
 End: 113535.551 Start:  113534.965 Theta: 1.954769 Ball Pos X: -0.2025366 Ball Pos Y: -0.2 Ball Pos Z: 0.5012958 Hand Pos X: -0.2035126 Hand Pos Y: -0.2097637 Hand Pos Z: 0.5051001 Head Pos X: -0.05208969 Head Pos Y: 0.01624739 Head Pos Z: 0.02090073 Head Rot X: 0.1771918 Head Rot Y: -0.05188404 Hand Rot Z: 0.03507528; Visible Hand Error: 0.768 randomnum: 177
 End: 113537.082 Start:  113536.498 Theta: 1.570796 Ball Pos X: -2.363321E-08 Ball Pos Y: -0.2 Ball Pos Z: 0.5406649 Hand Pos X: 0.009900041 Hand Pos Y: -0.2069054 Hand Pos Z: 0.542444 Head Pos X: -0.03824139 Head Pos Y: 0.01444685 Head Pos Z: 0.02786255 Head Rot X: 0.1807197 Head Rot Y: 0.005310288 Hand Rot Z: 0.03503022; Visible Hand Error: 1.135 randomnum: 137
 End: 113538.669 Start:  113538.098 Theta: 1.745329 Ball Pos X: -0.09388549 Ball Pos Y: -0.2 Ball Pos Z: 0.532451 Hand Pos X: -0.1254809 Hand Pos Y: -0.2183414 Hand Pos Z: 0.5368678 Head Pos X: -0.04025912 Head Pos Y: 0.01195824 Head Pos Z: 0.02705717 Head Rot X: 0.1905919 Head Rot Y: -0.01472306 Hand Rot Z: 0.0347084; Invisible Hand Error: 3.222 randomnum: 53
 End: 113540.410 Start:  113539.880 Theta: 1.710423 Ball Pos X: -0.07524607 Ball Pos Y: -0.2 Ball Pos Z: 0.5354032 Hand Pos X: -0.07359912 Hand Pos Y: -0.2131615 Hand Pos Z: 0.5476627 Head Pos X: -0.04542661 Head Pos Y: 0.0108237 Head Pos Z: 0.02771211 Head Rot X: 0.1910099 Head Rot Y: -0.0197825 Hand Rot Z: 0.04470621; Visible Hand Error: 0.858 randomnum: 168
 End: 113542.205 Start:  113541.594 Theta: 1.518436 Ball Pos X: 0.02829622 Ball Pos Y: -0.2 Ball Pos Z: 0.5399239 Hand Pos X: 0.04369567 Hand Pos Y: -0.2110189 Hand Pos Z: 0.5492796 Head Pos X: -0.04846644 Head Pos Y: 0.01318285 Head Pos Z: 0.02084613 Head Rot X: 0.1875284 Head Rot Y: -0.009218281 Hand Rot Z: 0.05796792; Visible Hand Error: 1.59 randomnum: 194
 End: 113543.876 Start:  113543.333 Theta: 1.902409 Ball Pos X: -0.1760233 Ball Pos Y: -0.2 Ball Pos Z: 0.5112087 Hand Pos X: -0.2128487 Hand Pos Y: -0.194435 Hand Pos Z: 0.5113516 Head Pos X: -0.02838373 Head Pos Y: 0.01477864 Head Pos Z: 0.02702093 Head Rot X: 0.1845007 Head Rot Y: -0.02434167 Hand Rot Z: 0.01216251; Invisible Hand Error: 3.519 randomnum: 90
 End: 113545.631 Start:  113545.047 Theta: 1.832596 Ball Pos X: -0.1399344 Ball Pos Y: -0.2 Ball Pos Z: 0.5222422 Hand Pos X: -0.1492926 Hand Pos Y: -0.2055366 Hand Pos Z: 0.524188 Head Pos X: -0.0390265 Head Pos Y: 0.0145157 Head Pos Z: 0.02747464 Head Rot X: 0.1839477 Head Rot Y: -0.02858361 Hand Rot Z: 0.0316355; Visible Hand Error: 0.915 randomnum: 127
 End: 113547.301 Start:  113546.759 Theta: 1.448623 Ball Pos X: 0.06589047 Ball Pos Y: -0.2 Ball Pos Z: 0.5366349 Hand Pos X: 0.06553996 Hand Pos Y: -0.1768615 Hand Pos Z: 0.5423009 Head Pos X: -0.03915954 Head Pos Y: 0.01421054 Head Pos Z: 0.02277279 Head Rot X: 0.1838614 Head Rot Y: 0.0008716616 Hand Rot Z: 0.03986965; Invisible Hand Error: 2.362 randomnum: 93
 End: 113548.848 Start:  113548.318 Theta: 1.58825 Ball Pos X: -0.009435939 Ball Pos Y: -0.2 Ball Pos Z: 0.5405826 Hand Pos X: -0.03085884 Hand Pos Y: -0.1994094 Hand Pos Z: 0.5428557 Head Pos X: -0.03473687 Head Pos Y: 0.008892491 Head Pos Z: 0.0288887 Head Rot X: 0.2021126 Head Rot Y: 0.006321216 Hand Rot Z: 0.03730019; Invisible Hand Error: 2.121 randomnum: 47
 End: 113550.449 Start:  113549.934 Theta: 1.22173 Ball Pos X: 0.1849183 Ball Pos Y: -0.2 Ball Pos Z: 0.5080588 Hand Pos X: 0.2084663 Hand Pos Y: -0.194673 Hand Pos Z: 0.5093166 Head Pos X: -0.04202724 Head Pos Y: 0.01021501 Head Pos Z: 0.02286601 Head Rot X: 0.1983307 Head Rot Y: 0.01927043 Hand Rot Z: 0.04554457; Visible Hand Error: 2.277 randomnum: 158
 End: 113552.816 Start:  113551.590 Theta: 1.343904 Ball Pos X: 0.1216231 Ball Pos Y: -0.2 Ball Pos Z: 0.5268077 Hand Pos X: 0.1387356 Hand Pos Y: -0.2076611 Hand Pos Z: 0.5249819 Head Pos X: -0.02937675 Head Pos Y: 0.001140058 Head Pos Z: 0.03788209 Head Rot X: 0.2294019 Head Rot Y: 0.03650396 Hand Rot Z: 0.0331022; Visible Hand Error: 1.801 randomnum: 175
 End: 113554.626 Start:  113554.027 Theta: 1.099557 Ball Pos X: 0.2454567 Ball Pos Y: -0.2 Ball Pos Z: 0.481736 Hand Pos X: 0.2290224 Hand Pos Y: -0.2136979 Hand Pos Z: 0.4896572 Head Pos X: -0.03116798 Head Pos Y: 0.01330924 Head Pos Z: 0.01444912 Head Rot X: 0.1853362 Head Rot Y: 0.05293902 Hand Rot Z: 0.03477975; Visible Hand Error: 2.208 randomnum: 150
 End: 113556.937 Start:  113556.283 Theta: 2.059489 Ball Pos X: -0.2538268 Ball Pos Y: -0.2 Ball Pos Z: 0.4773788 Hand Pos X: -0.2328492 Hand Pos Y: -0.2142768 Hand Pos Z: 0.4929672 Head Pos X: -0.04205799 Head Pos Y: 0.01394211 Head Pos Z: 0.02070212 Head Rot X: 0.1885524 Head Rot Y: -0.02154526 Hand Rot Z: 0.03569276; Visible Hand Error: 2.789 randomnum: 116
 End: 113558.607 Start:  113557.981 Theta: 1.919862 Ball Pos X: -0.1849183 Ball Pos Y: -0.2 Ball Pos Z: 0.5080588 Hand Pos X: -0.1990729 Hand Pos Y: -0.1978388 Hand Pos Z: 0.5027491 Head Pos X: -0.04289126 Head Pos Y: 0.01356104 Head Pos Z: 0.02259445 Head Rot X: 0.1855226 Head Rot Y: -0.01616681 Hand Rot Z: 0.04216118; Invisible Hand Error: 1.517 randomnum: 79
 End: 113600.279 Start:  113559.624 Theta: 1.902409 Ball Pos X: -0.1760233 Ball Pos Y: -0.2 Ball Pos Z: 0.5112087 Hand Pos X: -0.1703284 Hand Pos Y: -0.1849028 Hand Pos Z: 0.5191436 Head Pos X: -0.04182768 Head Pos Y: 0.009685963 Head Pos Z: 0.02710772 Head Rot X: 0.1993661 Head Rot Y: -0.02729382 Hand Rot Z: 0.03410831; Visible Hand Error: 1.786 randomnum: 157
 End: 113601.935 Start:  113601.295 Theta: 1.937315 Ball Pos X: -0.193757 Ball Pos Y: -0.2 Ball Pos Z: 0.5047542 Hand Pos X: -0.2039866 Hand Pos Y: -0.1874528 Hand Pos Z: 0.5005987 Head Pos X: -0.04164076 Head Pos Y: 0.01177131 Head Pos Z: 0.0235076 Head Rot X: 0.1955231 Head Rot Y: -0.03619161 Hand Rot Z: 0.03579885; Invisible Hand Error: 1.611 randomnum: 51
 End: 113604.163 Start:  113602.938 Theta: 1.745329 Ball Pos X: -0.09388549 Ball Pos Y: -0.2 Ball Pos Z: 0.532451 Hand Pos X: -0.1212188 Hand Pos Y: -0.1761615 Hand Pos Z: 0.5343539 Head Pos X: -0.0435586 Head Pos Y: -0.003231145 Head Pos Z: 0.04494214 Head Rot X: 0.2404819 Head Rot Y: -0.03242075 Hand Rot Z: 0.05017024; Invisible Hand Error: 3.612 randomnum: 64
 End: 113605.918 Start:  113605.333 Theta: 1.32645 Ball Pos X: 0.1307987 Ball Pos Y: -0.2 Ball Pos Z: 0.5246049 Hand Pos X: 0.1285134 Hand Pos Y: -0.2175781 Hand Pos Z: 0.5398316 Head Pos X: -0.04336667 Head Pos Y: 0.008596696 Head Pos Z: 0.02243161 Head Rot X: 0.2011013 Head Rot Y: -0.01450416 Hand Rot Z: 0.05080887; Visible Hand Error: 1.247 randomnum: 140
 End: 113607.491 Start:  113606.935 Theta: 2.059489 Ball Pos X: -0.2538268 Ball Pos Y: -0.2 Ball Pos Z: 0.4773788 Hand Pos X: -0.2425291 Hand Pos Y: -0.1950511 Hand Pos Z: 0.491894 Head Pos X: -0.03781915 Head Pos Y: 0.007336311 Head Pos Z: 0.03361273 Head Rot X: 0.2076751 Head Rot Y: -0.03818944 Hand Rot Z: 0.03551961; Visible Hand Error: 1.8 randomnum: 107
 End: 113609.050 Start:  113608.549 Theta: 1.37881 Ball Pos X: 0.1031637 Ball Pos Y: -0.2 Ball Pos Z: 0.5307314 Hand Pos X: 0.08413921 Hand Pos Y: -0.1779008 Hand Pos Z: 0.5359604 Head Pos X: -0.05237365 Head Pos Y: 0.008913785 Head Pos Z: 0.0276866 Head Rot X: 0.1989866 Head Rot Y: -0.02727713 Hand Rot Z: 0.05550611; Invisible Hand Error: 2.907 randomnum: 7
 End: 113610.610 Start:  113610.122 Theta: 1.32645 Ball Pos X: 0.1307987 Ball Pos Y: -0.2 Ball Pos Z: 0.5246049 Hand Pos X: 0.1635332 Hand Pos Y: -0.196557 Hand Pos Z: 0.5228255 Head Pos X: -0.04931402 Head Pos Y: 0.006487735 Head Pos Z: 0.02792501 Head Rot X: 0.2067061 Head Rot Y: -0.02281076 Hand Rot Z: 0.05121876; Visible Hand Error: 3.215 randomnum: 131
 End: 113612.239 Start:  113611.669 Theta: 1.64061 Ball Pos X: -0.03771488 Ball Pos Y: -0.2 Ball Pos Z: 0.5393479 Hand Pos X: -0.03814996 Hand Pos Y: -0.2246121 Hand Pos Z: 0.5469345 Head Pos X: -0.04171252 Head Pos Y: 0.01095349 Head Pos Z: 0.02192879 Head Rot X: 0.1938093 Head Rot Y: -0.02225634 Hand Rot Z: 0.03817558; Visible Hand Error: 1.978 randomnum: 180
 End: 113613.742 Start:  113613.241 Theta: 1.413717 Ball Pos X: 0.08457857 Ball Pos Y: -0.2 Ball Pos Z: 0.5340084 Hand Pos X: 0.1266276 Hand Pos Y: -0.2104752 Hand Pos Z: 0.534137 Head Pos X: -0.04501724 Head Pos Y: 0.005765051 Head Pos Z: 0.02864289 Head Rot X: 0.2101625 Head Rot Y: -0.01447668 Hand Rot Z: 0.05334528; Visible Hand Error: 4.115 randomnum: 124
 End: 113615.344 Start:  113614.842 Theta: 1.518436 Ball Pos X: 0.02829622 Ball Pos Y: -0.2 Ball Pos Z: 0.5399239 Hand Pos X: 0.02214149 Hand Pos Y: -0.1895292 Hand Pos Z: 0.5436282 Head Pos X: -0.04010844 Head Pos Y: 0.003292143 Head Pos Z: 0.03274298 Head Rot X: 0.2186084 Head Rot Y: -0.008010538 Hand Rot Z: 0.04359909; Visible Hand Error: 1.262 randomnum: 141
 End: 113617.042 Start:  113616.458 Theta: 2.076942 Ball Pos X: -0.2621196 Ball Pos Y: -0.2 Ball Pos Z: 0.4728761 Hand Pos X: -0.2451257 Hand Pos Y: -0.2119822 Hand Pos Z: 0.4847009 Head Pos X: -0.03434753 Head Pos Y: 0.008975208 Head Pos Z: 0.02858281 Head Rot X: 0.2035216 Head Rot Y: -0.03024292 Hand Rot Z: 0.03577657; Invisible Hand Error: 2.273 randomnum: 46
 End: 113618.741 Start:  113618.171 Theta: 1.919862 Ball Pos X: -0.1849183 Ball Pos Y: -0.2 Ball Pos Z: 0.5080588 Hand Pos X: -0.2234475 Hand Pos Y: -0.2156706 Hand Pos Z: 0.5050632 Head Pos X: -0.0446794 Head Pos Y: 0.01112886 Head Pos Z: 0.02944183 Head Rot X: 0.1933142 Head Rot Y: -0.0342382 Hand Rot Z: 0.04014963; Invisible Hand Error: 3.757 randomnum: 20
 End: 113620.482 Start:  113619.911 Theta: 1.658063 Ball Pos X: -0.04712206 Ball Pos Y: -0.2 Ball Pos Z: 0.5386075 Hand Pos X: -0.06577709 Hand Pos Y: -0.197273 Hand Pos Z: 0.5377336 Head Pos X: -0.0379355 Head Pos Y: 0.01215713 Head Pos Z: 0.02186775 Head Rot X: 0.190165 Head Rot Y: -0.01793928 Hand Rot Z: 0.04058453; Invisible Hand Error: 1.876 randomnum: 61
 End: 113622.153 Start:  113621.484 Theta: 2.024582 Ball Pos X: -0.2370119 Ball Pos Y: -0.2 Ball Pos Z: 0.4859464 Hand Pos X: -0.2465919 Hand Pos Y: -0.2000903 Hand Pos Z: 0.4812969 Head Pos X: -0.04038 Head Pos Y: 0.0173554 Head Pos Z: 0.01682305 Head Rot X: 0.177477 Head Rot Y: -0.02324042 Hand Rot Z: 0.0365153; Invisible Hand Error: 1.058 randomnum: 67
 End: 113623.559 Start:  113623.086 Theta: 1.413717 Ball Pos X: 0.08457857 Ball Pos Y: -0.2 Ball Pos Z: 0.5340084 Hand Pos X: 0.09869434 Hand Pos Y: -0.1829171 Hand Pos Z: 0.5335749 Head Pos X: -0.04297018 Head Pos Y: 0.01606591 Head Pos Z: 0.01540852 Head Rot X: 0.1779749 Head Rot Y: -0.01505279 Hand Rot Z: 0.05039074; Visible Hand Error: 2.177 randomnum: 187
 End: 113625.091 Start:  113624.576 Theta: 1.256637 Ball Pos X: 0.1670746 Ball Pos Y: -0.2 Ball Pos Z: 0.5142029 Hand Pos X: 0.1751181 Hand Pos Y: -0.2041998 Hand Pos Z: 0.5223801 Head Pos X: -0.0513792 Head Pos Y: 0.01329245 Head Pos Z: 0.01797199 Head Rot X: 0.1790385 Head Rot Y: -0.0113401 Hand Rot Z: 0.06858969; Visible Hand Error: 0.501 randomnum: 200
 End: 113626.664 Start:  113626.163 Theta: 1.570796 Ball Pos X: -2.363321E-08 Ball Pos Y: -0.2 Ball Pos Z: 0.5406649 Hand Pos X: -0.03569847 Hand Pos Y: -0.2095028 Hand Pos Z: 0.5397037 Head Pos X: -0.05100393 Head Pos Y: 0.01627789 Head Pos Z: 0.01941156 Head Rot X: 0.1698639 Head Rot Y: -0.01691667 Hand Rot Z: 0.05708887; Invisible Hand Error: 3.645 randomnum: 41
 End: 113628.154 Start:  113627.625 Theta: 2.024582 Ball Pos X: -0.2370119 Ball Pos Y: -0.2 Ball Pos Z: 0.4859464 Hand Pos X: -0.2291009 Hand Pos Y: -0.1858108 Hand Pos Z: 0.496223 Head Pos X: -0.04279327 Head Pos Y: 0.0175924 Head Pos Z: 0.01680589 Head Rot X: 0.1721178 Head Rot Y: -0.04227494 Hand Rot Z: 0.03975343; Visible Hand Error: 1.908 randomnum: 178
 End: 113629.728 Start:  113629.184 Theta: 1.989675 Ball Pos X: -0.2199083 Ball Pos Y: -0.2 Ball Pos Z: 0.493922 Hand Pos X: -0.255809 Hand Pos Y: -0.1981599 Hand Pos Z: 0.487716 Head Pos X: -0.04769087 Head Pos Y: 0.01456413 Head Pos Z: 0.02723145 Head Rot X: 0.1833245 Head Rot Y: -0.04812456 Hand Rot Z: 0.0431409; Invisible Hand Error: 3.492 randomnum: 87
 End: 113631.258 Start:  113630.716 Theta: 1.815143 Ball Pos X: -0.1307987 Ball Pos Y: -0.2 Ball Pos Z: 0.5246049 Hand Pos X: -0.1688427 Hand Pos Y: -0.1983634 Hand Pos Z: 0.5213571 Head Pos X: -0.05269694 Head Pos Y: 0.01434916 Head Pos Z: 0.02348804 Head Rot X: 0.1826609 Head Rot Y: -0.03848994 Hand Rot Z: 0.05350042; Invisible Hand Error: 3.726 randomnum: 29
 End: 113632.750 Start:  113632.234 Theta: 1.919862 Ball Pos X: -0.1849183 Ball Pos Y: -0.2 Ball Pos Z: 0.5080588 Hand Pos X: -0.2093156 Hand Pos Y: -0.1752654 Hand Pos Z: 0.5073664 Head Pos X: -0.04199338 Head Pos Y: 0.01255964 Head Pos Z: 0.02945399 Head Rot X: 0.1881323 Head Rot Y: -0.03764253 Hand Rot Z: 0.03476884; Invisible Hand Error: 3.455 randomnum: 76
 End: 113634.266 Start:  113633.765 Theta: 1.308997 Ball Pos X: 0.1399344 Ball Pos Y: -0.2 Ball Pos Z: 0.5222422 Hand Pos X: 0.1189273 Hand Pos Y: -0.1847565 Hand Pos Z: 0.5366241 Head Pos X: -0.04051733 Head Pos Y: 0.003836721 Head Pos Z: 0.03469491 Head Rot X: 0.2191272 Head Rot Y: 0.01470676 Hand Rot Z: 0.04083142; Invisible Hand Error: 2.922 randomnum: 99
 End: 113635.742 Start:  113635.228 Theta: 1.500983 Ball Pos X: 0.03771484 Ball Pos Y: -0.2 Ball Pos Z: 0.5393479 Hand Pos X: -0.01640514 Hand Pos Y: -0.207418 Hand Pos Z: 0.5412015 Head Pos X: -0.0381422 Head Pos Y: 0.007003441 Head Pos Z: 0.02982807 Head Rot X: 0.2057233 Head Rot Y: 0.005805336 Hand Rot Z: 0.03556621; Invisible Hand Error: 5.409 randomnum: 98
 End: 113637.190 Start:  113636.661 Theta: 1.53589 Ball Pos X: 0.01886893 Ball Pos Y: -0.2 Ball Pos Z: 0.5403355 Hand Pos X: -0.009621873 Hand Pos Y: -0.1986468 Hand Pos Z: 0.5463213 Head Pos X: -0.03499246 Head Pos Y: 0.006185889 Head Pos Z: 0.03074646 Head Rot X: 0.2099425 Head Rot Y: 0.0189345 Hand Rot Z: 0.04207819; Invisible Hand Error: 2.843 randomnum: 69
 End: 113638.611 Start:  113638.096 Theta: 1.186824 Ball Pos X: 0.2025366 Ball Pos Y: -0.2 Ball Pos Z: 0.5012958 Hand Pos X: 0.1707683 Hand Pos Y: -0.2066179 Hand Pos Z: 0.5194812 Head Pos X: -0.03053212 Head Pos Y: 0.003457516 Head Pos Z: 0.03511834 Head Rot X: 0.2185868 Head Rot Y: 0.03087246 Hand Rot Z: 0.03553031; Invisible Hand Error: 3.584 randomnum: 77
 End: 113640.129 Start:  113639.599 Theta: 1.466077 Ball Pos X: 0.05651485 Ball Pos Y: -0.2 Ball Pos Z: 0.5377031 Hand Pos X: 0.06858425 Hand Pos Y: -0.1878241 Hand Pos Z: 0.5366054 Head Pos X: -0.03463769 Head Pos Y: 0.002710924 Head Pos Z: 0.03494906 Head Rot X: 0.2205163 Head Rot Y: 0.0193315 Hand Rot Z: 0.04229658; Visible Hand Error: 1.67 randomnum: 122
 End: 113641.618 Start:  113641.075 Theta: 1.134464 Ball Pos X: 0.2284949 Ball Pos Y: -0.2 Ball Pos Z: 0.4900088 Hand Pos X: 0.2562994 Hand Pos Y: -0.1914463 Hand Pos Z: 0.4777452 Head Pos X: -0.03317976 Head Pos Y: 0.001801729 Head Pos Z: 0.03195333 Head Rot X: 0.2210963 Head Rot Y: 0.02765973 Hand Rot Z: 0.04033014; Visible Hand Error: 3.139 randomnum: 143
 End: 113643.136 Start:  113642.607 Theta: 1.605703 Ball Pos X: -0.01886898 Ball Pos Y: -0.2 Ball Pos Z: 0.5403355 Hand Pos X: -0.03626259 Hand Pos Y: -0.196186 Hand Pos Z: 0.5480691 Head Pos X: -0.0366683 Head Pos Y: 0.005311012 Head Pos Z: 0.03268147 Head Rot X: 0.2131744 Head Rot Y: 0.01598677 Hand Rot Z: 0.03458887; Visible Hand Error: 1.798 randomnum: 190
 End: 113644.612 Start:  113644.083 Theta: 1.937315 Ball Pos X: -0.193757 Ball Pos Y: -0.2 Ball Pos Z: 0.5047542 Hand Pos X: -0.203113 Hand Pos Y: -0.1979955 Hand Pos Z: 0.5021294 Head Pos X: -0.04130459 Head Pos Y: 0.004740104 Head Pos Z: 0.03306413 Head Rot X: 0.2154641 Head Rot Y: -0.02266729 Hand Rot Z: 0.04437145; Visible Hand Error: 0.986 randomnum: 171
 End: 113646.088 Start:  113645.586 Theta: 1.815143 Ball Pos X: -0.1307987 Ball Pos Y: -0.2 Ball Pos Z: 0.5246049 Hand Pos X: -0.1392893 Hand Pos Y: -0.2033606 Hand Pos Z: 0.5295343 Head Pos X: -0.03967404 Head Pos Y: 0.00778918 Head Pos Z: 0.03037739 Head Rot X: 0.2020884 Head Rot Y: -0.01445666 Hand Rot Z: 0.04112828; Visible Hand Error: 0.696 randomnum: 129
 End: 113647.494 Start:  113647.049 Theta: 1.466077 Ball Pos X: 0.05651485 Ball Pos Y: -0.2 Ball Pos Z: 0.5377031 Hand Pos X: 0.0416757 Hand Pos Y: -0.2118038 Hand Pos Z: 0.5410523 Head Pos X: -0.04217482 Head Pos Y: 0.005763665 Head Pos Z: 0.03368235 Head Rot X: 0.2097791 Head Rot Y: 0.001002017 Hand Rot Z: 0.03937937; Invisible Hand Error: 1.807 randomnum: 5
 End: 113648.956 Start:  113648.455 Theta: 1.832596 Ball Pos X: -0.1399344 Ball Pos Y: -0.2 Ball Pos Z: 0.5222422 Hand Pos X: -0.1512715 Hand Pos Y: -0.1947531 Hand Pos Z: 0.5217589 Head Pos X: -0.03601336 Head Pos Y: 0.003998563 Head Pos Z: 0.03601933 Head Rot X: 0.2181911 Head Rot Y: -0.01124386 Hand Rot Z: 0.03664675; Visible Hand Error: 1.24 randomnum: 193
 End: 113651.170 Start:  113649.917 Theta: 2.007129 Ball Pos X: -0.2284949 Ball Pos Y: -0.2 Ball Pos Z: 0.4900088 Hand Pos X: -0.2591541 Hand Pos Y: -0.2005443 Hand Pos Z: 0.4754977 Head Pos X: -0.05583048 Head Pos Y: -0.002308145 Head Pos Z: 0.0473361 Head Rot X: 0.2311911 Head Rot Y: -0.09037802 Hand Rot Z: 0.05195064; Invisible Hand Error: 3.368 randomnum: 2
 End: 113652.966 Start:  113652.381 Theta: 1.361357 Ball Pos X: 0.1124105 Ball Pos Y: -0.2 Ball Pos Z: 0.5288501 Hand Pos X: 0.1219215 Hand Pos Y: -0.2058683 Hand Pos Z: 0.5285376 Head Pos X: -0.04313612 Head Pos Y: 0.007056698 Head Pos Z: 0.02740002 Head Rot X: 0.2048061 Head Rot Y: 0.005689404 Hand Rot Z: 0.04767845; Visible Hand Error: 1.045 randomnum: 172
 End: 113654.693 Start:  113654.108 Theta: 1.32645 Ball Pos X: 0.1307987 Ball Pos Y: -0.2 Ball Pos Z: 0.5246049 Hand Pos X: 0.1319478 Hand Pos Y: -0.2143174 Hand Pos Z: 0.5296056 Head Pos X: -0.04740071 Head Pos Y: 0.005415604 Head Pos Z: 0.02847314 Head Rot X: 0.2077095 Head Rot Y: -0.01089294 Hand Rot Z: 0.05122531; Visible Hand Error: 1.138 randomnum: 172
