# Supplementary material for: Rapid assessment of hand reaching using virtual reality and application in cerebellar stroke
Source: PLoS One. 2022 Sep 29;17(9):e0275220. doi: 10.1371/journal.pone.0275220 (PMC9522266; doi:10.1371/journal.pone.0275220)
Supplement: S1 File — (ZIP) [file pone.0275220.s004.zip › VisInvisHand/ProVRb_016_dataVisInvisHand2021-07-13-10-38-30[1].txt]

VisInvisHand - List of Errors by Trial; Handedness: 1

 End: 103852.067 Start:  103851.539 Theta: 1.343904 Ball Pos X: 0.0691813 Ball Pos Y: -0.2 Ball Pos Z: 0.2996572 Hand Pos X: 0.08562568 Hand Pos Y: -0.2013568 Hand Pos Z: 0.308249 Head Pos X: -0.0109825 Head Pos Y: -0.02934313 Head Pos Z: -0.03067726 Head Rot X: 0.09610569 Head Rot Y: 0.06000534 Hand Rot Z: 0.00880716; Visible Hand Error: 2.29 randomnum: 101
 End: 103853.484 Start:  103853.026 Theta: 1.623156 Ball Pos X: -0.0160954 Ball Pos Y: -0.2 Ball Pos Z: 0.3071179 Hand Pos X: -0.01783929 Hand Pos Y: -0.2117724 Hand Pos Z: 0.3177786 Head Pos X: -0.02012125 Head Pos Y: -0.02770233 Head Pos Z: -0.03209561 Head Rot X: 0.08813085 Head Rot Y: 0.02050591 Hand Rot Z: 0.006960057; Visible Hand Error: 0.627 randomnum: 127
 End: 103854.928 Start:  103854.443 Theta: 1.518436 Ball Pos X: 0.01609537 Ball Pos Y: -0.2 Ball Pos Z: 0.3071179 Hand Pos X: 0.02642465 Hand Pos Y: -0.2505404 Hand Pos Z: 0.3111311 Head Pos X: -0.0195924 Head Pos Y: -0.02894291 Head Pos Z: -0.04106373 Head Rot X: 0.08959616 Head Rot Y: 0.03344577 Hand Rot Z: 0.01181421; Invisible Hand Error: 5.9 randomnum: 58
 End: 103856.386 Start:  103855.956 Theta: 1.32645 Ball Pos X: 0.07440051 Ball Pos Y: -0.2 Ball Pos Z: 0.2984041 Hand Pos X: 0.07021327 Hand Pos Y: -0.2137422 Hand Pos Z: 0.3001932 Head Pos X: -0.0180124 Head Pos Y: -0.02848271 Head Pos Z: -0.04128426 Head Rot X: 0.08890362 Head Rot Y: 0.05211448 Hand Rot Z: 0.01840119; Invisible Hand Error: 1.833 randomnum: 65
 End: 103857.803 Start:  103857.430 Theta: 1.151917 Ball Pos X: 0.1250875 Ball Pos Y: -0.2 Ball Pos Z: 0.2809512 Hand Pos X: 0.1013957 Hand Pos Y: -0.2055099 Hand Pos Z: 0.2933899 Head Pos X: -0.01581067 Head Pos Y: -0.02838132 Head Pos Z: -0.03852862 Head Rot X: 0.08686612 Head Rot Y: 0.06761398 Hand Rot Z: 0.02268556; Visible Hand Error: 4.152 randomnum: 181
 End: 103859.887 Start:  103859.415 Theta: 1.675516 Ball Pos X: -0.03214663 Ball Pos Y: -0.2 Ball Pos Z: 0.3058546 Hand Pos X: -0.04814001 Hand Pos Y: -0.2118774 Hand Pos Z: 0.309303 Head Pos X: -0.02847481 Head Pos Y: -0.02740854 Head Pos Z: -0.03625542 Head Rot X: 0.07902446 Head Rot Y: -0.003057701 Hand Rot Z: 0.02329783; Invisible Hand Error: 2.596 randomnum: 20
 End: 103901.400 Start:  103900.914 Theta: 1.064651 Ball Pos X: 0.149098 Ball Pos Y: -0.2 Ball Pos Z: 0.26898 Hand Pos X: 0.144317 Hand Pos Y: -0.2164307 Hand Pos Z: 0.274455 Head Pos X: -0.01917911 Head Pos Y: -0.03009114 Head Pos Z: -0.03826481 Head Rot X: 0.1003281 Head Rot Y: 0.1022322 Hand Rot Z: 0.04455978; Invisible Hand Error: 2.15 randomnum: 22
 End: 103902.790 Start:  103902.387 Theta: 1.37881 Ball Pos X: 0.05868126 Ball Pos Y: -0.2 Ball Pos Z: 0.301889 Hand Pos X: 0.05926083 Hand Pos Y: -0.21398 Hand Pos Z: 0.3028851 Head Pos X: -0.03145558 Head Pos Y: -0.03015795 Head Pos Z: -0.03805155 Head Rot X: 0.09360453 Head Rot Y: 0.02384032 Hand Rot Z: 0.0326704; Visible Hand Error: 1.699 randomnum: 150
 End: 103904.262 Start:  103903.748 Theta: 1.780236 Ball Pos X: -0.06394105 Ball Pos Y: -0.2 Ball Pos Z: 0.3008189 Hand Pos X: -0.07630043 Hand Pos Y: -0.2120991 Hand Pos Z: 0.30461 Head Pos X: -0.03345808 Head Pos Y: -0.03036797 Head Pos Z: -0.03513294 Head Rot X: 0.09728391 Head Rot Y: -0.0169787 Hand Rot Z: 0.01197968; Invisible Hand Error: 1.988 randomnum: 55
 End: 103905.733 Start:  103905.262 Theta: 1.047198 Ball Pos X: 0.1537697 Ball Pos Y: -0.2 Ball Pos Z: 0.2663369 Hand Pos X: 0.1533071 Hand Pos Y: -0.2052185 Hand Pos Z: 0.2677426 Head Pos X: -0.020652 Head Pos Y: -0.03051904 Head Pos Z: -0.03769022 Head Rot X: 0.1002297 Head Rot Y: 0.08475806 Hand Rot Z: 0.03797249; Invisible Hand Error: 0.618 randomnum: 53
 End: 103907.206 Start:  103906.706 Theta: 1.169371 Ball Pos X: 0.1201652 Ball Pos Y: -0.2 Ball Pos Z: 0.2830915 Hand Pos X: 0.1212087 Hand Pos Y: -0.2128068 Hand Pos Z: 0.285583 Head Pos X: -0.0213224 Head Pos Y: -0.03006998 Head Pos Z: -0.03757745 Head Rot X: 0.09923946 Head Rot Y: 0.07469027 Hand Rot Z: 0.03186587; Invisible Hand Error: 1.411 randomnum: 80
 End: 103908.609 Start:  103908.164 Theta: 1.466077 Ball Pos X: 0.0321466 Ball Pos Y: -0.2 Ball Pos Z: 0.3058546 Hand Pos X: 0.02435602 Hand Pos Y: -0.2207524 Hand Pos Z: 0.3111172 Head Pos X: -0.02483422 Head Pos Y: -0.03077358 Head Pos Z: -0.03678876 Head Rot X: 0.09833199 Head Rot Y: 0.03443801 Hand Rot Z: 0.02328524; Invisible Hand Error: 2.569 randomnum: 59
 End: 103910.067 Start:  103909.554 Theta: 1.134464 Ball Pos X: 0.1299717 Ball Pos Y: -0.2 Ball Pos Z: 0.2787253 Hand Pos X: 0.1478702 Hand Pos Y: -0.2085809 Hand Pos Z: 0.2754343 Head Pos X: -0.009431675 Head Pos Y: -0.03328237 Head Pos Z: -0.0226087 Head Rot X: 0.1176554 Head Rot Y: 0.1171691 Hand Rot Z: 0.02169077; Invisible Hand Error: 2.78 randomnum: 13
 End: 103911.553 Start:  103911.053 Theta: 1.134464 Ball Pos X: 0.1299717 Ball Pos Y: -0.2 Ball Pos Z: 0.2787253 Hand Pos X: 0.1288685 Hand Pos Y: -0.2200533 Hand Pos Z: 0.2808509 Head Pos X: -0.01004434 Head Pos Y: -0.03440267 Head Pos Z: -0.02222711 Head Rot X: 0.123587 Head Rot Y: 0.1177417 Hand Rot Z: 0.02101423; Invisible Hand Error: 2.436 randomnum: 49
 End: 103912.998 Start:  103912.527 Theta: 1.064651 Ball Pos X: 0.149098 Ball Pos Y: -0.2 Ball Pos Z: 0.26898 Hand Pos X: 0.1608821 Hand Pos Y: -0.2062784 Hand Pos Z: 0.2749068 Head Pos X: -0.01549602 Head Pos Y: -0.03257942 Head Pos Z: -0.0235371 Head Rot X: 0.1153262 Head Rot Y: 0.1079628 Hand Rot Z: 0.03699697; Visible Hand Error: 1.127 randomnum: 197
 End: 103914.415 Start:  103913.929 Theta: 1.082104 Ball Pos X: 0.144381 Ball Pos Y: -0.2 Ball Pos Z: 0.2715411 Hand Pos X: 0.1640033 Hand Pos Y: -0.2127066 Hand Pos Z: 0.2697794 Head Pos X: -0.01197332 Head Pos Y: -0.03420734 Head Pos Z: -0.02045137 Head Rot X: 0.120852 Head Rot Y: 0.1188359 Hand Rot Z: 0.03729242; Invisible Hand Error: 2.902 randomnum: 14
 End: 103915.859 Start:  103915.401 Theta: 1.413717 Ball Pos X: 0.04810973 Ball Pos Y: -0.2 Ball Pos Z: 0.303753 Hand Pos X: 0.04015763 Hand Pos Y: -0.21427 Hand Pos Z: 0.3057949 Head Pos X: -0.006027639 Head Pos Y: -0.02761251 Head Pos Z: -0.002653301 Head Rot X: 0.08816035 Head Rot Y: 0.07528123 Hand Rot Z: 0.02466328; Invisible Hand Error: 2.158 randomnum: 45
 End: 103917.345 Start:  103916.846 Theta: 1.832596 Ball Pos X: -0.07959709 Ball Pos Y: -0.2 Ball Pos Z: 0.2970602 Hand Pos X: -0.09165065 Hand Pos Y: -0.2127582 Hand Pos Z: 0.2954004 Head Pos X: -0.02330709 Head Pos Y: -0.0268105 Head Pos Z: -0.01316971 Head Rot X: 0.08212242 Head Rot Y: -0.05383945 Hand Rot Z: 0.00695437; Visible Hand Error: 2.381 randomnum: 139
 End: 103918.720 Start:  103918.263 Theta: 1.256637 Ball Pos X: 0.09503489 Ball Pos Y: -0.2 Ball Pos Z: 0.2924873 Hand Pos X: 0.09854271 Hand Pos Y: -0.2294511 Hand Pos Z: 0.2965895 Head Pos X: -0.006769255 Head Pos Y: -0.03133714 Head Pos Z: -0.01559013 Head Rot X: 0.1085586 Head Rot Y: 0.0754877 Hand Rot Z: 0.02647357; Invisible Hand Error: 3.263 randomnum: 84
 End: 103920.151 Start:  103919.651 Theta: 1.745329 Ball Pos X: -0.05340366 Ball Pos Y: -0.2 Ball Pos Z: 0.3028671 Hand Pos X: -0.07335553 Hand Pos Y: -0.2499321 Hand Pos Z: 0.3035461 Head Pos X: -0.02664644 Head Pos Y: -0.03099436 Head Pos Z: -0.01604074 Head Rot X: 0.1028032 Head Rot Y: -0.009399459 Hand Rot Z: 0.02180999; Invisible Hand Error: 6.339 randomnum: 25
 End: 103921.581 Start:  103921.110 Theta: 1.047198 Ball Pos X: 0.1537697 Ball Pos Y: -0.2 Ball Pos Z: 0.2663369 Hand Pos X: 0.1519292 Hand Pos Y: -0.1945843 Hand Pos Z: 0.2677899 Head Pos X: -0.01041712 Head Pos Y: -0.03203499 Head Pos Z: -0.02073091 Head Rot X: 0.1142167 Head Rot Y: 0.1067941 Hand Rot Z: 0.03738001; Visible Hand Error: 0.828 randomnum: 187
 End: 103923.067 Start:  103922.553 Theta: 1.169371 Ball Pos X: 0.1201652 Ball Pos Y: -0.2 Ball Pos Z: 0.2830915 Hand Pos X: 0.128599 Hand Pos Y: -0.2106662 Hand Pos Z: 0.290828 Head Pos X: -0.02345294 Head Pos Y: -0.03468919 Head Pos Z: -0.01601154 Head Rot X: 0.1245355 Head Rot Y: 0.04897336 Hand Rot Z: 0.03618385; Visible Hand Error: 0.865 randomnum: 172
 End: 103924.456 Start:  103924.026 Theta: 1.64061 Ball Pos X: -0.02145286 Ball Pos Y: -0.2 Ball Pos Z: 0.3067902 Hand Pos X: -0.03699292 Hand Pos Y: -0.2266355 Hand Pos Z: 0.3084148 Head Pos X: -0.02399886 Head Pos Y: -0.03255805 Head Pos Z: -0.01851088 Head Rot X: 0.1150089 Head Rot Y: 0.02034989 Hand Rot Z: 0.02667024; Invisible Hand Error: 3.865 randomnum: 23
 End: 103925.998 Start:  103925.414 Theta: 1.780236 Ball Pos X: -0.06394105 Ball Pos Y: -0.2 Ball Pos Z: 0.3008189 Hand Pos X: -0.100901 Hand Pos Y: -0.2491003 Hand Pos Z: 0.2864161 Head Pos X: -0.02954817 Head Pos Y: -0.03362253 Head Pos Z: -0.01306266 Head Rot X: 0.1172602 Head Rot Y: -0.03489418 Hand Rot Z: 0.009046603; Invisible Hand Error: 8.696 randomnum: 51
 End: 103927.540 Start:  103926.998 Theta: 1.919862 Ball Pos X: -0.1051847 Ball Pos Y: -0.2 Ball Pos Z: 0.2889925 Hand Pos X: -0.1457579 Hand Pos Y: -0.236841 Hand Pos Z: 0.273468 Head Pos X: -0.03157416 Head Pos Y: -0.03507215 Head Pos Z: -0.01005483 Head Rot X: 0.1225644 Head Rot Y: -0.06681085 Hand Rot Z: 0.001482463; Invisible Hand Error: 7.887 randomnum: 10
 End: 103928.943 Start:  103928.568 Theta: 1.43117 Ball Pos X: 0.04280121 Ball Pos Y: -0.2 Ball Pos Z: 0.3045464 Hand Pos X: 0.04691423 Hand Pos Y: -0.2032016 Hand Pos Z: 0.3130933 Head Pos X: -0.01878476 Head Pos Y: -0.03564543 Head Pos Z: -0.01410776 Head Rot X: 0.1271693 Head Rot Y: 0.03574059 Hand Rot Z: 0.02398195; Visible Hand Error: 0.556 randomnum: 118
 End: 103930.332 Start:  103929.901 Theta: 1.658063 Ball Pos X: -0.02680383 Ball Pos Y: -0.2 Ball Pos Z: 0.3063691 Hand Pos X: -0.01432114 Hand Pos Y: -0.2016746 Hand Pos Z: 0.3105803 Head Pos X: -0.01693419 Head Pos Y: -0.03503066 Head Pos Z: -0.01292568 Head Rot X: 0.1243582 Head Rot Y: 0.021593 Hand Rot Z: 0.01256015; Visible Hand Error: 1.98 randomnum: 199
 End: 103931.720 Start:  103931.304 Theta: 1.204277 Ball Pos X: 0.1102122 Ball Pos Y: -0.2 Ball Pos Z: 0.2871127 Hand Pos X: 0.1037879 Hand Pos Y: -0.2210398 Hand Pos Z: 0.292271 Head Pos X: -0.01449251 Head Pos Y: -0.0371213 Head Pos Z: -0.01391155 Head Rot X: 0.1344333 Head Rot Y: 0.06214468 Hand Rot Z: 0.02904979; Invisible Hand Error: 2.718 randomnum: 69
 End: 103933.068 Start:  103932.679 Theta: 1.762783 Ball Pos X: -0.05868129 Ball Pos Y: -0.2 Ball Pos Z: 0.301889 Hand Pos X: -0.057073 Hand Pos Y: -0.1965509 Hand Pos Z: 0.3032162 Head Pos X: -0.03769338 Head Pos Y: -0.03881145 Head Pos Z: -0.00961262 Head Rot X: 0.138455 Head Rot Y: -0.03123708 Hand Rot Z: 0.02814838; Visible Hand Error: 0.61 randomnum: 174
 End: 103934.429 Start:  103933.998 Theta: 1.710423 Ball Pos X: -0.04280124 Ball Pos Y: -0.2 Ball Pos Z: 0.3045464 Hand Pos X: -0.06698266 Hand Pos Y: -0.2321421 Hand Pos Z: 0.3025512 Head Pos X: -0.03059852 Head Pos Y: -0.03762463 Head Pos Z: -0.01005113 Head Rot X: 0.1360395 Head Rot Y: -0.005807616 Hand Rot Z: 0.02666806; Invisible Hand Error: 5.286 randomnum: 50
 End: 103935.817 Start:  103935.470 Theta: 1.43117 Ball Pos X: 0.04280121 Ball Pos Y: -0.2 Ball Pos Z: 0.3045464 Hand Pos X: 0.03454389 Hand Pos Y: -0.1996918 Hand Pos Z: 0.3094708 Head Pos X: -0.01896596 Head Pos Y: -0.03500226 Head Pos Z: -0.01009828 Head Rot X: 0.1219323 Head Rot Y: 0.03033104 Hand Rot Z: 0.02184371; Visible Hand Error: 1.418 randomnum: 195
 End: 103937.151 Start:  103936.762 Theta: 1.500983 Ball Pos X: 0.02145284 Ball Pos Y: -0.2 Ball Pos Z: 0.3067902 Hand Pos X: 0.007185884 Hand Pos Y: -0.2304502 Hand Pos Z: 0.3137394 Head Pos X: -0.02257472 Head Pos Y: -0.03383741 Head Pos Z: -0.01226634 Head Rot X: 0.117927 Head Rot Y: 0.02386701 Hand Rot Z: 0.02514382; Invisible Hand Error: 3.934 randomnum: 43
 End: 103938.568 Start:  103938.095 Theta: 2.024582 Ball Pos X: -0.1348164 Ball Pos Y: -0.2 Ball Pos Z: 0.2764146 Hand Pos X: -0.1360515 Hand Pos Y: -0.2000329 Hand Pos Z: 0.2779349 Head Pos X: -0.03077257 Head Pos Y: -0.03448555 Head Pos Z: -0.007984161 Head Rot X: 0.11964 Head Rot Y: -0.05147189 Hand Rot Z: 0.005684267; Visible Hand Error: 0.172 randomnum: 182
 End: 103940.082 Start:  103939.554 Theta: 1.064651 Ball Pos X: 0.149098 Ball Pos Y: -0.2 Ball Pos Z: 0.26898 Hand Pos X: 0.1753988 Hand Pos Y: -0.1970427 Hand Pos Z: 0.2556626 Head Pos X: -0.01374894 Head Pos Y: -0.0349595 Head Pos Z: -0.0199005 Head Rot X: 0.1273846 Head Rot Y: 0.1201179 Hand Rot Z: 0.06556321; Visible Hand Error: 4.625 randomnum: 158
 End: 103941.332 Start:  103940.985 Theta: 1.448623 Ball Pos X: 0.03747962 Ball Pos Y: -0.2 Ball Pos Z: 0.305247 Hand Pos X: 0.02552807 Hand Pos Y: -0.2038495 Hand Pos Z: 0.3099127 Head Pos X: -0.0260362 Head Pos Y: -0.03350851 Head Pos Z: -0.01707405 Head Rot X: 0.1162982 Head Rot Y: 0.01282026 Hand Rot Z: 0.03000353; Visible Hand Error: 1.93 randomnum: 107
 End: 103942.720 Start:  103942.262 Theta: 1.082104 Ball Pos X: 0.144381 Ball Pos Y: -0.2 Ball Pos Z: 0.2715411 Hand Pos X: 0.1365173 Hand Pos Y: -0.2161177 Hand Pos Z: 0.2766032 Head Pos X: -0.01782984 Head Pos Y: -0.03501353 Head Pos Z: -0.01382035 Head Rot X: 0.1269641 Head Rot Y: 0.088139 Hand Rot Z: 0.04850435; Invisible Hand Error: 2.445 randomnum: 34
 End: 103944.165 Start:  103943.734 Theta: 1.134464 Ball Pos X: 0.1299717 Ball Pos Y: -0.2 Ball Pos Z: 0.2787253 Hand Pos X: 0.1218737 Hand Pos Y: -0.2115069 Hand Pos Z: 0.2830341 Head Pos X: -0.02080098 Head Pos Y: -0.03457069 Head Pos Z: -0.01256067 Head Rot X: 0.1206626 Head Rot Y: 0.0509104 Hand Rot Z: 0.0360976; Invisible Hand Error: 2.011 randomnum: 60
 End: 103945.568 Start:  103945.123 Theta: 1.396263 Ball Pos X: 0.05340363 Ball Pos Y: -0.2 Ball Pos Z: 0.3028672 Hand Pos X: 0.04860996 Hand Pos Y: -0.2262093 Hand Pos Z: 0.303477 Head Pos X: -0.03825939 Head Pos Y: -0.03462425 Head Pos Z: -0.01428479 Head Rot X: 0.1210855 Head Rot Y: -0.002314419 Hand Rot Z: 0.05663492; Invisible Hand Error: 3.398 randomnum: 3
 End: 103947.026 Start:  103946.512 Theta: 1.989675 Ball Pos X: -0.1250875 Ball Pos Y: -0.2 Ball Pos Z: 0.2809512 Hand Pos X: -0.1381257 Hand Pos Y: -0.2039957 Hand Pos Z: 0.2808803 Head Pos X: -0.03975147 Head Pos Y: -0.03346503 Head Pos Z: -0.01235467 Head Rot X: 0.1157959 Head Rot Y: -0.07589319 Hand Rot Z: 0.02497348; Visible Hand Error: 1.833 randomnum: 126
 End: 103948.526 Start:  103947.970 Theta: 1.919862 Ball Pos X: -0.1051847 Ball Pos Y: -0.2 Ball Pos Z: 0.2889925 Hand Pos X: -0.1393993 Hand Pos Y: -0.244296 Hand Pos Z: 0.2738586 Head Pos X: -0.0287531 Head Pos Y: -0.0346967 Head Pos Z: -0.005741954 Head Rot X: 0.1227487 Head Rot Y: -0.04087437 Hand Rot Z: 0.008789423; Invisible Hand Error: 7.852 randomnum: 54
 End: 103949.929 Start:  103949.485 Theta: 1.780236 Ball Pos X: -0.06394105 Ball Pos Y: -0.2 Ball Pos Z: 0.3008189 Hand Pos X: -0.08904144 Hand Pos Y: -0.2337767 Hand Pos Z: 0.2931447 Head Pos X: -0.01933891 Head Pos Y: -0.03412899 Head Pos Z: -0.01086116 Head Rot X: 0.1193568 Head Rot Y: -0.01150569 Hand Rot Z: 0.006468351; Invisible Hand Error: 5.878 randomnum: 5
 End: 103951.373 Start:  103950.943 Theta: 1.134464 Ball Pos X: 0.1299717 Ball Pos Y: -0.2 Ball Pos Z: 0.2787253 Hand Pos X: 0.1281147 Hand Pos Y: -0.1953699 Hand Pos Z: 0.2880122 Head Pos X: -0.01520348 Head Pos Y: -0.04344308 Head Pos Z: -0.01787454 Head Rot X: 0.1620117 Head Rot Y: 0.07477896 Hand Rot Z: 0.03989437; Visible Hand Error: 1.515 randomnum: 142
 End: 103952.763 Start:  103952.290 Theta: 1.151917 Ball Pos X: 0.1250875 Ball Pos Y: -0.2 Ball Pos Z: 0.2809512 Hand Pos X: 0.1354015 Hand Pos Y: -0.1940593 Hand Pos Z: 0.2840703 Head Pos X: -0.01698393 Head Pos Y: -0.03887662 Head Pos Z: -0.01867086 Head Rot X: 0.1416441 Head Rot Y: 0.06177716 Hand Rot Z: 0.03568467; Visible Hand Error: 1.862 randomnum: 179
 End: 103954.110 Start:  103953.666 Theta: 1.58825 Ball Pos X: -0.005367322 Ball Pos Y: -0.2 Ball Pos Z: 0.3074925 Hand Pos X: -0.004186153 Hand Pos Y: -0.1977711 Hand Pos Z: 0.3131877 Head Pos X: -0.02846578 Head Pos Y: -0.03648186 Head Pos Z: -0.01494747 Head Rot X: 0.1300307 Head Rot Y: -0.0009788163 Hand Rot Z: 0.03322168; Visible Hand Error: 0.793 randomnum: 145
 End: 103955.498 Start:  103955.012 Theta: 1.937315 Ball Pos X: -0.1102123 Ball Pos Y: -0.2 Ball Pos Z: 0.2871127 Hand Pos X: -0.13752 Hand Pos Y: -0.2212748 Hand Pos Z: 0.2786065 Head Pos X: -0.03548369 Head Pos Y: -0.03757063 Head Pos Z: -0.009957731 Head Rot X: 0.132048 Head Rot Y: -0.06157917 Hand Rot Z: 0.02176005; Invisible Hand Error: 4.983 randomnum: 62
 End: 103956.887 Start:  103956.456 Theta: 1.204277 Ball Pos X: 0.1102122 Ball Pos Y: -0.2 Ball Pos Z: 0.2871127 Hand Pos X: 0.1152197 Hand Pos Y: -0.2074557 Hand Pos Z: 0.2893966 Head Pos X: -0.016574 Head Pos Y: -0.0390974 Head Pos Z: -0.02182883 Head Rot X: 0.1400245 Head Rot Y: 0.05278902 Hand Rot Z: 0.03637325; Invisible Hand Error: 0.863 randomnum: 38
 End: 103958.359 Start:  103957.832 Theta: 1.047198 Ball Pos X: 0.1537697 Ball Pos Y: -0.2 Ball Pos Z: 0.2663369 Hand Pos X: 0.1662825 Hand Pos Y: -0.1948092 Hand Pos Z: 0.2592695 Head Pos X: -0.01622412 Head Pos Y: -0.03832841 Head Pos Z: -0.01709419 Head Rot X: 0.1397111 Head Rot Y: 0.07372974 Hand Rot Z: 0.04439351; Visible Hand Error: 2.364 randomnum: 171
 End: 103959.637 Start:  103959.234 Theta: 1.53589 Ball Pos X: 0.01073297 Ball Pos Y: -0.2 Ball Pos Z: 0.307352 Hand Pos X: 0.01369554 Hand Pos Y: -0.200812 Hand Pos Z: 0.3135611 Head Pos X: -0.02693629 Head Pos Y: -0.03662258 Head Pos Z: -0.01581043 Head Rot X: 0.1292126 Head Rot Y: 0.00508604 Hand Rot Z: 0.03644628; Visible Hand Error: 0.598 randomnum: 161
 End: 104000.944 Start:  104000.527 Theta: 1.308997 Ball Pos X: 0.07959706 Ball Pos Y: -0.2 Ball Pos Z: 0.2970602 Hand Pos X: 0.08879388 Hand Pos Y: -0.1984075 Hand Pos Z: 0.2972519 Head Pos X: -0.02444649 Head Pos Y: -0.0358507 Head Pos Z: -0.015742 Head Rot X: 0.1268288 Head Rot Y: 0.02387117 Hand Rot Z: 0.04120051; Visible Hand Error: 1.439 randomnum: 112
 End: 104002.263 Start:  104001.818 Theta: 1.169371 Ball Pos X: 0.1201652 Ball Pos Y: -0.2 Ball Pos Z: 0.2830915 Hand Pos X: 0.1214813 Hand Pos Y: -0.2107251 Hand Pos Z: 0.2880042 Head Pos X: -0.01492143 Head Pos Y: -0.03872889 Head Pos Z: -0.01719528 Head Rot X: 0.1393175 Head Rot Y: 0.06282115 Hand Rot Z: 0.02935201; Invisible Hand Error: 0.955 randomnum: 8
 End: 104003.748 Start:  104003.249 Theta: 1.27409 Ball Pos X: 0.0899158 Ball Pos Y: -0.2 Ball Pos Z: 0.2941014 Hand Pos X: 0.08933034 Hand Pos Y: -0.2212595 Hand Pos Z: 0.2971162 Head Pos X: -0.0250437 Head Pos Y: -0.03772771 Head Pos Z: -0.008618236 Head Rot X: 0.1359653 Head Rot Y: 0.04016224 Hand Rot Z: 0.03680087; Invisible Hand Error: 2.468 randomnum: 99
 End: 104005.637 Start:  104005.207 Theta: 1.343904 Ball Pos X: 0.0691813 Ball Pos Y: -0.2 Ball Pos Z: 0.2996572 Hand Pos X: 0.08709786 Hand Pos Y: -0.21594 Hand Pos Z: 0.3006699 Head Pos X: -0.02638006 Head Pos Y: -0.03676033 Head Pos Z: -0.009674072 Head Rot X: 0.1312375 Head Rot Y: 0.02221079 Hand Rot Z: 0.04040975; Invisible Hand Error: 3.051 randomnum: 15
 End: 104007.027 Start:  104006.596 Theta: 1.064651 Ball Pos X: 0.149098 Ball Pos Y: -0.2 Ball Pos Z: 0.26898 Hand Pos X: 0.135707 Hand Pos Y: -0.1998407 Hand Pos Z: 0.2829621 Head Pos X: -0.02249897 Head Pos Y: -0.03614578 Head Pos Z: -0.01172858 Head Rot X: 0.1273246 Head Rot Y: 0.04940045 Hand Rot Z: 0.04517598; Visible Hand Error: 2.893 randomnum: 151
 End: 104008.360 Start:  104007.930 Theta: 1.308997 Ball Pos X: 0.07959706 Ball Pos Y: -0.2 Ball Pos Z: 0.2970602 Hand Pos X: 0.09239592 Hand Pos Y: -0.2038013 Hand Pos Z: 0.2954237 Head Pos X: -0.0264625 Head Pos Y: -0.03595537 Head Pos Z: -0.01275212 Head Rot X: 0.1287655 Head Rot Y: 0.02439021 Hand Rot Z: 0.03799998; Visible Hand Error: 2.007 randomnum: 167
 End: 104009.777 Start:  104009.234 Theta: 2.059489 Ball Pos X: -0.144381 Ball Pos Y: -0.2 Ball Pos Z: 0.2715411 Hand Pos X: -0.1524282 Hand Pos Y: -0.1958795 Hand Pos Z: 0.2713571 Head Pos X: -0.04114321 Head Pos Y: -0.03516567 Head Pos Z: -0.006404579 Head Rot X: 0.1206335 Head Rot Y: -0.08040388 Hand Rot Z: 0.02112643; Visible Hand Error: 1.404 randomnum: 106
 End: 104011.221 Start:  104010.749 Theta: 1.48353 Ball Pos X: 0.0268038 Ball Pos Y: -0.2 Ball Pos Z: 0.3063691 Hand Pos X: 0.01573134 Hand Pos Y: -0.2360604 Hand Pos Z: 0.3133553 Head Pos X: -0.01918578 Head Pos Y: -0.03562969 Head Pos Z: -0.0116089 Head Rot X: 0.1214824 Head Rot Y: 0.02049791 Hand Rot Z: 0.03005678; Invisible Hand Error: 4.289 randomnum: 26
 End: 104012.665 Start:  104012.123 Theta: 1.850049 Ball Pos X: -0.08476934 Ball Pos Y: -0.2 Ball Pos Z: 0.2956258 Hand Pos X: -0.107017 Hand Pos Y: -0.2313836 Hand Pos Z: 0.2918642 Head Pos X: -0.02877581 Head Pos Y: -0.03470293 Head Pos Z: -0.008327067 Head Rot X: 0.1191679 Head Rot Y: -0.04685809 Hand Rot Z: 0.0164056; Invisible Hand Error: 4.965 randomnum: 39
 End: 104014.013 Start:  104013.624 Theta: 1.099557 Ball Pos X: 0.13962 Ball Pos Y: -0.2 Ball Pos Z: 0.2740196 Hand Pos X: 0.1079433 Hand Pos Y: -0.1909967 Hand Pos Z: 0.2937455 Head Pos X: -0.01117288 Head Pos Y: -0.03465015 Head Pos Z: -0.01200038 Head Rot X: 0.1215864 Head Rot Y: 0.06485569 Hand Rot Z: 0.03741884; Visible Hand Error: 6 randomnum: 185
 End: 104015.415 Start:  104014.915 Theta: 1.204277 Ball Pos X: 0.1102122 Ball Pos Y: -0.2 Ball Pos Z: 0.2871127 Hand Pos X: 0.1348431 Hand Pos Y: -0.2078323 Hand Pos Z: 0.2851313 Head Pos X: -0.01865256 Head Pos Y: -0.03548998 Head Pos Z: -0.01166314 Head Rot X: 0.1273957 Head Rot Y: 0.05719338 Hand Rot Z: 0.0465596; Invisible Hand Error: 3.622 randomnum: 36
 End: 104017.304 Start:  104016.874 Theta: 1.448623 Ball Pos X: 0.03747962 Ball Pos Y: -0.2 Ball Pos Z: 0.305247 Hand Pos X: 0.05523846 Hand Pos Y: -0.2041504 Hand Pos Z: 0.313547 Head Pos X: -0.02387056 Head Pos Y: -0.0366447 Head Pos Z: -0.01389772 Head Rot X: 0.131628 Head Rot Y: 0.02004454 Hand Rot Z: 0.02609429; Visible Hand Error: 2.54 randomnum: 119
 End: 104018.734 Start:  104018.332 Theta: 1.58825 Ball Pos X: -0.005367322 Ball Pos Y: -0.2 Ball Pos Z: 0.3074925 Hand Pos X: -0.01877278 Hand Pos Y: -0.205284 Hand Pos Z: 0.3192433 Head Pos X: -0.02932721 Head Pos Y: -0.03681639 Head Pos Z: -0.01430625 Head Rot X: 0.1292585 Head Rot Y: 0.00280045 Hand Rot Z: 0.03579427; Visible Hand Error: 2.016 randomnum: 147
 End: 104020.194 Start:  104019.666 Theta: 1.151917 Ball Pos X: 0.1250875 Ball Pos Y: -0.2 Ball Pos Z: 0.2809512 Hand Pos X: 0.130569 Hand Pos Y: -0.2208301 Hand Pos Z: 0.2799839 Head Pos X: -0.01895237 Head Pos Y: -0.03652641 Head Pos Z: -0.01533979 Head Rot X: 0.128569 Head Rot Y: 0.0713011 Hand Rot Z: 0.04877567; Invisible Hand Error: 2.653 randomnum: 73
 End: 104021.679 Start:  104021.124 Theta: 2.007129 Ball Pos X: -0.1299718 Ball Pos Y: -0.2 Ball Pos Z: 0.2787253 Hand Pos X: -0.1564712 Hand Pos Y: -0.2215825 Hand Pos Z: 0.2682967 Head Pos X: -0.04070067 Head Pos Y: -0.03843746 Head Pos Z: -0.009409606 Head Rot X: 0.1349259 Head Rot Y: -0.0698702 Hand Rot Z: 0.02598329; Invisible Hand Error: 4.991 randomnum: 95
 End: 104023.027 Start:  104022.624 Theta: 1.27409 Ball Pos X: 0.0899158 Ball Pos Y: -0.2 Ball Pos Z: 0.2941014 Hand Pos X: 0.0986478 Hand Pos Y: -0.2044895 Hand Pos Z: 0.2976031 Head Pos X: -0.01520136 Head Pos Y: -0.03872901 Head Pos Z: -0.01655942 Head Rot X: 0.1380775 Head Rot Y: 0.04783334 Hand Rot Z: 0.04019994; Visible Hand Error: 1.125 randomnum: 121
 End: 104024.513 Start:  104023.915 Theta: 2.076942 Ball Pos X: -0.1490981 Ball Pos Y: -0.2 Ball Pos Z: 0.26898 Hand Pos X: -0.1685713 Hand Pos Y: -0.243849 Hand Pos Z: 0.254234 Head Pos X: -0.04513317 Head Pos Y: -0.03762841 Head Pos Z: -0.006790876 Head Rot X: 0.1316323 Head Rot Y: -0.1052931 Hand Rot Z: 0.0188741; Invisible Hand Error: 6.703 randomnum: 63
 End: 104025.874 Start:  104025.471 Theta: 1.466077 Ball Pos X: 0.0321466 Ball Pos Y: -0.2 Ball Pos Z: 0.3058546 Hand Pos X: 0.03955463 Hand Pos Y: -0.1979436 Hand Pos Z: 0.3072811 Head Pos X: -0.01769298 Head Pos Y: -0.03853405 Head Pos Z: -0.01007026 Head Rot X: 0.1379512 Head Rot Y: 0.01964463 Hand Rot Z: 0.02845876; Visible Hand Error: 1.214 randomnum: 108
 End: 104027.444 Start:  104026.763 Theta: 2.059489 Ball Pos X: -0.144381 Ball Pos Y: -0.2 Ball Pos Z: 0.2715411 Hand Pos X: -0.1541334 Hand Pos Y: -0.2396021 Hand Pos Z: 0.2637565 Head Pos X: -0.04367769 Head Pos Y: -0.03527799 Head Pos Z: -0.00881809 Head Rot X: 0.1197632 Head Rot Y: -0.1136307 Hand Rot Z: 0.01176901; Invisible Hand Error: 5.405 randomnum: 89
 End: 104028.902 Start:  104028.471 Theta: 1.623156 Ball Pos X: -0.0160954 Ball Pos Y: -0.2 Ball Pos Z: 0.3071179 Hand Pos X: -0.01135372 Hand Pos Y: -0.1928196 Hand Pos Z: 0.3119233 Head Pos X: -0.01696798 Head Pos Y: -0.03680274 Head Pos Z: -0.009511173 Head Rot X: 0.1296099 Head Rot Y: 0.01717271 Hand Rot Z: 0.02077714; Visible Hand Error: 1.539 randomnum: 123
 End: 104030.152 Start:  104029.804 Theta: 1.500983 Ball Pos X: 0.02145284 Ball Pos Y: -0.2 Ball Pos Z: 0.3067902 Hand Pos X: 0.01630788 Hand Pos Y: -0.1955868 Hand Pos Z: 0.3098879 Head Pos X: -0.02072892 Head Pos Y: -0.03766441 Head Pos Z: -0.009148061 Head Rot X: 0.1339837 Head Rot Y: 0.01658059 Hand Rot Z: 0.02758253; Visible Hand Error: 1.164 randomnum: 169
 End: 104031.457 Start:  104031.041 Theta: 1.448623 Ball Pos X: 0.03747962 Ball Pos Y: -0.2 Ball Pos Z: 0.305247 Hand Pos X: 0.04271122 Hand Pos Y: -0.2011477 Hand Pos Z: 0.3080876 Head Pos X: -0.01635554 Head Pos Y: -0.03779 Head Pos Z: -0.01059997 Head Rot X: 0.1339667 Head Rot Y: 0.03430344 Hand Rot Z: 0.02516444; Visible Hand Error: 0.763 randomnum: 146
 End: 104032.749 Start:  104032.332 Theta: 1.48353 Ball Pos X: 0.0268038 Ball Pos Y: -0.2 Ball Pos Z: 0.3063691 Hand Pos X: 0.02068656 Hand Pos Y: -0.2337679 Hand Pos Z: 0.3096179 Head Pos X: -0.02202997 Head Pos Y: -0.03483784 Head Pos Z: -0.01177472 Head Rot X: 0.1209782 Head Rot Y: 0.02391237 Hand Rot Z: 0.03959918; Invisible Hand Error: 4.071 randomnum: 29
 End: 104034.776 Start:  104034.179 Theta: 1.937315 Ball Pos X: -0.1102123 Ball Pos Y: -0.2 Ball Pos Z: 0.2871127 Hand Pos X: -0.1266907 Hand Pos Y: -0.2505451 Hand Pos Z: 0.2766119 Head Pos X: -0.03355637 Head Pos Y: -0.03460452 Head Pos Z: -0.007505834 Head Rot X: 0.1159132 Head Rot Y: -0.08252452 Hand Rot Z: 0.004453905; Invisible Hand Error: 7.06 randomnum: 7
 End: 104036.207 Start:  104035.679 Theta: 2.059489 Ball Pos X: -0.144381 Ball Pos Y: -0.2 Ball Pos Z: 0.2715411 Hand Pos X: -0.1596932 Hand Pos Y: -0.1975892 Hand Pos Z: 0.2681794 Head Pos X: -0.03508872 Head Pos Y: -0.03451389 Head Pos Z: -0.009452343 Head Rot X: 0.1163138 Head Rot Y: -0.110636 Hand Rot Z: -0.004975699; Visible Hand Error: 2.437 randomnum: 140
 End: 104037.582 Start:  104037.096 Theta: 1.762783 Ball Pos X: -0.05868129 Ball Pos Y: -0.2 Ball Pos Z: 0.301889 Hand Pos X: -0.08230823 Hand Pos Y: -0.2133642 Hand Pos Z: 0.2988778 Head Pos X: -0.02148172 Head Pos Y: -0.03331381 Head Pos Z: -0.01283342 Head Rot X: 0.1129552 Head Rot Y: -0.01966363 Hand Rot Z: 0.01647968; Invisible Hand Error: 3.95 randomnum: 75
 End: 104038.999 Start:  104038.460 Theta: 1.919862 Ball Pos X: -0.1051847 Ball Pos Y: -0.2 Ball Pos Z: 0.2889925 Hand Pos X: -0.136728 Hand Pos Y: -0.2151054 Hand Pos Z: 0.280966 Head Pos X: -0.0262832 Head Pos Y: -0.0337064 Head Pos Z: -0.01036555 Head Rot X: 0.1148835 Head Rot Y: -0.04473572 Hand Rot Z: 0.01279084; Invisible Hand Error: 5.168 randomnum: 48
 End: 104040.332 Start:  104039.915 Theta: 1.064651 Ball Pos X: 0.149098 Ball Pos Y: -0.2 Ball Pos Z: 0.26898 Hand Pos X: 0.1397917 Hand Pos Y: -0.1826703 Hand Pos Z: 0.2835459 Head Pos X: -0.01027086 Head Pos Y: -0.03445345 Head Pos Z: -0.01143533 Head Rot X: 0.1208229 Head Rot Y: 0.07758169 Hand Rot Z: 0.03507815; Visible Hand Error: 3.823 randomnum: 110
 End: 104041.693 Start:  104041.221 Theta: 1.099557 Ball Pos X: 0.13962 Ball Pos Y: -0.2 Ball Pos Z: 0.2740196 Hand Pos X: 0.1455922 Hand Pos Y: -0.2018781 Hand Pos Z: 0.2720043 Head Pos X: -0.02312526 Head Pos Y: -0.03403819 Head Pos Z: -0.01189798 Head Rot X: 0.1204897 Head Rot Y: 0.03237492 Hand Rot Z: 0.04569824; Visible Hand Error: 0.984 randomnum: 160
 End: 104042.985 Start:  104042.513 Theta: 1.867502 Ball Pos X: -0.08991583 Ball Pos Y: -0.2 Ball Pos Z: 0.2941014 Hand Pos X: -0.1017321 Hand Pos Y: -0.2002758 Hand Pos Z: 0.2927538 Head Pos X: -0.0256274 Head Pos Y: -0.03213602 Head Pos Z: -0.01142782 Head Rot X: 0.1081399 Head Rot Y: -0.03809442 Hand Rot Z: 0.01369794; Visible Hand Error: 1.822 randomnum: 129
 End: 104044.360 Start:  104043.888 Theta: 1.832596 Ball Pos X: -0.07959709 Ball Pos Y: -0.2 Ball Pos Z: 0.2970602 Hand Pos X: -0.09880356 Hand Pos Y: -0.2335279 Hand Pos Z: 0.2971259 Head Pos X: -0.02610683 Head Pos Y: -0.03293335 Head Pos Z: -0.009292126 Head Rot X: 0.1106887 Head Rot Y: -0.03099019 Hand Rot Z: 0.02211405; Invisible Hand Error: 4.613 randomnum: 9
 End: 104046.388 Start:  104045.777 Theta: 2.076942 Ball Pos X: -0.1490981 Ball Pos Y: -0.2 Ball Pos Z: 0.26898 Hand Pos X: -0.1656185 Hand Pos Y: -0.2378778 Hand Pos Z: 0.2583968 Head Pos X: -0.02730417 Head Pos Y: -0.03358582 Head Pos Z: -0.007362008 Head Rot X: 0.1127666 Head Rot Y: -0.07252466 Hand Rot Z: 0.004809922; Invisible Hand Error: 5.599 randomnum: 98
 End: 104047.860 Start:  104047.332 Theta: 2.076942 Ball Pos X: -0.1490981 Ball Pos Y: -0.2 Ball Pos Z: 0.26898 Hand Pos X: -0.1650787 Hand Pos Y: -0.1967266 Hand Pos Z: 0.2596822 Head Pos X: -0.02941984 Head Pos Y: -0.03148305 Head Pos Z: -0.008514941 Head Rot X: 0.09946014 Head Rot Y: -0.07696803 Hand Rot Z: 0.01239613; Visible Hand Error: 2.928 randomnum: 138
 End: 104049.234 Start:  104048.763 Theta: 1.658063 Ball Pos X: -0.02680383 Ball Pos Y: -0.2 Ball Pos Z: 0.3063691 Hand Pos X: -0.02864724 Hand Pos Y: -0.2176261 Hand Pos Z: 0.3097885 Head Pos X: -0.01665056 Head Pos Y: -0.03315467 Head Pos Z: -0.008933544 Head Rot X: 0.1113205 Head Rot Y: -0.01097476 Hand Rot Z: 0.02426868; Invisible Hand Error: 1.951 randomnum: 47
 End: 104050.596 Start:  104050.137 Theta: 1.22173 Ball Pos X: 0.1051847 Ball Pos Y: -0.2 Ball Pos Z: 0.2889925 Hand Pos X: 0.1077054 Hand Pos Y: -0.2159623 Hand Pos Z: 0.296217 Head Pos X: -0.01637292 Head Pos Y: -0.03529495 Head Pos Z: -0.0086568 Head Rot X: 0.1270872 Head Rot Y: 0.03631984 Hand Rot Z: 0.02941066; Invisible Hand Error: 1.381 randomnum: 52
 End: 104051.888 Start:  104051.472 Theta: 1.43117 Ball Pos X: 0.04280121 Ball Pos Y: -0.2 Ball Pos Z: 0.3045464 Hand Pos X: 0.05588781 Hand Pos Y: -0.2023015 Hand Pos Z: 0.3096957 Head Pos X: -0.01871181 Head Pos Y: -0.03366721 Head Pos Z: -0.01205021 Head Rot X: 0.1192177 Head Rot Y: 0.01089015 Hand Rot Z: 0.01885824; Visible Hand Error: 1.897 randomnum: 177
 End: 104053.137 Start:  104052.735 Theta: 1.500983 Ball Pos X: 0.02145284 Ball Pos Y: -0.2 Ball Pos Z: 0.3067902 Hand Pos X: 0.01888827 Hand Pos Y: -0.216913 Hand Pos Z: 0.3084005 Head Pos X: -0.01802796 Head Pos Y: -0.03393611 Head Pos Z: -0.01083982 Head Rot X: 0.1172831 Head Rot Y: 0.007570326 Hand Rot Z: 0.02077386; Invisible Hand Error: 2.074 randomnum: 81
 End: 104054.597 Start:  104054.054 Theta: 1.989675 Ball Pos X: -0.1250875 Ball Pos Y: -0.2 Ball Pos Z: 0.2809512 Hand Pos X: -0.1406689 Hand Pos Y: -0.2026192 Hand Pos Z: 0.2775043 Head Pos X: -0.02411941 Head Pos Y: -0.03330714 Head Pos Z: -0.008552015 Head Rot X: 0.1125088 Head Rot Y: -0.05974905 Hand Rot Z: 0.001507847; Visible Hand Error: 2.415 randomnum: 149
 End: 104055.861 Start:  104055.457 Theta: 1.396263 Ball Pos X: 0.05340363 Ball Pos Y: -0.2 Ball Pos Z: 0.3028672 Hand Pos X: 0.05147859 Hand Pos Y: -0.1965643 Hand Pos Z: 0.3072142 Head Pos X: -0.01725671 Head Pos Y: -0.03497478 Head Pos Z: -0.01132244 Head Rot X: 0.1223605 Head Rot Y: 0.01373836 Hand Rot Z: 0.0237274; Visible Hand Error: 0.885 randomnum: 104
 End: 104057.111 Start:  104056.708 Theta: 1.151917 Ball Pos X: 0.1250875 Ball Pos Y: -0.2 Ball Pos Z: 0.2809512 Hand Pos X: 0.08583413 Hand Pos Y: -0.2144136 Hand Pos Z: 0.296858 Head Pos X: -0.01602939 Head Pos Y: -0.03402159 Head Pos Z: -0.01054436 Head Rot X: 0.1180664 Head Rot Y: 0.0326342 Hand Rot Z: 0.02743479; Invisible Hand Error: 6.755 randomnum: 27
 End: 104058.554 Start:  104058.013 Theta: 2.076942 Ball Pos X: -0.1490981 Ball Pos Y: -0.2 Ball Pos Z: 0.26898 Hand Pos X: -0.1643192 Hand Pos Y: -0.1886372 Hand Pos Z: 0.2613358 Head Pos X: -0.03245419 Head Pos Y: -0.03328162 Head Pos Z: -0.007084072 Head Rot X: 0.1130316 Head Rot Y: -0.0829818 Hand Rot Z: 0.002234015; Visible Hand Error: 3.12 randomnum: 144
 End: 104059.888 Start:  104059.431 Theta: 1.082104 Ball Pos X: 0.144381 Ball Pos Y: -0.2 Ball Pos Z: 0.2715411 Hand Pos X: 0.1830613 Hand Pos Y: -0.1995449 Hand Pos Z: 0.2575884 Head Pos X: -0.005334169 Head Pos Y: -0.03276461 Head Pos Z: -0.01182061 Head Rot X: 0.1160925 Head Rot Y: 0.08999296 Hand Rot Z: 0.02917008; Visible Hand Error: 6.276 randomnum: 125
 End: 104101.137 Start:  104100.708 Theta: 1.797689 Ball Pos X: -0.06918132 Ball Pos Y: -0.2 Ball Pos Z: 0.2996572 Hand Pos X: -0.08758105 Hand Pos Y: -0.2231009 Hand Pos Z: 0.2991353 Head Pos X: -0.02702206 Head Pos Y: -0.03258204 Head Pos Z: -0.00904119 Head Rot X: 0.1102782 Head Rot Y: -0.03913324 Hand Rot Z: 0.0173467; Invisible Hand Error: 3.748 randomnum: 70
 End: 104102.374 Start:  104102.013 Theta: 1.675516 Ball Pos X: -0.03214663 Ball Pos Y: -0.2 Ball Pos Z: 0.3058546 Hand Pos X: -0.02624319 Hand Pos Y: -0.2035982 Hand Pos Z: 0.3070387 Head Pos X: -0.02398318 Head Pos Y: -0.03349435 Head Pos Z: -0.007880807 Head Rot X: 0.1152447 Head Rot Y: -0.02322939 Hand Rot Z: 0.02211265; Visible Hand Error: 1.021 randomnum: 136
 End: 104103.735 Start:  104103.235 Theta: 1.937315 Ball Pos X: -0.1102123 Ball Pos Y: -0.2 Ball Pos Z: 0.2871127 Hand Pos X: -0.1172359 Hand Pos Y: -0.2005132 Hand Pos Z: 0.2845038 Head Pos X: -0.02765006 Head Pos Y: -0.03343776 Head Pos Z: -0.004538596 Head Rot X: 0.1139773 Head Rot Y: -0.04685095 Hand Rot Z: 0.01916396; Visible Hand Error: 1.17 randomnum: 178
 End: 104105.083 Start:  104104.638 Theta: 1.553343 Ball Pos X: 0.005367295 Ball Pos Y: -0.2 Ball Pos Z: 0.3074925 Hand Pos X: 0.0202523 Hand Pos Y: -0.1911667 Hand Pos Z: 0.3157324 Head Pos X: -0.0217813 Head Pos Y: -0.03455198 Head Pos Z: -0.005546391 Head Rot X: 0.1207971 Head Rot Y: -0.01313167 Hand Rot Z: 0.01837581; Visible Hand Error: 2.951 randomnum: 143
 End: 104106.430 Start:  104105.930 Theta: 1.937315 Ball Pos X: -0.1102123 Ball Pos Y: -0.2 Ball Pos Z: 0.2871127 Hand Pos X: -0.1241664 Hand Pos Y: -0.1999633 Hand Pos Z: 0.2853863 Head Pos X: -0.02338979 Head Pos Y: -0.03353313 Head Pos Z: -0.003816903 Head Rot X: 0.1145714 Head Rot Y: -0.03957665 Hand Rot Z: 0.009943877; Visible Hand Error: 2.134 randomnum: 132
 End: 104108.291 Start:  104107.832 Theta: 1.710423 Ball Pos X: -0.04280124 Ball Pos Y: -0.2 Ball Pos Z: 0.3045464 Hand Pos X: -0.05752679 Hand Pos Y: -0.2319717 Hand Pos Z: 0.303693 Head Pos X: -0.01944131 Head Pos Y: -0.03318739 Head Pos Z: -0.003413141 Head Rot X: 0.1149925 Head Rot Y: -0.008670467 Hand Rot Z: 0.01489129; Invisible Hand Error: 4.452 randomnum: 76
 End: 104109.735 Start:  104109.193 Theta: 1.919862 Ball Pos X: -0.1051847 Ball Pos Y: -0.2 Ball Pos Z: 0.2889925 Hand Pos X: -0.1222782 Hand Pos Y: -0.2378448 Hand Pos Z: 0.2851831 Head Pos X: -0.02758849 Head Pos Y: -0.03139746 Head Pos Z: -0.0234707 Head Rot X: 0.1055825 Head Rot Y: -0.05024718 Hand Rot Z: 0.005071422; Invisible Hand Error: 5.149 randomnum: 91
 End: 104111.054 Start:  104110.638 Theta: 1.22173 Ball Pos X: 0.1051847 Ball Pos Y: -0.2 Ball Pos Z: 0.2889925 Hand Pos X: 0.09473065 Hand Pos Y: -0.1971127 Hand Pos Z: 0.2948852 Head Pos X: -0.02245945 Head Pos Y: -0.0341123 Head Pos Z: -0.0182783 Head Rot X: 0.1201005 Head Rot Y: 0.02860255 Hand Rot Z: 0.03182253; Visible Hand Error: 1.927 randomnum: 192
 End: 104112.277 Start:  104111.916 Theta: 1.58825 Ball Pos X: -0.005367322 Ball Pos Y: -0.2 Ball Pos Z: 0.3074925 Hand Pos X: 0.009313256 Hand Pos Y: -0.1978574 Hand Pos Z: 0.3108731 Head Pos X: -0.02747804 Head Pos Y: -0.03526324 Head Pos Z: -0.01252466 Head Rot X: 0.1228043 Head Rot Y: -0.01768333 Hand Rot Z: 0.02321093; Visible Hand Error: 2.355 randomnum: 164
 End: 104113.596 Start:  104113.166 Theta: 2.007129 Ball Pos X: -0.1299718 Ball Pos Y: -0.2 Ball Pos Z: 0.2787253 Hand Pos X: -0.1289018 Hand Pos Y: -0.2026939 Hand Pos Z: 0.2814494 Head Pos X: -0.03441587 Head Pos Y: -0.03541285 Head Pos Z: -0.006823421 Head Rot X: 0.123176 Head Rot Y: -0.05915262 Hand Rot Z: 0.02697018; Visible Hand Error: 0.374 randomnum: 155
 End: 104114.999 Start:  104114.597 Theta: 1.186824 Ball Pos X: 0.1152063 Ball Pos Y: -0.2 Ball Pos Z: 0.2851456 Hand Pos X: 0.1214631 Hand Pos Y: -0.1915112 Hand Pos Z: 0.2840194 Head Pos X: -0.01325408 Head Pos Y: -0.0367009 Head Pos Z: -0.008856952 Head Rot X: 0.1294883 Head Rot Y: 0.04497887 Hand Rot Z: 0.03200795; Visible Hand Error: 1.576 randomnum: 113
 End: 104116.305 Start:  104115.833 Theta: 1.291544 Ball Pos X: 0.08476932 Ball Pos Y: -0.2 Ball Pos Z: 0.2956258 Hand Pos X: 0.1060469 Hand Pos Y: -0.211732 Hand Pos Z: 0.2974153 Head Pos X: -0.02253646 Head Pos Y: -0.03325579 Head Pos Z: -0.01675731 Head Rot X: 0.1166217 Head Rot Y: 0.04287623 Hand Rot Z: 0.0407327; Invisible Hand Error: 3.13 randomnum: 83
 End: 104117.638 Start:  104117.166 Theta: 1.256637 Ball Pos X: 0.09503489 Ball Pos Y: -0.2 Ball Pos Z: 0.2924873 Hand Pos X: 0.1041819 Hand Pos Y: -0.2164872 Hand Pos Z: 0.292938 Head Pos X: -0.02108175 Head Pos Y: -0.03514552 Head Pos Z: -0.01214916 Head Rot X: 0.1213701 Head Rot Y: 0.03336934 Hand Rot Z: 0.03534047; Invisible Hand Error: 2.236 randomnum: 21
 End: 104118.902 Start:  104118.513 Theta: 1.32645 Ball Pos X: 0.07440051 Ball Pos Y: -0.2 Ball Pos Z: 0.2984041 Hand Pos X: 0.08629356 Hand Pos Y: -0.1950183 Hand Pos Z: 0.2998523 Head Pos X: -0.02752763 Head Pos Y: -0.03387952 Head Pos Z: -0.01460069 Head Rot X: 0.1190694 Head Rot Y: 0.00432314 Hand Rot Z: 0.03324246; Visible Hand Error: 2.016 randomnum: 162
 End: 104120.167 Start:  104119.764 Theta: 1.27409 Ball Pos X: 0.0899158 Ball Pos Y: -0.2 Ball Pos Z: 0.2941014 Hand Pos X: 0.07692975 Hand Pos Y: -0.2137133 Hand Pos Z: 0.3037083 Head Pos X: -0.02778751 Head Pos Y: -0.03803903 Head Pos Z: -0.007978976 Head Rot X: 0.1353601 Head Rot Y: 0.00222876 Hand Rot Z: 0.04171225; Invisible Hand Error: 2.64 randomnum: 41
 End: 104121.596 Start:  104121.054 Theta: 1.954769 Ball Pos X: -0.1152063 Ball Pos Y: -0.2 Ball Pos Z: 0.2851456 Hand Pos X: -0.1442433 Hand Pos Y: -0.2256548 Hand Pos Z: 0.2743796 Head Pos X: -0.03716433 Head Pos Y: -0.03536183 Head Pos Z: -0.008972943 Head Rot X: 0.1215344 Head Rot Y: -0.07091319 Hand Rot Z: 0.01620783; Invisible Hand Error: 5.6 randomnum: 42
 End: 104122.957 Start:  104122.541 Theta: 1.58825 Ball Pos X: -0.005367322 Ball Pos Y: -0.2 Ball Pos Z: 0.3074925 Hand Pos X: 0.007342342 Hand Pos Y: -0.206619 Hand Pos Z: 0.3165157 Head Pos X: -0.02193666 Head Pos Y: -0.03562203 Head Pos Z: 0.0002444983 Head Rot X: 0.1201584 Head Rot Y: -0.06342976 Hand Rot Z: 0.04416485; Visible Hand Error: 1.953 randomnum: 120
 End: 104124.291 Start:  104123.833 Theta: 1.972222 Ball Pos X: -0.1201652 Ball Pos Y: -0.2 Ball Pos Z: 0.2830915 Hand Pos X: -0.1199445 Hand Pos Y: -0.2062002 Hand Pos Z: 0.2879139 Head Pos X: -0.03662527 Head Pos Y: -0.03421602 Head Pos Z: -0.0170055 Head Rot X: 0.117514 Head Rot Y: -0.07022551 Hand Rot Z: 0.04202922; Visible Hand Error: 0.538 randomnum: 109
 End: 104125.763 Start:  104125.249 Theta: 1.850049 Ball Pos X: -0.08476934 Ball Pos Y: -0.2 Ball Pos Z: 0.2956258 Hand Pos X: -0.1116216 Hand Pos Y: -0.2443722 Hand Pos Z: 0.285742 Head Pos X: -0.02457872 Head Pos Y: -0.03423285 Head Pos Z: -0.02056843 Head Rot X: 0.1148665 Head Rot Y: -0.04352075 Hand Rot Z: 0.009516761; Invisible Hand Error: 7 randomnum: 100
 End: 104127.027 Start:  104126.652 Theta: 1.500983 Ball Pos X: 0.02145284 Ball Pos Y: -0.2 Ball Pos Z: 0.3067902 Hand Pos X: 0.01022293 Hand Pos Y: -0.1973016 Hand Pos Z: 0.3097532 Head Pos X: -0.02595276 Head Pos Y: -0.03507721 Head Pos Z: -0.01835626 Head Rot X: 0.1211847 Head Rot Y: -0.02413994 Hand Rot Z: 0.02995294; Visible Hand Error: 1.859 randomnum: 196
 End: 104128.361 Start:  104127.861 Theta: 2.024582 Ball Pos X: -0.1348164 Ball Pos Y: -0.2 Ball Pos Z: 0.2764146 Hand Pos X: -0.1356421 Hand Pos Y: -0.201738 Hand Pos Z: 0.280412 Head Pos X: -0.02152562 Head Pos Y: -0.03599274 Head Pos Z: -0.01577681 Head Rot X: 0.1233336 Head Rot Y: -0.05960205 Hand Rot Z: 0.009885387; Visible Hand Error: 0.19 randomnum: 130
 End: 104129.708 Start:  104129.361 Theta: 1.186824 Ball Pos X: 0.1152063 Ball Pos Y: -0.2 Ball Pos Z: 0.2851456 Hand Pos X: 0.04658156 Hand Pos Y: -0.1925416 Hand Pos Z: 0.3105335 Head Pos X: -0.01810515 Head Pos Y: -0.03461877 Head Pos Z: -0.01788825 Head Rot X: 0.1197102 Head Rot Y: 0.01788492 Hand Rot Z: 0.03277165; Invisible Hand Error: 11.481 randomnum: 24
 End: 104131.111 Start:  104130.638 Theta: 1.047198 Ball Pos X: 0.1537697 Ball Pos Y: -0.2 Ball Pos Z: 0.2663369 Hand Pos X: 0.1840683 Hand Pos Y: -0.2023703 Hand Pos Z: 0.2491816 Head Pos X: -0.02040258 Head Pos Y: -0.03595144 Head Pos Z: -0.01677471 Head Rot X: 0.1275066 Head Rot Y: 0.04939276 Hand Rot Z: 0.05518986; Invisible Hand Error: 5.406 randomnum: 82
 End: 104132.402 Start:  104131.958 Theta: 1.151917 Ball Pos X: 0.1250875 Ball Pos Y: -0.2 Ball Pos Z: 0.2809512 Hand Pos X: 0.16036 Hand Pos Y: -0.1941095 Hand Pos Z: 0.2665214 Head Pos X: -0.02160281 Head Pos Y: -0.03562069 Head Pos Z: -0.01345271 Head Rot X: 0.1261029 Head Rot Y: 0.03996738 Hand Rot Z: 0.0472544; Visible Hand Error: 6.027 randomnum: 114
 End: 104133.805 Start:  104133.208 Theta: 2.024582 Ball Pos X: -0.1348164 Ball Pos Y: -0.2 Ball Pos Z: 0.2764146 Hand Pos X: -0.1612623 Hand Pos Y: -0.2245984 Hand Pos Z: 0.2612497 Head Pos X: -0.0431861 Head Pos Y: -0.03339982 Head Pos Z: -0.009555697 Head Rot X: 0.1106871 Head Rot Y: -0.1030272 Hand Rot Z: 0.02843959; Invisible Hand Error: 5.64 randomnum: 97
 End: 104135.235 Start:  104134.736 Theta: 2.059489 Ball Pos X: -0.144381 Ball Pos Y: -0.2 Ball Pos Z: 0.2715411 Hand Pos X: -0.1590428 Hand Pos Y: -0.2046851 Hand Pos Z: 0.2666606 Head Pos X: -0.02856401 Head Pos Y: -0.03516856 Head Pos Z: -0.01164359 Head Rot X: 0.120117 Head Rot Y: -0.07571314 Hand Rot Z: 0.01181376; Visible Hand Error: 2.38 randomnum: 194
 End: 104137.125 Start:  104136.666 Theta: 1.832596 Ball Pos X: -0.07959709 Ball Pos Y: -0.2 Ball Pos Z: 0.2970602 Hand Pos X: -0.08273596 Hand Pos Y: -0.2014437 Hand Pos Z: 0.3064294 Head Pos X: -0.02528471 Head Pos Y: -0.03620732 Head Pos Z: -0.009886086 Head Rot X: 0.1256701 Head Rot Y: -0.04745706 Hand Rot Z: 0.01837198; Visible Hand Error: 0.641 randomnum: 186
 End: 104138.458 Start:  104138.013 Theta: 1.27409 Ball Pos X: 0.0899158 Ball Pos Y: -0.2 Ball Pos Z: 0.2941014 Hand Pos X: 0.1093373 Hand Pos Y: -0.205123 Hand Pos Z: 0.2941427 Head Pos X: -0.01590186 Head Pos Y: -0.03841072 Head Pos Z: -0.00733459 Head Rot X: 0.1383762 Head Rot Y: 0.06550398 Hand Rot Z: 0.05425565; Visible Hand Error: 2.844 randomnum: 135
 End: 104139.833 Start:  104139.333 Theta: 1.500983 Ball Pos X: 0.02145284 Ball Pos Y: -0.2 Ball Pos Z: 0.3067902 Hand Pos X: 0.0342277 Hand Pos Y: -0.1957365 Hand Pos Z: 0.3058187 Head Pos X: -0.02231723 Head Pos Y: -0.03583404 Head Pos Z: -0.01130325 Head Rot X: 0.1263239 Head Rot Y: 0.008744185 Hand Rot Z: 0.03396437; Invisible Hand Error: 2.088 randomnum: 94
 End: 104141.138 Start:  104140.722 Theta: 1.815143 Ball Pos X: -0.07440054 Ball Pos Y: -0.2 Ball Pos Z: 0.2984041 Hand Pos X: -0.08482615 Hand Pos Y: -0.2050732 Hand Pos Z: 0.3019615 Head Pos X: -0.03185296 Head Pos Y: -0.0356243 Head Pos Z: -0.007783413 Head Rot X: 0.1248565 Head Rot Y: -0.05816935 Hand Rot Z: 0.017615; Visible Hand Error: 1.423 randomnum: 188
 End: 104142.472 Start:  104141.999 Theta: 1.797689 Ball Pos X: -0.06918132 Ball Pos Y: -0.2 Ball Pos Z: 0.2996572 Hand Pos X: -0.07595482 Hand Pos Y: -0.2033311 Hand Pos Z: 0.3057338 Head Pos X: -0.02858064 Head Pos Y: -0.03556406 Head Pos Z: -0.006094873 Head Rot X: 0.123171 Head Rot Y: -0.04461545 Hand Rot Z: 0.01810382; Visible Hand Error: 0.823 randomnum: 173
 End: 104143.805 Start:  104143.347 Theta: 1.396263 Ball Pos X: 0.05340363 Ball Pos Y: -0.2 Ball Pos Z: 0.3028672 Hand Pos X: 0.05193988 Hand Pos Y: -0.2159726 Hand Pos Z: 0.3051401 Head Pos X: -0.01359564 Head Pos Y: -0.03654611 Head Pos Z: -0.008002877 Head Rot X: 0.1291439 Head Rot Y: 0.03603973 Hand Rot Z: 0.02818404; Invisible Hand Error: 1.889 randomnum: 4
 End: 104145.111 Start:  104144.708 Theta: 1.361357 Ball Pos X: 0.06394102 Ball Pos Y: -0.2 Ball Pos Z: 0.3008189 Hand Pos X: 0.0648835 Hand Pos Y: -0.2098965 Hand Pos Z: 0.3044726 Head Pos X: -0.01471806 Head Pos Y: -0.03706244 Head Pos Z: -0.0066576 Head Rot X: 0.1312608 Head Rot Y: 0.05228845 Hand Rot Z: 0.03091889; Invisible Hand Error: 0.952 randomnum: 31
 End: 104146.945 Start:  104146.486 Theta: 1.710423 Ball Pos X: -0.04280124 Ball Pos Y: -0.2 Ball Pos Z: 0.3045464 Hand Pos X: -0.05495776 Hand Pos Y: -0.2096015 Hand Pos Z: 0.306438 Head Pos X: -0.02666706 Head Pos Y: -0.03472561 Head Pos Z: -0.007009506 Head Rot X: 0.1198747 Head Rot Y: -0.01261217 Hand Rot Z: 0.02728477; Invisible Hand Error: 2.025 randomnum: 19
 End: 104148.250 Start:  104147.805 Theta: 1.64061 Ball Pos X: -0.02145286 Ball Pos Y: -0.2 Ball Pos Z: 0.3067902 Hand Pos X: -0.02884425 Hand Pos Y: -0.2032155 Hand Pos Z: 0.3147262 Head Pos X: -0.0244489 Head Pos Y: -0.03459871 Head Pos Z: -0.0062204 Head Rot X: 0.1186124 Head Rot Y: -0.009828322 Hand Rot Z: 0.02678818; Invisible Hand Error: 1.08 randomnum: 2
 End: 104149.652 Start:  104149.083 Theta: 2.042035 Ball Pos X: -0.13962 Ball Pos Y: -0.2 Ball Pos Z: 0.2740196 Hand Pos X: -0.1483867 Hand Pos Y: -0.2300598 Hand Pos Z: 0.2709707 Head Pos X: -0.03503069 Head Pos Y: -0.03455001 Head Pos Z: -0.004933715 Head Rot X: 0.1176921 Head Rot Y: -0.07749096 Hand Rot Z: 0.01424087; Invisible Hand Error: 3.897 randomnum: 66
 End: 104151.000 Start:  104150.527 Theta: 1.53589 Ball Pos X: 0.01073297 Ball Pos Y: -0.2 Ball Pos Z: 0.307352 Hand Pos X: 0.02005291 Hand Pos Y: -0.1973958 Hand Pos Z: 0.307076 Head Pos X: -0.02237582 Head Pos Y: -0.03387085 Head Pos Z: -0.007771313 Head Rot X: 0.1170094 Head Rot Y: 0.0008360147 Hand Rot Z: 0.02901644; Invisible Hand Error: 1.502 randomnum: 35
 End: 104152.333 Start:  104151.874 Theta: 1.32645 Ball Pos X: 0.07440051 Ball Pos Y: -0.2 Ball Pos Z: 0.2984041 Hand Pos X: 0.07881813 Hand Pos Y: -0.2104829 Hand Pos Z: 0.3032776 Head Pos X: -0.01483738 Head Pos Y: -0.0348278 Head Pos Z: -0.008134425 Head Rot X: 0.1235587 Head Rot Y: 0.04978262 Hand Rot Z: 0.03277791; Invisible Hand Error: 0.976 randomnum: 18
 End: 104153.638 Start:  104153.222 Theta: 1.448623 Ball Pos X: 0.03747962 Ball Pos Y: -0.2 Ball Pos Z: 0.305247 Hand Pos X: 0.0302872 Hand Pos Y: -0.2212857 Hand Pos Z: 0.3081891 Head Pos X: -0.02244246 Head Pos Y: -0.03387877 Head Pos Z: -0.009464681 Head Rot X: 0.1174013 Head Rot Y: 0.01944558 Hand Rot Z: 0.03213157; Invisible Hand Error: 2.761 randomnum: 67
 End: 104154.958 Start:  104154.458 Theta: 1.047198 Ball Pos X: 0.1537697 Ball Pos Y: -0.2 Ball Pos Z: 0.2663369 Hand Pos X: 0.1632031 Hand Pos Y: -0.1979175 Hand Pos Z: 0.2686032 Head Pos X: -0.01516974 Head Pos Y: -0.03371787 Head Pos Z: -0.01546317 Head Rot X: 0.1182779 Head Rot Y: 0.08168583 Hand Rot Z: 0.04087786; Visible Hand Error: 1.367 randomnum: 115
 End: 104156.264 Start:  104155.819 Theta: 1.518436 Ball Pos X: 0.01609537 Ball Pos Y: -0.2 Ball Pos Z: 0.3071179 Hand Pos X: 0.01181938 Hand Pos Y: -0.2171451 Hand Pos Z: 0.3089615 Head Pos X: -0.0202387 Head Pos Y: -0.03470469 Head Pos Z: -0.01089936 Head Rot X: 0.1197287 Head Rot Y: 0.01982649 Hand Rot Z: 0.01733622; Invisible Hand Error: 2.151 randomnum: 61
 End: 104157.528 Start:  104157.125 Theta: 1.239184 Ball Pos X: 0.100125 Ball Pos Y: -0.2 Ball Pos Z: 0.2907842 Hand Pos X: 0.07087106 Hand Pos Y: -0.209947 Hand Pos Z: 0.3004638 Head Pos X: -0.01771021 Head Pos Y: -0.03434452 Head Pos Z: -0.0110386 Head Rot X: 0.1202456 Head Rot Y: 0.05202931 Hand Rot Z: 0.03421108; Invisible Hand Error: 4.913 randomnum: 17
 End: 104158.874 Start:  104158.416 Theta: 1.256637 Ball Pos X: 0.09503489 Ball Pos Y: -0.2 Ball Pos Z: 0.2924873 Hand Pos X: 0.1170604 Hand Pos Y: -0.1983454 Hand Pos Z: 0.2916046 Head Pos X: -0.01974484 Head Pos Y: -0.03484026 Head Pos Z: -0.02063674 Head Rot X: 0.1216772 Head Rot Y: 0.05404636 Hand Rot Z: 0.02963146; Visible Hand Error: 3.351 randomnum: 166
 End: 104200.181 Start:  104159.694 Theta: 1.047198 Ball Pos X: 0.1537697 Ball Pos Y: -0.2 Ball Pos Z: 0.2663369 Hand Pos X: 0.1720641 Hand Pos Y: -0.1960843 Hand Pos Z: 0.2574272 Head Pos X: -0.01361018 Head Pos Y: -0.03573424 Head Pos Z: -0.02654368 Head Rot X: 0.1197173 Head Rot Y: 0.0911015 Hand Rot Z: 0.03718304; Visible Hand Error: 3.238 randomnum: 137
 End: 104201.375 Start:  104200.972 Theta: 1.308997 Ball Pos X: 0.07959706 Ball Pos Y: -0.2 Ball Pos Z: 0.2970602 Hand Pos X: 0.08219111 Hand Pos Y: -0.1983006 Hand Pos Z: 0.2986856 Head Pos X: -0.01839283 Head Pos Y: -0.03560862 Head Pos Z: -0.02494842 Head Rot X: 0.1176364 Head Rot Y: 0.04997451 Hand Rot Z: 0.02184633; Visible Hand Error: 0.525 randomnum: 117
 End: 104202.722 Start:  104202.208 Theta: 1.239184 Ball Pos X: 0.100125 Ball Pos Y: -0.2 Ball Pos Z: 0.2907842 Hand Pos X: 0.1140739 Hand Pos Y: -0.2047819 Hand Pos Z: 0.289426 Head Pos X: -0.02497941 Head Pos Y: -0.03516796 Head Pos Z: -0.02200133 Head Rot X: 0.1212874 Head Rot Y: 0.0435595 Hand Rot Z: 0.03725303; Invisible Hand Error: 2.125 randomnum: 88
 End: 104204.041 Start:  104203.542 Theta: 1.919862 Ball Pos X: -0.1051847 Ball Pos Y: -0.2 Ball Pos Z: 0.2889925 Hand Pos X: -0.1235619 Hand Pos Y: -0.2256296 Hand Pos Z: 0.2834486 Head Pos X: -0.03044215 Head Pos Y: -0.03463265 Head Pos Z: -0.01737446 Head Rot X: 0.1171967 Head Rot Y: -0.0436444 Hand Rot Z: 0.01118496; Invisible Hand Error: 4.248 randomnum: 57
 End: 104205.416 Start:  104204.972 Theta: 1.117011 Ball Pos X: 0.1348164 Ball Pos Y: -0.2 Ball Pos Z: 0.2764146 Hand Pos X: 0.1343401 Hand Pos Y: -0.1955699 Hand Pos Z: 0.2842851 Head Pos X: -0.01218337 Head Pos Y: -0.03567028 Head Pos Z: -0.01737446 Head Rot X: 0.1238189 Head Rot Y: 0.07508931 Hand Rot Z: 0.03457258; Visible Hand Error: 1.301 randomnum: 190
 End: 104206.791 Start:  104206.250 Theta: 1.972222 Ball Pos X: -0.1201652 Ball Pos Y: -0.2 Ball Pos Z: 0.2830915 Hand Pos X: -0.143652 Hand Pos Y: -0.2200339 Hand Pos Z: 0.2750258 Head Pos X: -0.03230596 Head Pos Y: -0.03455728 Head Pos Z: -0.01383752 Head Rot X: 0.1160564 Head Rot Y: -0.04547471 Hand Rot Z: 0.01600486; Invisible Hand Error: 4.433 randomnum: 68
 End: 104208.097 Start:  104207.625 Theta: 1.710423 Ball Pos X: -0.04280124 Ball Pos Y: -0.2 Ball Pos Z: 0.3045464 Hand Pos X: -0.04171887 Hand Pos Y: -0.1951723 Hand Pos Z: 0.3072219 Head Pos X: -0.02328682 Head Pos Y: -0.03383529 Head Pos Z: -0.01431376 Head Rot X: 0.1152839 Head Rot Y: -0.01139028 Hand Rot Z: 0.01821438; Visible Hand Error: 0.876 randomnum: 103
 End: 104209.278 Start:  104208.903 Theta: 1.32645 Ball Pos X: 0.07440051 Ball Pos Y: -0.2 Ball Pos Z: 0.2984041 Hand Pos X: 0.07130875 Hand Pos Y: -0.2022184 Hand Pos Z: 0.2992938 Head Pos X: -0.02049667 Head Pos Y: -0.03468281 Head Pos Z: -0.01499742 Head Rot X: 0.1185168 Head Rot Y: 0.02008958 Hand Rot Z: 0.02827057; Visible Hand Error: 0.573 randomnum: 180
 End: 104210.680 Start:  104210.125 Theta: 1.064651 Ball Pos X: 0.149098 Ball Pos Y: -0.2 Ball Pos Z: 0.26898 Hand Pos X: 0.1681259 Hand Pos Y: -0.2062773 Hand Pos Z: 0.2628503 Head Pos X: -0.02100393 Head Pos Y: -0.03446114 Head Pos Z: -0.01350826 Head Rot X: 0.1192904 Head Rot Y: 0.05427193 Hand Rot Z: 0.05068107; Visible Hand Error: 3.045 randomnum: 152
 End: 104211.931 Start:  104211.417 Theta: 1.902409 Ball Pos X: -0.1001251 Ball Pos Y: -0.2 Ball Pos Z: 0.2907842 Hand Pos X: -0.1081732 Hand Pos Y: -0.2021454 Hand Pos Z: 0.2950249 Head Pos X: -0.03428799 Head Pos Y: -0.0346719 Head Pos Z: -0.01021576 Head Rot X: 0.1169859 Head Rot Y: -0.04177697 Hand Rot Z: 0.02640378; Visible Hand Error: 0.995 randomnum: 156
 End: 104213.194 Start:  104212.765 Theta: 1.37881 Ball Pos X: 0.05868126 Ball Pos Y: -0.2 Ball Pos Z: 0.301889 Hand Pos X: 0.06751109 Hand Pos Y: -0.197043 Hand Pos Z: 0.306428 Head Pos X: -0.01536822 Head Pos Y: -0.03520426 Head Pos Z: -0.01266593 Head Rot X: 0.1226451 Head Rot Y: 0.03647161 Hand Rot Z: 0.02404046; Visible Hand Error: 1.506 randomnum: 131
 End: 104214.529 Start:  104213.972 Theta: 2.024582 Ball Pos X: -0.1348164 Ball Pos Y: -0.2 Ball Pos Z: 0.2764146 Hand Pos X: -0.1483642 Hand Pos Y: -0.1957379 Hand Pos Z: 0.2696652 Head Pos X: -0.03416991 Head Pos Y: -0.03356802 Head Pos Z: -0.008114994 Head Rot X: 0.1143374 Head Rot Y: -0.05528459 Hand Rot Z: 0.01695768; Visible Hand Error: 2.441 randomnum: 124
 End: 104215.862 Start:  104215.347 Theta: 1.22173 Ball Pos X: 0.1051847 Ball Pos Y: -0.2 Ball Pos Z: 0.2889925 Hand Pos X: 0.1171216 Hand Pos Y: -0.2186898 Hand Pos Z: 0.2877125 Head Pos X: -0.009903461 Head Pos Y: -0.03385195 Head Pos Z: -0.0125106 Head Rot X: 0.1180674 Head Rot Y: 0.06694821 Hand Rot Z: 0.02821006; Invisible Hand Error: 2.76 randomnum: 72
 End: 104217.222 Start:  104216.708 Theta: 1.815143 Ball Pos X: -0.07440054 Ball Pos Y: -0.2 Ball Pos Z: 0.2984041 Hand Pos X: -0.0892842 Hand Pos Y: -0.2206645 Hand Pos Z: 0.2946678 Head Pos X: -0.02568087 Head Pos Y: -0.03357145 Head Pos Z: -0.01013398 Head Rot X: 0.1110445 Head Rot Y: -0.02687394 Hand Rot Z: 0.01586029; Invisible Hand Error: 3.504 randomnum: 92
 End: 104218.555 Start:  104218.097 Theta: 1.605703 Ball Pos X: -0.010733 Ball Pos Y: -0.2 Ball Pos Z: 0.307352 Hand Pos X: -0.006186739 Hand Pos Y: -0.2107878 Hand Pos Z: 0.3176553 Head Pos X: -0.021725 Head Pos Y: -0.03294808 Head Pos Z: -0.01106054 Head Rot X: 0.1118423 Head Rot Y: -0.002458811 Hand Rot Z: 0.02211833; Visible Hand Error: 0.907 randomnum: 165
 End: 104220.319 Start:  104219.805 Theta: 1.780236 Ball Pos X: -0.06394105 Ball Pos Y: -0.2 Ball Pos Z: 0.3008189 Hand Pos X: -0.08253569 Hand Pos Y: -0.2309116 Hand Pos Z: 0.2955112 Head Pos X: -0.02646437 Head Pos Y: -0.03315523 Head Pos Z: -0.008930743 Head Rot X: 0.1109711 Head Rot Y: -0.01913653 Hand Rot Z: 0.02205299; Invisible Hand Error: 4.913 randomnum: 86
 End: 104221.597 Start:  104221.097 Theta: 2.007129 Ball Pos X: -0.1299718 Ball Pos Y: -0.2 Ball Pos Z: 0.2787253 Hand Pos X: -0.1435491 Hand Pos Y: -0.2103106 Hand Pos Z: 0.2720915 Head Pos X: -0.0304988 Head Pos Y: -0.03231353 Head Pos Z: -0.008301675 Head Rot X: 0.1077332 Head Rot Y: -0.0492424 Hand Rot Z: 0.01412468; Visible Hand Error: 2.689 randomnum: 170
 End: 104223.472 Start:  104222.389 Theta: 2.007129 Ball Pos X: -0.1299718 Ball Pos Y: -0.2 Ball Pos Z: 0.2787253 Hand Pos X: -0.1547286 Hand Pos Y: -0.2446541 Hand Pos Z: 0.2673055 Head Pos X: -0.03376251 Head Pos Y: -0.03047442 Head Pos Z: -0.01064605 Head Rot X: 0.1025238 Head Rot Y: -0.08416789 Hand Rot Z: 0.01894016; Invisible Hand Error: 6.742 randomnum: 96
 End: 104224.986 Start:  104224.458 Theta: 2.024582 Ball Pos X: -0.1348164 Ball Pos Y: -0.2 Ball Pos Z: 0.2764146 Hand Pos X: -0.1531662 Hand Pos Y: -0.2090015 Hand Pos Z: 0.2725763 Head Pos X: -0.03317386 Head Pos Y: -0.03341383 Head Pos Z: -0.008874536 Head Rot X: 0.1106779 Head Rot Y: -0.07995848 Hand Rot Z: 0.01457213; Visible Hand Error: 2.875 randomnum: 134
 End: 104226.416 Start:  104225.861 Theta: 1.919862 Ball Pos X: -0.1051847 Ball Pos Y: -0.2 Ball Pos Z: 0.2889925 Hand Pos X: -0.1303812 Hand Pos Y: -0.2108279 Hand Pos Z: 0.2835193 Head Pos X: -0.02079013 Head Pos Y: -0.03420764 Head Pos Z: -0.008545935 Head Rot X: 0.1161197 Head Rot Y: -0.03958981 Hand Rot Z: 0.006594334; Invisible Hand Error: 4.041 randomnum: 87
 End: 104227.819 Start:  104227.319 Theta: 1.902409 Ball Pos X: -0.1001251 Ball Pos Y: -0.2 Ball Pos Z: 0.2907842 Hand Pos X: -0.1143788 Hand Pos Y: -0.2178446 Hand Pos Z: 0.2908586 Head Pos X: -0.02050391 Head Pos Y: -0.03359786 Head Pos Z: -0.007835031 Head Rot X: 0.1123258 Head Rot Y: -0.03937662 Hand Rot Z: 0.008310769; Invisible Hand Error: 2.752 randomnum: 79
 End: 104229.112 Start:  104228.722 Theta: 1.396263 Ball Pos X: 0.05340363 Ball Pos Y: -0.2 Ball Pos Z: 0.3028672 Hand Pos X: 0.05998228 Hand Pos Y: -0.1965984 Hand Pos Z: 0.3055742 Head Pos X: -0.01569057 Head Pos Y: -0.03412014 Head Pos Z: -0.008866489 Head Rot X: 0.1177464 Head Rot Y: 0.02116812 Hand Rot Z: 0.02413752; Visible Hand Error: 1.209 randomnum: 183
 End: 104230.445 Start:  104229.958 Theta: 1.256637 Ball Pos X: 0.09503489 Ball Pos Y: -0.2 Ball Pos Z: 0.2924873 Hand Pos X: 0.115977 Hand Pos Y: -0.2090677 Hand Pos Z: 0.2905509 Head Pos X: -0.02096957 Head Pos Y: -0.03280333 Head Pos Z: -0.0150339 Head Rot X: 0.1123842 Head Rot Y: 0.0327616 Hand Rot Z: 0.03570722; Visible Hand Error: 3.22 randomnum: 168
 End: 104231.737 Start:  104231.250 Theta: 1.710423 Ball Pos X: -0.04280124 Ball Pos Y: -0.2 Ball Pos Z: 0.3045464 Hand Pos X: -0.04858339 Hand Pos Y: -0.2039152 Hand Pos Z: 0.3086098 Head Pos X: -0.02677423 Head Pos Y: -0.03088143 Head Pos Z: -0.01336664 Head Rot X: 0.09824932 Head Rot Y: -0.02157451 Hand Rot Z: 0.02566243; Visible Hand Error: 0.798 randomnum: 133
 End: 104233.139 Start:  104232.584 Theta: 1.989675 Ball Pos X: -0.1250875 Ball Pos Y: -0.2 Ball Pos Z: 0.2809512 Hand Pos X: -0.1345896 Hand Pos Y: -0.2043568 Hand Pos Z: 0.2774167 Head Pos X: -0.03101492 Head Pos Y: -0.03135931 Head Pos Z: -0.01313514 Head Rot X: 0.1030601 Head Rot Y: -0.05613531 Hand Rot Z: 0.0147257; Visible Hand Error: 1.649 randomnum: 116
 End: 104234.389 Start:  104233.958 Theta: 1.239184 Ball Pos X: 0.100125 Ball Pos Y: -0.2 Ball Pos Z: 0.2907842 Hand Pos X: 0.1036849 Hand Pos Y: -0.1999631 Hand Pos Z: 0.2904164 Head Pos X: -0.01105531 Head Pos Y: -0.03320813 Head Pos Z: -0.01361877 Head Rot X: 0.1138426 Head Rot Y: 0.04992419 Hand Rot Z: 0.02815409; Visible Hand Error: 0.548 randomnum: 141
 End: 104236.292 Start:  104235.236 Theta: 1.047198 Ball Pos X: 0.1537697 Ball Pos Y: -0.2 Ball Pos Z: 0.2663369 Hand Pos X: 0.1583696 Hand Pos Y: -0.2269292 Hand Pos Z: 0.2672752 Head Pos X: -0.004803166 Head Pos Y: -0.03283992 Head Pos Z: -0.01340204 Head Rot X: 0.1158791 Head Rot Y: 0.09538299 Hand Rot Z: 0.02679976; Invisible Hand Error: 3.155 randomnum: 32
 End: 104237.653 Start:  104237.250 Theta: 1.413717 Ball Pos X: 0.04810973 Ball Pos Y: -0.2 Ball Pos Z: 0.303753 Hand Pos X: 0.04725571 Hand Pos Y: -0.2078035 Hand Pos Z: 0.3055799 Head Pos X: -0.02329338 Head Pos Y: -0.03413844 Head Pos Z: -0.01038533 Head Rot X: 0.1185988 Head Rot Y: 0.0130166 Hand Rot Z: 0.02860977; Invisible Hand Error: 0.883 randomnum: 28
 End: 104238.931 Start:  104238.514 Theta: 1.169371 Ball Pos X: 0.1201652 Ball Pos Y: -0.2 Ball Pos Z: 0.2830915 Hand Pos X: 0.09112388 Hand Pos Y: -0.1996944 Hand Pos Z: 0.2948273 Head Pos X: -0.02150536 Head Pos Y: -0.0338828 Head Pos Z: -0.008627355 Head Rot X: 0.1150288 Head Rot Y: 0.01958682 Hand Rot Z: 0.03279879; Visible Hand Error: 4.888 randomnum: 102
 End: 104240.945 Start:  104240.403 Theta: 1.954769 Ball Pos X: -0.1152063 Ball Pos Y: -0.2 Ball Pos Z: 0.2851456 Hand Pos X: -0.1249406 Hand Pos Y: -0.2005279 Hand Pos Z: 0.2857922 Head Pos X: -0.03333503 Head Pos Y: -0.03328443 Head Pos Z: -0.006411195 Head Rot X: 0.1103326 Head Rot Y: -0.06021342 Hand Rot Z: 0.01803671; Visible Hand Error: 1.388 randomnum: 122
 End: 104242.333 Start:  104241.751 Theta: 2.007129 Ball Pos X: -0.1299718 Ball Pos Y: -0.2 Ball Pos Z: 0.2787253 Hand Pos X: -0.1337997 Hand Pos Y: -0.199798 Hand Pos Z: 0.2785611 Head Pos X: -0.02833372 Head Pos Y: -0.03204119 Head Pos Z: -0.009297729 Head Rot X: 0.1057308 Head Rot Y: -0.04957363 Hand Rot Z: 0.008124679; Visible Hand Error: 0.571 randomnum: 111
 End: 104243.639 Start:  104243.112 Theta: 1.239184 Ball Pos X: 0.100125 Ball Pos Y: -0.2 Ball Pos Z: 0.2907842 Hand Pos X: 0.1189351 Hand Pos Y: -0.1886802 Hand Pos Z: 0.2865987 Head Pos X: -0.008922845 Head Pos Y: -0.03357574 Head Pos Z: -0.01135999 Head Rot X: 0.115214 Head Rot Y: 0.06797456 Hand Rot Z: 0.02865999; Invisible Hand Error: 3.461 randomnum: 56
 End: 104244.889 Start:  104244.445 Theta: 1.58825 Ball Pos X: -0.005367322 Ball Pos Y: -0.2 Ball Pos Z: 0.3074925 Hand Pos X: -0.01346355 Hand Pos Y: -0.2156833 Hand Pos Z: 0.3096868 Head Pos X: -0.02271685 Head Pos Y: -0.03310522 Head Pos Z: -0.00904882 Head Rot X: 0.11081 Head Rot Y: -0.005141099 Hand Rot Z: 0.02260879; Invisible Hand Error: 2.178 randomnum: 6
 End: 104246.251 Start:  104245.722 Theta: 1.937315 Ball Pos X: -0.1102123 Ball Pos Y: -0.2 Ball Pos Z: 0.2871127 Hand Pos X: -0.1142976 Hand Pos Y: -0.205163 Hand Pos Z: 0.2904396 Head Pos X: -0.02862287 Head Pos Y: -0.0318442 Head Pos Z: -0.009847224 Head Rot X: 0.1035158 Head Rot Y: -0.04790761 Hand Rot Z: 0.01340383; Visible Hand Error: 0.491 randomnum: 176
 End: 104247.555 Start:  104247.084 Theta: 1.553343 Ball Pos X: 0.005367295 Ball Pos Y: -0.2 Ball Pos Z: 0.3074925 Hand Pos X: 0.004142512 Hand Pos Y: -0.2149388 Hand Pos Z: 0.3106208 Head Pos X: -0.02108252 Head Pos Y: -0.03074592 Head Pos Z: -0.01286262 Head Rot X: 0.1019543 Head Rot Y: 0.006071515 Hand Rot Z: 0.02177457; Invisible Hand Error: 1.654 randomnum: 40
 End: 104248.863 Start:  104248.403 Theta: 1.762783 Ball Pos X: -0.05868129 Ball Pos Y: -0.2 Ball Pos Z: 0.301889 Hand Pos X: -0.05909326 Hand Pos Y: -0.2074566 Hand Pos Z: 0.3017787 Head Pos X: -0.02038157 Head Pos Y: -0.03249139 Head Pos Z: -0.008988798 Head Rot X: 0.1092315 Head Rot Y: -0.008123711 Hand Rot Z: 0.01752212; Visible Hand Error: 0.971 randomnum: 148
 End: 104250.875 Start:  104249.765 Theta: 1.727876 Ball Pos X: -0.04810975 Ball Pos Y: -0.2 Ball Pos Z: 0.303753 Hand Pos X: -0.07130203 Hand Pos Y: -0.2319946 Hand Pos Z: 0.3009536 Head Pos X: -0.02102232 Head Pos Y: -0.0302701 Head Pos Z: -0.01034802 Head Rot X: 0.1001601 Head Rot Y: -0.0144489 Hand Rot Z: 0.01593494; Invisible Hand Error: 5.224 randomnum: 71
 End: 104252.403 Start:  104251.834 Theta: 2.024582 Ball Pos X: -0.1348164 Ball Pos Y: -0.2 Ball Pos Z: 0.2764146 Hand Pos X: -0.1355076 Hand Pos Y: -0.1999862 Hand Pos Z: 0.2781991 Head Pos X: -0.02556559 Head Pos Y: -0.03293976 Head Pos Z: -0.009884179 Head Rot X: 0.1078196 Head Rot Y: -0.04863182 Hand Rot Z: 0.004442762; Visible Hand Error: 0.166 randomnum: 159
 End: 104253.819 Start:  104253.265 Theta: 1.151917 Ball Pos X: 0.1250875 Ball Pos Y: -0.2 Ball Pos Z: 0.2809512 Hand Pos X: 0.143764 Hand Pos Y: -0.187897 Hand Pos Z: 0.2720852 Head Pos X: -0.013006 Head Pos Y: -0.0388785 Head Pos Z: -0.02391177 Head Rot X: 0.1411416 Head Rot Y: 0.07656219 Hand Rot Z: 0.02494987; Invisible Hand Error: 3.642 randomnum: 44
 End: 104255.167 Start:  104254.668 Theta: 1.832596 Ball Pos X: -0.07959709 Ball Pos Y: -0.2 Ball Pos Z: 0.2970602 Hand Pos X: -0.0794737 Hand Pos Y: -0.1959591 Hand Pos Z: 0.3004541 Head Pos X: -0.02410829 Head Pos Y: -0.0349212 Head Pos Z: -0.01300842 Head Rot X: 0.11962 Head Rot Y: -0.01826476 Hand Rot Z: 0.006135331; Visible Hand Error: 0.819 randomnum: 191
 End: 104257.112 Start:  104256.014 Theta: 1.972222 Ball Pos X: -0.1201652 Ball Pos Y: -0.2 Ball Pos Z: 0.2830915 Hand Pos X: -0.1383979 Hand Pos Y: -0.2281983 Hand Pos Z: 0.2782145 Head Pos X: -0.03355744 Head Pos Y: -0.03228784 Head Pos Z: -0.006149769 Head Rot X: 0.1117927 Head Rot Y: -0.07488314 Hand Rot Z: 0.03050289; Invisible Hand Error: 4.317 randomnum: 37
 End: 104258.501 Start:  104258.070 Theta: 1.815143 Ball Pos X: -0.07440054 Ball Pos Y: -0.2 Ball Pos Z: 0.2984041 Hand Pos X: -0.06796199 Hand Pos Y: -0.200005 Hand Pos Z: 0.3068421 Head Pos X: -0.02556393 Head Pos Y: -0.03218198 Head Pos Z: -0.008469045 Head Rot X: 0.1089168 Head Rot Y: -0.04276372 Hand Rot Z: 0.02364744; Visible Hand Error: 1.391 randomnum: 200
 End: 104259.987 Start:  104259.376 Theta: 1.151917 Ball Pos X: 0.1250875 Ball Pos Y: -0.2 Ball Pos Z: 0.2809512 Hand Pos X: 0.1384118 Hand Pos Y: -0.2167192 Hand Pos Z: 0.2787586 Head Pos X: -0.01018277 Head Pos Y: -0.0336909 Head Pos Z: -0.007061064 Head Rot X: 0.1182611 Head Rot Y: 0.05454485 Hand Rot Z: 0.03497711; Visible Hand Error: 2.697 randomnum: 163
 End: 104301.709 Start:  104301.251 Theta: 1.48353 Ball Pos X: 0.0268038 Ball Pos Y: -0.2 Ball Pos Z: 0.3063691 Hand Pos X: 0.03807092 Hand Pos Y: -0.2008697 Hand Pos Z: 0.3102964 Head Pos X: -0.02690279 Head Pos Y: -0.03464785 Head Pos Z: -0.006729484 Head Rot X: 0.1219161 Head Rot Y: -0.004946698 Hand Rot Z: 0.03902739; Invisible Hand Error: 1.705 randomnum: 46
 End: 104303.028 Start:  104302.556 Theta: 1.745329 Ball Pos X: -0.05340366 Ball Pos Y: -0.2 Ball Pos Z: 0.3028671 Hand Pos X: -0.06251746 Hand Pos Y: -0.2175576 Hand Pos Z: 0.3051916 Head Pos X: -0.02444071 Head Pos Y: -0.0333288 Head Pos Z: -0.007137656 Head Rot X: 0.1123324 Head Rot Y: -0.02195131 Hand Rot Z: 0.02319734; Invisible Hand Error: 2.3 randomnum: 90
 End: 104304.375 Start:  104303.903 Theta: 1.780236 Ball Pos X: -0.06394105 Ball Pos Y: -0.2 Ball Pos Z: 0.3008189 Hand Pos X: -0.0705948 Hand Pos Y: -0.2017865 Hand Pos Z: 0.3013833 Head Pos X: -0.02275047 Head Pos Y: -0.03355435 Head Pos Z: -0.006284058 Head Rot X: 0.1111253 Head Rot Y: -0.02784874 Hand Rot Z: 0.01301716; Visible Hand Error: 0.993 randomnum: 189
 End: 104305.653 Start:  104305.209 Theta: 1.413717 Ball Pos X: 0.04810973 Ball Pos Y: -0.2 Ball Pos Z: 0.303753 Hand Pos X: 0.04821647 Hand Pos Y: -0.2231969 Hand Pos Z: 0.3053729 Head Pos X: -0.02329737 Head Pos Y: -0.0327459 Head Pos Z: -0.0073632 Head Rot X: 0.1100409 Head Rot Y: 0.01251495 Hand Rot Z: 0.031841; Invisible Hand Error: 2.791 randomnum: 77
 End: 104307.000 Start:  104306.556 Theta: 1.518436 Ball Pos X: 0.01609537 Ball Pos Y: -0.2 Ball Pos Z: 0.3071179 Hand Pos X: 0.009656817 Hand Pos Y: -0.2229873 Hand Pos Z: 0.3079017 Head Pos X: -0.02446812 Head Pos Y: -0.03306732 Head Pos Z: -0.006883204 Head Rot X: 0.109528 Head Rot Y: 0.002736117 Hand Rot Z: 0.02928922; Invisible Hand Error: 3.029 randomnum: 74
 End: 104308.265 Start:  104307.862 Theta: 1.48353 Ball Pos X: 0.0268038 Ball Pos Y: -0.2 Ball Pos Z: 0.3063691 Hand Pos X: 0.03061562 Hand Pos Y: -0.202346 Hand Pos Z: 0.3139737 Head Pos X: -0.02710789 Head Pos Y: -0.0323509 Head Pos Z: -0.005164325 Head Rot X: 0.1062731 Head Rot Y: 0.005367508 Hand Rot Z: 0.03570352; Visible Hand Error: 0.598 randomnum: 154
 End: 104309.709 Start:  104309.112 Theta: 1.867502 Ball Pos X: -0.08991583 Ball Pos Y: -0.2 Ball Pos Z: 0.2941014 Hand Pos X: -0.1006383 Hand Pos Y: -0.2403827 Hand Pos Z: 0.2898934 Head Pos X: -0.02954441 Head Pos Y: -0.03189421 Head Pos Z: -0.003755689 Head Rot X: 0.1035644 Head Rot Y: -0.02488909 Hand Rot Z: 0.02148459; Invisible Hand Error: 5.33 randomnum: 16
 End: 104311.098 Start:  104310.584 Theta: 1.850049 Ball Pos X: -0.08476934 Ball Pos Y: -0.2 Ball Pos Z: 0.2956258 Hand Pos X: -0.09097132 Hand Pos Y: -0.2109492 Hand Pos Z: 0.3004265 Head Pos X: -0.02623278 Head Pos Y: -0.03283077 Head Pos Z: -0.003664792 Head Rot X: 0.1075052 Head Rot Y: -0.02918472 Hand Rot Z: 0.01357432; Visible Hand Error: 1.117 randomnum: 157
 End: 104312.445 Start:  104311.917 Theta: 1.448623 Ball Pos X: 0.03747962 Ball Pos Y: -0.2 Ball Pos Z: 0.305247 Hand Pos X: 0.03037687 Hand Pos Y: -0.2315384 Hand Pos Z: 0.3057744 Head Pos X: -0.02265763 Head Pos Y: -0.03389511 Head Pos Z: -0.005365074 Head Rot X: 0.1140047 Head Rot Y: 0.01218721 Hand Rot Z: 0.02704554; Invisible Hand Error: 4.108 randomnum: 78
 End: 104313.875 Start:  104313.278 Theta: 1.902409 Ball Pos X: -0.1001251 Ball Pos Y: -0.2 Ball Pos Z: 0.2907842 Hand Pos X: -0.1119163 Hand Pos Y: -0.2324138 Hand Pos Z: 0.2860528 Head Pos X: -0.02736217 Head Pos Y: -0.03388974 Head Pos Z: -0.0009084344 Head Rot X: 0.1126925 Head Rot Y: -0.02546153 Hand Rot Z: 0.01412191; Invisible Hand Error: 4.512 randomnum: 93
 End: 104315.236 Start:  104314.778 Theta: 1.48353 Ball Pos X: 0.0268038 Ball Pos Y: -0.2 Ball Pos Z: 0.3063691 Hand Pos X: 0.02037589 Hand Pos Y: -0.2207831 Hand Pos Z: 0.3069382 Head Pos X: -0.0224168 Head Pos Y: -0.03361398 Head Pos Z: -0.005273104 Head Rot X: 0.112896 Head Rot Y: 0.006237977 Hand Rot Z: 0.02000472; Invisible Hand Error: 2.812 randomnum: 33
 End: 104317.181 Start:  104316.098 Theta: 1.797689 Ball Pos X: -0.06918132 Ball Pos Y: -0.2 Ball Pos Z: 0.2996572 Hand Pos X: -0.1013789 Hand Pos Y: -0.2385569 Hand Pos Z: 0.2955197 Head Pos X: -0.02708495 Head Pos Y: -0.03102428 Head Pos Z: -0.003839433 Head Rot X: 0.1013784 Head Rot Y: -0.02578015 Hand Rot Z: 0.01685265; Invisible Hand Error: 6.497 randomnum: 11
 End: 104318.765 Start:  104318.181 Theta: 2.024582 Ball Pos X: -0.1348164 Ball Pos Y: -0.2 Ball Pos Z: 0.2764146 Hand Pos X: -0.1559561 Hand Pos Y: -0.2266697 Hand Pos Z: 0.2643995 Head Pos X: -0.03178465 Head Pos Y: -0.03343466 Head Pos Z: -0.002173126 Head Rot X: 0.1103668 Head Rot Y: -0.04798453 Hand Rot Z: 0.02174415; Invisible Hand Error: 5.047 randomnum: 64
 End: 104320.181 Start:  104319.723 Theta: 1.396263 Ball Pos X: 0.05340363 Ball Pos Y: -0.2 Ball Pos Z: 0.3028672 Hand Pos X: 0.06651935 Hand Pos Y: -0.1918468 Hand Pos Z: 0.3041339 Head Pos X: -0.01954097 Head Pos Y: -0.03449625 Head Pos Z: -0.006776094 Head Rot X: 0.1163999 Head Rot Y: 0.03068485 Hand Rot Z: 0.02423103; Visible Hand Error: 2.417 randomnum: 198
 End: 104322.084 Start:  104321.042 Theta: 1.151917 Ball Pos X: 0.1250875 Ball Pos Y: -0.2 Ball Pos Z: 0.2809512 Hand Pos X: 0.1124076 Hand Pos Y: -0.2441644 Hand Pos Z: 0.2840903 Head Pos X: -0.01319671 Head Pos Y: -0.03238752 Head Pos Z: -0.0030334 Head Rot X: 0.1034479 Head Rot Y: 0.07482249 Hand Rot Z: 0.03759431; Invisible Hand Error: 5.925 randomnum: 12
 End: 104323.529 Start:  104323.098 Theta: 1.658063 Ball Pos X: -0.02680383 Ball Pos Y: -0.2 Ball Pos Z: 0.3063691 Hand Pos X: -0.0276207 Hand Pos Y: -0.1978392 Hand Pos Z: 0.3076171 Head Pos X: -0.02845222 Head Pos Y: -0.0318324 Head Pos Z: -0.003922939 Head Rot X: 0.104531 Head Rot Y: -0.005221446 Hand Rot Z: 0.02933024; Visible Hand Error: 0.41 randomnum: 128
 End: 104324.862 Start:  104324.362 Theta: 1.186824 Ball Pos X: 0.1152063 Ball Pos Y: -0.2 Ball Pos Z: 0.2851456 Hand Pos X: 0.1252719 Hand Pos Y: -0.2114215 Hand Pos Z: 0.2823595 Head Pos X: -0.01911277 Head Pos Y: -0.03137052 Head Pos Z: -0.00709182 Head Rot X: 0.1044422 Head Rot Y: 0.05163659 Hand Rot Z: 0.03730302; Invisible Hand Error: 2.096 randomnum: 30
 End: 104326.251 Start:  104325.793 Theta: 1.850049 Ball Pos X: -0.08476934 Ball Pos Y: -0.2 Ball Pos Z: 0.2956258 Hand Pos X: -0.08423071 Hand Pos Y: -0.2004434 Hand Pos Z: 0.304265 Head Pos X: -0.02955639 Head Pos Y: -0.03098884 Head Pos Z: -0.004600525 Head Rot X: 0.09965997 Head Rot Y: -0.03033105 Hand Rot Z: 0.02152935; Visible Hand Error: 0.767 randomnum: 175
 End: 104327.736 Start:  104327.139 Theta: 1.989675 Ball Pos X: -0.1250875 Ball Pos Y: -0.2 Ball Pos Z: 0.2809512 Hand Pos X: -0.1409774 Hand Pos Y: -0.2059442 Hand Pos Z: 0.2775462 Head Pos X: -0.03014624 Head Pos Y: -0.03038263 Head Pos Z: -0.004347086 Head Rot X: 0.09482653 Head Rot Y: -0.05064115 Hand Rot Z: 0.01327798; Visible Hand Error: 2.489 randomnum: 184
 End: 104329.056 Start:  104328.584 Theta: 1.58825 Ball Pos X: -0.005367322 Ball Pos Y: -0.2 Ball Pos Z: 0.3074925 Hand Pos X: -0.005589172 Hand Pos Y: -0.192585 Hand Pos Z: 0.3088854 Head Pos X: -0.01813197 Head Pos Y: -0.0311628 Head Pos Z: -0.009947479 Head Rot X: 0.1004944 Head Rot Y: 0.008899838 Hand Rot Z: 0.01840176; Visible Hand Error: 1.099 randomnum: 105
 End: 104330.514 Start:  104329.932 Theta: 2.042035 Ball Pos X: -0.13962 Ball Pos Y: -0.2 Ball Pos Z: 0.2740196 Hand Pos X: -0.14885 Hand Pos Y: -0.2525914 Hand Pos Z: 0.2670003 Head Pos X: -0.02742028 Head Pos Y: -0.03186554 Head Pos Z: -0.004836559 Head Rot X: 0.1035545 Head Rot Y: -0.04264788 Hand Rot Z: 0.01385353; Invisible Hand Error: 6.753 randomnum: 85
 End: 104331.903 Start:  104331.459 Theta: 1.710423 Ball Pos X: -0.04280124 Ball Pos Y: -0.2 Ball Pos Z: 0.3045464 Hand Pos X: -0.046443 Hand Pos Y: -0.1987778 Hand Pos Z: 0.3075413 Head Pos X: -0.02214545 Head Pos Y: -0.03344122 Head Pos Z: -0.003732502 Head Rot X: 0.1117243 Head Rot Y: -0.005307262 Hand Rot Z: 0.01977666; Visible Hand Error: 0.671 randomnum: 193
 End: 104333.195 Start:  104332.765 Theta: 1.780236 Ball Pos X: -0.06394105 Ball Pos Y: -0.2 Ball Pos Z: 0.3008189 Hand Pos X: -0.06805632 Hand Pos Y: -0.1958222 Hand Pos Z: 0.3022624 Head Pos X: -0.02194434 Head Pos Y: -0.03247082 Head Pos Z: -0.004547358 Head Rot X: 0.1062913 Head Rot Y: -0.01847776 Hand Rot Z: 0.01693361; Visible Hand Error: 0.942 randomnum: 153
 End: 104334.585 Start:  104334.098 Theta: 1.239184 Ball Pos X: 0.100125 Ball Pos Y: -0.2 Ball Pos Z: 0.2907842 Hand Pos X: 0.1092118 Hand Pos Y: -0.2063008 Hand Pos Z: 0.2949458 Head Pos X: -0.01230088 Head Pos Y: -0.03046304 Head Pos Z: -0.01106256 Head Rot X: 0.1018561 Head Rot Y: 0.04321935 Hand Rot Z: 0.0169997; Visible Hand Error: 1.127 randomnum: 153
