# Supplementary material for: Rapid assessment of hand reaching using virtual reality and application in cerebellar stroke
Source: PLoS One. 2022 Sep 29;17(9):e0275220. doi: 10.1371/journal.pone.0275220 (PMC9522266; doi:10.1371/journal.pone.0275220)
Supplement: S1 File — (ZIP) [file pone.0275220.s004.zip › VisInvisHand/ProVRb_008_dataVisInvisHand2021-06-04-15-36-48[1].txt]

VisInvisHand - List of Errors by Trial; Handedness: 1

 End: 153738.766 Start:  153737.735 Theta: 1.919862 Ball Pos X: -0.2159139 Ball Pos Y: -0.2 Ball Pos Z: 0.5932184 Hand Pos X: -0.2232383 Hand Pos Y: -0.2086433 Hand Pos Z: 0.5908868 Head Pos X: -0.01437652 Head Pos Y: -0.01351398 Head Pos Z: -0.001823962 Head Rot X: 0.1645912 Head Rot Y: -0.09352016 Hand Rot Z: 0.009459047; Visible Hand Error: 0.964 randomnum: 101
 End: 153741.202 Start:  153740.324 Theta: 1.745329 Ball Pos X: -0.1096224 Ball Pos Y: -0.2 Ball Pos Z: 0.6216992 Hand Pos X: -0.1382809 Hand Pos Y: -0.2561494 Hand Pos Z: 0.6155879 Head Pos X: -0.01142514 Head Pos Y: -0.01674032 Head Pos Z: 0.003482103 Head Rot X: 0.1818369 Head Rot Y: -0.07192966 Hand Rot Z: 0.01706481; Invisible Hand Error: 5.164 randomnum: 85
 End: 153743.220 Start:  153742.607 Theta: 1.343904 Ball Pos X: 0.1420093 Ball Pos Y: -0.2 Ball Pos Z: 0.61511 Hand Pos X: 0.1418058 Hand Pos Y: -0.1418786 Hand Pos Z: 0.6156536 Head Pos X: -0.01384771 Head Pos Y: -0.01807481 Head Pos Z: 0.0004435778 Head Rot X: 0.1757662 Head Rot Y: -0.06236425 Hand Rot Z: 0.03384842; Visible Hand Error: 4.922 randomnum: 148
 End: 153744.988 Start:  153744.404 Theta: 1.343904 Ball Pos X: 0.1420093 Ball Pos Y: -0.2 Ball Pos Z: 0.61511 Hand Pos X: 0.1475509 Hand Pos Y: -0.1633639 Hand Pos Z: 0.6142218 Head Pos X: -0.01615679 Head Pos Y: -0.01999298 Head Pos Z: -0.0009684563 Head Rot X: 0.177547 Head Rot Y: -0.06553036 Hand Rot Z: 0.03412542; Visible Hand Error: 3.118 randomnum: 198
 End: 153748.678 Start:  153747.969 Theta: 1.815143 Ball Pos X: -0.1527229 Ball Pos Y: -0.2 Ball Pos Z: 0.6125379 Hand Pos X: -0.1575963 Hand Pos Y: -0.1984376 Hand Pos Z: 0.6187167 Head Pos X: -0.01042008 Head Pos Y: -0.01620755 Head Pos Z: 0.001687407 Head Rot X: 0.1796168 Head Rot Y: -0.07424544 Hand Rot Z: 0.01045601; Visible Hand Error: 0.418 randomnum: 131
 End: 153750.557 Start:  153749.806 Theta: 1.500983 Ball Pos X: 0.04403651 Ball Pos Y: -0.2 Ball Pos Z: 0.6297521 Hand Pos X: 0.05585855 Hand Pos Y: -0.2425237 Hand Pos Z: 0.6357064 Head Pos X: -0.0114007 Head Pos Y: -0.01826301 Head Pos Z: 0.003511071 Head Rot X: 0.1773927 Head Rot Y: -0.07248828 Hand Rot Z: 0.02355955; Invisible Hand Error: 3.371 randomnum: 43
 End: 153752.660 Start:  153751.852 Theta: 2.042035 Ball Pos X: -0.2865997 Ball Pos Y: -0.2 Ball Pos Z: 0.5624834 Hand Pos X: -0.2997356 Hand Pos Y: -0.2411263 Hand Pos Z: 0.556192 Head Pos X: -0.01445162 Head Pos Y: -0.01515397 Head Pos Z: 0.008375168 Head Rot X: 0.1730863 Head Rot Y: -0.06631441 Hand Rot Z: -0.004894771; Invisible Hand Error: 3.537 randomnum: 89
 End: 153754.637 Start:  153753.970 Theta: 1.500983 Ball Pos X: 0.04403651 Ball Pos Y: -0.2 Ball Pos Z: 0.6297521 Hand Pos X: 0.04037061 Hand Pos Y: -0.2103741 Hand Pos Z: 0.6417261 Head Pos X: -0.001848578 Head Pos Y: -0.01448995 Head Pos Z: 0.005597532 Head Rot X: 0.1701837 Head Rot Y: -0.06896778 Hand Rot Z: 0.004580847; Invisible Hand Error: 0.66 randomnum: 14
 End: 153759.902 Start:  153759.093 Theta: 2.024582 Ball Pos X: -0.2767393 Ball Pos Y: -0.2 Ball Pos Z: 0.5673996 Hand Pos X: -0.2979003 Hand Pos Y: -0.1831478 Hand Pos Z: 0.5614288 Head Pos X: -0.0005637407 Head Pos Y: -0.01249179 Head Pos Z: 0.006372809 Head Rot X: 0.1672135 Head Rot Y: -0.05438852 Hand Rot Z: -0.01493291; Visible Hand Error: 2.398 randomnum: 109
 End: 153801.920 Start:  153801.140 Theta: 1.867502 Ball Pos X: -0.1845713 Ball Pos Y: -0.2 Ball Pos Z: 0.6037055 Hand Pos X: -0.1699698 Hand Pos Y: -0.2685078 Hand Pos Z: 0.6200022 Head Pos X: -0.006520987 Head Pos Y: -0.01092741 Head Pos Z: 0.004916072 Head Rot X: 0.1623238 Head Rot Y: -0.08442394 Hand Rot Z: -0.001748877; Invisible Hand Error: 5.325 randomnum: 7
 End: 153803.910 Start:  153803.256 Theta: 1.605703 Ball Pos X: -0.02203175 Ball Pos Y: -0.2 Ball Pos Z: 0.6309053 Hand Pos X: -0.02696182 Hand Pos Y: -0.1709461 Hand Pos Z: 0.6389298 Head Pos X: -0.003842115 Head Pos Y: -0.01039356 Head Pos Z: 0.003840089 Head Rot X: 0.1604607 Head Rot Y: -0.06777304 Hand Rot Z: 0.001960658; Visible Hand Error: 2.643 randomnum: 102
 End: 153805.930 Start:  153805.206 Theta: 1.692969 Ball Pos X: -0.07693493 Ball Pos Y: -0.2 Ball Pos Z: 0.6265844 Hand Pos X: -0.08582805 Hand Pos Y: -0.2168307 Hand Pos Z: 0.6259909 Head Pos X: -0.008549571 Head Pos Y: -0.01245928 Head Pos Z: 0.006632388 Head Rot X: 0.1690938 Head Rot Y: -0.06640513 Hand Rot Z: 0.004423292; Invisible Hand Error: 1.563 randomnum: 22
 End: 153807.837 Start:  153807.154 Theta: 1.675516 Ball Pos X: -0.0659878 Ball Pos Y: -0.2 Ball Pos Z: 0.6278316 Hand Pos X: -0.08075258 Hand Pos Y: -0.2412537 Hand Pos Z: 0.6286665 Head Pos X: -0.007978916 Head Pos Y: -0.01316082 Head Pos Z: 0.006835818 Head Rot X: 0.1680524 Head Rot Y: -0.07774648 Hand Rot Z: 0.003105991; Invisible Hand Error: 3.489 randomnum: 83
 End: 153809.758 Start:  153809.090 Theta: 1.413717 Ball Pos X: 0.09875544 Ball Pos Y: -0.2 Ball Pos Z: 0.6235177 Hand Pos X: 0.06510536 Hand Pos Y: -0.241458 Hand Pos Z: 0.6327102 Head Pos X: -0.006669283 Head Pos Y: -0.01399502 Head Pos Z: 0.004684329 Head Rot X: 0.1668051 Head Rot Y: -0.06744363 Hand Rot Z: 0.01179333; Invisible Hand Error: 4.36 randomnum: 77
 End: 153812.808 Start:  153812.055 Theta: 1.710423 Ball Pos X: -0.08785863 Ball Pos Y: -0.2 Ball Pos Z: 0.6251462 Hand Pos X: -0.1017495 Hand Pos Y: -0.2764806 Hand Pos Z: 0.6198136 Head Pos X: -0.006067753 Head Pos Y: -0.01250064 Head Pos Z: 0.006680012 Head Rot X: 0.1667586 Head Rot Y: -0.06210046 Hand Rot Z: -0.009350845; Invisible Hand Error: 6.302 randomnum: 11
 End: 153814.882 Start:  153814.034 Theta: 2.059489 Ball Pos X: -0.2963727 Ball Pos Y: -0.2 Ball Pos Z: 0.5573959 Hand Pos X: -0.3133896 Hand Pos Y: -0.272316 Hand Pos Z: 0.5482753 Head Pos X: -0.01347268 Head Pos Y: -0.01083985 Head Pos Z: 0.008043051 Head Rot X: 0.1626355 Head Rot Y: -0.09347603 Hand Rot Z: -0.0244891; Invisible Hand Error: 5.977 randomnum: 60
 End: 153816.748 Start:  153816.080 Theta: 1.500983 Ball Pos X: 0.04403651 Ball Pos Y: -0.2 Ball Pos Z: 0.6297521 Hand Pos X: 0.04697197 Hand Pos Y: -0.2625238 Hand Pos Z: 0.6361216 Head Pos X: -0.003633618 Head Pos Y: -0.01085514 Head Pos Z: 0.004342735 Head Rot X: 0.1600837 Head Rot Y: -0.05360847 Hand Rot Z: -0.006014292; Invisible Hand Error: 4.797 randomnum: 58
 End: 153818.614 Start:  153817.987 Theta: 1.082104 Ball Pos X: 0.2963726 Ball Pos Y: -0.2 Ball Pos Z: 0.5573959 Hand Pos X: 0.3172363 Hand Pos Y: -0.1770326 Hand Pos Z: 0.565679 Head Pos X: -0.01289403 Head Pos Y: -0.01392376 Head Pos Z: 0.002967238 Head Rot X: 0.1645263 Head Rot Y: -0.05269766 Hand Rot Z: 0.01440632; Visible Hand Error: 2.619 randomnum: 181
 End: 153820.772 Start:  153819.937 Theta: 1.448623 Ball Pos X: 0.07693487 Ball Pos Y: -0.2 Ball Pos Z: 0.6265844 Hand Pos X: 0.0547075 Hand Pos Y: -0.2561355 Hand Pos Z: 0.6319278 Head Pos X: -0.0130924 Head Pos Y: -0.01167214 Head Pos Z: 0.001329958 Head Rot X: 0.1583289 Head Rot Y: -0.05987476 Hand Rot Z: 0.009383133; Invisible Hand Error: 4.815 randomnum: 75
 End: 153822.638 Start:  153821.971 Theta: 1.064651 Ball Pos X: 0.3060554 Ball Pos Y: -0.2 Ball Pos Z: 0.5521386 Hand Pos X: 0.3171842 Hand Pos Y: -0.2065012 Hand Pos Z: 0.5634316 Head Pos X: -0.02007747 Head Pos Y: -0.01243934 Head Pos Z: 0.0006626844 Head Rot X: 0.158545 Head Rot Y: -0.06443904 Hand Rot Z: 0.02613256; Visible Hand Error: 0.384 randomnum: 133
 End: 153826.578 Start:  153825.869 Theta: 1.570796 Ball Pos X: -2.759456E-08 Ball Pos Y: -0.2 Ball Pos Z: 0.6312899 Hand Pos X: -0.003988236 Hand Pos Y: -0.2135509 Hand Pos Z: 0.6448495 Head Pos X: -0.01334786 Head Pos Y: -0.01351464 Head Pos Z: 0.002208292 Head Rot X: 0.169037 Head Rot Y: -0.06519872 Hand Rot Z: 0.01199406; Visible Hand Error: 0.817 randomnum: 123
 End: 153831.661 Start:  153830.839 Theta: 2.059489 Ball Pos X: -0.2963727 Ball Pos Y: -0.2 Ball Pos Z: 0.5573959 Hand Pos X: -0.2834821 Hand Pos Y: -0.2040434 Hand Pos Z: 0.5651677 Head Pos X: -0.01630461 Head Pos Y: -0.01357058 Head Pos Z: 0.006354451 Head Rot X: 0.168687 Head Rot Y: -0.06838032 Hand Rot Z: 0.003842592; Visible Hand Error: 1.333 randomnum: 112
 End: 153833.597 Start:  153832.886 Theta: 1.32645 Ball Pos X: 0.1527229 Ball Pos Y: -0.2 Ball Pos Z: 0.6125379 Hand Pos X: 0.1361598 Hand Pos Y: -0.229217 Hand Pos Z: 0.6270827 Head Pos X: -0.02064133 Head Pos Y: -0.01541236 Head Pos Z: 0.00121963 Head Rot X: 0.1678415 Head Rot Y: -0.08561459 Hand Rot Z: 0.03329278; Invisible Hand Error: 2.658 randomnum: 44
 End: 153836.228 Start:  153835.490 Theta: 1.518436 Ball Pos X: 0.03303917 Ball Pos Y: -0.2 Ball Pos Z: 0.6304247 Hand Pos X: 0.008607358 Hand Pos Y: -0.2847549 Hand Pos Z: 0.6333424 Head Pos X: -0.0212332 Head Pos Y: -0.01524177 Head Pos Z: 0.00014323 Head Rot X: 0.1707591 Head Rot Y: -0.09611159 Hand Rot Z: 0.03362559; Invisible Hand Error: 6.945 randomnum: 86
 End: 153838.344 Start:  153837.675 Theta: 1.186824 Ball Pos X: 0.2364853 Ball Pos Y: -0.2 Ball Pos Z: 0.5853218 Hand Pos X: 0.220191 Hand Pos Y: -0.2368386 Hand Pos Z: 0.5980738 Head Pos X: -0.02195168 Head Pos Y: -0.01646489 Head Pos Z: -0.000656724 Head Rot X: 0.1664561 Head Rot Y: -0.05962451 Hand Rot Z: 0.03971677; Invisible Hand Error: 3.277 randomnum: 52
 End: 153840.112 Start:  153839.472 Theta: 1.291544 Ball Pos X: 0.174007 Ball Pos Y: -0.2 Ball Pos Z: 0.6068348 Hand Pos X: 0.1743249 Hand Pos Y: -0.1806131 Hand Pos Z: 0.608879 Head Pos X: -0.02505457 Head Pos Y: -0.01646125 Head Pos Z: -0.001099229 Head Rot X: 0.1635079 Head Rot Y: -0.08322458 Hand Rot Z: 0.0404832; Visible Hand Error: 1.662 randomnum: 114
 End: 153842.591 Start:  153841.966 Theta: 1.27409 Ball Pos X: 0.1845713 Ball Pos Y: -0.2 Ball Pos Z: 0.6037055 Hand Pos X: 0.1869054 Hand Pos Y: -0.2139678 Hand Pos Z: 0.6235312 Head Pos X: -0.02756453 Head Pos Y: -0.01511872 Head Pos Z: -0.004820585 Head Rot X: 0.1611468 Head Rot Y: -0.08681354 Hand Rot Z: 0.04516409; Visible Hand Error: 0.686 randomnum: 125
 End: 153844.484 Start:  153843.816 Theta: 1.32645 Ball Pos X: 0.1527229 Ball Pos Y: -0.2 Ball Pos Z: 0.6125379 Hand Pos X: 0.1586212 Hand Pos Y: -0.1998293 Hand Pos Z: 0.618693 Head Pos X: -0.02960896 Head Pos Y: -0.01278716 Head Pos Z: -0.004083991 Head Rot X: 0.156088 Head Rot Y: -0.1035779 Hand Rot Z: 0.04118821; Visible Hand Error: 0.417 randomnum: 118
 End: 153846.949 Start:  153846.169 Theta: 1.919862 Ball Pos X: -0.2159139 Ball Pos Y: -0.2 Ball Pos Z: 0.5932184 Hand Pos X: -0.2033491 Hand Pos Y: -0.2556831 Hand Pos Z: 0.6017765 Head Pos X: -0.02127707 Head Pos Y: -0.01131901 Head Pos Z: -0.004307389 Head Rot X: 0.1586956 Head Rot Y: -0.1051849 Hand Rot Z: 0.01899807; Invisible Hand Error: 4.523 randomnum: 96
 End: 153848.912 Start:  153848.174 Theta: 1.762783 Ball Pos X: -0.1204558 Ball Pos Y: -0.2 Ball Pos Z: 0.6196913 Hand Pos X: -0.1369742 Hand Pos Y: -0.2702913 Hand Pos Z: 0.6302872 Head Pos X: -0.02789581 Head Pos Y: -0.01200822 Head Pos Z: 0.001939714 Head Rot X: 0.1610763 Head Rot Y: -0.1247781 Hand Rot Z: 0.03221397; Invisible Hand Error: 5.292 randomnum: 74
 End: 153850.863 Start:  153850.138 Theta: 1.117011 Ball Pos X: 0.2767393 Ball Pos Y: -0.2 Ball Pos Z: 0.5673996 Hand Pos X: 0.296694 Hand Pos Y: -0.1522971 Hand Pos Z: 0.5762799 Head Pos X: -0.02880299 Head Pos Y: -0.01512027 Head Pos Z: -0.003926516 Head Rot X: 0.1651179 Head Rot Y: -0.08832552 Hand Rot Z: 0.04542696; Visible Hand Error: 4.518 randomnum: 193
 End: 153853.841 Start:  153853.089 Theta: 1.850049 Ball Pos X: -0.1740071 Ball Pos Y: -0.2 Ball Pos Z: 0.6068348 Hand Pos X: -0.1892048 Hand Pos Y: -0.1781222 Hand Pos Z: 0.6055436 Head Pos X: -0.01720822 Head Pos Y: -0.00952515 Head Pos Z: -0.001805067 Head Rot X: 0.1557629 Head Rot Y: -0.1128516 Hand Rot Z: 0.01892363; Visible Hand Error: 2.296 randomnum: 151
 End: 153855.720 Start:  153855.094 Theta: 1.570796 Ball Pos X: -2.759456E-08 Ball Pos Y: -0.2 Ball Pos Z: 0.6312899 Hand Pos X: -0.008563839 Hand Pos Y: -0.2327536 Hand Pos Z: 0.6422504 Head Pos X: -0.01427186 Head Pos Y: -0.00944221 Head Pos Z: -0.001523852 Head Rot X: 0.1479105 Head Rot Y: -0.08217688 Hand Rot Z: 0.01159553; Invisible Hand Error: 2.449 randomnum: 93
 End: 153857.532 Start:  153856.835 Theta: 1.710423 Ball Pos X: -0.08785863 Ball Pos Y: -0.2 Ball Pos Z: 0.6251462 Hand Pos X: -0.0960665 Hand Pos Y: -0.2684539 Hand Pos Z: 0.6233047 Head Pos X: -0.00921011 Head Pos Y: -0.01010746 Head Pos Z: -0.005088091 Head Rot X: 0.1524621 Head Rot Y: -0.08415689 Hand Rot Z: 0.004713393; Invisible Hand Error: 5.525 randomnum: 23
 End: 153859.327 Start:  153858.632 Theta: 1.972222 Ball Pos X: -0.2466646 Ball Pos Y: -0.2 Ball Pos Z: 0.5811054 Hand Pos X: -0.2559747 Hand Pos Y: -0.1989623 Hand Pos Z: 0.579367 Head Pos X: -0.0150007 Head Pos Y: -0.008663327 Head Pos Z: -0.00497508 Head Rot X: 0.1513982 Head Rot Y: -0.1135625 Hand Rot Z: 0.003114276; Visible Hand Error: 0.81 randomnum: 182
 End: 153901.248 Start:  153900.552 Theta: 1.867502 Ball Pos X: -0.1845713 Ball Pos Y: -0.2 Ball Pos Z: 0.6037055 Hand Pos X: -0.1866394 Hand Pos Y: -0.2396962 Hand Pos Z: 0.6037397 Head Pos X: -0.01498437 Head Pos Y: -0.009111315 Head Pos Z: 0.003360748 Head Rot X: 0.1554275 Head Rot Y: -0.1090708 Hand Rot Z: -0.006542823; Invisible Hand Error: 3.198 randomnum: 100
 End: 153903.032 Start:  153902.376 Theta: 1.099557 Ball Pos X: 0.2865996 Ball Pos Y: -0.2 Ball Pos Z: 0.5624834 Hand Pos X: 0.2693816 Hand Pos Y: -0.2794153 Hand Pos Z: 0.5810673 Head Pos X: -0.02079046 Head Pos Y: -0.01427785 Head Pos Z: -0.0009165406 Head Rot X: 0.1628219 Head Rot Y: -0.0805037 Hand Rot Z: 0.01758877; Invisible Hand Error: 6.313 randomnum: 42
 End: 153906.304 Start:  153905.579 Theta: 1.553343 Ball Pos X: 0.01101751 Ball Pos Y: -0.2 Ball Pos Z: 0.6311938 Hand Pos X: 0.001274236 Hand Pos Y: -0.1769003 Hand Pos Z: 0.6430025 Head Pos X: -0.0106684 Head Pos Y: -0.01121527 Head Pos Z: -0.001381636 Head Rot X: 0.157527 Head Rot Y: -0.0821848 Hand Rot Z: 0.001135424; Visible Hand Error: 2.355 randomnum: 186
 End: 153908.043 Start:  153907.432 Theta: 1.099557 Ball Pos X: 0.2865996 Ball Pos Y: -0.2 Ball Pos Z: 0.5624834 Hand Pos X: 0.3069714 Hand Pos Y: -0.2019843 Hand Pos Z: 0.5827535 Head Pos X: -0.01502478 Head Pos Y: -0.01213422 Head Pos Z: -0.01023865 Head Rot X: 0.1545937 Head Rot Y: -0.06392504 Hand Rot Z: 0.01629254; Visible Hand Error: 0.913 randomnum: 164
 End: 153912.150 Start:  153911.498 Theta: 1.239184 Ball Pos X: 0.2055279 Ball Pos Y: -0.2 Ball Pos Z: 0.5968963 Hand Pos X: 0.2611203 Hand Pos Y: -0.2339821 Hand Pos Z: 0.5774587 Head Pos X: -0.006159425 Head Pos Y: -0.01162556 Head Pos Z: -0.007430553 Head Rot X: 0.1453146 Head Rot Y: -0.04962463 Hand Rot Z: 0.005166595; Visible Hand Error: 5.713 randomnum: 178
 End: 153914.587 Start:  153913.962 Theta: 1.169371 Ball Pos X: 0.2466646 Ball Pos Y: -0.2 Ball Pos Z: 0.5811054 Hand Pos X: 0.2757243 Hand Pos Y: -0.2097322 Hand Pos Z: 0.5790544 Head Pos X: -0.01576281 Head Pos Y: -0.01278147 Head Pos Z: -0.004223645 Head Rot X: 0.1562518 Head Rot Y: -0.05102698 Hand Rot Z: 0.02197152; Visible Hand Error: 2.403 randomnum: 153
 End: 153917.234 Start:  153916.509 Theta: 1.867502 Ball Pos X: -0.1845713 Ball Pos Y: -0.2 Ball Pos Z: 0.6037055 Hand Pos X: -0.1745179 Hand Pos Y: -0.1673562 Hand Pos Z: 0.6088257 Head Pos X: -0.00801456 Head Pos Y: -0.01137257 Head Pos Z: 0.000148952 Head Rot X: 0.1595037 Head Rot Y: -0.08459692 Hand Rot Z: 0.01410521; Visible Hand Error: 2.94 randomnum: 145
 End: 153919.030 Start:  153918.334 Theta: 1.919862 Ball Pos X: -0.2159139 Ball Pos Y: -0.2 Ball Pos Z: 0.5932184 Hand Pos X: -0.2228178 Hand Pos Y: -0.1846554 Hand Pos Z: 0.6036177 Head Pos X: -0.005776763 Head Pos Y: -0.01105139 Head Pos Z: -0.001718521 Head Rot X: 0.1587733 Head Rot Y: -0.1074346 Hand Rot Z: -0.0003978662; Visible Hand Error: 1.586 randomnum: 103
 End: 153920.799 Start:  153920.103 Theta: 2.007129 Ball Pos X: -0.2667947 Ball Pos Y: -0.2 Ball Pos Z: 0.572143 Hand Pos X: -0.2621745 Hand Pos Y: -0.1800292 Hand Pos Z: 0.5773723 Head Pos X: -0.007472634 Head Pos Y: -0.01263174 Head Pos Z: 0.008208156 Head Rot X: 0.1686766 Head Rot Y: -0.09950253 Hand Rot Z: -0.01955347; Visible Hand Error: 1.816 randomnum: 115
 End: 153922.593 Start:  153921.911 Theta: 1.797689 Ball Pos X: -0.1420094 Ball Pos Y: -0.2 Ball Pos Z: 0.61511 Hand Pos X: -0.1426345 Hand Pos Y: -0.1854795 Hand Pos Z: 0.6300694 Head Pos X: 0.0005927086 Head Pos Y: -0.01218519 Head Pos Z: 0.002992034 Head Rot X: 0.1649321 Head Rot Y: -0.06929775 Hand Rot Z: -0.02669528; Visible Hand Error: 1.577 randomnum: 192
 End: 153924.222 Start:  153923.597 Theta: 1.22173 Ball Pos X: 0.2159139 Ball Pos Y: -0.2 Ball Pos Z: 0.5932184 Hand Pos X: 0.1951617 Hand Pos Y: -0.2568403 Hand Pos Z: 0.6105427 Head Pos X: -0.004415631 Head Pos Y: -0.01681656 Head Pos Z: 0.001165688 Head Rot X: 0.175405 Head Rot Y: -0.04274596 Hand Rot Z: 3.141176E-05; Invisible Hand Error: 4.765 randomnum: 13
 End: 153925.936 Start:  153925.365 Theta: 1.134464 Ball Pos X: 0.2667946 Ball Pos Y: -0.2 Ball Pos Z: 0.572143 Hand Pos X: 0.232835 Hand Pos Y: -0.2235698 Hand Pos Z: 0.5917017 Head Pos X: -0.009031773 Head Pos Y: -0.01680386 Head Pos Z: -0.003369868 Head Rot X: 0.1722602 Head Rot Y: -0.05277639 Hand Rot Z: 0.009865675; Invisible Hand Error: 3.79 randomnum: 51
 End: 153927.746 Start:  153927.105 Theta: 1.832596 Ball Pos X: -0.1633899 Ball Pos Y: -0.2 Ball Pos Z: 0.6097792 Hand Pos X: -0.1587339 Hand Pos Y: -0.1694734 Hand Pos Z: 0.6207422 Head Pos X: -0.009707689 Head Pos Y: -0.01550242 Head Pos Z: 0.001357555 Head Rot X: 0.1724867 Head Rot Y: -0.0872975 Hand Rot Z: 0.01163096; Visible Hand Error: 2.834 randomnum: 128
 End: 153929.361 Start:  153928.775 Theta: 1.466077 Ball Pos X: 0.06598774 Ball Pos Y: -0.2 Ball Pos Z: 0.6278316 Hand Pos X: 0.05371565 Hand Pos Y: -0.2434395 Hand Pos Z: 0.6307909 Head Pos X: -0.01234686 Head Pos Y: -0.01481211 Head Pos Z: -0.0006604195 Head Rot X: 0.1665588 Head Rot Y: -0.08421476 Hand Rot Z: 0.01636782; Invisible Hand Error: 3.616 randomnum: 66
 End: 153931.087 Start:  153930.434 Theta: 1.710423 Ball Pos X: -0.08785863 Ball Pos Y: -0.2 Ball Pos Z: 0.6251462 Hand Pos X: -0.07550235 Hand Pos Y: -0.2214072 Hand Pos Z: 0.6306082 Head Pos X: -0.02165341 Head Pos Y: -0.01244643 Head Pos Z: 0.002884746 Head Rot X: 0.1622017 Head Rot Y: -0.08668151 Hand Rot Z: 0.01730003; Invisible Hand Error: 1.982 randomnum: 16
 End: 153932.801 Start:  153932.159 Theta: 1.58825 Ball Pos X: -0.01101757 Ball Pos Y: -0.2 Ball Pos Z: 0.6311938 Hand Pos X: -0.02613699 Hand Pos Y: -0.2929074 Hand Pos Z: 0.6262544 Head Pos X: -0.01371753 Head Pos Y: -0.01201415 Head Pos Z: -0.001202583 Head Rot X: 0.1544964 Head Rot Y: -0.07351784 Hand Rot Z: -0.002415864; Invisible Hand Error: 7.579 randomnum: 99
 End: 153934.569 Start:  153933.970 Theta: 1.466077 Ball Pos X: 0.06598774 Ball Pos Y: -0.2 Ball Pos Z: 0.6278316 Hand Pos X: 0.09861214 Hand Pos Y: -0.2096451 Hand Pos Z: 0.6341469 Head Pos X: -0.01472783 Head Pos Y: -0.01272604 Head Pos Z: -0.007449925 Head Rot X: 0.1551825 Head Rot Y: -0.06246405 Hand Rot Z: 0.006174587; Visible Hand Error: 2.751 randomnum: 132
 End: 153936.809 Start:  153935.556 Theta: 1.413717 Ball Pos X: 0.09875544 Ball Pos Y: -0.2 Ball Pos Z: 0.6235177 Hand Pos X: 0.08092213 Hand Pos Y: -0.2221038 Hand Pos Z: 0.6453615 Head Pos X: -0.01080358 Head Pos Y: -0.01321542 Head Pos Z: -0.004254818 Head Rot X: 0.1599712 Head Rot Y: -0.05552897 Hand Rot Z: 0.001931555; Invisible Hand Error: 2.173 randomnum: 33
 End: 153938.787 Start:  153938.174 Theta: 1.500983 Ball Pos X: 0.04403651 Ball Pos Y: -0.2 Ball Pos Z: 0.6297521 Hand Pos X: 0.05767791 Hand Pos Y: -0.2441609 Hand Pos Z: 0.6279832 Head Pos X: -0.01121342 Head Pos Y: -0.0134328 Head Pos Z: -0.002245247 Head Rot X: 0.1596412 Head Rot Y: -0.05323115 Hand Rot Z: -0.003237822; Invisible Hand Error: 3.774 randomnum: 90
 End: 153940.431 Start:  153939.873 Theta: 1.256637 Ball Pos X: 0.1950793 Ball Pos Y: -0.2 Ball Pos Z: 0.6003924 Hand Pos X: 0.2455499 Hand Pos Y: -0.1663731 Hand Pos Z: 0.5936505 Head Pos X: -0.01252544 Head Pos Y: -0.0146752 Head Pos Z: -0.00601089 Head Rot X: 0.1607961 Head Rot Y: -0.04797221 Hand Rot Z: 0.003413061; Visible Hand Error: 5.274 randomnum: 152
 End: 153942.102 Start:  153941.544 Theta: 1.291544 Ball Pos X: 0.174007 Ball Pos Y: -0.2 Ball Pos Z: 0.6068348 Hand Pos X: 0.1711485 Hand Pos Y: -0.2291842 Hand Pos Z: 0.6136931 Head Pos X: -0.01651561 Head Pos Y: -0.01372781 Head Pos Z: -0.00506866 Head Rot X: 0.1625802 Head Rot Y: -0.04568594 Hand Rot Z: 0.008087968; Invisible Hand Error: 2.241 randomnum: 8
 End: 153943.758 Start:  153943.173 Theta: 1.448623 Ball Pos X: 0.07693487 Ball Pos Y: -0.2 Ball Pos Z: 0.6265844 Hand Pos X: 0.07037924 Hand Pos Y: -0.1786762 Hand Pos Z: 0.6425865 Head Pos X: -0.01337588 Head Pos Y: -0.01505664 Head Pos Z: -0.004477859 Head Rot X: 0.1681201 Head Rot Y: -0.06645556 Hand Rot Z: 0.005108667; Visible Hand Error: 2.246 randomnum: 134
 End: 153945.471 Start:  153944.775 Theta: 2.024582 Ball Pos X: -0.2767393 Ball Pos Y: -0.2 Ball Pos Z: 0.5673996 Hand Pos X: -0.2935678 Hand Pos Y: -0.1747256 Hand Pos Z: 0.563844 Head Pos X: -0.01843286 Head Pos Y: -0.0120073 Head Pos Z: -0.006209254 Head Rot X: 0.1644881 Head Rot Y: -0.1004397 Hand Rot Z: 0.002755824; Visible Hand Error: 2.639 randomnum: 200
 End: 153947.101 Start:  153946.487 Theta: 1.43117 Ball Pos X: 0.08785857 Ball Pos Y: -0.2 Ball Pos Z: 0.6251462 Hand Pos X: 0.1049904 Hand Pos Y: -0.2407734 Hand Pos Z: 0.6268378 Head Pos X: -0.0167073 Head Pos Y: -0.01396894 Head Pos Z: -0.00377506 Head Rot X: 0.1565032 Head Rot Y: -0.06537719 Hand Rot Z: 0.02081473; Invisible Hand Error: 3.475 randomnum: 82
 End: 153950.023 Start:  153948.589 Theta: 1.762783 Ball Pos X: -0.1204558 Ball Pos Y: -0.2 Ball Pos Z: 0.6196913 Hand Pos X: -0.134501 Hand Pos Y: -0.2623776 Hand Pos Z: 0.6148546 Head Pos X: -0.01601219 Head Pos Y: -0.01380372 Head Pos Z: -0.004079342 Head Rot X: 0.1630112 Head Rot Y: -0.08270336 Hand Rot Z: 0.004082959; Invisible Hand Error: 5.205 randomnum: 78
 End: 153952.042 Start:  153951.333 Theta: 1.727876 Ball Pos X: -0.09875549 Ball Pos Y: -0.2 Ball Pos Z: 0.6235177 Hand Pos X: -0.0967281 Hand Pos Y: -0.255599 Hand Pos Z: 0.6230206 Head Pos X: -0.01280069 Head Pos Y: -0.01414198 Head Pos Z: -0.001639605 Head Rot X: 0.1612821 Head Rot Y: -0.08297426 Hand Rot Z: 0.005216935; Invisible Hand Error: 4.492 randomnum: 37
 End: 153954.340 Start:  153953.727 Theta: 1.466077 Ball Pos X: 0.06598774 Ball Pos Y: -0.2 Ball Pos Z: 0.6278316 Hand Pos X: 0.1046267 Hand Pos Y: -0.1658513 Hand Pos Z: 0.6289464 Head Pos X: -0.01402259 Head Pos Y: -0.0162105 Head Pos Z: -0.005126119 Head Rot X: 0.1702095 Head Rot Y: -0.07028561 Hand Rot Z: 0.0168091; Visible Hand Error: 4.466 randomnum: 197
 End: 153956.122 Start:  153955.509 Theta: 1.518436 Ball Pos X: 0.03303917 Ball Pos Y: -0.2 Ball Pos Z: 0.6304247 Hand Pos X: 0.04364382 Hand Pos Y: -0.1651699 Hand Pos Z: 0.6325296 Head Pos X: -0.01312923 Head Pos Y: -0.01529574 Head Pos Z: -0.006513476 Head Rot X: 0.1696976 Head Rot Y: -0.07730635 Hand Rot Z: 0.01446387; Invisible Hand Error: 3.113 randomnum: 25
 End: 153957.890 Start:  153957.306 Theta: 1.239184 Ball Pos X: 0.2055279 Ball Pos Y: -0.2 Ball Pos Z: 0.5968963 Hand Pos X: 0.2204586 Hand Pos Y: -0.2095634 Hand Pos Z: 0.5952095 Head Pos X: -0.01365733 Head Pos Y: -0.01808536 Head Pos Z: -0.002034545 Head Rot X: 0.1793008 Head Rot Y: -0.05885869 Hand Rot Z: 0.01815956; Invisible Hand Error: 1.438 randomnum: 47
 End: 153959.702 Start:  153959.060 Theta: 1.710423 Ball Pos X: -0.08785863 Ball Pos Y: -0.2 Ball Pos Z: 0.6251462 Hand Pos X: -0.1031777 Hand Pos Y: -0.1555459 Hand Pos Z: 0.6317157 Head Pos X: -0.008692145 Head Pos Y: -0.01767182 Head Pos Z: 0.003225923 Head Rot X: 0.1880137 Head Rot Y: -0.07043633 Hand Rot Z: -0.003815472; Visible Hand Error: 4.108 randomnum: 180
 End: 154001.372 Start:  154000.786 Theta: 1.27409 Ball Pos X: 0.1845713 Ball Pos Y: -0.2 Ball Pos Z: 0.6037055 Hand Pos X: 0.1498911 Hand Pos Y: -0.1820987 Hand Pos Z: 0.6160572 Head Pos X: -0.01239026 Head Pos Y: -0.0193046 Head Pos Z: 0.00211525 Head Rot X: 0.1895565 Head Rot Y: -0.05209331 Hand Rot Z: 0.00844972; Invisible Hand Error: 3.542 randomnum: 69
 End: 154003.139 Start:  154002.541 Theta: 1.151917 Ball Pos X: 0.2567687 Ball Pos Y: -0.2 Ball Pos Z: 0.576712 Hand Pos X: 0.2500026 Hand Pos Y: -0.224649 Hand Pos Z: 0.5838121 Head Pos X: -0.01624167 Head Pos Y: -0.01808167 Head Pos Z: -0.003034234 Head Rot X: 0.1820495 Head Rot Y: -0.04965688 Hand Rot Z: 0.02069433; Invisible Hand Error: 2.053 randomnum: 84
 End: 154005.047 Start:  154004.407 Theta: 1.605703 Ball Pos X: -0.02203175 Ball Pos Y: -0.2 Ball Pos Z: 0.6309053 Hand Pos X: -0.03899275 Hand Pos Y: -0.1730883 Hand Pos Z: 0.6384894 Head Pos X: -0.01627588 Head Pos Y: -0.01730233 Head Pos Z: -0.0009074211 Head Rot X: 0.181676 Head Rot Y: -0.07846701 Hand Rot Z: 0.01317277; Visible Hand Error: 2.828 randomnum: 188
 End: 154006.815 Start:  154006.175 Theta: 1.623156 Ball Pos X: -0.03303923 Ball Pos Y: -0.2 Ball Pos Z: 0.6304247 Hand Pos X: -0.05931116 Hand Pos Y: -0.2034025 Hand Pos Z: 0.641591 Head Pos X: -0.01418447 Head Pos Y: -0.01690122 Head Pos Z: 0.0003252029 Head Rot X: 0.1800673 Head Rot Y: -0.07139552 Hand Rot Z: 0.008974563; Invisible Hand Error: 2.176 randomnum: 40
 End: 154008.486 Start:  154007.902 Theta: 1.082104 Ball Pos X: 0.2963726 Ball Pos Y: -0.2 Ball Pos Z: 0.5573959 Hand Pos X: 0.3026049 Hand Pos Y: -0.1767591 Hand Pos Z: 0.5617168 Head Pos X: -0.01068902 Head Pos Y: -0.02117521 Head Pos Z: 0.000108242 Head Rot X: 0.1922366 Head Rot Y: -0.01501134 Hand Rot Z: 0.01459991; Invisible Hand Error: 2.116 randomnum: 54
 End: 154010.297 Start:  154009.614 Theta: 1.745329 Ball Pos X: -0.1096224 Ball Pos Y: -0.2 Ball Pos Z: 0.6216992 Hand Pos X: -0.0968484 Hand Pos Y: -0.1547293 Hand Pos Z: 0.6249678 Head Pos X: -0.0135746 Head Pos Y: -0.0184316 Head Pos Z: 0.001080275 Head Rot X: 0.1838468 Head Rot Y: -0.0671979 Hand Rot Z: 0.01836763; Visible Hand Error: 3.999 randomnum: 156
 End: 154012.023 Start:  154011.410 Theta: 1.623156 Ball Pos X: -0.03303923 Ball Pos Y: -0.2 Ball Pos Z: 0.6304247 Hand Pos X: -0.02330258 Hand Pos Y: -0.1821637 Hand Pos Z: 0.6326314 Head Pos X: -0.01848316 Head Pos Y: -0.01711023 Head Pos Z: 8.821487E-06 Head Rot X: 0.1784488 Head Rot Y: -0.09039679 Hand Rot Z: 0.02330768; Visible Hand Error: 1.748 randomnum: 143
 End: 154013.708 Start:  154013.081 Theta: 1.448623 Ball Pos X: 0.07693487 Ball Pos Y: -0.2 Ball Pos Z: 0.6265844 Hand Pos X: 0.09797938 Hand Pos Y: -0.1900353 Hand Pos Z: 0.6311942 Head Pos X: -0.01240098 Head Pos Y: -0.01868078 Head Pos Z: -0.003165245 Head Rot X: 0.1816869 Head Rot Y: -0.07631718 Hand Rot Z: 0.01888889; Visible Hand Error: 2.015 randomnum: 177
 End: 154015.476 Start:  154014.808 Theta: 1.570796 Ball Pos X: -2.759456E-08 Ball Pos Y: -0.2 Ball Pos Z: 0.6312899 Hand Pos X: -0.02966273 Hand Pos Y: -0.2336119 Hand Pos Z: 0.6325034 Head Pos X: -0.01898956 Head Pos Y: -0.01927939 Head Pos Z: -0.0001029968 Head Rot X: 0.1851388 Head Rot Y: -0.07475668 Hand Rot Z: 0.02058698; Invisible Hand Error: 3.687 randomnum: 98
 End: 154017.203 Start:  154016.506 Theta: 1.850049 Ball Pos X: -0.1740071 Ball Pos Y: -0.2 Ball Pos Z: 0.6068348 Hand Pos X: -0.1731292 Hand Pos Y: -0.2677944 Hand Pos Z: 0.6129071 Head Pos X: -0.02127695 Head Pos Y: -0.01401216 Head Pos Z: 0.003429055 Head Rot X: 0.167325 Head Rot Y: -0.09523037 Hand Rot Z: 0.001723411; Invisible Hand Error: 5.231 randomnum: 64
 End: 154019.026 Start:  154018.344 Theta: 1.570796 Ball Pos X: -2.759456E-08 Ball Pos Y: -0.2 Ball Pos Z: 0.6312899 Hand Pos X: 0.02195828 Hand Pos Y: -0.186285 Hand Pos Z: 0.643432 Head Pos X: -0.01323283 Head Pos Y: -0.01617113 Head Pos Z: 0.0001567602 Head Rot X: 0.1707225 Head Rot Y: -0.0807465 Hand Rot Z: 0.005694306; Visible Hand Error: 2.361 randomnum: 196
 End: 154020.768 Start:  154020.182 Theta: 1.43117 Ball Pos X: 0.08785857 Ball Pos Y: -0.2 Ball Pos Z: 0.6251462 Hand Pos X: 0.07610293 Hand Pos Y: -0.2548689 Hand Pos Z: 0.6254348 Head Pos X: -0.01375949 Head Pos Y: -0.01489565 Head Pos Z: -0.004166007 Head Rot X: 0.1641005 Head Rot Y: -0.07149634 Hand Rot Z: 0.01352785; Invisible Hand Error: 4.557 randomnum: 32
 End: 154022.536 Start:  154021.895 Theta: 1.815143 Ball Pos X: -0.1527229 Ball Pos Y: -0.2 Ball Pos Z: 0.6125379 Hand Pos X: -0.1504825 Hand Pos Y: -0.2018358 Hand Pos Z: 0.6210544 Head Pos X: -0.01809645 Head Pos Y: -0.01592204 Head Pos Z: 0.0002442598 Head Rot X: 0.1749261 Head Rot Y: -0.09431434 Hand Rot Z: 0.01091605; Visible Hand Error: 0.365 randomnum: 137
 End: 154025.041 Start:  154023.774 Theta: 1.954769 Ball Pos X: -0.2364854 Ball Pos Y: -0.2 Ball Pos Z: 0.5853218 Hand Pos X: -0.239698 Hand Pos Y: -0.280401 Hand Pos Z: 0.5797551 Head Pos X: -0.03763092 Head Pos Y: -0.01775447 Head Pos Z: 0.005755186 Head Rot X: 0.1824325 Head Rot Y: -0.149503 Hand Rot Z: 0.04182832; Invisible Hand Error: 6.518 randomnum: 28
 End: 154027.172 Start:  154026.463 Theta: 1.099557 Ball Pos X: 0.2865996 Ball Pos Y: -0.2 Ball Pos Z: 0.5624834 Hand Pos X: 0.3232143 Hand Pos Y: -0.1989926 Hand Pos Z: 0.5508335 Head Pos X: -0.01669073 Head Pos Y: -0.02371907 Head Pos Z: 0.004846334 Head Rot X: 0.1928145 Head Rot Y: -0.02572615 Hand Rot Z: 0.03774991; Visible Hand Error: 3.258 randomnum: 184
 End: 154029.067 Start:  154028.439 Theta: 1.797689 Ball Pos X: -0.1420094 Ball Pos Y: -0.2 Ball Pos Z: 0.61511 Hand Pos X: -0.142454 Hand Pos Y: -0.1603916 Hand Pos Z: 0.6369202 Head Pos X: -0.02018106 Head Pos Y: -0.01875544 Head Pos Z: 0.008460402 Head Rot X: 0.1915741 Head Rot Y: -0.09576089 Hand Rot Z: 0.03199376; Visible Hand Error: 3.791 randomnum: 168
 End: 154030.848 Start:  154030.264 Theta: 1.32645 Ball Pos X: 0.1527229 Ball Pos Y: -0.2 Ball Pos Z: 0.6125379 Hand Pos X: 0.1260521 Hand Pos Y: -0.2419412 Hand Pos Z: 0.641251 Head Pos X: -0.01777899 Head Pos Y: -0.02002579 Head Pos Z: 0.006171227 Head Rot X: 0.19137 Head Rot Y: -0.06352336 Hand Rot Z: 0.03276126; Invisible Hand Error: 3.86 randomnum: 3
 End: 154032.686 Start:  154032.087 Theta: 1.064651 Ball Pos X: 0.3060554 Ball Pos Y: -0.2 Ball Pos Z: 0.5521386 Hand Pos X: 0.3010136 Hand Pos Y: -0.2076245 Hand Pos Z: 0.5698454 Head Pos X: -0.02066016 Head Pos Y: -0.02282321 Head Pos Z: 0.01340115 Head Rot X: 0.1972898 Head Rot Y: -0.04868928 Hand Rot Z: 0.03165968; Invisible Hand Error: 1.135 randomnum: 56
 End: 154034.523 Start:  154033.968 Theta: 1.27409 Ball Pos X: 0.1845713 Ball Pos Y: -0.2 Ball Pos Z: 0.6037055 Hand Pos X: 0.1883606 Hand Pos Y: -0.1453773 Hand Pos Z: 0.6074859 Head Pos X: -0.02117109 Head Pos Y: -0.01966065 Head Pos Z: 0.007757545 Head Rot X: 0.1937188 Head Rot Y: -0.06361628 Hand Rot Z: 0.04031644; Visible Hand Error: 4.709 randomnum: 120
 End: 154036.291 Start:  154035.707 Theta: 1.291544 Ball Pos X: 0.174007 Ball Pos Y: -0.2 Ball Pos Z: 0.6068348 Hand Pos X: 0.1967572 Hand Pos Y: -0.1604279 Hand Pos Z: 0.6250103 Head Pos X: -0.01857698 Head Pos Y: -0.01973897 Head Pos Z: 0.003303468 Head Rot X: 0.1908384 Head Rot Y: -0.0652834 Hand Rot Z: 0.03599994; Visible Hand Error: 4.077 randomnum: 189
 End: 154038.241 Start:  154037.643 Theta: 1.867502 Ball Pos X: -0.1845713 Ball Pos Y: -0.2 Ball Pos Z: 0.6037055 Hand Pos X: -0.1657791 Hand Pos Y: -0.1371432 Hand Pos Z: 0.6132907 Head Pos X: -0.02118504 Head Pos Y: -0.0151872 Head Pos Z: 0.002291977 Head Rot X: 0.1718609 Head Rot Y: -0.1004655 Hand Rot Z: 0.02864351; Visible Hand Error: 5.693 randomnum: 124
 End: 154040.038 Start:  154039.508 Theta: 1.22173 Ball Pos X: 0.2159139 Ball Pos Y: -0.2 Ball Pos Z: 0.5932184 Hand Pos X: 0.1963636 Hand Pos Y: -0.1931068 Hand Pos Z: 0.6098071 Head Pos X: -0.01522791 Head Pos Y: -0.01840717 Head Pos Z: 0.0048002 Head Rot X: 0.1807496 Head Rot Y: -0.04671711 Hand Rot Z: 0.028688; Invisible Hand Error: 2.207 randomnum: 39
 End: 154041.791 Start:  154041.208 Theta: 1.448623 Ball Pos X: 0.07693487 Ball Pos Y: -0.2 Ball Pos Z: 0.6265844 Hand Pos X: 0.09076279 Hand Pos Y: -0.1650794 Hand Pos Z: 0.632883 Head Pos X: -0.01770604 Head Pos Y: -0.01592147 Head Pos Z: -0.004119277 Head Rot X: 0.1671623 Head Rot Y: -0.07744401 Hand Rot Z: 0.03041673; Visible Hand Error: 3.296 randomnum: 129
 End: 154043.560 Start:  154042.962 Theta: 1.099557 Ball Pos X: 0.2865996 Ball Pos Y: -0.2 Ball Pos Z: 0.5624834 Hand Pos X: 0.2823614 Hand Pos Y: -0.2340012 Hand Pos Z: 0.5966781 Head Pos X: -0.01508367 Head Pos Y: -0.0190146 Head Pos Z: -0.001160264 Head Rot X: 0.175226 Head Rot Y: -0.03508494 Hand Rot Z: 0.01900802; Invisible Hand Error: 2.507 randomnum: 9
 End: 154045.482 Start:  154044.827 Theta: 2.024582 Ball Pos X: -0.2767393 Ball Pos Y: -0.2 Ball Pos Z: 0.5673996 Hand Pos X: -0.2960889 Hand Pos Y: -0.1530596 Hand Pos Z: 0.5606075 Head Pos X: -0.01685739 Head Pos Y: -0.01359287 Head Pos Z: 0.0003170371 Head Rot X: 0.1661987 Head Rot Y: -0.09828132 Hand Rot Z: 0.01040157; Visible Hand Error: 4.381 randomnum: 104
 End: 154047.445 Start:  154046.735 Theta: 1.832596 Ball Pos X: -0.1633899 Ball Pos Y: -0.2 Ball Pos Z: 0.6097792 Hand Pos X: -0.1630343 Hand Pos Y: -0.2222805 Hand Pos Z: 0.6155427 Head Pos X: -0.01040018 Head Pos Y: -0.01576245 Head Pos Z: 0.005014181 Head Rot X: 0.1732219 Head Rot Y: -0.0636206 Hand Rot Z: 0.0007029873; Invisible Hand Error: 1.671 randomnum: 57
 End: 154049.324 Start:  154048.740 Theta: 1.239184 Ball Pos X: 0.2055279 Ball Pos Y: -0.2 Ball Pos Z: 0.5968963 Hand Pos X: 0.1790812 Hand Pos Y: -0.2237499 Hand Pos Z: 0.621317 Head Pos X: -0.006268859 Head Pos Y: -0.01636368 Head Pos Z: -0.0001904964 Head Rot X: 0.1670347 Head Rot Y: -0.02786854 Hand Rot Z: 0.001112539; Invisible Hand Error: 3.157 randomnum: 21
 End: 154051.288 Start:  154050.606 Theta: 2.059489 Ball Pos X: -0.2963727 Ball Pos Y: -0.2 Ball Pos Z: 0.5573959 Hand Pos X: -0.2988568 Hand Pos Y: -0.1827641 Hand Pos Z: 0.5846466 Head Pos X: -0.008323789 Head Pos Y: -0.01193392 Head Pos Z: 0.01009548 Head Rot X: 0.1664444 Head Rot Y: -0.07941107 Hand Rot Z: -0.0134764; Visible Hand Error: 2.21 randomnum: 138
 End: 154053.140 Start:  154052.541 Theta: 1.658063 Ball Pos X: -0.05502056 Ball Pos Y: -0.2 Ball Pos Z: 0.6288877 Hand Pos X: -0.0492612 Hand Pos Y: -0.1588745 Hand Pos Z: 0.6315801 Head Pos X: -0.0003969669 Head Pos Y: -0.0141857 Head Pos Z: 0.002498507 Head Rot X: 0.1648179 Head Rot Y: -0.05295907 Hand Rot Z: -0.002971478; Visible Hand Error: 3.538 randomnum: 171
 End: 154055.019 Start:  154054.338 Theta: 2.059489 Ball Pos X: -0.2963727 Ball Pos Y: -0.2 Ball Pos Z: 0.5573959 Hand Pos X: -0.3137195 Hand Pos Y: -0.1783684 Hand Pos Z: 0.5642846 Head Pos X: -0.008055449 Head Pos Y: -0.01286539 Head Pos Z: 0.003849387 Head Rot X: 0.1676912 Head Rot Y: -0.07246841 Hand Rot Z: -0.01780569; Visible Hand Error: 2.369 randomnum: 116
 End: 154056.927 Start:  154056.287 Theta: 1.972222 Ball Pos X: -0.2466646 Ball Pos Y: -0.2 Ball Pos Z: 0.5811054 Hand Pos X: -0.279848 Hand Pos Y: -0.1901682 Hand Pos Z: 0.5692099 Head Pos X: -0.01287425 Head Pos Y: -0.01356652 Head Pos Z: 0.003887236 Head Rot X: 0.1692841 Head Rot Y: -0.09722278 Hand Rot Z: -0.01027827; Invisible Hand Error: 3.167 randomnum: 87
 End: 154058.864 Start:  154058.251 Theta: 1.919862 Ball Pos X: -0.2159139 Ball Pos Y: -0.2 Ball Pos Z: 0.5932184 Hand Pos X: -0.2155432 Hand Pos Y: -0.2322625 Hand Pos Z: 0.6122604 Head Pos X: -0.00843823 Head Pos Y: -0.01239151 Head Pos Z: 0.003743052 Head Rot X: 0.1640233 Head Rot Y: -0.1022334 Hand Rot Z: -0.003131383; Invisible Hand Error: 2.186 randomnum: 53
 End: 154100.645 Start:  154100.005 Theta: 1.780236 Ball Pos X: -0.1312526 Ball Pos Y: -0.2 Ball Pos Z: 0.6174947 Hand Pos X: -0.1526882 Hand Pos Y: -0.2280474 Hand Pos Z: 0.6176838 Head Pos X: -0.00869143 Head Pos Y: -0.01758665 Head Pos Z: 0.01049709 Head Rot X: 0.1853952 Head Rot Y: -0.08967403 Hand Rot Z: 0.001536308; Invisible Hand Error: 2.787 randomnum: 73
 End: 154102.454 Start:  154101.884 Theta: 1.204277 Ball Pos X: 0.226234 Ball Pos Y: -0.2 Ball Pos Z: 0.5893599 Hand Pos X: 0.2518525 Hand Pos Y: -0.1564358 Hand Pos Z: 0.5881956 Head Pos X: -0.0166198 Head Pos Y: -0.01994002 Head Pos Z: 0.004359484 Head Rot X: 0.1836795 Head Rot Y: -0.07691579 Hand Rot Z: 0.02835397; Visible Hand Error: 4.376 randomnum: 163
 End: 154104.209 Start:  154103.639 Theta: 1.291544 Ball Pos X: 0.174007 Ball Pos Y: -0.2 Ball Pos Z: 0.6068348 Hand Pos X: 0.1817561 Hand Pos Y: -0.1905187 Hand Pos Z: 0.6116601 Head Pos X: -0.01629746 Head Pos Y: -0.02104613 Head Pos Z: 0.005498886 Head Rot X: 0.188794 Head Rot Y: -0.05722044 Hand Rot Z: 0.02921215; Invisible Hand Error: 1.089 randomnum: 81
 End: 154105.978 Start:  154105.379 Theta: 1.186824 Ball Pos X: 0.2364853 Ball Pos Y: -0.2 Ball Pos Z: 0.5853218 Hand Pos X: 0.2610328 Hand Pos Y: -0.1951098 Hand Pos Z: 0.5923898 Head Pos X: -0.01493299 Head Pos Y: -0.02120209 Head Pos Z: 0.002714217 Head Rot X: 0.1855824 Head Rot Y: -0.04409198 Hand Rot Z: 0.02854697; Visible Hand Error: 1.882 randomnum: 108
 End: 154107.662 Start:  154107.077 Theta: 1.082104 Ball Pos X: 0.2963726 Ball Pos Y: -0.2 Ball Pos Z: 0.5573959 Hand Pos X: 0.3032719 Hand Pos Y: -0.2015209 Hand Pos Z: 0.5752518 Head Pos X: -0.0117873 Head Pos Y: -0.02277988 Head Pos Z: 0.006077111 Head Rot X: 0.1905679 Head Rot Y: -0.03126776 Hand Rot Z: 0.0228937; Invisible Hand Error: 0.409 randomnum: 41
 End: 154109.334 Start:  154108.790 Theta: 1.082104 Ball Pos X: 0.2963726 Ball Pos Y: -0.2 Ball Pos Z: 0.5573959 Hand Pos X: 0.3292216 Hand Pos Y: -0.1831207 Hand Pos Z: 0.5411941 Head Pos X: -0.01652575 Head Pos Y: -0.02242938 Head Pos Z: 0.005001724 Head Rot X: 0.1896059 Head Rot Y: -0.03807762 Hand Rot Z: 0.02644986; Visible Hand Error: 3.489 randomnum: 110
 End: 154111.017 Start:  154110.448 Theta: 1.448623 Ball Pos X: 0.07693487 Ball Pos Y: -0.2 Ball Pos Z: 0.6265844 Hand Pos X: 0.05888835 Hand Pos Y: -0.2040197 Hand Pos Z: 0.6551722 Head Pos X: -0.01304185 Head Pos Y: -0.018994 Head Pos Z: 0.008925915 Head Rot X: 0.1881284 Head Rot Y: -0.06347224 Hand Rot Z: 0.03109759; Invisible Hand Error: 1.812 randomnum: 97
 End: 154112.688 Start:  154112.118 Theta: 1.762783 Ball Pos X: -0.1204558 Ball Pos Y: -0.2 Ball Pos Z: 0.6196913 Hand Pos X: -0.1232941 Hand Pos Y: -0.1703361 Hand Pos Z: 0.6250733 Head Pos X: -0.02227867 Head Pos Y: -0.01884189 Head Pos Z: 0.009204745 Head Rot X: 0.1810197 Head Rot Y: -0.0914165 Hand Rot Z: 0.03301691; Visible Hand Error: 2.615 randomnum: 111
 End: 154114.443 Start:  154113.816 Theta: 1.972222 Ball Pos X: -0.2466646 Ball Pos Y: -0.2 Ball Pos Z: 0.5811054 Hand Pos X: -0.2501978 Hand Pos Y: -0.1897855 Hand Pos Z: 0.5938014 Head Pos X: -0.02657056 Head Pos Y: -0.01594865 Head Pos Z: 0.01246625 Head Rot X: 0.1798081 Head Rot Y: -0.1204344 Hand Rot Z: 0.02792885; Visible Hand Error: 1.176 randomnum: 140
 End: 154116.155 Start:  154115.641 Theta: 1.658063 Ball Pos X: -0.05502056 Ball Pos Y: -0.2 Ball Pos Z: 0.6288877 Hand Pos X: -0.00822176 Hand Pos Y: -0.1886085 Hand Pos Z: 0.6329752 Head Pos X: -0.02403581 Head Pos Y: -0.01635584 Head Pos Z: 0.009199262 Head Rot X: 0.1733055 Head Rot Y: -0.104437 Hand Rot Z: 0.03069066; Visible Hand Error: 4.186 randomnum: 159
 End: 154117.841 Start:  154117.312 Theta: 1.937315 Ball Pos X: -0.2262341 Ball Pos Y: -0.2 Ball Pos Z: 0.5893599 Hand Pos X: -0.198965 Hand Pos Y: -0.1540365 Hand Pos Z: 0.600959 Head Pos X: -0.01641059 Head Pos Y: -0.01365131 Head Pos Z: 0.007236481 Head Rot X: 0.1633296 Head Rot Y: -0.1124577 Hand Rot Z: 0.04652192; Visible Hand Error: 4.679 randomnum: 167
 End: 154119.539 Start:  154119.010 Theta: 1.134464 Ball Pos X: 0.2667946 Ball Pos Y: -0.2 Ball Pos Z: 0.572143 Hand Pos X: 0.208272 Hand Pos Y: -0.2100969 Hand Pos Z: 0.6255503 Head Pos X: -0.01884198 Head Pos Y: -0.01981509 Head Pos Z: 0.01415074 Head Rot X: 0.1815266 Head Rot Y: -0.005412302 Hand Rot Z: 0.04912126; Invisible Hand Error: 6.276 randomnum: 29
 End: 154121.210 Start:  154120.709 Theta: 1.553343 Ball Pos X: 0.01101751 Ball Pos Y: -0.2 Ball Pos Z: 0.6311938 Hand Pos X: -0.005542949 Hand Pos Y: -0.2533757 Hand Pos Z: 0.6463842 Head Pos X: -0.01835084 Head Pos Y: -0.01837838 Head Pos Z: 0.01064634 Head Rot X: 0.1799156 Head Rot Y: -0.06960195 Hand Rot Z: 0.03505861; Invisible Hand Error: 4.075 randomnum: 15
 End: 154122.978 Start:  154122.339 Theta: 1.867502 Ball Pos X: -0.1845713 Ball Pos Y: -0.2 Ball Pos Z: 0.6037055 Hand Pos X: -0.1828399 Hand Pos Y: -0.1974348 Hand Pos Z: 0.6201116 Head Pos X: -0.01887846 Head Pos Y: -0.01695752 Head Pos Z: 0.01293695 Head Rot X: 0.1814846 Head Rot Y: -0.09548503 Hand Rot Z: 0.01974197; Visible Hand Error: 0.809 randomnum: 121
 End: 154124.524 Start:  154124.038 Theta: 1.099557 Ball Pos X: 0.2865996 Ball Pos Y: -0.2 Ball Pos Z: 0.5624834 Hand Pos X: 0.3172155 Hand Pos Y: -0.1861773 Hand Pos Z: 0.5557157 Head Pos X: -0.009000063 Head Pos Y: -0.02102467 Head Pos Z: 0.01490879 Head Rot X: 0.1868069 Head Rot Y: 0.01108364 Hand Rot Z: 0.02230812; Visible Hand Error: 2.934 randomnum: 195
 End: 154126.836 Start:  154126.278 Theta: 1.099557 Ball Pos X: 0.2865996 Ball Pos Y: -0.2 Ball Pos Z: 0.5624834 Hand Pos X: 0.2901481 Hand Pos Y: -0.240447 Hand Pos Z: 0.5761442 Head Pos X: -0.009641647 Head Pos Y: -0.0228478 Head Pos Z: 0.008933127 Head Rot X: 0.1917856 Head Rot Y: -0.009706206 Hand Rot Z: 0.02378942; Invisible Hand Error: 2.875 randomnum: 62
 End: 154128.478 Start:  154127.867 Theta: 1.37881 Ball Pos X: 0.1204558 Ball Pos Y: -0.2 Ball Pos Z: 0.6196913 Hand Pos X: 0.09417673 Hand Pos Y: -0.2310803 Hand Pos Z: 0.642317 Head Pos X: -0.01073933 Head Pos Y: -0.0211302 Head Pos Z: 0.007175803 Head Rot X: 0.1897705 Head Rot Y: -0.03906208 Hand Rot Z: 0.02282994; Invisible Hand Error: 3.226 randomnum: 20
 End: 154130.190 Start:  154129.565 Theta: 1.658063 Ball Pos X: -0.05502056 Ball Pos Y: -0.2 Ball Pos Z: 0.6288877 Hand Pos X: -0.07013196 Hand Pos Y: -0.2235695 Hand Pos Z: 0.6454287 Head Pos X: -0.01354516 Head Pos Y: -0.01832041 Head Pos Z: 0.01131201 Head Rot X: 0.187422 Head Rot Y: -0.06474641 Hand Rot Z: 0.02213871; Invisible Hand Error: 1.824 randomnum: 18
 End: 154131.987 Start:  154131.291 Theta: 1.937315 Ball Pos X: -0.2262341 Ball Pos Y: -0.2 Ball Pos Z: 0.5893599 Hand Pos X: -0.2454667 Hand Pos Y: -0.2763817 Hand Pos Z: 0.5807836 Head Pos X: -0.02852881 Head Pos Y: -0.01753742 Head Pos Z: 0.01035249 Head Rot X: 0.1860362 Head Rot Y: -0.09685601 Hand Rot Z: 0.02206129; Invisible Hand Error: 6.348 randomnum: 50
 End: 154133.644 Start:  154133.073 Theta: 1.780236 Ball Pos X: -0.1312526 Ball Pos Y: -0.2 Ball Pos Z: 0.6174947 Hand Pos X: -0.1208829 Hand Pos Y: -0.1919556 Hand Pos Z: 0.6336777 Head Pos X: -0.02412367 Head Pos Y: -0.01924813 Head Pos Z: 0.01368278 Head Rot X: 0.1922067 Head Rot Y: -0.101963 Hand Rot Z: 0.0275313; Visible Hand Error: 1.527 randomnum: 190
 End: 154135.232 Start:  154134.674 Theta: 1.361357 Ball Pos X: 0.1312525 Ball Pos Y: -0.2 Ball Pos Z: 0.6174947 Hand Pos X: 0.1628087 Hand Pos Y: -0.1858673 Hand Pos Z: 0.618742 Head Pos X: -0.02069557 Head Pos Y: -0.02109665 Head Pos Z: 0.01371086 Head Rot X: 0.1975915 Head Rot Y: -0.0418107 Hand Rot Z: 0.03993997; Visible Hand Error: 2.964 randomnum: 191
 End: 154136.930 Start:  154136.262 Theta: 1.867502 Ball Pos X: -0.1845713 Ball Pos Y: -0.2 Ball Pos Z: 0.6037055 Hand Pos X: -0.2120274 Hand Pos Y: -0.2738304 Hand Pos Z: 0.5914554 Head Pos X: -0.0275141 Head Pos Y: -0.01875043 Head Pos Z: 0.01596391 Head Rot X: 0.1950627 Head Rot Y: -0.09592693 Hand Rot Z: 0.03441793; Invisible Hand Error: 6.49 randomnum: 48
 End: 154138.489 Start:  154137.974 Theta: 1.291544 Ball Pos X: 0.174007 Ball Pos Y: -0.2 Ball Pos Z: 0.6068348 Hand Pos X: 0.2045947 Hand Pos Y: -0.205579 Hand Pos Z: 0.6232189 Head Pos X: -0.01640201 Head Pos Y: -0.02131015 Head Pos Z: 0.01077545 Head Rot X: 0.1864165 Head Rot Y: -0.04831025 Hand Rot Z: 0.02594289; Visible Hand Error: 2.081 randomnum: 139
 End: 154140.090 Start:  154139.506 Theta: 1.570796 Ball Pos X: -2.759456E-08 Ball Pos Y: -0.2 Ball Pos Z: 0.6312899 Hand Pos X: 0.008022323 Hand Pos Y: -0.1698488 Hand Pos Z: 0.6412683 Head Pos X: -0.011585 Head Pos Y: -0.01750839 Head Pos Z: 0.00762403 Head Rot X: 0.180565 Head Rot Y: -0.05923729 Hand Rot Z: 0.01568282; Visible Hand Error: 2.83 randomnum: 117
 End: 154141.706 Start:  154141.149 Theta: 1.553343 Ball Pos X: 0.01101751 Ball Pos Y: -0.2 Ball Pos Z: 0.6311938 Hand Pos X: -0.001448087 Hand Pos Y: -0.2288461 Hand Pos Z: 0.6341878 Head Pos X: -0.007907152 Head Pos Y: -0.01498041 Head Pos Z: 0.00492388 Head Rot X: 0.1691996 Head Rot Y: -0.04562932 Hand Rot Z: 0.001145069; Invisible Hand Error: 2.504 randomnum: 67
 End: 154143.195 Start:  154142.625 Theta: 1.22173 Ball Pos X: 0.2159139 Ball Pos Y: -0.2 Ball Pos Z: 0.5932184 Hand Pos X: 0.2288149 Hand Pos Y: -0.2085201 Hand Pos Z: 0.5923209 Head Pos X: -0.01328397 Head Pos Y: -0.02033162 Head Pos Z: 0.009141505 Head Rot X: 0.1900652 Head Rot Y: -0.0310753 Hand Rot Z: 0.01269741; Invisible Hand Error: 1.225 randomnum: 49
 End: 154144.798 Start:  154144.171 Theta: 1.727876 Ball Pos X: -0.09875549 Ball Pos Y: -0.2 Ball Pos Z: 0.6235177 Hand Pos X: -0.1070494 Hand Pos Y: -0.1680426 Hand Pos Z: 0.6361562 Head Pos X: -0.01811564 Head Pos Y: -0.0207077 Head Pos Z: 0.01409787 Head Rot X: 0.1985784 Head Rot Y: -0.0721817 Hand Rot Z: 0.01482392; Visible Hand Error: 3.025 randomnum: 183
 End: 154146.314 Start:  154145.785 Theta: 1.518436 Ball Pos X: 0.03303917 Ball Pos Y: -0.2 Ball Pos Z: 0.6304247 Hand Pos X: 0.04404277 Hand Pos Y: -0.181343 Hand Pos Z: 0.6345863 Head Pos X: -0.01780295 Head Pos Y: -0.02115291 Head Pos Z: 0.01573664 Head Rot X: 0.1998669 Head Rot Y: -0.06858793 Hand Rot Z: 0.01886724; Visible Hand Error: 1.908 randomnum: 157
 End: 154147.846 Start:  154147.304 Theta: 1.518436 Ball Pos X: 0.03303917 Ball Pos Y: -0.2 Ball Pos Z: 0.6304247 Hand Pos X: 0.04319998 Hand Pos Y: -0.1924393 Hand Pos Z: 0.6379284 Head Pos X: -0.01749289 Head Pos Y: -0.01934174 Head Pos Z: 0.0118432 Head Rot X: 0.1875046 Head Rot Y: -0.06934044 Hand Rot Z: 0.02234006; Visible Hand Error: 1.176 randomnum: 113
 End: 154149.406 Start:  154148.876 Theta: 1.623156 Ball Pos X: -0.03303923 Ball Pos Y: -0.2 Ball Pos Z: 0.6304247 Hand Pos X: -0.04108632 Hand Pos Y: -0.2826509 Hand Pos Z: 0.6360975 Head Pos X: -0.01780152 Head Pos Y: -0.01760092 Head Pos Z: 0.01050591 Head Rot X: 0.1789884 Head Rot Y: -0.06845253 Hand Rot Z: 0.01813148; Invisible Hand Error: 6.368 randomnum: 80
 End: 154151.020 Start:  154150.506 Theta: 1.692969 Ball Pos X: -0.07693493 Ball Pos Y: -0.2 Ball Pos Z: 0.6265844 Hand Pos X: -0.07812007 Hand Pos Y: -0.2766031 Hand Pos Z: 0.6310086 Head Pos X: -0.02008283 Head Pos Y: -0.01733723 Head Pos Z: 0.01190734 Head Rot X: 0.1762193 Head Rot Y: -0.07037908 Hand Rot Z: 0.02117181; Invisible Hand Error: 5.932 randomnum: 17
 End: 154152.552 Start:  154152.066 Theta: 1.553343 Ball Pos X: 0.01101751 Ball Pos Y: -0.2 Ball Pos Z: 0.6311938 Hand Pos X: 0.0358541 Hand Pos Y: -0.1967805 Hand Pos Z: 0.6419172 Head Pos X: -0.02257144 Head Pos Y: -0.01706374 Head Pos Z: 0.009213328 Head Rot X: 0.1752742 Head Rot Y: -0.0794397 Hand Rot Z: 0.02685035; Visible Hand Error: 2.171 randomnum: 136
 End: 154154.223 Start:  154153.749 Theta: 1.675516 Ball Pos X: -0.0659878 Ball Pos Y: -0.2 Ball Pos Z: 0.6278316 Hand Pos X: -0.07968232 Hand Pos Y: -0.2650441 Hand Pos Z: 0.6261294 Head Pos X: -0.02248549 Head Pos Y: -0.01617119 Head Pos Z: 0.008867145 Head Rot X: 0.1715537 Head Rot Y: -0.07775798 Hand Rot Z: 0.01971037; Invisible Hand Error: 5.331 randomnum: 88
 End: 154155.922 Start:  154155.505 Theta: 1.448623 Ball Pos X: 0.07693487 Ball Pos Y: -0.2 Ball Pos Z: 0.6265844 Hand Pos X: 0.0566209 Hand Pos Y: -0.2401394 Hand Pos Z: 0.6416085 Head Pos X: -0.02284253 Head Pos Y: -0.0190295 Head Pos Z: 0.0121243 Head Rot X: 0.1835956 Head Rot Y: -0.07089853 Hand Rot Z: 0.02041519; Invisible Hand Error: 3.413 randomnum: 59
 End: 154157.566 Start:  154157.078 Theta: 1.22173 Ball Pos X: 0.2159139 Ball Pos Y: -0.2 Ball Pos Z: 0.5932184 Hand Pos X: 0.2394181 Hand Pos Y: -0.2083205 Hand Pos Z: 0.5944654 Head Pos X: -0.01438701 Head Pos Y: -0.01914343 Head Pos Z: 0.01064718 Head Rot X: 0.1804553 Head Rot Y: -0.03573063 Hand Rot Z: 0.01463459; Visible Hand Error: 1.893 randomnum: 144
 End: 154159.514 Start:  154158.846 Theta: 1.884956 Ball Pos X: -0.1950793 Ball Pos Y: -0.2 Ball Pos Z: 0.6003923 Hand Pos X: -0.1985646 Hand Pos Y: -0.1799496 Hand Pos Z: 0.6045053 Head Pos X: -0.01190245 Head Pos Y: -0.01173899 Head Pos Z: 0.01316404 Head Rot X: 0.1541853 Head Rot Y: -0.08797026 Hand Rot Z: -0.003918059; Visible Hand Error: 1.796 randomnum: 126
 End: 154201.046 Start:  154200.545 Theta: 1.466077 Ball Pos X: 0.06598774 Ball Pos Y: -0.2 Ball Pos Z: 0.6278316 Hand Pos X: 0.09150597 Hand Pos Y: -0.1950014 Hand Pos Z: 0.6385736 Head Pos X: -0.01041186 Head Pos Y: -0.0141592 Head Pos Z: 0.009367228 Head Rot X: 0.1584893 Head Rot Y: -0.05442124 Hand Rot Z: 0.001672907; Visible Hand Error: 2.194 randomnum: 135
 End: 154202.647 Start:  154202.118 Theta: 1.553343 Ball Pos X: 0.01101751 Ball Pos Y: -0.2 Ball Pos Z: 0.6311938 Hand Pos X: -0.008246094 Hand Pos Y: -0.2716126 Hand Pos Z: 0.6281418 Head Pos X: -0.009395242 Head Pos Y: -0.01581949 Head Pos Z: 0.009851873 Head Rot X: 0.1715698 Head Rot Y: -0.04619962 Hand Rot Z: -0.0006812513; Invisible Hand Error: 6.031 randomnum: 46
 End: 154204.248 Start:  154203.677 Theta: 1.658063 Ball Pos X: -0.05502056 Ball Pos Y: -0.2 Ball Pos Z: 0.6288877 Hand Pos X: -0.06484763 Hand Pos Y: -0.2482408 Hand Pos Z: 0.6332452 Head Pos X: -0.01385939 Head Pos Y: -0.01348442 Head Pos Z: 0.008269191 Head Rot X: 0.1623387 Head Rot Y: -0.06122556 Hand Rot Z: -0.008685801; Invisible Hand Error: 3.81 randomnum: 34
 End: 154205.767 Start:  154205.321 Theta: 1.32645 Ball Pos X: 0.1527229 Ball Pos Y: -0.2 Ball Pos Z: 0.6125379 Hand Pos X: 0.187611 Hand Pos Y: -0.146953 Hand Pos Z: 0.6020026 Head Pos X: -0.01776671 Head Pos Y: -0.01745304 Head Pos Z: 0.01210904 Head Rot X: 0.1787701 Head Rot Y: -0.0538162 Hand Rot Z: 0.008068555; Visible Hand Error: 5.484 randomnum: 149
 End: 154207.368 Start:  154206.893 Theta: 1.692969 Ball Pos X: -0.07693493 Ball Pos Y: -0.2 Ball Pos Z: 0.6265844 Hand Pos X: -0.09014268 Hand Pos Y: -0.1912042 Hand Pos Z: 0.6333356 Head Pos X: -0.01367915 Head Pos Y: -0.01494446 Head Pos Z: 0.01394069 Head Rot X: 0.1747194 Head Rot Y: -0.07654503 Hand Rot Z: 0.005099602; Visible Hand Error: 1.409 randomnum: 179
 End: 154208.982 Start:  154208.453 Theta: 1.082104 Ball Pos X: 0.2963726 Ball Pos Y: -0.2 Ball Pos Z: 0.5573959 Hand Pos X: 0.2256725 Hand Pos Y: -0.2233896 Hand Pos Z: 0.5916372 Head Pos X: -0.0307113 Head Pos Y: -0.01546609 Head Pos Z: 0.01506585 Head Rot X: 0.1672475 Head Rot Y: -0.07126972 Hand Rot Z: 0.01539047; Invisible Hand Error: 7.002 randomnum: 94
 End: 154211.419 Start:  154210.277 Theta: 1.64061 Ball Pos X: -0.04403656 Ball Pos Y: -0.2 Ball Pos Z: 0.6297521 Hand Pos X: -0.05102835 Hand Pos Y: -0.2355749 Hand Pos Z: 0.6430432 Head Pos X: -0.01780808 Head Pos Y: -0.01010293 Head Pos Z: 0.007669687 Head Rot X: 0.1484979 Head Rot Y: -0.08284125 Hand Rot Z: 0.01738635; Invisible Hand Error: 2.535 randomnum: 76
 End: 154213.243 Start:  154212.631 Theta: 2.059489 Ball Pos X: -0.2963727 Ball Pos Y: -0.2 Ball Pos Z: 0.5573959 Hand Pos X: -0.2737953 Hand Pos Y: -0.1841564 Hand Pos Z: 0.5748833 Head Pos X: -0.02470255 Head Pos Y: -0.01136744 Head Pos Z: 0.01518488 Head Rot X: 0.1612885 Head Rot Y: -0.1081586 Hand Rot Z: 0.02774334; Visible Hand Error: 2.824 randomnum: 199
 End: 154215.011 Start:  154214.400 Theta: 1.64061 Ball Pos X: -0.04403656 Ball Pos Y: -0.2 Ball Pos Z: 0.6297521 Hand Pos X: -0.07216956 Hand Pos Y: -0.2111375 Hand Pos Z: 0.6374868 Head Pos X: -0.01621234 Head Pos Y: -0.01731941 Head Pos Z: 0.01587605 Head Rot X: 0.1841423 Head Rot Y: -0.07360471 Hand Rot Z: 0.009686916; Invisible Hand Error: 2.425 randomnum: 65
 End: 154216.738 Start:  154216.209 Theta: 1.27409 Ball Pos X: 0.1845713 Ball Pos Y: -0.2 Ball Pos Z: 0.6037055 Hand Pos X: 0.1360309 Hand Pos Y: -0.2071911 Hand Pos Z: 0.6309693 Head Pos X: -0.01581097 Head Pos Y: -0.01989663 Head Pos Z: 0.01301122 Head Rot X: 0.184896 Head Rot Y: -0.04488729 Hand Rot Z: 0.008059829; Invisible Hand Error: 4.61 randomnum: 4
 End: 154218.535 Start:  154217.867 Theta: 1.972222 Ball Pos X: -0.2466646 Ball Pos Y: -0.2 Ball Pos Z: 0.5811054 Hand Pos X: -0.2446045 Hand Pos Y: -0.2071321 Hand Pos Z: 0.5856023 Head Pos X: -0.01886356 Head Pos Y: -0.01809403 Head Pos Z: 0.0109455 Head Rot X: 0.1851533 Head Rot Y: -0.08660129 Hand Rot Z: 0.01979399; Visible Hand Error: 0.588 randomnum: 185
 End: 154220.219 Start:  154219.662 Theta: 1.22173 Ball Pos X: 0.2159139 Ball Pos Y: -0.2 Ball Pos Z: 0.5932184 Hand Pos X: 0.2155261 Hand Pos Y: -0.1758857 Hand Pos Z: 0.6001916 Head Pos X: -0.01995432 Head Pos Y: -0.01848897 Head Pos Z: 0.007702112 Head Rot X: 0.1768722 Head Rot Y: -0.05842051 Hand Rot Z: 0.03281573; Visible Hand Error: 2.173 randomnum: 154
 End: 154221.959 Start:  154221.431 Theta: 1.553343 Ball Pos X: 0.01101751 Ball Pos Y: -0.2 Ball Pos Z: 0.6311938 Hand Pos X: 0.0388962 Hand Pos Y: -0.1926899 Hand Pos Z: 0.6332774 Head Pos X: -0.0219475 Head Pos Y: -0.01723456 Head Pos Z: 0.01068747 Head Rot X: 0.1773762 Head Rot Y: -0.07686739 Hand Rot Z: 0.03086141; Visible Hand Error: 2.498 randomnum: 142
 End: 154223.672 Start:  154223.102 Theta: 1.815143 Ball Pos X: -0.1527229 Ball Pos Y: -0.2 Ball Pos Z: 0.6125379 Hand Pos X: -0.148607 Hand Pos Y: -0.172113 Hand Pos Z: 0.6153688 Head Pos X: -0.02512848 Head Pos Y: -0.01576954 Head Pos Z: 0.009273946 Head Rot X: 0.1728039 Head Rot Y: -0.1104545 Hand Rot Z: 0.03372728; Visible Hand Error: 2.404 randomnum: 166
 End: 154225.343 Start:  154224.827 Theta: 1.48353 Ball Pos X: 0.0550205 Ball Pos Y: -0.2 Ball Pos Z: 0.6288877 Hand Pos X: 0.0116613 Hand Pos Y: -0.2206901 Hand Pos Z: 0.6364718 Head Pos X: -0.02846158 Head Pos Y: -0.01446646 Head Pos Z: 0.006999373 Head Rot X: 0.1688722 Head Rot Y: -0.1033079 Hand Rot Z: 0.02962208; Invisible Hand Error: 4.054 randomnum: 92
 End: 154227.070 Start:  154226.472 Theta: 1.832596 Ball Pos X: -0.1633899 Ball Pos Y: -0.2 Ball Pos Z: 0.6097792 Hand Pos X: -0.1629308 Hand Pos Y: -0.2027218 Hand Pos Z: 0.6256363 Head Pos X: -0.02583206 Head Pos Y: -0.01443431 Head Pos Z: 0.01069403 Head Rot X: 0.1693723 Head Rot Y: -0.1109414 Hand Rot Z: 0.02397692; Visible Hand Error: 0.42 randomnum: 130
 End: 154228.753 Start:  154228.252 Theta: 1.204277 Ball Pos X: 0.226234 Ball Pos Y: -0.2 Ball Pos Z: 0.5893599 Hand Pos X: 0.1835255 Hand Pos Y: -0.200761 Hand Pos Z: 0.6087828 Head Pos X: -0.02440107 Head Pos Y: -0.01824731 Head Pos Z: 0.01016814 Head Rot X: 0.180145 Head Rot Y: -0.05961909 Hand Rot Z: 0.02427236; Invisible Hand Error: 4.028 randomnum: 63
 End: 154230.468 Start:  154229.924 Theta: 1.256637 Ball Pos X: 0.1950793 Ball Pos Y: -0.2 Ball Pos Z: 0.6003924 Hand Pos X: 0.2336331 Hand Pos Y: -0.193714 Hand Pos Z: 0.5990739 Head Pos X: -0.02762938 Head Pos Y: -0.01988837 Head Pos Z: 0.01076913 Head Rot X: 0.1864771 Head Rot Y: -0.07327802 Hand Rot Z: 0.03527845; Visible Hand Error: 3.261 randomnum: 161
 End: 154232.095 Start:  154231.498 Theta: 1.064651 Ball Pos X: 0.3060554 Ball Pos Y: -0.2 Ball Pos Z: 0.5521386 Hand Pos X: 0.3365926 Hand Pos Y: -0.1972596 Hand Pos Z: 0.5421679 Head Pos X: -0.03560698 Head Pos Y: -0.02094591 Head Pos Z: 0.01280266 Head Rot X: 0.1866395 Head Rot Y: -0.08133958 Hand Rot Z: 0.04145337; Visible Hand Error: 2.734 randomnum: 170
 End: 154233.794 Start:  154233.196 Theta: 1.553343 Ball Pos X: 0.01101751 Ball Pos Y: -0.2 Ball Pos Z: 0.6311938 Hand Pos X: 0.01654592 Hand Pos Y: -0.1916066 Hand Pos Z: 0.6444417 Head Pos X: -0.02888906 Head Pos Y: -0.01724955 Head Pos Z: 0.009204447 Head Rot X: 0.1751153 Head Rot Y: -0.09160672 Hand Rot Z: 0.03910197; Visible Hand Error: 1.12 randomnum: 107
 End: 154235.354 Start:  154234.839 Theta: 1.308997 Ball Pos X: 0.1633899 Ball Pos Y: -0.2 Ball Pos Z: 0.6097792 Hand Pos X: 0.1937837 Hand Pos Y: -0.2024542 Hand Pos Z: 0.6179839 Head Pos X: -0.02126837 Head Pos Y: -0.01320842 Head Pos Z: 7.390976E-06 Head Rot X: 0.1475939 Head Rot Y: -0.0659842 Hand Rot Z: 0.02937711; Visible Hand Error: 2.309 randomnum: 160
 End: 154236.998 Start:  154236.400 Theta: 1.37881 Ball Pos X: 0.1204558 Ball Pos Y: -0.2 Ball Pos Z: 0.6196913 Hand Pos X: 0.1197772 Hand Pos Y: -0.2026478 Hand Pos Z: 0.6333573 Head Pos X: -0.02279866 Head Pos Y: -0.009569496 Head Pos Z: -0.001995087 Head Rot X: 0.1350417 Head Rot Y: -0.07635131 Hand Rot Z: 0.03266179; Visible Hand Error: 0.305 randomnum: 150
 End: 154238.709 Start:  154238.041 Theta: 1.832596 Ball Pos X: -0.1633899 Ball Pos Y: -0.2 Ball Pos Z: 0.6097792 Hand Pos X: -0.1521148 Hand Pos Y: -0.1814735 Hand Pos Z: 0.614737 Head Pos X: -0.02982152 Head Pos Y: -0.009323686 Head Pos Z: -0.001296163 Head Rot X: 0.144194 Head Rot Y: -0.1033557 Hand Rot Z: 0.03059216; Visible Hand Error: 1.907 randomnum: 175
 End: 154240.368 Start:  154239.838 Theta: 1.570796 Ball Pos X: -2.759456E-08 Ball Pos Y: -0.2 Ball Pos Z: 0.6312899 Hand Pos X: 0.01875119 Hand Pos Y: -0.1932316 Hand Pos Z: 0.6361096 Head Pos X: -0.02742684 Head Pos Y: -0.01010785 Head Pos Z: -0.004387498 Head Rot X: 0.1412858 Head Rot Y: -0.08780304 Hand Rot Z: 0.0313427; Visible Hand Error: 1.753 randomnum: 119
 End: 154242.050 Start:  154241.467 Theta: 1.466077 Ball Pos X: 0.06598774 Ball Pos Y: -0.2 Ball Pos Z: 0.6278316 Hand Pos X: 0.0628405 Hand Pos Y: -0.2269929 Hand Pos Z: 0.6366485 Head Pos X: -0.02560377 Head Pos Y: -0.01068839 Head Pos Z: -0.002838969 Head Rot X: 0.1460733 Head Rot Y: -0.08091354 Hand Rot Z: 0.03402379; Invisible Hand Error: 1.987 randomnum: 45
 End: 154244.307 Start:  154243.095 Theta: 1.466077 Ball Pos X: 0.06598774 Ball Pos Y: -0.2 Ball Pos Z: 0.6278316 Hand Pos X: 0.01185516 Hand Pos Y: -0.2378571 Hand Pos Z: 0.6392705 Head Pos X: -0.01692545 Head Pos Y: -0.01311854 Head Pos Z: 0.004758477 Head Rot X: 0.1571279 Head Rot Y: -0.06759518 Hand Rot Z: 0.01320876; Invisible Hand Error: 5.457 randomnum: 79
 End: 154246.271 Start:  154245.657 Theta: 1.675516 Ball Pos X: -0.0659878 Ball Pos Y: -0.2 Ball Pos Z: 0.6278316 Hand Pos X: -0.06915896 Hand Pos Y: -0.2073279 Hand Pos Z: 0.6483873 Head Pos X: -0.0216428 Head Pos Y: -0.01089722 Head Pos Z: 3.534555E-05 Head Rot X: 0.1490848 Head Rot Y: -0.09526428 Hand Rot Z: 0.02914112; Invisible Hand Error: 0.105 randomnum: 71
 End: 154248.093 Start:  154247.538 Theta: 1.58825 Ball Pos X: -0.01101757 Ball Pos Y: -0.2 Ball Pos Z: 0.6311938 Hand Pos X: 0.003708899 Hand Pos Y: -0.1452932 Hand Pos Z: 0.6381258 Head Pos X: -0.02548683 Head Pos Y: -0.01276571 Head Pos Z: 3.08156E-05 Head Rot X: 0.1561936 Head Rot Y: -0.09153621 Hand Rot Z: 0.03697601; Visible Hand Error: 4.923 randomnum: 187
 End: 154249.848 Start:  154249.278 Theta: 1.570796 Ball Pos X: -2.759456E-08 Ball Pos Y: -0.2 Ball Pos Z: 0.6312899 Hand Pos X: -0.02081265 Hand Pos Y: -0.1947951 Hand Pos Z: 0.6325357 Head Pos X: -0.02756393 Head Pos Y: -0.01487631 Head Pos Z: 0.001769364 Head Rot X: 0.1682318 Head Rot Y: -0.09133854 Hand Rot Z: 0.04575508; Invisible Hand Error: 1.86 randomnum: 91
 End: 154251.534 Start:  154251.074 Theta: 1.500983 Ball Pos X: 0.04403651 Ball Pos Y: -0.2 Ball Pos Z: 0.6297521 Hand Pos X: 0.08025693 Hand Pos Y: -0.1728922 Hand Pos Z: 0.6523867 Head Pos X: -0.02616584 Head Pos Y: -0.0166238 Head Pos Z: -0.001259565 Head Rot X: 0.1763624 Head Rot Y: -0.08886278 Hand Rot Z: 0.04216068; Visible Hand Error: 4.056 randomnum: 158
 End: 154253.413 Start:  154252.758 Theta: 2.042035 Ball Pos X: -0.2865997 Ball Pos Y: -0.2 Ball Pos Z: 0.5624834 Hand Pos X: -0.2829769 Hand Pos Y: -0.268867 Hand Pos Z: 0.5668142 Head Pos X: -0.03214419 Head Pos Y: -0.01411223 Head Pos Z: 0.002931178 Head Rot X: 0.1699582 Head Rot Y: -0.1343067 Hand Rot Z: 0.03017813; Invisible Hand Error: 5.435 randomnum: 19
 End: 154255.446 Start:  154254.806 Theta: 1.762783 Ball Pos X: -0.1204558 Ball Pos Y: -0.2 Ball Pos Z: 0.6196913 Hand Pos X: -0.09985198 Hand Pos Y: -0.1487018 Hand Pos Z: 0.6237919 Head Pos X: -0.0223757 Head Pos Y: -0.01628432 Head Pos Z: 0.006757975 Head Rot X: 0.1794111 Head Rot Y: -0.1102943 Hand Rot Z: 0.02938981; Visible Hand Error: 4.706 randomnum: 173
 End: 154257.214 Start:  154256.603 Theta: 1.082104 Ball Pos X: 0.2963726 Ball Pos Y: -0.2 Ball Pos Z: 0.5573959 Hand Pos X: 0.3281347 Hand Pos Y: -0.2154434 Hand Pos Z: 0.5432463 Head Pos X: -0.01619124 Head Pos Y: -0.01842868 Head Pos Z: 0.008816242 Head Rot X: 0.1740148 Head Rot Y: -0.02615918 Hand Rot Z: 0.02963293; Visible Hand Error: 3.199 randomnum: 155
 End: 154259.093 Start:  154258.509 Theta: 1.064651 Ball Pos X: 0.3060554 Ball Pos Y: -0.2 Ball Pos Z: 0.5521386 Hand Pos X: 0.3227187 Hand Pos Y: -0.1534978 Hand Pos Z: 0.5515538 Head Pos X: -0.01585424 Head Pos Y: -0.01900071 Head Pos Z: 0.003024817 Head Rot X: 0.1768909 Head Rot Y: -0.03435081 Hand Rot Z: 0.02115926; Visible Hand Error: 4.269 randomnum: 194
 End: 154300.694 Start:  154300.000 Theta: 1.134464 Ball Pos X: 0.2667946 Ball Pos Y: -0.2 Ball Pos Z: 0.572143 Hand Pos X: 0.2868032 Hand Pos Y: -0.2152643 Hand Pos Z: 0.5816802 Head Pos X: -0.01246059 Head Pos Y: -0.01450348 Head Pos Z: -0.0001259446 Head Rot X: 0.1614473 Head Rot Y: -0.03694763 Hand Rot Z: 0.009479265; Invisible Hand Error: 1.421 randomnum: 61
 End: 154302.436 Start:  154301.823 Theta: 1.099557 Ball Pos X: 0.2865996 Ball Pos Y: -0.2 Ball Pos Z: 0.5624834 Hand Pos X: 0.2750178 Hand Pos Y: -0.221859 Hand Pos Z: 0.5764508 Head Pos X: -0.01272428 Head Pos Y: -0.01378864 Head Pos Z: -0.003228188 Head Rot X: 0.1559161 Head Rot Y: -0.03110212 Hand Rot Z: 0.004454012; Invisible Hand Error: 2.121 randomnum: 36
 End: 154304.302 Start:  154303.591 Theta: 2.059489 Ball Pos X: -0.2963727 Ball Pos Y: -0.2 Ball Pos Z: 0.5573959 Hand Pos X: -0.2592967 Hand Pos Y: -0.2468909 Hand Pos Z: 0.5771468 Head Pos X: -0.01981437 Head Pos Y: -0.01007366 Head Pos Z: 0.001418233 Head Rot X: 0.1515579 Head Rot Y: -0.09780735 Hand Rot Z: 0.01276727; Invisible Hand Error: 5.181 randomnum: 2
 End: 154306.013 Start:  154305.416 Theta: 1.570796 Ball Pos X: -2.759456E-08 Ball Pos Y: -0.2 Ball Pos Z: 0.6312899 Hand Pos X: -0.02402243 Hand Pos Y: -0.2572446 Hand Pos Z: 0.6282375 Head Pos X: -0.01886356 Head Pos Y: -0.01347023 Head Pos Z: -0.002561927 Head Rot X: 0.1577865 Head Rot Y: -0.08071873 Hand Rot Z: 0.02375357; Invisible Hand Error: 5.107 randomnum: 12
 End: 154307.615 Start:  154307.086 Theta: 1.37881 Ball Pos X: 0.1204558 Ball Pos Y: -0.2 Ball Pos Z: 0.6196913 Hand Pos X: 0.1222631 Hand Pos Y: -0.2607003 Hand Pos Z: 0.622986 Head Pos X: -0.02083766 Head Pos Y: -0.01641193 Head Pos Z: -0.0004156828 Head Rot X: 0.1699965 Head Rot Y: -0.07428465 Hand Rot Z: 0.0229812; Invisible Hand Error: 4.747 randomnum: 68
 End: 154310.107 Start:  154308.729 Theta: 1.58825 Ball Pos X: -0.01101757 Ball Pos Y: -0.2 Ball Pos Z: 0.6311938 Hand Pos X: -0.05356554 Hand Pos Y: -0.216036 Hand Pos Z: 0.6406042 Head Pos X: -0.01542854 Head Pos Y: -0.0148654 Head Pos Z: 0.001551509 Head Rot X: 0.1681728 Head Rot Y: -0.08299945 Hand Rot Z: 0.02025194; Invisible Hand Error: 3.729 randomnum: 27
 End: 154312.056 Start:  154311.486 Theta: 1.32645 Ball Pos X: 0.1527229 Ball Pos Y: -0.2 Ball Pos Z: 0.6125379 Hand Pos X: 0.2008832 Hand Pos Y: -0.1329688 Hand Pos Z: 0.6229407 Head Pos X: -0.01744139 Head Pos Y: -0.01733997 Head Pos Z: 0.0003677607 Head Rot X: 0.1738488 Head Rot Y: -0.05914883 Hand Rot Z: 0.02723112; Visible Hand Error: 7.155 randomnum: 106
 End: 154313.881 Start:  154313.156 Theta: 1.972222 Ball Pos X: -0.2466646 Ball Pos Y: -0.2 Ball Pos Z: 0.5811054 Hand Pos X: -0.2544763 Hand Pos Y: -0.2712256 Hand Pos Z: 0.5771201 Head Pos X: -0.02543032 Head Pos Y: -0.01253057 Head Pos Z: -0.0007601976 Head Rot X: 0.1569454 Head Rot Y: -0.1127553 Hand Rot Z: 0.04479988; Invisible Hand Error: 5.738 randomnum: 38
 End: 154315.872 Start:  154315.190 Theta: 1.867502 Ball Pos X: -0.1845713 Ball Pos Y: -0.2 Ball Pos Z: 0.6037055 Hand Pos X: -0.1975674 Hand Pos Y: -0.1955591 Hand Pos Z: 0.6060888 Head Pos X: -0.02652609 Head Pos Y: -0.01880187 Head Pos Z: 0.004339695 Head Rot X: 0.1825366 Head Rot Y: -0.1170819 Hand Rot Z: 0.05158592; Visible Hand Error: 1.135 randomnum: 105
 End: 154317.876 Start:  154317.168 Theta: 1.58825 Ball Pos X: -0.01101757 Ball Pos Y: -0.2 Ball Pos Z: 0.6311938 Hand Pos X: -0.00857082 Hand Pos Y: -0.2205118 Hand Pos Z: 0.6450303 Head Pos X: -0.02850389 Head Pos Y: -0.02052239 Head Pos Z: 0.004916787 Head Rot X: 0.1893616 Head Rot Y: -0.0956596 Hand Rot Z: 0.05451031; Invisible Hand Error: 1.313 randomnum: 10
 End: 154319.673 Start:  154319.104 Theta: 1.780236 Ball Pos X: -0.1312526 Ball Pos Y: -0.2 Ball Pos Z: 0.6174947 Hand Pos X: -0.1382261 Hand Pos Y: -0.146737 Hand Pos Z: 0.6382269 Head Pos X: -0.02105021 Head Pos Y: -0.01730493 Head Pos Z: 0.004673958 Head Rot X: 0.1803575 Head Rot Y: -0.1091726 Hand Rot Z: 0.04935573; Visible Hand Error: 4.919 randomnum: 165
 End: 154321.525 Start:  154320.954 Theta: 1.396263 Ball Pos X: 0.1096223 Ball Pos Y: -0.2 Ball Pos Z: 0.6216992 Hand Pos X: 0.1500944 Hand Pos Y: -0.1362756 Hand Pos Z: 0.6270275 Head Pos X: -0.02336848 Head Pos Y: -0.01949623 Head Pos Z: 0.0009056926 Head Rot X: 0.1809678 Head Rot Y: -0.08474066 Hand Rot Z: 0.05431166; Visible Hand Error: 6.561 randomnum: 141
 End: 154323.321 Start:  154322.639 Theta: 1.047198 Ball Pos X: 0.3156449 Ball Pos Y: -0.2 Ball Pos Z: 0.5467131 Hand Pos X: 0.3314296 Hand Pos Y: -0.2078939 Hand Pos Z: 0.5627619 Head Pos X: -0.02018416 Head Pos Y: -0.02328384 Head Pos Z: 0.00426352 Head Rot X: 0.192889 Head Rot Y: -0.046956 Hand Rot Z: 0.05182267; Invisible Hand Error: 0.478 randomnum: 35
 End: 154325.214 Start:  154324.534 Theta: 1.623156 Ball Pos X: -0.03303923 Ball Pos Y: -0.2 Ball Pos Z: 0.6304247 Hand Pos X: -0.02294964 Hand Pos Y: -0.1617633 Hand Pos Z: 0.6383843 Head Pos X: -0.02124703 Head Pos Y: -0.02001306 Head Pos Z: 0.007166266 Head Rot X: 0.1894345 Head Rot Y: -0.07406034 Hand Rot Z: 0.03688099; Visible Hand Error: 3.488 randomnum: 147
 End: 154327.248 Start:  154326.539 Theta: 1.850049 Ball Pos X: -0.1740071 Ball Pos Y: -0.2 Ball Pos Z: 0.6068348 Hand Pos X: -0.1731295 Hand Pos Y: -0.1657458 Hand Pos Z: 0.6194531 Head Pos X: -0.02181745 Head Pos Y: -0.01085734 Head Pos Z: 0.003726363 Head Rot X: 0.1553676 Head Rot Y: -0.09601419 Hand Rot Z: 0.002635221; Visible Hand Error: 3.15 randomnum: 127
 End: 154328.876 Start:  154328.306 Theta: 1.37881 Ball Pos X: 0.1204558 Ball Pos Y: -0.2 Ball Pos Z: 0.6196913 Hand Pos X: 0.1484389 Hand Pos Y: -0.1696613 Hand Pos Z: 0.6209585 Head Pos X: -0.008484125 Head Pos Y: -0.01591563 Head Pos Z: 0.002371371 Head Rot X: 0.1675676 Head Rot Y: -0.0451624 Hand Rot Z: 0.00850057; Visible Hand Error: 3.575 randomnum: 122
 End: 154330.548 Start:  154329.936 Theta: 1.867502 Ball Pos X: -0.1845713 Ball Pos Y: -0.2 Ball Pos Z: 0.6037055 Hand Pos X: -0.2132235 Hand Pos Y: -0.1686064 Hand Pos Z: 0.6115053 Head Pos X: -0.02725768 Head Pos Y: -0.01349351 Head Pos Z: 0.009203315 Head Rot X: 0.1669975 Head Rot Y: -0.1169441 Hand Rot Z: 0.02190748; Visible Hand Error: 3.671 randomnum: 172
 End: 154332.079 Start:  154331.607 Theta: 1.27409 Ball Pos X: 0.1845713 Ball Pos Y: -0.2 Ball Pos Z: 0.6037055 Hand Pos X: 0.1882395 Hand Pos Y: -0.2139433 Hand Pos Z: 0.6161783 Head Pos X: -0.02461588 Head Pos Y: -0.0192225 Head Pos Z: 0.006006002 Head Rot X: 0.1817325 Head Rot Y: -0.05872716 Hand Rot Z: 0.03601395; Invisible Hand Error: 0.79 randomnum: 95
 End: 154333.597 Start:  154333.192 Theta: 1.32645 Ball Pos X: 0.1527229 Ball Pos Y: -0.2 Ball Pos Z: 0.6125379 Hand Pos X: 0.07643001 Hand Pos Y: -0.2036692 Hand Pos Z: 0.6312838 Head Pos X: -0.03429615 Head Pos Y: -0.01711071 Head Pos Z: 0.01162076 Head Rot X: 0.1768962 Head Rot Y: -0.08313759 Hand Rot Z: 0.03351353; Invisible Hand Error: 6.764 randomnum: 31
 End: 154335.323 Start:  154334.781 Theta: 1.780236 Ball Pos X: -0.1312526 Ball Pos Y: -0.2 Ball Pos Z: 0.6174947 Hand Pos X: -0.1088412 Hand Pos Y: -0.1666435 Hand Pos Z: 0.6335202 Head Pos X: -0.03034675 Head Pos Y: -0.01670566 Head Pos Z: 0.008671165 Head Rot X: 0.1707238 Head Rot Y: -0.1177112 Hand Rot Z: 0.05098272; Visible Hand Error: 3.735 randomnum: 169
 End: 154336.925 Start:  154336.423 Theta: 1.291544 Ball Pos X: 0.174007 Ball Pos Y: -0.2 Ball Pos Z: 0.6068348 Hand Pos X: 0.2264019 Hand Pos Y: -0.1905915 Hand Pos Z: 0.6098476 Head Pos X: -0.03424919 Head Pos Y: -0.01787871 Head Pos Z: 0.01044977 Head Rot X: 0.1775903 Head Rot Y: -0.08120564 Hand Rot Z: 0.05823835; Visible Hand Error: 4.36 randomnum: 162
 End: 154338.553 Start:  154337.970 Theta: 1.762783 Ball Pos X: -0.1204558 Ball Pos Y: -0.2 Ball Pos Z: 0.6196913 Hand Pos X: -0.1283892 Hand Pos Y: -0.1768156 Hand Pos Z: 0.6375414 Head Pos X: -0.03580523 Head Pos Y: -0.01379126 Head Pos Z: 0.005934954 Head Rot X: 0.1649296 Head Rot Y: -0.1228441 Hand Rot Z: 0.05972804; Visible Hand Error: 2.398 randomnum: 174
 End: 154340.154 Start:  154339.599 Theta: 1.082104 Ball Pos X: 0.2963726 Ball Pos Y: -0.2 Ball Pos Z: 0.5573959 Hand Pos X: 0.3273359 Hand Pos Y: -0.2018194 Hand Pos Z: 0.5675315 Head Pos X: -0.05018961 Head Pos Y: -0.01824841 Head Pos Z: 0.006635308 Head Rot X: 0.1734402 Head Rot Y: -0.1077168 Hand Rot Z: 0.07441684; Invisible Hand Error: 1.94 randomnum: 30
 End: 154341.869 Start:  154341.270 Theta: 1.047198 Ball Pos X: 0.3156449 Ball Pos Y: -0.2 Ball Pos Z: 0.5467131 Hand Pos X: 0.3133215 Hand Pos Y: -0.2306201 Hand Pos Z: 0.591694 Head Pos X: -0.05027854 Head Pos Y: -0.01519167 Head Pos Z: 0.001937032 Head Rot X: 0.1622637 Head Rot Y: -0.1202523 Hand Rot Z: 0.07751325; Invisible Hand Error: 2.45 randomnum: 24
 End: 154343.552 Start:  154342.969 Theta: 1.48353 Ball Pos X: 0.0550205 Ball Pos Y: -0.2 Ball Pos Z: 0.6288877 Hand Pos X: 0.07373516 Hand Pos Y: -0.1461271 Hand Pos Z: 0.633133 Head Pos X: -0.04153061 Head Pos Y: -0.01418278 Head Pos Z: 0.005171061 Head Rot X: 0.1625376 Head Rot Y: -0.1306718 Hand Rot Z: 0.06558593; Visible Hand Error: 4.928 randomnum: 176
 End: 154345.238 Start:  154344.667 Theta: 1.361357 Ball Pos X: 0.1312525 Ball Pos Y: -0.2 Ball Pos Z: 0.6174947 Hand Pos X: 0.1624482 Hand Pos Y: -0.2156926 Hand Pos Z: 0.6285491 Head Pos X: -0.04378355 Head Pos Y: -0.01279131 Head Pos Z: -0.004216969 Head Rot X: 0.1519418 Head Rot Y: -0.1155261 Hand Rot Z: 0.06894188; Invisible Hand Error: 2.501 randomnum: 5
 End: 154346.991 Start:  154346.269 Theta: 1.727876 Ball Pos X: -0.09875549 Ball Pos Y: -0.2 Ball Pos Z: 0.6235177 Hand Pos X: -0.07615907 Hand Pos Y: -0.246706 Hand Pos Z: 0.6318836 Head Pos X: -0.03808403 Head Pos Y: -0.009065241 Head Pos Z: -0.00370574 Head Rot X: 0.1435018 Head Rot Y: -0.1259048 Hand Rot Z: 0.05221538; Invisible Hand Error: 4.129 randomnum: 72
 End: 154349.623 Start:  154348.970 Theta: 1.099557 Ball Pos X: 0.2865996 Ball Pos Y: -0.2 Ball Pos Z: 0.5624834 Hand Pos X: 0.3011017 Hand Pos Y: -0.1997192 Hand Pos Z: 0.5600857 Head Pos X: -0.02080059 Head Pos Y: -0.009783864 Head Pos Z: -0.009448051 Head Rot X: 0.13288 Head Rot Y: -0.07241571 Hand Rot Z: 0.03411558; Visible Hand Error: 1.212 randomnum: 146
 End: 154351.322 Start:  154350.668 Theta: 1.58825 Ball Pos X: -0.01101757 Ball Pos Y: -0.2 Ball Pos Z: 0.6311938 Hand Pos X: -0.01795654 Hand Pos Y: -0.2391488 Hand Pos Z: 0.633728 Head Pos X: -0.0260365 Head Pos Y: -0.008544981 Head Pos Z: -0.007232726 Head Rot X: 0.1376163 Head Rot Y: -0.1041114 Hand Rot Z: 0.04262633; Invisible Hand Error: 3.144 randomnum: 6
 End: 154353.048 Start:  154352.393 Theta: 1.710423 Ball Pos X: -0.08785863 Ball Pos Y: -0.2 Ball Pos Z: 0.6251462 Hand Pos X: -0.07893041 Hand Pos Y: -0.2642899 Hand Pos Z: 0.6267886 Head Pos X: -0.02683187 Head Pos Y: -0.0104031 Head Pos Z: -0.009109139 Head Rot X: 0.1435877 Head Rot Y: -0.1085089 Hand Rot Z: 0.04287491; Invisible Hand Error: 5.181 randomnum: 55
 End: 154354.608 Start:  154354.079 Theta: 1.239184 Ball Pos X: 0.2055279 Ball Pos Y: -0.2 Ball Pos Z: 0.5968963 Hand Pos X: 0.1998984 Hand Pos Y: -0.2230885 Hand Pos Z: 0.6158968 Head Pos X: -0.03330219 Head Pos Y: -0.01219445 Head Pos Z: -0.006570458 Head Rot X: 0.1486436 Head Rot Y: -0.1036029 Hand Rot Z: 0.04817924; Invisible Hand Error: 1.727 randomnum: 26
 End: 154357.114 Start:  154355.680 Theta: 1.902409 Ball Pos X: -0.2055279 Ball Pos Y: -0.2 Ball Pos Z: 0.5968963 Hand Pos X: -0.2271692 Hand Pos Y: -0.2447932 Hand Pos Z: 0.5878024 Head Pos X: -0.03162277 Head Pos Y: -0.01209098 Head Pos Z: 0.001498044 Head Rot X: 0.1550483 Head Rot Y: -0.1597237 Hand Rot Z: 0.0519434; Invisible Hand Error: 4.166 randomnum: 70
 End: 154359.049 Start:  154358.409 Theta: 1.22173 Ball Pos X: 0.2159139 Ball Pos Y: -0.2 Ball Pos Z: 0.5932184 Hand Pos X: 0.1991298 Hand Pos Y: -0.1910032 Hand Pos Z: 0.6181426 Head Pos X: -0.02122581 Head Pos Y: -0.01589841 Head Pos Z: -0.0009492636 Head Rot X: 0.1656348 Head Rot Y: -0.06528655 Hand Rot Z: 0.045925; Invisible Hand Error: 2.371 randomnum: 70
