# Supplementary material for: Rapid assessment of hand reaching using virtual reality and application in cerebellar stroke
Source: PLoS One. 2022 Sep 29;17(9):e0275220. doi: 10.1371/journal.pone.0275220 (PMC9522266; doi:10.1371/journal.pone.0275220)
Supplement: S1 File — (ZIP) [file pone.0275220.s004.zip › VisInvisHand/ProVRb_017_dataVisInvisHand2021-07-14-10-08-11[1].txt]

VisInvisHand - List of Errors by Trial; Handedness: 1

 End: 100921.029 Start:  100920.196 Theta: 1.727876 Ball Pos X: -0.0496291 Ball Pos Y: -0.2 Ball Pos Z: 0.3133458 Hand Pos X: -0.0571027 Hand Pos Y: -0.1978812 Hand Pos Z: 0.3120708 Head Pos X: -0.00236994 Head Pos Y: -0.0405359 Head Pos Z: -0.01148403 Head Rot X: 0.1451285 Head Rot Y: -0.007527559 Hand Rot Z: -0.007024583; Visible Hand Error: 1.192 randomnum: 101
 End: 100924.015 Start:  100923.196 Theta: 1.832596 Ball Pos X: -0.08211083 Ball Pos Y: -0.2 Ball Pos Z: 0.3064416 Hand Pos X: -0.08302451 Hand Pos Y: -0.194929 Hand Pos Z: 0.3077042 Head Pos X: -0.009146273 Head Pos Y: -0.04163644 Head Pos Z: -0.01142359 Head Rot X: 0.1484534 Head Rot Y: -0.03128999 Hand Rot Z: -0.002248087; Invisible Hand Error: 0.782 randomnum: 45
 End: 100927.085 Start:  100926.280 Theta: 1.902409 Ball Pos X: -0.1032871 Ball Pos Y: -0.2 Ball Pos Z: 0.2999674 Hand Pos X: -0.1192961 Hand Pos Y: -0.2170043 Hand Pos Z: 0.2981004 Head Pos X: -0.01107198 Head Pos Y: -0.04547974 Head Pos Z: -0.006634593 Head Rot X: 0.1675742 Head Rot Y: -0.02870425 Hand Rot Z: 0.005112198; Invisible Hand Error: 2.978 randomnum: 44
 End: 100929.821 Start:  100929.099 Theta: 1.710423 Ball Pos X: -0.04415294 Ball Pos Y: -0.2 Ball Pos Z: 0.3141643 Hand Pos X: -0.05502875 Hand Pos Y: -0.1997894 Hand Pos Z: 0.3165676 Head Pos X: -0.005145013 Head Pos Y: -0.04431969 Head Pos Z: -0.009357572 Head Rot X: 0.1601887 Head Rot Y: -0.007717161 Hand Rot Z: 0.00223272; Invisible Hand Error: 1.617 randomnum: 54
 End: 100932.404 Start:  100931.709 Theta: 1.675516 Ball Pos X: -0.03316185 Ball Pos Y: -0.2 Ball Pos Z: 0.3155138 Hand Pos X: -0.04112308 Hand Pos Y: -0.1844541 Hand Pos Z: 0.3181832 Head Pos X: -0.003733188 Head Pos Y: -0.04505649 Head Pos Z: -0.007281184 Head Rot X: 0.1645356 Head Rot Y: -0.004432546 Hand Rot Z: 0.002818536; Visible Hand Error: 2.608 randomnum: 192
 End: 100934.863 Start:  100934.099 Theta: 1.396263 Ball Pos X: 0.05509016 Ball Pos Y: -0.2 Ball Pos Z: 0.312432 Hand Pos X: 0.05371981 Hand Pos Y: -0.190088 Hand Pos Z: 0.3168844 Head Pos X: -0.0007978976 Head Pos Y: -0.04374897 Head Pos Z: -0.01009691 Head Rot X: 0.1589964 Head Rot Y: 0.008659395 Hand Rot Z: -0.001268433; Invisible Hand Error: 1.658 randomnum: 59
 End: 100937.237 Start:  100936.516 Theta: 2.042035 Ball Pos X: -0.1440293 Ball Pos Y: -0.2 Ball Pos Z: 0.2826734 Hand Pos X: -0.1302044 Hand Pos Y: -0.2122391 Hand Pos Z: 0.291396 Head Pos X: -0.008057535 Head Pos Y: -0.04510656 Head Pos Z: -0.009123087 Head Rot X: 0.163313 Head Rot Y: -0.02585054 Hand Rot Z: 0.003046367; Invisible Hand Error: 2.823 randomnum: 82
 End: 100939.599 Start:  100938.890 Theta: 1.151917 Ball Pos X: 0.1290379 Ball Pos Y: -0.2 Ball Pos Z: 0.2898239 Hand Pos X: 0.1007518 Hand Pos Y: -0.2046574 Hand Pos Z: 0.3046754 Head Pos X: 0.001023471 Head Pos Y: -0.04624456 Head Pos Z: -0.006745815 Head Rot X: 0.168801 Head Rot Y: 0.01550296 Hand Rot Z: 0.003078685; Visible Hand Error: 4.824 randomnum: 107
 End: 100942.126 Start:  100941.183 Theta: 1.954769 Ball Pos X: -0.1188446 Ball Pos Y: -0.2 Ball Pos Z: 0.2941507 Hand Pos X: -0.1298935 Hand Pos Y: -0.1992684 Hand Pos Z: 0.2916799 Head Pos X: -0.009953707 Head Pos Y: -0.04515341 Head Pos Z: -0.006247759 Head Rot X: 0.1676544 Head Rot Y: 0.00948677 Hand Rot Z: 0.01236498; Invisible Hand Error: 1.718 randomnum: 51
 End: 100944.404 Start:  100943.709 Theta: 2.007129 Ball Pos X: -0.1340764 Ball Pos Y: -0.2 Ball Pos Z: 0.2875277 Hand Pos X: -0.1491876 Hand Pos Y: -0.2010652 Hand Pos Z: 0.2851344 Head Pos X: -0.01882744 Head Pos Y: -0.04566708 Head Pos Z: -0.007178783 Head Rot X: 0.1655238 Head Rot Y: -0.04534232 Hand Rot Z: 0.01822693; Visible Hand Error: 2.231 randomnum: 154
 End: 100946.890 Start:  100946.239 Theta: 1.553343 Ball Pos X: 0.005536799 Ball Pos Y: -0.2 Ball Pos Z: 0.3172034 Hand Pos X: 0.008536398 Hand Pos Y: -0.1945826 Hand Pos Z: 0.3197112 Head Pos X: -0.005525321 Head Pos Y: -0.04464316 Head Pos Z: -0.008857965 Head Rot X: 0.1610126 Head Rot Y: -0.006148092 Hand Rot Z: 0.009302394; Invisible Hand Error: 1.017 randomnum: 36
 End: 100949.849 Start:  100949.126 Theta: 1.762783 Ball Pos X: -0.0605345 Ball Pos Y: -0.2 Ball Pos Z: 0.3114229 Hand Pos X: -0.06227991 Hand Pos Y: -0.2085046 Hand Pos Z: 0.3112608 Head Pos X: -0.007415056 Head Pos Y: -0.04323766 Head Pos Z: -0.005806446 Head Rot X: 0.1580444 Head Rot Y: 0.002627651 Hand Rot Z: 0.0110253; Invisible Hand Error: 1.103 randomnum: 72
 End: 100952.209 Start:  100951.613 Theta: 1.500983 Ball Pos X: 0.02213034 Ball Pos Y: -0.2 Ball Pos Z: 0.3164789 Hand Pos X: 0.02267031 Hand Pos Y: -0.1849299 Hand Pos Z: 0.3179034 Head Pos X: -0.00542751 Head Pos Y: -0.04216298 Head Pos Z: -0.009415388 Head Rot X: 0.1518362 Head Rot Y: 0.0006246269 Hand Rot Z: 0.01042294; Visible Hand Error: 2.105 randomnum: 156
 End: 100954.487 Start:  100953.890 Theta: 1.064651 Ball Pos X: 0.1538067 Ball Pos Y: -0.2 Ball Pos Z: 0.2774746 Hand Pos X: 0.1126672 Hand Pos Y: -0.1884311 Hand Pos Z: 0.2983624 Head Pos X: -0.003570199 Head Pos Y: -0.04233083 Head Pos Z: -0.01036406 Head Rot X: 0.151867 Head Rot Y: 0.0001714236 Hand Rot Z: 0.007831618; Invisible Hand Error: 7.283 randomnum: 64
 End: 100956.807 Start:  100955.904 Theta: 1.954769 Ball Pos X: -0.1188446 Ball Pos Y: -0.2 Ball Pos Z: 0.2941507 Hand Pos X: -0.1306413 Hand Pos Y: -0.201699 Hand Pos Z: 0.2897 Head Pos X: -0.01015282 Head Pos Y: -0.0440751 Head Pos Z: -0.001012802 Head Rot X: 0.1637847 Head Rot Y: -0.009366339 Hand Rot Z: 0.01644002; Invisible Hand Error: 1.929 randomnum: 95
 End: 100959.155 Start:  100958.488 Theta: 2.007129 Ball Pos X: -0.1340764 Ball Pos Y: -0.2 Ball Pos Z: 0.2875277 Hand Pos X: -0.1235278 Hand Pos Y: -0.198255 Hand Pos Z: 0.2943583 Head Pos X: -0.007078022 Head Pos Y: -0.04195029 Head Pos Z: -0.004437208 Head Rot X: 0.1588587 Head Rot Y: -0.006799188 Hand Rot Z: 0.01974939; Visible Hand Error: 1.933 randomnum: 176
 End: 101001.446 Start:  101000.766 Theta: 1.48353 Ball Pos X: 0.02765029 Ball Pos Y: -0.2 Ball Pos Z: 0.3160445 Hand Pos X: 0.004693896 Hand Pos Y: -0.2016641 Hand Pos Z: 0.3185435 Head Pos X: -0.006505579 Head Pos Y: -0.0442169 Head Pos Z: -0.004344344 Head Rot X: 0.1629375 Head Rot Y: -0.008108914 Hand Rot Z: 0.01784308; Invisible Hand Error: 3.515 randomnum: 81
 End: 101003.752 Start:  101003.112 Theta: 1.239184 Ball Pos X: 0.1032871 Ball Pos Y: -0.2 Ball Pos Z: 0.2999674 Hand Pos X: 0.1036465 Hand Pos Y: -0.1806154 Hand Pos Z: 0.3049815 Head Pos X: -0.006748438 Head Pos Y: -0.04564667 Head Pos Z: -0.003430247 Head Rot X: 0.1684492 Head Rot Y: -0.003937274 Hand Rot Z: 0.02219237; Invisible Hand Error: 2.954 randomnum: 48
 End: 101005.932 Start:  101005.127 Theta: 1.954769 Ball Pos X: -0.1188446 Ball Pos Y: -0.2 Ball Pos Z: 0.2941507 Hand Pos X: -0.1154456 Hand Pos Y: -0.1933659 Hand Pos Z: 0.2958485 Head Pos X: -0.009094477 Head Pos Y: -0.04463831 Head Pos Z: -0.002923727 Head Rot X: 0.165309 Head Rot Y: -0.03080371 Hand Rot Z: 0.01340307; Visible Hand Error: 1.064 randomnum: 152
 End: 101008.238 Start:  101007.641 Theta: 1.256637 Ball Pos X: 0.09803617 Ball Pos Y: -0.2 Ball Pos Z: 0.3017243 Hand Pos X: 0.08511186 Hand Pos Y: -0.1967744 Hand Pos Z: 0.3082344 Head Pos X: -0.007872939 Head Pos Y: -0.04542252 Head Pos Z: -0.004861474 Head Rot X: 0.1647788 Head Rot Y: -0.01516196 Hand Rot Z: 0.01902834; Invisible Hand Error: 2.263 randomnum: 58
 End: 101011.557 Start:  101010.890 Theta: 1.745329 Ball Pos X: -0.05509019 Ball Pos Y: -0.2 Ball Pos Z: 0.312432 Hand Pos X: -0.04930656 Hand Pos Y: -0.185416 Hand Pos Z: 0.3166125 Head Pos X: -0.004886717 Head Pos Y: -0.04550761 Head Pos Z: -0.006730199 Head Rot X: 0.1655343 Head Rot Y: -0.00381039 Hand Rot Z: 0.004701721; Visible Hand Error: 2.384 randomnum: 125
 End: 101014.571 Start:  101014.002 Theta: 1.37881 Ball Pos X: 0.06053447 Ball Pos Y: -0.2 Ball Pos Z: 0.3114229 Hand Pos X: 0.06227854 Hand Pos Y: -0.1787304 Hand Pos Z: 0.3119264 Head Pos X: -0.003239363 Head Pos Y: -0.04216534 Head Pos Z: -0.004795194 Head Rot X: 0.1514129 Head Rot Y: -7.507234E-05 Hand Rot Z: 0.004510864; Invisible Hand Error: 2.907 randomnum: 22
 End: 101017.627 Start:  101016.919 Theta: 1.675516 Ball Pos X: -0.03316185 Ball Pos Y: -0.2 Ball Pos Z: 0.3155138 Hand Pos X: -0.04358004 Hand Pos Y: -0.1815448 Hand Pos Z: 0.3176152 Head Pos X: -0.004767418 Head Pos Y: -0.03337461 Head Pos Z: -0.00570631 Head Rot X: 0.1117481 Head Rot Y: 0.001064006 Hand Rot Z: 0.007535996; Visible Hand Error: 3.121 randomnum: 136
 End: 101021.043 Start:  101020.488 Theta: 1.256637 Ball Pos X: 0.09803617 Ball Pos Y: -0.2 Ball Pos Z: 0.3017243 Hand Pos X: 0.0918424 Hand Pos Y: -0.1923108 Hand Pos Z: 0.3060513 Head Pos X: -0.002468437 Head Pos Y: -0.04269403 Head Pos Z: -0.004722118 Head Rot X: 0.1525227 Head Rot Y: 0.004195259 Hand Rot Z: 0.006071263; Visible Hand Error: 1.62 randomnum: 184
 End: 101023.932 Start:  101023.196 Theta: 2.076942 Ball Pos X: -0.1538067 Ball Pos Y: -0.2 Ball Pos Z: 0.2774746 Hand Pos X: -0.1707875 Hand Pos Y: -0.2178127 Hand Pos Z: 0.2701603 Head Pos X: -0.01760149 Head Pos Y: -0.04243672 Head Pos Z: -0.005326271 Head Rot X: 0.1518985 Head Rot Y: -0.0272374 Hand Rot Z: 0.01959644; Invisible Hand Error: 3.435 randomnum: 10
 End: 101027.112 Start:  101026.377 Theta: 1.972222 Ball Pos X: -0.1239601 Ball Pos Y: -0.2 Ball Pos Z: 0.2920318 Hand Pos X: -0.1287063 Hand Pos Y: -0.1932117 Hand Pos Z: 0.2935917 Head Pos X: -0.01613197 Head Pos Y: -0.04002154 Head Pos Z: -0.002960563 Head Rot X: 0.1450877 Head Rot Y: -0.03348271 Hand Rot Z: 0.01689875; Invisible Hand Error: 1.284 randomnum: 26
 End: 101029.627 Start:  101028.849 Theta: 2.024582 Ball Pos X: -0.139074 Ball Pos Y: -0.2 Ball Pos Z: 0.285144 Hand Pos X: -0.1489836 Hand Pos Y: -0.208363 Hand Pos Z: 0.2846124 Head Pos X: -0.03025931 Head Pos Y: -0.04789472 Head Pos Z: -0.009480238 Head Rot X: 0.1667403 Head Rot Y: -0.1167624 Hand Rot Z: 0.01747537; Invisible Hand Error: 1.56 randomnum: 32
 End: 101032.487 Start:  101031.738 Theta: 1.867502 Ball Pos X: -0.09275544 Ball Pos Y: -0.2 Ball Pos Z: 0.3033893 Hand Pos X: -0.1116074 Hand Pos Y: -0.1832933 Hand Pos Z: 0.3022716 Head Pos X: -0.02003902 Head Pos Y: -0.04670081 Head Pos Z: -0.003096461 Head Rot X: 0.1647857 Head Rot Y: -0.0476174 Hand Rot Z: 0.009061109; Invisible Hand Error: 3.818 randomnum: 9
 End: 101035.349 Start:  101034.724 Theta: 1.832596 Ball Pos X: -0.08211083 Ball Pos Y: -0.2 Ball Pos Z: 0.3064416 Hand Pos X: -0.1113935 Hand Pos Y: -0.1920753 Hand Pos Z: 0.297488 Head Pos X: -0.024459 Head Pos Y: -0.05052245 Head Pos Z: -0.00184691 Head Rot X: 0.179847 Head Rot Y: -0.05964051 Hand Rot Z: 0.01316116; Invisible Hand Error: 4.823 randomnum: 56
 End: 101038.557 Start:  101037.989 Theta: 1.32645 Ball Pos X: 0.07675014 Ball Pos Y: -0.2 Ball Pos Z: 0.307828 Hand Pos X: 0.05020727 Hand Pos Y: -0.1893437 Hand Pos Z: 0.3160107 Head Pos X: -0.00586006 Head Pos Y: -0.04751623 Head Pos Z: -0.004276037 Head Rot X: 0.1665056 Head Rot Y: 0.01218225 Hand Rot Z: 0.01067872; Invisible Hand Error: 4.539 randomnum: 49
 End: 101041.447 Start:  101040.641 Theta: 2.042035 Ball Pos X: -0.1440293 Ball Pos Y: -0.2 Ball Pos Z: 0.2826734 Hand Pos X: -0.1393424 Hand Pos Y: -0.1920325 Hand Pos Z: 0.2855604 Head Pos X: -0.04066837 Head Pos Y: -0.05063093 Head Pos Z: -0.004265189 Head Rot X: 0.1696094 Head Rot Y: -0.1271754 Hand Rot Z: 0.02344709; Visible Hand Error: 1.37 randomnum: 137
 End: 101044.141 Start:  101043.336 Theta: 1.989675 Ball Pos X: -0.1290379 Ball Pos Y: -0.2 Ball Pos Z: 0.2898239 Hand Pos X: -0.1400233 Hand Pos Y: -0.1701531 Hand Pos Z: 0.2836294 Head Pos X: -0.01479587 Head Pos Y: -0.05367154 Head Pos Z: 0.002738118 Head Rot X: 0.1927167 Head Rot Y: -0.0441532 Hand Rot Z: 0.003773673; Invisible Hand Error: 4.412 randomnum: 87
 End: 101047.807 Start:  101047.183 Theta: 1.797689 Ball Pos X: -0.07136613 Ball Pos Y: -0.2 Ball Pos Z: 0.3091206 Hand Pos X: -0.08235534 Hand Pos Y: -0.1802575 Hand Pos Z: 0.3103768 Head Pos X: -0.01081964 Head Pos Y: -0.04737628 Head Pos Z: -0.006190538 Head Rot X: 0.1638294 Head Rot Y: -0.02801102 Hand Rot Z: 0.003273617; Visible Hand Error: 3.329 randomnum: 113
 End: 101049.863 Start:  101049.349 Theta: 1.396263 Ball Pos X: 0.05509016 Ball Pos Y: -0.2 Ball Pos Z: 0.312432 Hand Pos X: 0.03387079 Hand Pos Y: -0.2094528 Hand Pos Z: 0.319894 Head Pos X: -0.009891987 Head Pos Y: -0.04507428 Head Pos Z: -0.007373214 Head Rot X: 0.154458 Head Rot Y: -0.01257606 Hand Rot Z: 0.007716055; Visible Hand Error: 3.435 randomnum: 111
 End: 101051.920 Start:  101051.322 Theta: 1.867502 Ball Pos X: -0.09275544 Ball Pos Y: -0.2 Ball Pos Z: 0.3033893 Hand Pos X: -0.107624 Hand Pos Y: -0.1913202 Hand Pos Z: 0.2984554 Head Pos X: -0.02510476 Head Pos Y: -0.04906631 Head Pos Z: -0.006442308 Head Rot X: 0.1683653 Head Rot Y: -0.06466672 Hand Rot Z: 0.01044307; Visible Hand Error: 2.663 randomnum: 138
 End: 101054.350 Start:  101053.669 Theta: 1.239184 Ball Pos X: 0.1032871 Ball Pos Y: -0.2 Ball Pos Z: 0.2999674 Hand Pos X: 0.1012979 Hand Pos Y: -0.1775434 Hand Pos Z: 0.3027024 Head Pos X: -0.005969852 Head Pos Y: -0.05029327 Head Pos Z: -0.006406546 Head Rot X: 0.1696653 Head Rot Y: 0.006835338 Hand Rot Z: 0.003609887; Visible Hand Error: 3.174 randomnum: 197
 End: 101057.002 Start:  101056.420 Theta: 1.064651 Ball Pos X: 0.1538067 Ball Pos Y: -0.2 Ball Pos Z: 0.2774746 Hand Pos X: 0.1433064 Hand Pos Y: -0.1792581 Hand Pos Z: 0.2880372 Head Pos X: 0.002404004 Head Pos Y: -0.04770541 Head Pos Z: -0.005861282 Head Rot X: 0.1560126 Head Rot Y: 0.06278785 Hand Rot Z: 0.01605723; Visible Hand Error: 3.798 randomnum: 117
 End: 101059.461 Start:  101058.627 Theta: 1.53589 Ball Pos X: 0.01107193 Ball Pos Y: -0.2 Ball Pos Z: 0.3170585 Hand Pos X: 0.009762488 Hand Pos Y: -0.1884524 Hand Pos Z: 0.3226205 Head Pos X: -0.01091546 Head Pos Y: -0.04977664 Head Pos Z: -0.009733915 Head Rot X: 0.1681221 Head Rot Y: 0.000804487 Hand Rot Z: 0.009076507; Visible Hand Error: 1.962 randomnum: 135
 End: 101102.502 Start:  101101.850 Theta: 1.518436 Ball Pos X: 0.01660368 Ball Pos Y: -0.2 Ball Pos Z: 0.316817 Hand Pos X: 0.01051468 Hand Pos Y: -0.1844666 Hand Pos Z: 0.3227295 Head Pos X: -0.002572209 Head Pos Y: -0.04565158 Head Pos Z: -0.007503748 Head Rot X: 0.1517041 Head Rot Y: 0.01240887 Hand Rot Z: 0.0005840458; Visible Hand Error: 2.673 randomnum: 134
 End: 101104.530 Start:  101103.891 Theta: 1.553343 Ball Pos X: 0.005536799 Ball Pos Y: -0.2 Ball Pos Z: 0.3172034 Hand Pos X: 0.0007569492 Hand Pos Y: -0.1843131 Hand Pos Z: 0.3171104 Head Pos X: -0.004299045 Head Pos Y: -0.04653245 Head Pos Z: -0.00591886 Head Rot X: 0.156821 Head Rot Y: 0.01251663 Hand Rot Z: -0.0003870479; Invisible Hand Error: 2.19 randomnum: 31
 End: 101106.586 Start:  101105.933 Theta: 1.53589 Ball Pos X: 0.01107193 Ball Pos Y: -0.2 Ball Pos Z: 0.3170585 Hand Pos X: 0.006930195 Hand Pos Y: -0.1968061 Hand Pos Z: 0.3210937 Head Pos X: -0.006927729 Head Pos Y: -0.04463291 Head Pos Z: -0.0058496 Head Rot X: 0.1477902 Head Rot Y: 0.006689306 Hand Rot Z: 0.003677006; Visible Hand Error: 0.976 randomnum: 143
 End: 101109.433 Start:  101108.613 Theta: 1.256637 Ball Pos X: 0.09803617 Ball Pos Y: -0.2 Ball Pos Z: 0.3017243 Hand Pos X: 0.09683943 Hand Pos Y: -0.1916228 Hand Pos Z: 0.3059517 Head Pos X: 0.0005390346 Head Pos Y: -0.04542476 Head Pos Z: -0.006712794 Head Rot X: 0.1484527 Head Rot Y: 0.03559304 Hand Rot Z: 0.006188382; Visible Hand Error: 1.435 randomnum: 194
 End: 101112.169 Start:  101111.461 Theta: 1.151917 Ball Pos X: 0.1290379 Ball Pos Y: -0.2 Ball Pos Z: 0.2898239 Hand Pos X: 0.122566 Hand Pos Y: -0.1837682 Hand Pos Z: 0.2924174 Head Pos X: 0.008760512 Head Pos Y: -0.04677105 Head Pos Z: -0.009854436 Head Rot X: 0.1525162 Head Rot Y: 0.07668891 Hand Rot Z: -0.0003752946; Visible Hand Error: 2.388 randomnum: 196
 End: 101115.155 Start:  101114.447 Theta: 1.151917 Ball Pos X: 0.1290379 Ball Pos Y: -0.2 Ball Pos Z: 0.2898239 Hand Pos X: 0.1324944 Hand Pos Y: -0.1682768 Hand Pos Z: 0.2881677 Head Pos X: 0.004134506 Head Pos Y: -0.04433885 Head Pos Z: -0.0157491 Head Rot X: 0.1439243 Head Rot Y: 0.06210443 Hand Rot Z: -0.005858619; Visible Hand Error: 4.321 randomnum: 165
 End: 101117.558 Start:  101116.544 Theta: 1.867502 Ball Pos X: -0.09275544 Ball Pos Y: -0.2 Ball Pos Z: 0.3033893 Hand Pos X: -0.09948733 Hand Pos Y: -0.185005 Hand Pos Z: 0.3069836 Head Pos X: -0.02805868 Head Pos Y: -0.04486957 Head Pos Z: -0.007544875 Head Rot X: 0.1491038 Head Rot Y: -0.06047066 Hand Rot Z: 0.01575783; Invisible Hand Error: 2.538 randomnum: 68
 End: 101120.572 Start:  101119.794 Theta: 1.832596 Ball Pos X: -0.08211083 Ball Pos Y: -0.2 Ball Pos Z: 0.3064416 Hand Pos X: -0.1089237 Hand Pos Y: -0.1866513 Hand Pos Z: 0.303243 Head Pos X: -0.02194339 Head Pos Y: -0.04579103 Head Pos Z: -0.01686966 Head Rot X: 0.1470991 Head Rot Y: -0.04728851 Hand Rot Z: -0.0003278939; Invisible Hand Error: 4.601 randomnum: 90
 End: 101123.558 Start:  101122.710 Theta: 1.884956 Ball Pos X: -0.09803619 Ball Pos Y: -0.2 Ball Pos Z: 0.3017243 Hand Pos X: -0.1016579 Hand Pos Y: -0.1679699 Hand Pos Z: 0.299259 Head Pos X: -0.02991244 Head Pos Y: -0.04475531 Head Pos Z: -0.01094186 Head Rot X: 0.1398254 Head Rot Y: -0.06714471 Hand Rot Z: -0.007489978; Visible Hand Error: 4.29 randomnum: 128
 End: 101126.071 Start:  101125.322 Theta: 1.448623 Ball Pos X: 0.03866326 Ball Pos Y: -0.2 Ball Pos Z: 0.314887 Hand Pos X: 0.01596916 Hand Pos Y: -0.1760938 Hand Pos Z: 0.3169472 Head Pos X: -0.007062465 Head Pos Y: -0.04925591 Head Pos Z: -0.02246499 Head Rot X: 0.1520358 Head Rot Y: 0.0176634 Hand Rot Z: -0.01007856; Invisible Hand Error: 4.774 randomnum: 52
 End: 101129.433 Start:  101128.627 Theta: 1.658063 Ball Pos X: -0.02765032 Ball Pos Y: -0.2 Ball Pos Z: 0.3160445 Hand Pos X: -0.04297871 Hand Pos Y: -0.1816111 Hand Pos Z: 0.3158455 Head Pos X: -0.01456198 Head Pos Y: -0.04123938 Head Pos Z: -0.01766598 Head Rot X: 0.1199949 Head Rot Y: -0.006600017 Hand Rot Z: -0.004347471; Visible Hand Error: 3.477 randomnum: 151
 End: 101132.544 Start:  101131.710 Theta: 1.710423 Ball Pos X: -0.04415294 Ball Pos Y: -0.2 Ball Pos Z: 0.3141643 Hand Pos X: -0.06498985 Hand Pos Y: -0.1818659 Hand Pos Z: 0.3109592 Head Pos X: -0.0120157 Head Pos Y: -0.04765299 Head Pos Z: -0.01613319 Head Rot X: 0.1493932 Head Rot Y: -0.009503698 Hand Rot Z: -0.009448791; Invisible Hand Error: 4.071 randomnum: 92
 End: 101135.239 Start:  101134.600 Theta: 1.518436 Ball Pos X: 0.01660368 Ball Pos Y: -0.2 Ball Pos Z: 0.316817 Hand Pos X: -0.01268847 Hand Pos Y: -0.1935269 Hand Pos Z: 0.3205532 Head Pos X: -0.01483229 Head Pos Y: -0.04898983 Head Pos Z: -0.02134573 Head Rot X: 0.1481832 Head Rot Y: 0.002985626 Hand Rot Z: 0.01228975; Invisible Hand Error: 4.622 randomnum: 11
 End: 101138.336 Start:  101137.739 Theta: 1.745329 Ball Pos X: -0.05509019 Ball Pos Y: -0.2 Ball Pos Z: 0.312432 Hand Pos X: -0.05752645 Hand Pos Y: -0.1890507 Hand Pos Z: 0.3156815 Head Pos X: -0.01413772 Head Pos Y: -0.05131391 Head Pos Z: -0.01589417 Head Rot X: 0.1630035 Head Rot Y: -0.01722184 Hand Rot Z: 0.008355281; Visible Hand Error: 1.745 randomnum: 124
 End: 101141.114 Start:  101140.336 Theta: 1.047198 Ball Pos X: 0.1586259 Ball Pos Y: -0.2 Ball Pos Z: 0.2747481 Hand Pos X: 0.146116 Hand Pos Y: -0.1892806 Hand Pos Z: 0.2819571 Head Pos X: 0.01288834 Head Pos Y: -0.05044127 Head Pos Z: -0.02483404 Head Rot X: 0.1509627 Head Rot Y: 0.08124585 Hand Rot Z: 0.005483748; Invisible Hand Error: 2.643 randomnum: 23
 End: 101144.211 Start:  101143.517 Theta: 1.815143 Ball Pos X: -0.07675017 Ball Pos Y: -0.2 Ball Pos Z: 0.307828 Hand Pos X: -0.08438199 Hand Pos Y: -0.1868169 Hand Pos Z: 0.3090521 Head Pos X: -0.02237409 Head Pos Y: -0.04172248 Head Pos Z: -0.02209175 Head Rot X: 0.1194742 Head Rot Y: -0.04830549 Hand Rot Z: 0.01104572; Visible Hand Error: 2.259 randomnum: 158
 End: 101147.141 Start:  101146.448 Theta: 1.623156 Ball Pos X: -0.01660371 Ball Pos Y: -0.2 Ball Pos Z: 0.316817 Hand Pos X: -0.03597622 Hand Pos Y: -0.1882728 Hand Pos Z: 0.3160603 Head Pos X: -0.007787794 Head Pos Y: -0.0444991 Head Pos Z: -0.02803493 Head Rot X: 0.1285529 Head Rot Y: -0.0007576076 Hand Rot Z: 0.002461472; Invisible Hand Error: 3.387 randomnum: 79
 End: 101149.933 Start:  101149.226 Theta: 1.413717 Ball Pos X: 0.04962908 Ball Pos Y: -0.2 Ball Pos Z: 0.3133458 Hand Pos X: 0.02482535 Hand Pos Y: -0.1946159 Hand Pos Z: 0.3169923 Head Pos X: -0.008397073 Head Pos Y: -0.04439119 Head Pos Z: -0.0286293 Head Rot X: 0.1281338 Head Rot Y: -0.0033153 Hand Rot Z: 0.006497938; Invisible Hand Error: 3.915 randomnum: 66
 End: 101152.988 Start:  101152.461 Theta: 1.256637 Ball Pos X: 0.09803617 Ball Pos Y: -0.2 Ball Pos Z: 0.3017243 Hand Pos X: 0.1094397 Hand Pos Y: -0.1870519 Hand Pos Z: 0.3015884 Head Pos X: -0.005712748 Head Pos Y: -0.04426715 Head Pos Z: -0.01255715 Head Rot X: 0.1160178 Head Rot Y: 0.01061861 Hand Rot Z: 0.006356073; Visible Hand Error: 2.589 randomnum: 177
 End: 101155.878 Start:  101155.169 Theta: 1.710423 Ball Pos X: -0.04415294 Ball Pos Y: -0.2 Ball Pos Z: 0.3141643 Hand Pos X: -0.05767362 Hand Pos Y: -0.1928264 Hand Pos Z: 0.3149173 Head Pos X: -0.01015085 Head Pos Y: -0.0287253 Head Pos Z: -0.0235213 Head Rot X: 0.06526183 Head Rot Y: -0.009407401 Hand Rot Z: 0.003748776; Visible Hand Error: 2.337 randomnum: 159
 End: 101158.697 Start:  101157.961 Theta: 1.32645 Ball Pos X: 0.07675014 Ball Pos Y: -0.2 Ball Pos Z: 0.307828 Hand Pos X: 0.05315654 Hand Pos Y: -0.1999255 Hand Pos Z: 0.3128586 Head Pos X: 0.004477888 Head Pos Y: -0.04775155 Head Pos Z: -0.03653693 Head Rot X: 0.1367512 Head Rot Y: 0.01831381 Hand Rot Z: -0.01106286; Invisible Hand Error: 3.686 randomnum: 4
 End: 101201.697 Start:  101200.878 Theta: 2.076942 Ball Pos X: -0.1538067 Ball Pos Y: -0.2 Ball Pos Z: 0.2774746 Hand Pos X: -0.1758823 Hand Pos Y: -0.1923806 Hand Pos Z: 0.2659744 Head Pos X: -0.02430227 Head Pos Y: -0.04238871 Head Pos Z: -0.02782834 Head Rot X: 0.1277625 Head Rot Y: -0.08607808 Hand Rot Z: -0.007069625; Invisible Hand Error: 3.971 randomnum: 89
 End: 101204.058 Start:  101203.433 Theta: 1.448623 Ball Pos X: 0.03866326 Ball Pos Y: -0.2 Ball Pos Z: 0.314887 Hand Pos X: 0.02562861 Hand Pos Y: -0.177551 Hand Pos Z: 0.318129 Head Pos X: -0.003239065 Head Pos Y: -0.04386169 Head Pos Z: -0.02703345 Head Rot X: 0.134027 Head Rot Y: 0.004601764 Hand Rot Z: 0.005178504; Invisible Hand Error: 3.755 randomnum: 73
 End: 101206.364 Start:  101205.725 Theta: 1.256637 Ball Pos X: 0.09803617 Ball Pos Y: -0.2 Ball Pos Z: 0.3017243 Hand Pos X: 0.08017901 Hand Pos Y: -0.1957335 Hand Pos Z: 0.3074515 Head Pos X: -0.005546689 Head Pos Y: -0.04351404 Head Pos Z: -0.02713847 Head Rot X: 0.1334694 Head Rot Y: -0.01247047 Hand Rot Z: 0.007516528; Visible Hand Error: 2.932 randomnum: 170
 End: 101209.100 Start:  101208.336 Theta: 1.256637 Ball Pos X: 0.09803617 Ball Pos Y: -0.2 Ball Pos Z: 0.3017243 Hand Pos X: 0.0766706 Hand Pos Y: -0.1845387 Hand Pos Z: 0.3098005 Head Pos X: 0.004959494 Head Pos Y: -0.04599655 Head Pos Z: -0.02883184 Head Rot X: 0.1437912 Head Rot Y: 0.03565461 Hand Rot Z: 0.0001626611; Invisible Hand Error: 4.136 randomnum: 42
 End: 101211.656 Start:  101210.920 Theta: 1.850049 Ball Pos X: -0.08744643 Ball Pos Y: -0.2 Ball Pos Z: 0.3049619 Hand Pos X: -0.1065897 Hand Pos Y: -0.19049 Hand Pos Z: 0.2998172 Head Pos X: -0.01024544 Head Pos Y: -0.04516894 Head Pos Z: -0.02831697 Head Rot X: 0.1449136 Head Rot Y: -0.007563799 Hand Rot Z: 0.01618432; Visible Hand Error: 3.317 randomnum: 142
 End: 101213.559 Start:  101212.975 Theta: 1.53589 Ball Pos X: 0.01107193 Ball Pos Y: -0.2 Ball Pos Z: 0.3170585 Hand Pos X: 0.01037833 Hand Pos Y: -0.1926875 Hand Pos Z: 0.3177407 Head Pos X: -0.004362077 Head Pos Y: -0.04648948 Head Pos Z: -0.02909482 Head Rot X: 0.1462531 Head Rot Y: -0.0001334553 Hand Rot Z: 0.01246461; Visible Hand Error: 1.013 randomnum: 179
 End: 101216.030 Start:  101215.337 Theta: 1.308997 Ball Pos X: 0.0821108 Ball Pos Y: -0.2 Ball Pos Z: 0.3064416 Hand Pos X: 0.0741144 Hand Pos Y: -0.1767512 Hand Pos Z: 0.3143415 Head Pos X: 0.0006955862 Head Pos Y: -0.04587194 Head Pos Z: -0.0304383 Head Rot X: 0.142332 Head Rot Y: 0.01240616 Hand Rot Z: 0.00675553; Invisible Hand Error: 3.839 randomnum: 27
 End: 101217.753 Start:  101217.225 Theta: 1.32645 Ball Pos X: 0.07675014 Ball Pos Y: -0.2 Ball Pos Z: 0.307828 Hand Pos X: 0.06557732 Hand Pos Y: -0.1827282 Hand Pos Z: 0.3100906 Head Pos X: -0.008443594 Head Pos Y: -0.04636049 Head Pos Z: -0.02324378 Head Rot X: 0.1507812 Head Rot Y: 0.004077732 Hand Rot Z: 0.02248449; Visible Hand Error: 2.869 randomnum: 181
 End: 101219.767 Start:  101219.114 Theta: 2.007129 Ball Pos X: -0.1340764 Ball Pos Y: -0.2 Ball Pos Z: 0.2875277 Hand Pos X: -0.1548892 Hand Pos Y: -0.1787527 Hand Pos Z: 0.2783065 Head Pos X: -0.01698011 Head Pos Y: -0.04405358 Head Pos Z: -0.02911305 Head Rot X: 0.1380023 Head Rot Y: -0.03292874 Hand Rot Z: 0.02590888; Invisible Hand Error: 4.577 randomnum: 60
 End: 101221.489 Start:  101220.892 Theta: 1.186824 Ball Pos X: 0.1188446 Ball Pos Y: -0.2 Ball Pos Z: 0.2941507 Hand Pos X: 0.1052694 Hand Pos Y: -0.186253 Hand Pos Z: 0.3013775 Head Pos X: 0.0005607903 Head Pos Y: -0.04223469 Head Pos Z: -0.02980566 Head Rot X: 0.131792 Head Rot Y: 0.006245101 Hand Rot Z: 0.005315541; Visible Hand Error: 3.063 randomnum: 102
 End: 101223.267 Start:  101222.656 Theta: 1.48353 Ball Pos X: 0.02765029 Ball Pos Y: -0.2 Ball Pos Z: 0.3160445 Hand Pos X: 0.03023789 Hand Pos Y: -0.1803733 Hand Pos Z: 0.3198885 Head Pos X: -0.009312153 Head Pos Y: -0.03916466 Head Pos Z: -0.03437483 Head Rot X: 0.1167974 Head Rot Y: -0.01259723 Hand Rot Z: 0.01616363; Visible Hand Error: 2.94 randomnum: 189
 End: 101225.225 Start:  101224.475 Theta: 1.867502 Ball Pos X: -0.09275544 Ball Pos Y: -0.2 Ball Pos Z: 0.3033893 Hand Pos X: -0.1093486 Hand Pos Y: -0.1772866 Hand Pos Z: 0.2975278 Head Pos X: -0.008294523 Head Pos Y: -0.03829816 Head Pos Z: -0.03208697 Head Rot X: 0.1154666 Head Rot Y: -0.01105778 Hand Rot Z: 0.01257156; Invisible Hand Error: 4.065 randomnum: 34
 End: 101227.031 Start:  101226.406 Theta: 1.361357 Ball Pos X: 0.06596033 Ball Pos Y: -0.2 Ball Pos Z: 0.310319 Hand Pos X: 0.06760696 Hand Pos Y: -0.1882646 Hand Pos Z: 0.3131187 Head Pos X: -0.004743099 Head Pos Y: -0.03834626 Head Pos Z: -0.03417385 Head Rot X: 0.1126329 Head Rot Y: -0.004639047 Hand Rot Z: 0.01337893; Visible Hand Error: 1.792 randomnum: 144
 End: 101228.947 Start:  101228.170 Theta: 2.007129 Ball Pos X: -0.1340764 Ball Pos Y: -0.2 Ball Pos Z: 0.2875277 Hand Pos X: -0.1476754 Hand Pos Y: -0.1699822 Hand Pos Z: 0.2810646 Head Pos X: -0.02185208 Head Pos Y: -0.03819749 Head Pos Z: -0.03328907 Head Rot X: 0.1102357 Head Rot Y: -0.0635075 Hand Rot Z: 0.0378063; Visible Hand Error: 4.694 randomnum: 116
 End: 101230.670 Start:  101230.059 Theta: 1.815143 Ball Pos X: -0.07675017 Ball Pos Y: -0.2 Ball Pos Z: 0.307828 Hand Pos X: -0.09653868 Hand Pos Y: -0.1978169 Hand Pos Z: 0.3077768 Head Pos X: -0.008081615 Head Pos Y: -0.03759465 Head Pos Z: -0.03292871 Head Rot X: 0.1123368 Head Rot Y: -0.01689154 Hand Rot Z: 0.0190655; Visible Hand Error: 2.985 randomnum: 198
 End: 101232.308 Start:  101231.754 Theta: 1.658063 Ball Pos X: -0.02765032 Ball Pos Y: -0.2 Ball Pos Z: 0.3160445 Hand Pos X: -0.03850105 Hand Pos Y: -0.1948595 Hand Pos Z: 0.3169733 Head Pos X: -0.009035736 Head Pos Y: -0.03918511 Head Pos Z: -0.03284717 Head Rot X: 0.1172157 Head Rot Y: -0.01200677 Hand Rot Z: 0.01880376; Visible Hand Error: 1.836 randomnum: 150
 End: 101234.322 Start:  101233.615 Theta: 1.850049 Ball Pos X: -0.08744643 Ball Pos Y: -0.2 Ball Pos Z: 0.3049619 Hand Pos X: -0.1120609 Hand Pos Y: -0.1963356 Hand Pos Z: 0.2977238 Head Pos X: -0.009309441 Head Pos Y: -0.03959554 Head Pos Z: -0.03056407 Head Rot X: 0.1196017 Head Rot Y: -0.01335874 Hand Rot Z: 0.01149506; Invisible Hand Error: 3.962 randomnum: 46
 End: 101236.045 Start:  101235.531 Theta: 1.710423 Ball Pos X: -0.04415294 Ball Pos Y: -0.2 Ball Pos Z: 0.3141643 Hand Pos X: -0.05464349 Hand Pos Y: -0.1952173 Hand Pos Z: 0.3149831 Head Pos X: -0.008270502 Head Pos Y: -0.03862852 Head Pos Z: -0.03354645 Head Rot X: 0.1139394 Head Rot Y: -0.009656138 Hand Rot Z: 0.01121232; Invisible Hand Error: 1.766 randomnum: 15
 End: 101237.823 Start:  101237.308 Theta: 1.047198 Ball Pos X: 0.1586259 Ball Pos Y: -0.2 Ball Pos Z: 0.2747481 Hand Pos X: 0.1046766 Hand Pos Y: -0.1922615 Hand Pos Z: 0.3032509 Head Pos X: -0.008239299 Head Pos Y: -0.03975916 Head Pos Z: -0.03111243 Head Rot X: 0.1175103 Head Rot Y: -0.01028857 Hand Rot Z: 0.01749984; Invisible Hand Error: 9.419 randomnum: 47
 End: 101239.739 Start:  101239.045 Theta: 1.954769 Ball Pos X: -0.1188446 Ball Pos Y: -0.2 Ball Pos Z: 0.2941507 Hand Pos X: -0.1277185 Hand Pos Y: -0.1730613 Hand Pos Z: 0.2925498 Head Pos X: -0.01753256 Head Pos Y: -0.03692037 Head Pos Z: -0.02947247 Head Rot X: 0.1102887 Head Rot Y: -0.04711362 Hand Rot Z: 0.00737517; Invisible Hand Error: 4.004 randomnum: 13
 End: 101241.628 Start:  101240.989 Theta: 1.989675 Ball Pos X: -0.1290379 Ball Pos Y: -0.2 Ball Pos Z: 0.2898239 Hand Pos X: -0.1373712 Hand Pos Y: -0.2053787 Hand Pos Z: 0.2889398 Head Pos X: -0.009170592 Head Pos Y: -0.0386062 Head Pos Z: -0.0268805 Head Rot X: 0.1192491 Head Rot Y: -0.0420294 Hand Rot Z: 0.008039201; Invisible Hand Error: 1.293 randomnum: 53
 End: 101243.572 Start:  101242.920 Theta: 1.937315 Ball Pos X: -0.1136929 Ball Pos Y: -0.2 Ball Pos Z: 0.29618 Hand Pos X: -0.133678 Hand Pos Y: -0.1822585 Hand Pos Z: 0.2901298 Head Pos X: -0.01314732 Head Pos Y: -0.03882357 Head Pos Z: -0.02836347 Head Rot X: 0.1200653 Head Rot Y: -0.03486541 Hand Rot Z: 0.01354113; Invisible Hand Error: 4.077 randomnum: 86
 End: 101245.295 Start:  101244.767 Theta: 1.308997 Ball Pos X: 0.0821108 Ball Pos Y: -0.2 Ball Pos Z: 0.3064416 Hand Pos X: 0.06428558 Hand Pos Y: -0.1892643 Hand Pos Z: 0.3120174 Head Pos X: -0.006480366 Head Pos Y: -0.03987879 Head Pos Z: -0.02848864 Head Rot X: 0.1220371 Head Rot Y: -0.01430383 Hand Rot Z: 0.008695262; Invisible Hand Error: 3.239 randomnum: 7
 End: 101247.017 Start:  101246.462 Theta: 1.064651 Ball Pos X: 0.1538067 Ball Pos Y: -0.2 Ball Pos Z: 0.2774746 Hand Pos X: 0.1350523 Hand Pos Y: -0.1749188 Hand Pos Z: 0.2862423 Head Pos X: -0.007858038 Head Pos Y: -0.03939834 Head Pos Z: -0.02890909 Head Rot X: 0.1202912 Head Rot Y: -0.01405069 Hand Rot Z: 0.01014391; Invisible Hand Error: 4.611 randomnum: 83
 End: 101248.725 Start:  101248.184 Theta: 1.256637 Ball Pos X: 0.09803617 Ball Pos Y: -0.2 Ball Pos Z: 0.3017243 Hand Pos X: 0.1106369 Hand Pos Y: -0.1774308 Hand Pos Z: 0.3010507 Head Pos X: -0.008122265 Head Pos Y: -0.03993434 Head Pos Z: -0.02934372 Head Rot X: 0.1224614 Head Rot Y: -0.01686988 Hand Rot Z: 0.01194346; Invisible Hand Error: 3.775 randomnum: 8
 End: 101250.698 Start:  101249.962 Theta: 1.937315 Ball Pos X: -0.1136929 Ball Pos Y: -0.2 Ball Pos Z: 0.29618 Hand Pos X: -0.1209703 Hand Pos Y: -0.1865512 Hand Pos Z: 0.2945004 Head Pos X: -0.009496838 Head Pos Y: -0.04164749 Head Pos Z: -0.02524257 Head Rot X: 0.1297676 Head Rot Y: -0.01752103 Hand Rot Z: 0.01004773; Invisible Hand Error: 2.18 randomnum: 84
 End: 101252.628 Start:  101251.920 Theta: 1.48353 Ball Pos X: 0.02765029 Ball Pos Y: -0.2 Ball Pos Z: 0.3160445 Hand Pos X: 0.02935345 Hand Pos Y: -0.18131 Hand Pos Z: 0.3167032 Head Pos X: -0.004658371 Head Pos Y: -0.04021522 Head Pos Z: -0.03115249 Head Rot X: 0.1206594 Head Rot Y: -0.007284461 Hand Rot Z: 0.006909728; Visible Hand Error: 2.555 randomnum: 190
 End: 101254.475 Start:  101253.711 Theta: 2.076942 Ball Pos X: -0.1538067 Ball Pos Y: -0.2 Ball Pos Z: 0.2774746 Hand Pos X: -0.1677179 Hand Pos Y: -0.1992374 Hand Pos Z: 0.2695358 Head Pos X: -0.01092431 Head Pos Y: -0.03964451 Head Pos Z: -0.03021848 Head Rot X: 0.1198885 Head Rot Y: -0.008674118 Hand Rot Z: 0.008439722; Invisible Hand Error: 2.45 randomnum: 93
 End: 101256.240 Start:  101255.685 Theta: 1.291544 Ball Pos X: 0.08744641 Ball Pos Y: -0.2 Ball Pos Z: 0.3049619 Hand Pos X: 0.09351793 Hand Pos Y: -0.2015264 Hand Pos Z: 0.3216974 Head Pos X: -0.006341279 Head Pos Y: -0.0397127 Head Pos Z: -0.03016806 Head Rot X: 0.1195877 Head Rot Y: -0.01196043 Hand Rot Z: 0.009188757; Visible Hand Error: 1.212 randomnum: 109
 End: 101258.337 Start:  101257.712 Theta: 1.308997 Ball Pos X: 0.0821108 Ball Pos Y: -0.2 Ball Pos Z: 0.3064416 Hand Pos X: 0.06140746 Hand Pos Y: -0.1953645 Hand Pos Z: 0.3123001 Head Pos X: -0.007608563 Head Pos Y: -0.04007542 Head Pos Z: -0.02874482 Head Rot X: 0.1222251 Head Rot Y: -0.01552686 Hand Rot Z: 0.01060526; Visible Hand Error: 3.362 randomnum: 140
 End: 101300.378 Start:  101259.504 Theta: 1.972222 Ball Pos X: -0.1239601 Ball Pos Y: -0.2 Ball Pos Z: 0.2920318 Hand Pos X: -0.1523516 Hand Pos Y: -0.207905 Hand Pos Z: 0.2796454 Head Pos X: -0.01328161 Head Pos Y: -0.0387148 Head Pos Z: -0.03017771 Head Rot X: 0.1160092 Head Rot Y: -0.02444258 Hand Rot Z: 0.01722983; Invisible Hand Error: 4.785 randomnum: 5
 End: 101302.087 Start:  101301.462 Theta: 1.850049 Ball Pos X: -0.08744643 Ball Pos Y: -0.2 Ball Pos Z: 0.3049619 Hand Pos X: -0.1048599 Hand Pos Y: -0.1860195 Hand Pos Z: 0.3001816 Head Pos X: -0.008825183 Head Pos Y: -0.03807923 Head Pos Z: -0.02963698 Head Rot X: 0.1144666 Head Rot Y: -0.02398819 Hand Rot Z: 0.01033703; Invisible Hand Error: 3.368 randomnum: 3
 End: 101303.879 Start:  101303.267 Theta: 2.007129 Ball Pos X: -0.1340764 Ball Pos Y: -0.2 Ball Pos Z: 0.2875277 Hand Pos X: -0.1369461 Hand Pos Y: -0.2022703 Hand Pos Z: 0.286923 Head Pos X: -0.01070753 Head Pos Y: -0.04045856 Head Pos Z: -0.030074 Head Rot X: 0.1253728 Head Rot Y: -0.04537222 Hand Rot Z: 0.009609979; Visible Hand Error: 0.496 randomnum: 108
 End: 101305.601 Start:  101305.004 Theta: 1.204277 Ball Pos X: 0.1136928 Ball Pos Y: -0.2 Ball Pos Z: 0.29618 Hand Pos X: 0.1124472 Hand Pos Y: -0.1854829 Hand Pos Z: 0.2963999 Head Pos X: -0.007781416 Head Pos Y: -0.03892952 Head Pos Z: -0.02541494 Head Rot X: 0.1232083 Head Rot Y: 0.003363204 Hand Rot Z: 0.007272598; Visible Hand Error: 1.906 randomnum: 182
 End: 101307.282 Start:  101306.685 Theta: 1.22173 Ball Pos X: 0.1085065 Ball Pos Y: -0.2 Ball Pos Z: 0.2981191 Hand Pos X: 0.1001395 Hand Pos Y: -0.1927536 Hand Pos Z: 0.3047328 Head Pos X: -0.009121031 Head Pos Y: -0.0394142 Head Pos Z: -0.026806 Head Rot X: 0.1243741 Head Rot Y: -0.00584203 Hand Rot Z: 0.01078933; Visible Hand Error: 1.968 randomnum: 161
 End: 101308.962 Start:  101308.392 Theta: 1.396263 Ball Pos X: 0.05509016 Ball Pos Y: -0.2 Ball Pos Z: 0.312432 Hand Pos X: 0.04311454 Hand Pos Y: -0.204597 Hand Pos Z: 0.3184635 Head Pos X: -0.01471409 Head Pos Y: -0.03904495 Head Pos Z: -0.02718878 Head Rot X: 0.1216492 Head Rot Y: -0.0182604 Hand Rot Z: 0.0187382; Visible Hand Error: 1.951 randomnum: 141
 End: 101310.601 Start:  101310.087 Theta: 1.361357 Ball Pos X: 0.06596033 Ball Pos Y: -0.2 Ball Pos Z: 0.310319 Hand Pos X: 0.04908761 Hand Pos Y: -0.2039514 Hand Pos Z: 0.3154736 Head Pos X: -0.01271585 Head Pos Y: -0.03969395 Head Pos Z: -0.0267694 Head Rot X: 0.1232691 Head Rot Y: -0.01610231 Hand Rot Z: 0.01691359; Visible Hand Error: 2.686 randomnum: 148
 End: 101312.309 Start:  101311.795 Theta: 1.448623 Ball Pos X: 0.03866326 Ball Pos Y: -0.2 Ball Pos Z: 0.314887 Hand Pos X: 0.04543705 Hand Pos Y: -0.1999468 Hand Pos Z: 0.3140386 Head Pos X: -0.01098201 Head Pos Y: -0.04050785 Head Pos Z: -0.02639699 Head Rot X: 0.1252911 Head Rot Y: -0.01641536 Hand Rot Z: 0.01575902; Visible Hand Error: 1.043 randomnum: 171
 End: 101314.115 Start:  101313.545 Theta: 1.169371 Ball Pos X: 0.1239601 Ball Pos Y: -0.2 Ball Pos Z: 0.2920318 Hand Pos X: 0.1042847 Hand Pos Y: -0.188916 Hand Pos Z: 0.302002 Head Pos X: -0.01256949 Head Pos Y: -0.03976172 Head Pos Z: -0.02768147 Head Rot X: 0.122575 Head Rot Y: -0.01618111 Hand Rot Z: 0.01696189; Visible Hand Error: 3.745 randomnum: 173
 End: 101315.795 Start:  101315.185 Theta: 2.059489 Ball Pos X: -0.1489407 Ball Pos Y: -0.2 Ball Pos Z: 0.2801166 Hand Pos X: -0.1533434 Hand Pos Y: -0.2023768 Hand Pos Z: 0.2780364 Head Pos X: -0.009641409 Head Pos Y: -0.03967339 Head Pos Z: -0.02291083 Head Rot X: 0.1262435 Head Rot Y: -0.03206978 Hand Rot Z: 0.004231797; Visible Hand Error: 0.794 randomnum: 185
 End: 101317.656 Start:  101316.962 Theta: 2.076942 Ball Pos X: -0.1538067 Ball Pos Y: -0.2 Ball Pos Z: 0.2774746 Hand Pos X: -0.1658257 Hand Pos Y: -0.1876549 Hand Pos Z: 0.2720125 Head Pos X: -0.01936814 Head Pos Y: -0.04418594 Head Pos Z: -0.02150118 Head Rot X: 0.1454147 Head Rot Y: -0.05125994 Hand Rot Z: 0.02815653; Invisible Hand Error: 2.659 randomnum: 17
 End: 101319.518 Start:  101318.892 Theta: 1.675516 Ball Pos X: -0.03316185 Ball Pos Y: -0.2 Ball Pos Z: 0.3155138 Hand Pos X: -0.03261346 Hand Pos Y: -0.1872268 Hand Pos Z: 0.3158833 Head Pos X: -0.007954419 Head Pos Y: -0.04525891 Head Pos Z: -0.02219903 Head Rot X: 0.148616 Head Rot Y: -0.01338225 Hand Rot Z: 0.008583622; Invisible Hand Error: 1.708 randomnum: 21
 End: 101321.254 Start:  101320.685 Theta: 1.884956 Ball Pos X: -0.09803619 Ball Pos Y: -0.2 Ball Pos Z: 0.3017243 Hand Pos X: -0.1018746 Hand Pos Y: -0.211335 Hand Pos Z: 0.3017373 Head Pos X: -0.009022564 Head Pos Y: -0.04383993 Head Pos Z: -0.02535641 Head Rot X: 0.1408853 Head Rot Y: -0.02122115 Hand Rot Z: 0.01190698; Invisible Hand Error: 1.449 randomnum: 63
 End: 101322.976 Start:  101322.392 Theta: 2.059489 Ball Pos X: -0.1489407 Ball Pos Y: -0.2 Ball Pos Z: 0.2801166 Hand Pos X: -0.1483745 Hand Pos Y: -0.2028642 Hand Pos Z: 0.2816179 Head Pos X: -0.0162259 Head Pos Y: -0.04002389 Head Pos Z: -0.02153885 Head Rot X: 0.1279316 Head Rot Y: -0.0572615 Hand Rot Z: 0.02184768; Visible Hand Error: 0.336 randomnum: 188
 End: 101324.406 Start:  101323.976 Theta: 1.500983 Ball Pos X: 0.02213034 Ball Pos Y: -0.2 Ball Pos Z: 0.3164789 Hand Pos X: 0.006560117 Hand Pos Y: -0.2193737 Hand Pos Z: 0.3238203 Head Pos X: -0.009338826 Head Pos Y: -0.04390186 Head Pos Z: -0.02007997 Head Rot X: 0.1449294 Head Rot Y: -0.01339873 Hand Rot Z: 0.005034772; Invisible Hand Error: 3.032 randomnum: 40
 End: 101326.059 Start:  101325.545 Theta: 1.902409 Ball Pos X: -0.1032871 Ball Pos Y: -0.2 Ball Pos Z: 0.2999674 Hand Pos X: -0.09566766 Hand Pos Y: -0.2076032 Hand Pos Z: 0.3028371 Head Pos X: -0.01161832 Head Pos Y: -0.04555631 Head Pos Z: -0.02663255 Head Rot X: 0.1523879 Head Rot Y: -0.02769135 Hand Rot Z: 0.01201329; Visible Hand Error: 1.555 randomnum: 160
 End: 101327.601 Start:  101327.185 Theta: 1.361357 Ball Pos X: 0.06596033 Ball Pos Y: -0.2 Ball Pos Z: 0.310319 Hand Pos X: 0.04368318 Hand Pos Y: -0.2004601 Hand Pos Z: 0.3167252 Head Pos X: -0.009954959 Head Pos Y: -0.04589641 Head Pos Z: -0.02364719 Head Rot X: 0.1538443 Head Rot Y: -0.02106827 Hand Rot Z: 0.01100615; Visible Hand Error: 3.514 randomnum: 174
 End: 101329.295 Start:  101328.712 Theta: 1.815143 Ball Pos X: -0.07675017 Ball Pos Y: -0.2 Ball Pos Z: 0.307828 Hand Pos X: -0.07875353 Hand Pos Y: -0.1843313 Hand Pos Z: 0.3095726 Head Pos X: -0.01265615 Head Pos Y: -0.04731983 Head Pos Z: -0.02201295 Head Rot X: 0.1595727 Head Rot Y: -0.02305755 Hand Rot Z: 0.01445755; Invisible Hand Error: 2.253 randomnum: 91
 End: 101330.879 Start:  101330.421 Theta: 1.343904 Ball Pos X: 0.07136611 Ball Pos Y: -0.2 Ball Pos Z: 0.3091206 Hand Pos X: 0.05947371 Hand Pos Y: -0.1832259 Hand Pos Z: 0.3131347 Head Pos X: -0.014081 Head Pos Y: -0.04549548 Head Pos Z: -0.02233386 Head Rot X: 0.1512847 Head Rot Y: -0.02218005 Hand Rot Z: 0.02079556; Visible Hand Error: 3.025 randomnum: 118
 End: 101332.518 Start:  101331.948 Theta: 1.48353 Ball Pos X: 0.02765029 Ball Pos Y: -0.2 Ball Pos Z: 0.3160445 Hand Pos X: 0.01989361 Hand Pos Y: -0.1969666 Hand Pos Z: 0.3175973 Head Pos X: -0.01472336 Head Pos Y: -0.04886183 Head Pos Z: -0.02255654 Head Rot X: 0.1631326 Head Rot Y: -0.0210958 Hand Rot Z: 0.02352277; Invisible Hand Error: 1.29 randomnum: 35
 End: 101334.254 Start:  101333.616 Theta: 1.291544 Ball Pos X: 0.08744641 Ball Pos Y: -0.2 Ball Pos Z: 0.3049619 Hand Pos X: 0.06890678 Hand Pos Y: -0.1850463 Hand Pos Z: 0.3097057 Head Pos X: -0.01499137 Head Pos Y: -0.04921755 Head Pos Z: -0.02089334 Head Rot X: 0.1653894 Head Rot Y: -0.02099379 Hand Rot Z: 0.02439037; Invisible Hand Error: 3.555 randomnum: 80
 End: 101336.004 Start:  101335.462 Theta: 1.53589 Ball Pos X: 0.01107193 Ball Pos Y: -0.2 Ball Pos Z: 0.3170585 Hand Pos X: 0.003436938 Hand Pos Y: -0.1810482 Hand Pos Z: 0.316816 Head Pos X: -0.01047218 Head Pos Y: -0.05063063 Head Pos Z: -0.02160311 Head Rot X: 0.1693631 Head Rot Y: -0.01231621 Hand Rot Z: 0.01498046; Invisible Hand Error: 2.75 randomnum: 65
 End: 101337.628 Start:  101337.046 Theta: 2.042035 Ball Pos X: -0.1440293 Ball Pos Y: -0.2 Ball Pos Z: 0.2826734 Hand Pos X: -0.1392229 Hand Pos Y: -0.196981 Hand Pos Z: 0.2878004 Head Pos X: -0.0132634 Head Pos Y: -0.04880896 Head Pos Z: -0.02447236 Head Rot X: 0.1648375 Head Rot Y: -0.04536429 Hand Rot Z: 0.01651916; Visible Hand Error: 1.165 randomnum: 187
 End: 101339.185 Start:  101338.740 Theta: 1.710423 Ball Pos X: -0.04415294 Ball Pos Y: -0.2 Ball Pos Z: 0.3141643 Hand Pos X: -0.04930468 Hand Pos Y: -0.2002493 Hand Pos Z: 0.3157108 Head Pos X: -0.01389474 Head Pos Y: -0.04707202 Head Pos Z: -0.02341521 Head Rot X: 0.1587811 Head Rot Y: -0.02971917 Hand Rot Z: 0.01096464; Visible Hand Error: 0.758 randomnum: 147
 End: 101340.740 Start:  101340.268 Theta: 1.37881 Ball Pos X: 0.06053447 Ball Pos Y: -0.2 Ball Pos Z: 0.3114229 Hand Pos X: 0.05775863 Hand Pos Y: -0.186603 Hand Pos Z: 0.3131504 Head Pos X: -0.01441035 Head Pos Y: -0.04903528 Head Pos Z: -0.01775646 Head Rot X: 0.1675977 Head Rot Y: -0.02287456 Hand Rot Z: 0.01989989; Visible Hand Error: 1.916 randomnum: 149
 End: 101342.255 Start:  101341.755 Theta: 1.064651 Ball Pos X: 0.1538067 Ball Pos Y: -0.2 Ball Pos Z: 0.2774746 Hand Pos X: 0.1347877 Hand Pos Y: -0.1831445 Hand Pos Z: 0.2909631 Head Pos X: -0.0101952 Head Pos Y: -0.05013502 Head Pos Z: -0.01826537 Head Rot X: 0.1711146 Head Rot Y: -0.006718751 Hand Rot Z: 0.01450555; Visible Hand Error: 4.341 randomnum: 162
 End: 101343.921 Start:  101343.296 Theta: 1.850049 Ball Pos X: -0.08744643 Ball Pos Y: -0.2 Ball Pos Z: 0.3049619 Hand Pos X: -0.0930963 Hand Pos Y: -0.194583 Hand Pos Z: 0.3050392 Head Pos X: -0.01040292 Head Pos Y: -0.05046532 Head Pos Z: -0.01648188 Head Rot X: 0.1722423 Head Rot Y: -0.01076139 Hand Rot Z: 0.01438515; Visible Hand Error: 1.178 randomnum: 178
 End: 101345.462 Start:  101344.907 Theta: 1.204277 Ball Pos X: 0.1136928 Ball Pos Y: -0.2 Ball Pos Z: 0.29618 Hand Pos X: 0.1015532 Hand Pos Y: -0.1881432 Hand Pos Z: 0.3011946 Head Pos X: -0.005479425 Head Pos Y: -0.05005834 Head Pos Z: -0.0173701 Head Rot X: 0.1697734 Head Rot Y: -0.0004414021 Hand Rot Z: 0.007480736; Invisible Hand Error: 2.581 randomnum: 100
 End: 101347.240 Start:  101346.601 Theta: 1.815143 Ball Pos X: -0.07675017 Ball Pos Y: -0.2 Ball Pos Z: 0.307828 Hand Pos X: -0.08915659 Hand Pos Y: -0.2043141 Hand Pos Z: 0.30554 Head Pos X: -0.01247823 Head Pos Y: -0.05071768 Head Pos Z: -0.02060711 Head Rot X: 0.1696515 Head Rot Y: -0.02144229 Hand Rot Z: 0.01884632; Invisible Hand Error: 1.97 randomnum: 20
 End: 101348.740 Start:  101348.226 Theta: 1.117011 Ball Pos X: 0.139074 Ball Pos Y: -0.2 Ball Pos Z: 0.285144 Hand Pos X: 0.1132786 Hand Pos Y: -0.1857166 Hand Pos Z: 0.3009236 Head Pos X: -0.01629207 Head Pos Y: -0.04872775 Head Pos Z: -0.01966822 Head Rot X: 0.1644094 Head Rot Y: -0.02125159 Hand Rot Z: 0.02655624; Visible Hand Error: 5.105 randomnum: 119
 End: 101350.629 Start:  101349.976 Theta: 1.884956 Ball Pos X: -0.09803619 Ball Pos Y: -0.2 Ball Pos Z: 0.3017243 Hand Pos X: -0.1060422 Hand Pos Y: -0.1857948 Hand Pos Z: 0.2998813 Head Pos X: -0.01691869 Head Pos Y: -0.04188144 Head Pos Z: -0.02948689 Head Rot X: 0.1324375 Head Rot Y: -0.02880197 Hand Rot Z: 0.01765841; Visible Hand Error: 2.312 randomnum: 200
 End: 101352.115 Start:  101351.602 Theta: 1.623156 Ball Pos X: -0.01660371 Ball Pos Y: -0.2 Ball Pos Z: 0.316817 Hand Pos X: -0.02668042 Hand Pos Y: -0.1883208 Hand Pos Z: 0.3176711 Head Pos X: -0.0122188 Head Pos Y: -0.04968023 Head Pos Z: -0.02348411 Head Rot X: 0.168178 Head Rot Y: -0.01795883 Hand Rot Z: 0.016967; Visible Hand Error: 2.259 randomnum: 139
 End: 101353.838 Start:  101353.226 Theta: 1.710423 Ball Pos X: -0.04415294 Ball Pos Y: -0.2 Ball Pos Z: 0.3141643 Hand Pos X: -0.05678354 Hand Pos Y: -0.190782 Hand Pos Z: 0.315813 Head Pos X: -0.01074907 Head Pos Y: -0.04888156 Head Pos Z: -0.02347744 Head Rot X: 0.1623954 Head Rot Y: -0.012209 Hand Rot Z: 0.01401051; Visible Hand Error: 2.393 randomnum: 191
 End: 101355.393 Start:  101354.893 Theta: 1.239184 Ball Pos X: 0.1032871 Ball Pos Y: -0.2 Ball Pos Z: 0.2999674 Hand Pos X: 0.08934643 Hand Pos Y: -0.1854233 Hand Pos Z: 0.3099463 Head Pos X: -0.009167284 Head Pos Y: -0.04626542 Head Pos Z: -0.01976967 Head Rot X: 0.156215 Head Rot Y: -0.01636651 Hand Rot Z: 0.01487095; Visible Hand Error: 3.422 randomnum: 129
 End: 101357.088 Start:  101356.464 Theta: 1.954769 Ball Pos X: -0.1188446 Ball Pos Y: -0.2 Ball Pos Z: 0.2941507 Hand Pos X: -0.1273287 Hand Pos Y: -0.1806581 Hand Pos Z: 0.2918276 Head Pos X: -0.01437321 Head Pos Y: -0.04435304 Head Pos Z: -0.02353871 Head Rot X: 0.1478432 Head Rot Y: -0.02772483 Hand Rot Z: 0.01200098; Visible Hand Error: 2.98 randomnum: 123
 End: 101358.782 Start:  101358.199 Theta: 1.850049 Ball Pos X: -0.08744643 Ball Pos Y: -0.2 Ball Pos Z: 0.3049619 Hand Pos X: -0.1036378 Hand Pos Y: -0.1861461 Hand Pos Z: 0.304962 Head Pos X: -0.0131087 Head Pos Y: -0.04489312 Head Pos Z: -0.02332973 Head Rot X: 0.1483613 Head Rot Y: -0.02402777 Hand Rot Z: 0.01021205; Visible Hand Error: 3.236 randomnum: 133
 End: 101400.560 Start:  101400.005 Theta: 1.850049 Ball Pos X: -0.08744643 Ball Pos Y: -0.2 Ball Pos Z: 0.3049619 Hand Pos X: -0.1000324 Hand Pos Y: -0.1923887 Hand Pos Z: 0.3030912 Head Pos X: -0.00335744 Head Pos Y: -0.04415289 Head Pos Z: -0.02354181 Head Rot X: 0.1467362 Head Rot Y: -0.02276674 Hand Rot Z: -0.01039774; Visible Hand Error: 2.244 randomnum: 131
 End: 101402.435 Start:  101401.782 Theta: 2.076942 Ball Pos X: -0.1538067 Ball Pos Y: -0.2 Ball Pos Z: 0.2774746 Hand Pos X: -0.1465454 Hand Pos Y: -0.1705804 Hand Pos Z: 0.2856572 Head Pos X: -0.0157204 Head Pos Y: -0.04530939 Head Pos Z: -0.02136064 Head Rot X: 0.1531888 Head Rot Y: -0.03707223 Hand Rot Z: 0.01584667; Invisible Hand Error: 4.534 randomnum: 57
 End: 101404.255 Start:  101403.602 Theta: 2.024582 Ball Pos X: -0.139074 Ball Pos Y: -0.2 Ball Pos Z: 0.285144 Hand Pos X: -0.14979 Hand Pos Y: -0.1970691 Hand Pos Z: 0.2895656 Head Pos X: -0.01525217 Head Pos Y: -0.0456042 Head Pos Z: -0.02135289 Head Rot X: 0.1539937 Head Rot Y: -0.05276699 Hand Rot Z: 0.007132716; Visible Hand Error: 1.575 randomnum: 121
 End: 101405.907 Start:  101405.379 Theta: 1.27409 Ball Pos X: 0.09275542 Ball Pos Y: -0.2 Ball Pos Z: 0.3033894 Hand Pos X: 0.0828376 Hand Pos Y: -0.1952972 Hand Pos Z: 0.3098989 Head Pos X: -0.009358227 Head Pos Y: -0.04567298 Head Pos Z: -0.02096224 Head Rot X: 0.1509458 Head Rot Y: -0.01149996 Hand Rot Z: 0.01563472; Invisible Hand Error: 1.947 randomnum: 69
 End: 101407.435 Start:  101406.949 Theta: 1.553343 Ball Pos X: 0.005536799 Ball Pos Y: -0.2 Ball Pos Z: 0.3172034 Hand Pos X: 0.00223003 Hand Pos Y: -0.199404 Hand Pos Z: 0.3182099 Head Pos X: -0.01186863 Head Pos Y: -0.04596773 Head Pos Z: -0.01985443 Head Rot X: 0.1528815 Head Rot Y: -0.02182632 Hand Rot Z: 0.01594462; Visible Hand Error: 0.53 randomnum: 130
 End: 101408.977 Start:  101408.463 Theta: 1.64061 Ball Pos X: -0.02213036 Ball Pos Y: -0.2 Ball Pos Z: 0.3164789 Hand Pos X: -0.03698936 Hand Pos Y: -0.2043677 Hand Pos Z: 0.3251843 Head Pos X: -0.01174414 Head Pos Y: -0.04419246 Head Pos Z: -0.02848351 Head Rot X: 0.1390912 Head Rot Y: -0.01949911 Hand Rot Z: 0.01328236; Visible Hand Error: 2.123 randomnum: 120
 End: 101410.574 Start:  101410.087 Theta: 1.27409 Ball Pos X: 0.09275542 Ball Pos Y: -0.2 Ball Pos Z: 0.3033894 Hand Pos X: 0.07779271 Hand Pos Y: -0.2018296 Hand Pos Z: 0.3104675 Head Pos X: -0.01414236 Head Pos Y: -0.04406148 Head Pos Z: -0.02153182 Head Rot X: 0.1433123 Head Rot Y: -0.01820091 Hand Rot Z: 0.02145542; Invisible Hand Error: 2.481 randomnum: 61
 End: 101412.171 Start:  101411.686 Theta: 1.047198 Ball Pos X: 0.1586259 Ball Pos Y: -0.2 Ball Pos Z: 0.2747481 Hand Pos X: 0.1370649 Hand Pos Y: -0.184123 Hand Pos Z: 0.2923429 Head Pos X: -0.01715043 Head Pos Y: -0.04510638 Head Pos Z: -0.01929688 Head Rot X: 0.1485295 Head Rot Y: -0.01320012 Hand Rot Z: 0.02532197; Visible Hand Error: 4.891 randomnum: 169
 End: 101413.768 Start:  101413.255 Theta: 1.099557 Ball Pos X: 0.1440293 Ball Pos Y: -0.2 Ball Pos Z: 0.2826734 Hand Pos X: 0.132339 Hand Pos Y: -0.1768221 Hand Pos Z: 0.294818 Head Pos X: -0.01803789 Head Pos Y: -0.04522312 Head Pos Z: -0.01916373 Head Rot X: 0.1488785 Head Rot Y: -0.01926254 Hand Rot Z: 0.02684001; Invisible Hand Error: 4.298 randomnum: 29
 End: 101415.226 Start:  101414.768 Theta: 1.291544 Ball Pos X: 0.08744641 Ball Pos Y: -0.2 Ball Pos Z: 0.3049619 Hand Pos X: 0.09538275 Hand Pos Y: -0.1958625 Hand Pos Z: 0.3103532 Head Pos X: -0.01234391 Head Pos Y: -0.04482442 Head Pos Z: -0.01936281 Head Rot X: 0.147397 Head Rot Y: -0.01663429 Hand Rot Z: 0.01706228; Visible Hand Error: 1.457 randomnum: 122
 End: 101416.837 Start:  101416.199 Theta: 1.064651 Ball Pos X: 0.1538067 Ball Pos Y: -0.2 Ball Pos Z: 0.2774746 Hand Pos X: 0.1533034 Hand Pos Y: -0.17125 Hand Pos Z: 0.2763387 Head Pos X: -0.01292309 Head Pos Y: -0.04460552 Head Pos Z: -0.01911223 Head Rot X: 0.1462684 Head Rot Y: -0.01850797 Hand Rot Z: 0.01813198; Invisible Hand Error: 3.774 randomnum: 25
 End: 101418.407 Start:  101417.949 Theta: 1.361357 Ball Pos X: 0.06596033 Ball Pos Y: -0.2 Ball Pos Z: 0.310319 Hand Pos X: 0.0642508 Hand Pos Y: -0.1912103 Hand Pos Z: 0.3202877 Head Pos X: -0.009813786 Head Pos Y: -0.04474112 Head Pos Z: -0.02282178 Head Rot X: 0.1445663 Head Rot Y: -0.01134197 Hand Rot Z: 0.01319141; Visible Hand Error: 1.968 randomnum: 157
 End: 101420.129 Start:  101419.407 Theta: 2.076942 Ball Pos X: -0.1538067 Ball Pos Y: -0.2 Ball Pos Z: 0.2774746 Hand Pos X: -0.1619605 Hand Pos Y: -0.1949492 Hand Pos Z: 0.2745528 Head Pos X: -0.01220742 Head Pos Y: -0.04364082 Head Pos Z: -0.02043045 Head Rot X: 0.1434335 Head Rot Y: -0.02647279 Hand Rot Z: 0.01125281; Invisible Hand Error: 1.52 randomnum: 33
 End: 101421.727 Start:  101421.199 Theta: 1.850049 Ball Pos X: -0.08744643 Ball Pos Y: -0.2 Ball Pos Z: 0.3049619 Hand Pos X: -0.09389938 Hand Pos Y: -0.2032207 Hand Pos Z: 0.3072964 Head Pos X: -0.01060721 Head Pos Y: -0.04333454 Head Pos Z: -0.02307677 Head Rot X: 0.1400349 Head Rot Y: -0.01544806 Hand Rot Z: 0.009510916; Visible Hand Error: 0.842 randomnum: 153
 End: 101423.296 Start:  101422.824 Theta: 1.43117 Ball Pos X: 0.04415291 Ball Pos Y: -0.2 Ball Pos Z: 0.3141643 Hand Pos X: 0.04589699 Hand Pos Y: -0.1967515 Hand Pos Z: 0.3173449 Head Pos X: -0.01260313 Head Pos Y: -0.0395788 Head Pos Z: -0.02370977 Head Rot X: 0.1240087 Head Rot Y: -0.01669634 Hand Rot Z: 0.01077922; Visible Hand Error: 0.721 randomnum: 175
 End: 101425.032 Start:  101424.463 Theta: 1.919862 Ball Pos X: -0.1085065 Ball Pos Y: -0.2 Ball Pos Z: 0.2981191 Hand Pos X: -0.1134717 Hand Pos Y: -0.1907511 Hand Pos Z: 0.2986638 Head Pos X: -0.008854479 Head Pos Y: -0.04100513 Head Pos Z: -0.02589655 Head Rot X: 0.1310561 Head Rot Y: -0.01027323 Hand Rot Z: 0.003748606; Visible Hand Error: 1.549 randomnum: 186
 End: 101426.602 Start:  101426.116 Theta: 1.32645 Ball Pos X: 0.07675014 Ball Pos Y: -0.2 Ball Pos Z: 0.307828 Hand Pos X: 0.06698216 Hand Pos Y: -0.2096188 Hand Pos Z: 0.3162864 Head Pos X: -0.009822249 Head Pos Y: -0.04123104 Head Pos Z: -0.02081525 Head Rot X: 0.1337054 Head Rot Y: -0.008470359 Hand Rot Z: 0.00909545; Visible Hand Error: 1.869 randomnum: 126
 End: 101428.268 Start:  101427.602 Theta: 1.727876 Ball Pos X: -0.0496291 Ball Pos Y: -0.2 Ball Pos Z: 0.3133458 Hand Pos X: -0.06214074 Hand Pos Y: -0.1838833 Hand Pos Z: 0.316816 Head Pos X: -0.01296493 Head Pos Y: -0.04039589 Head Pos Z: -0.02498615 Head Rot X: 0.1269063 Head Rot Y: -0.01883752 Hand Rot Z: 0.008378298; Invisible Hand Error: 3.132 randomnum: 75
 End: 101429.893 Start:  101429.338 Theta: 1.745329 Ball Pos X: -0.05509019 Ball Pos Y: -0.2 Ball Pos Z: 0.312432 Hand Pos X: -0.06773008 Hand Pos Y: -0.1996878 Hand Pos Z: 0.3133536 Head Pos X: -0.006329536 Head Pos Y: -0.0411202 Head Pos Z: -0.02625668 Head Rot X: 0.1284991 Head Rot Y: -0.004995037 Hand Rot Z: 0.003931097; Invisible Hand Error: 1.887 randomnum: 55
 End: 101431.490 Start:  101430.935 Theta: 2.042035 Ball Pos X: -0.1440293 Ball Pos Y: -0.2 Ball Pos Z: 0.2826734 Hand Pos X: -0.1379337 Hand Pos Y: -0.2001932 Hand Pos Z: 0.2857117 Head Pos X: -0.02035671 Head Pos Y: -0.03808022 Head Pos Z: -0.01999068 Head Rot X: 0.113701 Head Rot Y: -0.05100045 Hand Rot Z: -0.00277051; Visible Hand Error: 1.041 randomnum: 155
 End: 101433.060 Start:  101432.505 Theta: 1.27409 Ball Pos X: 0.09275542 Ball Pos Y: -0.2 Ball Pos Z: 0.3033894 Hand Pos X: 0.08293156 Hand Pos Y: -0.213757 Hand Pos Z: 0.3116762 Head Pos X: -0.01420888 Head Pos Y: -0.03887239 Head Pos Z: -0.0216676 Head Rot X: 0.1202314 Head Rot Y: -0.02307984 Hand Rot Z: 0.00339028; Invisible Hand Error: 2.195 randomnum: 38
 End: 101434.629 Start:  101434.102 Theta: 1.204277 Ball Pos X: 0.1136928 Ball Pos Y: -0.2 Ball Pos Z: 0.29618 Hand Pos X: 0.08876601 Hand Pos Y: -0.2031601 Hand Pos Z: 0.3088729 Head Pos X: -0.01206523 Head Pos Y: -0.03894126 Head Pos Z: -0.02118933 Head Rot X: 0.1199087 Head Rot Y: -0.02037965 Hand Rot Z: 0.002335538; Invisible Hand Error: 4.199 randomnum: 62
 End: 101436.212 Start:  101435.686 Theta: 1.815143 Ball Pos X: -0.07675017 Ball Pos Y: -0.2 Ball Pos Z: 0.307828 Hand Pos X: -0.07806721 Hand Pos Y: -0.2082951 Hand Pos Z: 0.3103496 Head Pos X: -0.009350628 Head Pos Y: -0.0359306 Head Pos Z: -0.02521789 Head Rot X: 0.1091324 Head Rot Y: -0.02264962 Hand Rot Z: 0.0003813952; Visible Hand Error: 0.838 randomnum: 105
 End: 101437.796 Start:  101437.380 Theta: 1.605703 Ball Pos X: -0.01107195 Ball Pos Y: -0.2 Ball Pos Z: 0.3170585 Hand Pos X: -0.009339094 Hand Pos Y: -0.20391 Hand Pos Z: 0.3198935 Head Pos X: -0.008953601 Head Pos Y: -0.03431872 Head Pos Z: -0.02638531 Head Rot X: 0.100279 Head Rot Y: -0.02333048 Hand Rot Z: 0.003133182; Visible Hand Error: 0.392 randomnum: 195
 End: 101439.268 Start:  101438.768 Theta: 1.308997 Ball Pos X: 0.0821108 Ball Pos Y: -0.2 Ball Pos Z: 0.3064416 Hand Pos X: 0.08654887 Hand Pos Y: -0.1940166 Hand Pos Z: 0.3108318 Head Pos X: -0.008901775 Head Pos Y: -0.03503713 Head Pos Z: -0.02736223 Head Rot X: 0.1021365 Head Rot Y: -0.01833678 Hand Rot Z: 0.004865658; Invisible Hand Error: 1.299 randomnum: 2
 End: 101440.852 Start:  101440.283 Theta: 1.972222 Ball Pos X: -0.1239601 Ball Pos Y: -0.2 Ball Pos Z: 0.2920318 Hand Pos X: -0.1227625 Hand Pos Y: -0.1978647 Hand Pos Z: 0.2963614 Head Pos X: -0.00689432 Head Pos Y: -0.03693828 Head Pos Z: -0.02480829 Head Rot X: 0.1114284 Head Rot Y: -0.02155175 Hand Rot Z: 0.0005499593; Visible Hand Error: 0.703 randomnum: 145
 End: 101442.338 Start:  101441.963 Theta: 1.186824 Ball Pos X: 0.1188446 Ball Pos Y: -0.2 Ball Pos Z: 0.2941507 Hand Pos X: 0.06295668 Hand Pos Y: -0.2086555 Hand Pos Z: 0.3148247 Head Pos X: -0.01084048 Head Pos Y: -0.03696746 Head Pos Z: -0.02283764 Head Rot X: 0.1145437 Head Rot Y: -0.02294293 Hand Rot Z: 0.01297207; Invisible Hand Error: 9.036 randomnum: 88
 End: 101443.893 Start:  101443.394 Theta: 1.27409 Ball Pos X: 0.09275542 Ball Pos Y: -0.2 Ball Pos Z: 0.3033894 Hand Pos X: 0.04280904 Hand Pos Y: -0.1981527 Hand Pos Z: 0.3187093 Head Pos X: -0.01564911 Head Pos Y: -0.03909692 Head Pos Z: -0.01839995 Head Rot X: 0.1231719 Head Rot Y: -0.02396316 Hand Rot Z: 0.02060501; Visible Hand Error: 7.954 randomnum: 114
 End: 101445.449 Start:  101444.949 Theta: 1.762783 Ball Pos X: -0.0605345 Ball Pos Y: -0.2 Ball Pos Z: 0.3114229 Hand Pos X: -0.07269151 Hand Pos Y: -0.2031386 Hand Pos Z: 0.3114133 Head Pos X: -0.01478195 Head Pos Y: -0.03713104 Head Pos Z: -0.0198133 Head Rot X: 0.117365 Head Rot Y: -0.02428904 Hand Rot Z: 0.01532549; Visible Hand Error: 1.818 randomnum: 104
 End: 101446.949 Start:  101446.422 Theta: 1.710423 Ball Pos X: -0.04415294 Ball Pos Y: -0.2 Ball Pos Z: 0.3141643 Hand Pos X: -0.05875826 Hand Pos Y: -0.2085294 Hand Pos Z: 0.3124856 Head Pos X: -0.01066118 Head Pos Y: -0.03872815 Head Pos Z: -0.02372074 Head Rot X: 0.1196714 Head Rot Y: -0.01195848 Hand Rot Z: 0.01077875; Invisible Hand Error: 2.455 randomnum: 12
 End: 101448.268 Start:  101447.880 Theta: 1.291544 Ball Pos X: 0.08744641 Ball Pos Y: -0.2 Ball Pos Z: 0.3049619 Hand Pos X: 0.02730237 Hand Pos Y: -0.1985033 Hand Pos Z: 0.3166598 Head Pos X: -0.01763669 Head Pos Y: -0.03825727 Head Pos Z: -0.01961148 Head Rot X: 0.1187618 Head Rot Y: -0.03505246 Hand Rot Z: 0.01603862; Visible Hand Error: 9.378 randomnum: 180
 End: 101449.477 Start:  101449.283 Theta: 1.22173 Ball Pos X: 0.1085065 Ball Pos Y: -0.2 Ball Pos Z: 0.2981191 Hand Pos X: -0.05154879 Hand Pos Y: -0.258663 Hand Pos Z: 0.3097048 Head Pos X: -0.01642314 Head Pos Y: -0.03881234 Head Pos Z: -0.0175128 Head Rot X: 0.1251633 Head Rot Y: -0.03806495 Hand Rot Z: 0.01490473; Invisible Hand Error: 24.82 randomnum: 24
 End: 101451.255 Start:  101450.629 Theta: 1.064651 Ball Pos X: 0.1538067 Ball Pos Y: -0.2 Ball Pos Z: 0.2774746 Hand Pos X: 0.1591593 Hand Pos Y: -0.1782238 Hand Pos Z: 0.2763514 Head Pos X: -0.01476184 Head Pos Y: -0.0389348 Head Pos Z: -0.01820362 Head Rot X: 0.1229774 Head Rot Y: -0.03023901 Hand Rot Z: 0.0194711; Invisible Hand Error: 3.135 randomnum: 67
 End: 101452.949 Start:  101452.242 Theta: 1.972222 Ball Pos X: -0.1239601 Ball Pos Y: -0.2 Ball Pos Z: 0.2920318 Hand Pos X: -0.1245311 Hand Pos Y: -0.1881051 Hand Pos Z: 0.2936873 Head Pos X: -0.01225242 Head Pos Y: -0.03766358 Head Pos Z: -0.01869261 Head Rot X: 0.1213627 Head Rot Y: -0.02957206 Hand Rot Z: 0.007864284; Visible Hand Error: 1.701 randomnum: 183
 End: 101454.574 Start:  101454.060 Theta: 1.570796 Ball Pos X: -1.386751E-08 Ball Pos Y: -0.2 Ball Pos Z: 0.3172517 Hand Pos X: -0.01261755 Hand Pos Y: -0.20812 Hand Pos Z: 0.3200775 Head Pos X: -0.01220569 Head Pos Y: -0.03882107 Head Pos Z: -0.01770794 Head Rot X: 0.1244418 Head Rot Y: -0.02562938 Hand Rot Z: 0.01209206; Invisible Hand Error: 2.057 randomnum: 18
 End: 101456.116 Start:  101455.547 Theta: 1.815143 Ball Pos X: -0.07675017 Ball Pos Y: -0.2 Ball Pos Z: 0.307828 Hand Pos X: -0.08179387 Hand Pos Y: -0.2071125 Hand Pos Z: 0.3101591 Head Pos X: -0.009432793 Head Pos Y: -0.03660509 Head Pos Z: -0.02095461 Head Rot X: 0.1142615 Head Rot Y: -0.01754469 Hand Rot Z: 0.006412858; Visible Hand Error: 0.901 randomnum: 112
 End: 101457.574 Start:  101457.047 Theta: 1.570796 Ball Pos X: -1.386751E-08 Ball Pos Y: -0.2 Ball Pos Z: 0.3172517 Hand Pos X: -0.007452726 Hand Pos Y: -0.2063974 Hand Pos Z: 0.3173133 Head Pos X: -0.004993409 Head Pos Y: -0.03667986 Head Pos Z: -0.0227257 Head Rot X: 0.1155031 Head Rot Y: 0.002891819 Hand Rot Z: -0.00426329; Visible Hand Error: 1.391 randomnum: 163
 End: 101459.116 Start:  101458.505 Theta: 2.024582 Ball Pos X: -0.139074 Ball Pos Y: -0.2 Ball Pos Z: 0.285144 Hand Pos X: -0.1359287 Hand Pos Y: -0.2134955 Hand Pos Z: 0.2899673 Head Pos X: -0.00819543 Head Pos Y: -0.0359869 Head Pos Z: -0.02471435 Head Rot X: 0.1119551 Head Rot Y: -0.01127819 Hand Rot Z: -0.0008288242; Visible Hand Error: 1.639 randomnum: 166
 End: 101500.616 Start:  101500.005 Theta: 1.989675 Ball Pos X: -0.1290379 Ball Pos Y: -0.2 Ball Pos Z: 0.2898239 Hand Pos X: -0.12241 Hand Pos Y: -0.1990683 Hand Pos Z: 0.2981307 Head Pos X: -0.01036316 Head Pos Y: -0.03568307 Head Pos Z: -0.02511716 Head Rot X: 0.1111754 Head Rot Y: -0.0322015 Hand Rot Z: 0.002646076; Visible Hand Error: 1.517 randomnum: 164
 End: 101502.241 Start:  101501.658 Theta: 1.745329 Ball Pos X: -0.05509019 Ball Pos Y: -0.2 Ball Pos Z: 0.312432 Hand Pos X: -0.06857181 Hand Pos Y: -0.2026846 Hand Pos Z: 0.3100973 Head Pos X: -0.015652 Head Pos Y: -0.03644475 Head Pos Z: -0.02456474 Head Rot X: 0.1097601 Head Rot Y: -0.03657107 Hand Rot Z: 0.01527892; Invisible Hand Error: 2.109 randomnum: 41
 End: 101503.810 Start:  101503.213 Theta: 1.518436 Ball Pos X: 0.01660368 Ball Pos Y: -0.2 Ball Pos Z: 0.316817 Hand Pos X: 0.02109452 Hand Pos Y: -0.1904323 Hand Pos Z: 0.3167009 Head Pos X: -0.01315215 Head Pos Y: -0.03656927 Head Pos Z: -0.02149582 Head Rot X: 0.1128251 Head Rot Y: -0.03191128 Hand Rot Z: 0.01316341; Invisible Hand Error: 1.441 randomnum: 50
 End: 101505.213 Start:  101504.727 Theta: 1.58825 Ball Pos X: -0.005536827 Ball Pos Y: -0.2 Ball Pos Z: 0.3172034 Hand Pos X: -0.003831152 Hand Pos Y: -0.2004773 Hand Pos Z: 0.3175645 Head Pos X: -0.01170042 Head Pos Y: -0.037067 Head Pos Z: -0.01922023 Head Rot X: 0.116751 Head Rot Y: -0.03167274 Hand Rot Z: 0.01023472; Visible Hand Error: 0.263 randomnum: 127
 End: 101506.796 Start:  101506.199 Theta: 1.780236 Ball Pos X: -0.06596036 Ball Pos Y: -0.2 Ball Pos Z: 0.310319 Hand Pos X: -0.08467121 Hand Pos Y: -0.1912611 Hand Pos Z: 0.3085088 Head Pos X: -0.01458237 Head Pos Y: -0.03695068 Head Pos Z: -0.01983213 Head Rot X: 0.1167138 Head Rot Y: -0.03243253 Hand Rot Z: 0.01116788; Invisible Hand Error: 3.158 randomnum: 43
 End: 101508.366 Start:  101507.797 Theta: 1.169371 Ball Pos X: 0.1239601 Ball Pos Y: -0.2 Ball Pos Z: 0.2920318 Hand Pos X: 0.1131131 Hand Pos Y: -0.185738 Hand Pos Z: 0.2991101 Head Pos X: -0.01538417 Head Pos Y: -0.03876415 Head Pos Z: -0.01995885 Head Rot X: 0.1217861 Head Rot Y: -0.02427325 Hand Rot Z: 0.0213319; Invisible Hand Error: 2.853 randomnum: 37
 End: 101509.949 Start:  101509.449 Theta: 1.570796 Ball Pos X: -1.386751E-08 Ball Pos Y: -0.2 Ball Pos Z: 0.3172517 Hand Pos X: -0.009144142 Hand Pos Y: -0.2058035 Hand Pos Z: 0.3189732 Head Pos X: -0.01351735 Head Pos Y: -0.03747591 Head Pos Z: -0.02046967 Head Rot X: 0.1187662 Head Rot Y: -0.02440014 Hand Rot Z: 0.01040871; Invisible Hand Error: 1.506 randomnum: 76
 End: 101511.283 Start:  101510.838 Theta: 1.396263 Ball Pos X: 0.05509016 Ball Pos Y: -0.2 Ball Pos Z: 0.312432 Hand Pos X: 0.04915132 Hand Pos Y: -0.2010249 Hand Pos Z: 0.318758 Head Pos X: -0.01250893 Head Pos Y: -0.03769699 Head Pos Z: -0.02017832 Head Rot X: 0.1197191 Head Rot Y: -0.02090424 Hand Rot Z: 0.01126563; Visible Hand Error: 1.086 randomnum: 110
 End: 101512.838 Start:  101512.310 Theta: 1.570796 Ball Pos X: -1.386751E-08 Ball Pos Y: -0.2 Ball Pos Z: 0.3172517 Hand Pos X: 0.004427612 Hand Pos Y: -0.1806105 Hand Pos Z: 0.3188041 Head Pos X: -0.01085469 Head Pos Y: -0.03448746 Head Pos Z: -0.02048016 Head Rot X: 0.1064918 Head Rot Y: -0.01638052 Hand Rot Z: 0.01176404; Invisible Hand Error: 2.783 randomnum: 14
 End: 101514.325 Start:  101513.839 Theta: 1.623156 Ball Pos X: -0.01660371 Ball Pos Y: -0.2 Ball Pos Z: 0.316817 Hand Pos X: -0.0243472 Hand Pos Y: -0.2017035 Hand Pos Z: 0.3164737 Head Pos X: -0.01031041 Head Pos Y: -0.02938691 Head Pos Z: -0.01891172 Head Rot X: 0.08236676 Head Rot Y: -0.01183943 Hand Rot Z: 0.002430497; Visible Hand Error: 1.2 randomnum: 106
 End: 101515.922 Start:  101515.436 Theta: 1.134464 Ball Pos X: 0.1340764 Ball Pos Y: -0.2 Ball Pos Z: 0.2875277 Hand Pos X: 0.1204307 Hand Pos Y: -0.1826521 Hand Pos Z: 0.3016027 Head Pos X: -0.01142588 Head Pos Y: -0.03719833 Head Pos Z: -0.01534307 Head Rot X: 0.1183926 Head Rot Y: -0.01188613 Hand Rot Z: 0.008270306; Visible Hand Error: 3.996 randomnum: 172
 End: 101517.339 Start:  101516.922 Theta: 1.518436 Ball Pos X: 0.01660368 Ball Pos Y: -0.2 Ball Pos Z: 0.316817 Hand Pos X: 0.01060994 Hand Pos Y: -0.2119372 Hand Pos Z: 0.3218189 Head Pos X: -0.01561943 Head Pos Y: -0.03511396 Head Pos Z: -0.01595497 Head Rot X: 0.1033272 Head Rot Y: -0.02011602 Hand Rot Z: 0.01145633; Visible Hand Error: 1.463 randomnum: 199
 End: 101518.949 Start:  101518.436 Theta: 1.064651 Ball Pos X: 0.1538067 Ball Pos Y: -0.2 Ball Pos Z: 0.2774746 Hand Pos X: 0.0860616 Hand Pos Y: -0.2082249 Hand Pos Z: 0.3098804 Head Pos X: -0.01297283 Head Pos Y: -0.03622699 Head Pos Z: -0.01601696 Head Rot X: 0.1116507 Head Rot Y: -0.01244293 Hand Rot Z: 0.01218631; Invisible Hand Error: 11.372 randomnum: 28
 End: 101520.532 Start:  101520.005 Theta: 1.605703 Ball Pos X: -0.01107195 Ball Pos Y: -0.2 Ball Pos Z: 0.3170585 Hand Pos X: -0.02252009 Hand Pos Y: -0.2012606 Hand Pos Z: 0.3207161 Head Pos X: -0.008414596 Head Pos Y: -0.03193966 Head Pos Z: -0.01626492 Head Rot X: 0.09468635 Head Rot Y: -0.004064559 Hand Rot Z: 0.002809506; Invisible Hand Error: 1.717 randomnum: 97
 End: 101522.047 Start:  101521.602 Theta: 1.186824 Ball Pos X: 0.1188446 Ball Pos Y: -0.2 Ball Pos Z: 0.2941507 Hand Pos X: 0.09396303 Hand Pos Y: -0.1807399 Hand Pos Z: 0.3057539 Head Pos X: -0.01616696 Head Pos Y: -0.03622213 Head Pos Z: -0.01767147 Head Rot X: 0.1117789 Head Rot Y: -0.007008013 Hand Rot Z: 0.01471807; Invisible Hand Error: 5.042 randomnum: 19
 End: 101523.477 Start:  101523.032 Theta: 1.500983 Ball Pos X: 0.02213034 Ball Pos Y: -0.2 Ball Pos Z: 0.3164789 Hand Pos X: 0.01084628 Hand Pos Y: -0.1929534 Hand Pos Z: 0.3248479 Head Pos X: -0.0112552 Head Pos Y: -0.03533962 Head Pos Z: -0.01737249 Head Rot X: 0.108751 Head Rot Y: -0.007004615 Hand Rot Z: 0.005606062; Invisible Hand Error: 2.349 randomnum: 30
 End: 101524.991 Start:  101524.394 Theta: 1.780236 Ball Pos X: -0.06596036 Ball Pos Y: -0.2 Ball Pos Z: 0.310319 Hand Pos X: -0.07206281 Hand Pos Y: -0.1929252 Hand Pos Z: 0.3165163 Head Pos X: -0.01192006 Head Pos Y: -0.03600648 Head Pos Z: -0.01547682 Head Rot X: 0.1139602 Head Rot Y: -0.01849432 Hand Rot Z: 0.007501384; Invisible Hand Error: 1.661 randomnum: 85
 End: 101526.629 Start:  101526.089 Theta: 1.117011 Ball Pos X: 0.139074 Ball Pos Y: -0.2 Ball Pos Z: 0.285144 Hand Pos X: 0.1372224 Hand Pos Y: -0.1804579 Hand Pos Z: 0.2865872 Head Pos X: -0.0101772 Head Pos Y: -0.03556487 Head Pos Z: -0.01290202 Head Rot X: 0.1116823 Head Rot Y: -0.009922154 Hand Rot Z: 0.009130735; Invisible Hand Error: 2.658 randomnum: 78
 End: 101528.116 Start:  101527.658 Theta: 1.518436 Ball Pos X: 0.01660368 Ball Pos Y: -0.2 Ball Pos Z: 0.316817 Hand Pos X: 0.03707915 Hand Pos Y: -0.1921517 Hand Pos Z: 0.3181295 Head Pos X: -0.0130192 Head Pos Y: -0.03926194 Head Pos Z: -0.01635277 Head Rot X: 0.126157 Head Rot Y: -0.01766668 Hand Rot Z: 0.01314186; Invisible Hand Error: 3.355 randomnum: 16
 End: 101529.713 Start:  101529.075 Theta: 1.867502 Ball Pos X: -0.09275544 Ball Pos Y: -0.2 Ball Pos Z: 0.3033893 Hand Pos X: -0.1140059 Hand Pos Y: -0.2012484 Hand Pos Z: 0.2971777 Head Pos X: -0.01525009 Head Pos Y: -0.03753433 Head Pos Z: -0.0168072 Head Rot X: 0.1208086 Head Rot Y: -0.02249878 Hand Rot Z: 0.01149902; Invisible Hand Error: 3.373 randomnum: 70
 End: 101531.256 Start:  101530.713 Theta: 1.710423 Ball Pos X: -0.04415294 Ball Pos Y: -0.2 Ball Pos Z: 0.3141643 Hand Pos X: -0.06235238 Hand Pos Y: -0.2191045 Hand Pos Z: 0.3145134 Head Pos X: -0.008798599 Head Pos Y: -0.04288444 Head Pos Z: -0.01505327 Head Rot X: 0.1425683 Head Rot Y: -0.004970044 Hand Rot Z: -0.0002964847; Invisible Hand Error: 3.421 randomnum: 74
 End: 101532.908 Start:  101532.325 Theta: 1.186824 Ball Pos X: 0.1188446 Ball Pos Y: -0.2 Ball Pos Z: 0.2941507 Hand Pos X: 0.1215131 Hand Pos Y: -0.1966333 Hand Pos Z: 0.2933022 Head Pos X: -0.01243681 Head Pos Y: -0.0301697 Head Pos Z: -0.01922333 Head Rot X: 0.08574452 Head Rot Y: -0.01610813 Hand Rot Z: 0.01490094; Visible Hand Error: 0.624 randomnum: 168
 End: 101534.505 Start:  101533.936 Theta: 1.727876 Ball Pos X: -0.0496291 Ball Pos Y: -0.2 Ball Pos Z: 0.3133458 Hand Pos X: -0.06429091 Hand Pos Y: -0.2014739 Hand Pos Z: 0.3137861 Head Pos X: -0.01081195 Head Pos Y: -0.04346064 Head Pos Z: -0.01991832 Head Rot X: 0.1375847 Head Rot Y: -0.02776157 Hand Rot Z: 0.0070856; Invisible Hand Error: 2.183 randomnum: 77
 End: 101535.964 Start:  101535.505 Theta: 1.48353 Ball Pos X: 0.02765029 Ball Pos Y: -0.2 Ball Pos Z: 0.3160445 Hand Pos X: 0.0253691 Hand Pos Y: -0.2076669 Hand Pos Z: 0.3238399 Head Pos X: -0.01222229 Head Pos Y: -0.0421524 Head Pos Z: -0.01578534 Head Rot X: 0.1363658 Head Rot Y: -0.01920681 Hand Rot Z: 0.007402501; Visible Hand Error: 0.57 randomnum: 193
 End: 101537.436 Start:  101536.950 Theta: 1.22173 Ball Pos X: 0.1085065 Ball Pos Y: -0.2 Ball Pos Z: 0.2981191 Hand Pos X: 0.1069279 Hand Pos Y: -0.2079418 Hand Pos Z: 0.3029324 Head Pos X: -0.01237106 Head Pos Y: -0.04664096 Head Pos Z: -0.01499033 Head Rot X: 0.1561038 Head Rot Y: -0.01892022 Hand Rot Z: 0.01638122; Visible Hand Error: 0.833 randomnum: 167
 End: 101538.978 Start:  101538.464 Theta: 1.32645 Ball Pos X: 0.07675014 Ball Pos Y: -0.2 Ball Pos Z: 0.307828 Hand Pos X: 0.09323882 Hand Pos Y: -0.1996663 Hand Pos Z: 0.3072678 Head Pos X: -0.00933066 Head Pos Y: -0.04787967 Head Pos Z: -0.03127241 Head Rot X: 0.1470267 Head Rot Y: -0.01424121 Hand Rot Z: 0.008242829; Visible Hand Error: 2.467 randomnum: 132
 End: 101540.588 Start:  101540.075 Theta: 1.53589 Ball Pos X: 0.01107193 Ball Pos Y: -0.2 Ball Pos Z: 0.3170585 Hand Pos X: 0.004011892 Hand Pos Y: -0.2106116 Hand Pos Z: 0.324954 Head Pos X: -0.007463276 Head Pos Y: -0.04893997 Head Pos Z: -0.0318594 Head Rot X: 0.1498153 Head Rot Y: -0.01474258 Hand Rot Z: 0.007247472; Invisible Hand Error: 1.305 randomnum: 99
 End: 101542.075 Start:  101541.617 Theta: 1.204277 Ball Pos X: 0.1136928 Ball Pos Y: -0.2 Ball Pos Z: 0.29618 Hand Pos X: 0.1009704 Hand Pos Y: -0.1855527 Hand Pos Z: 0.3067618 Head Pos X: -0.01049563 Head Pos Y: -0.04948318 Head Pos Z: -0.02687812 Head Rot X: 0.1575185 Head Rot Y: -0.01637787 Hand Rot Z: 0.01084667; Visible Hand Error: 3.345 randomnum: 115
 End: 101543.603 Start:  101543.075 Theta: 1.58825 Ball Pos X: -0.005536827 Ball Pos Y: -0.2 Ball Pos Z: 0.3172034 Hand Pos X: -0.008213378 Hand Pos Y: -0.2089612 Hand Pos Z: 0.3275594 Head Pos X: -0.009665906 Head Pos Y: -0.04778537 Head Pos Z: -0.02669477 Head Rot X: 0.1515645 Head Rot Y: -0.0163306 Hand Rot Z: 0.008481885; Visible Hand Error: 0.475 randomnum: 146
 End: 101545.213 Start:  101544.658 Theta: 1.780236 Ball Pos X: -0.06596036 Ball Pos Y: -0.2 Ball Pos Z: 0.310319 Hand Pos X: -0.0706737 Hand Pos Y: -0.1989123 Hand Pos Z: 0.310214 Head Pos X: -0.008120805 Head Pos Y: -0.04608262 Head Pos Z: -0.02703118 Head Rot X: 0.1404109 Head Rot Y: -0.01535967 Hand Rot Z: -0.001618508; Invisible Hand Error: 0.738 randomnum: 96
 End: 101546.825 Start:  101546.283 Theta: 1.902409 Ball Pos X: -0.1032871 Ball Pos Y: -0.2 Ball Pos Z: 0.2999674 Hand Pos X: -0.112598 Hand Pos Y: -0.2091103 Hand Pos Z: 0.3009937 Head Pos X: -0.008762628 Head Pos Y: -0.04406199 Head Pos Z: -0.02019024 Head Rot X: 0.1388269 Head Rot Y: -0.01545796 Hand Rot Z: -0.002691104; Visible Hand Error: 1.515 randomnum: 103
 End: 101548.477 Start:  101547.936 Theta: 1.27409 Ball Pos X: 0.09275542 Ball Pos Y: -0.2 Ball Pos Z: 0.3033894 Hand Pos X: 0.07208015 Hand Pos Y: -0.1900604 Hand Pos Z: 0.3154803 Head Pos X: -0.009410024 Head Pos Y: -0.04626927 Head Pos Z: -0.02060068 Head Rot X: 0.1498486 Head Rot Y: -0.01460698 Hand Rot Z: 0.007715527; Invisible Hand Error: 3.961 randomnum: 39
 End: 101550.005 Start:  101549.422 Theta: 1.570796 Ball Pos X: -1.386751E-08 Ball Pos Y: -0.2 Ball Pos Z: 0.3172517 Hand Pos X: -0.02971324 Hand Pos Y: -0.2012405 Hand Pos Z: 0.3186508 Head Pos X: -0.007956088 Head Pos Y: -0.04580957 Head Pos Z: -0.0216372 Head Rot X: 0.1481664 Head Rot Y: -0.01412886 Hand Rot Z: 0.001974709; Invisible Hand Error: 4.508 randomnum: 6
 End: 101551.713 Start:  101551.047 Theta: 2.076942 Ball Pos X: -0.1538067 Ball Pos Y: -0.2 Ball Pos Z: 0.2774746 Hand Pos X: -0.16199 Hand Pos Y: -0.194235 Hand Pos Z: 0.2755639 Head Pos X: -0.007596195 Head Pos Y: -0.04528788 Head Pos Z: -0.02096331 Head Rot X: 0.1467744 Head Rot Y: -0.02958348 Hand Rot Z: 0.01024955; Invisible Hand Error: 1.552 randomnum: 71
 End: 101553.311 Start:  101552.700 Theta: 1.867502 Ball Pos X: -0.09275544 Ball Pos Y: -0.2 Ball Pos Z: 0.3033893 Hand Pos X: -0.09040427 Hand Pos Y: -0.1929759 Hand Pos Z: 0.3089127 Head Pos X: -0.006619275 Head Pos Y: -0.04775265 Head Pos Z: -0.01358354 Head Rot X: 0.1621394 Head Rot Y: -0.0148187 Hand Rot Z: 0.01627325; Invisible Hand Error: 1.411 randomnum: 94
 End: 101555.075 Start:  101554.520 Theta: 1.32645 Ball Pos X: 0.07675014 Ball Pos Y: -0.2 Ball Pos Z: 0.307828 Hand Pos X: 0.07410599 Hand Pos Y: -0.2036977 Hand Pos Z: 0.3086906 Head Pos X: -0.008312821 Head Pos Y: -0.04529035 Head Pos Z: -0.02016616 Head Rot X: 0.1475893 Head Rot Y: -0.01619283 Hand Rot Z: 0.0182676; Invisible Hand Error: 0.623 randomnum: 98
 End: 101556.630 Start:  101556.047 Theta: 1.291544 Ball Pos X: 0.08744641 Ball Pos Y: -0.2 Ball Pos Z: 0.3049619 Hand Pos X: 0.07966744 Hand Pos Y: -0.1897851 Hand Pos Z: 0.30994 Head Pos X: -0.01184356 Head Pos Y: -0.04566279 Head Pos Z: -0.0203011 Head Rot X: 0.1496769 Head Rot Y: -0.01550403 Hand Rot Z: 0.02079706; Invisible Hand Error: 2.063 randomnum: 98
