# Supplementary material for: Rapid assessment of hand reaching using virtual reality and application in cerebellar stroke
Source: PLoS One. 2022 Sep 29;17(9):e0275220. doi: 10.1371/journal.pone.0275220 (PMC9522266; doi:10.1371/journal.pone.0275220)
Supplement: S1 File — (ZIP) [file pone.0275220.s004.zip › VisInvisHand/ProVRb_020_dataVisInvisHand2021-07-20-14-24-42[1].txt]

VisInvisHand - List of Errors by Trial; Handedness: 1

 End: 142503.195 Start:  142502.609 Theta: 1.239184 Ball Pos X: 0.1155911 Ball Pos Y: -0.2 Ball Pos Z: 0.335701 Hand Pos X: 0.1164778 Hand Pos Y: -0.2113204 Hand Pos Z: 0.3451697 Head Pos X: -0.01227397 Head Pos Y: -0.0329096 Head Pos Z: -0.02712798 Head Rot X: 0.2172408 Head Rot Y: 0.08353876 Hand Rot Z: -0.005873688; Visible Hand Error: 0.787 randomnum: 101
 End: 142504.962 Start:  142504.254 Theta: 1.745329 Ball Pos X: -0.0616528 Ball Pos Y: -0.2 Ball Pos Z: 0.3496504 Hand Pos X: -0.06482275 Hand Pos Y: -0.1988428 Hand Pos Z: 0.3579099 Head Pos X: -0.03107828 Head Pos Y: -0.02288145 Head Pos Z: -0.02715814 Head Rot X: 0.1739202 Head Rot Y: -0.02862363 Hand Rot Z: -0.002900775; Visible Hand Error: 0.765 randomnum: 147
 End: 142506.605 Start:  142506.021 Theta: 1.500983 Ball Pos X: 0.02476661 Ball Pos Y: -0.2 Ball Pos Z: 0.3541794 Hand Pos X: 0.04464684 Hand Pos Y: -0.2237547 Hand Pos Z: 0.3527215 Head Pos X: -0.02393764 Head Pos Y: -0.0299193 Head Pos Z: -0.02269363 Head Rot X: 0.2061284 Head Rot Y: 0.01693535 Hand Rot Z: 0.003285696; Invisible Hand Error: 3.926 randomnum: 2
 End: 142508.374 Start:  142507.705 Theta: 1.850049 Ball Pos X: -0.09786347 Ball Pos Y: -0.2 Ball Pos Z: 0.3412905 Hand Pos X: -0.1382352 Hand Pos Y: -0.2405035 Hand Pos Z: 0.3303995 Head Pos X: -0.02954596 Head Pos Y: -0.03290847 Head Pos Z: -0.01905859 Head Rot X: 0.2193202 Head Rot Y: -0.01120762 Hand Rot Z: 0.01261991; Invisible Hand Error: 7.258 randomnum: 72
 End: 142510.003 Start:  142509.488 Theta: 1.204277 Ball Pos X: 0.1272365 Ball Pos Y: -0.2 Ball Pos Z: 0.3314624 Hand Pos X: 0.1320214 Hand Pos Y: -0.2112749 Hand Pos Z: 0.3382408 Head Pos X: -0.02747065 Head Pos Y: -0.03270391 Head Pos Z: -0.02169526 Head Rot X: 0.2127787 Head Rot Y: 0.05021928 Hand Rot Z: 0.02250861; Invisible Hand Error: 0.849 randomnum: 73
 End: 142511.618 Start:  142511.103 Theta: 1.082104 Ball Pos X: 0.1666832 Ball Pos Y: -0.2 Ball Pos Z: 0.3134855 Hand Pos X: 0.1548762 Hand Pos Y: -0.2001201 Hand Pos Z: 0.3283718 Head Pos X: -0.01821643 Head Pos Y: -0.03266793 Head Pos Z: -0.02247941 Head Rot X: 0.2158524 Head Rot Y: 0.1054331 Hand Rot Z: 0.01183294; Invisible Hand Error: 2.459 randomnum: 43
 End: 142513.262 Start:  142512.690 Theta: 1.605703 Ball Pos X: -0.0123909 Ball Pos Y: -0.2 Ball Pos Z: 0.354828 Hand Pos X: -0.05018443 Hand Pos Y: -0.2307981 Hand Pos Z: 0.3565685 Head Pos X: -0.02354771 Head Pos Y: -0.02970022 Head Pos Z: -0.02567184 Head Rot X: 0.205635 Head Rot Y: 0.01415285 Hand Rot Z: -0.003554596; Invisible Hand Error: 6.097 randomnum: 85
 End: 142515.030 Start:  142514.501 Theta: 1.291544 Ball Pos X: 0.09786344 Ball Pos Y: -0.2 Ball Pos Z: 0.3412905 Hand Pos X: 0.08898096 Hand Pos Y: -0.2133606 Hand Pos Z: 0.3484648 Head Pos X: -0.02403581 Head Pos Y: -0.03147563 Head Pos Z: -0.02380478 Head Rot X: 0.2118475 Head Rot Y: 0.0435627 Hand Rot Z: 0.01001953; Visible Hand Error: 1.938 randomnum: 139
 End: 142516.881 Start:  142516.157 Theta: 1.937315 Ball Pos X: -0.1272365 Ball Pos Y: -0.2 Ball Pos Z: 0.3314624 Hand Pos X: -0.1410057 Hand Pos Y: -0.2059755 Hand Pos Z: 0.3303675 Head Pos X: -0.04131216 Head Pos Y: -0.02712557 Head Pos Z: -0.02502048 Head Rot X: 0.1914452 Head Rot Y: -0.06793104 Hand Rot Z: 0.02105049; Visible Hand Error: 1.889 randomnum: 163
 End: 142518.636 Start:  142517.967 Theta: 1.815143 Ball Pos X: -0.08589302 Ball Pos Y: -0.2 Ball Pos Z: 0.344498 Hand Pos X: -0.1242424 Hand Pos Y: -0.2218999 Hand Pos Z: 0.3322574 Head Pos X: -0.03572041 Head Pos Y: -0.0306617 Head Pos Z: -0.02266121 Head Rot X: 0.2100928 Head Rot Y: -0.0294265 Hand Rot Z: 0.02166426; Invisible Hand Error: 6.179 randomnum: 69
 End: 142520.279 Start:  142519.750 Theta: 1.32645 Ball Pos X: 0.08589299 Ball Pos Y: -0.2 Ball Pos Z: 0.344498 Hand Pos X: 0.09331918 Hand Pos Y: -0.2068113 Hand Pos Z: 0.3480913 Head Pos X: -0.02680749 Head Pos Y: -0.03232992 Head Pos Z: -0.01996744 Head Rot X: 0.2163557 Head Rot Y: 0.0312652 Hand Rot Z: 0.02335188; Visible Hand Error: 0.988 randomnum: 180
 End: 142521.781 Start:  142521.267 Theta: 1.308997 Ball Pos X: 0.09189223 Ball Pos Y: -0.2 Ball Pos Z: 0.3429465 Hand Pos X: 0.09024446 Hand Pos Y: -0.2170477 Hand Pos Z: 0.3483553 Head Pos X: -0.02685273 Head Pos Y: -0.03244913 Head Pos Z: -0.01928163 Head Rot X: 0.2151892 Head Rot Y: 0.02421538 Hand Rot Z: 0.02234654; Invisible Hand Error: 1.752 randomnum: 30
 End: 142523.509 Start:  142522.840 Theta: 1.954769 Ball Pos X: -0.1330019 Ball Pos Y: -0.2 Ball Pos Z: 0.3291914 Hand Pos X: -0.1409118 Hand Pos Y: -0.2010518 Hand Pos Z: 0.3266336 Head Pos X: -0.04429895 Head Pos Y: -0.030945 Head Pos Z: -0.02203774 Head Rot X: 0.2096969 Head Rot Y: -0.03558777 Hand Rot Z: 0.01091782; Visible Hand Error: 1.166 randomnum: 136
 End: 142525.069 Start:  142524.540 Theta: 1.466077 Ball Pos X: 0.03711222 Ball Pos Y: -0.2 Ball Pos Z: 0.3530993 Hand Pos X: 0.03818989 Hand Pos Y: -0.2099423 Hand Pos Z: 0.3557391 Head Pos X: -0.03252357 Head Pos Y: -0.03181008 Head Pos Z: -0.02389956 Head Rot X: 0.2147443 Head Rot Y: 0.01452553 Hand Rot Z: 0.02207601; Visible Hand Error: 1.017 randomnum: 172
 End: 142526.698 Start:  142526.141 Theta: 1.466077 Ball Pos X: 0.03711222 Ball Pos Y: -0.2 Ball Pos Z: 0.3530993 Hand Pos X: 0.04666271 Hand Pos Y: -0.2017307 Hand Pos Z: 0.3593158 Head Pos X: -0.03199768 Head Pos Y: -0.03289312 Head Pos Z: -0.01948535 Head Rot X: 0.2176864 Head Rot Y: 0.01259691 Hand Rot Z: 0.02169337; Invisible Hand Error: 1.254 randomnum: 61
 End: 142528.439 Start:  142527.770 Theta: 1.989675 Ball Pos X: -0.1444096 Ball Pos Y: -0.2 Ball Pos Z: 0.3243491 Hand Pos X: -0.1648795 Hand Pos Y: -0.2206414 Hand Pos Z: 0.3138717 Head Pos X: -0.0348264 Head Pos Y: -0.03541923 Head Pos Z: -0.01513064 Head Rot X: 0.2292119 Head Rot Y: -0.02823125 Hand Rot Z: -0.007492264; Invisible Hand Error: 4.057 randomnum: 49
 End: 142530.024 Start:  142529.455 Theta: 1.727876 Ball Pos X: -0.05554116 Ball Pos Y: -0.2 Ball Pos Z: 0.3506731 Hand Pos X: -0.08160886 Hand Pos Y: -0.2493857 Hand Pos Z: 0.3517706 Head Pos X: -0.02887684 Head Pos Y: -0.0331569 Head Pos Z: -0.01982558 Head Rot X: 0.2192645 Head Rot Y: 0.007441639 Hand Rot Z: 0.001493057; Invisible Hand Error: 6.265 randomnum: 35
 End: 142531.641 Start:  142531.083 Theta: 1.58825 Ball Pos X: -0.006196401 Ball Pos Y: -0.2 Ball Pos Z: 0.3549902 Hand Pos X: -0.0298941 Hand Pos Y: -0.2247802 Hand Pos Z: 0.3571465 Head Pos X: -0.03174216 Head Pos Y: -0.03363913 Head Pos Z: -0.02156019 Head Rot X: 0.2221041 Head Rot Y: 0.02029442 Hand Rot Z: 0.01552856; Visible Hand Error: 4.228 randomnum: 118
 End: 142533.241 Start:  142532.672 Theta: 1.396263 Ball Pos X: 0.06165277 Ball Pos Y: -0.2 Ball Pos Z: 0.3496504 Hand Pos X: 0.05807383 Hand Pos Y: -0.204415 Hand Pos Z: 0.3539301 Head Pos X: -0.03188032 Head Pos Y: -0.03486079 Head Pos Z: -0.01772106 Head Rot X: 0.2261414 Head Rot Y: 0.01344602 Hand Rot Z: 0.01904719; Visible Hand Error: 0.659 randomnum: 116
 End: 142534.940 Start:  142534.259 Theta: 2.024582 Ball Pos X: -0.1556412 Ball Pos Y: -0.2 Ball Pos Z: 0.3191117 Hand Pos X: -0.1762064 Hand Pos Y: -0.2024641 Hand Pos Z: 0.3103722 Head Pos X: -0.04222614 Head Pos Y: -0.03451097 Head Pos Z: -0.01804483 Head Rot X: 0.2241467 Head Rot Y: -0.02643697 Hand Rot Z: 0.02258443; Visible Hand Error: 3.125 randomnum: 155
 End: 142536.556 Start:  142535.916 Theta: 1.972222 Ball Pos X: -0.1387269 Ball Pos Y: -0.2 Ball Pos Z: 0.32682 Hand Pos X: -0.1601565 Hand Pos Y: -0.2058893 Hand Pos Z: 0.3206996 Head Pos X: -0.05689633 Head Pos Y: -0.03450683 Head Pos Z: -0.0175252 Head Rot X: 0.2168856 Head Rot Y: -0.0573201 Hand Rot Z: 0.0509368; Visible Hand Error: 3.112 randomnum: 167
 End: 142538.059 Start:  142537.572 Theta: 1.413717 Ball Pos X: 0.05554113 Ball Pos Y: -0.2 Ball Pos Z: 0.3506731 Hand Pos X: 0.04385977 Hand Pos Y: -0.2082999 Hand Pos Z: 0.3576088 Head Pos X: -0.03374797 Head Pos Y: -0.03590074 Head Pos Z: -0.01262081 Head Rot X: 0.2279572 Head Rot Y: 0.01191829 Hand Rot Z: 0.0139724; Invisible Hand Error: 1.858 randomnum: 91
 End: 142539.674 Start:  142539.091 Theta: 1.692969 Ball Pos X: -0.04326904 Ball Pos Y: -0.2 Ball Pos Z: 0.3523979 Hand Pos X: -0.05524467 Hand Pos Y: -0.2281847 Hand Pos Z: 0.3530843 Head Pos X: -0.03595024 Head Pos Y: -0.03544453 Head Pos Z: -0.0146004 Head Rot X: 0.226682 Head Rot Y: 0.00810513 Hand Rot Z: 0.0196467; Visible Hand Error: 3.557 randomnum: 199
 End: 142541.318 Start:  142540.734 Theta: 1.884956 Ball Pos X: -0.1097147 Ball Pos Y: -0.2 Ball Pos Z: 0.3376672 Hand Pos X: -0.1188031 Hand Pos Y: -0.2332104 Hand Pos Z: 0.3341574 Head Pos X: -0.04046732 Head Pos Y: -0.03263271 Head Pos Z: -0.01352477 Head Rot X: 0.2124466 Head Rot Y: -0.005785546 Hand Rot Z: 0.017017; Visible Hand Error: 4.158 randomnum: 182
 End: 142542.961 Start:  142542.417 Theta: 1.396263 Ball Pos X: 0.06165277 Ball Pos Y: -0.2 Ball Pos Z: 0.3496504 Hand Pos X: 0.06114686 Hand Pos Y: -0.1967311 Hand Pos Z: 0.3542146 Head Pos X: -0.03354234 Head Pos Y: -0.03307149 Head Pos Z: -0.01636541 Head Rot X: 0.2169515 Head Rot Y: 0.01313027 Hand Rot Z: 0.01867494; Visible Hand Error: 0.723 randomnum: 164
 End: 142544.422 Start:  142543.979 Theta: 1.27409 Ball Pos X: 0.1038049 Ball Pos Y: -0.2 Ball Pos Z: 0.3395306 Hand Pos X: 0.06883539 Hand Pos Y: -0.1993365 Hand Pos Z: 0.3587494 Head Pos X: -0.04252177 Head Pos Y: -0.03325158 Head Pos Z: -0.01778531 Head Rot X: 0.2135433 Head Rot Y: 0.003019434 Hand Rot Z: 0.03271998; Visible Hand Error: 5.423 randomnum: 131
 End: 142546.009 Start:  142545.482 Theta: 1.623156 Ball Pos X: -0.01858162 Ball Pos Y: -0.2 Ball Pos Z: 0.3545577 Hand Pos X: -0.02986264 Hand Pos Y: -0.2005065 Hand Pos Z: 0.3612826 Head Pos X: -0.03595769 Head Pos Y: -0.03376648 Head Pos Z: -0.01759768 Head Rot X: 0.2201772 Head Rot Y: 0.008771721 Hand Rot Z: 0.01345356; Invisible Hand Error: 1.571 randomnum: 80
 End: 142547.624 Start:  142547.070 Theta: 1.500983 Ball Pos X: 0.02476661 Ball Pos Y: -0.2 Ball Pos Z: 0.3541794 Hand Pos X: 0.03719708 Hand Pos Y: -0.1932749 Hand Pos Z: 0.35386 Head Pos X: -0.03319341 Head Pos Y: -0.03335214 Head Pos Z: -0.01747859 Head Rot X: 0.219234 Head Rot Y: 0.01138021 Hand Rot Z: 0.0189441; Invisible Hand Error: 1.961 randomnum: 77
 End: 142549.323 Start:  142548.641 Theta: 1.954769 Ball Pos X: -0.1330019 Ball Pos Y: -0.2 Ball Pos Z: 0.3291914 Hand Pos X: -0.1571734 Hand Pos Y: -0.2169788 Hand Pos Z: 0.3258661 Head Pos X: -0.03774041 Head Pos Y: -0.03117809 Head Pos Z: -0.02067935 Head Rot X: 0.2150507 Head Rot Y: -0.006511981 Hand Rot Z: 0.02283209; Invisible Hand Error: 3.597 randomnum: 75
 End: 142550.814 Start:  142550.397 Theta: 1.361357 Ball Pos X: 0.07381785 Ball Pos Y: -0.2 Ball Pos Z: 0.3472857 Hand Pos X: 0.03643948 Hand Pos Y: -0.2089168 Hand Pos Z: 0.3602722 Head Pos X: -0.04112774 Head Pos Y: -0.0327341 Head Pos Z: -0.01946473 Head Rot X: 0.215648 Head Rot Y: -0.001246964 Hand Rot Z: 0.03723265; Visible Hand Error: 5.439 randomnum: 135
 End: 142552.275 Start:  142551.843 Theta: 1.500983 Ball Pos X: 0.02476661 Ball Pos Y: -0.2 Ball Pos Z: 0.3541794 Hand Pos X: 0.01912422 Hand Pos Y: -0.2047569 Hand Pos Z: 0.357453 Head Pos X: -0.04251838 Head Pos Y: -0.03428552 Head Pos Z: -0.01682317 Head Rot X: 0.2211698 Head Rot Y: -0.002167472 Hand Rot Z: 0.03499399; Visible Hand Error: 0.898 randomnum: 112
 End: 142553.738 Start:  142553.335 Theta: 1.204277 Ball Pos X: 0.1272365 Ball Pos Y: -0.2 Ball Pos Z: 0.3314624 Hand Pos X: 0.105915 Hand Pos Y: -0.1882177 Hand Pos Z: 0.3418098 Head Pos X: -0.04227465 Head Pos Y: -0.03546897 Head Pos Z: -0.01523578 Head Rot X: 0.2257104 Head Rot Y: -0.002904277 Hand Rot Z: 0.03779998; Visible Hand Error: 3.71 randomnum: 129
 End: 142555.324 Start:  142554.852 Theta: 1.605703 Ball Pos X: -0.0123909 Ball Pos Y: -0.2 Ball Pos Z: 0.354828 Hand Pos X: -0.01031747 Hand Pos Y: -0.2110217 Hand Pos Z: 0.3637266 Head Pos X: -0.0457924 Head Pos Y: -0.03298882 Head Pos Z: -0.01679778 Head Rot X: 0.2134363 Head Rot Y: -0.008763645 Hand Rot Z: 0.03961797; Invisible Hand Error: 0.788 randomnum: 56
 End: 142557.107 Start:  142556.467 Theta: 1.989675 Ball Pos X: -0.1444096 Ball Pos Y: -0.2 Ball Pos Z: 0.3243491 Hand Pos X: -0.1668139 Hand Pos Y: -0.2016669 Hand Pos Z: 0.3264162 Head Pos X: -0.04222667 Head Pos Y: -0.03324488 Head Pos Z: -0.01773536 Head Rot X: 0.2189928 Head Rot Y: -0.0323706 Hand Rot Z: 0.03142123; Visible Hand Error: 2.743 randomnum: 186
 End: 142558.722 Start:  142558.040 Theta: 2.007129 Ball Pos X: -0.1500482 Ball Pos Y: -0.2 Ball Pos Z: 0.3217794 Hand Pos X: -0.1673201 Hand Pos Y: -0.210507 Hand Pos Z: 0.3151167 Head Pos X: -0.04318523 Head Pos Y: -0.03355375 Head Pos Z: -0.01630247 Head Rot X: 0.2198539 Head Rot Y: -0.0342464 Hand Rot Z: 0.0393801; Invisible Hand Error: 2.815 randomnum: 57
 End: 142600.365 Start:  142559.821 Theta: 1.448623 Ball Pos X: 0.04326901 Ball Pos Y: -0.2 Ball Pos Z: 0.3523979 Hand Pos X: 0.05615523 Hand Pos Y: -0.2258011 Hand Pos Z: 0.3547838 Head Pos X: -0.01394206 Head Pos Y: -0.04108149 Head Pos Z: -0.01248157 Head Rot X: 0.2251268 Head Rot Y: 0.06044158 Hand Rot Z: 0.002339797; Invisible Hand Error: 3.25 randomnum: 37
 End: 142601.939 Start:  142601.521 Theta: 1.291544 Ball Pos X: 0.09786344 Ball Pos Y: -0.2 Ball Pos Z: 0.3412905 Hand Pos X: 0.09254451 Hand Pos Y: -0.2083687 Hand Pos Z: 0.3523852 Head Pos X: -0.02279478 Head Pos Y: -0.05216822 Head Pos Z: -0.01863849 Head Rot X: 0.2183124 Head Rot Y: 0.07560942 Hand Rot Z: 0.007921129; Invisible Hand Error: 1.178 randomnum: 31
 End: 142603.874 Start:  142603.429 Theta: 1.797689 Ball Pos X: -0.07986762 Ball Pos Y: -0.2 Ball Pos Z: 0.3459446 Hand Pos X: -0.115868 Hand Pos Y: -0.2358125 Hand Pos Z: 0.3356652 Head Pos X: -0.0458191 Head Pos Y: -0.05172771 Head Pos Z: -0.02290082 Head Rot X: 0.2155644 Head Rot Y: -0.03806242 Hand Rot Z: 0.02698289; Invisible Hand Error: 6.642 randomnum: 21
 End: 142605.781 Start:  142605.072 Theta: 1.780236 Ball Pos X: -0.07381788 Ball Pos Y: -0.2 Ball Pos Z: 0.3472857 Hand Pos X: -0.1175946 Hand Pos Y: -0.2197184 Hand Pos Z: 0.3365006 Head Pos X: -0.03161389 Head Pos Y: -0.05239138 Head Pos Z: -0.01905763 Head Rot X: 0.2232297 Head Rot Y: -0.0002557645 Hand Rot Z: 0.006769988; Invisible Hand Error: 6.649 randomnum: 26
 End: 142607.621 Start:  142606.994 Theta: 1.954769 Ball Pos X: -0.1330019 Ball Pos Y: -0.2 Ball Pos Z: 0.3291914 Hand Pos X: -0.1428623 Hand Pos Y: -0.2233017 Hand Pos Z: 0.3285644 Head Pos X: -0.03198534 Head Pos Y: -0.04852289 Head Pos Z: -0.02435207 Head Rot X: 0.2064706 Head Rot Y: -0.003774121 Hand Rot Z: 0.00594312; Visible Hand Error: 2.849 randomnum: 154
 End: 142609.262 Start:  142608.762 Theta: 1.32645 Ball Pos X: 0.08589299 Ball Pos Y: -0.2 Ball Pos Z: 0.344498 Hand Pos X: 0.06693554 Hand Pos Y: -0.208431 Hand Pos Z: 0.3526267 Head Pos X: -0.03112417 Head Pos Y: -0.04903454 Head Pos Z: -0.02503788 Head Rot X: 0.2062486 Head Rot Y: 0.01802365 Hand Rot Z: 0.01914905; Invisible Hand Error: 2.921 randomnum: 27
 End: 142610.934 Start:  142610.321 Theta: 1.989675 Ball Pos X: -0.1444096 Ball Pos Y: -0.2 Ball Pos Z: 0.3243491 Hand Pos X: -0.159193 Hand Pos Y: -0.2218243 Hand Pos Z: 0.3210626 Head Pos X: -0.03661799 Head Pos Y: -0.04968932 Head Pos Z: -0.02472508 Head Rot X: 0.2094326 Head Rot Y: -0.0002492974 Hand Rot Z: 0.01257274; Visible Hand Error: 3.125 randomnum: 133
 End: 142612.535 Start:  142612.062 Theta: 1.169371 Ball Pos X: 0.1387268 Ball Pos Y: -0.2 Ball Pos Z: 0.32682 Hand Pos X: 0.08502761 Hand Pos Y: -0.1952972 Hand Pos Z: 0.3485874 Head Pos X: -0.03119117 Head Pos Y: -0.04917166 Head Pos Z: -0.02509463 Head Rot X: 0.2045927 Head Rot Y: 0.02352777 Hand Rot Z: 0.01598492; Invisible Hand Error: 8.169 randomnum: 12
 End: 142614.178 Start:  142613.761 Theta: 1.466077 Ball Pos X: 0.03711222 Ball Pos Y: -0.2 Ball Pos Z: 0.3530993 Hand Pos X: -0.00146082 Hand Pos Y: -0.2135503 Hand Pos Z: 0.3583143 Head Pos X: -0.03629243 Head Pos Y: -0.04726034 Head Pos Z: -0.02721155 Head Rot X: 0.1972059 Head Rot Y: 0.01377075 Hand Rot Z: 0.02058824; Visible Hand Error: 5.571 randomnum: 188
 End: 142615.778 Start:  142615.360 Theta: 1.500983 Ball Pos X: 0.02476661 Ball Pos Y: -0.2 Ball Pos Z: 0.3541794 Hand Pos X: 0.02071934 Hand Pos Y: -0.1960685 Hand Pos Z: 0.3588765 Head Pos X: -0.03601271 Head Pos Y: -0.04917252 Head Pos Z: -0.02397478 Head Rot X: 0.204061 Head Rot Y: 0.01177843 Hand Rot Z: 0.02126127; Visible Hand Error: 0.992 randomnum: 176
 End: 142617.282 Start:  142616.865 Theta: 1.361357 Ball Pos X: 0.07381785 Ball Pos Y: -0.2 Ball Pos Z: 0.3472857 Hand Pos X: 0.07530129 Hand Pos Y: -0.1897416 Hand Pos Z: 0.3600836 Head Pos X: -0.03764981 Head Pos Y: -0.04998487 Head Pos Z: -0.02378511 Head Rot X: 0.2054825 Head Rot Y: 0.01304524 Hand Rot Z: 0.02825341; Visible Hand Error: 2.116 randomnum: 102
 End: 142619.037 Start:  142618.313 Theta: 1.919862 Ball Pos X: -0.1214323 Ball Pos Y: -0.2 Ball Pos Z: 0.3336325 Hand Pos X: -0.1302516 Hand Pos Y: -0.2081315 Hand Pos Z: 0.3386053 Head Pos X: -0.05073005 Head Pos Y: -0.04802242 Head Pos Z: -0.02611732 Head Rot X: 0.1972418 Head Rot Y: -0.03683776 Hand Rot Z: 0.03321663; Invisible Hand Error: 1.01 randomnum: 17
 End: 142620.958 Start:  142620.263 Theta: 1.169371 Ball Pos X: 0.1387268 Ball Pos Y: -0.2 Ball Pos Z: 0.32682 Hand Pos X: 0.1377845 Hand Pos Y: -0.2007507 Hand Pos Z: 0.3279303 Head Pos X: -0.03826249 Head Pos Y: -0.04928452 Head Pos Z: -0.02549016 Head Rot X: 0.2038217 Head Rot Y: -0.001688368 Hand Rot Z: 0.02791813; Visible Hand Error: 0.188 randomnum: 195
 End: 142622.672 Start:  142621.989 Theta: 2.059489 Ball Pos X: -0.1666832 Ball Pos Y: -0.2 Ball Pos Z: 0.3134855 Hand Pos X: -0.1767425 Hand Pos Y: -0.201468 Hand Pos Z: 0.3127518 Head Pos X: -0.04424602 Head Pos Y: -0.04543769 Head Pos Z: -0.02974832 Head Rot X: 0.188229 Head Rot Y: -0.05011165 Hand Rot Z: 0.006460108; Visible Hand Error: 1.288 randomnum: 127
 End: 142624.341 Start:  142623.757 Theta: 1.239184 Ball Pos X: 0.1155911 Ball Pos Y: -0.2 Ball Pos Z: 0.335701 Hand Pos X: 0.08494416 Hand Pos Y: -0.2295412 Hand Pos Z: 0.3435556 Head Pos X: -0.02934617 Head Pos Y: -0.04638892 Head Pos Z: -0.0301708 Head Rot X: 0.1919043 Head Rot Y: 0.02278143 Hand Rot Z: 0.01013509; Invisible Hand Error: 5.647 randomnum: 5
 End: 142625.957 Start:  142625.372 Theta: 1.64061 Ball Pos X: -0.02476664 Ball Pos Y: -0.2 Ball Pos Z: 0.3541794 Hand Pos X: -0.0545024 Hand Pos Y: -0.2052952 Hand Pos Z: 0.3521872 Head Pos X: -0.03627807 Head Pos Y: -0.04598737 Head Pos Z: -0.0300945 Head Rot X: 0.1915717 Head Rot Y: 0.007479875 Hand Rot Z: 0.01987825; Invisible Hand Error: 4.204 randomnum: 15
 End: 142627.447 Start:  142626.987 Theta: 1.186824 Ball Pos X: 0.1330019 Ball Pos Y: -0.2 Ball Pos Z: 0.3291914 Hand Pos X: 0.1185759 Hand Pos Y: -0.1963648 Hand Pos Z: 0.3430392 Head Pos X: -0.03476018 Head Pos Y: -0.04640335 Head Pos Z: -0.02852952 Head Rot X: 0.1897819 Head Rot Y: 0.01561254 Hand Rot Z: 0.02570485; Visible Hand Error: 2.747 randomnum: 156
 End: 142628.951 Start:  142628.505 Theta: 1.396263 Ball Pos X: 0.06165277 Ball Pos Y: -0.2 Ball Pos Z: 0.3496504 Hand Pos X: 0.05245608 Hand Pos Y: -0.1957255 Hand Pos Z: 0.3525027 Head Pos X: -0.03388613 Head Pos Y: -0.0460996 Head Pos Z: -0.02760041 Head Rot X: 0.189189 Head Rot Y: 0.01120925 Hand Rot Z: 0.01752555; Visible Hand Error: 1.477 randomnum: 142
 End: 142630.691 Start:  142629.981 Theta: 1.884956 Ball Pos X: -0.1097147 Ball Pos Y: -0.2 Ball Pos Z: 0.3376672 Hand Pos X: -0.1310284 Hand Pos Y: -0.2161537 Hand Pos Z: 0.3340585 Head Pos X: -0.04474807 Head Pos Y: -0.04683906 Head Pos Z: -0.02936697 Head Rot X: 0.1924851 Head Rot Y: -0.01570055 Hand Rot Z: 0.03448306; Visible Hand Error: 3.392 randomnum: 153
 End: 142632.278 Start:  142631.805 Theta: 1.204277 Ball Pos X: 0.1272365 Ball Pos Y: -0.2 Ball Pos Z: 0.3314624 Hand Pos X: 0.09501845 Hand Pos Y: -0.2064391 Hand Pos Z: 0.3443843 Head Pos X: -0.03639019 Head Pos Y: -0.04708996 Head Pos Z: -0.02777195 Head Rot X: 0.1933068 Head Rot Y: 0.007049765 Hand Rot Z: 0.02688635; Visible Hand Error: 4.883 randomnum: 191
 End: 142633.823 Start:  142633.337 Theta: 1.343904 Ball Pos X: 0.07986759 Ball Pos Y: -0.2 Ball Pos Z: 0.3459446 Hand Pos X: 0.06528658 Hand Pos Y: -0.1994859 Hand Pos Z: 0.3540635 Head Pos X: -0.03817338 Head Pos Y: -0.04636055 Head Pos Z: -0.02989602 Head Rot X: 0.1900586 Head Rot Y: 0.004675704 Hand Rot Z: 0.03232105; Invisible Hand Error: 2.265 randomnum: 46
 End: 142635.327 Start:  142634.869 Theta: 1.27409 Ball Pos X: 0.1038049 Ball Pos Y: -0.2 Ball Pos Z: 0.3395306 Hand Pos X: 0.07346444 Hand Pos Y: -0.2052107 Hand Pos Z: 0.3496155 Head Pos X: -0.04058117 Head Pos Y: -0.04634085 Head Pos Z: -0.02878284 Head Rot X: 0.1871061 Head Rot Y: 0.0003912464 Hand Rot Z: 0.03847046; Invisible Hand Error: 4.487 randomnum: 59
 End: 142637.055 Start:  142636.372 Theta: 1.710423 Ball Pos X: -0.04941265 Ball Pos Y: -0.2 Ball Pos Z: 0.351589 Hand Pos X: -0.07303667 Hand Pos Y: -0.2033156 Hand Pos Z: 0.357526 Head Pos X: -0.03509903 Head Pos Y: -0.04551354 Head Pos Z: -0.02807605 Head Rot X: 0.1860934 Head Rot Y: 0.01847349 Hand Rot Z: 0.01915136; Visible Hand Error: 3.105 randomnum: 157
 End: 142638.531 Start:  142638.015 Theta: 1.064651 Ball Pos X: 0.1721289 Ball Pos Y: -0.2 Ball Pos Z: 0.3105288 Hand Pos X: 0.1739388 Hand Pos Y: -0.1915538 Hand Pos Z: 0.31003 Head Pos X: -0.03425378 Head Pos Y: -0.04646045 Head Pos Z: -0.0279361 Head Rot X: 0.190228 Head Rot Y: 0.02014442 Hand Rot Z: 0.02697852; Visible Hand Error: 1.106 randomnum: 109
 End: 142640.257 Start:  142639.589 Theta: 1.570796 Ball Pos X: -1.551948E-08 Ball Pos Y: -0.2 Ball Pos Z: 0.3550443 Hand Pos X: -0.0214843 Hand Pos Y: -0.1864552 Hand Pos Z: 0.3610574 Head Pos X: -0.0325405 Head Pos Y: -0.04409996 Head Pos Z: -0.03154147 Head Rot X: 0.1820079 Head Rot Y: 0.01635593 Hand Rot Z: 0.0214826; Visible Hand Error: 3.672 randomnum: 170
 End: 142641.719 Start:  142641.218 Theta: 1.256637 Ball Pos X: 0.1097147 Ball Pos Y: -0.2 Ball Pos Z: 0.3376672 Hand Pos X: 0.09289858 Hand Pos Y: -0.2121735 Hand Pos Z: 0.3495933 Head Pos X: -0.03289789 Head Pos Y: -0.04557833 Head Pos Z: -0.02681899 Head Rot X: 0.1851452 Head Rot Y: 0.03231194 Hand Rot Z: 0.02447674; Invisible Hand Error: 2.883 randomnum: 24
 End: 142643.473 Start:  142642.846 Theta: 2.007129 Ball Pos X: -0.1500482 Ball Pos Y: -0.2 Ball Pos Z: 0.3217794 Hand Pos X: -0.1629087 Hand Pos Y: -0.2069655 Hand Pos Z: 0.3160517 Head Pos X: -0.04287177 Head Pos Y: -0.04523206 Head Pos Z: -0.02828228 Head Rot X: 0.1879054 Head Rot Y: -0.0333967 Hand Rot Z: 0.02363475; Visible Hand Error: 2.129 randomnum: 124
 End: 142644.907 Start:  142644.503 Theta: 1.413717 Ball Pos X: 0.05554113 Ball Pos Y: -0.2 Ball Pos Z: 0.3506731 Hand Pos X: 0.04329365 Hand Pos Y: -0.2319269 Hand Pos Z: 0.3546022 Head Pos X: -0.02762085 Head Pos Y: -0.04666308 Head Pos Z: -0.02317035 Head Rot X: 0.1913314 Head Rot Y: 0.04132226 Hand Rot Z: 0.01659965; Invisible Hand Error: 4 randomnum: 74
 End: 142646.411 Start:  142645.952 Theta: 1.099557 Ball Pos X: 0.1611868 Ball Pos Y: -0.2 Ball Pos Z: 0.3163468 Hand Pos X: 0.1528386 Hand Pos Y: -0.1978236 Hand Pos Z: 0.3299579 Head Pos X: -0.02842742 Head Pos Y: -0.04816344 Head Pos Z: -0.02385509 Head Rot X: 0.196158 Head Rot Y: 0.05012767 Hand Rot Z: 0.01966984; Visible Hand Error: 2.059 randomnum: 143
 End: 142647.999 Start:  142647.441 Theta: 1.448623 Ball Pos X: 0.04326901 Ball Pos Y: -0.2 Ball Pos Z: 0.3523979 Hand Pos X: 0.02172633 Hand Pos Y: -0.2072687 Hand Pos Z: 0.3578258 Head Pos X: -0.03183049 Head Pos Y: -0.04766929 Head Pos Z: -0.02541733 Head Rot X: 0.1956173 Head Rot Y: 0.02651243 Hand Rot Z: 0.02017127; Invisible Hand Error: 3.128 randomnum: 86
 End: 142649.488 Start:  142649.002 Theta: 1.500983 Ball Pos X: 0.02476661 Ball Pos Y: -0.2 Ball Pos Z: 0.3541794 Hand Pos X: 0.01327583 Hand Pos Y: -0.2147027 Hand Pos Z: 0.3640019 Head Pos X: -0.03337711 Head Pos Y: -0.04624665 Head Pos Z: -0.02813888 Head Rot X: 0.189837 Head Rot Y: 0.02436766 Hand Rot Z: 0.02267795; Invisible Hand Error: 2.001 randomnum: 100
 End: 142651.187 Start:  142650.588 Theta: 1.710423 Ball Pos X: -0.04941265 Ball Pos Y: -0.2 Ball Pos Z: 0.351589 Hand Pos X: -0.08710365 Hand Pos Y: -0.2407562 Hand Pos Z: 0.3481122 Head Pos X: -0.03956109 Head Pos Y: -0.04469043 Head Pos Z: -0.0293293 Head Rot X: 0.1849675 Head Rot Y: -0.008965586 Hand Rot Z: 0.03158349; Invisible Hand Error: 6.814 randomnum: 70
 End: 142652.649 Start:  142652.245 Theta: 1.099557 Ball Pos X: 0.1611868 Ball Pos Y: -0.2 Ball Pos Z: 0.3163468 Hand Pos X: 0.08934909 Hand Pos Y: -0.220932 Hand Pos Z: 0.3521988 Head Pos X: -0.02880752 Head Pos Y: -0.04644051 Head Pos Z: -0.02582073 Head Rot X: 0.1885037 Head Rot Y: 0.06655033 Hand Rot Z: 0.02419959; Invisible Hand Error: 11.173 randomnum: 68
 End: 142654.374 Start:  142653.833 Theta: 1.27409 Ball Pos X: 0.1038049 Ball Pos Y: -0.2 Ball Pos Z: 0.3395306 Hand Pos X: 0.09108984 Hand Pos Y: -0.2019447 Hand Pos Z: 0.3469617 Head Pos X: -0.0283156 Head Pos Y: -0.04723811 Head Pos Z: -0.02375054 Head Rot X: 0.1943031 Head Rot Y: 0.0510833 Hand Rot Z: 0.01811396; Invisible Hand Error: 1.995 randomnum: 39
 End: 142656.088 Start:  142655.489 Theta: 1.797689 Ball Pos X: -0.07986762 Ball Pos Y: -0.2 Ball Pos Z: 0.3459446 Hand Pos X: -0.1082412 Hand Pos Y: -0.2446726 Hand Pos Z: 0.3422602 Head Pos X: -0.03703123 Head Pos Y: -0.04867554 Head Pos Z: -0.02649522 Head Rot X: 0.2052997 Head Rot Y: -0.02094196 Hand Rot Z: 0.005020667; Invisible Hand Error: 6.228 randomnum: 45
 End: 142657.508 Start:  142657.049 Theta: 1.448623 Ball Pos X: 0.04326901 Ball Pos Y: -0.2 Ball Pos Z: 0.3523979 Hand Pos X: 0.02224413 Hand Pos Y: -0.2126042 Hand Pos Z: 0.3561266 Head Pos X: -0.0301609 Head Pos Y: -0.0488829 Head Pos Z: -0.02712572 Head Rot X: 0.2041874 Head Rot Y: 0.03416492 Hand Rot Z: 0.01098474; Invisible Hand Error: 3.276 randomnum: 48
 End: 142659.068 Start:  142658.482 Theta: 1.605703 Ball Pos X: -0.0123909 Ball Pos Y: -0.2 Ball Pos Z: 0.354828 Hand Pos X: -0.03860077 Hand Pos Y: -0.2294004 Hand Pos Z: 0.3543615 Head Pos X: -0.03110123 Head Pos Y: -0.04816821 Head Pos Z: -0.02616644 Head Rot X: 0.2013203 Head Rot Y: 0.02380324 Hand Rot Z: 0.01439645; Invisible Hand Error: 4.939 randomnum: 10
 End: 142700.682 Start:  142700.001 Theta: 1.902409 Ball Pos X: -0.1155911 Ball Pos Y: -0.2 Ball Pos Z: 0.335701 Hand Pos X: -0.1330829 Hand Pos Y: -0.2157079 Hand Pos Z: 0.3298017 Head Pos X: -0.02969533 Head Pos Y: -0.04787752 Head Pos Z: -0.02650261 Head Rot X: 0.2005962 Head Rot Y: 0.01947443 Hand Rot Z: 0.005290289; Visible Hand Error: 3.162 randomnum: 107
 End: 142702.271 Start:  142701.713 Theta: 1.884956 Ball Pos X: -0.1097147 Ball Pos Y: -0.2 Ball Pos Z: 0.3376672 Hand Pos X: -0.09877801 Hand Pos Y: -0.2184992 Hand Pos Z: 0.3409651 Head Pos X: -0.02906638 Head Pos Y: -0.04644611 Head Pos Z: -0.02601528 Head Rot X: 0.1941156 Head Rot Y: 0.01215805 Hand Rot Z: 0.003112573; Visible Hand Error: 2.73 randomnum: 125
 End: 142703.802 Start:  142703.356 Theta: 1.256637 Ball Pos X: 0.1097147 Ball Pos Y: -0.2 Ball Pos Z: 0.3376672 Hand Pos X: 0.1041627 Hand Pos Y: -0.2008172 Hand Pos Z: 0.3445204 Head Pos X: -0.03018808 Head Pos Y: -0.04669213 Head Pos Z: -0.02846944 Head Rot X: 0.1925311 Head Rot Y: 0.02517008 Hand Rot Z: 0.01501944; Visible Hand Error: 1.054 randomnum: 159
 End: 142705.486 Start:  142704.846 Theta: 1.937315 Ball Pos X: -0.1272365 Ball Pos Y: -0.2 Ball Pos Z: 0.3314624 Hand Pos X: -0.1402841 Hand Pos Y: -0.2075664 Hand Pos Z: 0.3335927 Head Pos X: -0.03607118 Head Pos Y: -0.04662597 Head Pos Z: -0.02652681 Head Rot X: 0.1939064 Head Rot Y: -0.004467189 Hand Rot Z: 0.01603215; Visible Hand Error: 1.633 randomnum: 165
 End: 142706.962 Start:  142706.531 Theta: 1.134464 Ball Pos X: 0.1500482 Ball Pos Y: -0.2 Ball Pos Z: 0.3217794 Hand Pos X: 0.09421031 Hand Pos Y: -0.2058092 Hand Pos Z: 0.3423787 Head Pos X: -0.03496706 Head Pos Y: -0.04798284 Head Pos Z: -0.02576029 Head Rot X: 0.1984427 Head Rot Y: 0.01674795 Hand Rot Z: 0.02626488; Visible Hand Error: 8.375 randomnum: 145
 End: 142708.398 Start:  142707.994 Theta: 1.169371 Ball Pos X: 0.1387268 Ball Pos Y: -0.2 Ball Pos Z: 0.32682 Hand Pos X: 0.1045975 Hand Pos Y: -0.2049809 Hand Pos Z: 0.3411903 Head Pos X: -0.03443843 Head Pos Y: -0.04859781 Head Pos Z: -0.02617729 Head Rot X: 0.1991913 Head Rot Y: 0.01839123 Hand Rot Z: 0.02264665; Visible Hand Error: 5.199 randomnum: 174
 End: 142710.193 Start:  142709.482 Theta: 1.727876 Ball Pos X: -0.05554116 Ball Pos Y: -0.2 Ball Pos Z: 0.3506731 Hand Pos X: -0.08677857 Hand Pos Y: -0.2407606 Hand Pos Z: 0.3460467 Head Pos X: -0.03142506 Head Pos Y: -0.04746336 Head Pos Z: -0.02564752 Head Rot X: 0.1967017 Head Rot Y: 0.02052839 Hand Rot Z: 0.01088288; Invisible Hand Error: 6.324 randomnum: 54
 End: 142711.988 Start:  142711.349 Theta: 1.099557 Ball Pos X: 0.1611868 Ball Pos Y: -0.2 Ball Pos Z: 0.3163468 Hand Pos X: 0.1323366 Hand Pos Y: -0.1981177 Hand Pos Z: 0.3295466 Head Pos X: -0.03122419 Head Pos Y: -0.04857022 Head Pos Z: -0.02712381 Head Rot X: 0.1984774 Head Rot Y: 0.02554459 Hand Rot Z: 0.01983085; Invisible Hand Error: 4.473 randomnum: 66
 End: 142713.742 Start:  142713.019 Theta: 2.007129 Ball Pos X: -0.1500482 Ball Pos Y: -0.2 Ball Pos Z: 0.3217794 Hand Pos X: -0.1730399 Hand Pos Y: -0.2181515 Hand Pos Z: 0.3124098 Head Pos X: -0.03998619 Head Pos Y: -0.04767701 Head Pos Z: -0.02519357 Head Rot X: 0.1979631 Head Rot Y: -0.01659322 Hand Rot Z: 0.02105556; Invisible Hand Error: 3.986 randomnum: 64
 End: 142715.429 Start:  142714.900 Theta: 1.64061 Ball Pos X: -0.02476664 Ball Pos Y: -0.2 Ball Pos Z: 0.3541794 Hand Pos X: -0.03201457 Hand Pos Y: -0.1991652 Hand Pos Z: 0.3544408 Head Pos X: -0.03360385 Head Pos Y: -0.04643768 Head Pos Z: -0.02809703 Head Rot X: 0.1931906 Head Rot Y: 0.006935388 Hand Rot Z: 0.02031251; Visible Hand Error: 1.025 randomnum: 134
 End: 142716.932 Start:  142716.459 Theta: 1.466077 Ball Pos X: 0.03711222 Ball Pos Y: -0.2 Ball Pos Z: 0.3530993 Hand Pos X: 0.0354227 Hand Pos Y: -0.2034646 Hand Pos Z: 0.3538755 Head Pos X: -0.03529316 Head Pos Y: -0.04735908 Head Pos Z: -0.02712011 Head Rot X: 0.1945473 Head Rot Y: 0.008629831 Hand Rot Z: 0.02403216; Visible Hand Error: 0.454 randomnum: 185
 End: 142718.756 Start:  142717.989 Theta: 2.076942 Ball Pos X: -0.1721289 Ball Pos Y: -0.2 Ball Pos Z: 0.3105287 Hand Pos X: -0.1899774 Hand Pos Y: -0.2351877 Hand Pos Z: 0.3024625 Head Pos X: -0.04623693 Head Pos Y: -0.04825783 Head Pos Z: -0.02715576 Head Rot X: 0.1986708 Head Rot Y: -0.02857046 Hand Rot Z: 0.03989305; Invisible Hand Error: 4.787 randomnum: 55
 End: 142720.441 Start:  142719.968 Theta: 1.53589 Ball Pos X: 0.01239087 Ball Pos Y: -0.2 Ball Pos Z: 0.354828 Hand Pos X: 0.007324859 Hand Pos Y: -0.2017116 Hand Pos Z: 0.3558393 Head Pos X: -0.04335159 Head Pos Y: -0.04748359 Head Pos Z: -0.02879417 Head Rot X: 0.1933626 Head Rot Y: -0.007326692 Hand Rot Z: 0.04243322; Visible Hand Error: 0.73 randomnum: 192
 End: 142722.112 Start:  142721.499 Theta: 1.919862 Ball Pos X: -0.1214323 Ball Pos Y: -0.2 Ball Pos Z: 0.3336325 Hand Pos X: -0.130225 Hand Pos Y: -0.2006332 Hand Pos Z: 0.3355312 Head Pos X: -0.04809326 Head Pos Y: -0.04859096 Head Pos Z: -0.02844381 Head Rot X: 0.1991786 Head Rot Y: -0.02616019 Hand Rot Z: 0.03724652; Visible Hand Error: 1.088 randomnum: 149
 End: 142723.991 Start:  142723.308 Theta: 1.32645 Ball Pos X: 0.08589299 Ball Pos Y: -0.2 Ball Pos Z: 0.344498 Hand Pos X: 0.06248689 Hand Pos Y: -0.2181307 Hand Pos Z: 0.3555512 Head Pos X: -0.03046805 Head Pos Y: -0.04477003 Head Pos Z: -0.03153503 Head Rot X: 0.185658 Head Rot Y: 0.0334 Hand Rot Z: 0.01468462; Invisible Hand Error: 3.897 randomnum: 79
 End: 142725.522 Start:  142725.064 Theta: 1.064651 Ball Pos X: 0.1721289 Ball Pos Y: -0.2 Ball Pos Z: 0.3105288 Hand Pos X: 0.1256759 Hand Pos Y: -0.206982 Hand Pos Z: 0.3423508 Head Pos X: -0.03671211 Head Pos Y: -0.04614446 Head Pos Z: -0.03093052 Head Rot X: 0.1878548 Head Rot Y: 0.02178153 Hand Rot Z: 0.02709969; Visible Hand Error: 7.697 randomnum: 184
 End: 142727.138 Start:  142726.622 Theta: 1.518436 Ball Pos X: 0.01858159 Ball Pos Y: -0.2 Ball Pos Z: 0.3545577 Hand Pos X: 0.02002287 Hand Pos Y: -0.1986828 Hand Pos Z: 0.3609216 Head Pos X: -0.03671569 Head Pos Y: -0.04562807 Head Pos Z: -0.03127754 Head Rot X: 0.1857982 Head Rot Y: 0.01833279 Hand Rot Z: 0.02508779; Visible Hand Error: 0.617 randomnum: 200
 End: 142728.655 Start:  142728.182 Theta: 1.466077 Ball Pos X: 0.03711222 Ball Pos Y: -0.2 Ball Pos Z: 0.3530993 Hand Pos X: 0.03182695 Hand Pos Y: -0.1950082 Hand Pos Z: 0.3616814 Head Pos X: -0.03632754 Head Pos Y: -0.04568022 Head Pos Z: -0.03114665 Head Rot X: 0.1867562 Head Rot Y: 0.01817999 Hand Rot Z: 0.02648685; Visible Hand Error: 1.433 randomnum: 115
 End: 142730.202 Start:  142729.672 Theta: 1.500983 Ball Pos X: 0.02476661 Ball Pos Y: -0.2 Ball Pos Z: 0.3541794 Hand Pos X: 0.00579235 Hand Pos Y: -0.2072048 Hand Pos Z: 0.3574371 Head Pos X: -0.03963739 Head Pos Y: -0.04407778 Head Pos Z: -0.03212535 Head Rot X: 0.1796991 Head Rot Y: 0.008258553 Hand Rot Z: 0.03046324; Visible Hand Error: 2.758 randomnum: 105
 End: 142731.677 Start:  142731.149 Theta: 1.43117 Ball Pos X: 0.04941262 Ball Pos Y: -0.2 Ball Pos Z: 0.351589 Hand Pos X: 0.05464874 Hand Pos Y: -0.1918865 Hand Pos Z: 0.356509 Head Pos X: -0.03091788 Head Pos Y: -0.04428416 Head Pos Z: -0.0306437 Head Rot X: 0.1816167 Head Rot Y: 0.03467984 Hand Rot Z: 0.01283016; Visible Hand Error: 1.515 randomnum: 104
 End: 142733.390 Start:  142732.819 Theta: 1.22173 Ball Pos X: 0.1214323 Ball Pos Y: -0.2 Ball Pos Z: 0.3336325 Hand Pos X: 0.1233118 Hand Pos Y: -0.172401 Hand Pos Z: 0.3351562 Head Pos X: -0.03554577 Head Pos Y: -0.04659379 Head Pos Z: -0.03740692 Head Rot X: 0.190559 Head Rot Y: 0.0492766 Hand Rot Z: 0.02758224; Invisible Hand Error: 3.628 randomnum: 58
 End: 142735.117 Start:  142734.490 Theta: 1.815143 Ball Pos X: -0.08589302 Ball Pos Y: -0.2 Ball Pos Z: 0.344498 Hand Pos X: -0.0873054 Hand Pos Y: -0.214808 Hand Pos Z: 0.3454858 Head Pos X: -0.03645223 Head Pos Y: -0.04363206 Head Pos Z: -0.03831589 Head Rot X: 0.181584 Head Rot Y: 0.009577549 Hand Rot Z: 0.01707712; Visible Hand Error: 1.696 randomnum: 150
 End: 142736.496 Start:  142736.105 Theta: 1.099557 Ball Pos X: 0.1611868 Ball Pos Y: -0.2 Ball Pos Z: 0.3163468 Hand Pos X: 0.1036735 Hand Pos Y: -0.2063963 Hand Pos Z: 0.3459161 Head Pos X: -0.04072505 Head Pos Y: -0.04698801 Head Pos Z: -0.03611243 Head Rot X: 0.1910292 Head Rot Y: 0.02079638 Hand Rot Z: 0.03657647; Visible Hand Error: 8.976 randomnum: 132
 End: 142738.263 Start:  142737.567 Theta: 1.675516 Ball Pos X: -0.03711225 Ball Pos Y: -0.2 Ball Pos Z: 0.3530993 Hand Pos X: -0.04966483 Hand Pos Y: -0.2044974 Hand Pos Z: 0.3554997 Head Pos X: -0.03690296 Head Pos Y: -0.04583833 Head Pos Z: -0.03768384 Head Rot X: 0.1895429 Head Rot Y: 0.01665181 Hand Rot Z: 0.02433793; Invisible Hand Error: 1.722 randomnum: 36
 End: 142739.795 Start:  142739.336 Theta: 1.239184 Ball Pos X: 0.1155911 Ball Pos Y: -0.2 Ball Pos Z: 0.335701 Hand Pos X: 0.1111939 Hand Pos Y: -0.1908221 Hand Pos Z: 0.3372464 Head Pos X: -0.03887534 Head Pos Y: -0.04679462 Head Pos Z: -0.03553784 Head Rot X: 0.1921912 Head Rot Y: 0.02072393 Hand Rot Z: 0.03129468; Visible Hand Error: 1.317 randomnum: 113
 End: 142741.299 Start:  142740.825 Theta: 1.064651 Ball Pos X: 0.1721289 Ball Pos Y: -0.2 Ball Pos Z: 0.3105288 Hand Pos X: 0.1361115 Hand Pos Y: -0.2204111 Hand Pos Z: 0.3333327 Head Pos X: -0.04054016 Head Pos Y: -0.04624504 Head Pos Z: -0.03657413 Head Rot X: 0.1890359 Head Rot Y: 0.01827085 Hand Rot Z: 0.03349408; Visible Hand Error: 6.21 randomnum: 106
 End: 142742.746 Start:  142742.342 Theta: 1.134464 Ball Pos X: 0.1500482 Ball Pos Y: -0.2 Ball Pos Z: 0.3217794 Hand Pos X: 0.1308755 Hand Pos Y: -0.213901 Hand Pos Z: 0.3499581 Head Pos X: -0.03467959 Head Pos Y: -0.04567459 Head Pos Z: -0.03626776 Head Rot X: 0.1866646 Head Rot Y: 0.03257844 Hand Rot Z: 0.0187553; Visible Hand Error: 3.929 randomnum: 161
 End: 142744.390 Start:  142743.833 Theta: 1.466077 Ball Pos X: 0.03711222 Ball Pos Y: -0.2 Ball Pos Z: 0.3530993 Hand Pos X: 0.02428085 Hand Pos Y: -0.2209796 Hand Pos Z: 0.3581164 Head Pos X: -0.03434908 Head Pos Y: -0.04504675 Head Pos Z: -0.03799951 Head Rot X: 0.1839037 Head Rot Y: 0.02994284 Hand Rot Z: 0.01660737; Invisible Hand Error: 2.88 randomnum: 98
 End: 142745.906 Start:  142745.378 Theta: 1.32645 Ball Pos X: 0.08589299 Ball Pos Y: -0.2 Ball Pos Z: 0.344498 Hand Pos X: 0.1037765 Hand Pos Y: -0.2012601 Hand Pos Z: 0.3413172 Head Pos X: -0.03357607 Head Pos Y: -0.04677987 Head Pos Z: -0.03562593 Head Rot X: 0.1906801 Head Rot Y: 0.03313429 Hand Rot Z: 0.01740651; Invisible Hand Error: 2.537 randomnum: 51
 End: 142747.634 Start:  142747.007 Theta: 1.745329 Ball Pos X: -0.0616528 Ball Pos Y: -0.2 Ball Pos Z: 0.3496504 Hand Pos X: -0.07868293 Hand Pos Y: -0.2157266 Hand Pos Z: 0.3459717 Head Pos X: -0.03902227 Head Pos Y: -0.04732016 Head Pos Z: -0.03315067 Head Rot X: 0.1944964 Head Rot Y: 0.0197763 Hand Rot Z: 0.01874449; Invisible Hand Error: 3.087 randomnum: 23
 End: 142749.026 Start:  142748.622 Theta: 1.256637 Ball Pos X: 0.1097147 Ball Pos Y: -0.2 Ball Pos Z: 0.3376672 Hand Pos X: 0.07906727 Hand Pos Y: -0.2216555 Hand Pos Z: 0.3485963 Head Pos X: -0.03945345 Head Pos Y: -0.04746145 Head Pos Z: -0.0355171 Head Rot X: 0.1904756 Head Rot Y: 0.03238931 Hand Rot Z: 0.02716286; Invisible Hand Error: 5.098 randomnum: 16
 End: 142750.502 Start:  142750.071 Theta: 1.27409 Ball Pos X: 0.1038049 Ball Pos Y: -0.2 Ball Pos Z: 0.3395306 Hand Pos X: 0.1025173 Hand Pos Y: -0.2082668 Hand Pos Z: 0.3541429 Head Pos X: -0.0387848 Head Pos Y: -0.04758799 Head Pos Z: -0.03422666 Head Rot X: 0.1923258 Head Rot Y: 0.03115639 Hand Rot Z: 0.02712538; Visible Hand Error: 0.748 randomnum: 130
 End: 142752.118 Start:  142751.505 Theta: 1.762783 Ball Pos X: -0.06774566 Ball Pos Y: -0.2 Ball Pos Z: 0.3485211 Hand Pos X: -0.09837127 Hand Pos Y: -0.219653 Hand Pos Z: 0.3406426 Head Pos X: -0.0391525 Head Pos Y: -0.04612455 Head Pos Z: -0.03810322 Head Rot X: 0.1894308 Head Rot Y: 0.0198731 Hand Rot Z: 0.01946566; Visible Hand Error: 5.002 randomnum: 119
 End: 142753.691 Start:  142753.051 Theta: 1.902409 Ball Pos X: -0.1155911 Ball Pos Y: -0.2 Ball Pos Z: 0.335701 Hand Pos X: -0.1355605 Hand Pos Y: -0.1977902 Hand Pos Z: 0.3314229 Head Pos X: -0.04744297 Head Pos Y: -0.04540056 Head Pos Z: -0.03849685 Head Rot X: 0.1868913 Head Rot Y: -0.01662377 Hand Rot Z: 0.02249696; Visible Hand Error: 2.875 randomnum: 152
 End: 142755.277 Start:  142754.651 Theta: 1.989675 Ball Pos X: -0.1444096 Ball Pos Y: -0.2 Ball Pos Z: 0.3243491 Hand Pos X: -0.1478766 Hand Pos Y: -0.21255 Hand Pos Z: 0.333379 Head Pos X: -0.05141628 Head Pos Y: -0.04710311 Head Pos Z: -0.04070234 Head Rot X: 0.1908829 Head Rot Y: -0.036776 Hand Rot Z: 0.02158092; Visible Hand Error: 0.843 randomnum: 189
 End: 142756.879 Start:  142756.364 Theta: 1.623156 Ball Pos X: -0.01858162 Ball Pos Y: -0.2 Ball Pos Z: 0.3545577 Hand Pos X: -0.01385848 Hand Pos Y: -0.2035279 Hand Pos Z: 0.358456 Head Pos X: -0.04374754 Head Pos Y: -0.04749268 Head Pos Z: -0.03692639 Head Rot X: 0.1933586 Head Rot Y: 0.001741028 Hand Rot Z: 0.02283844; Visible Hand Error: 0.707 randomnum: 168
 End: 142758.439 Start:  142757.854 Theta: 1.48353 Ball Pos X: 0.03094413 Ball Pos Y: -0.2 Ball Pos Z: 0.3536933 Hand Pos X: 0.03069112 Hand Pos Y: -0.2223351 Hand Pos Z: 0.3537897 Head Pos X: -0.045362 Head Pos Y: -0.04817274 Head Pos Z: -0.03529596 Head Rot X: 0.1954764 Head Rot Y: -0.002626667 Hand Rot Z: 0.02680344; Invisible Hand Error: 2.657 randomnum: 88
 End: 142759.942 Start:  142759.385 Theta: 1.239184 Ball Pos X: 0.1155911 Ball Pos Y: -0.2 Ball Pos Z: 0.335701 Hand Pos X: 0.1301497 Hand Pos Y: -0.2094712 Hand Pos Z: 0.3320476 Head Pos X: -0.0438115 Head Pos Y: -0.04818466 Head Pos Z: -0.03500164 Head Rot X: 0.1954084 Head Rot Y: 0.002316833 Hand Rot Z: 0.0260669; Invisible Hand Error: 2.326 randomnum: 47
 End: 142801.585 Start:  142800.959 Theta: 1.710423 Ball Pos X: -0.04941265 Ball Pos Y: -0.2 Ball Pos Z: 0.351589 Hand Pos X: -0.06224588 Hand Pos Y: -0.2090306 Hand Pos Z: 0.355886 Head Pos X: -0.03902739 Head Pos Y: -0.04860869 Head Pos Z: -0.03261232 Head Rot X: 0.2003507 Head Rot Y: 0.007901818 Hand Rot Z: 0.01405396; Visible Hand Error: 1.794 randomnum: 160
 End: 142803.174 Start:  142802.505 Theta: 1.937315 Ball Pos X: -0.1272365 Ball Pos Y: -0.2 Ball Pos Z: 0.3314624 Hand Pos X: -0.1411085 Hand Pos Y: -0.195943 Hand Pos Z: 0.3277628 Head Pos X: -0.04351753 Head Pos Y: -0.04831883 Head Pos Z: -0.03288805 Head Rot X: 0.1972408 Head Rot Y: 0.0008296401 Hand Rot Z: 0.01517544; Visible Hand Error: 2.098 randomnum: 179
 End: 142804.621 Start:  142804.163 Theta: 1.396263 Ball Pos X: 0.06165277 Ball Pos Y: -0.2 Ball Pos Z: 0.3496504 Hand Pos X: 0.06574388 Hand Pos Y: -0.2200787 Hand Pos Z: 0.3564356 Head Pos X: -0.03866452 Head Pos Y: -0.04688841 Head Pos Z: -0.03536212 Head Rot X: 0.1907404 Head Rot Y: 0.01755098 Hand Rot Z: 0.01733734; Invisible Hand Error: 1.913 randomnum: 83
 End: 142806.179 Start:  142805.609 Theta: 1.605703 Ball Pos X: -0.0123909 Ball Pos Y: -0.2 Ball Pos Z: 0.354828 Hand Pos X: -0.02173703 Hand Pos Y: -0.2263429 Hand Pos Z: 0.3607795 Head Pos X: -0.03914607 Head Pos Y: -0.04764366 Head Pos Z: -0.03323209 Head Rot X: 0.1944568 Head Rot Y: 0.005181868 Hand Rot Z: 0.01976934; Invisible Hand Error: 2.94 randomnum: 97
 End: 142807.879 Start:  142807.126 Theta: 1.867502 Ball Pos X: -0.1038049 Ball Pos Y: -0.2 Ball Pos Z: 0.3395306 Hand Pos X: -0.1289868 Hand Pos Y: -0.222762 Hand Pos Z: 0.3315898 Head Pos X: -0.03831691 Head Pos Y: -0.04807809 Head Pos Z: -0.03298306 Head Rot X: 0.1995325 Head Rot Y: 0.007317064 Hand Rot Z: 0.01728859; Invisible Hand Error: 4.521 randomnum: 62
 End: 142809.243 Start:  142808.854 Theta: 1.413717 Ball Pos X: 0.05554113 Ball Pos Y: -0.2 Ball Pos Z: 0.3506731 Hand Pos X: 0.05502783 Hand Pos Y: -0.2060906 Hand Pos Z: 0.3518579 Head Pos X: -0.0392549 Head Pos Y: -0.04689813 Head Pos Z: -0.03561199 Head Rot X: 0.1907797 Head Rot Y: 0.01479005 Hand Rot Z: 0.02639979; Visible Hand Error: 0.672 randomnum: 171
 End: 142810.859 Start:  142810.260 Theta: 2.042035 Ball Pos X: -0.1611868 Ball Pos Y: -0.2 Ball Pos Z: 0.3163468 Hand Pos X: -0.1614491 Hand Pos Y: -0.1918475 Hand Pos Z: 0.3164712 Head Pos X: -0.042669 Head Pos Y: -0.04457423 Head Pos Z: -0.03644133 Head Rot X: 0.1835303 Head Rot Y: -0.01488024 Hand Rot Z: 0.02778875; Visible Hand Error: 1.025 randomnum: 197
 End: 142813.170 Start:  142812.516 Theta: 1.867502 Ball Pos X: -0.1038049 Ball Pos Y: -0.2 Ball Pos Z: 0.3395306 Hand Pos X: -0.1152681 Hand Pos Y: -0.2303881 Hand Pos Z: 0.3370013 Head Pos X: -0.04163915 Head Pos Y: -0.0467149 Head Pos Z: -0.03421438 Head Rot X: 0.1925989 Head Rot Y: -0.01903517 Hand Rot Z: 0.01876853; Invisible Hand Error: 3.856 randomnum: 3
 End: 142814.813 Start:  142814.216 Theta: 1.954769 Ball Pos X: -0.1330019 Ball Pos Y: -0.2 Ball Pos Z: 0.3291914 Hand Pos X: -0.155406 Hand Pos Y: -0.2111699 Hand Pos Z: 0.3259549 Head Pos X: -0.0422464 Head Pos Y: -0.04621068 Head Pos Z: -0.03589225 Head Rot X: 0.1917251 Head Rot Y: -0.04236288 Hand Rot Z: 0.01937938; Visible Hand Error: 3.165 randomnum: 169
 End: 142816.205 Start:  142815.843 Theta: 1.518436 Ball Pos X: 0.01858159 Ball Pos Y: -0.2 Ball Pos Z: 0.3545577 Hand Pos X: -0.009298906 Hand Pos Y: -0.2118373 Hand Pos Z: 0.3548859 Head Pos X: -0.03282052 Head Pos Y: -0.04660565 Head Pos Z: -0.03175831 Head Rot X: 0.1954633 Head Rot Y: -0.004227327 Hand Rot Z: 0.01099258; Visible Hand Error: 4.148 randomnum: 122
 End: 142818.029 Start:  142817.334 Theta: 2.042035 Ball Pos X: -0.1611868 Ball Pos Y: -0.2 Ball Pos Z: 0.3163468 Hand Pos X: -0.1780641 Hand Pos Y: -0.2396983 Hand Pos Z: 0.3095539 Head Pos X: -0.04653418 Head Pos Y: -0.04869488 Head Pos Z: -0.02929568 Head Rot X: 0.1992949 Head Rot Y: -0.05003197 Hand Rot Z: 0.02147897; Invisible Hand Error: 5.116 randomnum: 13
 End: 142819.672 Start:  142819.102 Theta: 1.745329 Ball Pos X: -0.0616528 Ball Pos Y: -0.2 Ball Pos Z: 0.3496504 Hand Pos X: -0.06708574 Hand Pos Y: -0.1924068 Hand Pos Z: 0.3547707 Head Pos X: -0.0333429 Head Pos Y: -0.04585952 Head Pos Z: -0.03180683 Head Rot X: 0.1906434 Head Rot Y: -0.00240905 Hand Rot Z: 0.008673687; Visible Hand Error: 1.477 randomnum: 126
 End: 142821.273 Start:  142820.661 Theta: 1.64061 Ball Pos X: -0.02476664 Ball Pos Y: -0.2 Ball Pos Z: 0.3541794 Hand Pos X: -0.04520676 Hand Pos Y: -0.2238327 Hand Pos Z: 0.357262 Head Pos X: -0.03442305 Head Pos Y: -0.04604226 Head Pos Z: -0.03179181 Head Rot X: 0.1896092 Head Rot Y: -0.006263786 Hand Rot Z: 0.01038297; Invisible Hand Error: 3.707 randomnum: 84
 End: 142822.763 Start:  142822.221 Theta: 1.500983 Ball Pos X: 0.02476661 Ball Pos Y: -0.2 Ball Pos Z: 0.3541794 Hand Pos X: 0.03787872 Hand Pos Y: -0.2218167 Hand Pos Z: 0.3602362 Head Pos X: -0.03397244 Head Pos Y: -0.0450455 Head Pos Z: -0.03310144 Head Rot X: 0.1830577 Head Rot Y: -0.00385417 Hand Rot Z: 0.01569936; Invisible Hand Error: 2.71 randomnum: 95
 End: 142824.224 Start:  142823.821 Theta: 1.448623 Ball Pos X: 0.04326901 Ball Pos Y: -0.2 Ball Pos Z: 0.3523979 Hand Pos X: 0.0589084 Hand Pos Y: -0.2080664 Hand Pos Z: 0.3530792 Head Pos X: -0.03482014 Head Pos Y: -0.04565805 Head Pos Z: -0.03155768 Head Rot X: 0.1878099 Head Rot Y: -0.0009669996 Hand Rot Z: 0.01573331; Invisible Hand Error: 2.281 randomnum: 89
 End: 142825.853 Start:  142825.255 Theta: 1.692969 Ball Pos X: -0.04326904 Ball Pos Y: -0.2 Ball Pos Z: 0.3523979 Hand Pos X: -0.07240069 Hand Pos Y: -0.2026552 Hand Pos Z: 0.3478813 Head Pos X: -0.03346545 Head Pos Y: -0.04725918 Head Pos Z: -0.02923572 Head Rot X: 0.1966102 Head Rot Y: 0.001872391 Hand Rot Z: 0.004983626; Invisible Hand Error: 4.149 randomnum: 94
 End: 142827.456 Start:  142826.815 Theta: 1.780236 Ball Pos X: -0.07381788 Ball Pos Y: -0.2 Ball Pos Z: 0.3472857 Hand Pos X: -0.1011675 Hand Pos Y: -0.2246937 Hand Pos Z: 0.3412443 Head Pos X: -0.04142511 Head Pos Y: -0.04863948 Head Pos Z: -0.02965343 Head Rot X: 0.1985671 Head Rot Y: -0.005721829 Hand Rot Z: 0.02481774; Invisible Hand Error: 4.822 randomnum: 25
 End: 142829.251 Start:  142828.640 Theta: 2.059489 Ball Pos X: -0.1666832 Ball Pos Y: -0.2 Ball Pos Z: 0.3134855 Hand Pos X: -0.1755832 Hand Pos Y: -0.2116984 Hand Pos Z: 0.3118337 Head Pos X: -0.03996938 Head Pos Y: -0.04615569 Head Pos Z: -0.03232205 Head Rot X: 0.1907452 Head Rot Y: -0.01949294 Hand Rot Z: 0.01207159; Visible Hand Error: 1.705 randomnum: 173
 End: 142831.062 Start:  142830.366 Theta: 1.815143 Ball Pos X: -0.08589302 Ball Pos Y: -0.2 Ball Pos Z: 0.344498 Hand Pos X: -0.1124648 Hand Pos Y: -0.2142002 Hand Pos Z: 0.3373278 Head Pos X: -0.04143161 Head Pos Y: -0.04698366 Head Pos Z: -0.03188598 Head Rot X: 0.1923277 Head Rot Y: -0.007255462 Hand Rot Z: 0.02520175; Invisible Hand Error: 4.183 randomnum: 20
 End: 142832.733 Start:  142832.120 Theta: 1.832596 Ball Pos X: -0.09189227 Ball Pos Y: -0.2 Ball Pos Z: 0.3429465 Hand Pos X: -0.1115893 Hand Pos Y: -0.2278252 Hand Pos Z: 0.3379534 Head Pos X: -0.04225183 Head Pos Y: -0.04672199 Head Pos Z: -0.03163993 Head Rot X: 0.1920284 Head Rot Y: -0.008677751 Hand Rot Z: 0.02668966; Invisible Hand Error: 4.279 randomnum: 4
 End: 142834.362 Start:  142833.791 Theta: 1.37881 Ball Pos X: 0.06774563 Ball Pos Y: -0.2 Ball Pos Z: 0.3485211 Hand Pos X: 0.02219354 Hand Pos Y: -0.2256196 Hand Pos Z: 0.3534846 Head Pos X: -0.03999001 Head Pos Y: -0.04608744 Head Pos Z: -0.03332138 Head Rot X: 0.1883586 Head Rot Y: 0.001174544 Hand Rot Z: 0.02715412; Invisible Hand Error: 7.069 randomnum: 82
 End: 142835.935 Start:  142835.419 Theta: 1.413717 Ball Pos X: 0.05554113 Ball Pos Y: -0.2 Ball Pos Z: 0.3506731 Hand Pos X: 0.0429673 Hand Pos Y: -0.2096521 Hand Pos Z: 0.3525414 Head Pos X: -0.04145885 Head Pos Y: -0.04587466 Head Pos Z: -0.03279316 Head Rot X: 0.1866927 Head Rot Y: -0.001346921 Hand Rot Z: 0.03041135; Invisible Hand Error: 2.123 randomnum: 33
 End: 142837.564 Start:  142836.924 Theta: 1.937315 Ball Pos X: -0.1272365 Ball Pos Y: -0.2 Ball Pos Z: 0.3314624 Hand Pos X: -0.114795 Hand Pos Y: -0.2247947 Hand Pos Z: 0.3385991 Head Pos X: -0.03977126 Head Pos Y: -0.04783505 Head Pos Z: -0.02919066 Head Rot X: 0.1981178 Head Rot Y: -0.005835138 Hand Rot Z: 0.01955706; Visible Hand Error: 3.385 randomnum: 110
 End: 142839.889 Start:  142838.623 Theta: 1.361357 Ball Pos X: 0.07381785 Ball Pos Y: -0.2 Ball Pos Z: 0.3472857 Hand Pos X: 0.07557047 Hand Pos Y: -0.1905172 Hand Pos Z: 0.3495828 Head Pos X: -0.03802758 Head Pos Y: -0.04534665 Head Pos Z: -0.03364193 Head Rot X: 0.185882 Head Rot Y: 0.001163398 Hand Rot Z: 0.02497475; Visible Hand Error: 1.361 randomnum: 103
 End: 142841.588 Start:  142841.018 Theta: 1.815143 Ball Pos X: -0.08589302 Ball Pos Y: -0.2 Ball Pos Z: 0.344498 Hand Pos X: -0.07264826 Hand Pos Y: -0.218674 Hand Pos Z: 0.3499671 Head Pos X: -0.04078162 Head Pos Y: -0.04565138 Head Pos Z: -0.03350544 Head Rot X: 0.1873591 Head Rot Y: -0.004634667 Hand Rot Z: 0.02768276; Invisible Hand Error: 2.847 randomnum: 7
 End: 142843.232 Start:  142842.785 Theta: 1.256637 Ball Pos X: 0.1097147 Ball Pos Y: -0.2 Ball Pos Z: 0.3376672 Hand Pos X: 0.06365572 Hand Pos Y: -0.2236572 Hand Pos Z: 0.3590117 Head Pos X: -0.04705882 Head Pos Y: -0.04605201 Head Pos Z: -0.03434289 Head Rot X: 0.1840725 Head Rot Y: -0.004280792 Hand Rot Z: 0.04088444; Invisible Hand Error: 7.171 randomnum: 11
 End: 142844.749 Start:  142844.290 Theta: 1.48353 Ball Pos X: 0.03094413 Ball Pos Y: -0.2 Ball Pos Z: 0.3536933 Hand Pos X: 0.03055519 Hand Pos Y: -0.1982959 Hand Pos Z: 0.3603424 Head Pos X: -0.03609115 Head Pos Y: -0.04505339 Head Pos Z: -0.03292263 Head Rot X: 0.1838554 Head Rot Y: 0.003094298 Hand Rot Z: 0.01668084; Visible Hand Error: 0.669 randomnum: 146
 End: 142846.337 Start:  142845.696 Theta: 1.797689 Ball Pos X: -0.07986762 Ball Pos Y: -0.2 Ball Pos Z: 0.3459446 Hand Pos X: -0.08928451 Hand Pos Y: -0.1963225 Hand Pos Z: 0.343673 Head Pos X: -0.03351027 Head Pos Y: -0.0458234 Head Pos Z: -0.03167546 Head Rot X: 0.1886778 Head Rot Y: -0.0001171236 Hand Rot Z: 0.008109779; Visible Hand Error: 1.439 randomnum: 166
 End: 142847.799 Start:  142847.339 Theta: 1.570796 Ball Pos X: -1.551948E-08 Ball Pos Y: -0.2 Ball Pos Z: 0.3550443 Hand Pos X: 0.003518671 Hand Pos Y: -0.2017449 Hand Pos Z: 0.3584964 Head Pos X: -0.03445977 Head Pos Y: -0.04593784 Head Pos Z: -0.03112113 Head Rot X: 0.1880627 Head Rot Y: 0.000986103 Hand Rot Z: 0.01168206; Visible Hand Error: 0.491 randomnum: 183
 End: 142849.233 Start:  142848.759 Theta: 1.27409 Ball Pos X: 0.1038049 Ball Pos Y: -0.2 Ball Pos Z: 0.3395306 Hand Pos X: 0.09418531 Hand Pos Y: -0.1932496 Hand Pos Z: 0.344348 Head Pos X: -0.03524411 Head Pos Y: -0.04545462 Head Pos Z: -0.03169656 Head Rot X: 0.1853855 Head Rot Y: 0.001810498 Hand Rot Z: 0.01621675; Visible Hand Error: 1.776 randomnum: 187
 End: 142850.917 Start:  142850.206 Theta: 1.954769 Ball Pos X: -0.1330019 Ball Pos Y: -0.2 Ball Pos Z: 0.3291914 Hand Pos X: -0.1420385 Hand Pos Y: -0.2184517 Hand Pos Z: 0.3250353 Head Pos X: -0.03923398 Head Pos Y: -0.04637104 Head Pos Z: -0.02724648 Head Rot X: 0.191126 Head Rot Y: -0.01379096 Hand Rot Z: 0.01474444; Invisible Hand Error: 2.627 randomnum: 34
 End: 142852.462 Start:  142851.948 Theta: 1.151917 Ball Pos X: 0.1444095 Ball Pos Y: -0.2 Ball Pos Z: 0.3243491 Hand Pos X: 0.1360082 Hand Pos Y: -0.2176313 Hand Pos Z: 0.3296939 Head Pos X: -0.02999645 Head Pos Y: -0.04510248 Head Pos Z: -0.03643322 Head Rot X: 0.1837863 Head Rot Y: 0.01551589 Hand Rot Z: 0.01318865; Invisible Hand Error: 2.421 randomnum: 8
 End: 142853.910 Start:  142853.465 Theta: 1.396263 Ball Pos X: 0.06165277 Ball Pos Y: -0.2 Ball Pos Z: 0.3496504 Hand Pos X: 0.0510195 Hand Pos Y: -0.2041274 Hand Pos Z: 0.3525169 Head Pos X: -0.03338498 Head Pos Y: -0.04437226 Head Pos Z: -0.03606808 Head Rot X: 0.1808495 Head Rot Y: 0.006794184 Hand Rot Z: 0.01166385; Visible Hand Error: 1.592 randomnum: 151
 End: 142855.525 Start:  142854.858 Theta: 1.972222 Ball Pos X: -0.1387269 Ball Pos Y: -0.2 Ball Pos Z: 0.32682 Hand Pos X: -0.1405151 Hand Pos Y: -0.2196946 Hand Pos Z: 0.3271222 Head Pos X: -0.03860009 Head Pos Y: -0.04545391 Head Pos Z: -0.03501737 Head Rot X: 0.185805 Head Rot Y: -0.005548141 Hand Rot Z: 0.01154761; Visible Hand Error: 2.295 randomnum: 121
 End: 142857.058 Start:  142856.529 Theta: 1.710423 Ball Pos X: -0.04941265 Ball Pos Y: -0.2 Ball Pos Z: 0.351589 Hand Pos X: -0.04692987 Hand Pos Y: -0.2012028 Hand Pos Z: 0.3545752 Head Pos X: -0.02898407 Head Pos Y: -0.04618734 Head Pos Z: -0.0315758 Head Rot X: 0.1891265 Head Rot Y: 0.02627916 Hand Rot Z: 0.006680722; Visible Hand Error: 0.403 randomnum: 181
 End: 142858.422 Start:  142857.991 Theta: 1.134464 Ball Pos X: 0.1500482 Ball Pos Y: -0.2 Ball Pos Z: 0.3217794 Hand Pos X: 0.1043954 Hand Pos Y: -0.2195511 Hand Pos Z: 0.345459 Head Pos X: -0.02872723 Head Pos Y: -0.04640263 Head Pos Z: -0.03266144 Head Rot X: 0.1897449 Head Rot Y: 0.03116563 Hand Rot Z: 0.009570634; Visible Hand Error: 7.318 randomnum: 198
 End: 142859.954 Start:  142859.397 Theta: 1.64061 Ball Pos X: -0.02476664 Ball Pos Y: -0.2 Ball Pos Z: 0.3541794 Hand Pos X: -0.04481378 Hand Pos Y: -0.2497754 Hand Pos Z: 0.3521866 Head Pos X: -0.03121251 Head Pos Y: -0.04542795 Head Pos Z: -0.03313029 Head Rot X: 0.1849201 Head Rot Y: 0.02196535 Hand Rot Z: 0.005064283; Invisible Hand Error: 6.359 randomnum: 9
 End: 142902.418 Start:  142900.942 Theta: 1.850049 Ball Pos X: -0.09786347 Ball Pos Y: -0.2 Ball Pos Z: 0.3412905 Hand Pos X: -0.1282257 Hand Pos Y: -0.2150693 Hand Pos Z: 0.3319225 Head Pos X: -0.03194314 Head Pos Y: -0.04646996 Head Pos Z: -0.03366017 Head Rot X: 0.1903487 Head Rot Y: 0.01522153 Hand Rot Z: 0.002346167; Invisible Hand Error: 4.759 randomnum: 18
 End: 142903.950 Start:  142903.533 Theta: 1.204277 Ball Pos X: 0.1272365 Ball Pos Y: -0.2 Ball Pos Z: 0.3314624 Hand Pos X: 0.1081219 Hand Pos Y: -0.1930483 Hand Pos Z: 0.3439111 Head Pos X: -0.03318262 Head Pos Y: -0.03975669 Head Pos Z: -0.02705455 Head Rot X: 0.1602907 Head Rot Y: 0.03378167 Hand Rot Z: 0.01876161; Visible Hand Error: 3.341 randomnum: 193
 End: 142905.592 Start:  142904.924 Theta: 2.076942 Ball Pos X: -0.1721289 Ball Pos Y: -0.2 Ball Pos Z: 0.3105287 Hand Pos X: -0.1824329 Hand Pos Y: -0.2298159 Hand Pos Z: 0.3035789 Head Pos X: -0.05342275 Head Pos Y: -0.04837748 Head Pos Z: -0.03376567 Head Rot X: 0.1965301 Head Rot Y: -0.07942536 Hand Rot Z: 0.02886202; Invisible Hand Error: 3.974 randomnum: 65
 End: 142907.236 Start:  142906.665 Theta: 1.27409 Ball Pos X: 0.1038049 Ball Pos Y: -0.2 Ball Pos Z: 0.3395306 Hand Pos X: 0.1003735 Hand Pos Y: -0.2151924 Hand Pos Z: 0.3433042 Head Pos X: -0.02723151 Head Pos Y: -0.04877448 Head Pos Z: -0.03131425 Head Rot X: 0.2010758 Head Rot Y: 0.0350707 Hand Rot Z: 0.009668908; Invisible Hand Error: 1.749 randomnum: 87
 End: 142908.754 Start:  142908.266 Theta: 1.308997 Ball Pos X: 0.09189223 Ball Pos Y: -0.2 Ball Pos Z: 0.3429465 Hand Pos X: 0.08446923 Hand Pos Y: -0.2135925 Hand Pos Z: 0.3468923 Head Pos X: -0.03680778 Head Pos Y: -0.04646692 Head Pos Z: -0.03266191 Head Rot X: 0.1893885 Head Rot Y: 0.00350408 Hand Rot Z: 0.0216205; Visible Hand Error: 1.88 randomnum: 178
 End: 142910.300 Start:  142909.811 Theta: 1.48353 Ball Pos X: 0.03094413 Ball Pos Y: -0.2 Ball Pos Z: 0.3536933 Hand Pos X: 0.03637962 Hand Pos Y: -0.1958759 Hand Pos Z: 0.3571192 Head Pos X: -0.03794932 Head Pos Y: -0.04602998 Head Pos Z: -0.03346491 Head Rot X: 0.1855538 Head Rot Y: -0.001314074 Hand Rot Z: 0.02185459; Visible Hand Error: 1.053 randomnum: 128
 End: 142911.913 Start:  142911.274 Theta: 1.308997 Ball Pos X: 0.09189223 Ball Pos Y: -0.2 Ball Pos Z: 0.3429465 Hand Pos X: 0.08819028 Hand Pos Y: -0.2019626 Hand Pos Z: 0.3460626 Head Pos X: -0.03531963 Head Pos Y: -0.04703948 Head Pos Z: -0.03116715 Head Rot X: 0.1918543 Head Rot Y: 0.003691508 Hand Rot Z: 0.02028895; Visible Hand Error: 0.62 randomnum: 114
 End: 142913.473 Start:  142912.959 Theta: 1.500983 Ball Pos X: 0.02476661 Ball Pos Y: -0.2 Ball Pos Z: 0.3541794 Hand Pos X: 0.02160259 Hand Pos Y: -0.1960065 Hand Pos Z: 0.3601897 Head Pos X: -0.03782088 Head Pos Y: -0.04668483 Head Pos Z: -0.03125536 Head Rot X: 0.1906566 Head Rot Y: 0.00265489 Hand Rot Z: 0.02217066; Visible Hand Error: 1.013 randomnum: 162
 End: 142915.061 Start:  142914.392 Theta: 1.989675 Ball Pos X: -0.1444096 Ball Pos Y: -0.2 Ball Pos Z: 0.3243491 Hand Pos X: -0.1394795 Hand Pos Y: -0.2023793 Hand Pos Z: 0.3283988 Head Pos X: -0.04163629 Head Pos Y: -0.04766667 Head Pos Z: -0.03133917 Head Rot X: 0.1959795 Head Rot Y: -0.03218526 Hand Rot Z: 0.02122258; Invisible Hand Error: 0.877 randomnum: 52
 End: 142916.648 Start:  142916.134 Theta: 1.37881 Ball Pos X: 0.06774563 Ball Pos Y: -0.2 Ball Pos Z: 0.3485211 Hand Pos X: 0.06965575 Hand Pos Y: -0.1966197 Hand Pos Z: 0.3563716 Head Pos X: -0.03406042 Head Pos Y: -0.04747117 Head Pos Z: -0.03240824 Head Rot X: 0.1951635 Head Rot Y: 0.009890296 Hand Rot Z: 0.0115348; Invisible Hand Error: 0.96 randomnum: 99
 End: 142918.264 Start:  142917.622 Theta: 1.850049 Ball Pos X: -0.09786347 Ball Pos Y: -0.2 Ball Pos Z: 0.3412905 Hand Pos X: -0.1064724 Hand Pos Y: -0.1964139 Hand Pos Z: 0.3447028 Head Pos X: -0.03271669 Head Pos Y: -0.04569644 Head Pos Z: -0.03672504 Head Rot X: 0.1882427 Head Rot Y: 0.001821704 Hand Rot Z: 0.001508934; Visible Hand Error: 1.313 randomnum: 175
 End: 142919.906 Start:  142919.308 Theta: 1.134464 Ball Pos X: 0.1500482 Ball Pos Y: -0.2 Ball Pos Z: 0.3217794 Hand Pos X: 0.1487623 Hand Pos Y: -0.2263575 Hand Pos Z: 0.3280129 Head Pos X: -0.03253978 Head Pos Y: -0.04668659 Head Pos Z: -0.03397906 Head Rot X: 0.1921784 Head Rot Y: 0.01488038 Hand Rot Z: 0.01419278; Invisible Hand Error: 2.804 randomnum: 93
 End: 142921.466 Start:  142921.062 Theta: 1.308997 Ball Pos X: 0.09189223 Ball Pos Y: -0.2 Ball Pos Z: 0.3429465 Hand Pos X: 0.08249395 Hand Pos Y: -0.2060817 Hand Pos Z: 0.3543892 Head Pos X: -0.03560978 Head Pos Y: -0.04591623 Head Pos Z: -0.03577852 Head Rot X: 0.1868956 Head Rot Y: 0.008934263 Hand Rot Z: 0.01579613; Visible Hand Error: 1.656 randomnum: 177
 End: 142922.970 Start:  142922.510 Theta: 1.151917 Ball Pos X: 0.1444095 Ball Pos Y: -0.2 Ball Pos Z: 0.3243491 Hand Pos X: 0.1466666 Hand Pos Y: -0.2015207 Hand Pos Z: 0.3260436 Head Pos X: -0.03627819 Head Pos Y: -0.04595143 Head Pos Z: -0.03372514 Head Rot X: 0.1865655 Head Rot Y: 0.008341462 Hand Rot Z: 0.02184485; Visible Hand Error: 0.192 randomnum: 148
 End: 142924.599 Start:  142924.030 Theta: 1.500983 Ball Pos X: 0.02476661 Ball Pos Y: -0.2 Ball Pos Z: 0.3541794 Hand Pos X: 0.0464472 Hand Pos Y: -0.2052057 Hand Pos Z: 0.357047 Head Pos X: -0.03620833 Head Pos Y: -0.04565105 Head Pos Z: -0.03496349 Head Rot X: 0.1860546 Head Rot Y: 0.005360772 Hand Rot Z: 0.02091173; Invisible Hand Error: 2.982 randomnum: 32
 End: 142926.742 Start:  142925.560 Theta: 1.064651 Ball Pos X: 0.1721289 Ball Pos Y: -0.2 Ball Pos Z: 0.3105288 Hand Pos X: 0.1542132 Hand Pos Y: -0.2033629 Hand Pos Z: 0.320955 Head Pos X: -0.02677822 Head Pos Y: -0.04603696 Head Pos Z: -0.03691351 Head Rot X: 0.1860335 Head Rot Y: 0.04475187 Hand Rot Z: 0.003704636; Invisible Hand Error: 2.922 randomnum: 41
 End: 142928.316 Start:  142927.857 Theta: 1.308997 Ball Pos X: 0.09189223 Ball Pos Y: -0.2 Ball Pos Z: 0.3429465 Hand Pos X: 0.07750882 Hand Pos Y: -0.2097577 Hand Pos Z: 0.3501206 Head Pos X: -0.02995855 Head Pos Y: -0.04583132 Head Pos Z: -0.0363692 Head Rot X: 0.184923 Head Rot Y: 0.03539319 Hand Rot Z: 0.004575501; Visible Hand Error: 2.374 randomnum: 111
 End: 142929.847 Start:  142929.305 Theta: 1.151917 Ball Pos X: 0.1444095 Ball Pos Y: -0.2 Ball Pos Z: 0.3243491 Hand Pos X: 0.1154466 Hand Pos Y: -0.2051671 Hand Pos Z: 0.3429462 Head Pos X: -0.02959037 Head Pos Y: -0.04577476 Head Pos Z: -0.03574967 Head Rot X: 0.1874465 Head Rot Y: 0.03614369 Hand Rot Z: 0.006843753; Invisible Hand Error: 4.699 randomnum: 38
 End: 142931.617 Start:  142930.878 Theta: 2.042035 Ball Pos X: -0.1611868 Ball Pos Y: -0.2 Ball Pos Z: 0.3163468 Hand Pos X: -0.1670325 Hand Pos Y: -0.2132854 Hand Pos Z: 0.3178263 Head Pos X: -0.04319435 Head Pos Y: -0.04674071 Head Pos Z: -0.0357188 Head Rot X: 0.1922317 Head Rot Y: -0.03984046 Hand Rot Z: 0.01097064; Visible Hand Error: 1.46 randomnum: 190
 End: 142933.831 Start:  142932.660 Theta: 1.623156 Ball Pos X: -0.01858162 Ball Pos Y: -0.2 Ball Pos Z: 0.3545577 Hand Pos X: -0.02527016 Hand Pos Y: -0.2091407 Hand Pos Z: 0.3547567 Head Pos X: -0.03007787 Head Pos Y: -0.04628193 Head Pos Z: -0.03531659 Head Rot X: 0.1902943 Head Rot Y: 0.009270404 Hand Rot Z: 0.0002700398; Invisible Hand Error: 1.414 randomnum: 78
 End: 142935.474 Start:  142935.027 Theta: 1.047198 Ball Pos X: 0.1775221 Ball Pos Y: -0.2 Ball Pos Z: 0.3074774 Hand Pos X: 0.1163331 Hand Pos Y: -0.2090647 Hand Pos Z: 0.3448282 Head Pos X: -0.02220911 Head Pos Y: -0.0450457 Head Pos Z: -0.03739607 Head Rot X: 0.1789338 Head Rot Y: 0.0718407 Hand Rot Z: 0.001552461; Invisible Hand Error: 9.88 randomnum: 44
 End: 142937.200 Start:  142936.559 Theta: 1.762783 Ball Pos X: -0.06774566 Ball Pos Y: -0.2 Ball Pos Z: 0.3485211 Hand Pos X: -0.08524999 Hand Pos Y: -0.183688 Hand Pos Z: 0.3484686 Head Pos X: -0.02946132 Head Pos Y: -0.04468638 Head Pos Z: -0.03751743 Head Rot X: 0.1836657 Head Rot Y: 0.01492736 Hand Rot Z: -0.001052298; Invisible Hand Error: 3.324 randomnum: 92
 End: 142938.759 Start:  142938.243 Theta: 1.53589 Ball Pos X: 0.01239087 Ball Pos Y: -0.2 Ball Pos Z: 0.354828 Hand Pos X: 0.02704354 Hand Pos Y: -0.1929494 Hand Pos Z: 0.3550666 Head Pos X: -0.02827722 Head Pos Y: -0.04501015 Head Pos Z: -0.03816628 Head Rot X: 0.1830032 Head Rot Y: 0.02165159 Hand Rot Z: 0.0034658; Visible Hand Error: 2.267 randomnum: 137
 End: 142940.472 Start:  142939.901 Theta: 1.343904 Ball Pos X: 0.07986759 Ball Pos Y: -0.2 Ball Pos Z: 0.3459446 Hand Pos X: 0.05921514 Hand Pos Y: -0.2273782 Hand Pos Z: 0.3500021 Head Pos X: -0.03360122 Head Pos Y: -0.04437995 Head Pos Z: -0.03702974 Head Rot X: 0.1776075 Head Rot Y: 0.01897389 Hand Rot Z: 0.01623784; Invisible Hand Error: 4.362 randomnum: 67
 End: 142942.211 Start:  142941.601 Theta: 1.466077 Ball Pos X: 0.03711222 Ball Pos Y: -0.2 Ball Pos Z: 0.3530993 Hand Pos X: 0.02275915 Hand Pos Y: -0.2136529 Hand Pos Z: 0.3540711 Head Pos X: -0.03412718 Head Pos Y: -0.04428381 Head Pos Z: -0.038185 Head Rot X: 0.1795007 Head Rot Y: 0.01402091 Hand Rot Z: 0.01399445; Invisible Hand Error: 2.605 randomnum: 40
 End: 142943.688 Start:  142943.229 Theta: 1.204277 Ball Pos X: 0.1272365 Ball Pos Y: -0.2 Ball Pos Z: 0.3314624 Hand Pos X: 0.1082177 Hand Pos Y: -0.2023964 Hand Pos Z: 0.3451098 Head Pos X: -0.03632796 Head Pos Y: -0.04244739 Head Pos Z: -0.04009402 Head Rot X: 0.1692627 Head Rot Y: 0.01543179 Hand Rot Z: 0.01918396; Visible Hand Error: 3.134 randomnum: 158
 End: 142945.136 Start:  142944.636 Theta: 1.53589 Ball Pos X: 0.01239087 Ball Pos Y: -0.2 Ball Pos Z: 0.354828 Hand Pos X: 0.005382754 Hand Pos Y: -0.2001507 Hand Pos Z: 0.3603331 Head Pos X: -0.02915865 Head Pos Y: -0.04401848 Head Pos Z: -0.03658092 Head Rot X: 0.178939 Head Rot Y: 0.01903049 Hand Rot Z: -0.0009089817; Visible Hand Error: 1.057 randomnum: 140
 End: 142946.571 Start:  142946.026 Theta: 1.396263 Ball Pos X: 0.06165277 Ball Pos Y: -0.2 Ball Pos Z: 0.3496504 Hand Pos X: 0.08254857 Hand Pos Y: -0.2139519 Hand Pos Z: 0.3498711 Head Pos X: -0.03136039 Head Pos Y: -0.044085 Head Pos Z: -0.03612649 Head Rot X: 0.1786297 Head Rot Y: 0.01914038 Hand Rot Z: 0.01112097; Invisible Hand Error: 3.147 randomnum: 42
 End: 142948.172 Start:  142947.544 Theta: 1.082104 Ball Pos X: 0.1666832 Ball Pos Y: -0.2 Ball Pos Z: 0.3134855 Hand Pos X: 0.1472102 Hand Pos Y: -0.2049778 Hand Pos Z: 0.325189 Head Pos X: -0.02556741 Head Pos Y: -0.04592752 Head Pos Z: -0.0359304 Head Rot X: 0.1858763 Head Rot Y: 0.03127122 Hand Rot Z: -0.001764997; Invisible Hand Error: 3.203 randomnum: 6
 End: 142949.661 Start:  142949.119 Theta: 1.308997 Ball Pos X: 0.09189223 Ball Pos Y: -0.2 Ball Pos Z: 0.3429465 Hand Pos X: 0.08804941 Hand Pos Y: -0.201226 Hand Pos Z: 0.3509091 Head Pos X: -0.02754956 Head Pos Y: -0.04525197 Head Pos Z: -0.03538167 Head Rot X: 0.1830195 Head Rot Y: 0.02419982 Hand Rot Z: -0.0008559781; Invisible Hand Error: 0.856 randomnum: 90
 End: 142952.111 Start:  142950.622 Theta: 1.972222 Ball Pos X: -0.1387269 Ball Pos Y: -0.2 Ball Pos Z: 0.32682 Hand Pos X: -0.1698442 Hand Pos Y: -0.2061064 Hand Pos Z: 0.3136451 Head Pos X: -0.03956717 Head Pos Y: -0.04734415 Head Pos Z: -0.03585041 Head Rot X: 0.1949581 Head Rot Y: -0.03559551 Hand Rot Z: 0.009487227; Invisible Hand Error: 4.763 randomnum: 60
 End: 142953.908 Start:  142953.310 Theta: 1.937315 Ball Pos X: -0.1272365 Ball Pos Y: -0.2 Ball Pos Z: 0.3314624 Hand Pos X: -0.1240006 Hand Pos Y: -0.2071119 Hand Pos Z: 0.3338692 Head Pos X: -0.03339815 Head Pos Y: -0.04675794 Head Pos Z: -0.03635049 Head Rot X: 0.1926692 Head Rot Y: -0.009799129 Hand Rot Z: 0.002157115; Visible Hand Error: 0.955 randomnum: 120
 End: 142955.830 Start:  142955.021 Theta: 1.658063 Ball Pos X: -0.03094416 Ball Pos Y: -0.2 Ball Pos Z: 0.3536933 Hand Pos X: -0.0480608 Hand Pos Y: -0.2227063 Hand Pos Z: 0.3548736 Head Pos X: -0.03836006 Head Pos Y: -0.04711109 Head Pos Z: -0.03811729 Head Rot X: 0.1916387 Head Rot Y: -0.005034894 Hand Rot Z: 0.01557439; Invisible Hand Error: 3.408 randomnum: 76
 End: 142957.695 Start:  142957.013 Theta: 1.675516 Ball Pos X: -0.03711225 Ball Pos Y: -0.2 Ball Pos Z: 0.3530993 Hand Pos X: -0.06027609 Hand Pos Y: -0.2266544 Hand Pos Z: 0.3495919 Head Pos X: -0.03958499 Head Pos Y: -0.04739654 Head Pos Z: -0.03682315 Head Rot X: 0.1943397 Head Rot Y: -0.008466038 Hand Rot Z: 0.01792487; Invisible Hand Error: 4.543 randomnum: 71
 End: 142959.366 Start:  142958.838 Theta: 1.692969 Ball Pos X: -0.04326904 Ball Pos Y: -0.2 Ball Pos Z: 0.3523979 Hand Pos X: -0.04836959 Hand Pos Y: -0.200254 Hand Pos Z: 0.3585696 Head Pos X: -0.03670353 Head Pos Y: -0.04675516 Head Pos Z: -0.03791273 Head Rot X: 0.1914508 Head Rot Y: -0.008481741 Hand Rot Z: 0.01156059; Visible Hand Error: 0.735 randomnum: 194
 End: 143000.785 Start:  143000.007 Theta: 1.500983 Ball Pos X: 0.02476661 Ball Pos Y: -0.2 Ball Pos Z: 0.3541794 Hand Pos X: 0.01433749 Hand Pos Y: -0.2115787 Hand Pos Z: 0.3604616 Head Pos X: -0.03787971 Head Pos Y: -0.04768741 Head Pos Z: -0.03616416 Head Rot X: 0.1948028 Head Rot Y: -0.007105408 Hand Rot Z: 0.01332824; Invisible Hand Error: 1.796 randomnum: 28
 End: 143003.975 Start:  143001.817 Theta: 2.076942 Ball Pos X: -0.1721289 Ball Pos Y: -0.2 Ball Pos Z: 0.3105287 Hand Pos X: -0.2203448 Hand Pos Y: -0.2322589 Hand Pos Z: 0.2790754 Head Pos X: -0.07400817 Head Pos Y: -0.05135134 Head Pos Z: -0.04020178 Head Rot X: 0.1997432 Head Rot Y: -0.1437309 Hand Rot Z: 0.06654584; Invisible Hand Error: 8.783 randomnum: 63
 End: 143005.923 Start:  143005.186 Theta: 1.58825 Ball Pos X: -0.006196401 Ball Pos Y: -0.2 Ball Pos Z: 0.3549902 Hand Pos X: -0.02766046 Hand Pos Y: -0.2140399 Hand Pos Z: 0.3543853 Head Pos X: -0.04183382 Head Pos Y: -0.05019605 Head Pos Z: -0.03593409 Head Rot X: 0.2047563 Head Rot Y: -0.01504358 Hand Rot Z: 0.02274755; Invisible Hand Error: 3.422 randomnum: 96
 End: 143007.692 Start:  143007.080 Theta: 1.937315 Ball Pos X: -0.1272365 Ball Pos Y: -0.2 Ball Pos Z: 0.3314624 Hand Pos X: -0.1387261 Hand Pos Y: -0.2113598 Hand Pos Z: 0.3289269 Head Pos X: -0.04524773 Head Pos Y: -0.04971051 Head Pos Z: -0.03447294 Head Rot X: 0.204129 Head Rot Y: -0.03030222 Hand Rot Z: 0.02221644; Visible Hand Error: 2.035 randomnum: 138
 End: 143009.559 Start:  143008.862 Theta: 1.745329 Ball Pos X: -0.0616528 Ball Pos Y: -0.2 Ball Pos Z: 0.3496504 Hand Pos X: -0.09228 Hand Pos Y: -0.230282 Hand Pos Z: 0.344194 Head Pos X: -0.0440793 Head Pos Y: -0.04909489 Head Pos Z: -0.03368318 Head Rot X: 0.2010225 Head Rot Y: -0.02204721 Hand Rot Z: 0.0196897; Invisible Hand Error: 5.519 randomnum: 14
 End: 143011.146 Start:  143010.757 Theta: 1.518436 Ball Pos X: 0.01858159 Ball Pos Y: -0.2 Ball Pos Z: 0.3545577 Hand Pos X: 0.01682547 Hand Pos Y: -0.2036645 Hand Pos Z: 0.3587103 Head Pos X: -0.04275221 Head Pos Y: -0.04893151 Head Pos Z: -0.03571856 Head Rot X: 0.1986699 Head Rot Y: -0.01649139 Hand Rot Z: 0.02413342; Visible Hand Error: 0.32 randomnum: 141
 End: 143012.858 Start:  143012.218 Theta: 1.169371 Ball Pos X: 0.1387268 Ball Pos Y: -0.2 Ball Pos Z: 0.32682 Hand Pos X: 0.1056699 Hand Pos Y: -0.2091868 Hand Pos Z: 0.3407993 Head Pos X: -0.03308177 Head Pos Y: -0.05014929 Head Pos Z: -0.03045499 Head Rot X: 0.2066871 Head Rot Y: 0.03586005 Hand Rot Z: 0.01908694; Invisible Hand Error: 5.102 randomnum: 29
 End: 143014.404 Start:  143013.861 Theta: 1.308997 Ball Pos X: 0.09189223 Ball Pos Y: -0.2 Ball Pos Z: 0.3429465 Hand Pos X: 0.08231421 Hand Pos Y: -0.2100899 Hand Pos Z: 0.3485224 Head Pos X: -0.03815341 Head Pos Y: -0.04922435 Head Pos Z: -0.03411305 Head Rot X: 0.2001822 Head Rot Y: 0.01511082 Hand Rot Z: 0.02378633; Visible Hand Error: 1.792 randomnum: 123
 End: 143015.950 Start:  143015.421 Theta: 1.710423 Ball Pos X: -0.04941265 Ball Pos Y: -0.2 Ball Pos Z: 0.351589 Hand Pos X: -0.04332405 Hand Pos Y: -0.2142121 Hand Pos Z: 0.3580117 Head Pos X: -0.03901643 Head Pos Y: -0.04791218 Head Pos Z: -0.03391099 Head Rot X: 0.1942836 Head Rot Y: 0.008966063 Hand Rot Z: 0.01721407; Visible Hand Error: 1.626 randomnum: 144
 End: 143017.398 Start:  143016.979 Theta: 1.117011 Ball Pos X: 0.1556412 Ball Pos Y: -0.2 Ball Pos Z: 0.3191117 Hand Pos X: 0.09976072 Hand Pos Y: -0.2122624 Hand Pos Z: 0.3528901 Head Pos X: -0.03398091 Head Pos Y: -0.0471895 Head Pos Z: -0.03610051 Head Rot X: 0.1934568 Head Rot Y: 0.01717443 Hand Rot Z: 0.0154034; Visible Hand Error: 8.893 randomnum: 117
 End: 143018.942 Start:  143018.386 Theta: 1.710423 Ball Pos X: -0.04941265 Ball Pos Y: -0.2 Ball Pos Z: 0.351589 Hand Pos X: -0.04814824 Hand Pos Y: -0.2014076 Hand Pos Z: 0.3616432 Head Pos X: -0.03548294 Head Pos Y: -0.0468064 Head Pos Z: -0.0378387 Head Rot X: 0.1922926 Head Rot Y: 0.002491483 Hand Rot Z: 0.009445472; Visible Hand Error: 0.612 randomnum: 196
 End: 143020.376 Start:  143019.849 Theta: 1.27409 Ball Pos X: 0.1038049 Ball Pos Y: -0.2 Ball Pos Z: 0.3395306 Hand Pos X: 0.0837111 Hand Pos Y: -0.2241589 Hand Pos Z: 0.3500644 Head Pos X: -0.03201419 Head Pos Y: -0.04827645 Head Pos Z: -0.03389823 Head Rot X: 0.1948564 Head Rot Y: 0.02151435 Hand Rot Z: 0.008655326; Invisible Hand Error: 3.96 randomnum: 19
 End: 143021.937 Start:  143021.380 Theta: 1.727876 Ball Pos X: -0.05554116 Ball Pos Y: -0.2 Ball Pos Z: 0.3506731 Hand Pos X: -0.07428898 Hand Pos Y: -0.2480906 Hand Pos Z: 0.3483501 Head Pos X: -0.03697962 Head Pos Y: -0.04710165 Head Pos Z: -0.03752112 Head Rot X: 0.1914839 Head Rot Y: 0.007325885 Hand Rot Z: 0.01208211; Invisible Hand Error: 6.04 randomnum: 81
 End: 143024.540 Start:  143023.106 Theta: 2.059489 Ball Pos X: -0.1666832 Ball Pos Y: -0.2 Ball Pos Z: 0.3134855 Hand Pos X: -0.1898784 Hand Pos Y: -0.2272246 Hand Pos Z: 0.2990919 Head Pos X: -0.05331045 Head Pos Y: -0.04638493 Head Pos Z: -0.03923118 Head Rot X: 0.1866199 Head Rot Y: -0.0744053 Hand Rot Z: 0.02795421; Invisible Hand Error: 5.004 randomnum: 22
 End: 143026.391 Start:  143025.822 Theta: 1.692969 Ball Pos X: -0.04326904 Ball Pos Y: -0.2 Ball Pos Z: 0.3523979 Hand Pos X: -0.05416355 Hand Pos Y: -0.2247353 Hand Pos Z: 0.3575127 Head Pos X: -0.03868347 Head Pos Y: -0.0484207 Head Pos Z: -0.03367603 Head Rot X: 0.1986203 Head Rot Y: -0.009692854 Hand Rot Z: 0.01083648; Invisible Hand Error: 2.833 randomnum: 53
 End: 143028.105 Start:  143027.520 Theta: 1.48353 Ball Pos X: 0.03094413 Ball Pos Y: -0.2 Ball Pos Z: 0.3536933 Hand Pos X: 0.03127781 Hand Pos Y: -0.2290932 Hand Pos Z: 0.3542516 Head Pos X: -0.03893489 Head Pos Y: -0.04616612 Head Pos Z: -0.03791499 Head Rot X: 0.1853677 Head Rot Y: -0.001838803 Hand Rot Z: 0.01304913; Invisible Hand Error: 3.396 randomnum: 50
 End: 143029.664 Start:  143029.207 Theta: 1.361357 Ball Pos X: 0.07381785 Ball Pos Y: -0.2 Ball Pos Z: 0.3472857 Hand Pos X: 0.07876338 Hand Pos Y: -0.2073066 Hand Pos Z: 0.3578431 Head Pos X: -0.03845924 Head Pos Y: -0.04650658 Head Pos Z: -0.03719616 Head Rot X: 0.187913 Head Rot Y: 0.003981009 Hand Rot Z: 0.01171678; Visible Hand Error: 0.375 randomnum: 108
 End: 143031.279 Start:  143030.709 Theta: 1.22173 Ball Pos X: 0.1214323 Ball Pos Y: -0.2 Ball Pos Z: 0.3336325 Hand Pos X: 0.1216528 Hand Pos Y: -0.1970542 Hand Pos Z: 0.336729 Head Pos X: -0.03590256 Head Pos Y: -0.04624179 Head Pos Z: -0.03672969 Head Rot X: 0.1869135 Head Rot Y: 0.006680514 Hand Rot Z: 0.01027023; Visible Hand Error: 0.578 randomnum: 108
