# Supplementary material for: Rapid assessment of hand reaching using virtual reality and application in cerebellar stroke
Source: PLoS One. 2022 Sep 29;17(9):e0275220. doi: 10.1371/journal.pone.0275220 (PMC9522266; doi:10.1371/journal.pone.0275220)
Supplement: S1 File — (ZIP) [file pone.0275220.s004.zip › VisInvisHand/ProVRb_015_dataVisInvisHand2021-07-13-14-56-30[1].txt]

VisInvisHand - List of Errors by Trial; Handedness: 1

 End: 145656.426 Start:  145655.827 Theta: 1.989675 Ball Pos X: -0.1309446 Ball Pos Y: -0.2 Ball Pos Z: 0.2941063 Hand Pos X: -0.14164 Hand Pos Y: -0.1976539 Hand Pos Z: 0.2985832 Head Pos X: -0.007489651 Head Pos Y: -0.01474495 Head Pos Z: -0.03108525 Head Rot X: 0.1226272 Head Rot Y: 0.01710332 Hand Rot Z: -0.008127376; Visible Hand Error: 1.523 randomnum: 101
 End: 145658.110 Start:  145657.540 Theta: 1.832596 Ball Pos X: -0.0833241 Ball Pos Y: -0.2 Ball Pos Z: 0.3109697 Hand Pos X: -0.0927061 Hand Pos Y: -0.1945127 Hand Pos Z: 0.3150764 Head Pos X: -0.006269157 Head Pos Y: -0.01192193 Head Pos Z: -0.03555906 Head Rot X: 0.11153 Head Rot Y: 0.0216994 Hand Rot Z: -0.008483175; Visible Hand Error: 1.702 randomnum: 110
 End: 145659.697 Start:  145659.169 Theta: 1.082104 Ball Pos X: 0.1511414 Ball Pos Y: -0.2 Ball Pos Z: 0.2842557 Hand Pos X: 0.1615218 Hand Pos Y: -0.1748311 Hand Pos Z: 0.2874369 Head Pos X: -0.006774604 Head Pos Y: -0.01128538 Head Pos Z: -0.03741121 Head Rot X: 0.1053117 Head Rot Y: 0.03996074 Hand Rot Z: -0.007426429; Invisible Hand Error: 4.082 randomnum: 52
 End: 145701.369 Start:  145700.811 Theta: 1.989675 Ball Pos X: -0.1309446 Ball Pos Y: -0.2 Ball Pos Z: 0.2941063 Hand Pos X: -0.1361164 Hand Pos Y: -0.1809028 Hand Pos Z: 0.2969215 Head Pos X: -0.005072027 Head Pos Y: -0.01294538 Head Pos Z: -0.03305781 Head Rot X: 0.1148695 Head Rot Y: 0.02822071 Hand Rot Z: -0.01520055; Invisible Hand Error: 2.921 randomnum: 78
 End: 145703.026 Start:  145702.469 Theta: 1.710423 Ball Pos X: -0.04480534 Ball Pos Y: -0.2 Ball Pos Z: 0.3188064 Hand Pos X: -0.03650019 Hand Pos Y: -0.1857548 Hand Pos Z: 0.3339268 Head Pos X: -0.004736841 Head Pos Y: -0.01366366 Head Pos Z: -0.03199124 Head Rot X: 0.1177216 Head Rot Y: 0.03476776 Hand Rot Z: -0.0134054; Invisible Hand Error: 3.281 randomnum: 77
 End: 145704.627 Start:  145704.084 Theta: 1.605703 Ball Pos X: -0.01123555 Ball Pos Y: -0.2 Ball Pos Z: 0.3217434 Hand Pos X: -0.01830005 Hand Pos Y: -0.1903154 Hand Pos Z: 0.3349776 Head Pos X: -0.001269102 Head Pos Y: -0.01301338 Head Pos Z: -0.03624928 Head Rot X: 0.1125021 Head Rot Y: 0.03954924 Hand Rot Z: -0.02254289; Visible Hand Error: 2.481 randomnum: 113
 End: 145706.242 Start:  145705.712 Theta: 1.308997 Ball Pos X: 0.08332407 Ball Pos Y: -0.2 Ball Pos Z: 0.3109697 Hand Pos X: 0.08873087 Hand Pos Y: -0.198608 Hand Pos Z: 0.3184675 Head Pos X: -0.003915608 Head Pos Y: -0.01304756 Head Pos Z: -0.03511357 Head Rot X: 0.1131939 Head Rot Y: 0.04559588 Hand Rot Z: -0.01404226; Visible Hand Error: 0.983 randomnum: 112
 End: 145707.746 Start:  145707.259 Theta: 1.343904 Ball Pos X: 0.07242062 Ball Pos Y: -0.2 Ball Pos Z: 0.3136882 Hand Pos X: 0.06625779 Hand Pos Y: -0.2010115 Hand Pos Z: 0.3155736 Head Pos X: -0.006003439 Head Pos Y: -0.01330315 Head Pos Z: -0.03305924 Head Rot X: 0.1149185 Head Rot Y: 0.0446398 Hand Rot Z: -0.01123231; Visible Hand Error: 0.974 randomnum: 136
 End: 145709.277 Start:  145708.706 Theta: 1.047198 Ball Pos X: 0.1609697 Ball Pos Y: -0.2 Ball Pos Z: 0.2788078 Hand Pos X: 0.1589162 Hand Pos Y: -0.193765 Hand Pos Z: 0.2971404 Head Pos X: -0.005769372 Head Pos Y: -0.01320665 Head Pos Z: -0.03278804 Head Rot X: 0.1145006 Head Rot Y: 0.05202481 Hand Rot Z: -0.01120774; Invisible Hand Error: 2.521 randomnum: 96
 End: 145710.892 Start:  145710.350 Theta: 2.042035 Ball Pos X: -0.1461575 Ball Pos Y: -0.2 Ball Pos Z: 0.2868502 Hand Pos X: -0.1596135 Hand Pos Y: -0.1992031 Hand Pos Z: 0.2820994 Head Pos X: -0.008194149 Head Pos Y: -0.01299845 Head Pos Z: -0.03109956 Head Rot X: 0.1145286 Head Rot Y: 0.02814987 Hand Rot Z: -0.01485162; Visible Hand Error: 2.146 randomnum: 128
 End: 145712.605 Start:  145711.993 Theta: 1.902409 Ball Pos X: -0.1048133 Ball Pos Y: -0.2 Ball Pos Z: 0.3043997 Hand Pos X: -0.09078009 Hand Pos Y: -0.1834253 Hand Pos Z: 0.3089465 Head Pos X: -0.004304707 Head Pos Y: -0.01464258 Head Pos Z: -0.02893126 Head Rot X: 0.1216576 Head Rot Y: 0.0305019 Hand Rot Z: -0.01396605; Invisible Hand Error: 3.139 randomnum: 5
 End: 145714.290 Start:  145713.747 Theta: 1.797689 Ball Pos X: -0.07242064 Ball Pos Y: -0.2 Ball Pos Z: 0.3136882 Hand Pos X: -0.07922256 Hand Pos Y: -0.1991529 Hand Pos Z: 0.3234445 Head Pos X: -0.005034804 Head Pos Y: -0.01420622 Head Pos Z: -0.02126479 Head Rot X: 0.1199842 Head Rot Y: 0.02745208 Hand Rot Z: -0.01685072; Visible Hand Error: 1.167 randomnum: 116
 End: 145715.919 Start:  145715.404 Theta: 1.082104 Ball Pos X: 0.1511414 Ball Pos Y: -0.2 Ball Pos Z: 0.2842557 Hand Pos X: 0.1490488 Hand Pos Y: -0.2063071 Hand Pos Z: 0.2986899 Head Pos X: -0.003593773 Head Pos Y: -0.01405446 Head Pos Z: -0.02722478 Head Rot X: 0.1187391 Head Rot Y: 0.05419878 Hand Rot Z: -0.01413611; Visible Hand Error: 1.265 randomnum: 193
 End: 145717.589 Start:  145716.991 Theta: 1.867502 Ball Pos X: -0.09412601 Ball Pos Y: -0.2 Ball Pos Z: 0.3078722 Hand Pos X: -0.1061105 Hand Pos Y: -0.1942786 Hand Pos Z: 0.3125463 Head Pos X: -0.008372873 Head Pos Y: -0.01471654 Head Pos Z: -0.02802944 Head Rot X: 0.123043 Head Rot Y: 0.02202544 Hand Rot Z: -0.01419673; Invisible Hand Error: 2.03 randomnum: 36
 End: 145719.191 Start:  145718.746 Theta: 1.291544 Ball Pos X: 0.08873852 Ball Pos Y: -0.2 Ball Pos Z: 0.3094681 Hand Pos X: 0.08700982 Hand Pos Y: -0.2120986 Hand Pos Z: 0.3225182 Head Pos X: -0.005141616 Head Pos Y: -0.01480894 Head Pos Z: -0.02753663 Head Rot X: 0.1235217 Head Rot Y: 0.04572925 Hand Rot Z: -0.01404617; Visible Hand Error: 0.949 randomnum: 119
 End: 145720.723 Start:  145720.277 Theta: 1.396263 Ball Pos X: 0.05590418 Ball Pos Y: -0.2 Ball Pos Z: 0.3170485 Hand Pos X: 0.05530974 Hand Pos Y: -0.1899952 Hand Pos Z: 0.3190707 Head Pos X: -0.005074859 Head Pos Y: -0.01437536 Head Pos Z: -0.02733827 Head Rot X: 0.1207773 Head Rot Y: 0.04693647 Hand Rot Z: -0.01334227; Visible Hand Error: 1.456 randomnum: 181
 End: 145722.295 Start:  145721.753 Theta: 1.780236 Ball Pos X: -0.066935 Ball Pos Y: -0.2 Ball Pos Z: 0.3149043 Hand Pos X: -0.07015008 Hand Pos Y: -0.1892211 Hand Pos Z: 0.3202984 Head Pos X: -0.006256342 Head Pos Y: -0.01487941 Head Pos Z: -0.02566123 Head Rot X: 0.1264625 Head Rot Y: 0.03062179 Hand Rot Z: -0.01024429; Invisible Hand Error: 1.886 randomnum: 3
 End: 145723.897 Start:  145723.341 Theta: 2.042035 Ball Pos X: -0.1461575 Ball Pos Y: -0.2 Ball Pos Z: 0.2868502 Hand Pos X: -0.1537233 Hand Pos Y: -0.188576 Hand Pos Z: 0.2840899 Head Pos X: -0.005575836 Head Pos Y: -0.01360394 Head Pos Z: -0.02435422 Head Rot X: 0.1176861 Head Rot Y: -0.002313161 Hand Rot Z: -0.01948857; Visible Hand Error: 1.988 randomnum: 132
 End: 145725.443 Start:  145724.955 Theta: 1.134464 Ball Pos X: 0.1360575 Ball Pos Y: -0.2 Ball Pos Z: 0.2917763 Hand Pos X: 0.1399123 Hand Pos Y: -0.1783224 Hand Pos Z: 0.2994187 Head Pos X: -0.005035937 Head Pos Y: -0.01213691 Head Pos Z: -0.02703571 Head Rot X: 0.108837 Head Rot Y: 0.07425493 Hand Rot Z: -0.00426639; Visible Hand Error: 3.501 randomnum: 156
 End: 145727.113 Start:  145726.459 Theta: 1.972222 Ball Pos X: -0.1257918 Ball Pos Y: -0.2 Ball Pos Z: 0.2963468 Hand Pos X: -0.1307194 Hand Pos Y: -0.1767825 Hand Pos Z: 0.3009692 Head Pos X: -0.008015335 Head Pos Y: -0.01379973 Head Pos Z: -0.02602947 Head Rot X: 0.1185435 Head Rot Y: 0.0237875 Hand Rot Z: -0.01331977; Invisible Hand Error: 3.56 randomnum: 6
 End: 145728.673 Start:  145728.158 Theta: 1.43117 Ball Pos X: 0.04480531 Ball Pos Y: -0.2 Ball Pos Z: 0.3188064 Hand Pos X: 0.0381522 Hand Pos Y: -0.1997709 Hand Pos Z: 0.3315495 Head Pos X: -0.01028728 Head Pos Y: -0.01328096 Head Pos Z: -0.02583122 Head Rot X: 0.1156541 Head Rot Y: 0.04116378 Hand Rot Z: -0.004490376; Visible Hand Error: 1.548 randomnum: 129
 End: 145730.260 Start:  145729.675 Theta: 1.710423 Ball Pos X: -0.04480534 Ball Pos Y: -0.2 Ball Pos Z: 0.3188064 Hand Pos X: -0.05837869 Hand Pos Y: -0.208092 Hand Pos Z: 0.3248131 Head Pos X: -0.007690161 Head Pos Y: -0.01359472 Head Pos Z: -0.02338123 Head Rot X: 0.1181258 Head Rot Y: 0.04611815 Hand Rot Z: -0.008218741; Invisible Hand Error: 1.895 randomnum: 81
 End: 145731.722 Start:  145731.249 Theta: 1.27409 Ball Pos X: 0.09412598 Ball Pos Y: -0.2 Ball Pos Z: 0.3078723 Hand Pos X: 0.09805855 Hand Pos Y: -0.1998644 Hand Pos Z: 0.3107954 Head Pos X: -0.005663693 Head Pos Y: -0.01478145 Head Pos Z: -0.0224117 Head Rot X: 0.1228989 Head Rot Y: 0.04517713 Hand Rot Z: -0.005012611; Visible Hand Error: 0.546 randomnum: 162
 End: 145733.295 Start:  145732.767 Theta: 1.605703 Ball Pos X: -0.01123555 Ball Pos Y: -0.2 Ball Pos Z: 0.3217434 Hand Pos X: -0.02947734 Hand Pos Y: -0.1961805 Hand Pos Z: 0.3251852 Head Pos X: -0.006738096 Head Pos Y: -0.01534787 Head Pos Z: -0.02303338 Head Rot X: 0.12637 Head Rot Y: 0.045677 Hand Rot Z: -0.01022334; Invisible Hand Error: 2.844 randomnum: 57
 End: 145734.757 Start:  145734.256 Theta: 1.448623 Ball Pos X: 0.03923455 Ball Pos Y: -0.2 Ball Pos Z: 0.3195398 Hand Pos X: 0.0227008 Hand Pos Y: -0.2119901 Hand Pos Z: 0.3228036 Head Pos X: -0.006708384 Head Pos Y: -0.01450764 Head Pos Z: -0.02227533 Head Rot X: 0.1226468 Head Rot Y: 0.04181807 Hand Rot Z: -0.01005374; Invisible Hand Error: 2.864 randomnum: 27
 End: 145736.247 Start:  145735.760 Theta: 1.361357 Ball Pos X: 0.06693497 Ball Pos Y: -0.2 Ball Pos Z: 0.3149043 Hand Pos X: 0.05662692 Hand Pos Y: -0.1906356 Hand Pos Z: 0.3229975 Head Pos X: -0.003967583 Head Pos Y: -0.01406984 Head Pos Z: -0.02358425 Head Rot X: 0.1204893 Head Rot Y: 0.05109008 Hand Rot Z: -0.01497472; Invisible Hand Error: 2.434 randomnum: 80
 End: 145737.779 Start:  145737.180 Theta: 1.972222 Ball Pos X: -0.1257918 Ball Pos Y: -0.2 Ball Pos Z: 0.2963468 Hand Pos X: -0.1455922 Hand Pos Y: -0.1762992 Hand Pos Z: 0.2987159 Head Pos X: -0.006104231 Head Pos Y: -0.01393333 Head Pos Z: -0.02738762 Head Rot X: 0.1166113 Head Rot Y: 0.03204969 Hand Rot Z: -0.02297157; Invisible Hand Error: 4.682 randomnum: 47
 End: 145739.325 Start:  145738.852 Theta: 1.343904 Ball Pos X: 0.07242062 Ball Pos Y: -0.2 Ball Pos Z: 0.3136882 Hand Pos X: 0.08528893 Hand Pos Y: -0.1852036 Hand Pos Z: 0.3112151 Head Pos X: -0.009071827 Head Pos Y: -0.01376911 Head Pos Z: -0.02408266 Head Rot X: 0.1173961 Head Rot Y: 0.03714796 Hand Rot Z: -0.005927994; Visible Hand Error: 2.824 randomnum: 185
 End: 145740.787 Start:  145740.313 Theta: 1.37881 Ball Pos X: 0.06142893 Ball Pos Y: -0.2 Ball Pos Z: 0.3160245 Hand Pos X: 0.06299111 Hand Pos Y: -0.195978 Hand Pos Z: 0.3230017 Head Pos X: -0.008831769 Head Pos Y: -0.01376118 Head Pos Z: -0.02491999 Head Rot X: 0.1179717 Head Rot Y: 0.04034779 Hand Rot Z: -0.006278639; Visible Hand Error: 1.076 randomnum: 179
 End: 145742.333 Start:  145741.803 Theta: 1.186824 Ball Pos X: 0.1206006 Ball Pos Y: -0.2 Ball Pos Z: 0.2984971 Hand Pos X: 0.1171593 Hand Pos Y: -0.187909 Hand Pos Z: 0.3019536 Head Pos X: -0.01110828 Head Pos Y: -0.01256554 Head Pos Z: -0.02747047 Head Rot X: 0.1115653 Head Rot Y: 0.04492867 Hand Rot Z: 0.002235659; Invisible Hand Error: 1.858 randomnum: 23
 End: 145743.948 Start:  145743.404 Theta: 1.134464 Ball Pos X: 0.1360575 Ball Pos Y: -0.2 Ball Pos Z: 0.2917763 Hand Pos X: 0.1183814 Hand Pos Y: -0.1950482 Hand Pos Z: 0.3006867 Head Pos X: -0.009120464 Head Pos Y: -0.01302344 Head Pos Z: -0.02701628 Head Rot X: 0.113115 Head Rot Y: 0.04610968 Hand Rot Z: -0.003363764; Invisible Hand Error: 3.082 randomnum: 97
 End: 145745.688 Start:  145745.090 Theta: 1.972222 Ball Pos X: -0.1257918 Ball Pos Y: -0.2 Ball Pos Z: 0.2963468 Hand Pos X: -0.1265926 Hand Pos Y: -0.1784458 Hand Pos Z: 0.3089072 Head Pos X: -0.007503211 Head Pos Y: -0.01219432 Head Pos Z: -0.03145397 Head Rot X: 0.1085728 Head Rot Y: 0.03798727 Hand Rot Z: -0.02064019; Visible Hand Error: 3.776 randomnum: 121
 End: 145747.345 Start:  145746.732 Theta: 1.58825 Ball Pos X: -0.005618639 Ball Pos Y: -0.2 Ball Pos Z: 0.3218904 Hand Pos X: -0.03606732 Hand Pos Y: -0.2048843 Hand Pos Z: 0.320305 Head Pos X: -0.01018405 Head Pos Y: -0.01184644 Head Pos Z: -0.03013337 Head Rot X: 0.1071555 Head Rot Y: 0.03657044 Hand Rot Z: -0.006710737; Invisible Hand Error: 4.63 randomnum: 100
 End: 145748.807 Start:  145748.389 Theta: 1.32645 Ball Pos X: 0.07788421 Ball Pos Y: -0.2 Ball Pos Z: 0.3123765 Hand Pos X: 0.07393323 Hand Pos Y: -0.1977138 Hand Pos Z: 0.3198041 Head Pos X: -0.01157671 Head Pos Y: -0.01119366 Head Pos Z: -0.03046238 Head Rot X: 0.1049266 Head Rot Y: 0.03859878 Hand Rot Z: -0.003011981; Visible Hand Error: 1.151 randomnum: 106
 End: 145750.380 Start:  145749.809 Theta: 1.047198 Ball Pos X: 0.1609697 Ball Pos Y: -0.2 Ball Pos Z: 0.2788078 Hand Pos X: 0.1534406 Hand Pos Y: -0.1845866 Hand Pos Z: 0.2874471 Head Pos X: -0.01159996 Head Pos Y: -0.01082967 Head Pos Z: -0.03200376 Head Rot X: 0.101535 Head Rot Y: 0.04510387 Hand Rot Z: -0.0004803631; Invisible Hand Error: 2.839 randomnum: 89
 End: 145752.023 Start:  145751.453 Theta: 1.867502 Ball Pos X: -0.09412601 Ball Pos Y: -0.2 Ball Pos Z: 0.3078722 Hand Pos X: -0.1111079 Hand Pos Y: -0.1896711 Hand Pos Z: 0.3099487 Head Pos X: -0.01071045 Head Pos Y: -0.01156822 Head Pos Z: -0.03165197 Head Rot X: 0.1072379 Head Rot Y: 0.03952981 Hand Rot Z: -0.01018424; Invisible Hand Error: 3.014 randomnum: 19
 End: 145753.596 Start:  145753.137 Theta: 1.308997 Ball Pos X: 0.08332407 Ball Pos Y: -0.2 Ball Pos Z: 0.3109697 Hand Pos X: 0.08088502 Hand Pos Y: -0.2057964 Hand Pos Z: 0.3174705 Head Pos X: -0.01012397 Head Pos Y: -0.01031244 Head Pos Z: -0.03246045 Head Rot X: 0.1001483 Head Rot Y: 0.04421481 Hand Rot Z: -0.006413219; Visible Hand Error: 0.664 randomnum: 196
 End: 145755.240 Start:  145754.627 Theta: 1.989675 Ball Pos X: -0.1309446 Ball Pos Y: -0.2 Ball Pos Z: 0.2941063 Hand Pos X: -0.1285858 Hand Pos Y: -0.1859688 Hand Pos Z: 0.2957973 Head Pos X: -0.005214721 Head Pos Y: -0.01095918 Head Pos Z: -0.03283572 Head Rot X: 0.1029341 Head Rot Y: 0.04764277 Hand Rot Z: -0.02379484; Visible Hand Error: 1.932 randomnum: 148
 End: 145756.883 Start:  145756.270 Theta: 1.797689 Ball Pos X: -0.07242064 Ball Pos Y: -0.2 Ball Pos Z: 0.3136882 Hand Pos X: -0.07791708 Hand Pos Y: -0.1943357 Hand Pos Z: 0.3180011 Head Pos X: -0.0100683 Head Pos Y: -0.01110925 Head Pos Z: -0.0284555 Head Rot X: 0.1045674 Head Rot Y: 0.04068134 Hand Rot Z: -0.01020229; Visible Hand Error: 1.331 randomnum: 134
 End: 145758.387 Start:  145757.886 Theta: 1.099557 Ball Pos X: 0.1461575 Ball Pos Y: -0.2 Ball Pos Z: 0.2868502 Hand Pos X: 0.1268181 Hand Pos Y: -0.1830418 Hand Pos Z: 0.2966515 Head Pos X: -0.01609012 Head Pos Y: -0.01147889 Head Pos Z: -0.027354 Head Rot X: 0.1073135 Head Rot Y: 0.0375012 Hand Rot Z: 0.007217262; Visible Hand Error: 4.022 randomnum: 155
 End: 145759.960 Start:  145759.472 Theta: 1.762783 Ball Pos X: -0.06142896 Ball Pos Y: -0.2 Ball Pos Z: 0.3160245 Hand Pos X: -0.07549898 Hand Pos Y: -0.2004667 Hand Pos Z: 0.3262411 Head Pos X: -0.006433845 Head Pos Y: -0.01163857 Head Pos Z: -0.02972174 Head Rot X: 0.1087998 Head Rot Y: 0.05386355 Hand Rot Z: -0.01401574; Visible Hand Error: 1.973 randomnum: 192
 End: 145801.463 Start:  145800.990 Theta: 1.762783 Ball Pos X: -0.06142896 Ball Pos Y: -0.2 Ball Pos Z: 0.3160245 Hand Pos X: -0.06837028 Hand Pos Y: -0.202991 Hand Pos Z: 0.316669 Head Pos X: -0.006745607 Head Pos Y: -0.0108189 Head Pos Z: -0.03053856 Head Rot X: 0.1042216 Head Rot Y: 0.04938182 Hand Rot Z: -0.01077435; Visible Hand Error: 1.028 randomnum: 170
 End: 145803.162 Start:  145802.480 Theta: 1.954769 Ball Pos X: -0.1206007 Ball Pos Y: -0.2 Ball Pos Z: 0.2984971 Hand Pos X: -0.1231951 Hand Pos Y: -0.177104 Hand Pos Z: 0.300815 Head Pos X: -0.01296923 Head Pos Y: -0.01125187 Head Pos Z: -0.02616882 Head Rot X: 0.1071385 Head Rot Y: 0.04029715 Hand Rot Z: -0.003762071; Invisible Hand Error: 3.276 randomnum: 11
 End: 145804.820 Start:  145804.207 Theta: 1.989675 Ball Pos X: -0.1309446 Ball Pos Y: -0.2 Ball Pos Z: 0.2941063 Hand Pos X: -0.1361065 Hand Pos Y: -0.1892564 Hand Pos Z: 0.2964888 Head Pos X: -0.01396924 Head Pos Y: -0.01140985 Head Pos Z: -0.02590203 Head Rot X: 0.1073892 Head Rot Y: 0.03025327 Hand Rot Z: -0.004074268; Invisible Hand Error: 1.821 randomnum: 40
 End: 145806.475 Start:  145805.850 Theta: 2.024582 Ball Pos X: -0.141129 Ball Pos Y: -0.2 Ball Pos Z: 0.2893573 Hand Pos X: -0.1482792 Hand Pos Y: -0.1743843 Hand Pos Z: 0.2855232 Head Pos X: -0.00796023 Head Pos Y: -0.01226181 Head Pos Z: -0.02516234 Head Rot X: 0.1124998 Head Rot Y: 0.03135344 Hand Rot Z: -0.007695387; Invisible Hand Error: 3.614 randomnum: 42
 End: 145807.966 Start:  145807.507 Theta: 1.518436 Ball Pos X: 0.01684901 Ball Pos Y: -0.2 Ball Pos Z: 0.3214982 Hand Pos X: 0.02990761 Hand Pos Y: -0.1982555 Hand Pos Z: 0.3250629 Head Pos X: -0.01106676 Head Pos Y: -0.01153103 Head Pos Z: -0.02631021 Head Rot X: 0.1090393 Head Rot Y: 0.03222896 Hand Rot Z: 0.002802886; Visible Hand Error: 2.008 randomnum: 141
 End: 145809.568 Start:  145809.012 Theta: 1.867502 Ball Pos X: -0.09412601 Ball Pos Y: -0.2 Ball Pos Z: 0.3078722 Hand Pos X: -0.1100706 Hand Pos Y: -0.1890119 Hand Pos Z: 0.3052377 Head Pos X: -0.008966208 Head Pos Y: -0.01104672 Head Pos Z: -0.02507758 Head Rot X: 0.1059736 Head Rot Y: 0.0261846 Hand Rot Z: -0.008789923; Invisible Hand Error: 2.921 randomnum: 64
 End: 145811.056 Start:  145810.556 Theta: 1.815143 Ball Pos X: -0.07788423 Ball Pos Y: -0.2 Ball Pos Z: 0.3123765 Hand Pos X: -0.08547698 Hand Pos Y: -0.190526 Hand Pos Z: 0.3129615 Head Pos X: -0.005421251 Head Pos Y: -0.01125105 Head Pos Z: -0.02526033 Head Rot X: 0.1055691 Head Rot Y: 0.03078941 Hand Rot Z: -0.0149177; Visible Hand Error: 1.796 randomnum: 175
 End: 145812.547 Start:  145812.088 Theta: 1.518436 Ball Pos X: 0.01684901 Ball Pos Y: -0.2 Ball Pos Z: 0.3214982 Hand Pos X: 0.03178522 Hand Pos Y: -0.1926062 Hand Pos Z: 0.3245466 Head Pos X: -0.01318032 Head Pos Y: -0.0112329 Head Pos Z: -0.02443814 Head Rot X: 0.1088343 Head Rot Y: 0.02695131 Hand Rot Z: 0.00700793; Invisible Hand Error: 2.562 randomnum: 22
 End: 145814.092 Start:  145813.591 Theta: 1.867502 Ball Pos X: -0.09412601 Ball Pos Y: -0.2 Ball Pos Z: 0.3078722 Hand Pos X: -0.09131503 Hand Pos Y: -0.1831451 Hand Pos Z: 0.3123951 Head Pos X: -0.008493006 Head Pos Y: -0.01180169 Head Pos Z: -0.02501762 Head Rot X: 0.1094222 Head Rot Y: 0.03035416 Hand Rot Z: -0.007483353; Visible Hand Error: 2.556 randomnum: 147
 End: 145815.889 Start:  145815.388 Theta: 1.082104 Ball Pos X: 0.1511414 Ball Pos Y: -0.2 Ball Pos Z: 0.2842557 Hand Pos X: 0.1292815 Hand Pos Y: -0.1797077 Hand Pos Z: 0.2944333 Head Pos X: -0.01621994 Head Pos Y: -0.01097496 Head Pos Z: -0.02766824 Head Rot X: 0.1036807 Head Rot Y: 0.03163101 Hand Rot Z: 0.01209651; Visible Hand Error: 4.55 randomnum: 189
 End: 145817.434 Start:  145816.961 Theta: 1.570796 Ball Pos X: -1.407242E-08 Ball Pos Y: -0.2 Ball Pos Z: 0.3219395 Hand Pos X: -0.006764077 Hand Pos Y: -0.202217 Hand Pos Z: 0.3264427 Head Pos X: -0.008499295 Head Pos Y: -0.009439528 Head Pos Z: -0.02749145 Head Rot X: 0.09819794 Head Rot Y: 0.03538902 Hand Rot Z: -0.01581891; Visible Hand Error: 1.012 randomnum: 200
 End: 145819.049 Start:  145818.590 Theta: 1.186824 Ball Pos X: 0.1206006 Ball Pos Y: -0.2 Ball Pos Z: 0.2984971 Hand Pos X: 0.1146246 Hand Pos Y: -0.1926495 Hand Pos Z: 0.3043423 Head Pos X: -0.01091507 Head Pos Y: -0.008156836 Head Pos Z: -0.03345823 Head Rot X: 0.08815397 Head Rot Y: 0.04139839 Hand Rot Z: -0.006574648; Visible Hand Error: 1.678 randomnum: 146
 End: 145820.594 Start:  145820.135 Theta: 1.343904 Ball Pos X: 0.07242062 Ball Pos Y: -0.2 Ball Pos Z: 0.3136882 Hand Pos X: 0.06868908 Hand Pos Y: -0.1923775 Hand Pos Z: 0.3172023 Head Pos X: -0.01048008 Head Pos Y: -0.008786842 Head Pos Z: -0.03191066 Head Rot X: 0.09145382 Head Rot Y: 0.03893276 Hand Rot Z: -0.00680441; Visible Hand Error: 1.367 randomnum: 171
 End: 145822.237 Start:  145821.667 Theta: 1.989675 Ball Pos X: -0.1309446 Ball Pos Y: -0.2 Ball Pos Z: 0.2941063 Hand Pos X: -0.1368018 Hand Pos Y: -0.1975845 Hand Pos Z: 0.2969114 Head Pos X: -0.00660789 Head Pos Y: -0.008964702 Head Pos Z: -0.03149295 Head Rot X: 0.0929506 Head Rot Y: 0.03153641 Hand Rot Z: -0.01610976; Visible Hand Error: 0.942 randomnum: 125
 End: 145823.769 Start:  145823.254 Theta: 1.396263 Ball Pos X: 0.05590418 Ball Pos Y: -0.2 Ball Pos Z: 0.3170485 Hand Pos X: 0.06515688 Hand Pos Y: -0.1933443 Hand Pos Z: 0.3166372 Head Pos X: -0.01375982 Head Pos Y: -0.009531274 Head Pos Z: -0.02813244 Head Rot X: 0.09690875 Head Rot Y: 0.03148459 Hand Rot Z: 0.003065236; Invisible Hand Error: 1.693 randomnum: 58
 End: 145825.370 Start:  145824.813 Theta: 2.059489 Ball Pos X: -0.1511414 Ball Pos Y: -0.2 Ball Pos Z: 0.2842557 Hand Pos X: -0.1538785 Hand Pos Y: -0.1874503 Hand Pos Z: 0.2842012 Head Pos X: -0.009708434 Head Pos Y: -0.009828344 Head Pos Z: -0.02704525 Head Rot X: 0.09980236 Head Rot Y: 0.03200853 Hand Rot Z: -0.01227297; Invisible Hand Error: 1.775 randomnum: 85
 End: 145826.903 Start:  145826.429 Theta: 1.553343 Ball Pos X: 0.005618611 Ball Pos Y: -0.2 Ball Pos Z: 0.3218904 Hand Pos X: 0.007057559 Hand Pos Y: -0.2018948 Hand Pos Z: 0.3253725 Head Pos X: -0.01264107 Head Pos Y: -0.01017217 Head Pos Z: -0.02794421 Head Rot X: 0.09927756 Head Rot Y: 0.03267967 Hand Rot Z: -0.0008284132; Visible Hand Error: 0.209 randomnum: 177
 End: 145828.601 Start:  145828.016 Theta: 1.989675 Ball Pos X: -0.1309446 Ball Pos Y: -0.2 Ball Pos Z: 0.2941063 Hand Pos X: -0.1368646 Hand Pos Y: -0.1652535 Hand Pos Z: 0.2919628 Head Pos X: -0.01374838 Head Pos Y: -0.009856984 Head Pos Z: -0.02736115 Head Rot X: 0.09901985 Head Rot Y: 0.02543844 Hand Rot Z: -0.002936698; Invisible Hand Error: 4.814 randomnum: 37
 End: 145830.147 Start:  145829.673 Theta: 1.623156 Ball Pos X: -0.01684904 Ball Pos Y: -0.2 Ball Pos Z: 0.3214982 Hand Pos X: -0.02989411 Hand Pos Y: -0.199194 Hand Pos Z: 0.327796 Head Pos X: -0.01674584 Head Pos Y: -0.008130208 Head Pos Z: -0.03085065 Head Rot X: 0.08974608 Head Rot Y: 0.02640823 Hand Rot Z: 0.004554182; Visible Hand Error: 2 randomnum: 186
 End: 145831.734 Start:  145831.176 Theta: 1.099557 Ball Pos X: 0.1461575 Ball Pos Y: -0.2 Ball Pos Z: 0.2868502 Hand Pos X: 0.1443213 Hand Pos Y: -0.1755428 Hand Pos Z: 0.2880176 Head Pos X: -0.01503485 Head Pos Y: -0.009064823 Head Pos Z: -0.03045368 Head Rot X: 0.09056467 Head Rot Y: 0.0332664 Hand Rot Z: 0.005796411; Invisible Hand Error: 3.281 randomnum: 20
 End: 145833.349 Start:  145832.834 Theta: 1.832596 Ball Pos X: -0.0833241 Ball Pos Y: -0.2 Ball Pos Z: 0.3109697 Hand Pos X: -0.09994984 Hand Pos Y: -0.1763703 Hand Pos Z: 0.3104411 Head Pos X: -0.01106825 Head Pos Y: -0.008216292 Head Pos Z: -0.03278303 Head Rot X: 0.08761364 Head Rot Y: 0.03081843 Hand Rot Z: -0.009372917; Invisible Hand Error: 4.235 randomnum: 59
 End: 145835.006 Start:  145834.435 Theta: 2.024582 Ball Pos X: -0.141129 Ball Pos Y: -0.2 Ball Pos Z: 0.2893573 Hand Pos X: -0.1671705 Hand Pos Y: -0.2006653 Hand Pos Z: 0.2843477 Head Pos X: -0.01355481 Head Pos Y: -0.008224368 Head Pos Z: -0.03328669 Head Rot X: 0.09168404 Head Rot Y: 0.0218102 Hand Rot Z: -0.008772926; Visible Hand Error: 3.83 randomnum: 127
 End: 145836.552 Start:  145836.010 Theta: 1.53589 Ball Pos X: 0.01123552 Ball Pos Y: -0.2 Ball Pos Z: 0.3217434 Hand Pos X: -0.008633837 Hand Pos Y: -0.1859843 Hand Pos Z: 0.330905 Head Pos X: -0.01072207 Head Pos Y: -0.008804083 Head Pos Z: -0.03131914 Head Rot X: 0.09112252 Head Rot Y: 0.03444051 Hand Rot Z: -0.0108093; Invisible Hand Error: 3.924 randomnum: 68
 End: 145838.069 Start:  145837.568 Theta: 1.658063 Ball Pos X: -0.02805888 Ball Pos Y: -0.2 Ball Pos Z: 0.3207144 Hand Pos X: -0.0455566 Hand Pos Y: -0.1856893 Hand Pos Z: 0.323042 Head Pos X: -0.01045012 Head Pos Y: -0.008766696 Head Pos Z: -0.03099024 Head Rot X: 0.09180229 Head Rot Y: 0.03525403 Hand Rot Z: -0.01221511; Invisible Hand Error: 3.408 randomnum: 26
 End: 145839.545 Start:  145839.113 Theta: 1.727876 Ball Pos X: -0.05036242 Ball Pos Y: -0.2 Ball Pos Z: 0.3179759 Hand Pos X: -0.04934267 Hand Pos Y: -0.1713653 Hand Pos Z: 0.3168559 Head Pos X: -0.009196937 Head Pos Y: -0.009609267 Head Pos Z: -0.02902114 Head Rot X: 0.0958131 Head Rot Y: 0.03344377 Hand Rot Z: -0.01241289; Invisible Hand Error: 3.733 randomnum: 70
 End: 145841.118 Start:  145840.631 Theta: 1.710423 Ball Pos X: -0.04480534 Ball Pos Y: -0.2 Ball Pos Z: 0.3188064 Hand Pos X: -0.04791072 Hand Pos Y: -0.1820019 Hand Pos Z: 0.3254927 Head Pos X: -0.009046137 Head Pos Y: -0.009381309 Head Pos Z: -0.03036106 Head Rot X: 0.09577626 Head Rot Y: 0.03485717 Hand Rot Z: -0.006740992; Invisible Hand Error: 2.917 randomnum: 87
 End: 145842.677 Start:  145842.149 Theta: 1.972222 Ball Pos X: -0.1257918 Ball Pos Y: -0.2 Ball Pos Z: 0.2963468 Hand Pos X: -0.1365109 Hand Pos Y: -0.1951092 Hand Pos Z: 0.2975398 Head Pos X: -0.01285201 Head Pos Y: -0.008776203 Head Pos Z: -0.03167617 Head Rot X: 0.09202023 Head Rot Y: 0.02818932 Hand Rot Z: -0.002746218; Visible Hand Error: 1.757 randomnum: 130
 End: 145844.223 Start:  145843.680 Theta: 1.797689 Ball Pos X: -0.07242064 Ball Pos Y: -0.2 Ball Pos Z: 0.3136882 Hand Pos X: -0.08733518 Hand Pos Y: -0.186734 Hand Pos Z: 0.3183208 Head Pos X: -0.006969333 Head Pos Y: -0.008243442 Head Pos Z: -0.03591526 Head Rot X: 0.08850522 Head Rot Y: 0.03059867 Hand Rot Z: -0.01243387; Visible Hand Error: 3.097 randomnum: 140
 End: 145845.699 Start:  145845.240 Theta: 1.343904 Ball Pos X: 0.07242062 Ball Pos Y: -0.2 Ball Pos Z: 0.3136882 Hand Pos X: 0.07375544 Hand Pos Y: -0.1882264 Hand Pos Z: 0.32132 Head Pos X: -0.01155487 Head Pos Y: -0.008541778 Head Pos Z: -0.03139973 Head Rot X: 0.08982953 Head Rot Y: 0.03505829 Hand Rot Z: -0.00160797; Invisible Hand Error: 2.127 randomnum: 35
 End: 145847.231 Start:  145846.715 Theta: 1.151917 Ball Pos X: 0.1309446 Ball Pos Y: -0.2 Ball Pos Z: 0.2941063 Hand Pos X: 0.1305763 Hand Pos Y: -0.190412 Hand Pos Z: 0.3006854 Head Pos X: -0.01297554 Head Pos Y: -0.008048147 Head Pos Z: -0.03213775 Head Rot X: 0.08890134 Head Rot Y: 0.03599115 Hand Rot Z: 0.00165636; Visible Hand Error: 1.758 randomnum: 123
 End: 145848.832 Start:  145848.248 Theta: 1.954769 Ball Pos X: -0.1206007 Ball Pos Y: -0.2 Ball Pos Z: 0.2984971 Hand Pos X: -0.1210445 Hand Pos Y: -0.1962195 Hand Pos Z: 0.2984479 Head Pos X: -0.008974612 Head Pos Y: -0.008169577 Head Pos Z: -0.03619313 Head Rot X: 0.08900275 Head Rot Y: 0.03164111 Hand Rot Z: -0.01180027; Visible Hand Error: 0.502 randomnum: 131
 End: 145850.322 Start:  145849.807 Theta: 1.692969 Ball Pos X: -0.03923457 Ball Pos Y: -0.2 Ball Pos Z: 0.3195398 Hand Pos X: -0.03414283 Hand Pos Y: -0.185211 Hand Pos Z: 0.32046 Head Pos X: -0.01168546 Head Pos Y: -0.009304643 Head Pos Z: -0.02812922 Head Rot X: 0.09551418 Head Rot Y: 0.0305452 Hand Rot Z: -0.005442332; Invisible Hand Error: 2.116 randomnum: 61
 End: 145851.811 Start:  145851.255 Theta: 1.169371 Ball Pos X: 0.1257918 Ball Pos Y: -0.2 Ball Pos Z: 0.2963468 Hand Pos X: 0.1449863 Hand Pos Y: -0.181159 Hand Pos Z: 0.288254 Head Pos X: -0.0126197 Head Pos Y: -0.008835226 Head Pos Z: -0.03078628 Head Rot X: 0.09146716 Head Rot Y: 0.03917582 Hand Rot Z: 0.002407245; Invisible Hand Error: 4.073 randomnum: 4
 End: 145853.315 Start:  145852.828 Theta: 1.570796 Ball Pos X: -1.407242E-08 Ball Pos Y: -0.2 Ball Pos Z: 0.3219395 Hand Pos X: 0.0001984462 Hand Pos Y: -0.2016779 Hand Pos Z: 0.3317058 Head Pos X: -0.009598374 Head Pos Y: -0.009806409 Head Pos Z: -0.02954793 Head Rot X: 0.09557535 Head Rot Y: 0.03845955 Hand Rot Z: -0.007715836; Visible Hand Error: 0.551 randomnum: 126
 End: 145854.847 Start:  145854.305 Theta: 1.832596 Ball Pos X: -0.0833241 Ball Pos Y: -0.2 Ball Pos Z: 0.3109697 Hand Pos X: -0.07278463 Hand Pos Y: -0.191343 Hand Pos Z: 0.3243138 Head Pos X: -0.01051503 Head Pos Y: -0.00796397 Head Pos Z: -0.03169775 Head Rot X: 0.08819965 Head Rot Y: 0.03665856 Hand Rot Z: -0.009418665; Visible Hand Error: 2.786 randomnum: 183
 End: 145856.448 Start:  145855.919 Theta: 1.570796 Ball Pos X: -1.407242E-08 Ball Pos Y: -0.2 Ball Pos Z: 0.3219395 Hand Pos X: 0.003950492 Hand Pos Y: -0.2045962 Hand Pos Z: 0.328269 Head Pos X: -0.009985894 Head Pos Y: -0.00764446 Head Pos Z: -0.03139019 Head Rot X: 0.08613723 Head Rot Y: 0.03780138 Hand Rot Z: -0.0100601; Invisible Hand Error: 0.591 randomnum: 71
 End: 145857.869 Start:  145857.395 Theta: 1.396263 Ball Pos X: 0.05590418 Ball Pos Y: -0.2 Ball Pos Z: 0.3170485 Hand Pos X: 0.07048754 Hand Pos Y: -0.1919554 Hand Pos Z: 0.3243769 Head Pos X: -0.01276013 Head Pos Y: -0.007246718 Head Pos Z: -0.03478062 Head Rot X: 0.08240472 Head Rot Y: 0.03974266 Hand Rot Z: -0.003184807; Visible Hand Error: 2.652 randomnum: 145
 End: 145859.581 Start:  145858.886 Theta: 2.007129 Ball Pos X: -0.1360575 Ball Pos Y: -0.2 Ball Pos Z: 0.2917762 Hand Pos X: -0.1468047 Hand Pos Y: -0.1797091 Hand Pos Z: 0.2888107 Head Pos X: -0.01741877 Head Pos Y: -0.00819613 Head Pos Z: -0.0311693 Head Rot X: 0.09164871 Head Rot Y: 0.03057332 Hand Rot Z: -0.0008762591; Invisible Hand Error: 3.292 randomnum: 50
 End: 145901.126 Start:  145900.584 Theta: 1.832596 Ball Pos X: -0.0833241 Ball Pos Y: -0.2 Ball Pos Z: 0.3109697 Hand Pos X: -0.0666655 Hand Pos Y: -0.1890407 Hand Pos Z: 0.3187298 Head Pos X: -0.01057315 Head Pos Y: -0.00813666 Head Pos Z: -0.02910292 Head Rot X: 0.08644558 Head Rot Y: 0.03539715 Hand Rot Z: -0.0117214; Invisible Hand Error: 3.224 randomnum: 29
 End: 145902.603 Start:  145902.102 Theta: 1.37881 Ball Pos X: 0.06142893 Ball Pos Y: -0.2 Ball Pos Z: 0.3160245 Hand Pos X: 0.07040799 Hand Pos Y: -0.192725 Hand Pos Z: 0.3257458 Head Pos X: -0.01047534 Head Pos Y: -0.008104339 Head Pos Z: -0.02975416 Head Rot X: 0.08673455 Head Rot Y: 0.03958124 Hand Rot Z: -0.005006893; Visible Hand Error: 2.08 randomnum: 173
 End: 145904.107 Start:  145903.577 Theta: 1.413717 Ball Pos X: 0.0503624 Ball Pos Y: -0.2 Ball Pos Z: 0.3179759 Hand Pos X: 0.05002478 Hand Pos Y: -0.1949815 Hand Pos Z: 0.3260404 Head Pos X: -0.01182327 Head Pos Y: -0.0069561 Head Pos Z: -0.03156769 Head Rot X: 0.08358827 Head Rot Y: 0.04074275 Hand Rot Z: -0.004866637; Visible Hand Error: 1.284 randomnum: 118
 End: 145906.181 Start:  145905.708 Theta: 1.204277 Ball Pos X: 0.1153728 Ball Pos Y: -0.2 Ball Pos Z: 0.3005564 Hand Pos X: 0.1230469 Hand Pos Y: -0.195342 Hand Pos Z: 0.3118889 Head Pos X: -0.01451144 Head Pos Y: -0.006774187 Head Pos Z: -0.0333575 Head Rot X: 0.08129998 Head Rot Y: 0.04139436 Hand Rot Z: 0.0004218143; Visible Hand Error: 1.687 randomnum: 142
 End: 145907.699 Start:  145907.156 Theta: 1.518436 Ball Pos X: 0.01684901 Ball Pos Y: -0.2 Ball Pos Z: 0.3214982 Hand Pos X: 0.01654343 Hand Pos Y: -0.1900634 Hand Pos Z: 0.321465 Head Pos X: -0.0111593 Head Pos Y: -0.006842256 Head Pos Z: -0.0327369 Head Rot X: 0.08131751 Head Rot Y: 0.04025471 Hand Rot Z: -0.009649402; Visible Hand Error: 1.291 randomnum: 124
 End: 145909.244 Start:  145908.729 Theta: 1.675516 Ball Pos X: -0.03365185 Ball Pos Y: -0.2 Ball Pos Z: 0.3201759 Hand Pos X: -0.03926346 Hand Pos Y: -0.2074907 Hand Pos Z: 0.3260368 Head Pos X: -0.01117942 Head Pos Y: -0.00768964 Head Pos Z: -0.03211999 Head Rot X: 0.08580403 Head Rot Y: 0.04093296 Hand Rot Z: -0.006574199; Visible Hand Error: 0.854 randomnum: 167
 End: 145910.790 Start:  145910.247 Theta: 1.867502 Ball Pos X: -0.09412601 Ball Pos Y: -0.2 Ball Pos Z: 0.3078722 Hand Pos X: -0.09929785 Hand Pos Y: -0.2084223 Hand Pos Z: 0.3151659 Head Pos X: -0.001634955 Head Pos Y: -0.008548975 Head Pos Z: -0.03616476 Head Rot X: 0.08702433 Head Rot Y: 0.05073906 Hand Rot Z: -0.02837617; Visible Hand Error: 0.57 randomnum: 105
 End: 145912.405 Start:  145911.876 Theta: 1.43117 Ball Pos X: 0.04480531 Ball Pos Y: -0.2 Ball Pos Z: 0.3188064 Hand Pos X: 0.05430876 Hand Pos Y: -0.2097751 Hand Pos Z: 0.3249692 Head Pos X: -0.005733043 Head Pos Y: -0.006932065 Head Pos Z: -0.03255856 Head Rot X: 0.08068453 Head Rot Y: 0.03558443 Hand Rot Z: -0.01227419; Visible Hand Error: 1.41 randomnum: 133
 End: 145914.061 Start:  145913.435 Theta: 1.797689 Ball Pos X: -0.07242064 Ball Pos Y: -0.2 Ball Pos Z: 0.3136882 Hand Pos X: -0.07990698 Hand Pos Y: -0.1824723 Hand Pos Z: 0.3126188 Head Pos X: -0.006962717 Head Pos Y: -0.007933542 Head Pos Z: -0.03324378 Head Rot X: 0.08612911 Head Rot Y: 0.04890724 Hand Rot Z: -0.0157963; Invisible Hand Error: 2.627 randomnum: 21
 End: 145915.649 Start:  145915.107 Theta: 1.204277 Ball Pos X: 0.1153728 Ball Pos Y: -0.2 Ball Pos Z: 0.3005564 Hand Pos X: 0.135065 Hand Pos Y: -0.1945882 Hand Pos Z: 0.2996547 Head Pos X: -0.01308599 Head Pos Y: -0.006599292 Head Pos Z: -0.03367472 Head Rot X: 0.07866472 Head Rot Y: 0.0391789 Hand Rot Z: 0.004611383; Visible Hand Error: 3.046 randomnum: 117
 End: 145917.111 Start:  145916.624 Theta: 1.256637 Ball Pos X: 0.09948476 Ball Pos Y: -0.2 Ball Pos Z: 0.3061826 Hand Pos X: 0.09787843 Hand Pos Y: -0.201668 Hand Pos Z: 0.3117052 Head Pos X: -0.01238003 Head Pos Y: -0.007354483 Head Pos Z: -0.03273177 Head Rot X: 0.08250178 Head Rot Y: 0.03742937 Hand Rot Z: 0.0003378106; Visible Hand Error: 0.509 randomnum: 172
 End: 145918.643 Start:  145918.113 Theta: 1.134464 Ball Pos X: 0.1360575 Ball Pos Y: -0.2 Ball Pos Z: 0.2917763 Hand Pos X: 0.1322952 Hand Pos Y: -0.1919356 Hand Pos Z: 0.300267 Head Pos X: -0.01493609 Head Pos Y: -0.00686124 Head Pos Z: -0.03321326 Head Rot X: 0.08145006 Head Rot Y: 0.03675713 Hand Rot Z: 0.005471597; Invisible Hand Error: 1.849 randomnum: 79
 End: 145920.146 Start:  145919.631 Theta: 1.308997 Ball Pos X: 0.08332407 Ball Pos Y: -0.2 Ball Pos Z: 0.3109697 Hand Pos X: 0.04900986 Hand Pos Y: -0.2100752 Hand Pos Z: 0.3313779 Head Pos X: -0.01393601 Head Pos Y: -0.007255629 Head Pos Z: -0.03254914 Head Rot X: 0.08353293 Head Rot Y: 0.03894235 Hand Rot Z: 0.001180201; Invisible Hand Error: 5.592 randomnum: 91
 End: 145921.636 Start:  145921.150 Theta: 1.064651 Ball Pos X: 0.1560793 Ball Pos Y: -0.2 Ball Pos Z: 0.2815746 Hand Pos X: 0.1589976 Hand Pos Y: -0.1965991 Hand Pos Z: 0.2816115 Head Pos X: -0.01485726 Head Pos Y: -0.006821245 Head Pos Z: -0.03361237 Head Rot X: 0.0797129 Head Rot Y: 0.03843423 Hand Rot Z: 0.004800518; Visible Hand Error: 0.673 randomnum: 165
 End: 145923.140 Start:  145922.611 Theta: 1.605703 Ball Pos X: -0.01123555 Ball Pos Y: -0.2 Ball Pos Z: 0.3217434 Hand Pos X: -0.03268707 Hand Pos Y: -0.2079508 Hand Pos Z: 0.3251087 Head Pos X: -0.01289904 Head Pos Y: -0.007118553 Head Pos Z: -0.03094614 Head Rot X: 0.08323394 Head Rot Y: 0.04308014 Hand Rot Z: -0.005442247; Invisible Hand Error: 3.228 randomnum: 12
 End: 145925.201 Start:  145924.103 Theta: 2.059489 Ball Pos X: -0.1511414 Ball Pos Y: -0.2 Ball Pos Z: 0.2842557 Hand Pos X: -0.1517569 Hand Pos Y: -0.2044277 Hand Pos Z: 0.2844678 Head Pos X: -0.01387152 Head Pos Y: -0.007315651 Head Pos Z: -0.03181028 Head Rot X: 0.0831288 Head Rot Y: 0.03419403 Hand Rot Z: -0.001466999; Visible Hand Error: 0.531 randomnum: 164
 End: 145926.649 Start:  145926.175 Theta: 1.762783 Ball Pos X: -0.06142896 Ball Pos Y: -0.2 Ball Pos Z: 0.3160245 Hand Pos X: -0.06445859 Hand Pos Y: -0.1902834 Hand Pos Z: 0.3240752 Head Pos X: -0.01842892 Head Pos Y: -0.006808862 Head Pos Z: -0.03234494 Head Rot X: 0.08017931 Head Rot Y: 0.02711259 Hand Rot Z: 0.008337285; Visible Hand Error: 1.925 randomnum: 174
 End: 145928.153 Start:  145927.707 Theta: 1.396263 Ball Pos X: 0.05590418 Ball Pos Y: -0.2 Ball Pos Z: 0.3170485 Hand Pos X: 0.06214612 Hand Pos Y: -0.2034966 Hand Pos Z: 0.3228494 Head Pos X: -0.02072465 Head Pos Y: -0.006567761 Head Pos Z: -0.03220224 Head Rot X: 0.08120795 Head Rot Y: 0.02871825 Hand Rot Z: 0.01136511; Visible Hand Error: 0.767 randomnum: 120
 End: 145929.628 Start:  145929.141 Theta: 1.204277 Ball Pos X: 0.1153728 Ball Pos Y: -0.2 Ball Pos Z: 0.3005564 Hand Pos X: 0.1128377 Hand Pos Y: -0.1912021 Hand Pos Z: 0.3102103 Head Pos X: -0.02189481 Head Pos Y: -0.006660029 Head Pos Z: -0.03375578 Head Rot X: 0.07976992 Head Rot Y: 0.03140397 Hand Rot Z: 0.01526871; Invisible Hand Error: 1.97 randomnum: 55
 End: 145931.118 Start:  145930.645 Theta: 1.658063 Ball Pos X: -0.02805888 Ball Pos Y: -0.2 Ball Pos Z: 0.3207144 Hand Pos X: -0.03251157 Hand Pos Y: -0.1798495 Hand Pos Z: 0.3288567 Head Pos X: -0.01623979 Head Pos Y: -0.008083791 Head Pos Z: -0.03256595 Head Rot X: 0.08897999 Head Rot Y: 0.03559829 Hand Rot Z: 0.00188676; Invisible Hand Error: 3.34 randomnum: 53
 End: 145932.650 Start:  145932.093 Theta: 1.047198 Ball Pos X: 0.1609697 Ball Pos Y: -0.2 Ball Pos Z: 0.2788078 Hand Pos X: 0.1765573 Hand Pos Y: -0.1857232 Hand Pos Z: 0.2718541 Head Pos X: -0.01601124 Head Pos Y: -0.008081779 Head Pos Z: -0.03019607 Head Rot X: 0.08877923 Head Rot Y: 0.04648149 Hand Rot Z: 0.007086761; Invisible Hand Error: 3.287 randomnum: 15
 End: 145934.140 Start:  145933.667 Theta: 1.413717 Ball Pos X: 0.0503624 Ball Pos Y: -0.2 Ball Pos Z: 0.3179759 Hand Pos X: 0.04866523 Hand Pos Y: -0.1895475 Hand Pos Z: 0.3237752 Head Pos X: -0.01153049 Head Pos Y: -0.008188143 Head Pos Z: -0.02946877 Head Rot X: 0.08896247 Head Rot Y: 0.04333439 Hand Rot Z: -0.004012697; Visible Hand Error: 1.824 randomnum: 115
 End: 145935.727 Start:  145935.114 Theta: 1.867502 Ball Pos X: -0.09412601 Ball Pos Y: -0.2 Ball Pos Z: 0.3078722 Hand Pos X: -0.1100608 Hand Pos Y: -0.1779321 Hand Pos Z: 0.3032926 Head Pos X: -0.012986 Head Pos Y: -0.007311508 Head Pos Z: -0.03718209 Head Rot X: 0.08144159 Head Rot Y: 0.03751678 Hand Rot Z: -0.006284548; Invisible Hand Error: 3.912 randomnum: 9
 End: 145937.385 Start:  145936.743 Theta: 1.902409 Ball Pos X: -0.1048133 Ball Pos Y: -0.2 Ball Pos Z: 0.3043997 Hand Pos X: -0.1182876 Hand Pos Y: -0.1897636 Hand Pos Z: 0.3042606 Head Pos X: -0.01958105 Head Pos Y: -0.009035155 Head Pos Z: -0.03302824 Head Rot X: 0.09006239 Head Rot Y: 0.02465446 Hand Rot Z: 0.008096025; Invisible Hand Error: 2.554 randomnum: 38
 End: 145939.055 Start:  145938.428 Theta: 1.082104 Ball Pos X: 0.1511414 Ball Pos Y: -0.2 Ball Pos Z: 0.2842557 Hand Pos X: 0.1711688 Hand Pos Y: -0.1754064 Hand Pos Z: 0.2719679 Head Pos X: -0.01609841 Head Pos Y: -0.008943945 Head Pos Z: -0.03038704 Head Rot X: 0.09311266 Head Rot Y: 0.03522499 Hand Rot Z: 0.009571817; Invisible Hand Error: 4.842 randomnum: 56
 End: 145940.614 Start:  145940.086 Theta: 1.134464 Ball Pos X: 0.1360575 Ball Pos Y: -0.2 Ball Pos Z: 0.2917763 Hand Pos X: 0.1475662 Hand Pos Y: -0.1854448 Hand Pos Z: 0.2948482 Head Pos X: -0.01658109 Head Pos Y: -0.009065494 Head Pos Z: -0.03149557 Head Rot X: 0.09115288 Head Rot Y: 0.03906726 Hand Rot Z: 0.006741743; Visible Hand Error: 2.844 randomnum: 102
 End: 145942.271 Start:  145941.714 Theta: 1.58825 Ball Pos X: -0.005618639 Ball Pos Y: -0.2 Ball Pos Z: 0.3218904 Hand Pos X: -0.007247284 Hand Pos Y: -0.2007012 Hand Pos Z: 0.3360968 Head Pos X: -0.01321036 Head Pos Y: -0.008583695 Head Pos Z: -0.03104424 Head Rot X: 0.09077758 Head Rot Y: 0.03925182 Hand Rot Z: -0.004865827; Visible Hand Error: 1.032 randomnum: 149
 End: 145943.831 Start:  145943.274 Theta: 1.553343 Ball Pos X: 0.005618611 Ball Pos Y: -0.2 Ball Pos Z: 0.3218904 Hand Pos X: 0.008492321 Hand Pos Y: -0.1957794 Hand Pos Z: 0.3307256 Head Pos X: -0.0154973 Head Pos Y: -0.008443996 Head Pos Z: -0.0313437 Head Rot X: 0.08743409 Head Rot Y: 0.03858997 Hand Rot Z: 0.0006435146; Visible Hand Error: 1.298 randomnum: 144
 End: 145945.488 Start:  145944.875 Theta: 1.954769 Ball Pos X: -0.1206007 Ball Pos Y: -0.2 Ball Pos Z: 0.2984971 Hand Pos X: -0.1172429 Hand Pos Y: -0.1914374 Hand Pos Z: 0.3055574 Head Pos X: -0.01971549 Head Pos Y: -0.008275807 Head Pos Z: -0.03078628 Head Rot X: 0.087527 Head Rot Y: 0.02837778 Hand Rot Z: 0.0008533685; Invisible Hand Error: 1.752 randomnum: 32
 End: 145947.144 Start:  145946.588 Theta: 1.186824 Ball Pos X: 0.1206006 Ball Pos Y: -0.2 Ball Pos Z: 0.2984971 Hand Pos X: 0.1193545 Hand Pos Y: -0.1939121 Hand Pos Z: 0.3082545 Head Pos X: -0.013998 Head Pos Y: -0.007924601 Head Pos Z: -0.03252387 Head Rot X: 0.0871695 Head Rot Y: 0.04123263 Hand Rot Z: 0.001336438; Invisible Hand Error: 1.619 randomnum: 90
 End: 145948.607 Start:  145948.189 Theta: 1.48353 Ball Pos X: 0.02805885 Ball Pos Y: -0.2 Ball Pos Z: 0.3207144 Hand Pos X: 0.01288542 Hand Pos Y: -0.2195244 Hand Pos Z: 0.3274873 Head Pos X: -0.0139865 Head Pos Y: -0.008660361 Head Pos Z: -0.03079164 Head Rot X: 0.08977179 Head Rot Y: 0.04236279 Hand Rot Z: -0.002076106; Invisible Hand Error: 3.031 randomnum: 72
 End: 145950.180 Start:  145949.665 Theta: 1.308997 Ball Pos X: 0.08332407 Ball Pos Y: -0.2 Ball Pos Z: 0.3109697 Hand Pos X: 0.0725242 Hand Pos Y: -0.2092195 Hand Pos Z: 0.3220558 Head Pos X: -0.01225853 Head Pos Y: -0.007994816 Head Pos Z: -0.03243709 Head Rot X: 0.08579521 Head Rot Y: 0.04595565 Hand Rot Z: -0.005281691; Visible Hand Error: 2.023 randomnum: 103
 End: 145951.684 Start:  145951.266 Theta: 1.570796 Ball Pos X: -1.407242E-08 Ball Pos Y: -0.2 Ball Pos Z: 0.3219395 Hand Pos X: 0.002477624 Hand Pos Y: -0.2041461 Hand Pos Z: 0.3269225 Head Pos X: -0.01075333 Head Pos Y: -0.009116754 Head Pos Z: -0.03118789 Head Rot X: 0.08986326 Head Rot Y: 0.04687989 Hand Rot Z: -0.008649058; Invisible Hand Error: 0.391 randomnum: 73
 End: 145953.188 Start:  145952.756 Theta: 1.797689 Ball Pos X: -0.07242064 Ball Pos Y: -0.2 Ball Pos Z: 0.3136882 Hand Pos X: -0.05431813 Hand Pos Y: -0.1976336 Hand Pos Z: 0.3186589 Head Pos X: -0.008817166 Head Pos Y: -0.009815902 Head Pos Z: -0.02725029 Head Rot X: 0.09731117 Head Rot Y: 0.0405766 Hand Rot Z: -0.01197904; Invisible Hand Error: 2.861 randomnum: 18
 End: 145954.830 Start:  145954.315 Theta: 1.832596 Ball Pos X: -0.0833241 Ball Pos Y: -0.2 Ball Pos Z: 0.3109697 Hand Pos X: -0.07959181 Hand Pos Y: -0.1725595 Hand Pos Z: 0.3118525 Head Pos X: -0.008722216 Head Pos Y: -0.009361327 Head Pos Z: -0.02751863 Head Rot X: 0.09467711 Head Rot Y: 0.03603919 Hand Rot Z: -0.01451163; Invisible Hand Error: 3.699 randomnum: 25
 End: 145956.362 Start:  145955.917 Theta: 1.570796 Ball Pos X: -1.407242E-08 Ball Pos Y: -0.2 Ball Pos Z: 0.3219395 Hand Pos X: 0.004670043 Hand Pos Y: -0.1970888 Hand Pos Z: 0.3339379 Head Pos X: -0.008822143 Head Pos Y: -0.01014835 Head Pos Z: -0.02672434 Head Rot X: 0.09844435 Head Rot Y: 0.04229627 Hand Rot Z: -0.01170678; Visible Hand Error: 1.473 randomnum: 122
 End: 145957.866 Start:  145957.421 Theta: 1.727876 Ball Pos X: -0.05036242 Ball Pos Y: -0.2 Ball Pos Z: 0.3179759 Hand Pos X: -0.06260525 Hand Pos Y: -0.1902476 Hand Pos Z: 0.3187311 Head Pos X: -0.01067573 Head Pos Y: -0.009061173 Head Pos Z: -0.02873361 Head Rot X: 0.09444632 Head Rot Y: 0.03748569 Hand Rot Z: -0.006756116; Invisible Hand Error: 2.345 randomnum: 75
 End: 145959.453 Start:  145958.925 Theta: 1.902409 Ball Pos X: -0.1048133 Ball Pos Y: -0.2 Ball Pos Z: 0.3043997 Hand Pos X: -0.1139587 Hand Pos Y: -0.18675 Hand Pos Z: 0.3080554 Head Pos X: -0.01193148 Head Pos Y: -0.01036173 Head Pos Z: -0.02734017 Head Rot X: 0.09960856 Head Rot Y: 0.03367208 Hand Rot Z: -0.008620832; Invisible Hand Error: 2.494 randomnum: 88
 End: 150000.623 Start:  150000.013 Theta: 1.27409 Ball Pos X: 0.09412598 Ball Pos Y: -0.2 Ball Pos Z: 0.3078723 Hand Pos X: 0.08985546 Hand Pos Y: -0.2063449 Hand Pos Z: 0.3112344 Head Pos X: -0.01141325 Head Pos Y: -0.0113472 Head Pos Z: -0.02562475 Head Rot X: 0.1040842 Head Rot Y: 0.04203757 Hand Rot Z: -0.001572557; Visible Hand Error: 0.996 randomnum: 198
 End: 150002.224 Start:  150001.654 Theta: 1.919862 Ball Pos X: -0.1101098 Ball Pos Y: -0.2 Ball Pos Z: 0.3025241 Hand Pos X: -0.1195497 Hand Pos Y: -0.1887765 Hand Pos Z: 0.2987327 Head Pos X: -0.01326373 Head Pos Y: -0.009926185 Head Pos Z: -0.02727258 Head Rot X: 0.09766094 Head Rot Y: 0.03491187 Hand Rot Z: -0.008539014; Invisible Hand Error: 2.123 randomnum: 14
 End: 150003.797 Start:  150003.310 Theta: 1.658063 Ball Pos X: -0.02805888 Ball Pos Y: -0.2 Ball Pos Z: 0.3207144 Hand Pos X: -0.03528603 Hand Pos Y: -0.2034774 Hand Pos Z: 0.320237 Head Pos X: -0.007049292 Head Pos Y: -0.01064999 Head Pos Z: -0.02787971 Head Rot X: 0.09993562 Head Rot Y: 0.04326537 Hand Rot Z: -0.01420284; Invisible Hand Error: 1.172 randomnum: 83
 End: 150005.371 Start:  150004.813 Theta: 1.902409 Ball Pos X: -0.1048133 Ball Pos Y: -0.2 Ball Pos Z: 0.3043997 Hand Pos X: -0.1080572 Hand Pos Y: -0.1759694 Hand Pos Z: 0.3082605 Head Pos X: -0.01076889 Head Pos Y: -0.00967963 Head Pos Z: -0.02637649 Head Rot X: 0.09809091 Head Rot Y: 0.03644599 Hand Rot Z: -0.009614678; Invisible Hand Error: 3.549 randomnum: 31
 End: 150006.916 Start:  150006.415 Theta: 1.204277 Ball Pos X: 0.1153728 Ball Pos Y: -0.2 Ball Pos Z: 0.3005564 Hand Pos X: 0.1124377 Hand Pos Y: -0.1873065 Hand Pos Z: 0.3062257 Head Pos X: -0.01960191 Head Pos Y: -0.01050051 Head Pos Z: -0.02559566 Head Rot X: 0.09987336 Head Rot Y: 0.03128202 Hand Rot Z: 0.01503037; Visible Hand Error: 2.113 randomnum: 184
 End: 150008.462 Start:  150007.961 Theta: 1.727876 Ball Pos X: -0.05036242 Ball Pos Y: -0.2 Ball Pos Z: 0.3179759 Hand Pos X: -0.05489461 Hand Pos Y: -0.1958628 Hand Pos Z: 0.3237496 Head Pos X: -0.01175961 Head Pos Y: -0.0100053 Head Pos Z: -0.02725124 Head Rot X: 0.09768322 Head Rot Y: 0.03661426 Hand Rot Z: -0.004682905; Visible Hand Error: 1.164 randomnum: 195
 End: 150010.021 Start:  150009.522 Theta: 1.291544 Ball Pos X: 0.08873852 Ball Pos Y: -0.2 Ball Pos Z: 0.3094681 Hand Pos X: 0.09770465 Hand Pos Y: -0.1904424 Hand Pos Z: 0.3072001 Head Pos X: -0.01679555 Head Pos Y: -0.008956224 Head Pos Z: -0.03029203 Head Rot X: 0.09059513 Head Rot Y: 0.03765618 Hand Rot Z: 0.00664963; Invisible Hand Error: 1.899 randomnum: 98
 End: 150011.761 Start:  150011.107 Theta: 1.972222 Ball Pos X: -0.1257918 Ball Pos Y: -0.2 Ball Pos Z: 0.2963468 Hand Pos X: -0.1325023 Hand Pos Y: -0.1771065 Hand Pos Z: 0.3004154 Head Pos X: -0.01780987 Head Pos Y: -0.009479016 Head Pos Z: -0.02886677 Head Rot X: 0.0944943 Head Rot Y: 0.02824678 Hand Rot Z: 0.001489977; Invisible Hand Error: 3.575 randomnum: 84
 End: 150013.405 Start:  150012.821 Theta: 1.151917 Ball Pos X: 0.1309446 Ball Pos Y: -0.2 Ball Pos Z: 0.2941063 Hand Pos X: 0.1369489 Hand Pos Y: -0.1883356 Hand Pos Z: 0.2989237 Head Pos X: -0.0150781 Head Pos Y: -0.009142205 Head Pos Z: -0.03021669 Head Rot X: 0.09153198 Head Rot Y: 0.03749885 Hand Rot Z: 0.005198709; Visible Hand Error: 2.113 randomnum: 188
 End: 150015.118 Start:  150014.407 Theta: 2.076942 Ball Pos X: -0.1560794 Ball Pos Y: -0.2 Ball Pos Z: 0.2815746 Hand Pos X: -0.1571383 Hand Pos Y: -0.183188 Hand Pos Z: 0.2826678 Head Pos X: -0.01979595 Head Pos Y: -0.008713305 Head Pos Z: -0.03029215 Head Rot X: 0.09187672 Head Rot Y: 0.02532399 Hand Rot Z: -0.001985895; Invisible Hand Error: 2.322 randomnum: 51
 End: 150016.802 Start:  150016.231 Theta: 1.151917 Ball Pos X: 0.1309446 Ball Pos Y: -0.2 Ball Pos Z: 0.2941063 Hand Pos X: 0.1249171 Hand Pos Y: -0.1962623 Hand Pos Z: 0.3002975 Head Pos X: -0.01480734 Head Pos Y: -0.009000525 Head Pos Z: -0.02900159 Head Rot X: 0.09342847 Head Rot Y: 0.03817985 Hand Rot Z: 0.003104534; Invisible Hand Error: 1.416 randomnum: 93
 End: 150018.417 Start:  150017.847 Theta: 1.972222 Ball Pos X: -0.1257918 Ball Pos Y: -0.2 Ball Pos Z: 0.2963468 Hand Pos X: -0.1297663 Hand Pos Y: -0.1855007 Hand Pos Z: 0.2945777 Head Pos X: -0.01713505 Head Pos Y: -0.009938821 Head Pos Z: -0.02927709 Head Rot X: 0.09812097 Head Rot Y: 0.02733442 Hand Rot Z: 0.0006397167; Visible Hand Error: 2.009 randomnum: 152
 End: 150020.157 Start:  150019.518 Theta: 2.076942 Ball Pos X: -0.1560794 Ball Pos Y: -0.2 Ball Pos Z: 0.2815746 Hand Pos X: -0.1579599 Hand Pos Y: -0.1734036 Hand Pos Z: 0.2823368 Head Pos X: -0.01587567 Head Pos Y: -0.009910673 Head Pos Z: -0.02648556 Head Rot X: 0.1002056 Head Rot Y: 0.02191914 Hand Rot Z: -0.004182194; Invisible Hand Error: 3.664 randomnum: 74
 End: 150021.857 Start:  150021.272 Theta: 1.32645 Ball Pos X: 0.07788421 Ball Pos Y: -0.2 Ball Pos Z: 0.3123765 Hand Pos X: 0.0632977 Hand Pos Y: -0.1869131 Hand Pos Z: 0.3241695 Head Pos X: -0.01430276 Head Pos Y: -0.01057062 Head Pos Z: -0.0269556 Head Rot X: 0.1005389 Head Rot Y: 0.03182772 Hand Rot Z: 0.001346653; Invisible Hand Error: 3.455 randomnum: 16
 End: 150023.527 Start:  150022.901 Theta: 1.989675 Ball Pos X: -0.1309446 Ball Pos Y: -0.2 Ball Pos Z: 0.2941063 Hand Pos X: -0.1336847 Hand Pos Y: -0.1859719 Hand Pos Z: 0.294516 Head Pos X: -0.01769045 Head Pos Y: -0.01012921 Head Pos Z: -0.02594686 Head Rot X: 0.1007685 Head Rot Y: 0.02973626 Hand Rot Z: -0.00674521; Visible Hand Error: 1.984 randomnum: 154
 End: 150025.268 Start:  150024.530 Theta: 2.024582 Ball Pos X: -0.141129 Ball Pos Y: -0.2 Ball Pos Z: 0.2893573 Hand Pos X: -0.1325197 Hand Pos Y: -0.1897399 Hand Pos Z: 0.3011537 Head Pos X: -0.02511716 Head Pos Y: -0.01033351 Head Pos Z: -0.02302635 Head Rot X: 0.1020046 Head Rot Y: 0.01607785 Hand Rot Z: 0.008873801; Visible Hand Error: 2.693 randomnum: 109
 End: 150026.911 Start:  150026.340 Theta: 1.762783 Ball Pos X: -0.06142896 Ball Pos Y: -0.2 Ball Pos Z: 0.3160245 Hand Pos X: -0.06405444 Hand Pos Y: -0.1884809 Hand Pos Z: 0.3160796 Head Pos X: -0.01626393 Head Pos Y: -0.009227708 Head Pos Z: -0.02594781 Head Rot X: 0.09593478 Head Rot Y: 0.02636599 Hand Rot Z: 0.001141511; Invisible Hand Error: 1.595 randomnum: 24
 End: 150028.442 Start:  150027.927 Theta: 1.099557 Ball Pos X: 0.1461575 Ball Pos Y: -0.2 Ball Pos Z: 0.2868502 Hand Pos X: 0.1327436 Hand Pos Y: -0.1917214 Hand Pos Z: 0.30029 Head Pos X: -0.01446703 Head Pos Y: -0.01106553 Head Pos Z: -0.02710855 Head Rot X: 0.1029568 Head Rot Y: 0.0388078 Hand Rot Z: 0.003177079; Visible Hand Error: 3.122 randomnum: 159
 End: 150030.003 Start:  150029.459 Theta: 1.623156 Ball Pos X: -0.01684904 Ball Pos Y: -0.2 Ball Pos Z: 0.3214982 Hand Pos X: -0.03012003 Hand Pos Y: -0.188319 Hand Pos Z: 0.3269674 Head Pos X: -0.01142299 Head Pos Y: -0.01107697 Head Pos Z: -0.0300262 Head Rot X: 0.1025389 Head Rot Y: 0.04612545 Hand Rot Z: -0.01026474; Visible Hand Error: 2.799 randomnum: 166
 End: 150031.464 Start:  150030.949 Theta: 1.937315 Ball Pos X: -0.1153728 Ball Pos Y: -0.2 Ball Pos Z: 0.3005564 Hand Pos X: -0.1209974 Hand Pos Y: -0.1824083 Hand Pos Z: 0.3092023 Head Pos X: -0.01465341 Head Pos Y: -0.01071291 Head Pos Z: -0.02715552 Head Rot X: 0.1025725 Head Rot Y: 0.0237512 Hand Rot Z: -0.005033983; Visible Hand Error: 3.084 randomnum: 163
 End: 150032.940 Start:  150032.467 Theta: 1.256637 Ball Pos X: 0.09948476 Ball Pos Y: -0.2 Ball Pos Z: 0.3061826 Hand Pos X: 0.09589192 Hand Pos Y: -0.1889209 Hand Pos Z: 0.3076596 Head Pos X: -0.01572472 Head Pos Y: -0.01205584 Head Pos Z: -0.02350843 Head Rot X: 0.1075114 Head Rot Y: 0.0340936 Hand Rot Z: 0.0009657459; Invisible Hand Error: 1.583 randomnum: 34
 End: 150034.332 Start:  150033.901 Theta: 1.623156 Ball Pos X: -0.01684904 Ball Pos Y: -0.2 Ball Pos Z: 0.3214982 Hand Pos X: -0.02745778 Hand Pos Y: -0.2051806 Hand Pos Z: 0.3267389 Head Pos X: -0.01324502 Head Pos Y: -0.01212513 Head Pos Z: -0.02525187 Head Rot X: 0.108263 Head Rot Y: 0.03554417 Hand Rot Z: -0.006525625; Invisible Hand Error: 1.542 randomnum: 10
 End: 150035.836 Start:  150035.349 Theta: 1.850049 Ball Pos X: -0.08873855 Ball Pos Y: -0.2 Ball Pos Z: 0.3094681 Hand Pos X: -0.09079146 Hand Pos Y: -0.1720579 Hand Pos Z: 0.30962 Head Pos X: -0.009848148 Head Pos Y: -0.01154795 Head Pos Z: -0.02604926 Head Rot X: 0.1071346 Head Rot Y: 0.03959586 Hand Rot Z: -0.01390564; Invisible Hand Error: 3.793 randomnum: 54
 End: 150037.340 Start:  150036.825 Theta: 1.186824 Ball Pos X: 0.1206006 Ball Pos Y: -0.2 Ball Pos Z: 0.2984971 Hand Pos X: 0.1273475 Hand Pos Y: -0.1938699 Hand Pos Z: 0.3085168 Head Pos X: -0.0124675 Head Pos Y: -0.01173592 Head Pos Z: -0.02445078 Head Rot X: 0.105681 Head Rot Y: 0.04494101 Hand Rot Z: -0.006412577; Invisible Hand Error: 1.739 randomnum: 49
 End: 150038.802 Start:  150038.301 Theta: 1.954769 Ball Pos X: -0.1206007 Ball Pos Y: -0.2 Ball Pos Z: 0.2984971 Hand Pos X: -0.1311326 Hand Pos Y: -0.1910051 Hand Pos Z: 0.2976292 Head Pos X: -0.008682042 Head Pos Y: -0.01076557 Head Pos Z: -0.02529764 Head Rot X: 0.1031832 Head Rot Y: 0.03531556 Hand Rot Z: -0.01864321; Visible Hand Error: 2.085 randomnum: 180
 End: 150040.305 Start:  150039.846 Theta: 1.343904 Ball Pos X: 0.07242062 Ball Pos Y: -0.2 Ball Pos Z: 0.3136882 Hand Pos X: 0.06823556 Hand Pos Y: -0.1910457 Hand Pos Z: 0.3168191 Head Pos X: -0.01059237 Head Pos Y: -0.01180628 Head Pos Z: -0.02422285 Head Rot X: 0.1053235 Head Rot Y: 0.04140222 Hand Rot Z: -0.008944744; Invisible Hand Error: 1.515 randomnum: 45
 End: 150041.823 Start:  150041.266 Theta: 1.937315 Ball Pos X: -0.1153728 Ball Pos Y: -0.2 Ball Pos Z: 0.3005564 Hand Pos X: -0.1374439 Hand Pos Y: -0.1971692 Hand Pos Z: 0.299085 Head Pos X: -0.01452267 Head Pos Y: -0.01088758 Head Pos Z: -0.0243783 Head Rot X: 0.1025998 Head Rot Y: 0.03151704 Hand Rot Z: -0.01200772; Invisible Hand Error: 3.276 randomnum: 7
 End: 150043.160 Start:  150042.756 Theta: 1.43117 Ball Pos X: 0.04480531 Ball Pos Y: -0.2 Ball Pos Z: 0.3188064 Hand Pos X: 0.05215525 Hand Pos Y: -0.1965743 Hand Pos Z: 0.318835 Head Pos X: -0.01441896 Head Pos Y: -0.0115999 Head Pos Z: -0.02128851 Head Rot X: 0.1051885 Head Rot Y: 0.03731741 Hand Rot Z: -0.007086189; Visible Hand Error: 1.221 randomnum: 107
 End: 150044.580 Start:  150044.134 Theta: 1.099557 Ball Pos X: 0.1461575 Ball Pos Y: -0.2 Ball Pos Z: 0.2868502 Hand Pos X: 0.1374214 Hand Pos Y: -0.1768975 Hand Pos Z: 0.2928833 Head Pos X: -0.01620638 Head Pos Y: -0.01169962 Head Pos Z: -0.02013171 Head Rot X: 0.1081205 Head Rot Y: 0.04078197 Hand Rot Z: -0.0002971124; Invisible Hand Error: 3.565 randomnum: 13
 End: 150046.154 Start:  150045.596 Theta: 2.042035 Ball Pos X: -0.1461575 Ball Pos Y: -0.2 Ball Pos Z: 0.2868502 Hand Pos X: -0.1493081 Hand Pos Y: -0.2071922 Hand Pos Z: 0.2921066 Head Pos X: -0.01552033 Head Pos Y: -0.0110199 Head Pos Z: -0.02241421 Head Rot X: 0.1035368 Head Rot Y: 0.03143192 Hand Rot Z: -0.01041561; Invisible Hand Error: 0.43 randomnum: 76
 End: 150047.573 Start:  150047.128 Theta: 1.745329 Ball Pos X: -0.05590421 Ball Pos Y: -0.2 Ball Pos Z: 0.3170485 Hand Pos X: -0.05955602 Hand Pos Y: -0.1964492 Hand Pos Z: 0.3235322 Head Pos X: -0.009951264 Head Pos Y: -0.01238413 Head Pos Z: -0.01900101 Head Rot X: 0.1110183 Head Rot Y: 0.04022811 Hand Rot Z: -0.01390044; Visible Hand Error: 1.071 randomnum: 158
 End: 150049.036 Start:  150048.590 Theta: 1.291544 Ball Pos X: 0.08873852 Ball Pos Y: -0.2 Ball Pos Z: 0.3094681 Hand Pos X: 0.09707732 Hand Pos Y: -0.2066808 Hand Pos Z: 0.3248618 Head Pos X: -0.01622438 Head Pos Y: -0.012088 Head Pos Z: -0.01856291 Head Rot X: 0.1098615 Head Rot Y: 0.03294997 Hand Rot Z: -0.0006051384; Visible Hand Error: 0.727 randomnum: 157
 End: 150050.358 Start:  150049.996 Theta: 1.623156 Ball Pos X: -0.01684904 Ball Pos Y: -0.2 Ball Pos Z: 0.3214982 Hand Pos X: -0.001836214 Hand Pos Y: -0.1919881 Hand Pos Z: 0.3268159 Head Pos X: -0.006330907 Head Pos Y: -0.01320697 Head Pos Z: -0.01818752 Head Rot X: 0.1203433 Head Rot Y: 0.04282204 Hand Rot Z: -0.01947086; Invisible Hand Error: 2.695 randomnum: 67
 End: 150051.709 Start:  150051.333 Theta: 1.291544 Ball Pos X: 0.08873852 Ball Pos Y: -0.2 Ball Pos Z: 0.3094681 Hand Pos X: 0.06293838 Hand Pos Y: -0.1968173 Hand Pos Z: 0.3252012 Head Pos X: -0.01032957 Head Pos Y: -0.01198946 Head Pos Z: -0.0225035 Head Rot X: 0.1069557 Head Rot Y: 0.03983295 Hand Rot Z: -0.01656212; Visible Hand Error: 4.458 randomnum: 138
 End: 150053.115 Start:  150052.739 Theta: 1.43117 Ball Pos X: 0.04480531 Ball Pos Y: -0.2 Ball Pos Z: 0.3188064 Hand Pos X: 0.05897948 Hand Pos Y: -0.1927052 Hand Pos Z: 0.3170686 Head Pos X: -0.01524857 Head Pos Y: -0.01208171 Head Pos Z: -0.02063727 Head Rot X: 0.1085981 Head Rot Y: 0.03492296 Hand Rot Z: -0.006776499; Visible Hand Error: 2.382 randomnum: 160
 End: 150054.661 Start:  150054.108 Theta: 1.623156 Ball Pos X: -0.01684904 Ball Pos Y: -0.2 Ball Pos Z: 0.3214982 Hand Pos X: -0.01666785 Hand Pos Y: -0.2019162 Hand Pos Z: 0.331528 Head Pos X: -0.007732838 Head Pos Y: -0.01099469 Head Pos Z: -0.01997161 Head Rot X: 0.1020062 Head Rot Y: 0.03839874 Hand Rot Z: -0.02626275; Visible Hand Error: 0.549 randomnum: 139
 End: 150055.983 Start:  150055.580 Theta: 1.48353 Ball Pos X: 0.02805885 Ball Pos Y: -0.2 Ball Pos Z: 0.3207144 Hand Pos X: 0.02897136 Hand Pos Y: -0.2128051 Hand Pos Z: 0.3361309 Head Pos X: -0.005935848 Head Pos Y: -0.01272444 Head Pos Z: -0.0174973 Head Rot X: 0.1122106 Head Rot Y: 0.04183093 Hand Rot Z: -0.02249416; Invisible Hand Error: 0.397 randomnum: 62
 End: 150057.335 Start:  150056.860 Theta: 1.692969 Ball Pos X: -0.03923457 Ball Pos Y: -0.2 Ball Pos Z: 0.3195398 Hand Pos X: -0.0376223 Hand Pos Y: -0.1892906 Hand Pos Z: 0.3320402 Head Pos X: -0.009720892 Head Pos Y: -0.008425191 Head Pos Z: -0.02540374 Head Rot X: 0.09124663 Head Rot Y: 0.03829025 Hand Rot Z: -0.01820563; Invisible Hand Error: 2.366 randomnum: 69
 End: 150058.754 Start:  150058.309 Theta: 1.32645 Ball Pos X: 0.07788421 Ball Pos Y: -0.2 Ball Pos Z: 0.3123765 Hand Pos X: 0.09062696 Hand Pos Y: -0.1931102 Hand Pos Z: 0.3253677 Head Pos X: -0.01693898 Head Pos Y: -0.007701665 Head Pos Z: -0.02681005 Head Rot X: 0.08625613 Head Rot Y: 0.03281282 Hand Rot Z: -0.001694184; Visible Hand Error: 2.486 randomnum: 137
 End: 150100.258 Start:  150059.799 Theta: 1.239184 Ball Pos X: 0.1048132 Ball Pos Y: -0.2 Ball Pos Z: 0.3043997 Hand Pos X: 0.1154953 Hand Pos Y: -0.1826233 Hand Pos Z: 0.3010089 Head Pos X: -0.01414815 Head Pos Y: -0.009077594 Head Pos Z: -0.02471638 Head Rot X: 0.09093881 Head Rot Y: 0.03776385 Hand Rot Z: -0.006915661; Visible Hand Error: 2.884 randomnum: 187
 End: 150101.623 Start:  150101.233 Theta: 1.413717 Ball Pos X: 0.0503624 Ball Pos Y: -0.2 Ball Pos Z: 0.3179759 Hand Pos X: 0.04860651 Hand Pos Y: -0.2030035 Hand Pos Z: 0.3197269 Head Pos X: -0.01358703 Head Pos Y: -0.008103207 Head Pos Z: -0.0271368 Head Rot X: 0.0872438 Head Rot Y: 0.04278355 Hand Rot Z: -0.009358493; Visible Hand Error: 0.403 randomnum: 114
 End: 150103.003 Start:  150102.612 Theta: 1.37881 Ball Pos X: 0.06142893 Ball Pos Y: -0.2 Ball Pos Z: 0.3160245 Hand Pos X: 0.06327529 Hand Pos Y: -0.1997283 Hand Pos Z: 0.3188598 Head Pos X: -0.008858442 Head Pos Y: -0.01016726 Head Pos Z: -0.02263784 Head Rot X: 0.09775838 Head Rot Y: 0.04761676 Hand Rot Z: -0.01694989; Visible Hand Error: 0.341 randomnum: 176
 End: 150104.505 Start:  150103.991 Theta: 1.954769 Ball Pos X: -0.1206007 Ball Pos Y: -0.2 Ball Pos Z: 0.2984971 Hand Pos X: -0.129847 Hand Pos Y: -0.1904002 Hand Pos Z: 0.3076434 Head Pos X: -0.008037597 Head Pos Y: -0.008731157 Head Pos Z: -0.02497768 Head Rot X: 0.09178423 Head Rot Y: 0.04682253 Hand Rot Z: -0.02317025; Invisible Hand Error: 2.288 randomnum: 39
 End: 150105.925 Start:  150105.549 Theta: 1.58825 Ball Pos X: -0.005618639 Ball Pos Y: -0.2 Ball Pos Z: 0.3218904 Hand Pos X: -0.02244824 Hand Pos Y: -0.2290571 Hand Pos Z: 0.3272352 Head Pos X: -0.01386049 Head Pos Y: -0.009649724 Head Pos Z: -0.02377713 Head Rot X: 0.09683297 Head Rot Y: 0.04360989 Hand Rot Z: -0.007413831; Invisible Hand Error: 3.928 randomnum: 82
 End: 150107.248 Start:  150106.872 Theta: 1.204277 Ball Pos X: 0.1153728 Ball Pos Y: -0.2 Ball Pos Z: 0.3005564 Hand Pos X: 0.0849627 Hand Pos Y: -0.1775339 Hand Pos Z: 0.3185921 Head Pos X: -0.01641139 Head Pos Y: -0.008288696 Head Pos Z: -0.02687705 Head Rot X: 0.08759495 Head Rot Y: 0.04155371 Hand Rot Z: -0.002400029; Invisible Hand Error: 6.337 randomnum: 17
 End: 150108.724 Start:  150108.223 Theta: 1.850049 Ball Pos X: -0.08873855 Ball Pos Y: -0.2 Ball Pos Z: 0.3094681 Hand Pos X: -0.105829 Hand Pos Y: -0.1774556 Hand Pos Z: 0.3078907 Head Pos X: -0.01797912 Head Pos Y: -0.008884624 Head Pos Z: -0.02294922 Head Rot X: 0.09486575 Head Rot Y: 0.03631441 Hand Rot Z: -0.002386149; Visible Hand Error: 4.146 randomnum: 199
 End: 150110.213 Start:  150109.740 Theta: 1.570796 Ball Pos X: -1.407242E-08 Ball Pos Y: -0.2 Ball Pos Z: 0.3219395 Hand Pos X: -0.005326245 Hand Pos Y: -0.1998114 Hand Pos Z: 0.3347043 Head Pos X: -0.01246902 Head Pos Y: -0.009686768 Head Pos Z: -0.02616692 Head Rot X: 0.09649639 Head Rot Y: 0.0554011 Hand Rot Z: -0.0101031; Invisible Hand Error: 1.281 randomnum: 28
 End: 150111.704 Start:  150111.147 Theta: 1.989675 Ball Pos X: -0.1309446 Ball Pos Y: -0.2 Ball Pos Z: 0.2941063 Hand Pos X: -0.1407373 Hand Pos Y: -0.1895472 Hand Pos Z: 0.2999756 Head Pos X: -0.008551627 Head Pos Y: -0.007465214 Head Pos Z: -0.02901804 Head Rot X: 0.08528544 Head Rot Y: 0.04979803 Hand Rot Z: -0.0213428; Visible Hand Error: 2.295 randomnum: 168
 End: 150113.179 Start:  150112.650 Theta: 1.22173 Ball Pos X: 0.1101098 Ball Pos Y: -0.2 Ball Pos Z: 0.3025241 Hand Pos X: 0.1063166 Hand Pos Y: -0.1885222 Hand Pos Z: 0.3129168 Head Pos X: -0.01700616 Head Pos Y: -0.008299813 Head Pos Z: -0.02579868 Head Rot X: 0.08755585 Head Rot Y: 0.04258722 Hand Rot Z: 0.002311367; Invisible Hand Error: 2.395 randomnum: 92
 End: 150114.516 Start:  150114.098 Theta: 1.500983 Ball Pos X: 0.02245734 Ball Pos Y: -0.2 Ball Pos Z: 0.3211553 Hand Pos X: 0.02203014 Hand Pos Y: -0.205128 Hand Pos Z: 0.339456 Head Pos X: -0.01647556 Head Pos Y: -0.008199379 Head Pos Z: -0.02722621 Head Rot X: 0.08829779 Head Rot Y: 0.04540018 Hand Rot Z: -0.00348074; Visible Hand Error: 0.798 randomnum: 194
 End: 150115.950 Start:  150115.449 Theta: 1.884956 Ball Pos X: -0.09948478 Ball Pos Y: -0.2 Ball Pos Z: 0.3061826 Hand Pos X: -0.1124145 Hand Pos Y: -0.1905256 Hand Pos Z: 0.3137815 Head Pos X: -0.01056325 Head Pos Y: -0.008489862 Head Pos Z: -0.02799845 Head Rot X: 0.09098163 Head Rot Y: 0.04764786 Hand Rot Z: -0.01444141; Visible Hand Error: 2.56 randomnum: 135
 End: 150117.454 Start:  150116.967 Theta: 1.134464 Ball Pos X: 0.1360575 Ball Pos Y: -0.2 Ball Pos Z: 0.2917763 Hand Pos X: 0.1346587 Hand Pos Y: -0.1872773 Hand Pos Z: 0.2947635 Head Pos X: -0.01537043 Head Pos Y: -0.006560206 Head Pos Z: -0.02936518 Head Rot X: 0.07761703 Head Rot Y: 0.04861924 Hand Rot Z: 0.001984372; Visible Hand Error: 1.866 randomnum: 104
 End: 150118.889 Start:  150118.429 Theta: 1.518436 Ball Pos X: 0.01684901 Ball Pos Y: -0.2 Ball Pos Z: 0.3214982 Hand Pos X: -0.01357799 Hand Pos Y: -0.1954765 Hand Pos Z: 0.3287722 Head Pos X: -0.01076823 Head Pos Y: -0.007001191 Head Pos Z: -0.0298059 Head Rot X: 0.07901224 Head Rot Y: 0.04889205 Hand Rot Z: -0.008840378; Invisible Hand Error: 4.723 randomnum: 30
 End: 150120.294 Start:  150119.849 Theta: 1.37881 Ball Pos X: 0.06142893 Ball Pos Y: -0.2 Ball Pos Z: 0.3160245 Hand Pos X: 0.05295118 Hand Pos Y: -0.2037626 Hand Pos Z: 0.3415503 Head Pos X: -0.01270771 Head Pos Y: -0.006549969 Head Pos Z: -0.03010511 Head Rot X: 0.07729924 Head Rot Y: 0.05187759 Hand Rot Z: -0.007377451; Invisible Hand Error: 2.295 randomnum: 66
 End: 150121.826 Start:  150121.283 Theta: 1.867502 Ball Pos X: -0.09412601 Ball Pos Y: -0.2 Ball Pos Z: 0.3078722 Hand Pos X: -0.1149546 Hand Pos Y: -0.2023464 Hand Pos Z: 0.3180186 Head Pos X: -0.003142893 Head Pos Y: -0.007281139 Head Pos Z: -0.02791083 Head Rot X: 0.08288764 Head Rot Y: 0.06136917 Hand Rot Z: -0.02903903; Invisible Hand Error: 2.632 randomnum: 86
 End: 150123.190 Start:  150122.746 Theta: 1.32645 Ball Pos X: 0.07788421 Ball Pos Y: -0.2 Ball Pos Z: 0.3123765 Hand Pos X: 0.08178234 Hand Pos Y: -0.1817365 Hand Pos Z: 0.3238101 Head Pos X: -0.01086187 Head Pos Y: -0.007432416 Head Pos Z: -0.0299722 Head Rot X: 0.08301425 Head Rot Y: 0.05749096 Hand Rot Z: -0.007824638; Invisible Hand Error: 3.3 randomnum: 43
 End: 150124.583 Start:  150124.165 Theta: 1.466077 Ball Pos X: 0.03365183 Ball Pos Y: -0.2 Ball Pos Z: 0.3201759 Hand Pos X: 0.01222448 Hand Pos Y: -0.2026819 Hand Pos Z: 0.341155 Head Pos X: -0.01285997 Head Pos Y: -0.00629282 Head Pos Z: -0.03135812 Head Rot X: 0.07760027 Head Rot Y: 0.05638084 Hand Rot Z: -0.0065722; Invisible Hand Error: 3.565 randomnum: 63
 End: 150127.034 Start:  150126.532 Theta: 1.64061 Ball Pos X: -0.02245736 Ball Pos Y: -0.2 Ball Pos Z: 0.3211553 Hand Pos X: -0.0494009 Hand Pos Y: -0.1950526 Hand Pos Z: 0.3322442 Head Pos X: -0.01756036 Head Pos Y: -0.006493047 Head Pos Z: -0.03264165 Head Rot X: 0.07998097 Head Rot Y: 0.04933347 Hand Rot Z: 0.001845588; Invisible Hand Error: 4.184 randomnum: 33
 End: 150128.440 Start:  150127.980 Theta: 1.27409 Ball Pos X: 0.09412598 Ball Pos Y: -0.2 Ball Pos Z: 0.3078723 Hand Pos X: 0.08978456 Hand Pos Y: -0.1963798 Hand Pos Z: 0.3119544 Head Pos X: -0.02450702 Head Pos Y: -0.005431756 Head Pos Z: -0.03309512 Head Rot X: 0.07068797 Head Rot Y: 0.04129506 Hand Rot Z: 0.01593637; Visible Hand Error: 1.052 randomnum: 178
 End: 150129.860 Start:  150129.443 Theta: 1.605703 Ball Pos X: -0.01123555 Ball Pos Y: -0.2 Ball Pos Z: 0.3217434 Hand Pos X: -0.03306914 Hand Pos Y: -0.2004369 Hand Pos Z: 0.3324832 Head Pos X: -0.01959196 Head Pos Y: -0.007016182 Head Pos Z: -0.03181136 Head Rot X: 0.07910992 Head Rot Y: 0.04702705 Hand Rot Z: 0.003827049; Invisible Hand Error: 3.265 randomnum: 46
 End: 150131.253 Start:  150130.821 Theta: 1.553343 Ball Pos X: 0.005618611 Ball Pos Y: -0.2 Ball Pos Z: 0.3218904 Hand Pos X: -0.005583525 Hand Pos Y: -0.1940034 Hand Pos Z: 0.3250859 Head Pos X: -0.01756313 Head Pos Y: -0.006904662 Head Pos Z: -0.03157735 Head Rot X: 0.07863428 Head Rot Y: 0.04761476 Hand Rot Z: 0.0030928; Invisible Hand Error: 1.981 randomnum: 94
 End: 150132.659 Start:  150132.227 Theta: 1.710423 Ball Pos X: -0.04480534 Ball Pos Y: -0.2 Ball Pos Z: 0.3188064 Hand Pos X: -0.05577398 Hand Pos Y: -0.1846855 Hand Pos Z: 0.3306092 Head Pos X: -0.01137185 Head Pos Y: -0.007405862 Head Pos Z: -0.02877343 Head Rot X: 0.08427802 Head Rot Y: 0.04823679 Hand Rot Z: -0.007314309; Invisible Hand Error: 3.296 randomnum: 99
 End: 150134.107 Start:  150133.690 Theta: 2.059489 Ball Pos X: -0.1511414 Ball Pos Y: -0.2 Ball Pos Z: 0.2842557 Hand Pos X: -0.105445 Hand Pos Y: -0.1954596 Hand Pos Z: 0.3091553 Head Pos X: -0.01229876 Head Pos Y: -0.008124068 Head Pos Z: -0.02645361 Head Rot X: 0.08802182 Head Rot Y: 0.04141093 Hand Rot Z: -0.006317533; Visible Hand Error: 7.882 randomnum: 111
 End: 150135.736 Start:  150135.291 Theta: 1.204277 Ball Pos X: 0.1153728 Ball Pos Y: -0.2 Ball Pos Z: 0.3005564 Hand Pos X: 0.1182086 Hand Pos Y: -0.2017771 Hand Pos Z: 0.3010123 Head Pos X: -0.01203492 Head Pos Y: -0.00702171 Head Pos Z: -0.03012764 Head Rot X: 0.08011701 Head Rot Y: 0.05086928 Hand Rot Z: -0.003795655; Visible Hand Error: 0.39 randomnum: 190
 End: 150137.212 Start:  150136.822 Theta: 1.518436 Ball Pos X: 0.01684901 Ball Pos Y: -0.2 Ball Pos Z: 0.3214982 Hand Pos X: 0.02066353 Hand Pos Y: -0.1961796 Hand Pos Z: 0.3354682 Head Pos X: -0.01507747 Head Pos Y: -0.007665247 Head Pos Z: -0.03030217 Head Rot X: 0.08322763 Head Rot Y: 0.04750146 Hand Rot Z: -0.003799075; Visible Hand Error: 1.641 randomnum: 161
 End: 150138.743 Start:  150138.297 Theta: 1.605703 Ball Pos X: -0.01123555 Ball Pos Y: -0.2 Ball Pos Z: 0.3217434 Hand Pos X: -0.02013373 Hand Pos Y: -0.1886719 Hand Pos Z: 0.3263499 Head Pos X: -0.009587616 Head Pos Y: -0.007410318 Head Pos Z: -0.03143263 Head Rot X: 0.08188272 Head Rot Y: 0.05257794 Hand Rot Z: -0.007504091; Invisible Hand Error: 2.28 randomnum: 44
 End: 150140.219 Start:  150139.760 Theta: 1.396263 Ball Pos X: 0.05590418 Ball Pos Y: -0.2 Ball Pos Z: 0.3170485 Hand Pos X: 0.06984881 Hand Pos Y: -0.1882846 Hand Pos Z: 0.3192404 Head Pos X: -0.01354086 Head Pos Y: -0.006590575 Head Pos Z: -0.0327518 Head Rot X: 0.0755499 Head Rot Y: 0.05023273 Hand Rot Z: -0.003640468; Visible Hand Error: 2.766 randomnum: 151
 End: 150141.835 Start:  150141.375 Theta: 1.37881 Ball Pos X: 0.06142893 Ball Pos Y: -0.2 Ball Pos Z: 0.3160245 Hand Pos X: 0.08020854 Hand Pos Y: -0.1965639 Hand Pos Z: 0.3262081 Head Pos X: -0.01250628 Head Pos Y: -0.006473005 Head Pos Z: -0.03296876 Head Rot X: 0.07524605 Head Rot Y: 0.05221814 Hand Rot Z: -0.008197974; Visible Hand Error: 2.847 randomnum: 153
 End: 150143.366 Start:  150142.865 Theta: 2.042035 Ball Pos X: -0.1461575 Ball Pos Y: -0.2 Ball Pos Z: 0.2868502 Hand Pos X: -0.1320889 Hand Pos Y: -0.1961224 Hand Pos Z: 0.3031155 Head Pos X: -0.00462833 Head Pos Y: -0.006873742 Head Pos Z: -0.02896166 Head Rot X: 0.08153274 Head Rot Y: 0.05331065 Hand Rot Z: -0.01893064; Invisible Hand Error: 3.178 randomnum: 8
 End: 150144.842 Start:  150144.396 Theta: 1.832596 Ball Pos X: -0.0833241 Ball Pos Y: -0.2 Ball Pos Z: 0.3109697 Hand Pos X: -0.06425254 Hand Pos Y: -0.1663163 Hand Pos Z: 0.3148759 Head Pos X: -0.005810946 Head Pos Y: -0.007484853 Head Pos Z: -0.02720857 Head Rot X: 0.08505678 Head Rot Y: 0.05830201 Hand Rot Z: -0.01444813; Invisible Hand Error: 5.405 randomnum: 2
 End: 150146.318 Start:  150145.887 Theta: 1.727876 Ball Pos X: -0.05036242 Ball Pos Y: -0.2 Ball Pos Z: 0.3179759 Hand Pos X: -0.0458587 Hand Pos Y: -0.2006102 Hand Pos Z: 0.3368239 Head Pos X: -0.01068532 Head Pos Y: -0.007165402 Head Pos Z: -0.02889729 Head Rot X: 0.08247322 Head Rot Y: 0.05350435 Hand Rot Z: -0.01052042; Visible Hand Error: 1.684 randomnum: 197
 End: 150147.822 Start:  150147.321 Theta: 1.972222 Ball Pos X: -0.1257918 Ball Pos Y: -0.2 Ball Pos Z: 0.2963468 Hand Pos X: -0.1144858 Hand Pos Y: -0.1896516 Hand Pos Z: 0.3014268 Head Pos X: -0.01168272 Head Pos Y: -0.007597223 Head Pos Z: -0.02581775 Head Rot X: 0.08571934 Head Rot Y: 0.04854636 Hand Rot Z: -0.005499884; Invisible Hand Error: 2.34 randomnum: 41
 End: 150149.479 Start:  150148.964 Theta: 1.919862 Ball Pos X: -0.1101098 Ball Pos Y: -0.2 Ball Pos Z: 0.3025241 Hand Pos X: -0.1398768 Hand Pos Y: -0.2051989 Hand Pos Z: 0.3002118 Head Pos X: -0.01279485 Head Pos Y: -0.008726791 Head Pos Z: -0.02933621 Head Rot X: 0.09365778 Head Rot Y: 0.03080576 Hand Rot Z: 0.001635895; Visible Hand Error: 4.234 randomnum: 108
 End: 150150.899 Start:  150150.468 Theta: 1.605703 Ball Pos X: -0.01123555 Ball Pos Y: -0.2 Ball Pos Z: 0.3217434 Hand Pos X: -0.01868589 Hand Pos Y: -0.2072909 Hand Pos Z: 0.3246211 Head Pos X: -0.01098862 Head Pos Y: -0.008823544 Head Pos Z: -0.03045964 Head Rot X: 0.08725429 Head Rot Y: 0.04555769 Hand Rot Z: -0.006872245; Visible Hand Error: 1.283 randomnum: 143
 End: 150152.332 Start:  150151.859 Theta: 1.204277 Ball Pos X: 0.1153728 Ball Pos Y: -0.2 Ball Pos Z: 0.3005564 Hand Pos X: 0.1144923 Hand Pos Y: -0.1909279 Hand Pos Z: 0.3064011 Head Pos X: -0.01796687 Head Pos Y: -0.008582339 Head Pos Z: -0.02888918 Head Rot X: 0.0867397 Head Rot Y: 0.04499672 Hand Rot Z: 0.003801826; Invisible Hand Error: 1.637 randomnum: 95
 End: 150153.823 Start:  150153.280 Theta: 1.972222 Ball Pos X: -0.1257918 Ball Pos Y: -0.2 Ball Pos Z: 0.2963468 Hand Pos X: -0.1278251 Hand Pos Y: -0.2002662 Hand Pos Z: 0.3059018 Head Pos X: -0.01329756 Head Pos Y: -0.008301616 Head Pos Z: -0.02733135 Head Rot X: 0.08857584 Head Rot Y: 0.04815459 Hand Rot Z: -0.007036; Visible Hand Error: 0.766 randomnum: 169
 End: 150155.313 Start:  150154.825 Theta: 1.396263 Ball Pos X: 0.05590418 Ball Pos Y: -0.2 Ball Pos Z: 0.3170485 Hand Pos X: 0.04772413 Hand Pos Y: -0.2008103 Hand Pos Z: 0.3278401 Head Pos X: -0.01663581 Head Pos Y: -0.007910222 Head Pos Z: -0.0290972 Head Rot X: 0.08445426 Head Rot Y: 0.04864512 Hand Rot Z: 0.001155727; Invisible Hand Error: 1.593 randomnum: 65
 End: 150156.692 Start:  150156.288 Theta: 1.291544 Ball Pos X: 0.08873852 Ball Pos Y: -0.2 Ball Pos Z: 0.3094681 Hand Pos X: 0.09843755 Hand Pos Y: -0.1865634 Hand Pos Z: 0.3125059 Head Pos X: -0.01760823 Head Pos Y: -0.00847806 Head Pos Z: -0.02706301 Head Rot X: 0.08920405 Head Rot Y: 0.04798573 Hand Rot Z: 0.002308293; Visible Hand Error: 2.536 randomnum: 182
 End: 150158.181 Start:  150157.652 Theta: 1.919862 Ball Pos X: -0.1101098 Ball Pos Y: -0.2 Ball Pos Z: 0.3025241 Hand Pos X: -0.1245009 Hand Pos Y: -0.2007585 Hand Pos Z: 0.2980273 Head Pos X: -0.01455775 Head Pos Y: -0.008503869 Head Pos Z: -0.02478385 Head Rot X: 0.09045831 Head Rot Y: 0.04664032 Hand Rot Z: -0.005702145; Visible Hand Error: 2.27 randomnum: 191
 End: 150159.614 Start:  150159.156 Theta: 1.58825 Ball Pos X: -0.005618639 Ball Pos Y: -0.2 Ball Pos Z: 0.3218904 Hand Pos X: 0.01085217 Hand Pos Y: -0.1955263 Hand Pos Z: 0.334312 Head Pos X: -0.01470089 Head Pos Y: -0.008909672 Head Pos Z: -0.02606022 Head Rot X: 0.09019141 Head Rot Y: 0.05068401 Hand Rot Z: -0.007031268; Invisible Hand Error: 2.893 randomnum: 48
 End: 150201.035 Start:  150200.632 Theta: 1.169371 Ball Pos X: 0.1257918 Ball Pos Y: -0.2 Ball Pos Z: 0.2963468 Hand Pos X: 0.1211676 Hand Pos Y: -0.1795716 Hand Pos Z: 0.3022776 Head Pos X: -0.01987535 Head Pos Y: -0.008639842 Head Pos Z: -0.02568519 Head Rot X: 0.08915383 Head Rot Y: 0.0446356 Hand Rot Z: 0.003402797; Visible Hand Error: 3.14 randomnum: 150
 End: 150202.539 Start:  150202.066 Theta: 1.239184 Ball Pos X: 0.1048132 Ball Pos Y: -0.2 Ball Pos Z: 0.3043997 Hand Pos X: 0.1059962 Hand Pos Y: -0.2046901 Hand Pos Z: 0.3103837 Head Pos X: -0.01987377 Head Pos Y: -0.008480877 Head Pos Z: -0.02489042 Head Rot X: 0.08880333 Head Rot Y: 0.04479477 Hand Rot Z: 0.005124181; Invisible Hand Error: 0.169 randomnum: 60
 End: 150204.003 Start:  150203.556 Theta: 1.500983 Ball Pos X: 0.02245734 Ball Pos Y: -0.2 Ball Pos Z: 0.3211553 Hand Pos X: -0.01918132 Hand Pos Y: -0.2271526 Hand Pos Z: 0.3350601 Head Pos X: -0.01808923 Head Pos Y: -0.007991582 Head Pos Z: -0.02603757 Head Rot X: 0.08553859 Head Rot Y: 0.04572182 Hand Rot Z: -0.004084509; Invisible Hand Error: 6.501 randomnum: 60
