# Supplementary material for: Rapid assessment of hand reaching using virtual reality and application in cerebellar stroke
Source: PLoS One. 2022 Sep 29;17(9):e0275220. doi: 10.1371/journal.pone.0275220 (PMC9522266; doi:10.1371/journal.pone.0275220)
Supplement: S1 File — (ZIP) [file pone.0275220.s004.zip › VisInvisHand/ProVRb_002_dataVisInvisHand2021-04-27-11-02-41[1].txt]

VisInvisHand - List of Errors by Trial; Handedness: 1

 End: 110322.254 Start:  110321.489 Theta: 1.151917 Ball Pos X: 0.1870308 Ball Pos Y: -0.2 Ball Pos Z: 0.420078 Hand Pos X: 0.1894441 Hand Pos Y: -0.2146497 Hand Pos Z: 0.4201226 Head Pos X: -0.01864773 Head Pos Y: -0.03753066 Head Pos Z: -0.1469456 Head Rot X: 0.04354803 Head Rot Y: 0.04464253 Hand Rot Z: -0.005530186; Visible Hand Error: 1.489 randomnum: 101
 End: 110324.371 Start:  110323.745 Theta: 1.117011 Ball Pos X: 0.2015774 Ball Pos Y: -0.2 Ball Pos Z: 0.4132949 Hand Pos X: 0.2228788 Hand Pos Y: -0.1918674 Hand Pos Z: 0.402648 Head Pos X: -0.01777929 Head Pos Y: -0.0345847 Head Pos Z: -0.1497095 Head Rot X: 0.02766451 Head Rot Y: 0.07310253 Hand Rot Z: 0.002795306; Visible Hand Error: 2.865 randomnum: 141
 End: 110326.613 Start:  110325.694 Theta: 1.850049 Ball Pos X: -0.1267471 Ball Pos Y: -0.2 Ball Pos Z: 0.4420195 Hand Pos X: -0.1442938 Hand Pos Y: -0.2294481 Hand Pos Z: 0.4378701 Head Pos X: -0.03886807 Head Pos Y: -0.04153302 Head Pos Z: -0.1711049 Head Rot X: 0.05095681 Head Rot Y: -0.08545429 Hand Rot Z: 0.01391441; Invisible Hand Error: 3.583 randomnum: 50
 End: 110329.119 Start:  110328.033 Theta: 1.884956 Ball Pos X: -0.1420961 Ball Pos Y: -0.2 Ball Pos Z: 0.4373268 Hand Pos X: -0.1583448 Hand Pos Y: -0.2171976 Hand Pos Z: 0.4342961 Head Pos X: -0.02599633 Head Pos Y: -0.03663772 Head Pos Z: -0.151336 Head Rot X: 0.03746816 Head Rot Y: -0.02587599 Hand Rot Z: 0.01039954; Invisible Hand Error: 2.487 randomnum: 70
 End: 110331.347 Start:  110330.553 Theta: 1.343904 Ball Pos X: 0.1034398 Ball Pos Y: -0.2 Ball Pos Z: 0.4480472 Hand Pos X: 0.07746468 Hand Pos Y: -0.2216876 Hand Pos Z: 0.4569435 Head Pos X: -0.02289641 Head Pos Y: -0.03595576 Head Pos Z: -0.15022 Head Rot X: 0.03361713 Head Rot Y: 0.009436405 Hand Rot Z: 0.008312636; Visible Hand Error: 3.698 randomnum: 156
 End: 110333.714 Start:  110332.767 Theta: 1.692969 Ball Pos X: -0.05603953 Ball Pos Y: -0.2 Ball Pos Z: 0.4564051 Hand Pos X: -0.06644843 Hand Pos Y: -0.2276261 Hand Pos Z: 0.4550829 Head Pos X: -0.02292597 Head Pos Y: -0.03460541 Head Pos Z: -0.1562487 Head Rot X: 0.02510378 Head Rot Y: -0.01326044 Hand Rot Z: 0.003919517; Visible Hand Error: 3.065 randomnum: 184
 End: 110335.830 Start:  110335.078 Theta: 1.169371 Ball Pos X: 0.1796709 Ball Pos Y: -0.2 Ball Pos Z: 0.4232782 Hand Pos X: 0.1691734 Hand Pos Y: -0.1961156 Hand Pos Z: 0.4388185 Head Pos X: -0.0191021 Head Pos Y: -0.03560883 Head Pos Z: -0.1502341 Head Rot X: 0.03356483 Head Rot Y: -0.004730809 Hand Rot Z: 0.01028055; Visible Hand Error: 1.967 randomnum: 178
 End: 110338.114 Start:  110337.334 Theta: 1.047198 Ball Pos X: 0.2299163 Ball Pos Y: -0.2 Ball Pos Z: 0.3982268 Hand Pos X: 0.1967709 Hand Pos Y: -0.2038315 Hand Pos Z: 0.4174078 Head Pos X: -0.01596731 Head Pos Y: -0.0361678 Head Pos Z: -0.1492814 Head Rot X: 0.03890958 Head Rot Y: 0.01164833 Hand Rot Z: -0.006536914; Invisible Hand Error: 4.372 randomnum: 47
 End: 110340.606 Start:  110339.492 Theta: 1.919862 Ball Pos X: -0.1572721 Ball Pos Y: -0.2 Ball Pos Z: 0.4321013 Hand Pos X: -0.1336721 Hand Pos Y: -0.2044937 Hand Pos Z: 0.4405616 Head Pos X: -0.01205093 Head Pos Y: -0.03574011 Head Pos Z: -0.1483765 Head Rot X: 0.03413353 Head Rot Y: 0.0062325 Hand Rot Z: -0.02180593; Visible Hand Error: 2.892 randomnum: 193
 End: 110343.154 Start:  110342.333 Theta: 1.500983 Ball Pos X: 0.03207627 Ball Pos Y: -0.2 Ball Pos Z: 0.4587125 Hand Pos X: 0.01033317 Hand Pos Y: -0.2104956 Hand Pos Z: 0.4638039 Head Pos X: -0.02314579 Head Pos Y: -0.03415957 Head Pos Z: -0.1470739 Head Rot X: 0.02962627 Head Rot Y: -0.002585749 Hand Rot Z: 0.006006287; Invisible Hand Error: 2.646 randomnum: 48
 End: 110345.507 Start:  110344.547 Theta: 2.007129 Ball Pos X: -0.1943337 Ball Pos Y: -0.2 Ball Pos Z: 0.4167499 Hand Pos X: -0.1822915 Hand Pos Y: -0.2028065 Hand Pos Z: 0.4236611 Head Pos X: -0.02456677 Head Pos Y: -0.03582993 Head Pos Z: -0.1446007 Head Rot X: 0.03824586 Head Rot Y: -0.02339703 Hand Rot Z: 0.00549109; Visible Hand Error: 1.592 randomnum: 110
 End: 110347.763 Start:  110346.872 Theta: 1.902409 Ball Pos X: -0.1497069 Ball Pos Y: -0.2 Ball Pos Z: 0.4347803 Hand Pos X: -0.1568989 Hand Pos Y: -0.1928688 Hand Pos Z: 0.4325786 Head Pos X: -0.02234602 Head Pos Y: -0.0345985 Head Pos Z: -0.1426672 Head Rot X: 0.03220595 Head Rot Y: -0.01234487 Hand Rot Z: -0.000594873; Invisible Hand Error: 1.152 randomnum: 63
 End: 110350.756 Start:  110349.990 Theta: 1.239184 Ball Pos X: 0.1497069 Ball Pos Y: -0.2 Ball Pos Z: 0.4347803 Hand Pos X: 0.1437262 Hand Pos Y: -0.2063374 Hand Pos Z: 0.4430002 Head Pos X: -0.0195207 Head Pos Y: -0.03351006 Head Pos Z: -0.1480435 Head Rot X: 0.02389781 Head Rot Y: 0.01226997 Hand Rot Z: -0.0003359038; Visible Hand Error: 1.016 randomnum: 170
 End: 110352.914 Start:  110352.232 Theta: 1.361357 Ball Pos X: 0.09560457 Ball Pos Y: -0.2 Ball Pos Z: 0.4497842 Hand Pos X: 0.1092963 Hand Pos Y: -0.2075742 Hand Pos Z: 0.4496103 Head Pos X: -0.02275753 Head Pos Y: -0.03393608 Head Pos Z: -0.144292 Head Rot X: 0.02994502 Head Rot Y: -0.006688322 Hand Rot Z: 0.0007280763; Visible Hand Error: 1.656 randomnum: 124
 End: 110355.030 Start:  110354.279 Theta: 1.727876 Ball Pos X: -0.07193366 Ball Pos Y: -0.2 Ball Pos Z: 0.4541714 Hand Pos X: -0.07777308 Hand Pos Y: -0.1994622 Hand Pos Z: 0.4587467 Head Pos X: -0.02202296 Head Pos Y: -0.03416839 Head Pos Z: -0.1414268 Head Rot X: 0.03225541 Head Rot Y: -0.01111157 Hand Rot Z: -0.00844027; Visible Hand Error: 0.646 randomnum: 200
 End: 110356.771 Start:  110356.186 Theta: 1.58825 Ball Pos X: -0.008025216 Ball Pos Y: -0.2 Ball Pos Z: 0.4597626 Hand Pos X: -0.01997737 Hand Pos Y: -0.1961879 Hand Pos Z: 0.4627957 Head Pos X: -0.02161849 Head Pos Y: -0.03283215 Head Pos Z: -0.1490823 Head Rot X: 0.01728765 Head Rot Y: 0.009490407 Hand Rot Z: -0.004231658; Visible Hand Error: 1.461 randomnum: 152
 End: 110358.707 Start:  110358.010 Theta: 1.082104 Ball Pos X: 0.2158783 Ball Pos Y: -0.2 Ball Pos Z: 0.4060081 Hand Pos X: 0.2341424 Hand Pos Y: -0.2116015 Hand Pos Z: 0.4013586 Head Pos X: -0.02097833 Head Pos Y: -0.03431287 Head Pos Z: -0.1523113 Head Rot X: 0.02481507 Head Rot Y: 0.0329454 Hand Rot Z: 0.00297829; Invisible Hand Error: 2.283 randomnum: 17
 End: 110400.669 Start:  110400.002 Theta: 1.27409 Ball Pos X: 0.134442 Ball Pos Y: -0.2 Ball Pos Z: 0.4397402 Hand Pos X: 0.1430955 Hand Pos Y: -0.200403 Hand Pos Z: 0.4370111 Head Pos X: -0.01705664 Head Pos Y: -0.03465647 Head Pos Z: -0.1434408 Head Rot X: 0.03001758 Head Rot Y: 0.02289706 Hand Rot Z: -0.003260819; Visible Hand Error: 1.038 randomnum: 172
 End: 110402.620 Start:  110401.840 Theta: 2.059489 Ball Pos X: -0.2158784 Ball Pos Y: -0.2 Ball Pos Z: 0.4060081 Hand Pos X: -0.2246464 Hand Pos Y: -0.2015933 Hand Pos Z: 0.4048197 Head Pos X: -0.03560054 Head Pos Y: -0.03534216 Head Pos Z: -0.142256 Head Rot X: 0.03451562 Head Rot Y: -0.07779491 Hand Rot Z: -0.001581711; Visible Hand Error: 0.942 randomnum: 137
 End: 110404.471 Start:  110403.872 Theta: 1.361357 Ball Pos X: 0.09560457 Ball Pos Y: -0.2 Ball Pos Z: 0.4497842 Hand Pos X: 0.1055755 Hand Pos Y: -0.2203197 Hand Pos Z: 0.452177 Head Pos X: -0.01647526 Head Pos Y: -0.0298419 Head Pos Z: -0.1424768 Head Rot X: 0.006481267 Head Rot Y: 0.007943363 Hand Rot Z: -0.005305311; Visible Hand Error: 2.146 randomnum: 118
 End: 110406.378 Start:  110405.668 Theta: 1.658063 Ball Pos X: -0.04007707 Ball Pos Y: -0.2 Ball Pos Z: 0.4580829 Hand Pos X: -0.07216275 Hand Pos Y: -0.2250753 Hand Pos Z: 0.4599722 Head Pos X: -0.02528703 Head Pos Y: -0.03549263 Head Pos Z: -0.142724 Head Rot X: 0.04066231 Head Rot Y: -0.01839102 Hand Rot Z: -0.0008496121; Invisible Hand Error: 4.234 randomnum: 9
 End: 110408.342 Start:  110407.632 Theta: 1.134464 Ball Pos X: 0.1943337 Ball Pos Y: -0.2 Ball Pos Z: 0.4167499 Hand Pos X: 0.1982711 Hand Pos Y: -0.2047502 Hand Pos Z: 0.4225078 Head Pos X: -0.01092041 Head Pos Y: -0.03716522 Head Pos Z: -0.1402057 Head Rot X: 0.04558089 Head Rot Y: 0.0599121 Hand Rot Z: -0.002876395; Invisible Hand Error: 0.221 randomnum: 4
 End: 110410.249 Start:  110409.553 Theta: 1.117011 Ball Pos X: 0.2015774 Ball Pos Y: -0.2 Ball Pos Z: 0.4132949 Hand Pos X: 0.2101841 Hand Pos Y: -0.198264 Hand Pos Z: 0.4211214 Head Pos X: -0.01888835 Head Pos Y: -0.0359475 Head Pos Z: -0.1470808 Head Rot X: 0.03465613 Head Rot Y: 0.03759786 Hand Rot Z: -0.002241661; Invisible Hand Error: 0.819 randomnum: 23
 End: 110412.310 Start:  110411.559 Theta: 1.413717 Ball Pos X: 0.07193363 Ball Pos Y: -0.2 Ball Pos Z: 0.4541714 Hand Pos X: 0.06990649 Hand Pos Y: -0.2118837 Hand Pos Z: 0.4589096 Head Pos X: -0.02056807 Head Pos Y: -0.03497383 Head Pos Z: -0.1442784 Head Rot X: 0.03336346 Head Rot Y: 0.01890136 Hand Rot Z: 0.005795616; Visible Hand Error: 1.074 randomnum: 144
 End: 110414.093 Start:  110413.354 Theta: 1.780236 Ball Pos X: -0.09560461 Ball Pos Y: -0.2 Ball Pos Z: 0.4497842 Hand Pos X: -0.09677945 Hand Pos Y: -0.2139203 Hand Pos Z: 0.4529502 Head Pos X: -0.02199304 Head Pos Y: -0.03141472 Head Pos Z: -0.1494861 Head Rot X: 0.01494371 Head Rot Y: -0.01968797 Hand Rot Z: -0.001594414; Visible Hand Error: 1.285 randomnum: 149
 End: 110416.807 Start:  110415.318 Theta: 1.169371 Ball Pos X: 0.1796709 Ball Pos Y: -0.2 Ball Pos Z: 0.4232782 Hand Pos X: 0.1885494 Hand Pos Y: -0.2061937 Hand Pos Z: 0.4221414 Head Pos X: -0.01459235 Head Pos Y: -0.03050005 Head Pos Z: -0.1462468 Head Rot X: 0.01223589 Head Rot Y: 0.0219528 Hand Rot Z: -0.005872964; Visible Hand Error: 1.112 randomnum: 114
 End: 110418.882 Start:  110418.060 Theta: 1.972222 Ball Pos X: -0.1796709 Ball Pos Y: -0.2 Ball Pos Z: 0.4232782 Hand Pos X: -0.1622249 Hand Pos Y: -0.2002091 Hand Pos Z: 0.4310907 Head Pos X: -0.02580678 Head Pos Y: -0.03491384 Head Pos Z: -0.1462568 Head Rot X: 0.03448518 Head Rot Y: -0.06110367 Hand Rot Z: 0.002927625; Invisible Hand Error: 2.181 randomnum: 78
 End: 110421.068 Start:  110420.387 Theta: 1.22173 Ball Pos X: 0.157272 Ball Pos Y: -0.2 Ball Pos Z: 0.4321013 Hand Pos X: 0.1582775 Hand Pos Y: -0.2047026 Hand Pos Z: 0.4349651 Head Pos X: -0.01972479 Head Pos Y: -0.03405786 Head Pos Z: -0.1450154 Head Rot X: 0.02573664 Head Rot Y: 0.01530015 Hand Rot Z: -0.0004370546; Invisible Hand Error: 0.351 randomnum: 88
 End: 110422.878 Start:  110422.280 Theta: 1.43117 Ball Pos X: 0.06399634 Ball Pos Y: -0.2 Ball Pos Z: 0.4553576 Hand Pos X: 0.08203854 Hand Pos Y: -0.2197318 Hand Pos Z: 0.4567274 Head Pos X: -0.0239864 Head Pos Y: -0.03425059 Head Pos Z: -0.1507466 Head Rot X: 0.02671708 Head Rot Y: -0.0008447202 Hand Rot Z: 0.004181815; Visible Hand Error: 2.703 randomnum: 173
 End: 110424.619 Start:  110424.020 Theta: 1.22173 Ball Pos X: 0.157272 Ball Pos Y: -0.2 Ball Pos Z: 0.4321013 Hand Pos X: 0.165534 Hand Pos Y: -0.1986365 Hand Pos Z: 0.4346551 Head Pos X: -0.0233649 Head Pos Y: -0.03408688 Head Pos Z: -0.1508343 Head Rot X: 0.02359854 Head Rot Y: 0.003893897 Hand Rot Z: 0.008848431; Visible Hand Error: 0.867 randomnum: 104
 End: 110426.416 Start:  110425.719 Theta: 1.099557 Ball Pos X: 0.2087597 Ball Pos Y: -0.2 Ball Pos Z: 0.4097139 Hand Pos X: 0.218237 Hand Pos Y: -0.2273792 Hand Pos Z: 0.4156475 Head Pos X: -0.01573408 Head Pos Y: -0.03311434 Head Pos Z: -0.1457351 Head Rot X: 0.02429234 Head Rot Y: 0.01188345 Hand Rot Z: -0.002777746; Visible Hand Error: 2.422 randomnum: 107
 End: 110428.323 Start:  110427.626 Theta: 1.675516 Ball Pos X: -0.04806562 Ball Pos Y: -0.2 Ball Pos Z: 0.4573136 Hand Pos X: -0.05521684 Hand Pos Y: -0.1852676 Hand Pos Z: 0.4563275 Head Pos X: -0.02238739 Head Pos Y: -0.03245974 Head Pos Z: -0.1374072 Head Rot X: 0.0235163 Head Rot Y: -0.01012808 Hand Rot Z: -0.00656594; Visible Hand Error: 1.761 randomnum: 135
 End: 110430.328 Start:  110429.576 Theta: 1.413717 Ball Pos X: 0.07193363 Ball Pos Y: -0.2 Ball Pos Z: 0.4541714 Hand Pos X: 0.08412124 Hand Pos Y: -0.2311221 Hand Pos Z: 0.4533114 Head Pos X: -0.02046037 Head Pos Y: -0.02843243 Head Pos Z: -0.1455144 Head Rot X: -0.004848957 Head Rot Y: 0.0109059 Hand Rot Z: -0.000125201; Invisible Hand Error: 3.406 randomnum: 18
 End: 110432.305 Start:  110431.567 Theta: 1.553343 Ball Pos X: 0.008025176 Ball Pos Y: -0.2 Ball Pos Z: 0.4597626 Hand Pos X: -0.008225434 Hand Pos Y: -0.1995621 Hand Pos Z: 0.4611284 Head Pos X: -0.01494241 Head Pos Y: -0.03138214 Head Pos Z: -0.1516877 Head Rot X: 0.006561343 Head Rot Y: 0.003422482 Hand Rot Z: 0.002532175; Visible Hand Error: 1.858 randomnum: 143
 End: 110434.115 Start:  110433.516 Theta: 1.58825 Ball Pos X: -0.008025216 Ball Pos Y: -0.2 Ball Pos Z: 0.4597626 Hand Pos X: -0.004170604 Hand Pos Y: -0.2037347 Hand Pos Z: 0.462037 Head Pos X: -0.01680529 Head Pos Y: -0.03048807 Head Pos Z: -0.1458287 Head Rot X: 0.004840116 Head Rot Y: -0.006678637 Hand Rot Z: -0.007113561; Invisible Hand Error: 0.528 randomnum: 99
 End: 110436.621 Start:  110435.298 Theta: 2.024582 Ball Pos X: -0.2015774 Ball Pos Y: -0.2 Ball Pos Z: 0.4132949 Hand Pos X: -0.1857425 Hand Pos Y: -0.1879027 Hand Pos Z: 0.4223215 Head Pos X: -0.02176332 Head Pos Y: -0.03284156 Head Pos Z: -0.1470417 Head Rot X: 0.02498623 Head Rot Y: -0.04687205 Hand Rot Z: -0.006096269; Invisible Hand Error: 2.48 randomnum: 100
 End: 110439.893 Start:  110438.027 Theta: 1.884956 Ball Pos X: -0.1420961 Ball Pos Y: -0.2 Ball Pos Z: 0.4373268 Hand Pos X: -0.08714662 Hand Pos Y: -0.2854849 Hand Pos Z: 0.6665322 Head Pos X: -0.01865667 Head Pos Y: -0.02932268 Head Pos Z: -0.1474345 Head Rot X: 0.00130472 Head Rot Y: -0.04372947 Hand Rot Z: -0.01172227; Invisible Hand Error: 9.704 randomnum: 28
 End: 110442.775 Start:  110441.717 Theta: 1.902409 Ball Pos X: -0.1497069 Ball Pos Y: -0.2 Ball Pos Z: 0.4347803 Hand Pos X: -0.1396582 Hand Pos Y: -0.2172375 Hand Pos Z: 0.4385661 Head Pos X: -0.01690584 Head Pos Y: -0.03581789 Head Pos Z: -0.1430238 Head Rot X: 0.04332386 Head Rot Y: -0.01435154 Hand Rot Z: -0.002712064; Visible Hand Error: 2.14 randomnum: 182
 End: 110444.864 Start:  110444.140 Theta: 1.308997 Ball Pos X: 0.1190135 Ball Pos Y: -0.2 Ball Pos Z: 0.4441642 Hand Pos X: 0.1184006 Hand Pos Y: -0.192953 Hand Pos Z: 0.4461634 Head Pos X: -0.01929796 Head Pos Y: -0.03504515 Head Pos Z: -0.1434324 Head Rot X: 0.03307812 Head Rot Y: 0.02349019 Hand Rot Z: 0.001189675; Invisible Hand Error: 0.831 randomnum: 38
 End: 110446.855 Start:  110446.076 Theta: 2.024582 Ball Pos X: -0.2015774 Ball Pos Y: -0.2 Ball Pos Z: 0.4132949 Hand Pos X: -0.2160639 Hand Pos Y: -0.1914655 Hand Pos Z: 0.4118798 Head Pos X: -0.01794845 Head Pos Y: -0.03349912 Head Pos Z: -0.1391662 Head Rot X: 0.03093944 Head Rot Y: 0.01163746 Hand Rot Z: -0.01624295; Visible Hand Error: 1.917 randomnum: 181
 End: 110448.693 Start:  110448.067 Theta: 1.117011 Ball Pos X: 0.2015774 Ball Pos Y: -0.2 Ball Pos Z: 0.4132949 Hand Pos X: 0.2064592 Hand Pos Y: -0.1998586 Hand Pos Z: 0.4273658 Head Pos X: -0.01692998 Head Pos Y: -0.0336875 Head Pos Z: -0.1370764 Head Rot X: 0.02087634 Head Rot Y: 0.04951832 Hand Rot Z: -0.01086831; Visible Hand Error: 0.699 randomnum: 142
 End: 110450.601 Start:  110449.960 Theta: 1.448623 Ball Pos X: 0.05603949 Ball Pos Y: -0.2 Ball Pos Z: 0.4564051 Hand Pos X: 0.0652896 Hand Pos Y: -0.2087224 Hand Pos Z: 0.4623656 Head Pos X: -0.02928245 Head Pos Y: -0.03522074 Head Pos Z: -0.1466612 Head Rot X: 0.02949628 Head Rot Y: 0.01853631 Hand Rot Z: 0.004169496; Visible Hand Error: 1.111 randomnum: 130
 End: 110452.341 Start:  110451.756 Theta: 1.53589 Ball Pos X: 0.01604793 Ball Pos Y: -0.2 Ball Pos Z: 0.4595525 Hand Pos X: 0.001103319 Hand Pos Y: -0.2044025 Hand Pos Z: 0.4713832 Head Pos X: -0.02050793 Head Pos Y: -0.03270409 Head Pos Z: -0.1392366 Head Rot X: 0.02178387 Head Rot Y: -0.0005127509 Hand Rot Z: 0.003438893; Invisible Hand Error: 1.712 randomnum: 81
 End: 110454.318 Start:  110453.594 Theta: 1.553343 Ball Pos X: 0.008025176 Ball Pos Y: -0.2 Ball Pos Z: 0.4597626 Hand Pos X: -0.009462539 Hand Pos Y: -0.2027227 Hand Pos Z: 0.4658167 Head Pos X: -0.0189032 Head Pos Y: -0.03378913 Head Pos Z: -0.1434268 Head Rot X: 0.02557314 Head Rot Y: 0.008294137 Hand Rot Z: -0.001132321; Invisible Hand Error: 1.984 randomnum: 2
 End: 110456.197 Start:  110455.517 Theta: 1.553343 Ball Pos X: 0.008025176 Ball Pos Y: -0.2 Ball Pos Z: 0.4597626 Hand Pos X: -0.005596675 Hand Pos Y: -0.2186672 Hand Pos Z: 0.4629978 Head Pos X: -0.02145773 Head Pos Y: -0.03384855 Head Pos Z: -0.1384588 Head Rot X: 0.02619977 Head Rot Y: 0.01680589 Hand Rot Z: -0.003825334; Visible Hand Error: 2.349 randomnum: 109
 End: 110457.815 Start:  110457.269 Theta: 1.675516 Ball Pos X: -0.04806562 Ball Pos Y: -0.2 Ball Pos Z: 0.4573136 Hand Pos X: -0.05222554 Hand Pos Y: -0.1993105 Hand Pos Z: 0.457179 Head Pos X: -0.02034563 Head Pos Y: -0.03214264 Head Pos Z: -0.1379274 Head Rot X: 0.02253186 Head Rot Y: -0.005459032 Hand Rot Z: 0.008617496; Visible Hand Error: 0.482 randomnum: 162
 End: 110459.706 Start:  110458.926 Theta: 2.042035 Ball Pos X: -0.2087597 Ball Pos Y: -0.2 Ball Pos Z: 0.4097139 Hand Pos X: -0.2178113 Hand Pos Y: -0.2144637 Hand Pos Z: 0.4166608 Head Pos X: -0.01901752 Head Pos Y: -0.03289893 Head Pos Z: -0.1400083 Head Rot X: 0.02241131 Head Rot Y: -0.01474693 Hand Rot Z: -0.01100644; Invisible Hand Error: 1.152 randomnum: 46
 End: 110501.447 Start:  110500.946 Theta: 1.32645 Ball Pos X: 0.1112436 Ball Pos Y: -0.2 Ball Pos Z: 0.4461736 Hand Pos X: 0.1314564 Hand Pos Y: -0.2025651 Hand Pos Z: 0.4425071 Head Pos X: -0.01009345 Head Pos Y: -0.03447676 Head Pos Z: -0.1387755 Head Rot X: 0.026484 Head Rot Y: 0.07350861 Hand Rot Z: -0.01008723; Visible Hand Error: 2.34 randomnum: 186
 End: 110503.257 Start:  110502.492 Theta: 2.076942 Ball Pos X: -0.2229314 Ball Pos Y: -0.2 Ball Pos Z: 0.4021786 Hand Pos X: -0.2291494 Hand Pos Y: -0.2264047 Hand Pos Z: 0.3985987 Head Pos X: -0.03180099 Head Pos Y: -0.03195798 Head Pos Z: -0.1326817 Head Rot X: 0.02704557 Head Rot Y: -0.0591401 Hand Rot Z: -0.005298267; Invisible Hand Error: 2.829 randomnum: 51
 End: 110505.332 Start:  110504.580 Theta: 1.937315 Ball Pos X: -0.1647893 Ball Pos Y: -0.2 Ball Pos Z: 0.4292908 Hand Pos X: -0.1879638 Hand Pos Y: -0.2128171 Hand Pos Z: 0.4231466 Head Pos X: -0.01867837 Head Pos Y: -0.03515145 Head Pos Z: -0.1431271 Head Rot X: 0.03033516 Head Rot Y: -0.03606482 Hand Rot Z: -0.0003272205; Invisible Hand Error: 2.941 randomnum: 7
 End: 110507.518 Start:  110506.710 Theta: 1.727876 Ball Pos X: -0.07193366 Ball Pos Y: -0.2 Ball Pos Z: 0.4541714 Hand Pos X: -0.08546238 Hand Pos Y: -0.217429 Hand Pos Z: 0.4532464 Head Pos X: -0.01944441 Head Pos Y: -0.03491774 Head Pos Z: -0.1439629 Head Rot X: 0.02720314 Head Rot Y: -0.003836215 Hand Rot Z: -0.001284047; Invisible Hand Error: 2.311 randomnum: 6
 End: 110509.760 Start:  110509.064 Theta: 1.43117 Ball Pos X: 0.06399634 Ball Pos Y: -0.2 Ball Pos Z: 0.4553576 Hand Pos X: 0.03514047 Hand Pos Y: -0.2205833 Hand Pos Z: 0.4618863 Head Pos X: -0.01237607 Head Pos Y: -0.03851247 Head Pos Z: -0.1423976 Head Rot X: 0.04764765 Head Rot Y: 0.02856316 Hand Rot Z: -0.002779152; Invisible Hand Error: 3.855 randomnum: 16
 End: 110511.737 Start:  110510.957 Theta: 1.308997 Ball Pos X: 0.1190135 Ball Pos Y: -0.2 Ball Pos Z: 0.4441642 Hand Pos X: 0.1254048 Hand Pos Y: -0.2169968 Hand Pos Z: 0.4425795 Head Pos X: -0.01151472 Head Pos Y: -0.03564677 Head Pos Z: -0.1390797 Head Rot X: 0.03588159 Head Rot Y: 0.04897708 Hand Rot Z: -0.004889909; Visible Hand Error: 1.901 randomnum: 167
 End: 110513.533 Start:  110512.879 Theta: 1.361357 Ball Pos X: 0.09560457 Ball Pos Y: -0.2 Ball Pos Z: 0.4497842 Hand Pos X: 0.1009144 Hand Pos Y: -0.1906228 Hand Pos Z: 0.4539697 Head Pos X: -0.01149339 Head Pos Y: -0.03753015 Head Pos Z: -0.1507267 Head Rot X: 0.04103234 Head Rot Y: 0.05132572 Hand Rot Z: -0.004735339; Visible Hand Error: 1.313 randomnum: 121
 End: 110515.469 Start:  110514.577 Theta: 1.762783 Ball Pos X: -0.08774022 Ball Pos Y: -0.2 Ball Pos Z: 0.4513842 Hand Pos X: -0.06947944 Hand Pos Y: -0.1974648 Hand Pos Z: 0.458959 Head Pos X: -0.03128028 Head Pos Y: -0.03839919 Head Pos Z: -0.1433369 Head Rot X: 0.05014503 Head Rot Y: -0.02371281 Hand Rot Z: 0.008270406; Visible Hand Error: 2.245 randomnum: 195
 End: 110517.348 Start:  110516.736 Theta: 1.064651 Ball Pos X: 0.2229313 Ball Pos Y: -0.2 Ball Pos Z: 0.4021787 Hand Pos X: 0.2286669 Hand Pos Y: -0.201325 Hand Pos Z: 0.4110747 Head Pos X: -0.01141083 Head Pos Y: -0.04030672 Head Pos Z: -0.1344097 Head Rot X: 0.05595023 Head Rot Y: 0.1129729 Hand Rot Z: -0.004172889; Invisible Hand Error: 0.345 randomnum: 91
 End: 110519.116 Start:  110518.489 Theta: 1.396263 Ball Pos X: 0.07984906 Ball Pos Y: -0.2 Ball Pos Z: 0.4528468 Hand Pos X: 0.09800437 Hand Pos Y: -0.1975284 Hand Pos Z: 0.4617514 Head Pos X: -0.02406836 Head Pos Y: -0.03599721 Head Pos Z: -0.1446744 Head Rot X: 0.03248644 Head Rot Y: 0.03246111 Hand Rot Z: 0.01026507; Visible Hand Error: 1.991 randomnum: 148
 End: 110521.107 Start:  110520.356 Theta: 1.919862 Ball Pos X: -0.1572721 Ball Pos Y: -0.2 Ball Pos Z: 0.4321013 Hand Pos X: -0.1716409 Hand Pos Y: -0.196843 Hand Pos Z: 0.4272401 Head Pos X: -0.03617746 Head Pos Y: -0.03964612 Head Pos Z: -0.1390077 Head Rot X: 0.05662227 Head Rot Y: -0.06253644 Hand Rot Z: 0.01091757; Invisible Hand Error: 1.77 randomnum: 89
 End: 110523.224 Start:  110522.458 Theta: 1.466077 Ball Pos X: 0.04806558 Ball Pos Y: -0.2 Ball Pos Z: 0.4573136 Hand Pos X: 0.02584888 Hand Pos Y: -0.2074714 Hand Pos Z: 0.4598682 Head Pos X: -0.01386345 Head Pos Y: -0.0355829 Head Pos Z: -0.1444653 Head Rot X: 0.0357515 Head Rot Y: 0.03998638 Hand Rot Z: -0.002489277; Invisible Hand Error: 2.651 randomnum: 42
 End: 110525.173 Start:  110524.464 Theta: 1.448623 Ball Pos X: 0.05603949 Ball Pos Y: -0.2 Ball Pos Z: 0.4564051 Hand Pos X: 0.06731369 Hand Pos Y: -0.2217394 Hand Pos Z: 0.4588226 Head Pos X: -0.02333272 Head Pos Y: -0.03625241 Head Pos Z: -0.1467434 Head Rot X: 0.03590779 Head Rot Y: 0.001518077 Hand Rot Z: 0.004701048; Visible Hand Error: 2.387 randomnum: 179
 End: 110526.984 Start:  110526.399 Theta: 1.204277 Ball Pos X: 0.1647892 Ball Pos Y: -0.2 Ball Pos Z: 0.4292908 Hand Pos X: 0.1633175 Hand Pos Y: -0.2250122 Hand Pos Z: 0.4361838 Head Pos X: -0.01404548 Head Pos Y: -0.03802007 Head Pos Z: -0.1286641 Head Rot X: 0.04755961 Head Rot Y: 0.06090482 Hand Rot Z: -0.003186417; Visible Hand Error: 2.32 randomnum: 159
 End: 110528.835 Start:  110528.153 Theta: 1.58825 Ball Pos X: -0.008025216 Ball Pos Y: -0.2 Ball Pos Z: 0.4597626 Hand Pos X: -0.007418156 Hand Pos Y: -0.2128289 Hand Pos Z: 0.4824649 Head Pos X: -0.02922124 Head Pos Y: -0.03550825 Head Pos Z: -0.1384577 Head Rot X: 0.03687188 Head Rot Y: 0.002301136 Hand Rot Z: 0.006206037; Visible Hand Error: 0.315 randomnum: 161
 End: 110530.826 Start:  110530.074 Theta: 1.762783 Ball Pos X: -0.08774022 Ball Pos Y: -0.2 Ball Pos Z: 0.4513842 Hand Pos X: -0.1221419 Hand Pos Y: -0.2193252 Hand Pos Z: 0.4459738 Head Pos X: -0.02665478 Head Pos Y: -0.04042521 Head Pos Z: -0.1392864 Head Rot X: 0.06365977 Head Rot Y: -0.003877804 Hand Rot Z: 0.006936601; Invisible Hand Error: 4.351 randomnum: 32
 End: 110532.914 Start:  110532.177 Theta: 1.815143 Ball Pos X: -0.1112436 Ball Pos Y: -0.2 Ball Pos Z: 0.4461736 Hand Pos X: -0.1245326 Hand Pos Y: -0.2275787 Hand Pos Z: 0.442512 Head Pos X: -0.02473933 Head Pos Y: -0.03769654 Head Pos Z: -0.1390331 Head Rot X: 0.04648381 Head Rot Y: -0.01652664 Hand Rot Z: -0.01395715; Invisible Hand Error: 3.232 randomnum: 54
 End: 110534.934 Start:  110534.209 Theta: 2.076942 Ball Pos X: -0.2229314 Ball Pos Y: -0.2 Ball Pos Z: 0.4021786 Hand Pos X: -0.2362269 Hand Pos Y: -0.2259654 Hand Pos Z: 0.3941787 Head Pos X: -0.01506388 Head Pos Y: -0.03684139 Head Pos Z: -0.1434625 Head Rot X: 0.03466705 Head Rot Y: -0.01179404 Hand Rot Z: -0.03836016; Visible Hand Error: 3.202 randomnum: 136
 End: 110536.869 Start:  110536.311 Theta: 1.413717 Ball Pos X: 0.07193363 Ball Pos Y: -0.2 Ball Pos Z: 0.4541714 Hand Pos X: 0.1076001 Hand Pos Y: -0.2077689 Hand Pos Z: 0.4537173 Head Pos X: -0.01450145 Head Pos Y: -0.03917849 Head Pos Z: -0.1336297 Head Rot X: 0.05778195 Head Rot Y: 0.04266864 Hand Rot Z: -0.006086474; Invisible Hand Error: 4.006 randomnum: 12
 End: 110538.665 Start:  110538.067 Theta: 1.082104 Ball Pos X: 0.2158783 Ball Pos Y: -0.2 Ball Pos Z: 0.4060081 Hand Pos X: 0.2218296 Hand Pos Y: -0.1911913 Hand Pos Z: 0.40553 Head Pos X: -0.01098847 Head Pos Y: -0.03663537 Head Pos Z: -0.1428764 Head Rot X: 0.04054805 Head Rot Y: 0.07738125 Hand Rot Z: -0.008039318; Invisible Hand Error: 1.209 randomnum: 67
 End: 110540.449 Start:  110539.724 Theta: 1.500983 Ball Pos X: 0.03207627 Ball Pos Y: -0.2 Ball Pos Z: 0.4587125 Hand Pos X: 0.01416667 Hand Pos Y: -0.2046603 Hand Pos Z: 0.4677096 Head Pos X: -0.02165926 Head Pos Y: -0.0342232 Head Pos Z: -0.1394545 Head Rot X: 0.03208896 Head Rot Y: 0.04349177 Hand Rot Z: -0.00733277; Visible Hand Error: 2.079 randomnum: 108
 End: 110542.245 Start:  110541.631 Theta: 1.448623 Ball Pos X: 0.05603949 Ball Pos Y: -0.2 Ball Pos Z: 0.4564051 Hand Pos X: 0.05729396 Hand Pos Y: -0.1866453 Hand Pos Z: 0.4596594 Head Pos X: -0.02077228 Head Pos Y: -0.0330084 Head Pos Z: -0.1384975 Head Rot X: 0.02686124 Head Rot Y: 0.03472058 Hand Rot Z: -0.01436876; Visible Hand Error: 1.563 randomnum: 140
 End: 110544.039 Start:  110543.357 Theta: 1.902409 Ball Pos X: -0.1497069 Ball Pos Y: -0.2 Ball Pos Z: 0.4347803 Hand Pos X: -0.1447646 Hand Pos Y: -0.2361577 Hand Pos Z: 0.4794037 Head Pos X: -0.03022325 Head Pos Y: -0.03352472 Head Pos Z: -0.1384016 Head Rot X: 0.02553875 Head Rot Y: -0.02290621 Hand Rot Z: -0.01106014; Invisible Hand Error: 2.653 randomnum: 56
 End: 110545.976 Start:  110545.294 Theta: 1.64061 Ball Pos X: -0.03207631 Ball Pos Y: -0.2 Ball Pos Z: 0.4587125 Hand Pos X: -0.05382809 Hand Pos Y: -0.2088141 Hand Pos Z: 0.458628 Head Pos X: -0.0219357 Head Pos Y: -0.03262731 Head Pos Z: -0.1453494 Head Rot X: 0.01879233 Head Rot Y: 0.031122 Hand Rot Z: -0.009696863; Visible Hand Error: 2.597 randomnum: 158
 End: 110547.841 Start:  110547.201 Theta: 1.448623 Ball Pos X: 0.05603949 Ball Pos Y: -0.2 Ball Pos Z: 0.4564051 Hand Pos X: 0.04531711 Hand Pos Y: -0.2337794 Hand Pos Z: 0.4694122 Head Pos X: -0.01930797 Head Pos Y: -0.03476781 Head Pos Z: -0.1400381 Head Rot X: 0.03013763 Head Rot Y: 0.02427793 Hand Rot Z: -0.0061114; Invisible Hand Error: 3.163 randomnum: 60
 End: 110549.748 Start:  110548.969 Theta: 1.710423 Ball Pos X: -0.06399637 Ball Pos Y: -0.2 Ball Pos Z: 0.4553576 Hand Pos X: -0.07963622 Hand Pos Y: -0.228289 Hand Pos Z: 0.452374 Head Pos X: -0.02051973 Head Pos Y: -0.0363071 Head Pos Z: -0.1416273 Head Rot X: 0.03726475 Head Rot Y: 0.01784206 Hand Rot Z: -0.01293206; Invisible Hand Error: 3.431 randomnum: 94
 End: 110551.962 Start:  110551.183 Theta: 1.884956 Ball Pos X: -0.1420961 Ball Pos Y: -0.2 Ball Pos Z: 0.4373268 Hand Pos X: -0.1464998 Hand Pos Y: -0.2492206 Hand Pos Z: 0.4351705 Head Pos X: -0.0280202 Head Pos Y: -0.03160658 Head Pos Z: -0.1273283 Head Rot X: 0.02273123 Head Rot Y: -0.007911681 Hand Rot Z: 0.01191498; Invisible Hand Error: 5.015 randomnum: 92
 End: 110554.190 Start:  110553.285 Theta: 1.972222 Ball Pos X: -0.1796709 Ball Pos Y: -0.2 Ball Pos Z: 0.4232782 Hand Pos X: -0.1846058 Hand Pos Y: -0.2263321 Hand Pos Z: 0.4225588 Head Pos X: -0.02131283 Head Pos Y: -0.03339899 Head Pos Z: -0.1336344 Head Rot X: 0.02715963 Head Rot Y: -0.007124123 Hand Rot Z: -0.01062086; Invisible Hand Error: 2.692 randomnum: 65
 End: 110556.098 Start:  110555.445 Theta: 1.047198 Ball Pos X: 0.2299163 Ball Pos Y: -0.2 Ball Pos Z: 0.3982268 Hand Pos X: 0.2226464 Hand Pos Y: -0.1766792 Hand Pos Z: 0.4123632 Head Pos X: -0.01828563 Head Pos Y: -0.03773212 Head Pos Z: -0.1353611 Head Rot X: 0.04316841 Head Rot Y: 0.06707124 Hand Rot Z: -0.00212108; Invisible Hand Error: 3.226 randomnum: 43
 End: 110558.075 Start:  110557.254 Theta: 2.024582 Ball Pos X: -0.2015774 Ball Pos Y: -0.2 Ball Pos Z: 0.4132949 Hand Pos X: -0.1949013 Hand Pos Y: -0.2130975 Hand Pos Z: 0.4228064 Head Pos X: -0.02063978 Head Pos Y: -0.03608203 Head Pos Z: -0.1399674 Head Rot X: 0.03683505 Head Rot Y: -0.003047764 Hand Rot Z: -0.01878114; Visible Hand Error: 1.578 randomnum: 131
 End: 110600.149 Start:  110559.399 Theta: 1.204277 Ball Pos X: 0.1647892 Ball Pos Y: -0.2 Ball Pos Z: 0.4292908 Hand Pos X: 0.1667356 Hand Pos Y: -0.2036141 Hand Pos Z: 0.4339947 Head Pos X: -0.02172804 Head Pos Y: -0.03941262 Head Pos Z: -0.129315 Head Rot X: 0.05568375 Head Rot Y: 0.04157917 Hand Rot Z: -0.002751633; Invisible Hand Error: 0.147 randomnum: 40
 End: 110602.127 Start:  110601.320 Theta: 1.919862 Ball Pos X: -0.1572721 Ball Pos Y: -0.2 Ball Pos Z: 0.4321013 Hand Pos X: -0.1759767 Hand Pos Y: -0.1892902 Hand Pos Z: 0.4389182 Head Pos X: -0.01971406 Head Pos Y: -0.03645119 Head Pos Z: -0.1316408 Head Rot X: 0.03955198 Head Rot Y: 0.00282387 Hand Rot Z: -0.02161161; Invisible Hand Error: 2.401 randomnum: 37
 End: 110604.048 Start:  110603.324 Theta: 2.076942 Ball Pos X: -0.2229314 Ball Pos Y: -0.2 Ball Pos Z: 0.4021786 Hand Pos X: -0.2333864 Hand Pos Y: -0.1720095 Hand Pos Z: 0.3965583 Head Pos X: -0.02000475 Head Pos Y: -0.0350948 Head Pos Z: -0.1368356 Head Rot X: 0.03396729 Head Rot Y: -0.02547593 Hand Rot Z: -0.01519183; Invisible Hand Error: 3.307 randomnum: 52
 End: 110605.914 Start:  110605.231 Theta: 1.605703 Ball Pos X: -0.01604797 Ball Pos Y: -0.2 Ball Pos Z: 0.4595525 Hand Pos X: -0.04393998 Hand Pos Y: -0.1977024 Hand Pos Z: 0.4591469 Head Pos X: -0.02045327 Head Pos Y: -0.035 Head Pos Z: -0.1341326 Head Rot X: 0.03376487 Head Rot Y: 0.004389899 Hand Rot Z: -0.00917375; Invisible Hand Error: 3.197 randomnum: 35
 End: 110607.710 Start:  110607.028 Theta: 1.570796 Ball Pos X: -2.009992E-08 Ball Pos Y: -0.2 Ball Pos Z: 0.4598326 Hand Pos X: -0.01287979 Hand Pos Y: -0.2013887 Hand Pos Z: 0.4744596 Head Pos X: -0.008795382 Head Pos Y: -0.03488448 Head Pos Z: -0.1295775 Head Rot X: 0.03199388 Head Rot Y: 0.01234134 Hand Rot Z: -0.01238013; Visible Hand Error: 1.519 randomnum: 112
 End: 110609.297 Start:  110608.727 Theta: 1.151917 Ball Pos X: 0.1870308 Ball Pos Y: -0.2 Ball Pos Z: 0.420078 Hand Pos X: 0.2041421 Hand Pos Y: -0.1895342 Hand Pos Z: 0.4297463 Head Pos X: -0.0163039 Head Pos Y: -0.03488976 Head Pos Z: -0.1354936 Head Rot X: 0.02991106 Head Rot Y: 0.03072464 Hand Rot Z: 0.009408808; Invisible Hand Error: 2.209 randomnum: 10
 End: 110611.010 Start:  110610.356 Theta: 1.710423 Ball Pos X: -0.06399637 Ball Pos Y: -0.2 Ball Pos Z: 0.4553576 Hand Pos X: -0.06713387 Hand Pos Y: -0.2096109 Hand Pos Z: 0.4756033 Head Pos X: -0.01819962 Head Pos Y: -0.03421685 Head Pos Z: -0.1371715 Head Rot X: 0.02666481 Head Rot Y: 0.008357139 Hand Rot Z: -0.02243981; Visible Hand Error: 0.071 randomnum: 177
 End: 110612.611 Start:  110611.999 Theta: 1.117011 Ball Pos X: 0.2015774 Ball Pos Y: -0.2 Ball Pos Z: 0.4132949 Hand Pos X: 0.2256662 Hand Pos Y: -0.1974163 Hand Pos Z: 0.41171 Head Pos X: -0.02159697 Head Pos Y: -0.03525913 Head Pos Z: -0.1366476 Head Rot X: 0.03273498 Head Rot Y: 0.04621175 Hand Rot Z: 0.0008282885; Visible Hand Error: 2.604 randomnum: 127
 End: 110614.296 Start:  110613.725 Theta: 1.343904 Ball Pos X: 0.1034398 Ball Pos Y: -0.2 Ball Pos Z: 0.4480472 Hand Pos X: 0.1033982 Hand Pos Y: -0.1656429 Hand Pos Z: 0.4747682 Head Pos X: -0.02621198 Head Pos Y: -0.02917302 Head Pos Z: -0.1344935 Head Rot X: 0.0004794807 Head Rot Y: 0.01177217 Hand Rot Z: 0.016715; Invisible Hand Error: 4.729 randomnum: 49
 End: 110616.677 Start:  110615.271 Theta: 1.815143 Ball Pos X: -0.1112436 Ball Pos Y: -0.2 Ball Pos Z: 0.4461736 Hand Pos X: -0.1696172 Hand Pos Y: -0.2697034 Hand Pos Z: 0.6808975 Head Pos X: -0.01939464 Head Pos Y: -0.02992463 Head Pos Z: -0.1345447 Head Rot X: -0.002787685 Head Rot Y: -0.03040159 Hand Rot Z: -0.03659201; Visible Hand Error: 2.482 randomnum: 128
 End: 110618.473 Start:  110617.804 Theta: 1.518436 Ball Pos X: 0.02406579 Ball Pos Y: -0.2 Ball Pos Z: 0.4592024 Hand Pos X: 0.002998844 Hand Pos Y: -0.2192079 Hand Pos Z: 0.4662974 Head Pos X: -0.02090871 Head Pos Y: -0.03439361 Head Pos Z: -0.1365476 Head Rot X: 0.01844557 Head Rot Y: 0.01120753 Hand Rot Z: -0.0117804; Invisible Hand Error: 2.923 randomnum: 68
 End: 110620.269 Start:  110619.684 Theta: 1.58825 Ball Pos X: -0.008025216 Ball Pos Y: -0.2 Ball Pos Z: 0.4597626 Hand Pos X: -0.03496936 Hand Pos Y: -0.1988463 Hand Pos Z: 0.4819196 Head Pos X: -0.02815247 Head Pos Y: -0.03118449 Head Pos Z: -0.1280035 Head Rot X: 0.002358651 Head Rot Y: -0.0212169 Hand Rot Z: -0.002526052; Invisible Hand Error: 3.116 randomnum: 83
 End: 110622.051 Start:  110621.397 Theta: 1.884956 Ball Pos X: -0.1420961 Ball Pos Y: -0.2 Ball Pos Z: 0.4373268 Hand Pos X: -0.1413584 Hand Pos Y: -0.1869915 Hand Pos Z: 0.4375274 Head Pos X: -0.01899093 Head Pos Y: -0.03296983 Head Pos Z: -0.1413323 Head Rot X: 0.009432227 Head Rot Y: -0.002726357 Hand Rot Z: -0.06144876; Visible Hand Error: 1.378 randomnum: 187
 End: 110623.750 Start:  110623.166 Theta: 1.466077 Ball Pos X: 0.04806558 Ball Pos Y: -0.2 Ball Pos Z: 0.4573136 Hand Pos X: 0.04591478 Hand Pos Y: -0.1770922 Hand Pos Z: 0.4624937 Head Pos X: -0.008705199 Head Pos Y: -0.03154546 Head Pos Z: -0.1323495 Head Rot X: 0.01640174 Head Rot Y: 0.04530563 Hand Rot Z: -0.02507027; Visible Hand Error: 2.665 randomnum: 166
 End: 110625.422 Start:  110624.836 Theta: 1.22173 Ball Pos X: 0.157272 Ball Pos Y: -0.2 Ball Pos Z: 0.4321013 Hand Pos X: 0.1716223 Hand Pos Y: -0.1865859 Hand Pos Z: 0.4319933 Head Pos X: -0.02188146 Head Pos Y: -0.03316784 Head Pos Z: -0.1337425 Head Rot X: 0.01700635 Head Rot Y: 0.03248754 Hand Rot Z: 0.007323832; Invisible Hand Error: 2.245 randomnum: 55
 End: 110627.106 Start:  110626.507 Theta: 1.099557 Ball Pos X: 0.2087597 Ball Pos Y: -0.2 Ball Pos Z: 0.4097139 Hand Pos X: 0.2044993 Hand Pos Y: -0.231089 Hand Pos Z: 0.4216607 Head Pos X: -0.02699506 Head Pos Y: -0.03308123 Head Pos Z: -0.1457472 Head Rot X: 0.01019773 Head Rot Y: 0.05304219 Hand Rot Z: 0.008879084; Visible Hand Error: 2.927 randomnum: 169
 End: 110628.875 Start:  110628.262 Theta: 1.047198 Ball Pos X: 0.2299163 Ball Pos Y: -0.2 Ball Pos Z: 0.3982268 Hand Pos X: 0.2472485 Hand Pos Y: -0.2092411 Hand Pos Z: 0.3964002 Head Pos X: -0.02405375 Head Pos Y: -0.0350208 Head Pos Z: -0.1293894 Head Rot X: 0.02470761 Head Rot Y: 0.06352101 Hand Rot Z: -0.000658809; Visible Hand Error: 1.891 randomnum: 146
 End: 110631.256 Start:  110629.988 Theta: 2.076942 Ball Pos X: -0.2229314 Ball Pos Y: -0.2 Ball Pos Z: 0.4021786 Hand Pos X: -0.227761 Hand Pos Y: -0.220968 Hand Pos Z: 0.4033003 Head Pos X: -0.03694803 Head Pos Y: -0.03544325 Head Pos Z: -0.1282218 Head Rot X: 0.03954029 Head Rot Y: -0.08381321 Hand Rot Z: 0.00774876; Invisible Hand Error: 2.041 randomnum: 31
 End: 110633.316 Start:  110632.662 Theta: 1.047198 Ball Pos X: 0.2299163 Ball Pos Y: -0.2 Ball Pos Z: 0.3982268 Hand Pos X: 0.2602975 Hand Pos Y: -0.1969666 Hand Pos Z: 0.3951725 Head Pos X: -0.01415181 Head Pos Y: -0.03295058 Head Pos Z: -0.1207014 Head Rot X: 0.02172259 Head Rot Y: 0.1095356 Hand Rot Z: -0.003644069; Visible Hand Error: 3.233 randomnum: 134
 End: 110635.084 Start:  110634.458 Theta: 1.396263 Ball Pos X: 0.07984906 Ball Pos Y: -0.2 Ball Pos Z: 0.4528468 Hand Pos X: 0.09730919 Hand Pos Y: -0.1914359 Hand Pos Z: 0.4580964 Head Pos X: -0.0233559 Head Pos Y: -0.03720164 Head Pos Z: -0.1187326 Head Rot X: 0.05048928 Head Rot Y: 0.04002306 Hand Rot Z: -0.003076345; Visible Hand Error: 2.234 randomnum: 132
 End: 110636.755 Start:  110636.100 Theta: 1.117011 Ball Pos X: 0.2015774 Ball Pos Y: -0.2 Ball Pos Z: 0.4132949 Hand Pos X: 0.2198065 Hand Pos Y: -0.2314225 Hand Pos Z: 0.4187872 Head Pos X: -0.01571244 Head Pos Y: -0.03930467 Head Pos Z: -0.1301636 Head Rot X: 0.05803803 Head Rot Y: 0.09053495 Hand Rot Z: -0.00570411; Invisible Hand Error: 2.991 randomnum: 13
 End: 110638.565 Start:  110637.869 Theta: 1.780236 Ball Pos X: -0.09560461 Ball Pos Y: -0.2 Ball Pos Z: 0.4497842 Hand Pos X: -0.09697521 Hand Pos Y: -0.2128156 Hand Pos Z: 0.4675867 Head Pos X: -0.03637934 Head Pos Y: -0.03927401 Head Pos Z: -0.1196209 Head Rot X: 0.06106722 Head Rot Y: -0.02461118 Hand Rot Z: 0.001882011; Visible Hand Error: 0.576 randomnum: 125
 End: 110640.613 Start:  110639.637 Theta: 1.954769 Ball Pos X: -0.1722564 Ball Pos Y: -0.2 Ball Pos Z: 0.4263494 Hand Pos X: -0.1760699 Hand Pos Y: -0.2391857 Hand Pos Z: 0.4251656 Head Pos X: -0.02650511 Head Pos Y: -0.03951353 Head Pos Z: -0.1332921 Head Rot X: 0.06443097 Head Rot Y: -0.01394644 Hand Rot Z: -0.01482325; Invisible Hand Error: 3.983 randomnum: 98
 End: 110642.756 Start:  110642.227 Theta: 1.48353 Ball Pos X: 0.04007703 Ball Pos Y: -0.2 Ball Pos Z: 0.4580829 Hand Pos X: 0.01654318 Hand Pos Y: -0.2303896 Hand Pos Z: 0.4805139 Head Pos X: -0.0184983 Head Pos Y: -0.0393621 Head Pos Z: -0.1343338 Head Rot X: 0.0549207 Head Rot Y: 0.05075387 Hand Rot Z: -0.02744984; Visible Hand Error: 3.461 randomnum: 115
 End: 110644.482 Start:  110643.954 Theta: 1.27409 Ball Pos X: 0.134442 Ball Pos Y: -0.2 Ball Pos Z: 0.4397402 Hand Pos X: 0.1852226 Hand Pos Y: -0.2193024 Hand Pos Z: 0.4287053 Head Pos X: -0.02234596 Head Pos Y: -0.04177335 Head Pos Z: -0.120262 Head Rot X: 0.07087629 Head Rot Y: 0.0820981 Hand Rot Z: 0.01023036; Invisible Hand Error: 6.03 randomnum: 71
 End: 110646.278 Start:  110645.652 Theta: 1.815143 Ball Pos X: -0.1112436 Ball Pos Y: -0.2 Ball Pos Z: 0.4461736 Hand Pos X: -0.1522617 Hand Pos Y: -0.1728738 Hand Pos Z: 0.4507305 Head Pos X: -0.02991802 Head Pos Y: -0.03362155 Head Pos Z: -0.1265328 Head Rot X: 0.02752721 Head Rot Y: -0.02781485 Hand Rot Z: -0.02329904; Invisible Hand Error: 5.593 randomnum: 74
 End: 110648.019 Start:  110647.351 Theta: 1.082104 Ball Pos X: 0.2158783 Ball Pos Y: -0.2 Ball Pos Z: 0.4060081 Hand Pos X: 0.2393238 Hand Pos Y: -0.1847192 Hand Pos Z: 0.4129566 Head Pos X: -0.01261377 Head Pos Y: -0.03681636 Head Pos Z: -0.1304327 Head Rot X: 0.03976778 Head Rot Y: 0.09270224 Hand Rot Z: -0.001421401; Visible Hand Error: 3.045 randomnum: 153
 End: 110649.621 Start:  110649.008 Theta: 1.169371 Ball Pos X: 0.1796709 Ball Pos Y: -0.2 Ball Pos Z: 0.4232782 Hand Pos X: 0.1958125 Hand Pos Y: -0.2347873 Hand Pos Z: 0.4334277 Head Pos X: -0.0211404 Head Pos Y: -0.03399637 Head Pos Z: -0.1204075 Head Rot X: 0.03378756 Head Rot Y: 0.07074532 Hand Rot Z: 0.006642915; Visible Hand Error: 3.013 randomnum: 192
 End: 110651.319 Start:  110650.679 Theta: 1.291544 Ball Pos X: 0.126747 Ball Pos Y: -0.2 Ball Pos Z: 0.4420195 Hand Pos X: 0.1415484 Hand Pos Y: -0.1984662 Hand Pos Z: 0.4457924 Head Pos X: -0.03146654 Head Pos Y: -0.03672817 Head Pos Z: -0.1222562 Head Rot X: 0.04388484 Head Rot Y: 0.06489009 Hand Rot Z: 0.006165918; Visible Hand Error: 1.571 randomnum: 163
 End: 110653.129 Start:  110652.462 Theta: 1.832596 Ball Pos X: -0.1190135 Ball Pos Y: -0.2 Ball Pos Z: 0.4441642 Hand Pos X: -0.1172942 Hand Pos Y: -0.2029267 Hand Pos Z: 0.4453692 Head Pos X: -0.02424854 Head Pos Y: -0.03509545 Head Pos Z: -0.1302495 Head Rot X: 0.03650622 Head Rot Y: 0.01010663 Hand Rot Z: -0.01904143; Visible Hand Error: 0.353 randomnum: 168
 End: 110654.912 Start:  110654.286 Theta: 1.675516 Ball Pos X: -0.04806562 Ball Pos Y: -0.2 Ball Pos Z: 0.4573136 Hand Pos X: -0.07109078 Hand Pos Y: -0.1921311 Hand Pos Z: 0.4582104 Head Pos X: -0.02498198 Head Pos Y: -0.03526518 Head Pos Z: -0.1239008 Head Rot X: 0.0356988 Head Rot Y: 0.01523459 Hand Rot Z: -0.01752754; Visible Hand Error: 2.781 randomnum: 120
 End: 110656.652 Start:  110655.971 Theta: 1.623156 Ball Pos X: -0.02406583 Ball Pos Y: -0.2 Ball Pos Z: 0.4592024 Hand Pos X: -0.03830598 Hand Pos Y: -0.2320983 Hand Pos Z: 0.4655788 Head Pos X: -0.02334338 Head Pos Y: -0.03574333 Head Pos Z: -0.1217937 Head Rot X: 0.03711514 Head Rot Y: 0.02440497 Hand Rot Z: -0.008221556; Visible Hand Error: 3.298 randomnum: 102
 End: 110658.573 Start:  110657.808 Theta: 1.710423 Ball Pos X: -0.06399637 Ball Pos Y: -0.2 Ball Pos Z: 0.4553576 Hand Pos X: -0.09486846 Hand Pos Y: -0.1911249 Hand Pos Z: 0.4652961 Head Pos X: -0.02562863 Head Pos Y: -0.03478828 Head Pos Z: -0.1254143 Head Rot X: 0.03623804 Head Rot Y: 0.001165603 Hand Rot Z: -0.001732483; Invisible Hand Error: 3.615 randomnum: 85
 End: 110700.245 Start:  110659.646 Theta: 1.518436 Ball Pos X: 0.02406579 Ball Pos Y: -0.2 Ball Pos Z: 0.4592024 Hand Pos X: 0.02369298 Hand Pos Y: -0.2243941 Hand Pos Z: 0.4641073 Head Pos X: -0.02426898 Head Pos Y: -0.03247046 Head Pos Z: -0.1170605 Head Rot X: 0.02921077 Head Rot Y: 0.02344033 Hand Rot Z: -0.001920343; Visible Hand Error: 2.269 randomnum: 150
 End: 110702.012 Start:  110701.345 Theta: 1.343904 Ball Pos X: 0.1034398 Ball Pos Y: -0.2 Ball Pos Z: 0.4480472 Hand Pos X: 0.1011436 Hand Pos Y: -0.1883479 Hand Pos Z: 0.4512517 Head Pos X: -0.01596087 Head Pos Y: -0.03333881 Head Pos Z: -0.1182829 Head Rot X: 0.02934124 Head Rot Y: 0.0640842 Hand Rot Z: -0.01172534; Invisible Hand Error: 1.387 randomnum: 29
 End: 110703.669 Start:  110703.043 Theta: 1.082104 Ball Pos X: 0.2158783 Ball Pos Y: -0.2 Ball Pos Z: 0.4060081 Hand Pos X: 0.2419038 Hand Pos Y: -0.2009985 Hand Pos Z: 0.4194808 Head Pos X: -0.01316601 Head Pos Y: -0.03482628 Head Pos Z: -0.1144781 Head Rot X: 0.03432782 Head Rot Y: 0.1019137 Hand Rot Z: -0.004621041; Invisible Hand Error: 2.054 randomnum: 76
 End: 110705.312 Start:  110704.672 Theta: 1.658063 Ball Pos X: -0.04007707 Ball Pos Y: -0.2 Ball Pos Z: 0.4580829 Hand Pos X: -0.05646512 Hand Pos Y: -0.2153113 Hand Pos Z: 0.4840057 Head Pos X: -0.02473593 Head Pos Y: -0.02843973 Head Pos Z: -0.1163325 Head Rot X: 0.002525897 Head Rot Y: 0.004455554 Hand Rot Z: -0.03505051; Visible Hand Error: 1.551 randomnum: 147
 End: 110707.040 Start:  110706.344 Theta: 1.902409 Ball Pos X: -0.1497069 Ball Pos Y: -0.2 Ball Pos Z: 0.4347803 Hand Pos X: -0.1479112 Hand Pos Y: -0.2369416 Hand Pos Z: 0.4464898 Head Pos X: -0.0228048 Head Pos Y: -0.03069764 Head Pos Z: -0.1281706 Head Rot X: 0.005240779 Head Rot Y: -0.02748473 Hand Rot Z: -0.0556063; Visible Hand Error: 3.287 randomnum: 160
 End: 110708.696 Start:  110708.069 Theta: 1.32645 Ball Pos X: 0.1112436 Ball Pos Y: -0.2 Ball Pos Z: 0.4461736 Hand Pos X: 0.1162407 Hand Pos Y: -0.2128994 Hand Pos Z: 0.4451192 Head Pos X: -0.005571068 Head Pos Y: -0.03627741 Head Pos Z: -0.1165732 Head Rot X: 0.03989707 Head Rot Y: 0.05365821 Hand Rot Z: 0.003222873; Invisible Hand Error: 1.449 randomnum: 22
 End: 110710.284 Start:  110709.685 Theta: 1.32645 Ball Pos X: 0.1112436 Ball Pos Y: -0.2 Ball Pos Z: 0.4461736 Hand Pos X: 0.1473453 Hand Pos Y: -0.1952098 Hand Pos Z: 0.4414222 Head Pos X: -0.01669741 Head Pos Y: -0.03250113 Head Pos Z: -0.1220465 Head Rot X: 0.01880642 Head Rot Y: 0.06772065 Hand Rot Z: 0.0006340998; Visible Hand Error: 4.168 randomnum: 188
 End: 110712.037 Start:  110711.355 Theta: 1.867502 Ball Pos X: -0.1344421 Ball Pos Y: -0.2 Ball Pos Z: 0.4397401 Hand Pos X: -0.1603606 Hand Pos Y: -0.2076136 Hand Pos Z: 0.4386562 Head Pos X: -0.03185457 Head Pos Y: -0.03054765 Head Pos Z: -0.1307003 Head Rot X: 0.007034646 Head Rot Y: -0.01482329 Hand Rot Z: -0.005725401; Invisible Hand Error: 2.858 randomnum: 24
 End: 110713.737 Start:  110713.083 Theta: 2.059489 Ball Pos X: -0.2158784 Ball Pos Y: -0.2 Ball Pos Z: 0.4060081 Hand Pos X: -0.2099786 Hand Pos Y: -0.2027295 Hand Pos Z: 0.415755 Head Pos X: -0.03480369 Head Pos Y: -0.0339748 Head Pos Z: -0.1236563 Head Rot X: 0.03030808 Head Rot Y: -0.08511019 Hand Rot Z: -0.02160693; Invisible Hand Error: 1.104 randomnum: 20
 End: 110715.477 Start:  110714.892 Theta: 1.27409 Ball Pos X: 0.134442 Ball Pos Y: -0.2 Ball Pos Z: 0.4397402 Hand Pos X: 0.1433512 Hand Pos Y: -0.1710211 Hand Pos Z: 0.4599993 Head Pos X: -0.01609719 Head Pos Y: -0.03643346 Head Pos Z: -0.1217644 Head Rot X: 0.04135715 Head Rot Y: 0.04395269 Hand Rot Z: -0.005830614; Invisible Hand Error: 3.974 randomnum: 64
 End: 110717.314 Start:  110716.549 Theta: 1.623156 Ball Pos X: -0.02406583 Ball Pos Y: -0.2 Ball Pos Z: 0.4592024 Hand Pos X: -0.03828606 Hand Pos Y: -0.2273692 Hand Pos Z: 0.4701599 Head Pos X: -0.03150517 Head Pos Y: -0.03156596 Head Pos Z: -0.1260438 Head Rot X: 0.00942114 Head Rot Y: 0.009317045 Hand Rot Z: -0.005921553; Invisible Hand Error: 2.689 randomnum: 84
 End: 110719.014 Start:  110718.345 Theta: 1.58825 Ball Pos X: -0.008025216 Ball Pos Y: -0.2 Ball Pos Z: 0.4597626 Hand Pos X: -0.003044315 Hand Pos Y: -0.1734728 Hand Pos Z: 0.4704405 Head Pos X: -0.03648019 Head Pos Y: -0.03575546 Head Pos Z: -0.1284611 Head Rot X: 0.03197131 Head Rot Y: 0.01101117 Hand Rot Z: 0.006637308; Visible Hand Error: 3.317 randomnum: 194
 End: 110720.741 Start:  110720.086 Theta: 1.099557 Ball Pos X: 0.2087597 Ball Pos Y: -0.2 Ball Pos Z: 0.4097139 Hand Pos X: 0.2227708 Hand Pos Y: -0.1939493 Hand Pos Z: 0.4172302 Head Pos X: -0.01878011 Head Pos Y: -0.03583592 Head Pos Z: -0.1207587 Head Rot X: 0.03411211 Head Rot Y: 0.06142023 Hand Rot Z: 0.004045852; Invisible Hand Error: 1.577 randomnum: 80
 End: 110722.466 Start:  110721.771 Theta: 1.692969 Ball Pos X: -0.05603953 Ball Pos Y: -0.2 Ball Pos Z: 0.4564051 Hand Pos X: -0.06672733 Hand Pos Y: -0.2195675 Hand Pos Z: 0.4600025 Head Pos X: -0.02421516 Head Pos Y: -0.03228211 Head Pos Z: -0.1119769 Head Rot X: 0.02452684 Head Rot Y: -0.0009155904 Hand Rot Z: -0.002725845; Invisible Hand Error: 2.113 randomnum: 57
 End: 110724.179 Start:  110723.483 Theta: 1.867502 Ball Pos X: -0.1344421 Ball Pos Y: -0.2 Ball Pos Z: 0.4397401 Hand Pos X: -0.1653922 Hand Pos Y: -0.2442014 Hand Pos Z: 0.4500195 Head Pos X: -0.02895969 Head Pos Y: -0.03258651 Head Pos Z: -0.1183486 Head Rot X: 0.01936418 Head Rot Y: -0.02859485 Hand Rot Z: -0.01825299; Invisible Hand Error: 4.518 randomnum: 75
 End: 110725.920 Start:  110725.237 Theta: 1.972222 Ball Pos X: -0.1796709 Ball Pos Y: -0.2 Ball Pos Z: 0.4232782 Hand Pos X: -0.2000019 Hand Pos Y: -0.219392 Hand Pos Z: 0.424287 Head Pos X: -0.01744431 Head Pos Y: -0.03427231 Head Pos Z: -0.1206908 Head Rot X: 0.02809685 Head Rot Y: -0.01816795 Hand Rot Z: -0.06139429; Visible Hand Error: 2.568 randomnum: 151
 End: 110727.675 Start:  110727.034 Theta: 1.867502 Ball Pos X: -0.1344421 Ball Pos Y: -0.2 Ball Pos Z: 0.4397401 Hand Pos X: -0.1642161 Hand Pos Y: -0.2050222 Hand Pos Z: 0.4338175 Head Pos X: -0.02321643 Head Pos Y: -0.03384531 Head Pos Z: -0.1285199 Head Rot X: 0.02722375 Head Rot Y: -0.01445194 Hand Rot Z: -0.02322379; Invisible Hand Error: 3.436 randomnum: 39
 End: 110729.498 Start:  110728.732 Theta: 2.059489 Ball Pos X: -0.2158784 Ball Pos Y: -0.2 Ball Pos Z: 0.4060081 Hand Pos X: -0.2167409 Hand Pos Y: -0.2008537 Hand Pos Z: 0.4089664 Head Pos X: -0.02175039 Head Pos Y: -0.03610724 Head Pos Z: -0.1087554 Head Rot X: 0.04301332 Head Rot Y: -0.03785389 Hand Rot Z: -0.0310013; Visible Hand Error: 0.084 randomnum: 103
 End: 110731.239 Start:  110730.545 Theta: 1.553343 Ball Pos X: 0.008025176 Ball Pos Y: -0.2 Ball Pos Z: 0.4597626 Hand Pos X: 0.01289947 Hand Pos Y: -0.194411 Hand Pos Z: 0.4752345 Head Pos X: -0.0195635 Head Pos Y: -0.03291908 Head Pos Z: -0.1217299 Head Rot X: 0.0259142 Head Rot Y: 0.01909649 Hand Rot Z: -0.01652556; Visible Hand Error: 1.364 randomnum: 196
 End: 110732.812 Start:  110732.284 Theta: 1.186824 Ball Pos X: 0.1722563 Ball Pos Y: -0.2 Ball Pos Z: 0.4263494 Hand Pos X: 0.1976896 Hand Pos Y: -0.1917326 Hand Pos Z: 0.4179908 Head Pos X: -0.02642453 Head Pos Y: -0.03125033 Head Pos Z: -0.1201485 Head Rot X: 0.008770053 Head Rot Y: 0.04934875 Hand Rot Z: 0.01063984; Invisible Hand Error: 3.203 randomnum: 27
 End: 110734.496 Start:  110733.912 Theta: 1.37881 Ball Pos X: 0.08774018 Ball Pos Y: -0.2 Ball Pos Z: 0.4513842 Hand Pos X: 0.09668083 Hand Pos Y: -0.1977474 Hand Pos Z: 0.4695486 Head Pos X: -0.02114767 Head Pos Y: -0.03733465 Head Pos Z: -0.1165094 Head Rot X: 0.043866 Head Rot Y: 0.0300182 Hand Rot Z: 0.004085825; Invisible Hand Error: 1.237 randomnum: 82
 End: 110736.237 Start:  110735.527 Theta: 1.867502 Ball Pos X: -0.1344421 Ball Pos Y: -0.2 Ball Pos Z: 0.4397401 Hand Pos X: -0.1591229 Hand Pos Y: -0.2259539 Hand Pos Z: 0.4440402 Head Pos X: -0.02754956 Head Pos Y: -0.03416038 Head Pos Z: -0.122375 Head Rot X: 0.03022407 Head Rot Y: -0.01476091 Hand Rot Z: -0.00934723; Invisible Hand Error: 3.235 randomnum: 97
 End: 110737.866 Start:  110737.226 Theta: 1.553343 Ball Pos X: 0.008025176 Ball Pos Y: -0.2 Ball Pos Z: 0.4597626 Hand Pos X: -0.005392283 Hand Pos Y: -0.251193 Hand Pos Z: 0.4691477 Head Pos X: -0.01517975 Head Pos Y: -0.0333451 Head Pos Z: -0.1190655 Head Rot X: 0.02901339 Head Rot Y: 0.003691895 Hand Rot Z: -0.01744892; Invisible Hand Error: 4.891 randomnum: 90
 End: 110739.607 Start:  110738.911 Theta: 2.076942 Ball Pos X: -0.2229314 Ball Pos Y: -0.2 Ball Pos Z: 0.4021786 Hand Pos X: -0.2340699 Hand Pos Y: -0.2133709 Hand Pos Z: 0.411305 Head Pos X: -0.03526747 Head Pos Y: -0.03162932 Head Pos Z: -0.1245348 Head Rot X: 0.01614559 Head Rot Y: -0.06740325 Hand Rot Z: -0.006735506; Visible Hand Error: 0.963 randomnum: 174
 End: 110741.167 Start:  110740.624 Theta: 1.43117 Ball Pos X: 0.06399634 Ball Pos Y: -0.2 Ball Pos Z: 0.4553576 Hand Pos X: 0.07110281 Hand Pos Y: -0.2396691 Hand Pos Z: 0.4612499 Head Pos X: -0.02563918 Head Pos Y: -0.03659847 Head Pos Z: -0.1120892 Head Rot X: 0.04194902 Head Rot Y: 0.03367857 Hand Rot Z: 0.0006608877; Visible Hand Error: 3.74 randomnum: 197
 End: 110742.948 Start:  110742.210 Theta: 2.024582 Ball Pos X: -0.2015774 Ball Pos Y: -0.2 Ball Pos Z: 0.4132949 Hand Pos X: -0.211668 Hand Pos Y: -0.2219671 Hand Pos Z: 0.4327341 Head Pos X: -0.03284305 Head Pos Y: -0.03258306 Head Pos Z: -0.1166104 Head Rot X: 0.02366779 Head Rot Y: -0.01794801 Hand Rot Z: -0.007477032; Invisible Hand Error: 1.234 randomnum: 11
 End: 110744.661 Start:  110743.965 Theta: 1.780236 Ball Pos X: -0.09560461 Ball Pos Y: -0.2 Ball Pos Z: 0.4497842 Hand Pos X: -0.1106993 Hand Pos Y: -0.2244128 Hand Pos Z: 0.4585481 Head Pos X: -0.02367282 Head Pos Y: -0.03323022 Head Pos Z: -0.1150653 Head Rot X: 0.02065568 Head Rot Y: -0.01423442 Hand Rot Z: -0.0112877; Visible Hand Error: 2.407 randomnum: 157
 End: 110746.374 Start:  110745.678 Theta: 1.919862 Ball Pos X: -0.1572721 Ball Pos Y: -0.2 Ball Pos Z: 0.4321013 Hand Pos X: -0.1478329 Hand Pos Y: -0.210625 Hand Pos Z: 0.4465548 Head Pos X: -0.03558958 Head Pos Y: -0.02998772 Head Pos Z: -0.1317201 Head Rot X: 0.009992126 Head Rot Y: -0.04304145 Hand Rot Z: -0.02116626; Visible Hand Error: 1.658 randomnum: 199
 End: 110747.962 Start:  110747.447 Theta: 1.134464 Ball Pos X: 0.1943337 Ball Pos Y: -0.2 Ball Pos Z: 0.4167499 Hand Pos X: 0.1989778 Hand Pos Y: -0.201949 Hand Pos Z: 0.4273762 Head Pos X: -0.0245589 Head Pos Y: -0.03130209 Head Pos Z: -0.1192733 Head Rot X: 0.008298562 Head Rot Y: 0.0576462 Hand Rot Z: -0.002934999; Visible Hand Error: 0.318 randomnum: 180
 End: 110749.674 Start:  110748.991 Theta: 1.989675 Ball Pos X: -0.1870308 Ball Pos Y: -0.2 Ball Pos Z: 0.420078 Hand Pos X: -0.2017827 Hand Pos Y: -0.2259536 Hand Pos Z: 0.4223787 Head Pos X: -0.02925926 Head Pos Y: -0.035546 Head Pos Z: -0.1180011 Head Rot X: 0.04003382 Head Rot Y: -0.03267056 Hand Rot Z: -0.01576848; Invisible Hand Error: 2.656 randomnum: 19
 End: 110751.205 Start:  110750.622 Theta: 1.902409 Ball Pos X: -0.1497069 Ball Pos Y: -0.2 Ball Pos Z: 0.4347803 Hand Pos X: -0.1646086 Hand Pos Y: -0.2128927 Hand Pos Z: 0.4353505 Head Pos X: -0.01296824 Head Pos Y: -0.03476998 Head Pos Z: -0.1218476 Head Rot X: 0.03652784 Head Rot Y: -0.005850367 Hand Rot Z: -0.03469081; Visible Hand Error: 1.897 randomnum: 122
 End: 110752.918 Start:  110752.208 Theta: 1.815143 Ball Pos X: -0.1112436 Ball Pos Y: -0.2 Ball Pos Z: 0.4461736 Hand Pos X: -0.1295482 Hand Pos Y: -0.1886968 Hand Pos Z: 0.4580422 Head Pos X: -0.02696532 Head Pos Y: -0.03266639 Head Pos Z: -0.1110555 Head Rot X: 0.02096439 Head Rot Y: -0.01005317 Hand Rot Z: -0.01840635; Invisible Hand Error: 2.506 randomnum: 87
 End: 110754.505 Start:  110753.892 Theta: 1.884956 Ball Pos X: -0.1420961 Ball Pos Y: -0.2 Ball Pos Z: 0.4373268 Hand Pos X: -0.1535878 Hand Pos Y: -0.2229462 Hand Pos Z: 0.4478847 Head Pos X: -0.01661146 Head Pos Y: -0.03101861 Head Pos Z: -0.1124321 Head Rot X: 0.0165974 Head Rot Y: 0.01789991 Hand Rot Z: -0.02671909; Invisible Hand Error: 1.905 randomnum: 95
 End: 110756.022 Start:  110755.481 Theta: 1.500983 Ball Pos X: 0.03207627 Ball Pos Y: -0.2 Ball Pos Z: 0.4587125 Hand Pos X: 0.02367149 Hand Pos Y: -0.2170344 Hand Pos Z: 0.4794571 Head Pos X: -0.02270085 Head Pos Y: -0.03659657 Head Pos Z: -0.1075944 Head Rot X: 0.05269956 Head Rot Y: 0.007745236 Hand Rot Z: -0.0002474012; Invisible Hand Error: 1.352 randomnum: 41
 End: 110757.568 Start:  110756.998 Theta: 1.500983 Ball Pos X: 0.03207627 Ball Pos Y: -0.2 Ball Pos Z: 0.4587125 Hand Pos X: 0.03279154 Hand Pos Y: -0.2026985 Hand Pos Z: 0.4636232 Head Pos X: -0.02793813 Head Pos Y: -0.0396409 Head Pos Z: -0.1030349 Head Rot X: 0.06117987 Head Rot Y: 0.01580989 Hand Rot Z: 0.006695434; Invisible Hand Error: 0.074 randomnum: 93
 End: 110759.308 Start:  110758.655 Theta: 1.27409 Ball Pos X: 0.134442 Ball Pos Y: -0.2 Ball Pos Z: 0.4397402 Hand Pos X: 0.1603834 Hand Pos Y: -0.2065896 Hand Pos Z: 0.4453303 Head Pos X: -0.009841681 Head Pos Y: -0.03792864 Head Pos Z: -0.110252 Head Rot X: 0.04953093 Head Rot Y: 0.091738 Hand Rot Z: -0.0050306; Invisible Hand Error: 2.574 randomnum: 21
 End: 110800.590 Start:  110800.005 Theta: 1.396263 Ball Pos X: 0.07984906 Ball Pos Y: -0.2 Ball Pos Z: 0.4528468 Hand Pos X: 0.07244822 Hand Pos Y: -0.2089024 Hand Pos Z: 0.4676152 Head Pos X: -0.02078533 Head Pos Y: -0.03373843 Head Pos Z: -0.1138283 Head Rot X: 0.02562429 Head Rot Y: 0.05252974 Hand Rot Z: -0.02455998; Visible Hand Error: 1.137 randomnum: 171
 End: 110802.079 Start:  110801.523 Theta: 1.22173 Ball Pos X: 0.157272 Ball Pos Y: -0.2 Ball Pos Z: 0.4321013 Hand Pos X: 0.1581261 Hand Pos Y: -0.2222104 Hand Pos Z: 0.4341904 Head Pos X: -0.0219658 Head Pos Y: -0.03504333 Head Pos Z: -0.1142862 Head Rot X: 0.03662743 Head Rot Y: 0.06963267 Hand Rot Z: 0.01464341; Invisible Hand Error: 2.176 randomnum: 5
 End: 110803.723 Start:  110803.041 Theta: 1.954769 Ball Pos X: -0.1722564 Ball Pos Y: -0.2 Ball Pos Z: 0.4263494 Hand Pos X: -0.1880946 Hand Pos Y: -0.2006046 Hand Pos Z: 0.4241101 Head Pos X: -0.03518999 Head Pos Y: -0.03295159 Head Pos Z: -0.1153468 Head Rot X: 0.0296707 Head Rot Y: -0.01402777 Hand Rot Z: -0.008065129; Invisible Hand Error: 1.763 randomnum: 15
 End: 110805.185 Start:  110804.586 Theta: 1.48353 Ball Pos X: 0.04007703 Ball Pos Y: -0.2 Ball Pos Z: 0.4580829 Hand Pos X: 0.04594454 Hand Pos Y: -0.2254052 Hand Pos Z: 0.4806423 Head Pos X: -0.02596498 Head Pos Y: -0.03785515 Head Pos Z: -0.1045227 Head Rot X: 0.04464773 Head Rot Y: 0.03512147 Hand Rot Z: -0.005565034; Visible Hand Error: 1.576 randomnum: 198
 End: 110806.730 Start:  110806.131 Theta: 1.169371 Ball Pos X: 0.1796709 Ball Pos Y: -0.2 Ball Pos Z: 0.4232782 Hand Pos X: 0.1941521 Hand Pos Y: -0.2201867 Hand Pos Z: 0.4414656 Head Pos X: -0.02105522 Head Pos Y: -0.03747785 Head Pos Z: -0.1064507 Head Rot X: 0.04214924 Head Rot Y: 0.09114756 Hand Rot Z: -0.002682851; Invisible Hand Error: 1.235 randomnum: 34
 End: 110808.123 Start:  110807.664 Theta: 1.37881 Ball Pos X: 0.08774018 Ball Pos Y: -0.2 Ball Pos Z: 0.4513842 Hand Pos X: 0.1069461 Hand Pos Y: -0.2278518 Hand Pos Z: 0.4641778 Head Pos X: -0.01670748 Head Pos Y: -0.03857321 Head Pos Z: -0.1058819 Head Rot X: 0.04388337 Head Rot Y: 0.06514836 Hand Rot Z: -0.01671235; Visible Hand Error: 2.731 randomnum: 185
 End: 110809.529 Start:  110809.042 Theta: 1.099557 Ball Pos X: 0.2087597 Ball Pos Y: -0.2 Ball Pos Z: 0.4097139 Hand Pos X: 0.2191887 Hand Pos Y: -0.2170644 Hand Pos Z: 0.4299602 Head Pos X: -0.01721931 Head Pos Y: -0.03557876 Head Pos Z: -0.1193893 Head Rot X: 0.0242682 Head Rot Y: 0.08368009 Hand Rot Z: -0.02035286; Visible Hand Error: 0.711 randomnum: 176
 End: 110811.061 Start:  110810.489 Theta: 1.518436 Ball Pos X: 0.02406579 Ball Pos Y: -0.2 Ball Pos Z: 0.4592024 Hand Pos X: -0.002749562 Hand Pos Y: -0.2007758 Hand Pos Z: 0.4862741 Head Pos X: -0.02254474 Head Pos Y: -0.03826621 Head Pos Z: -0.1145177 Head Rot X: 0.05040937 Head Rot Y: 0.05020364 Hand Rot Z: -0.008249012; Invisible Hand Error: 3.242 randomnum: 66
 End: 110812.634 Start:  110812.021 Theta: 1.623156 Ball Pos X: -0.02406583 Ball Pos Y: -0.2 Ball Pos Z: 0.4592024 Hand Pos X: -0.0285341 Hand Pos Y: -0.2068171 Hand Pos Z: 0.4641517 Head Pos X: -0.02334148 Head Pos Y: -0.03464183 Head Pos Z: -0.1083953 Head Rot X: 0.03717706 Head Rot Y: 0.0136696 Hand Rot Z: -0.01493152; Visible Hand Error: 0.668 randomnum: 165
 End: 110814.109 Start:  110813.567 Theta: 1.204277 Ball Pos X: 0.1647892 Ball Pos Y: -0.2 Ball Pos Z: 0.4292908 Hand Pos X: 0.1711844 Hand Pos Y: -0.2168949 Hand Pos Z: 0.4330966 Head Pos X: -0.03067625 Head Pos Y: -0.04034457 Head Pos Z: -0.1006271 Head Rot X: 0.05044216 Head Rot Y: 0.06512904 Hand Rot Z: 0.03191046; Invisible Hand Error: 1.555 randomnum: 3
 End: 110815.711 Start:  110815.099 Theta: 1.605703 Ball Pos X: -0.01604797 Ball Pos Y: -0.2 Ball Pos Z: 0.4595525 Hand Pos X: -0.009624161 Hand Pos Y: -0.2395379 Hand Pos Z: 0.4694052 Head Pos X: -0.02369022 Head Pos Y: -0.03967953 Head Pos Z: -0.1028706 Head Rot X: 0.0547032 Head Rot Y: 0.02637963 Hand Rot Z: 0.005594525; Visible Hand Error: 3.602 randomnum: 119
 End: 110817.312 Start:  110816.658 Theta: 1.570796 Ball Pos X: -2.009992E-08 Ball Pos Y: -0.2 Ball Pos Z: 0.4598326 Hand Pos X: 0.01531202 Hand Pos Y: -0.2322967 Hand Pos Z: 0.4597156 Head Pos X: -0.0282976 Head Pos Y: -0.03325111 Head Pos Z: -0.1133767 Head Rot X: 0.02013091 Head Rot Y: 0.01584977 Hand Rot Z: -0.005288677; Visible Hand Error: 3.714 randomnum: 113
 End: 110818.942 Start:  110818.342 Theta: 1.692969 Ball Pos X: -0.05603953 Ball Pos Y: -0.2 Ball Pos Z: 0.4564051 Hand Pos X: -0.08226429 Hand Pos Y: -0.2305247 Hand Pos Z: 0.4641955 Head Pos X: -0.02861857 Head Pos Y: -0.03018367 Head Pos Z: -0.1194298 Head Rot X: 0.01330885 Head Rot Y: -0.01340249 Hand Rot Z: -0.009857323; Invisible Hand Error: 3.765 randomnum: 69
 End: 110820.515 Start:  110819.944 Theta: 1.53589 Ball Pos X: 0.01604793 Ball Pos Y: -0.2 Ball Pos Z: 0.4595525 Hand Pos X: 0.05598734 Hand Pos Y: -0.1922468 Hand Pos Z: 0.4714599 Head Pos X: -0.02950329 Head Pos Y: -0.03241748 Head Pos Z: -0.1168247 Head Rot X: 0.0121656 Head Rot Y: 0.01316299 Hand Rot Z: -0.00556881; Visible Hand Error: 4.636 randomnum: 154
 End: 110822.088 Start:  110821.545 Theta: 1.22173 Ball Pos X: 0.157272 Ball Pos Y: -0.2 Ball Pos Z: 0.4321013 Hand Pos X: 0.2038897 Hand Pos Y: -0.2051972 Hand Pos Z: 0.4368021 Head Pos X: -0.02561712 Head Pos Y: -0.03565907 Head Pos Z: -0.1160152 Head Rot X: 0.03852993 Head Rot Y: 0.06621526 Hand Rot Z: 0.006502795; Invisible Hand Error: 4.635 randomnum: 14
 End: 110823.578 Start:  110823.007 Theta: 1.27409 Ball Pos X: 0.134442 Ball Pos Y: -0.2 Ball Pos Z: 0.4397402 Hand Pos X: 0.1608196 Hand Pos Y: -0.2331414 Hand Pos Z: 0.4554407 Head Pos X: -0.02191848 Head Pos Y: -0.0338484 Head Pos Z: -0.1039983 Head Rot X: 0.02619256 Head Rot Y: 0.04685745 Hand Rot Z: 0.004136684; Visible Hand Error: 3.172 randomnum: 105
 End: 110825.206 Start:  110824.553 Theta: 1.727876 Ball Pos X: -0.07193366 Ball Pos Y: -0.2 Ball Pos Z: 0.4541714 Hand Pos X: -0.1264322 Hand Pos Y: -0.199528 Hand Pos Z: 0.4423953 Head Pos X: -0.03212416 Head Pos Y: -0.03307694 Head Pos Z: -0.1107227 Head Rot X: 0.01860509 Head Rot Y: -0.006482685 Hand Rot Z: -0.01586116; Invisible Hand Error: 6.374 randomnum: 86
 End: 110826.864 Start:  110826.209 Theta: 1.413717 Ball Pos X: 0.07193363 Ball Pos Y: -0.2 Ball Pos Z: 0.4541714 Hand Pos X: 0.08967149 Hand Pos Y: -0.2206938 Hand Pos Z: 0.4600647 Head Pos X: -0.02468652 Head Pos Y: -0.03372806 Head Pos Z: -0.120391 Head Rot X: 0.01995281 Head Rot Y: 0.04503887 Hand Rot Z: -0.009257276; Invisible Hand Error: 2.516 randomnum: 36
 End: 110828.534 Start:  110827.824 Theta: 1.780236 Ball Pos X: -0.09560461 Ball Pos Y: -0.2 Ball Pos Z: 0.4497842 Hand Pos X: -0.116785 Hand Pos Y: -0.2152779 Hand Pos Z: 0.462353 Head Pos X: -0.02471304 Head Pos Y: -0.03245592 Head Pos Z: -0.1090724 Head Rot X: 0.02347006 Head Rot Y: -0.0069662 Hand Rot Z: -0.009117584; Invisible Hand Error: 2.14 randomnum: 96
 End: 110830.024 Start:  110829.412 Theta: 1.48353 Ball Pos X: 0.04007703 Ball Pos Y: -0.2 Ball Pos Z: 0.4580829 Hand Pos X: 0.04788406 Hand Pos Y: -0.2186092 Hand Pos Z: 0.4669248 Head Pos X: -0.01716053 Head Pos Y: -0.03618219 Head Pos Z: -0.1091685 Head Rot X: 0.04208935 Head Rot Y: 0.02570851 Hand Rot Z: -0.006857509; Visible Hand Error: 1.662 randomnum: 138
 End: 110831.625 Start:  110830.958 Theta: 1.117011 Ball Pos X: 0.2015774 Ball Pos Y: -0.2 Ball Pos Z: 0.4132949 Hand Pos X: 0.2392131 Hand Pos Y: -0.2278766 Hand Pos Z: 0.3949653 Head Pos X: -0.01723731 Head Pos Y: -0.03736547 Head Pos Z: -0.1058606 Head Rot X: 0.04331843 Head Rot Y: 0.0598227 Hand Rot Z: 0.003687988; Invisible Hand Error: 5.466 randomnum: 44
 End: 110833.171 Start:  110832.586 Theta: 1.082104 Ball Pos X: 0.2158783 Ball Pos Y: -0.2 Ball Pos Z: 0.4060081 Hand Pos X: 0.2223009 Hand Pos Y: -0.2179874 Hand Pos Z: 0.4132909 Head Pos X: -0.02213752 Head Pos Y: -0.03805104 Head Pos Z: -0.1083583 Head Rot X: 0.04776165 Head Rot Y: 0.06045403 Hand Rot Z: 0.006546328; Invisible Hand Error: 1.431 randomnum: 61
 End: 110834.940 Start:  110834.258 Theta: 1.919862 Ball Pos X: -0.1572721 Ball Pos Y: -0.2 Ball Pos Z: 0.4321013 Hand Pos X: -0.1742807 Hand Pos Y: -0.2475405 Hand Pos Z: 0.4338619 Head Pos X: -0.02440816 Head Pos Y: -0.03388417 Head Pos Z: -0.1117731 Head Rot X: 0.02762419 Head Rot Y: -0.001387482 Hand Rot Z: -0.02201484; Invisible Hand Error: 4.709 randomnum: 73
 End: 110836.638 Start:  110835.984 Theta: 1.832596 Ball Pos X: -0.1190135 Ball Pos Y: -0.2 Ball Pos Z: 0.4441642 Hand Pos X: -0.1374254 Hand Pos Y: -0.2175442 Hand Pos Z: 0.4485224 Head Pos X: -0.01817781 Head Pos Y: -0.0318383 Head Pos Z: -0.1134396 Head Rot X: 0.009450469 Head Rot Y: 0.008585991 Hand Rot Z: -0.04059665; Visible Hand Error: 2.309 randomnum: 106
 End: 110838.198 Start:  110837.627 Theta: 1.099557 Ball Pos X: 0.2087597 Ball Pos Y: -0.2 Ball Pos Z: 0.4097139 Hand Pos X: 0.2009911 Hand Pos Y: -0.207264 Hand Pos Z: 0.4292284 Head Pos X: -0.01906514 Head Pos Y: -0.03807998 Head Pos Z: -0.1107322 Head Rot X: 0.04587761 Head Rot Y: 0.06118598 Hand Rot Z: 0.0001075644; Invisible Hand Error: 1.753 randomnum: 30
 End: 110839.896 Start:  110839.257 Theta: 1.937315 Ball Pos X: -0.1647893 Ball Pos Y: -0.2 Ball Pos Z: 0.4292908 Hand Pos X: -0.18945 Hand Pos Y: -0.2394191 Hand Pos Z: 0.4314449 Head Pos X: -0.02485061 Head Pos Y: -0.03317493 Head Pos Z: -0.1124328 Head Rot X: 0.02551097 Head Rot Y: -0.009787478 Hand Rot Z: -0.02979851; Invisible Hand Error: 4.213 randomnum: 25
 End: 110841.553 Start:  110840.899 Theta: 2.042035 Ball Pos X: -0.2087597 Ball Pos Y: -0.2 Ball Pos Z: 0.4097139 Hand Pos X: -0.2192492 Hand Pos Y: -0.2159705 Hand Pos Z: 0.4159059 Head Pos X: -0.03454477 Head Pos Y: -0.03108168 Head Pos Z: -0.1057445 Head Rot X: 0.01740436 Head Rot Y: -0.05071895 Hand Rot Z: -0.004698139; Visible Hand Error: 1.374 randomnum: 155
 End: 110843.113 Start:  110842.598 Theta: 1.710423 Ball Pos X: -0.06399637 Ball Pos Y: -0.2 Ball Pos Z: 0.4553576 Hand Pos X: -0.07032183 Hand Pos Y: -0.2140547 Hand Pos Z: 0.4581906 Head Pos X: -0.02585536 Head Pos Y: -0.03323057 Head Pos Z: -0.121598 Head Rot X: 0.02821309 Head Rot Y: -0.005002458 Hand Rot Z: 0.003750321; Invisible Hand Error: 1.441 randomnum: 58
 End: 110844.687 Start:  110844.116 Theta: 1.675516 Ball Pos X: -0.04806562 Ball Pos Y: -0.2 Ball Pos Z: 0.4573136 Hand Pos X: -0.05735156 Hand Pos Y: -0.2120595 Hand Pos Z: 0.4789977 Head Pos X: -0.02099425 Head Pos Y: -0.02945974 Head Pos Z: -0.1196879 Head Rot X: -0.006018796 Head Rot Y: 0.01935343 Hand Rot Z: -0.02747456; Visible Hand Error: 0.791 randomnum: 145
 End: 110846.344 Start:  110845.676 Theta: 1.570796 Ball Pos X: -2.009992E-08 Ball Pos Y: -0.2 Ball Pos Z: 0.4598326 Hand Pos X: -0.01921567 Hand Pos Y: -0.2278855 Hand Pos Z: 0.4849774 Head Pos X: -0.02410257 Head Pos Y: -0.03318936 Head Pos Z: -0.1192054 Head Rot X: 0.0123226 Head Rot Y: 0.01926396 Hand Rot Z: -0.03224005; Visible Hand Error: 2.642 randomnum: 129
 End: 110847.930 Start:  110847.290 Theta: 1.343904 Ball Pos X: 0.1034398 Ball Pos Y: -0.2 Ball Pos Z: 0.4480472 Hand Pos X: 0.1084332 Hand Pos Y: -0.1889012 Hand Pos Z: 0.4611678 Head Pos X: -0.01925236 Head Pos Y: -0.03927857 Head Pos Z: -0.1093715 Head Rot X: 0.05553265 Head Rot Y: 0.03692179 Hand Rot Z: -0.003349451; Invisible Hand Error: 1.78 randomnum: 72
 End: 110849.615 Start:  110848.961 Theta: 1.815143 Ball Pos X: -0.1112436 Ball Pos Y: -0.2 Ball Pos Z: 0.4461736 Hand Pos X: -0.1173133 Hand Pos Y: -0.2049242 Hand Pos Z: 0.4512776 Head Pos X: -0.02154803 Head Pos Y: -0.03702438 Head Pos Z: -0.11351 Head Rot X: 0.04852737 Head Rot Y: -0.00715771 Hand Rot Z: -0.006886064; Visible Hand Error: 0.568 randomnum: 116
 End: 110851.133 Start:  110850.535 Theta: 1.064651 Ball Pos X: 0.2229313 Ball Pos Y: -0.2 Ball Pos Z: 0.4021787 Hand Pos X: 0.2394826 Hand Pos Y: -0.212918 Hand Pos Z: 0.3977327 Head Pos X: -0.02118945 Head Pos Y: -0.03866509 Head Pos Z: -0.1169269 Head Rot X: 0.0503299 Head Rot Y: 0.04951687 Hand Rot Z: 0.002504207; Invisible Hand Error: 2.189 randomnum: 8
 End: 110853.473 Start:  110852.081 Theta: 1.989675 Ball Pos X: -0.1870308 Ball Pos Y: -0.2 Ball Pos Z: 0.420078 Hand Pos X: -0.2038656 Hand Pos Y: -0.2182583 Hand Pos Z: 0.4306781 Head Pos X: -0.0219723 Head Pos Y: -0.03062597 Head Pos Z: -0.1134912 Head Rot X: 0.006898826 Head Rot Y: -0.05242134 Hand Rot Z: -0.03777673; Visible Hand Error: 1.642 randomnum: 117
 End: 110855.310 Start:  110854.642 Theta: 1.448623 Ball Pos X: 0.05603949 Ball Pos Y: -0.2 Ball Pos Z: 0.4564051 Hand Pos X: 0.02602339 Hand Pos Y: -0.2260177 Hand Pos Z: 0.4738004 Head Pos X: -0.02329212 Head Pos Y: -0.03685188 Head Pos Z: -0.1130084 Head Rot X: 0.03929546 Head Rot Y: 0.01669613 Hand Rot Z: -0.0006804771; Invisible Hand Error: 4.021 randomnum: 33
 End: 110857.009 Start:  110856.383 Theta: 1.256637 Ball Pos X: 0.1420961 Ball Pos Y: -0.2 Ball Pos Z: 0.4373268 Hand Pos X: 0.1489633 Hand Pos Y: -0.2051689 Hand Pos Z: 0.4442298 Head Pos X: -0.02359354 Head Pos Y: -0.0377546 Head Pos Z: -0.1104459 Head Rot X: 0.04316889 Head Rot Y: 0.03264258 Hand Rot Z: -0.004766283; Invisible Hand Error: 0.513 randomnum: 77
 End: 110858.707 Start:  110858.040 Theta: 1.413717 Ball Pos X: 0.07193363 Ball Pos Y: -0.2 Ball Pos Z: 0.4541714 Hand Pos X: 0.077484 Hand Pos Y: -0.2251631 Hand Pos Z: 0.4589318 Head Pos X: -0.02645642 Head Pos Y: -0.03686458 Head Pos Z: -0.1107255 Head Rot X: 0.03641775 Head Rot Y: 0.02181989 Hand Rot Z: 0.002965544; Invisible Hand Error: 2.37 randomnum: 79
 End: 110900.491 Start:  110859.864 Theta: 1.047198 Ball Pos X: 0.2299163 Ball Pos Y: -0.2 Ball Pos Z: 0.3982268 Hand Pos X: 0.2562391 Hand Pos Y: -0.2056693 Hand Pos Z: 0.4039707 Head Pos X: -0.01919782 Head Pos Y: -0.03907034 Head Pos Z: -0.1080062 Head Rot X: 0.05039396 Head Rot Y: 0.07016429 Hand Rot Z: 0.001815134; Visible Hand Error: 2.204 randomnum: 189
 End: 110902.229 Start:  110901.603 Theta: 1.570796 Ball Pos X: -2.009992E-08 Ball Pos Y: -0.2 Ball Pos Z: 0.4598326 Hand Pos X: -0.01931775 Hand Pos Y: -0.2111978 Hand Pos Z: 0.4594016 Head Pos X: -0.02877301 Head Pos Y: -0.03551403 Head Pos Z: -0.1164269 Head Rot X: 0.0380982 Head Rot Y: 0.01863987 Hand Rot Z: -0.003115178; Invisible Hand Error: 2.487 randomnum: 45
 End: 110903.901 Start:  110903.247 Theta: 1.64061 Ball Pos X: -0.03207631 Ball Pos Y: -0.2 Ball Pos Z: 0.4587125 Hand Pos X: -0.06528991 Hand Pos Y: -0.2139544 Hand Pos Z: 0.4858586 Head Pos X: -0.02299321 Head Pos Y: -0.03535455 Head Pos Z: -0.113503 Head Rot X: 0.03170436 Head Rot Y: 0.00385119 Hand Rot Z: -0.009489121; Invisible Hand Error: 3.35 randomnum: 53
 End: 110905.628 Start:  110904.946 Theta: 2.007129 Ball Pos X: -0.1943337 Ball Pos Y: -0.2 Ball Pos Z: 0.4167499 Hand Pos X: -0.2045882 Hand Pos Y: -0.214099 Hand Pos Z: 0.4174672 Head Pos X: -0.0161131 Head Pos Y: -0.03332752 Head Pos Z: -0.1129783 Head Rot X: 0.02379141 Head Rot Y: -0.02282044 Hand Rot Z: -0.05017849; Visible Hand Error: 1.585 randomnum: 191
 End: 110907.146 Start:  110906.575 Theta: 1.48353 Ball Pos X: 0.04007703 Ball Pos Y: -0.2 Ball Pos Z: 0.4580829 Hand Pos X: 0.02902603 Hand Pos Y: -0.2112722 Hand Pos Z: 0.4653787 Head Pos X: -0.0193004 Head Pos Y: -0.03213927 Head Pos Z: -0.1117717 Head Rot X: 0.01562491 Head Rot Y: 0.04342686 Hand Rot Z: 0.007992386; Invisible Hand Error: 1.57 randomnum: 62
 End: 110908.760 Start:  110908.106 Theta: 1.58825 Ball Pos X: -0.008025216 Ball Pos Y: -0.2 Ball Pos Z: 0.4597626 Hand Pos X: -0.002184015 Hand Pos Y: -0.2209294 Hand Pos Z: 0.4799854 Head Pos X: -0.03002256 Head Pos Y: -0.03050253 Head Pos Z: -0.1195917 Head Rot X: 0.009168243 Head Rot Y: 0.008286298 Hand Rot Z: 0.008503051; Visible Hand Error: 1.385 randomnum: 190
 End: 110910.250 Start:  110909.707 Theta: 1.53589 Ball Pos X: 0.01604793 Ball Pos Y: -0.2 Ball Pos Z: 0.4595525 Hand Pos X: 0.02910021 Hand Pos Y: -0.2247142 Hand Pos Z: 0.478552 Head Pos X: -0.01947564 Head Pos Y: -0.0331932 Head Pos Z: -0.1179612 Head Rot X: 0.03197545 Head Rot Y: 0.02031662 Hand Rot Z: 0.000314357; Visible Hand Error: 2.098 randomnum: 123
 End: 110911.991 Start:  110911.365 Theta: 2.042035 Ball Pos X: -0.2087597 Ball Pos Y: -0.2 Ball Pos Z: 0.4097139 Hand Pos X: -0.2140299 Hand Pos Y: -0.2164043 Hand Pos Z: 0.415223 Head Pos X: -0.0184415 Head Pos Y: -0.03130198 Head Pos Z: -0.1137571 Head Rot X: 0.01757842 Head Rot Y: -0.01459264 Hand Rot Z: -0.02637207; Visible Hand Error: 1.372 randomnum: 139
 End: 110914.330 Start:  110913.788 Theta: 1.361357 Ball Pos X: 0.09560457 Ball Pos Y: -0.2 Ball Pos Z: 0.4497842 Hand Pos X: 0.09726082 Hand Pos Y: -0.2220067 Hand Pos Z: 0.4518918 Head Pos X: -0.0243758 Head Pos Y: -0.03322485 Head Pos Z: -0.1164557 Head Rot X: 0.02233359 Head Rot Y: 0.0253009 Hand Rot Z: 0.008404589; Visible Hand Error: 2.152 randomnum: 126
 End: 110916.001 Start:  110915.319 Theta: 1.605703 Ball Pos X: -0.01604797 Ball Pos Y: -0.2 Ball Pos Z: 0.4595525 Hand Pos X: -0.009863816 Hand Pos Y: -0.2223831 Hand Pos Z: 0.4592008 Head Pos X: -0.01530963 Head Pos Y: -0.03332251 Head Pos Z: -0.1171129 Head Rot X: 0.02525244 Head Rot Y: 0.01371687 Hand Rot Z: -0.007685784; Visible Hand Error: 2.431 randomnum: 175
 End: 110917.644 Start:  110916.989 Theta: 1.151917 Ball Pos X: 0.1870308 Ball Pos Y: -0.2 Ball Pos Z: 0.420078 Hand Pos X: 0.2169452 Hand Pos Y: -0.2030574 Hand Pos Z: 0.4224293 Head Pos X: -0.01904041 Head Pos Y: -0.03618467 Head Pos Z: -0.1160725 Head Rot X: 0.03477459 Head Rot Y: 0.06110593 Hand Rot Z: 0.007850372; Visible Hand Error: 2.945 randomnum: 183
 End: 110919.357 Start:  110918.689 Theta: 1.343904 Ball Pos X: 0.1034398 Ball Pos Y: -0.2 Ball Pos Z: 0.4480472 Hand Pos X: 0.09327905 Hand Pos Y: -0.2054757 Hand Pos Z: 0.457483 Head Pos X: -0.01929915 Head Pos Y: -0.03643268 Head Pos Z: -0.113431 Head Rot X: 0.03955217 Head Rot Y: 0.03305704 Hand Rot Z: 0.003321636; Invisible Hand Error: 1.375 randomnum: 59
 End: 110920.986 Start:  110920.401 Theta: 1.204277 Ball Pos X: 0.1647892 Ball Pos Y: -0.2 Ball Pos Z: 0.4292908 Hand Pos X: 0.1756232 Hand Pos Y: -0.216247 Hand Pos Z: 0.4314114 Head Pos X: -0.0184738 Head Pos Y: -0.03867233 Head Pos Z: -0.1109759 Head Rot X: 0.05132887 Head Rot Y: 0.04593599 Hand Rot Z: 0.01048317; Visible Hand Error: 1.748 randomnum: 133
 End: 110922.698 Start:  110922.113 Theta: 1.343904 Ball Pos X: 0.1034398 Ball Pos Y: -0.2 Ball Pos Z: 0.4480472 Hand Pos X: 0.1188527 Hand Pos Y: -0.2175409 Hand Pos Z: 0.4530382 Head Pos X: -0.02243072 Head Pos Y: -0.03800577 Head Pos Z: -0.1159397 Head Rot X: 0.0450124 Head Rot Y: 0.03173441 Hand Rot Z: 0.008757864; Visible Hand Error: 2.094 randomnum: 111
 End: 110924.453 Start:  110923.714 Theta: 1.867502 Ball Pos X: -0.1344421 Ball Pos Y: -0.2 Ball Pos Z: 0.4397401 Hand Pos X: -0.1242718 Hand Pos Y: -0.2223837 Hand Pos Z: 0.4540363 Head Pos X: -0.02379394 Head Pos Y: -0.03539133 Head Pos Z: -0.1150979 Head Rot X: 0.02975414 Head Rot Y: -0.01536617 Hand Rot Z: -0.01912887; Invisible Hand Error: 2.355 randomnum: 26
 End: 110926.207 Start:  110925.539 Theta: 1.448623 Ball Pos X: 0.05603949 Ball Pos Y: -0.2 Ball Pos Z: 0.4564051 Hand Pos X: 0.06130199 Hand Pos Y: -0.2074036 Hand Pos Z: 0.4616852 Head Pos X: -0.01829565 Head Pos Y: -0.03433233 Head Pos Z: -0.1190423 Head Rot X: 0.02415629 Head Rot Y: 0.02880855 Hand Rot Z: 0.008556496; Visible Hand Error: 0.717 randomnum: 164
 End: 110927.795 Start:  110927.154 Theta: 1.797689 Ball Pos X: -0.1034399 Ball Pos Y: -0.2 Ball Pos Z: 0.4480472 Hand Pos X: -0.1033717 Hand Pos Y: -0.2088245 Hand Pos Z: 0.4502374 Head Pos X: -0.02768689 Head Pos Y: -0.03886318 Head Pos Z: -0.1177396 Head Rot X: 0.05190916 Head Rot Y: -0.01136383 Hand Rot Z: 0.0001828503; Visible Hand Error: 0.822 randomnum: 164
