# Supplementary material for: Rapid assessment of hand reaching using virtual reality and application in cerebellar stroke
Source: PLoS One. 2022 Sep 29;17(9):e0275220. doi: 10.1371/journal.pone.0275220 (PMC9522266; doi:10.1371/journal.pone.0275220)
Supplement: S1 File — (ZIP) [file pone.0275220.s004.zip › VisInvisHand/ProVRb_009_dataVisInvisHand2021-06-04-11-41-58[1].txt]

VisInvisHand - List of Errors by Trial; Handedness: 1

 End: 114220.396 Start:  114219.741 Theta: 1.308997 Ball Pos X: 0.1067029 Ball Pos Y: -0.2 Ball Pos Z: 0.3982205 Hand Pos X: 0.1220763 Hand Pos Y: -0.1896865 Hand Pos Z: 0.3940589 Head Pos X: -0.04609811 Head Pos Y: -0.05636477 Head Pos Z: -0.1199952 Head Rot X: 0.07645655 Head Rot Y: 0.05808346 Hand Rot Z: -0.01472687; Visible Hand Error: 2.325 randomnum: 101
 End: 114222.680 Start:  114221.691 Theta: 1.448623 Ball Pos X: 0.05024285 Ball Pos Y: -0.2 Ball Pos Z: 0.4091953 Hand Pos X: 0.06347163 Hand Pos Y: -0.1879932 Hand Pos Z: 0.4094962 Head Pos X: -0.04795325 Head Pos Y: -0.04914564 Head Pos Z: -0.1271635 Head Rot X: 0.03407605 Head Rot Y: 0.06447375 Hand Rot Z: -0.01355132; Invisible Hand Error: 2.206 randomnum: 70
 End: 114224.352 Start:  114224.072 Theta: 1.762783 Ball Pos X: -0.0786645 Ball Pos Y: -0.2 Ball Pos Z: 0.4046937 Hand Pos X: 0.08542909 Hand Pos Y: -0.2086917 Hand Pos Z: 0.404914 Head Pos X: -0.05301785 Head Pos Y: -0.06092718 Head Pos Z: -0.1078247 Head Rot X: 0.09528179 Head Rot Y: 0.04287849 Hand Rot Z: 1.481553E-05; Visible Hand Error: 20.53 randomnum: 174
 End: 114226.690 Start:  114226.050 Theta: 1.32645 Ball Pos X: 0.09973672 Ball Pos Y: -0.2 Ball Pos Z: 0.4000221 Hand Pos X: 0.1217187 Hand Pos Y: -0.2025428 Hand Pos Z: 0.3987507 Head Pos X: -0.04454231 Head Pos Y: -0.05655265 Head Pos Z: -0.1120243 Head Rot X: 0.07051632 Head Rot Y: 0.0850018 Hand Rot Z: -0.02022486; Visible Hand Error: 2.676 randomnum: 167
 End: 114228.654 Start:  114228.055 Theta: 1.710423 Ball Pos X: -0.05737669 Ball Pos Y: -0.2 Ball Pos Z: 0.4082561 Hand Pos X: -0.0801186 Hand Pos Y: -0.1895813 Hand Pos Z: 0.4127528 Head Pos X: -0.0580433 Head Pos Y: -0.0515424 Head Pos Z: -0.1204377 Head Rot X: 0.04472956 Head Rot Y: 0.02462813 Hand Rot Z: -0.05144529; Invisible Hand Error: 3.146 randomnum: 77
 End: 114230.977 Start:  114230.352 Theta: 1.518436 Ball Pos X: 0.02157646 Ball Pos Y: -0.2 Ball Pos Z: 0.4117032 Hand Pos X: -0.05631614 Hand Pos Y: -0.1742076 Hand Pos Z: 0.4160723 Head Pos X: -0.05614996 Head Pos Y: -0.05555391 Head Pos Z: -0.1109978 Head Rot X: 0.06067126 Head Rot Y: 0.04584771 Hand Rot Z: -0.03274525; Invisible Hand Error: 10.319 randomnum: 36
 End: 114233.094 Start:  114232.524 Theta: 1.064651 Ball Pos X: 0.1998716 Ball Pos Y: -0.2 Ball Pos Z: 0.3605779 Hand Pos X: 0.2231261 Hand Pos Y: -0.1478265 Hand Pos Z: 0.3515517 Head Pos X: 0.003947259 Head Pos Y: -0.04821712 Head Pos Z: -0.0421468 Head Rot X: 0.03299642 Head Rot Y: 0.1811463 Hand Rot Z: 0.003374424; Visible Hand Error: 7.067 randomnum: 147
 End: 114235.461 Start:  114234.598 Theta: 1.064651 Ball Pos X: 0.1998716 Ball Pos Y: -0.2 Ball Pos Z: 0.3605779 Hand Pos X: 0.2095893 Hand Pos Y: -0.1929818 Hand Pos Z: 0.3551736 Head Pos X: -0.01732123 Head Pos Y: -0.06876165 Head Pos Z: -0.08651328 Head Rot X: 0.1043162 Head Rot Y: 0.2224356 Hand Rot Z: -0.02898498; Invisible Hand Error: 1.609 randomnum: 66
 End: 114237.495 Start:  114236.896 Theta: 1.553343 Ball Pos X: 0.007195063 Ball Pos Y: -0.2 Ball Pos Z: 0.4122055 Hand Pos X: 0.01575793 Hand Pos Y: -0.195626 Hand Pos Z: 0.4138364 Head Pos X: -0.05438799 Head Pos Y: -0.0575183 Head Pos Z: -0.09040129 Head Rot X: 0.0596904 Head Rot Y: 0.03314696 Hand Rot Z: -0.01839323; Visible Hand Error: 1.219 randomnum: 116
 End: 114239.471 Start:  114238.859 Theta: 1.047198 Ball Pos X: 0.2061341 Ball Pos Y: -0.2 Ball Pos Z: 0.3570348 Hand Pos X: 0.2068932 Hand Pos Y: -0.1785332 Hand Pos Z: 0.3598029 Head Pos X: -0.0393489 Head Pos Y: -0.06213528 Head Pos Z: -0.08834565 Head Rot X: 0.07548395 Head Rot Y: 0.1602073 Hand Rot Z: -0.004568135; Invisible Hand Error: 2.605 randomnum: 75
 End: 114241.393 Start:  114240.822 Theta: 1.623156 Ball Pos X: -0.0215765 Ball Pos Y: -0.2 Ball Pos Z: 0.4117032 Hand Pos X: -0.03143232 Hand Pos Y: -0.1941477 Hand Pos Z: 0.4206505 Head Pos X: -0.05569792 Head Pos Y: -0.05589193 Head Pos Z: -0.08842039 Head Rot X: 0.04508916 Head Rot Y: 0.05243131 Hand Rot Z: -0.03057384; Visible Hand Error: 1.637 randomnum: 132
 End: 114243.454 Start:  114242.910 Theta: 1.58825 Ball Pos X: -0.0071951 Ball Pos Y: -0.2 Ball Pos Z: 0.4122055 Hand Pos X: -0.03331064 Hand Pos Y: -0.2454925 Hand Pos Z: 0.4167402 Head Pos X: -0.04842651 Head Pos Y: -0.06495672 Head Pos Z: -0.08544767 Head Rot X: 0.09214582 Head Rot Y: 0.06463126 Hand Rot Z: -0.02489205; Invisible Hand Error: 5.526 randomnum: 52
 End: 114245.626 Start:  114245.069 Theta: 1.780236 Ball Pos X: -0.08571541 Ball Pos Y: -0.2 Ball Pos Z: 0.4032592 Hand Pos X: -0.09660871 Hand Pos Y: -0.1846222 Hand Pos Z: 0.4099453 Head Pos X: -0.06646514 Head Pos Y: -0.06144989 Head Pos Z: -0.0868082 Head Rot X: 0.07802188 Head Rot Y: 0.01330453 Hand Rot Z: -0.01753564; Invisible Hand Error: 2.488 randomnum: 12
 End: 114247.813 Start:  114247.270 Theta: 1.43117 Ball Pos X: 0.05737665 Ball Pos Y: -0.2 Ball Pos Z: 0.4082561 Hand Pos X: 0.06471596 Hand Pos Y: -0.1727412 Hand Pos Z: 0.4076693 Head Pos X: -0.05109084 Head Pos Y: -0.05949152 Head Pos Z: -0.09015119 Head Rot X: 0.06518684 Head Rot Y: 0.07112148 Hand Rot Z: -0.02589233; Invisible Hand Error: 3.304 randomnum: 60
 End: 114249.371 Start:  114249.052 Theta: 1.48353 Ball Pos X: 0.03593152 Ball Pos Y: -0.2 Ball Pos Z: 0.4106995 Hand Pos X: 0.05481452 Hand Pos Y: -0.1644839 Hand Pos Z: 0.414792 Head Pos X: -0.0559504 Head Pos Y: -0.06049001 Head Pos Z: -0.0932802 Head Rot X: 0.06940619 Head Rot Y: 0.06445459 Hand Rot Z: -0.01557902; Invisible Hand Error: 4.987 randomnum: 89
 End: 114251.015 Start:  114250.653 Theta: 1.413717 Ball Pos X: 0.06449293 Ball Pos Y: -0.2 Ball Pos Z: 0.4071926 Hand Pos X: 0.06373448 Hand Pos Y: -0.1959651 Hand Pos Z: 0.4176612 Head Pos X: -0.05897224 Head Pos Y: -0.06361318 Head Pos Z: -0.08723783 Head Rot X: 0.08201323 Head Rot Y: 0.06588456 Hand Rot Z: -0.01444112; Visible Hand Error: 1.038 randomnum: 166
 End: 114252.504 Start:  114252.212 Theta: 1.53589 Ball Pos X: 0.01438795 Ball Pos Y: -0.2 Ball Pos Z: 0.4120171 Hand Pos X: 0.06735751 Hand Pos Y: -0.1843355 Hand Pos Z: 0.4154155 Head Pos X: -0.0586108 Head Pos Y: -0.06199837 Head Pos Z: -0.08832467 Head Rot X: 0.07357191 Head Rot Y: 0.07782403 Hand Rot Z: -0.004420236; Invisible Hand Error: 6.913 randomnum: 19
 End: 114254.189 Start:  114253.840 Theta: 1.448623 Ball Pos X: 0.05024285 Ball Pos Y: -0.2 Ball Pos Z: 0.4091953 Hand Pos X: 0.05216415 Hand Pos Y: -0.1984981 Hand Pos Z: 0.4133153 Head Pos X: -0.0646112 Head Pos Y: -0.05744433 Head Pos Z: -0.09287667 Head Rot X: 0.05269782 Head Rot Y: 0.06833996 Hand Rot Z: -0.00895052; Visible Hand Error: 0.438 randomnum: 107
 End: 114255.609 Start:  114255.303 Theta: 1.780236 Ball Pos X: -0.08571541 Ball Pos Y: -0.2 Ball Pos Z: 0.4032592 Hand Pos X: -0.03546049 Hand Pos Y: -0.1756594 Hand Pos Z: 0.4199919 Head Pos X: -0.05402303 Head Pos Y: -0.06537825 Head Pos Z: -0.08575606 Head Rot X: 0.09797906 Head Rot Y: 0.0529865 Hand Rot Z: -0.03006389; Visible Hand Error: 7.304 randomnum: 126
 End: 114257.502 Start:  114257.016 Theta: 1.099557 Ball Pos X: 0.1871659 Ball Pos Y: -0.2 Ball Pos Z: 0.3673337 Hand Pos X: 0.1601987 Hand Pos Y: -0.1718807 Hand Pos Z: 0.3847911 Head Pos X: -0.06725162 Head Pos Y: -0.06200537 Head Pos Z: -0.08848703 Head Rot X: 0.07423659 Head Rot Y: 0.09732309 Hand Rot Z: -0.009002857; Visible Hand Error: 5.303 randomnum: 193
 End: 114259.049 Start:  114258.672 Theta: 1.22173 Ball Pos X: 0.1410041 Ball Pos Y: -0.2 Ball Pos Z: 0.3874054 Hand Pos X: 0.108099 Hand Pos Y: -0.1885467 Hand Pos Z: 0.3983879 Head Pos X: -0.06249487 Head Pos Y: -0.0574564 Head Pos Z: -0.09372985 Head Rot X: 0.04836403 Head Rot Y: 0.08073455 Hand Rot Z: -0.01948966; Visible Hand Error: 4.558 randomnum: 131
 End: 114300.760 Start:  114300.009 Theta: 1.972222 Ball Pos X: -0.1610861 Ball Pos Y: -0.2 Ball Pos Z: 0.3794949 Hand Pos X: -0.1732539 Hand Pos Y: -0.1939861 Hand Pos Z: 0.3793255 Head Pos X: -0.0805887 Head Pos Y: -0.06235361 Head Pos Z: -0.08794761 Head Rot X: 0.08667322 Head Rot Y: -0.0131137 Hand Rot Z: -0.03055871; Visible Hand Error: 1.681 randomnum: 170
 End: 114303.197 Start:  114302.139 Theta: 1.082104 Ball Pos X: 0.1935482 Ball Pos Y: -0.2 Ball Pos Z: 0.3640113 Hand Pos X: 0.2021872 Hand Pos Y: -0.21859 Hand Pos Z: 0.3629223 Head Pos X: -0.03154922 Head Pos Y: -0.06634068 Head Pos Z: -0.09111166 Head Rot X: 0.09239115 Head Rot Y: 0.1668344 Hand Rot Z: -0.02831232; Invisible Hand Error: 2.124 randomnum: 80
 End: 114305.063 Start:  114304.549 Theta: 1.48353 Ball Pos X: 0.03593152 Ball Pos Y: -0.2 Ball Pos Z: 0.4106995 Hand Pos X: 0.03183381 Hand Pos Y: -0.2245819 Hand Pos Z: 0.4180541 Head Pos X: -0.06940615 Head Pos Y: -0.06389183 Head Pos Z: -0.08159387 Head Rot X: 0.07958056 Head Rot Y: 0.03920865 Hand Rot Z: 0.006643107; Invisible Hand Error: 2.368 randomnum: 24
 End: 114306.929 Start:  114306.442 Theta: 1.448623 Ball Pos X: 0.05024285 Ball Pos Y: -0.2 Ball Pos Z: 0.4091953 Hand Pos X: 0.02476894 Hand Pos Y: -0.2247536 Hand Pos Z: 0.4111438 Head Pos X: -0.06228292 Head Pos Y: -0.06424218 Head Pos Z: -0.08275247 Head Rot X: 0.08177021 Head Rot Y: 0.07471332 Hand Rot Z: -0.007001221; Invisible Hand Error: 4.181 randomnum: 7
 End: 114308.962 Start:  114308.321 Theta: 2.024582 Ball Pos X: -0.1807265 Ball Pos Y: -0.2 Ball Pos Z: 0.3705443 Hand Pos X: -0.1955176 Hand Pos Y: -0.2182835 Hand Pos Z: 0.3664784 Head Pos X: -0.08262408 Head Pos Y: -0.06063771 Head Pos Z: -0.08540142 Head Rot X: 0.06856738 Head Rot Y: -0.03463208 Hand Rot Z: -0.009185744; Visible Hand Error: 2.616 randomnum: 194
 End: 114310.954 Start:  114310.368 Theta: 1.518436 Ball Pos X: 0.02157646 Ball Pos Y: -0.2 Ball Pos Z: 0.4117032 Hand Pos X: 0.02148094 Hand Pos Y: -0.2117452 Hand Pos Z: 0.4147964 Head Pos X: -0.06378776 Head Pos Y: -0.06123263 Head Pos Z: -0.08601165 Head Rot X: 0.06797865 Head Rot Y: 0.05391094 Hand Rot Z: -0.01228831; Visible Hand Error: 1.134 randomnum: 198
 End: 114312.889 Start:  114312.234 Theta: 1.692969 Ball Pos X: -0.05024289 Ball Pos Y: -0.2 Ball Pos Z: 0.4091953 Hand Pos X: -0.04564619 Hand Pos Y: -0.2095529 Hand Pos Z: 0.4149036 Head Pos X: -0.06851268 Head Pos Y: -0.06560582 Head Pos Z: -0.07691443 Head Rot X: 0.08656336 Head Rot Y: 0.01257993 Hand Rot Z: -0.01568606; Visible Hand Error: 1.013 randomnum: 125
 End: 114314.880 Start:  114314.308 Theta: 1.413717 Ball Pos X: 0.06449293 Ball Pos Y: -0.2 Ball Pos Z: 0.4071926 Hand Pos X: 0.05847607 Hand Pos Y: -0.2161843 Hand Pos Z: 0.4154764 Head Pos X: -0.04916203 Head Pos Y: -0.06230372 Head Pos Z: -0.08575666 Head Rot X: 0.07342763 Head Rot Y: 0.07434945 Hand Rot Z: -0.01764612; Invisible Hand Error: 1.64 randomnum: 91
 End: 114316.746 Start:  114316.258 Theta: 1.099557 Ball Pos X: 0.1871659 Ball Pos Y: -0.2 Ball Pos Z: 0.3673337 Hand Pos X: 0.2137328 Hand Pos Y: -0.2176538 Hand Pos Z: 0.3669796 Head Pos X: -0.04798782 Head Pos Y: -0.06370407 Head Pos Z: -0.0847131 Head Rot X: 0.07681023 Head Rot Y: 0.1231171 Hand Rot Z: -0.007501418; Visible Hand Error: 3.141 randomnum: 103
 End: 114318.458 Start:  114317.942 Theta: 1.727876 Ball Pos X: -0.06449296 Ball Pos Y: -0.2 Ball Pos Z: 0.4071926 Hand Pos X: -0.05504385 Hand Pos Y: -0.2149925 Hand Pos Z: 0.4134912 Head Pos X: -0.06423831 Head Pos Y: -0.06155971 Head Pos Z: -0.08686388 Head Rot X: 0.06949775 Head Rot Y: 0.04574808 Hand Rot Z: -0.008059133; Visible Hand Error: 1.879 randomnum: 122
 End: 114320.310 Start:  114319.906 Theta: 1.169371 Ball Pos X: 0.161086 Ball Pos Y: -0.2 Ball Pos Z: 0.3794949 Hand Pos X: 0.1749615 Hand Pos Y: -0.2049551 Hand Pos Z: 0.3823787 Head Pos X: -0.05076098 Head Pos Y: -0.0648852 Head Pos Z: -0.08890212 Head Rot X: 0.08679476 Head Rot Y: 0.1135219 Hand Rot Z: -0.005224814; Visible Hand Error: 1.431 randomnum: 114
 End: 114322.092 Start:  114321.535 Theta: 1.605703 Ball Pos X: -0.01438799 Ball Pos Y: -0.2 Ball Pos Z: 0.4120171 Hand Pos X: -0.022145 Hand Pos Y: -0.2457719 Hand Pos Z: 0.4155759 Head Pos X: -0.06038135 Head Pos Y: -0.06538281 Head Pos Z: -0.08730102 Head Rot X: 0.09137744 Head Rot Y: 0.06126346 Hand Rot Z: -0.01582524; Invisible Hand Error: 4.776 randomnum: 21
 End: 114323.986 Start:  114323.596 Theta: 1.27409 Ball Pos X: 0.1205356 Ball Pos Y: -0.2 Ball Pos Z: 0.3942541 Hand Pos X: 0.1226904 Hand Pos Y: -0.1946707 Hand Pos Z: 0.3946711 Head Pos X: -0.05664986 Head Pos Y: -0.06398213 Head Pos Z: -0.08844793 Head Rot X: 0.08304903 Head Rot Y: 0.09225138 Hand Rot Z: -0.007975869; Visible Hand Error: 0.701 randomnum: 149
 End: 114325.866 Start:  114325.281 Theta: 1.710423 Ball Pos X: -0.05737669 Ball Pos Y: -0.2 Ball Pos Z: 0.4082561 Hand Pos X: -0.06345527 Hand Pos Y: -0.2018607 Hand Pos Z: 0.4116786 Head Pos X: -0.06328988 Head Pos Y: -0.06110916 Head Pos Z: -0.08900654 Head Rot X: 0.06526238 Head Rot Y: 0.05940349 Hand Rot Z: -0.03715109; Visible Hand Error: 0.686 randomnum: 179
 End: 114327.620 Start:  114327.133 Theta: 1.396263 Ball Pos X: 0.0715896 Ball Pos Y: -0.2 Ball Pos Z: 0.406005 Hand Pos X: 0.0690525 Hand Pos Y: -0.2068919 Hand Pos Z: 0.4073982 Head Pos X: -0.06235856 Head Pos Y: -0.06497568 Head Pos Z: -0.08451402 Head Rot X: 0.0821076 Head Rot Y: 0.0823547 Hand Rot Z: -0.008796173; Invisible Hand Error: 0.795 randomnum: 50
 End: 114329.430 Start:  114329.068 Theta: 1.256637 Ball Pos X: 0.1273979 Ball Pos Y: -0.2 Ball Pos Z: 0.3920904 Hand Pos X: 0.1061043 Hand Pos Y: -0.1877505 Hand Pos Z: 0.4029621 Head Pos X: -0.0594604 Head Pos Y: -0.0599646 Head Pos Z: -0.09380996 Head Rot X: 0.06163948 Head Rot Y: 0.08140686 Hand Rot Z: -0.002902709; Visible Hand Error: 3.361 randomnum: 178
 End: 114331.226 Start:  114330.711 Theta: 1.117011 Ball Pos X: 0.1807265 Ball Pos Y: -0.2 Ball Pos Z: 0.3705443 Hand Pos X: 0.2059385 Hand Pos Y: -0.1837917 Hand Pos Z: 0.3711228 Head Pos X: -0.06216407 Head Pos Y: -0.06420565 Head Pos Z: -0.0866549 Head Rot X: 0.07997402 Head Rot Y: 0.1008239 Hand Rot Z: 0.0009605027; Visible Hand Error: 3.693 randomnum: 157
 End: 114332.884 Start:  114332.437 Theta: 1.064651 Ball Pos X: 0.1998716 Ball Pos Y: -0.2 Ball Pos Z: 0.3605779 Hand Pos X: 0.2008822 Hand Pos Y: -0.210561 Hand Pos Z: 0.3684929 Head Pos X: -0.05614823 Head Pos Y: -0.06362668 Head Pos Z: -0.08859694 Head Rot X: 0.07831011 Head Rot Y: 0.1365402 Hand Rot Z: -0.001971904; Invisible Hand Error: 0.845 randomnum: 46
 End: 114335.417 Start:  114334.122 Theta: 1.867502 Ball Pos X: -0.1205356 Ball Pos Y: -0.2 Ball Pos Z: 0.3942541 Hand Pos X: -0.1031296 Hand Pos Y: -0.1875089 Hand Pos Z: 0.401676 Head Pos X: -0.08800924 Head Pos Y: -0.06693691 Head Pos Z: -0.07502532 Head Rot X: 0.09150422 Head Rot Y: -0.0197341 Hand Rot Z: -0.01142615; Invisible Hand Error: 2.818 randomnum: 53
 End: 114337.812 Start:  114337.101 Theta: 1.884956 Ball Pos X: -0.1273979 Ball Pos Y: -0.2 Ball Pos Z: 0.3920904 Hand Pos X: -0.129433 Hand Pos Y: -0.1698694 Hand Pos Z: 0.3903194 Head Pos X: -0.0840593 Head Pos Y: -0.05994958 Head Pos Z: -0.0840081 Head Rot X: 0.0636418 Head Rot Y: -0.06065442 Hand Rot Z: -0.0230656; Visible Hand Error: 3.449 randomnum: 150
 End: 114339.915 Start:  114339.372 Theta: 1.151917 Ball Pos X: 0.1676846 Ball Pos Y: -0.2 Ball Pos Z: 0.3766258 Hand Pos X: 0.1908938 Hand Pos Y: -0.2184871 Hand Pos Z: 0.3708293 Head Pos X: -0.03096378 Head Pos Y: -0.06566691 Head Pos Z: -0.08531439 Head Rot X: 0.0881957 Head Rot Y: 0.1662926 Hand Rot Z: -0.01399625; Invisible Hand Error: 3.389 randomnum: 67
 End: 114341.753 Start:  114341.224 Theta: 1.134464 Ball Pos X: 0.1742321 Ball Pos Y: -0.2 Ball Pos Z: 0.3736419 Hand Pos X: 0.1892276 Hand Pos Y: -0.2119949 Hand Pos Z: 0.3671016 Head Pos X: -0.05516517 Head Pos Y: -0.06567955 Head Pos Z: -0.0798471 Head Rot X: 0.0847981 Head Rot Y: 0.1209547 Hand Rot Z: -0.003645065; Visible Hand Error: 2.407 randomnum: 192
 End: 114343.423 Start:  114342.922 Theta: 1.256637 Ball Pos X: 0.1273979 Ball Pos Y: -0.2 Ball Pos Z: 0.3920904 Hand Pos X: 0.1373045 Hand Pos Y: -0.2133468 Hand Pos Z: 0.4002727 Head Pos X: -0.03471255 Head Pos Y: -0.05625629 Head Pos Z: -0.1016589 Head Rot X: 0.05230607 Head Rot Y: 0.1413566 Hand Rot Z: -0.04256309; Visible Hand Error: 1.212 randomnum: 164
 End: 114345.053 Start:  114344.662 Theta: 1.27409 Ball Pos X: 0.1205356 Ball Pos Y: -0.2 Ball Pos Z: 0.3942541 Hand Pos X: 0.122534 Hand Pos Y: -0.2163774 Hand Pos Z: 0.3936369 Head Pos X: -0.05119848 Head Pos Y: -0.05808216 Head Pos Z: -0.09695053 Head Rot X: 0.06159276 Head Rot Y: 0.08055218 Hand Rot Z: -0.03057044; Visible Hand Error: 1.832 randomnum: 119
 End: 114346.765 Start:  114346.390 Theta: 1.727876 Ball Pos X: -0.06449296 Ball Pos Y: -0.2 Ball Pos Z: 0.4071926 Hand Pos X: -0.03340515 Hand Pos Y: -0.2480415 Hand Pos Z: 0.4119245 Head Pos X: -0.05493337 Head Pos Y: -0.06019884 Head Pos Z: -0.09210098 Head Rot X: 0.0719445 Head Rot Y: 0.03613035 Hand Rot Z: -0.02606815; Invisible Hand Error: 6.375 randomnum: 61
 End: 114349.020 Start:  114348.408 Theta: 1.448623 Ball Pos X: 0.05024285 Ball Pos Y: -0.2 Ball Pos Z: 0.4091953 Hand Pos X: 0.0260617 Hand Pos Y: -0.1796064 Hand Pos Z: 0.416149 Head Pos X: -0.04871082 Head Pos Y: -0.06114501 Head Pos Z: -0.08977187 Head Rot X: 0.07114705 Head Rot Y: 0.08590928 Hand Rot Z: -0.03170382; Invisible Hand Error: 4.035 randomnum: 72
 End: 114350.818 Start:  114350.372 Theta: 1.22173 Ball Pos X: 0.1410041 Ball Pos Y: -0.2 Ball Pos Z: 0.3874054 Hand Pos X: 0.1298169 Hand Pos Y: -0.1992354 Hand Pos Z: 0.3975114 Head Pos X: -0.05195522 Head Pos Y: -0.06055266 Head Pos Z: -0.08886063 Head Rot X: 0.06544936 Head Rot Y: 0.09640788 Hand Rot Z: -0.02444703; Visible Hand Error: 1.772 randomnum: 176
 End: 114352.557 Start:  114352.112 Theta: 1.117011 Ball Pos X: 0.1807265 Ball Pos Y: -0.2 Ball Pos Z: 0.3705443 Hand Pos X: 0.1834539 Hand Pos Y: -0.233906 Hand Pos Z: 0.3729235 Head Pos X: -0.04232049 Head Pos Y: -0.06096131 Head Pos Z: -0.09207201 Head Rot X: 0.06999721 Head Rot Y: 0.1599777 Hand Rot Z: -0.02871158; Invisible Hand Error: 3.496 randomnum: 38
 End: 114354.382 Start:  114353.936 Theta: 1.169371 Ball Pos X: 0.161086 Ball Pos Y: -0.2 Ball Pos Z: 0.3794949 Hand Pos X: 0.160098 Hand Pos Y: -0.2050371 Hand Pos Z: 0.3871464 Head Pos X: -0.04701805 Head Pos Y: -0.05969286 Head Pos Z: -0.09405494 Head Rot X: 0.07070944 Head Rot Y: 0.1113932 Hand Rot Z: -0.01543196; Invisible Hand Error: 0.519 randomnum: 82
 End: 114356.302 Start:  114355.718 Theta: 1.797689 Ball Pos X: -0.0927402 Ball Pos Y: -0.2 Ball Pos Z: 0.4017018 Hand Pos X: -0.0976276 Hand Pos Y: -0.2150305 Hand Pos Z: 0.403246 Head Pos X: -0.05278695 Head Pos Y: -0.06297773 Head Pos Z: -0.08792877 Head Rot X: 0.08645025 Head Rot Y: 0.02087419 Hand Rot Z: -0.03746787; Invisible Hand Error: 1.612 randomnum: 93
 End: 114400.298 Start:  114357.722 Theta: 1.972222 Ball Pos X: -0.1610861 Ball Pos Y: -0.2 Ball Pos Z: 0.3794949 Hand Pos X: -0.1592337 Hand Pos Y: -0.1970745 Hand Pos Z: 0.3836442 Head Pos X: -0.06032538 Head Pos Y: -0.0573501 Head Pos Z: -0.09525013 Head Rot X: 0.05783391 Head Rot Y: 0.02247575 Hand Rot Z: -0.02329074; Invisible Hand Error: 0.646 randomnum: 23
 End: 114402.108 Start:  114401.817 Theta: 1.954769 Ball Pos X: -0.1544384 Ball Pos Y: -0.2 Ball Pos Z: 0.3822485 Hand Pos X: -0.06263489 Hand Pos Y: -0.2098306 Hand Pos Z: 0.4089462 Head Pos X: -0.06235719 Head Pos Y: -0.05317721 Head Pos Z: -0.09633219 Head Rot X: 0.02692712 Head Rot Y: 0.00094733 Hand Rot Z: -0.006455026; Invisible Hand Error: 11.945 randomnum: 41
 End: 114403.933 Start:  114403.473 Theta: 1.082104 Ball Pos X: 0.1935482 Ball Pos Y: -0.2 Ball Pos Z: 0.3640113 Hand Pos X: 0.2053879 Hand Pos Y: -0.2131258 Hand Pos Z: 0.3629867 Head Pos X: -0.05301714 Head Pos Y: -0.06017977 Head Pos Z: -0.08909798 Head Rot X: 0.05928046 Head Rot Y: 0.1417861 Hand Rot Z: -0.003831634; Visible Hand Error: 1.795 randomnum: 104
 End: 114405.632 Start:  114405.033 Theta: 1.884956 Ball Pos X: -0.1273979 Ball Pos Y: -0.2 Ball Pos Z: 0.3920904 Hand Pos X: -0.1569051 Hand Pos Y: -0.2285375 Hand Pos Z: 0.3822372 Head Pos X: -0.06545168 Head Pos Y: -0.0568037 Head Pos Z: -0.09341705 Head Rot X: 0.05894787 Head Rot Y: 0.01652 Hand Rot Z: -0.01234995; Invisible Hand Error: 4.909 randomnum: 73
 End: 114407.414 Start:  114406.955 Theta: 1.117011 Ball Pos X: 0.1807265 Ball Pos Y: -0.2 Ball Pos Z: 0.3705443 Hand Pos X: 0.1697732 Hand Pos Y: -0.1961432 Hand Pos Z: 0.3801251 Head Pos X: -0.06432223 Head Pos Y: -0.05787542 Head Pos Z: -0.09085989 Head Rot X: 0.05189997 Head Rot Y: 0.0986042 Hand Rot Z: -0.007834451; Visible Hand Error: 1.862 randomnum: 136
 End: 114408.806 Start:  114408.514 Theta: 2.059489 Ball Pos X: -0.1935482 Ball Pos Y: -0.2 Ball Pos Z: 0.3640113 Hand Pos X: -0.01561524 Hand Pos Y: -0.2310557 Hand Pos Z: 0.4198162 Head Pos X: -0.06651592 Head Pos Y: -0.05224335 Head Pos Z: -0.0931015 Head Rot X: 0.02906238 Head Rot Y: 0.02365065 Hand Rot Z: -0.009538613; Invisible Hand Error: 23.119 randomnum: 17
 End: 114410.435 Start:  114410.186 Theta: 1.047198 Ball Pos X: 0.2061341 Ball Pos Y: -0.2 Ball Pos Z: 0.3570348 Hand Pos X: -0.1127605 Hand Pos Y: -0.230219 Hand Pos Z: 0.3991983 Head Pos X: -0.07812047 Head Pos Y: -0.05845526 Head Pos Z: -0.0859673 Head Rot X: 0.05291695 Head Rot Y: 0.0596252 Hand Rot Z: -0.03307115; Invisible Hand Error: 40.49 randomnum: 20
 End: 114412.231 Start:  114411.717 Theta: 1.553343 Ball Pos X: 0.007195063 Ball Pos Y: -0.2 Ball Pos Z: 0.4122055 Hand Pos X: -0.00637085 Hand Pos Y: -0.18892 Hand Pos Z: 0.4122391 Head Pos X: -0.05619854 Head Pos Y: -0.0614801 Head Pos Z: -0.09153616 Head Rot X: 0.07394532 Head Rot Y: 0.05970867 Hand Rot Z: -0.02593013; Invisible Hand Error: 2.121 randomnum: 63
 End: 114413.776 Start:  114413.373 Theta: 1.867502 Ball Pos X: -0.1205356 Ball Pos Y: -0.2 Ball Pos Z: 0.3942541 Hand Pos X: -0.05197937 Hand Pos Y: -0.2185572 Hand Pos Z: 0.4131959 Head Pos X: -0.04992533 Head Pos Y: -0.06278175 Head Pos Z: -0.09196723 Head Rot X: 0.08745545 Head Rot Y: 0.03926554 Hand Rot Z: -0.03215742; Visible Hand Error: 8.958 randomnum: 148
 End: 114415.865 Start:  114415.225 Theta: 1.466077 Ball Pos X: 0.04309375 Ball Pos Y: -0.2 Ball Pos Z: 0.4100098 Hand Pos X: 0.03173857 Hand Pos Y: -0.2204115 Hand Pos Z: 0.4168375 Head Pos X: -0.04451627 Head Pos Y: -0.06548446 Head Pos Z: -0.08617902 Head Rot X: 0.09148394 Head Rot Y: 0.0933691 Hand Rot Z: -0.03716539; Invisible Hand Error: 2.418 randomnum: 85
 End: 114417.788 Start:  114417.244 Theta: 2.059489 Ball Pos X: -0.1935482 Ball Pos Y: -0.2 Ball Pos Z: 0.3640113 Hand Pos X: -0.2059712 Hand Pos Y: -0.2164201 Hand Pos Z: 0.3669347 Head Pos X: -0.07732815 Head Pos Y: -0.06336808 Head Pos Z: -0.08667147 Head Rot X: 0.08621868 Head Rot Y: -0.006662871 Hand Rot Z: -0.01592251; Visible Hand Error: 1.777 randomnum: 189
 End: 114419.820 Start:  114419.221 Theta: 1.902409 Ball Pos X: -0.1342214 Ball Pos Y: -0.2 Ball Pos Z: 0.3898073 Hand Pos X: -0.170932 Hand Pos Y: -0.2348015 Hand Pos Z: 0.3788181 Head Pos X: -0.06640643 Head Pos Y: -0.06798428 Head Pos Z: -0.08363807 Head Rot X: 0.1106361 Head Rot Y: 0.001465624 Hand Rot Z: -0.02186223; Invisible Hand Error: 5.896 randomnum: 13
 End: 114421.853 Start:  114421.240 Theta: 1.22173 Ball Pos X: 0.1410041 Ball Pos Y: -0.2 Ball Pos Z: 0.3874054 Hand Pos X: 0.1017728 Hand Pos Y: -0.2263798 Hand Pos Z: 0.4085024 Head Pos X: -0.04735899 Head Pos Y: -0.0656994 Head Pos Z: -0.0851227 Head Rot X: 0.09111787 Head Rot Y: 0.1019777 Hand Rot Z: -0.01569893; Invisible Hand Error: 5.86 randomnum: 42
 End: 114423.732 Start:  114423.161 Theta: 1.413717 Ball Pos X: 0.06449293 Ball Pos Y: -0.2 Ball Pos Z: 0.4071926 Hand Pos X: 0.05851985 Hand Pos Y: -0.2579827 Hand Pos Z: 0.4102847 Head Pos X: -0.05574632 Head Pos Y: -0.06011868 Head Pos Z: -0.08962595 Head Rot X: 0.06370471 Head Rot Y: 0.05587414 Hand Rot Z: -0.01570427; Invisible Hand Error: 6.072 randomnum: 43
 End: 114425.626 Start:  114425.069 Theta: 1.37881 Ball Pos X: 0.07866447 Ball Pos Y: -0.2 Ball Pos Z: 0.4046937 Hand Pos X: 0.08333869 Hand Pos Y: -0.2029097 Hand Pos Z: 0.412481 Head Pos X: -0.05278313 Head Pos Y: -0.06676447 Head Pos Z: -0.07868803 Head Rot X: 0.09113158 Head Rot Y: 0.07524982 Hand Rot Z: -0.01861684; Visible Hand Error: 0.404 randomnum: 139
 End: 114427.492 Start:  114426.907 Theta: 1.22173 Ball Pos X: 0.1410041 Ball Pos Y: -0.2 Ball Pos Z: 0.3874054 Hand Pos X: 0.1536294 Hand Pos Y: -0.2034643 Hand Pos Z: 0.3848485 Head Pos X: -0.04801154 Head Pos Y: -0.06173134 Head Pos Z: -0.08676732 Head Rot X: 0.06425855 Head Rot Y: 0.09462567 Hand Rot Z: -0.02026368; Visible Hand Error: 1.606 randomnum: 134
 End: 114429.942 Start:  114429.414 Theta: 1.047198 Ball Pos X: 0.2061341 Ball Pos Y: -0.2 Ball Pos Z: 0.3570348 Hand Pos X: 0.240906 Hand Pos Y: -0.2204958 Hand Pos Z: 0.3362087 Head Pos X: -0.03835982 Head Pos Y: -0.06565434 Head Pos Z: -0.086923 Head Rot X: 0.08810131 Head Rot Y: 0.1335882 Hand Rot Z: -0.01583502; Visible Hand Error: 5.465 randomnum: 172
 End: 114431.920 Start:  114431.350 Theta: 1.204277 Ball Pos X: 0.1477437 Ball Pos Y: -0.2 Ball Pos Z: 0.3848856 Hand Pos X: 0.1605341 Hand Pos Y: -0.2259185 Hand Pos Z: 0.3911215 Head Pos X: -0.04848605 Head Pos Y: -0.06473932 Head Pos Z: -0.08574724 Head Rot X: 0.08049121 Head Rot Y: 0.1109935 Hand Rot Z: -0.01281526; Visible Hand Error: 2.527 randomnum: 190
 End: 114433.799 Start:  114433.200 Theta: 2.024582 Ball Pos X: -0.1807265 Ball Pos Y: -0.2 Ball Pos Z: 0.3705443 Hand Pos X: -0.1912126 Hand Pos Y: -0.2236987 Hand Pos Z: 0.3694559 Head Pos X: -0.06676412 Head Pos Y: -0.0640462 Head Pos Z: -0.08745539 Head Rot X: 0.09029245 Head Rot Y: -0.03941181 Hand Rot Z: -0.01984961; Invisible Hand Error: 2.68 randomnum: 14
 End: 114435.901 Start:  114435.373 Theta: 1.082104 Ball Pos X: 0.1935482 Ball Pos Y: -0.2 Ball Pos Z: 0.3640113 Hand Pos X: 0.2131826 Hand Pos Y: -0.2150235 Hand Pos Z: 0.3586496 Head Pos X: -0.05059159 Head Pos Y: -0.06465441 Head Pos Z: -0.08621585 Head Rot X: 0.08807752 Head Rot Y: 0.09272313 Hand Rot Z: -0.002061624; Visible Hand Error: 2.805 randomnum: 152
 End: 114437.754 Start:  114437.086 Theta: 1.413717 Ball Pos X: 0.06449293 Ball Pos Y: -0.2 Ball Pos Z: 0.4071926 Hand Pos X: 0.05000444 Hand Pos Y: -0.2223108 Hand Pos Z: 0.4121234 Head Pos X: -0.04099637 Head Pos Y: -0.06680977 Head Pos Z: -0.07945979 Head Rot X: 0.08861315 Head Rot Y: 0.07488602 Hand Rot Z: -0.03885876; Invisible Hand Error: 2.947 randomnum: 31
 End: 114439.703 Start:  114439.076 Theta: 1.308997 Ball Pos X: 0.1067029 Ball Pos Y: -0.2 Ball Pos Z: 0.3982205 Hand Pos X: 0.1136008 Hand Pos Y: -0.1985015 Hand Pos Z: 0.40094 Head Pos X: -0.04122949 Head Pos Y: -0.06212437 Head Pos Z: -0.08980978 Head Rot X: 0.07334629 Head Rot Y: 0.09175598 Hand Rot Z: -0.02203142; Visible Hand Error: 0.844 randomnum: 140
 End: 114441.374 Start:  114440.872 Theta: 1.361357 Ball Pos X: 0.08571538 Ball Pos Y: -0.2 Ball Pos Z: 0.4032592 Hand Pos X: 0.07435942 Hand Pos Y: -0.2472155 Hand Pos Z: 0.4066938 Head Pos X: -0.04461372 Head Pos Y: -0.05998963 Head Pos Z: -0.09053934 Head Rot X: 0.06111361 Head Rot Y: 0.07833137 Hand Rot Z: -0.02108809; Invisible Hand Error: 5.202 randomnum: 95
 End: 114443.003 Start:  114442.530 Theta: 1.117011 Ball Pos X: 0.1807265 Ball Pos Y: -0.2 Ball Pos Z: 0.3705443 Hand Pos X: 0.2052172 Hand Pos Y: -0.2136984 Hand Pos Z: 0.3817681 Head Pos X: -0.03700465 Head Pos Y: -0.06408811 Head Pos Z: -0.0896666 Head Rot X: 0.08343977 Head Rot Y: 0.1038172 Hand Rot Z: -0.023656; Visible Hand Error: 2.063 randomnum: 159
 End: 114444.855 Start:  114444.242 Theta: 1.239184 Ball Pos X: 0.1342214 Ball Pos Y: -0.2 Ball Pos Z: 0.3898073 Hand Pos X: 0.1493338 Hand Pos Y: -0.2032347 Hand Pos Z: 0.3886152 Head Pos X: -0.0433194 Head Pos Y: -0.06298593 Head Pos Z: -0.09026551 Head Rot X: 0.07739896 Head Rot Y: 0.09930888 Hand Rot Z: -0.01230464; Visible Hand Error: 1.822 randomnum: 153
 End: 114446.665 Start:  114446.038 Theta: 1.134464 Ball Pos X: 0.1742321 Ball Pos Y: -0.2 Ball Pos Z: 0.3736419 Hand Pos X: 0.183497 Hand Pos Y: -0.2303595 Hand Pos Z: 0.3766336 Head Pos X: -0.0416376 Head Pos Y: -0.06354564 Head Pos Z: -0.09137619 Head Rot X: 0.07441794 Head Rot Y: 0.1280181 Hand Rot Z: -0.01433478; Invisible Hand Error: 3.05 randomnum: 83
 End: 114448.461 Start:  114447.959 Theta: 1.134464 Ball Pos X: 0.1742321 Ball Pos Y: -0.2 Ball Pos Z: 0.3736419 Hand Pos X: 0.1679561 Hand Pos Y: -0.2219309 Hand Pos Z: 0.3765353 Head Pos X: -0.03881967 Head Pos Y: -0.06446916 Head Pos Z: -0.08902466 Head Rot X: 0.08067233 Head Rot Y: 0.1202896 Hand Rot Z: -0.01103389; Invisible Hand Error: 2.561 randomnum: 88
 End: 114450.229 Start:  114449.687 Theta: 1.48353 Ball Pos X: 0.03593152 Ball Pos Y: -0.2 Ball Pos Z: 0.4106995 Hand Pos X: 0.03604966 Hand Pos Y: -0.1953597 Hand Pos Z: 0.4134539 Head Pos X: -0.03045631 Head Pos Y: -0.06880295 Head Pos Z: -0.08596325 Head Rot X: 0.09493879 Head Rot Y: 0.09311545 Hand Rot Z: -0.04967271; Visible Hand Error: 0.672 randomnum: 180
 End: 114452.151 Start:  114451.484 Theta: 1.710423 Ball Pos X: -0.05737669 Ball Pos Y: -0.2 Ball Pos Z: 0.4082561 Hand Pos X: -0.08064598 Hand Pos Y: -0.1975657 Hand Pos Z: 0.4149746 Head Pos X: -0.05209261 Head Pos Y: -0.06204525 Head Pos Z: -0.08718586 Head Rot X: 0.07279038 Head Rot Y: 0.03314755 Hand Rot Z: -0.02670086; Visible Hand Error: 2.831 randomnum: 156
 End: 114454.141 Start:  114453.501 Theta: 1.710423 Ball Pos X: -0.05737669 Ball Pos Y: -0.2 Ball Pos Z: 0.4082561 Hand Pos X: -0.09429887 Hand Pos Y: -0.2404448 Hand Pos Z: 0.4018831 Head Pos X: -0.04722285 Head Pos Y: -0.06676221 Head Pos Z: -0.08251345 Head Rot X: 0.09243701 Head Rot Y: 0.0288121 Hand Rot Z: -0.02443837; Invisible Hand Error: 6.318 randomnum: 74
 End: 114456.412 Start:  114455.742 Theta: 1.815143 Ball Pos X: -0.09973675 Ball Pos Y: -0.2 Ball Pos Z: 0.4000221 Hand Pos X: -0.1219814 Hand Pos Y: -0.2263926 Hand Pos Z: 0.3995818 Head Pos X: -0.05451274 Head Pos Y: -0.06131819 Head Pos Z: -0.08932364 Head Rot X: 0.06982578 Head Rot Y: 0.01586276 Hand Rot Z: -0.02367575; Invisible Hand Error: 3.692 randomnum: 30
 End: 114458.541 Start:  114457.971 Theta: 2.024582 Ball Pos X: -0.1807265 Ball Pos Y: -0.2 Ball Pos Z: 0.3705443 Hand Pos X: -0.1988901 Hand Pos Y: -0.2427127 Hand Pos Z: 0.3600499 Head Pos X: -0.0690223 Head Pos Y: -0.06935203 Head Pos Z: -0.07848763 Head Rot X: 0.1037365 Head Rot Y: -0.03056666 Hand Rot Z: -0.00250607; Invisible Hand Error: 5.325 randomnum: 62
 End: 114500.547 Start:  114459.976 Theta: 1.989675 Ball Pos X: -0.1676846 Ball Pos Y: -0.2 Ball Pos Z: 0.3766258 Hand Pos X: -0.1795667 Hand Pos Y: -0.2091838 Hand Pos Z: 0.3751494 Head Pos X: -0.07105565 Head Pos Y: -0.0675889 Head Pos Z: -0.08379591 Head Rot X: 0.1011333 Head Rot Y: -0.03819924 Hand Rot Z: 0.001326268; Visible Hand Error: 1.636 randomnum: 115
 End: 114502.386 Start:  114501.939 Theta: 1.623156 Ball Pos X: -0.0215765 Ball Pos Y: -0.2 Ball Pos Z: 0.4117032 Hand Pos X: -0.01450421 Hand Pos Y: -0.2034256 Hand Pos Z: 0.4157702 Head Pos X: -0.06296229 Head Pos Y: -0.06300861 Head Pos Z: -0.08597934 Head Rot X: 0.08006383 Head Rot Y: -0.0187226 Hand Rot Z: -0.004235575; Visible Hand Error: 0.918 randomnum: 106
 End: 114504.264 Start:  114503.750 Theta: 1.239184 Ball Pos X: 0.1342214 Ball Pos Y: -0.2 Ball Pos Z: 0.3898073 Hand Pos X: 0.1573274 Hand Pos Y: -0.2410652 Hand Pos Z: 0.3864026 Head Pos X: -0.04038674 Head Pos Y: -0.06859767 Head Pos Z: -0.08249581 Head Rot X: 0.1010796 Head Rot Y: 0.1023283 Hand Rot Z: -0.008066168; Invisible Hand Error: 4.99 randomnum: 86
 End: 114506.005 Start:  114505.475 Theta: 1.53589 Ball Pos X: 0.01438795 Ball Pos Y: -0.2 Ball Pos Z: 0.4120171 Hand Pos X: -0.002368364 Hand Pos Y: -0.2244859 Hand Pos Z: 0.419511 Head Pos X: -0.04809308 Head Pos Y: -0.06669185 Head Pos Z: -0.08107877 Head Rot X: 0.09217214 Head Rot Y: 0.04945795 Hand Rot Z: -0.01999159; Invisible Hand Error: 3.074 randomnum: 94
 End: 114507.871 Start:  114507.385 Theta: 1.780236 Ball Pos X: -0.08571541 Ball Pos Y: -0.2 Ball Pos Z: 0.4032592 Hand Pos X: -0.09842048 Hand Pos Y: -0.2170726 Hand Pos Z: 0.405894 Head Pos X: -0.05189109 Head Pos Y: -0.06617951 Head Pos Z: -0.08385575 Head Rot X: 0.08592416 Head Rot Y: 0.02815314 Hand Rot Z: -0.01848198; Visible Hand Error: 2.152 randomnum: 169
 End: 114509.792 Start:  114509.235 Theta: 1.064651 Ball Pos X: 0.1998716 Ball Pos Y: -0.2 Ball Pos Z: 0.3605779 Hand Pos X: 0.2053257 Hand Pos Y: -0.2141092 Hand Pos Z: 0.3626332 Head Pos X: -0.04714453 Head Pos Y: -0.06684798 Head Pos Z: -0.08030081 Head Rot X: 0.08475512 Head Rot Y: 0.1294069 Hand Rot Z: 0.003627136; Invisible Hand Error: 1.394 randomnum: 55
 End: 114511.422 Start:  114510.920 Theta: 1.169371 Ball Pos X: 0.161086 Ball Pos Y: -0.2 Ball Pos Z: 0.3794949 Hand Pos X: 0.1752158 Hand Pos Y: -0.2170806 Hand Pos Z: 0.3827633 Head Pos X: -0.03699172 Head Pos Y: -0.06476307 Head Pos Z: -0.08760059 Head Rot X: 0.07681971 Head Rot Y: 0.114979 Hand Rot Z: -0.01860619; Invisible Hand Error: 2 randomnum: 96
 End: 114513.190 Start:  114512.591 Theta: 1.989675 Ball Pos X: -0.1676846 Ball Pos Y: -0.2 Ball Pos Z: 0.3766258 Hand Pos X: -0.1817973 Hand Pos Y: -0.2224745 Hand Pos Z: 0.379533 Head Pos X: -0.0441891 Head Pos Y: -0.06571668 Head Pos Z: -0.08539796 Head Rot X: 0.08709794 Head Rot Y: 0.01158674 Hand Rot Z: -0.04686349; Visible Hand Error: 2.442 randomnum: 120
 End: 114515.236 Start:  114514.735 Theta: 1.500983 Ball Pos X: 0.02875835 Ball Pos Y: -0.2 Ball Pos Z: 0.411264 Hand Pos X: 0.03923681 Hand Pos Y: -0.191119 Hand Pos Z: 0.4163266 Head Pos X: -0.05230463 Head Pos Y: -0.06688476 Head Pos Z: -0.08236659 Head Rot X: 0.09043109 Head Rot Y: 0.04566669 Hand Rot Z: -0.02676063; Visible Hand Error: 1.817 randomnum: 128
 End: 114517.074 Start:  114516.559 Theta: 1.745329 Ball Pos X: -0.07158963 Ball Pos Y: -0.2 Ball Pos Z: 0.406005 Hand Pos X: -0.104001 Hand Pos Y: -0.2177322 Hand Pos Z: 0.4123136 Head Pos X: -0.05851513 Head Pos Y: -0.0677692 Head Pos Z: -0.0809468 Head Rot X: 0.09805528 Head Rot Y: 0.01960294 Hand Rot Z: -0.02024228; Invisible Hand Error: 3.92 randomnum: 5
 End: 114519.594 Start:  114519.149 Theta: 1.48353 Ball Pos X: 0.03593152 Ball Pos Y: -0.2 Ball Pos Z: 0.4106995 Hand Pos X: 0.01573386 Hand Pos Y: -0.2084444 Hand Pos Z: 0.4183386 Head Pos X: -0.04492188 Head Pos Y: -0.06638882 Head Pos Z: -0.08252966 Head Rot X: 0.09111165 Head Rot Y: 0.04608064 Hand Rot Z: -0.02848821; Invisible Hand Error: 2.622 randomnum: 26
 End: 114521.335 Start:  114520.945 Theta: 1.53589 Ball Pos X: 0.01438795 Ball Pos Y: -0.2 Ball Pos Z: 0.4120171 Hand Pos X: 0.03400951 Hand Pos Y: -0.2137055 Hand Pos Z: 0.4188127 Head Pos X: -0.03990483 Head Pos Y: -0.06654856 Head Pos Z: -0.08640945 Head Rot X: 0.08907506 Head Rot Y: 0.05065332 Hand Rot Z: -0.03443266; Visible Hand Error: 2.601 randomnum: 200
 End: 114523.298 Start:  114522.657 Theta: 1.762783 Ball Pos X: -0.0786645 Ball Pos Y: -0.2 Ball Pos Z: 0.4046937 Hand Pos X: -0.1058223 Hand Pos Y: -0.24392 Hand Pos Z: 0.39753 Head Pos X: -0.05491412 Head Pos Y: -0.06781125 Head Pos Z: -0.0813899 Head Rot X: 0.09560223 Head Rot Y: 0.01744965 Hand Rot Z: -0.02486551; Invisible Hand Error: 5.893 randomnum: 69
 End: 114525.248 Start:  114524.760 Theta: 1.675516 Ball Pos X: -0.04309379 Ball Pos Y: -0.2 Ball Pos Z: 0.4100098 Hand Pos X: -0.07936381 Hand Pos Y: -0.2385002 Hand Pos Z: 0.4076086 Head Pos X: -0.06024086 Head Pos Y: -0.05827352 Head Pos Z: -0.08040559 Head Rot X: 0.05243637 Head Rot Y: 0.02718787 Hand Rot Z: -0.011131; Invisible Hand Error: 5.966 randomnum: 71
 End: 114526.932 Start:  114526.460 Theta: 1.082104 Ball Pos X: 0.1935482 Ball Pos Y: -0.2 Ball Pos Z: 0.3640113 Hand Pos X: 0.1575186 Hand Pos Y: -0.2198456 Hand Pos Z: 0.384687 Head Pos X: -0.043226 Head Pos Y: -0.06154191 Head Pos Z: -0.08075857 Head Rot X: 0.05475004 Head Rot Y: 0.1233346 Hand Rot Z: -0.01737762; Invisible Hand Error: 5.487 randomnum: 25
 End: 114528.798 Start:  114528.117 Theta: 1.919862 Ball Pos X: -0.1410041 Ball Pos Y: -0.2 Ball Pos Z: 0.3874054 Hand Pos X: -0.1411386 Hand Pos Y: -0.2484563 Hand Pos Z: 0.3852438 Head Pos X: -0.07376552 Head Pos Y: -0.06209046 Head Pos Z: -0.07897937 Head Rot X: 0.05532116 Head Rot Y: -0.01916994 Hand Rot Z: -0.00353048; Visible Hand Error: 5.32 randomnum: 162
 End: 114531.179 Start:  114530.387 Theta: 1.343904 Ball Pos X: 0.09274017 Ball Pos Y: -0.2 Ball Pos Z: 0.4017018 Hand Pos X: 0.06460556 Hand Pos Y: -0.2142922 Hand Pos Z: 0.407581 Head Pos X: -0.01711607 Head Pos Y: -0.06439424 Head Pos Z: -0.08600545 Head Rot X: 0.06553336 Head Rot Y: 0.1891851 Hand Rot Z: -0.01482898; Visible Hand Error: 3.896 randomnum: 144
 End: 114532.738 Start:  114532.335 Theta: 1.553343 Ball Pos X: 0.007195063 Ball Pos Y: -0.2 Ball Pos Z: 0.4122055 Hand Pos X: -0.001485698 Hand Pos Y: -0.2254976 Hand Pos Z: 0.4172007 Head Pos X: -0.06283945 Head Pos Y: -0.06338435 Head Pos Z: -0.08053589 Head Rot X: 0.06619612 Head Rot Y: 0.02711882 Hand Rot Z: -0.002907006; Invisible Hand Error: 2.731 randomnum: 100
 End: 114534.452 Start:  114534.048 Theta: 1.850049 Ball Pos X: -0.1136365 Ball Pos Y: -0.2 Ball Pos Z: 0.3962977 Hand Pos X: -0.08382596 Hand Pos Y: -0.217199 Hand Pos Z: 0.4058107 Head Pos X: -0.06689334 Head Pos Y: -0.06594667 Head Pos Z: -0.07903421 Head Rot X: 0.08233923 Head Rot Y: 0.001764863 Hand Rot Z: 0.000320889; Visible Hand Error: 4.256 randomnum: 177
 End: 114536.429 Start:  114535.871 Theta: 2.059489 Ball Pos X: -0.1935482 Ball Pos Y: -0.2 Ball Pos Z: 0.3640113 Hand Pos X: -0.2071309 Hand Pos Y: -0.1979562 Hand Pos Z: 0.3585378 Head Pos X: -0.07714278 Head Pos Y: -0.06459844 Head Pos Z: -0.08090174 Head Rot X: 0.08373767 Head Rot Y: -0.03558789 Hand Rot Z: -0.01467144; Visible Hand Error: 1.845 randomnum: 185
 End: 114538.335 Start:  114537.849 Theta: 1.797689 Ball Pos X: -0.0927402 Ball Pos Y: -0.2 Ball Pos Z: 0.4017018 Hand Pos X: -0.0751639 Hand Pos Y: -0.2124356 Hand Pos Z: 0.4069226 Head Pos X: -0.05528921 Head Pos Y: -0.07261908 Head Pos Z: -0.07511473 Head Rot X: 0.1152664 Head Rot Y: 0.03551451 Hand Rot Z: -0.0198961; Invisible Hand Error: 2.612 randomnum: 22
 End: 114540.133 Start:  114539.715 Theta: 1.22173 Ball Pos X: 0.1410041 Ball Pos Y: -0.2 Ball Pos Z: 0.3874054 Hand Pos X: 0.1060776 Hand Pos Y: -0.2020393 Hand Pos Z: 0.4004325 Head Pos X: -0.05939305 Head Pos Y: -0.07425272 Head Pos Z: -0.07329011 Head Rot X: 0.1197075 Head Rot Y: 0.05616976 Hand Rot Z: -0.004988813; Visible Hand Error: 4.644 randomnum: 113
 End: 114541.900 Start:  114541.357 Theta: 1.22173 Ball Pos X: 0.1410041 Ball Pos Y: -0.2 Ball Pos Z: 0.3874054 Hand Pos X: 0.1470953 Hand Pos Y: -0.1915729 Hand Pos Z: 0.3893812 Head Pos X: -0.06048977 Head Pos Y: -0.06957513 Head Pos Z: -0.07982862 Head Rot X: 0.1006102 Head Rot Y: 0.05314705 Hand Rot Z: 0.003436092; Visible Hand Error: 1.324 randomnum: 168
 End: 114543.432 Start:  114542.944 Theta: 1.134464 Ball Pos X: 0.1742321 Ball Pos Y: -0.2 Ball Pos Z: 0.3736419 Hand Pos X: 0.1951646 Hand Pos Y: -0.1907979 Hand Pos Z: 0.3729285 Head Pos X: -0.06175536 Head Pos Y: -0.0699892 Head Pos Z: -0.08041596 Head Rot X: 0.1059216 Head Rot Y: 0.0590072 Hand Rot Z: 0.01216989; Invisible Hand Error: 2.807 randomnum: 78
 End: 114545.256 Start:  114544.657 Theta: 1.151917 Ball Pos X: 0.1676846 Ball Pos Y: -0.2 Ball Pos Z: 0.3766258 Hand Pos X: 0.15548 Hand Pos Y: -0.1937318 Hand Pos Z: 0.3939337 Head Pos X: -0.05311644 Head Pos Y: -0.06598413 Head Pos Z: -0.0870651 Head Rot X: 0.08677924 Head Rot Y: 0.07816485 Hand Rot Z: -0.001307227; Invisible Hand Error: 2.577 randomnum: 11
 End: 114547.135 Start:  114546.484 Theta: 1.37881 Ball Pos X: 0.07866447 Ball Pos Y: -0.2 Ball Pos Z: 0.4046937 Hand Pos X: 0.07367674 Hand Pos Y: -0.1939719 Hand Pos Z: 0.4093243 Head Pos X: -0.05151796 Head Pos Y: -0.06377518 Head Pos Z: -0.09034467 Head Rot X: 0.07842986 Head Rot Y: 0.07434373 Hand Rot Z: -0.008643149; Invisible Hand Error: 1.133 randomnum: 15
 End: 114548.932 Start:  114548.250 Theta: 1.867502 Ball Pos X: -0.1205356 Ball Pos Y: -0.2 Ball Pos Z: 0.3942541 Hand Pos X: -0.1265272 Hand Pos Y: -0.1983152 Hand Pos Z: 0.3930499 Head Pos X: -0.06772912 Head Pos Y: -0.06090879 Head Pos Z: -0.08977985 Head Rot X: 0.07127447 Head Rot Y: 0.02284541 Hand Rot Z: -0.001594784; Visible Hand Error: 0.792 randomnum: 145
 End: 114550.965 Start:  114550.366 Theta: 1.204277 Ball Pos X: 0.1477437 Ball Pos Y: -0.2 Ball Pos Z: 0.3848856 Hand Pos X: 0.1641334 Hand Pos Y: -0.2136796 Hand Pos Z: 0.3825865 Head Pos X: -0.05673712 Head Pos Y: -0.06495327 Head Pos Z: -0.08848321 Head Rot X: 0.07741715 Head Rot Y: 0.08473335 Hand Rot Z: 0.006442742; Visible Hand Error: 2.369 randomnum: 110
 End: 114552.858 Start:  114552.289 Theta: 1.954769 Ball Pos X: -0.1544384 Ball Pos Y: -0.2 Ball Pos Z: 0.3822485 Hand Pos X: -0.1701062 Hand Pos Y: -0.2086821 Hand Pos Z: 0.3771494 Head Pos X: -0.06685615 Head Pos Y: -0.06548777 Head Pos Z: -0.0874455 Head Rot X: 0.08775824 Head Rot Y: 0.02579172 Hand Rot Z: -0.02780355; Visible Hand Error: 2.225 randomnum: 184
 End: 114554.877 Start:  114554.502 Theta: 1.623156 Ball Pos X: -0.0215765 Ball Pos Y: -0.2 Ball Pos Z: 0.4117032 Hand Pos X: -0.03162479 Hand Pos Y: -0.1729581 Hand Pos Z: 0.4136129 Head Pos X: -0.07034552 Head Pos Y: -0.06195372 Head Pos Z: -0.09262919 Head Rot X: 0.06891958 Head Rot Y: 0.03345344 Hand Rot Z: -0.003570354; Visible Hand Error: 3.478 randomnum: 175
 End: 114556.716 Start:  114556.297 Theta: 1.413717 Ball Pos X: 0.06449293 Ball Pos Y: -0.2 Ball Pos Z: 0.4071926 Hand Pos X: 0.08448245 Hand Pos Y: -0.1906517 Hand Pos Z: 0.4111705 Head Pos X: -0.06266266 Head Pos Y: -0.06598788 Head Pos Z: -0.089414 Head Rot X: 0.08535265 Head Rot Y: 0.05148653 Hand Rot Z: 0.003925725; Visible Hand Error: 2.773 randomnum: 151
 End: 114558.623 Start:  114558.037 Theta: 1.762783 Ball Pos X: -0.0786645 Ball Pos Y: -0.2 Ball Pos Z: 0.4046937 Hand Pos X: -0.1146592 Hand Pos Y: -0.2198113 Hand Pos Z: 0.3986036 Head Pos X: -0.07258236 Head Pos Y: -0.06025714 Head Pos Z: -0.0952425 Head Rot X: 0.06331631 Head Rot Y: 0.02424866 Hand Rot Z: -0.001226082; Invisible Hand Error: 4.943 randomnum: 90
 End: 114600.641 Start:  114600.001 Theta: 1.797689 Ball Pos X: -0.0927402 Ball Pos Y: -0.2 Ball Pos Z: 0.4017018 Hand Pos X: -0.1064429 Hand Pos Y: -0.2166914 Hand Pos Z: 0.4013511 Head Pos X: -0.05526257 Head Pos Y: -0.06650174 Head Pos Z: -0.08350909 Head Rot X: 0.08462847 Head Rot Y: -0.005340358 Hand Rot Z: -0.0191456; Invisible Hand Error: 2.358 randomnum: 29
 End: 114602.702 Start:  114602.173 Theta: 1.902409 Ball Pos X: -0.1342214 Ball Pos Y: -0.2 Ball Pos Z: 0.3898073 Hand Pos X: -0.1489883 Hand Pos Y: -0.1944555 Hand Pos Z: 0.3879742 Head Pos X: -0.06757021 Head Pos Y: -0.06658751 Head Pos Z: -0.08558202 Head Rot X: 0.08837781 Head Rot Y: -0.00334434 Hand Rot Z: -0.01361441; Visible Hand Error: 1.983 randomnum: 196
 End: 114604.707 Start:  114604.192 Theta: 1.361357 Ball Pos X: 0.08571538 Ball Pos Y: -0.2 Ball Pos Z: 0.4032592 Hand Pos X: 0.1080914 Hand Pos Y: -0.178224 Hand Pos Z: 0.4029013 Head Pos X: -0.0557335 Head Pos Y: -0.06647593 Head Pos Z: -0.08752799 Head Rot X: 0.0897383 Head Rot Y: 0.0592267 Hand Rot Z: -0.01412938; Visible Hand Error: 3.882 randomnum: 186
 End: 114606.740 Start:  114606.254 Theta: 1.675516 Ball Pos X: -0.04309379 Ball Pos Y: -0.2 Ball Pos Z: 0.4100098 Hand Pos X: -0.0445773 Hand Pos Y: -0.1989408 Hand Pos Z: 0.410624 Head Pos X: -0.05830312 Head Pos Y: -0.06786972 Head Pos Z: -0.08674967 Head Rot X: 0.09773473 Head Rot Y: 0.03724014 Hand Rot Z: -0.0242999; Visible Hand Error: 0.239 randomnum: 146
 End: 114608.661 Start:  114608.230 Theta: 1.343904 Ball Pos X: 0.09274017 Ball Pos Y: -0.2 Ball Pos Z: 0.4017018 Hand Pos X: 0.08049364 Hand Pos Y: -0.1850982 Hand Pos Z: 0.4068915 Head Pos X: -0.06039262 Head Pos Y: -0.06806636 Head Pos Z: -0.08206034 Head Rot X: 0.09643659 Head Rot Y: 0.05778301 Hand Rot Z: -0.01421326; Visible Hand Error: 2.458 randomnum: 188
 End: 114610.472 Start:  114610.012 Theta: 1.064651 Ball Pos X: 0.1998716 Ball Pos Y: -0.2 Ball Pos Z: 0.3605779 Hand Pos X: 0.2038437 Hand Pos Y: -0.2164234 Hand Pos Z: 0.3667018 Head Pos X: -0.05253232 Head Pos Y: -0.07203636 Head Pos Z: -0.081411 Head Rot X: 0.1115947 Head Rot Y: 0.1062968 Hand Rot Z: -0.01158011; Invisible Hand Error: 1.409 randomnum: 81
 End: 114612.185 Start:  114611.738 Theta: 1.518436 Ball Pos X: 0.02157646 Ball Pos Y: -0.2 Ball Pos Z: 0.4117032 Hand Pos X: 0.02353316 Hand Pos Y: -0.2191568 Hand Pos Z: 0.414685 Head Pos X: -0.04684567 Head Pos Y: -0.06865168 Head Pos Z: -0.08625317 Head Rot X: 0.1000014 Head Rot Y: 0.07209938 Hand Rot Z: -0.02185253; Invisible Hand Error: 1.952 randomnum: 9
 End: 114614.245 Start:  114613.576 Theta: 1.954769 Ball Pos X: -0.1544384 Ball Pos Y: -0.2 Ball Pos Z: 0.3822485 Hand Pos X: -0.1750594 Hand Pos Y: -0.2006243 Hand Pos Z: 0.3759444 Head Pos X: -0.07084334 Head Pos Y: -0.07284287 Head Pos Z: -0.07510531 Head Rot X: 0.1113271 Head Rot Y: 0.01501143 Hand Rot Z: -0.01041474; Visible Hand Error: 2.673 randomnum: 121
 End: 114616.277 Start:  114615.735 Theta: 1.22173 Ball Pos X: 0.1410041 Ball Pos Y: -0.2 Ball Pos Z: 0.3874054 Hand Pos X: 0.1524463 Hand Pos Y: -0.1938994 Hand Pos Z: 0.3939318 Head Pos X: -0.05519897 Head Pos Y: -0.06977117 Head Pos Z: -0.08214915 Head Rot X: 0.09790304 Head Rot Y: 0.08868377 Hand Rot Z: -0.00456041; Visible Hand Error: 1.608 randomnum: 109
 End: 114618.241 Start:  114617.588 Theta: 2.059489 Ball Pos X: -0.1935482 Ball Pos Y: -0.2 Ball Pos Z: 0.3640113 Hand Pos X: -0.2123476 Hand Pos Y: -0.2158229 Hand Pos Z: 0.3551549 Head Pos X: -0.07804531 Head Pos Y: -0.07189012 Head Pos Z: -0.07754266 Head Rot X: 0.1166911 Head Rot Y: -0.006364608 Hand Rot Z: -0.01987443; Visible Hand Error: 3.061 randomnum: 183
 End: 114620.483 Start:  114619.857 Theta: 1.518436 Ball Pos X: 0.02157646 Ball Pos Y: -0.2 Ball Pos Z: 0.4117032 Hand Pos X: 0.01155733 Hand Pos Y: -0.1743425 Hand Pos Z: 0.4175283 Head Pos X: -0.05962288 Head Pos Y: -0.06805164 Head Pos Z: -0.08534491 Head Rot X: 0.09539346 Head Rot Y: 0.05290009 Hand Rot Z: -0.02913023; Invisible Hand Error: 3.472 randomnum: 47
 End: 114622.571 Start:  114622.029 Theta: 1.518436 Ball Pos X: 0.02157646 Ball Pos Y: -0.2 Ball Pos Z: 0.4117032 Hand Pos X: 0.03126096 Hand Pos Y: -0.2009888 Hand Pos Z: 0.4169874 Head Pos X: -0.07974112 Head Pos Y: -0.0712716 Head Pos Z: -0.07650912 Head Rot X: 0.1064814 Head Rot Y: 0.03817739 Hand Rot Z: 0.01276106; Visible Hand Error: 1.178 randomnum: 108
 End: 114624.478 Start:  114623.935 Theta: 1.186824 Ball Pos X: 0.1544384 Ball Pos Y: -0.2 Ball Pos Z: 0.3822485 Hand Pos X: 0.1660773 Hand Pos Y: -0.217531 Hand Pos Z: 0.3781422 Head Pos X: -0.06748354 Head Pos Y: -0.07131582 Head Pos Z: -0.08035374 Head Rot X: 0.1053275 Head Rot Y: 0.08818214 Hand Rot Z: 0.008917605; Invisible Hand Error: 2.435 randomnum: 39
 End: 114626.400 Start:  114625.789 Theta: 1.22173 Ball Pos X: 0.1410041 Ball Pos Y: -0.2 Ball Pos Z: 0.3874054 Hand Pos X: 0.1318204 Hand Pos Y: -0.2180886 Hand Pos Z: 0.3951033 Head Pos X: -0.0511291 Head Pos Y: -0.06488687 Head Pos Z: -0.09365034 Head Rot X: 0.08135219 Head Rot Y: 0.09324023 Hand Rot Z: -0.01964469; Invisible Hand Error: 2.237 randomnum: 48
 End: 114628.489 Start:  114627.862 Theta: 1.675516 Ball Pos X: -0.04309379 Ball Pos Y: -0.2 Ball Pos Z: 0.4100098 Hand Pos X: -0.03727664 Hand Pos Y: -0.2244167 Hand Pos Z: 0.4172387 Head Pos X: -0.06104797 Head Pos Y: -0.06515223 Head Pos Z: -0.08869195 Head Rot X: 0.08209674 Head Rot Y: 0.05557921 Hand Rot Z: -0.02069134; Invisible Hand Error: 2.434 randomnum: 64
 End: 114630.675 Start:  114630.049 Theta: 1.954769 Ball Pos X: -0.1544384 Ball Pos Y: -0.2 Ball Pos Z: 0.3822485 Hand Pos X: -0.1606048 Hand Pos Y: -0.1949368 Hand Pos Z: 0.3803227 Head Pos X: -0.06895101 Head Pos Y: -0.06719524 Head Pos Z: -0.08470976 Head Rot X: 0.09388034 Head Rot Y: 0.02136042 Hand Rot Z: -0.02072045; Visible Hand Error: 1.007 randomnum: 161
 End: 114634.657 Start:  114632.333 Theta: 1.396263 Ball Pos X: 0.0715896 Ball Pos Y: -0.2 Ball Pos Z: 0.406005 Hand Pos X: 0.07468903 Hand Pos Y: -0.2010854 Hand Pos Z: 0.4116205 Head Pos X: -0.04610264 Head Pos Y: -0.06947947 Head Pos Z: -0.08860445 Head Rot X: 0.1114406 Head Rot Y: 0.1005074 Hand Rot Z: -0.01839372; Visible Hand Error: 0.329 randomnum: 199
 End: 114643.095 Start:  114636.134 Theta: 1.919862 Ball Pos X: -0.1410041 Ball Pos Y: -0.2 Ball Pos Z: 0.3874054 Hand Pos X: -0.143835 Hand Pos Y: -0.1929142 Hand Pos Z: 0.3917308 Head Pos X: -0.07218659 Head Pos Y: -0.06219605 Head Pos Z: -0.09024823 Head Rot X: 0.08175707 Head Rot Y: 0.02134125 Hand Rot Z: -0.004893902; Visible Hand Error: 1.078 randomnum: 163
 End: 114645.267 Start:  114644.613 Theta: 1.518436 Ball Pos X: 0.02157646 Ball Pos Y: -0.2 Ball Pos Z: 0.4117032 Hand Pos X: 0.01455751 Hand Pos Y: -0.1725256 Hand Pos Z: 0.4152236 Head Pos X: -0.05168152 Head Pos Y: -0.06021032 Head Pos Z: -0.095433 Head Rot X: 0.0724306 Head Rot Y: 0.05063654 Hand Rot Z: -0.02988002; Visible Hand Error: 3.449 randomnum: 165
 End: 114646.953 Start:  114646.521 Theta: 1.623156 Ball Pos X: -0.0215765 Ball Pos Y: -0.2 Ball Pos Z: 0.4117032 Hand Pos X: -0.05256213 Hand Pos Y: -0.2236195 Hand Pos Z: 0.4230175 Head Pos X: -0.05709338 Head Pos Y: -0.06447357 Head Pos Z: -0.09004247 Head Rot X: 0.08884154 Head Rot Y: 0.05671418 Hand Rot Z: -0.02423828; Visible Hand Error: 4.066 randomnum: 154
 End: 114649.430 Start:  114648.859 Theta: 1.396263 Ball Pos X: 0.0715896 Ball Pos Y: -0.2 Ball Pos Z: 0.406005 Hand Pos X: 0.06482285 Hand Pos Y: -0.1617201 Hand Pos Z: 0.4075894 Head Pos X: -0.04993999 Head Pos Y: -0.05775177 Head Pos Z: -0.09813643 Head Rot X: 0.04557693 Head Rot Y: 0.1054295 Hand Rot Z: -0.004773176; Visible Hand Error: 4.567 randomnum: 143
 End: 114651.310 Start:  114650.726 Theta: 2.059489 Ball Pos X: -0.1935482 Ball Pos Y: -0.2 Ball Pos Z: 0.3640113 Hand Pos X: -0.1911665 Hand Pos Y: -0.2034711 Hand Pos Z: 0.3674943 Head Pos X: -0.07296991 Head Pos Y: -0.06506401 Head Pos Z: -0.08645952 Head Rot X: 0.0894697 Head Rot Y: -0.03862393 Hand Rot Z: -0.03275246; Visible Hand Error: 0.543 randomnum: 182
 End: 114653.301 Start:  114652.702 Theta: 1.937315 Ball Pos X: -0.1477437 Ball Pos Y: -0.2 Ball Pos Z: 0.3848856 Hand Pos X: -0.1697421 Hand Pos Y: -0.2229427 Hand Pos Z: 0.3803241 Head Pos X: -0.06827378 Head Pos Y: -0.06797343 Head Pos Z: -0.08148503 Head Rot X: 0.1026645 Head Rot Y: -0.03166967 Hand Rot Z: -0.03093572; Invisible Hand Error: 3.548 randomnum: 97
 End: 114655.473 Start:  114654.860 Theta: 1.570796 Ball Pos X: -1.802082E-08 Ball Pos Y: -0.2 Ball Pos Z: 0.4122683 Hand Pos X: -0.03805077 Hand Pos Y: -0.2235881 Hand Pos Z: 0.4169309 Head Pos X: -0.05741632 Head Pos Y: -0.06854072 Head Pos Z: -0.08757246 Head Rot X: 0.1149102 Head Rot Y: 0.02498648 Hand Rot Z: -0.02078817; Invisible Hand Error: 5.151 randomnum: 16
 End: 114657.270 Start:  114656.782 Theta: 1.815143 Ball Pos X: -0.09973675 Ball Pos Y: -0.2 Ball Pos Z: 0.4000221 Hand Pos X: -0.1194593 Hand Pos Y: -0.1950399 Hand Pos Z: 0.395902 Head Pos X: -0.06234103 Head Pos Y: -0.06878635 Head Pos Z: -0.08534265 Head Rot X: 0.1126403 Head Rot Y: 0.01762155 Hand Rot Z: -0.02918717; Visible Hand Error: 2.595 randomnum: 118
 End: 114659.330 Start:  114658.857 Theta: 1.553343 Ball Pos X: 0.007195063 Ball Pos Y: -0.2 Ball Pos Z: 0.4122055 Hand Pos X: 0.01252288 Hand Pos Y: -0.144124 Hand Pos Z: 0.4088753 Head Pos X: -0.06267697 Head Pos Y: -0.05275095 Head Pos Z: -0.09197319 Head Rot X: 0.0178969 Head Rot Y: 0.05150308 Hand Rot Z: 0.002941684; Visible Hand Error: 6.508 randomnum: 141
 End: 114701.112 Start:  114700.708 Theta: 1.902409 Ball Pos X: -0.1342214 Ball Pos Y: -0.2 Ball Pos Z: 0.3898073 Hand Pos X: -0.1138342 Hand Pos Y: -0.2146995 Hand Pos Z: 0.396811 Head Pos X: -0.06381345 Head Pos Y: -0.06231457 Head Pos Z: -0.08306217 Head Rot X: 0.0639789 Head Rot Y: 0.03079864 Hand Rot Z: -0.00560001; Invisible Hand Error: 3.116 randomnum: 92
 End: 114703.145 Start:  114702.574 Theta: 1.134464 Ball Pos X: 0.1742321 Ball Pos Y: -0.2 Ball Pos Z: 0.3736419 Hand Pos X: 0.1987229 Hand Pos Y: -0.1737819 Hand Pos Z: 0.3646629 Head Pos X: -0.04498023 Head Pos Y: -0.06802875 Head Pos Z: -0.08555424 Head Rot X: 0.09180988 Head Rot Y: 0.1314368 Hand Rot Z: -0.01606086; Invisible Hand Error: 4.555 randomnum: 68
 End: 114705.095 Start:  114704.385 Theta: 1.553343 Ball Pos X: 0.007195063 Ball Pos Y: -0.2 Ball Pos Z: 0.4122055 Hand Pos X: -0.03612138 Hand Pos Y: -0.2336701 Hand Pos Z: 0.4181479 Head Pos X: -0.04060704 Head Pos Y: -0.05557561 Head Pos Z: -0.09320378 Head Rot X: 0.02822851 Head Rot Y: 0.09134655 Hand Rot Z: -0.02841376; Invisible Hand Error: 6.176 randomnum: 84
 End: 114706.807 Start:  114706.334 Theta: 1.099557 Ball Pos X: 0.1871659 Ball Pos Y: -0.2 Ball Pos Z: 0.3673337 Hand Pos X: 0.188731 Hand Pos Y: -0.2041573 Hand Pos Z: 0.3674525 Head Pos X: -0.05047071 Head Pos Y: -0.06182534 Head Pos Z: -0.08849084 Head Rot X: 0.05556793 Head Rot Y: 0.1048341 Hand Rot Z: -0.01009613; Visible Hand Error: 0.453 randomnum: 137
 End: 114709.467 Start:  114707.991 Theta: 2.076942 Ball Pos X: -0.1998717 Ball Pos Y: -0.2 Ball Pos Z: 0.3605779 Hand Pos X: -0.2060004 Hand Pos Y: -0.2701762 Hand Pos Z: 0.350292 Head Pos X: -0.08770233 Head Pos Y: -0.06449461 Head Pos Z: -0.08899283 Head Rot X: 0.07539444 Head Rot Y: -0.05060769 Hand Rot Z: 0.001606545; Invisible Hand Error: 7.841 randomnum: 8
 End: 114711.820 Start:  114711.137 Theta: 2.024582 Ball Pos X: -0.1807265 Ball Pos Y: -0.2 Ball Pos Z: 0.3705443 Hand Pos X: -0.2028012 Hand Pos Y: -0.1982453 Hand Pos Z: 0.359181 Head Pos X: -0.07555842 Head Pos Y: -0.06741297 Head Pos Z: -0.0848428 Head Rot X: 0.09817812 Head Rot Y: -0.04196174 Hand Rot Z: -0.01075918; Invisible Hand Error: 3.114 randomnum: 44
 End: 114713.950 Start:  114713.421 Theta: 1.466077 Ball Pos X: 0.04309375 Ball Pos Y: -0.2 Ball Pos Z: 0.4100098 Hand Pos X: 0.02976863 Hand Pos Y: -0.1978322 Hand Pos Z: 0.4173139 Head Pos X: -0.05970645 Head Pos Y: -0.06678027 Head Pos Z: -0.08585119 Head Rot X: 0.09316581 Head Rot Y: 0.04643789 Hand Rot Z: -0.009323774; Invisible Hand Error: 1.823 randomnum: 99
 End: 114716.485 Start:  114715.357 Theta: 1.692969 Ball Pos X: -0.05024289 Ball Pos Y: -0.2 Ball Pos Z: 0.4091953 Hand Pos X: -0.06501733 Hand Pos Y: -0.2358224 Hand Pos Z: 0.4066685 Head Pos X: -0.06562352 Head Pos Y: -0.06349516 Head Pos Z: -0.09270942 Head Rot X: 0.07852767 Head Rot Y: 0.01149151 Hand Rot Z: -0.01803856; Invisible Hand Error: 4.329 randomnum: 76
 End: 114718.572 Start:  114718.072 Theta: 1.291544 Ball Pos X: 0.1136365 Ball Pos Y: -0.2 Ball Pos Z: 0.3962977 Hand Pos X: 0.08599892 Hand Pos Y: -0.2338285 Hand Pos Z: 0.4046064 Head Pos X: -0.05576849 Head Pos Y: -0.05706096 Head Pos Z: -0.08225787 Head Rot X: 0.03310651 Head Rot Y: 0.09173431 Hand Rot Z: 0.008795796; Invisible Hand Error: 5.05 randomnum: 51
 End: 114720.480 Start:  114719.896 Theta: 1.972222 Ball Pos X: -0.1610861 Ball Pos Y: -0.2 Ball Pos Z: 0.3794949 Hand Pos X: -0.1932378 Hand Pos Y: -0.2409534 Hand Pos Z: 0.3705201 Head Pos X: -0.07806778 Head Pos Y: -0.05827233 Head Pos Z: -0.08495975 Head Rot X: 0.04731792 Head Rot Y: -0.0160431 Hand Rot Z: -0.01106847; Invisible Hand Error: 5.729 randomnum: 18
 End: 114722.597 Start:  114722.040 Theta: 2.042035 Ball Pos X: -0.1871659 Ball Pos Y: -0.2 Ball Pos Z: 0.3673337 Hand Pos X: -0.1972526 Hand Pos Y: -0.2036757 Hand Pos Z: 0.3641015 Head Pos X: -0.07137167 Head Pos Y: -0.06420088 Head Pos Z: -0.08124185 Head Rot X: 0.07917143 Head Rot Y: -0.02121812 Hand Rot Z: -0.02826015; Visible Hand Error: 1.337 randomnum: 171
 End: 114724.560 Start:  114724.115 Theta: 1.605703 Ball Pos X: -0.01438799 Ball Pos Y: -0.2 Ball Pos Z: 0.4120171 Hand Pos X: -0.02006505 Hand Pos Y: -0.2077825 Hand Pos Z: 0.4203984 Head Pos X: -0.0729593 Head Pos Y: -0.06471592 Head Pos Z: -0.08187199 Head Rot X: 0.07950308 Head Rot Y: 0.01862366 Hand Rot Z: -0.002996661; Visible Hand Error: 0.768 randomnum: 129
 End: 114726.439 Start:  114725.953 Theta: 1.553343 Ball Pos X: 0.007195063 Ball Pos Y: -0.2 Ball Pos Z: 0.4122055 Hand Pos X: -0.002763316 Hand Pos Y: -0.1915143 Hand Pos Z: 0.4157814 Head Pos X: -0.06890869 Head Pos Y: -0.06573626 Head Pos Z: -0.085024 Head Rot X: 0.0865835 Head Rot Y: 0.02831568 Hand Rot Z: -0.002280889; Invisible Hand Error: 1.696 randomnum: 45
 End: 114728.375 Start:  114727.889 Theta: 1.500983 Ball Pos X: 0.02875835 Ball Pos Y: -0.2 Ball Pos Z: 0.411264 Hand Pos X: 0.02220289 Hand Pos Y: -0.2082491 Hand Pos Z: 0.4198741 Head Pos X: -0.07196814 Head Pos Y: -0.06455618 Head Pos Z: -0.08438993 Head Rot X: 0.07702631 Head Rot Y: 0.03425122 Hand Rot Z: -0.003521374; Visible Hand Error: 0.992 randomnum: 130
 End: 114730.256 Start:  114729.755 Theta: 1.727876 Ball Pos X: -0.06449296 Ball Pos Y: -0.2 Ball Pos Z: 0.4071926 Hand Pos X: -0.07663561 Hand Pos Y: -0.2148304 Hand Pos Z: 0.407099 Head Pos X: -0.06497002 Head Pos Y: -0.06378138 Head Pos Z: -0.08852148 Head Rot X: 0.07321817 Head Rot Y: 0.02658356 Hand Rot Z: -0.02032478; Visible Hand Error: 2.134 randomnum: 111
 End: 114732.329 Start:  114731.731 Theta: 2.042035 Ball Pos X: -0.1871659 Ball Pos Y: -0.2 Ball Pos Z: 0.3673337 Hand Pos X: -0.1763354 Hand Pos Y: -0.2241048 Hand Pos Z: 0.3734442 Head Pos X: -0.07865739 Head Pos Y: -0.06822309 Head Pos Z: -0.08403814 Head Rot X: 0.09674455 Head Rot Y: -0.01724342 Hand Rot Z: -0.01618508; Invisible Hand Error: 3.025 randomnum: 87
 End: 114734.350 Start:  114733.834 Theta: 1.27409 Ball Pos X: 0.1205356 Ball Pos Y: -0.2 Ball Pos Z: 0.3942541 Hand Pos X: 0.1114626 Hand Pos Y: -0.2927774 Hand Pos Z: 0.3973082 Head Pos X: -0.06861717 Head Pos Y: -0.0684104 Head Pos Z: -0.08028114 Head Rot X: 0.09303194 Head Rot Y: 0.06492055 Hand Rot Z: 0.0007939518; Invisible Hand Error: 9.546 randomnum: 10
 End: 114736.172 Start:  114735.560 Theta: 2.042035 Ball Pos X: -0.1871659 Ball Pos Y: -0.2 Ball Pos Z: 0.3673337 Hand Pos X: -0.1930607 Hand Pos Y: -0.1961493 Hand Pos Z: 0.3661589 Head Pos X: -0.08271253 Head Pos Y: -0.06749731 Head Pos Z: -0.08480203 Head Rot X: 0.09616888 Head Rot Y: -0.03918224 Hand Rot Z: -0.00588078; Visible Hand Error: 0.893 randomnum: 195
 End: 114738.079 Start:  114737.537 Theta: 1.343904 Ball Pos X: 0.09274017 Ball Pos Y: -0.2 Ball Pos Z: 0.4017018 Hand Pos X: 0.08400565 Hand Pos Y: -0.212546 Hand Pos Z: 0.4125843 Head Pos X: -0.06620353 Head Pos Y: -0.06642225 Head Pos Z: -0.07991207 Head Rot X: 0.08256087 Head Rot Y: 0.0499762 Hand Rot Z: -0.009089757; Visible Hand Error: 1.615 randomnum: 123
 End: 114739.778 Start:  114739.264 Theta: 1.867502 Ball Pos X: -0.1205356 Ball Pos Y: -0.2 Ball Pos Z: 0.3942541 Hand Pos X: -0.1327699 Hand Pos Y: -0.2517023 Hand Pos Z: 0.3896133 Head Pos X: -0.07394111 Head Pos Y: -0.06395322 Head Pos Z: -0.09023249 Head Rot X: 0.081425 Head Rot Y: 0.002833545 Hand Rot Z: -0.002698939; Invisible Hand Error: 5.79 randomnum: 28
 End: 114741.839 Start:  114741.213 Theta: 2.059489 Ball Pos X: -0.1935482 Ball Pos Y: -0.2 Ball Pos Z: 0.3640113 Hand Pos X: -0.2141318 Hand Pos Y: -0.2310992 Hand Pos Z: 0.3563337 Head Pos X: -0.07655102 Head Pos Y: -0.06746313 Head Pos Z: -0.08443403 Head Rot X: 0.09770008 Head Rot Y: -0.03721747 Hand Rot Z: -0.01225787; Invisible Hand Error: 4.156 randomnum: 98
 End: 114743.831 Start:  114743.330 Theta: 1.48353 Ball Pos X: 0.03593152 Ball Pos Y: -0.2 Ball Pos Z: 0.4106995 Hand Pos X: 0.02027616 Hand Pos Y: -0.2192902 Hand Pos Z: 0.4204121 Head Pos X: -0.07636851 Head Pos Y: -0.0680348 Head Pos Z: -0.08178604 Head Rot X: 0.09302931 Head Rot Y: 0.02612592 Hand Rot Z: 0.003491765; Invisible Hand Error: 2.587 randomnum: 34
 End: 114745.585 Start:  114745.139 Theta: 1.570796 Ball Pos X: -1.802082E-08 Ball Pos Y: -0.2 Ball Pos Z: 0.4122683 Hand Pos X: 0.002138 Hand Pos Y: -0.1911386 Hand Pos Z: 0.4150163 Head Pos X: -0.07559091 Head Pos Y: -0.07022142 Head Pos Z: -0.0794394 Head Rot X: 0.1099371 Head Rot Y: 0.02077417 Hand Rot Z: 0.005759354; Visible Hand Error: 1.181 randomnum: 127
 End: 114747.492 Start:  114746.908 Theta: 1.745329 Ball Pos X: -0.07158963 Ball Pos Y: -0.2 Ball Pos Z: 0.406005 Hand Pos X: -0.07740028 Hand Pos Y: -0.189486 Hand Pos Z: 0.4086397 Head Pos X: -0.06071115 Head Pos Y: -0.07139689 Head Pos Z: -0.08431697 Head Rot X: 0.1154476 Head Rot Y: 0.05802254 Hand Rot Z: -0.0530168; Visible Hand Error: 1.533 randomnum: 191
 End: 114749.511 Start:  114748.968 Theta: 2.042035 Ball Pos X: -0.1871659 Ball Pos Y: -0.2 Ball Pos Z: 0.3673337 Hand Pos X: -0.2171645 Hand Pos Y: -0.2358747 Hand Pos Z: 0.3542723 Head Pos X: -0.07816088 Head Pos Y: -0.07076937 Head Pos Z: -0.08077896 Head Rot X: 0.1111154 Head Rot Y: -0.02809639 Hand Rot Z: -0.01973841; Invisible Hand Error: 5.442 randomnum: 35
 End: 114751.544 Start:  114751.042 Theta: 1.972222 Ball Pos X: -0.1610861 Ball Pos Y: -0.2 Ball Pos Z: 0.3794949 Hand Pos X: -0.2019868 Hand Pos Y: -0.2280913 Hand Pos Z: 0.3598016 Head Pos X: -0.07564652 Head Pos Y: -0.07067344 Head Pos Z: -0.08118761 Head Rot X: 0.1084949 Head Rot Y: -0.01141117 Hand Rot Z: -0.01378932; Invisible Hand Error: 6.378 randomnum: 59
 End: 114753.522 Start:  114753.076 Theta: 1.500983 Ball Pos X: 0.02875835 Ball Pos Y: -0.2 Ball Pos Z: 0.411264 Hand Pos X: 0.01690675 Hand Pos Y: -0.1968436 Hand Pos Z: 0.4193604 Head Pos X: -0.07826221 Head Pos Y: -0.06919694 Head Pos Z: -0.07892931 Head Rot X: 0.09957173 Head Rot Y: 0.01388016 Hand Rot Z: -0.002776086; Visible Hand Error: 1.702 randomnum: 160
 End: 114755.666 Start:  114755.095 Theta: 1.605703 Ball Pos X: -0.01438799 Ball Pos Y: -0.2 Ball Pos Z: 0.4120171 Hand Pos X: -0.02106242 Hand Pos Y: -0.1983623 Hand Pos Z: 0.4144424 Head Pos X: -0.07325816 Head Pos Y: -0.07126972 Head Pos Z: -0.07799709 Head Rot X: 0.1083023 Head Rot Y: 0.01379749 Hand Rot Z: 0.006117716; Visible Hand Error: 0.884 randomnum: 124
 End: 114757.545 Start:  114757.099 Theta: 1.500983 Ball Pos X: 0.02875835 Ball Pos Y: -0.2 Ball Pos Z: 0.411264 Hand Pos X: 0.02430521 Hand Pos Y: -0.1996005 Hand Pos Z: 0.4180332 Head Pos X: -0.06781733 Head Pos Y: -0.06575084 Head Pos Z: -0.08430374 Head Rot X: 0.08197314 Head Rot Y: 0.03877538 Hand Rot Z: -0.01169063; Invisible Hand Error: 0.723 randomnum: 6
 End: 114759.661 Start:  114759.091 Theta: 1.989675 Ball Pos X: -0.1676846 Ball Pos Y: -0.2 Ball Pos Z: 0.3766258 Hand Pos X: -0.1842963 Hand Pos Y: -0.1966503 Hand Pos Z: 0.3720476 Head Pos X: -0.07834649 Head Pos Y: -0.06722194 Head Pos Z: -0.08442891 Head Rot X: 0.09334153 Head Rot Y: -0.00350718 Hand Rot Z: -0.01089498; Visible Hand Error: 2.187 randomnum: 133
 End: 114801.680 Start:  114801.250 Theta: 1.396263 Ball Pos X: 0.0715896 Ball Pos Y: -0.2 Ball Pos Z: 0.406005 Hand Pos X: 0.08853078 Hand Pos Y: -0.1938057 Hand Pos Z: 0.4095116 Head Pos X: -0.06594718 Head Pos Y: -0.0678151 Head Pos Z: -0.08816326 Head Rot X: 0.1011262 Head Rot Y: 0.06139183 Hand Rot Z: -0.01009508; Invisible Hand Error: 2.25 randomnum: 4
 End: 114803.574 Start:  114803.003 Theta: 1.047198 Ball Pos X: 0.2061341 Ball Pos Y: -0.2 Ball Pos Z: 0.3570348 Hand Pos X: 0.2157972 Hand Pos Y: -0.2269359 Hand Pos Z: 0.35247 Head Pos X: -0.05374807 Head Pos Y: -0.06942874 Head Pos Z: -0.08975494 Head Rot X: 0.1060494 Head Rot Y: 0.1275163 Hand Rot Z: -0.002200947; Invisible Hand Error: 3.176 randomnum: 54
 End: 114805.342 Start:  114804.787 Theta: 1.919862 Ball Pos X: -0.1410041 Ball Pos Y: -0.2 Ball Pos Z: 0.3874054 Hand Pos X: -0.1418397 Hand Pos Y: -0.2257534 Hand Pos Z: 0.3899849 Head Pos X: -0.07270575 Head Pos Y: -0.06750864 Head Pos Z: -0.08715916 Head Rot X: 0.1011409 Head Rot Y: 0.01047091 Hand Rot Z: -0.01445739; Invisible Hand Error: 2.668 randomnum: 32
 End: 114807.598 Start:  114806.944 Theta: 1.919862 Ball Pos X: -0.1410041 Ball Pos Y: -0.2 Ball Pos Z: 0.3874054 Hand Pos X: -0.1503417 Hand Pos Y: -0.1926813 Hand Pos Z: 0.3889355 Head Pos X: -0.06592941 Head Pos Y: -0.06880468 Head Pos Z: -0.08369184 Head Rot X: 0.1046575 Head Rot Y: 0.004803943 Hand Rot Z: -0.03049334; Visible Hand Error: 1.487 randomnum: 197
 End: 114809.645 Start:  114809.144 Theta: 1.727876 Ball Pos X: -0.06449296 Ball Pos Y: -0.2 Ball Pos Z: 0.4071926 Hand Pos X: -0.08508186 Hand Pos Y: -0.2056186 Hand Pos Z: 0.4063085 Head Pos X: -0.06482404 Head Pos Y: -0.06991458 Head Pos Z: -0.08230793 Head Rot X: 0.1082072 Head Rot Y: 0.03098896 Hand Rot Z: -0.01569017; Invisible Hand Error: 2.582 randomnum: 27
 End: 114811.761 Start:  114811.274 Theta: 1.605703 Ball Pos X: -0.01438799 Ball Pos Y: -0.2 Ball Pos Z: 0.4120171 Hand Pos X: -0.04055287 Hand Pos Y: -0.2078605 Hand Pos Z: 0.4128983 Head Pos X: -0.06058884 Head Pos Y: -0.07231596 Head Pos Z: -0.07919002 Head Rot X: 0.1160933 Head Rot Y: 0.0432923 Hand Rot Z: -0.01861964; Invisible Hand Error: 3.319 randomnum: 49
 End: 114813.766 Start:  114813.321 Theta: 1.518436 Ball Pos X: 0.02157646 Ball Pos Y: -0.2 Ball Pos Z: 0.4117032 Hand Pos X: -0.00475084 Hand Pos Y: -0.212838 Hand Pos Z: 0.4163569 Head Pos X: -0.06407076 Head Pos Y: -0.07219547 Head Pos Z: -0.0803076 Head Rot X: 0.1187213 Head Rot Y: 0.04345565 Hand Rot Z: -0.007461822; Invisible Hand Error: 3.482 randomnum: 3
 End: 114815.813 Start:  114815.257 Theta: 1.919862 Ball Pos X: -0.1410041 Ball Pos Y: -0.2 Ball Pos Z: 0.3874054 Hand Pos X: -0.1640055 Hand Pos Y: -0.2359952 Hand Pos Z: 0.377964 Head Pos X: -0.0704993 Head Pos Y: -0.07161915 Head Pos Z: -0.08109844 Head Rot X: 0.1165635 Head Rot Y: 0.02006964 Hand Rot Z: -0.01503704; Invisible Hand Error: 4.974 randomnum: 2
 End: 114817.749 Start:  114817.248 Theta: 1.780236 Ball Pos X: -0.08571541 Ball Pos Y: -0.2 Ball Pos Z: 0.4032592 Hand Pos X: -0.1115287 Hand Pos Y: -0.2010523 Hand Pos Z: 0.399971 Head Pos X: -0.06912464 Head Pos Y: -0.06822583 Head Pos Z: -0.08363712 Head Rot X: 0.09985284 Head Rot Y: 0.02861436 Hand Rot Z: -0.01095327; Visible Hand Error: 3.222 randomnum: 142
 End: 114819.657 Start:  114819.197 Theta: 1.832596 Ball Pos X: -0.1067029 Ball Pos Y: -0.2 Ball Pos Z: 0.3982205 Hand Pos X: -0.1203528 Hand Pos Y: -0.2140291 Hand Pos Z: 0.4000791 Head Pos X: -0.06900322 Head Pos Y: -0.06856811 Head Pos Z: -0.08396637 Head Rot X: 0.1045476 Head Rot Y: 0.01908283 Hand Rot Z: -0.0120229; Visible Hand Error: 1.996 randomnum: 117
 End: 114821.606 Start:  114821.174 Theta: 1.832596 Ball Pos X: -0.1067029 Ball Pos Y: -0.2 Ball Pos Z: 0.3982205 Hand Pos X: -0.1233997 Hand Pos Y: -0.2083678 Hand Pos Z: 0.4006774 Head Pos X: -0.08556986 Head Pos Y: -0.06982011 Head Pos Z: -0.08164692 Head Rot X: 0.1074035 Head Rot Y: -0.01075945 Hand Rot Z: 0.01812067; Visible Hand Error: 1.978 randomnum: 173
 End: 114823.777 Start:  114823.249 Theta: 1.989675 Ball Pos X: -0.1676846 Ball Pos Y: -0.2 Ball Pos Z: 0.3766258 Hand Pos X: -0.1904305 Hand Pos Y: -0.2398827 Hand Pos Z: 0.3702382 Head Pos X: -0.06851351 Head Pos Y: -0.06676263 Head Pos Z: -0.08969748 Head Rot X: 0.09797294 Head Rot Y: -0.0005629382 Hand Rot Z: -0.02142731; Invisible Hand Error: 4.965 randomnum: 79
 End: 114825.727 Start:  114825.170 Theta: 1.867502 Ball Pos X: -0.1205356 Ball Pos Y: -0.2 Ball Pos Z: 0.3942541 Hand Pos X: -0.12933 Hand Pos Y: -0.2335962 Hand Pos Z: 0.3926342 Head Pos X: -0.07643759 Head Pos Y: -0.0687117 Head Pos Z: -0.08259916 Head Rot X: 0.100012 Head Rot Y: 0.03089639 Hand Rot Z: -0.005669168; Invisible Hand Error: 3.753 randomnum: 58
 End: 114827.816 Start:  114827.259 Theta: 1.343904 Ball Pos X: 0.09274017 Ball Pos Y: -0.2 Ball Pos Z: 0.4017018 Hand Pos X: 0.09572747 Hand Pos Y: -0.2004202 Hand Pos Z: 0.4081532 Head Pos X: -0.06848484 Head Pos Y: -0.06600517 Head Pos Z: -0.08688164 Head Rot X: 0.07783095 Head Rot Y: 0.07216913 Hand Rot Z: -0.01023226; Visible Hand Error: 0.374 randomnum: 102
 End: 114830.029 Start:  114829.194 Theta: 1.082104 Ball Pos X: 0.1935482 Ball Pos Y: -0.2 Ball Pos Z: 0.3640113 Hand Pos X: 0.1656892 Hand Pos Y: -0.2489245 Hand Pos Z: 0.3746341 Head Pos X: -0.05094439 Head Pos Y: -0.06747854 Head Pos Z: -0.09381759 Head Rot X: 0.09398872 Head Rot Y: 0.1233393 Hand Rot Z: -0.0173; Invisible Hand Error: 6.515 randomnum: 37
 End: 114832.007 Start:  114831.561 Theta: 1.745329 Ball Pos X: -0.07158963 Ball Pos Y: -0.2 Ball Pos Z: 0.406005 Hand Pos X: -0.07286504 Hand Pos Y: -0.2024207 Hand Pos Z: 0.4079098 Head Pos X: -0.06998158 Head Pos Y: -0.06521672 Head Pos Z: -0.08752859 Head Rot X: 0.08392391 Head Rot Y: 0.02569641 Hand Rot Z: -0.00154415; Visible Hand Error: 0.195 randomnum: 155
 End: 114833.831 Start:  114833.456 Theta: 1.48353 Ball Pos X: 0.03593152 Ball Pos Y: -0.2 Ball Pos Z: 0.4106995 Hand Pos X: 0.01114956 Hand Pos Y: -0.2507336 Hand Pos Z: 0.4113655 Head Pos X: -0.06448841 Head Pos Y: -0.0656758 Head Pos Z: -0.08819389 Head Rot X: 0.08640159 Head Rot Y: 0.06235033 Hand Rot Z: -0.01230106; Invisible Hand Error: 6.254 randomnum: 33
 End: 114835.668 Start:  114835.195 Theta: 1.658063 Ball Pos X: -0.03593155 Ball Pos Y: -0.2 Ball Pos Z: 0.4106995 Hand Pos X: -0.04918769 Hand Pos Y: -0.222048 Hand Pos Z: 0.4156116 Head Pos X: -0.06481981 Head Pos Y: -0.06496561 Head Pos Z: -0.08934045 Head Rot X: 0.08340309 Head Rot Y: 0.06036862 Hand Rot Z: -0.01544934; Invisible Hand Error: 2.592 randomnum: 40
 End: 114837.659 Start:  114837.130 Theta: 1.884956 Ball Pos X: -0.1273979 Ball Pos Y: -0.2 Ball Pos Z: 0.3920904 Hand Pos X: -0.1449257 Hand Pos Y: -0.2619589 Hand Pos Z: 0.384337 Head Pos X: -0.06670308 Head Pos Y: -0.06862068 Head Pos Z: -0.08515584 Head Rot X: 0.1019259 Head Rot Y: 0.03617567 Hand Rot Z: -0.01812302; Invisible Hand Error: 7.042 randomnum: 56
 End: 114839.595 Start:  114839.205 Theta: 1.570796 Ball Pos X: -1.802082E-08 Ball Pos Y: -0.2 Ball Pos Z: 0.4122683 Hand Pos X: -0.008739423 Hand Pos Y: -0.2284943 Hand Pos Z: 0.4193381 Head Pos X: -0.06035292 Head Pos Y: -0.06721425 Head Pos Z: -0.08566844 Head Rot X: 0.07750548 Head Rot Y: 0.145253 Hand Rot Z: 0.003921274; Invisible Hand Error: 2.902 randomnum: 65
 End: 114841.545 Start:  114841.099 Theta: 1.43117 Ball Pos X: 0.05737665 Ball Pos Y: -0.2 Ball Pos Z: 0.4082561 Hand Pos X: 0.05665845 Hand Pos Y: -0.1988361 Hand Pos Z: 0.4115911 Head Pos X: -0.07105362 Head Pos Y: -0.05971882 Head Pos Z: -0.08868182 Head Rot X: 0.05456995 Head Rot Y: 0.07161474 Hand Rot Z: -0.01980102; Visible Hand Error: 0.337 randomnum: 138
 End: 114843.145 Start:  114842.811 Theta: 1.43117 Ball Pos X: 0.05737665 Ball Pos Y: -0.2 Ball Pos Z: 0.4082561 Hand Pos X: 0.05317704 Hand Pos Y: -0.2014382 Hand Pos Z: 0.4155824 Head Pos X: -0.06862926 Head Pos Y: -0.06324452 Head Pos Z: -0.08475268 Head Rot X: 0.06568688 Head Rot Y: 0.06809065 Hand Rot Z: -0.01787613; Visible Hand Error: 0.669 randomnum: 112
 End: 114845.192 Start:  114844.524 Theta: 1.692969 Ball Pos X: -0.05024289 Ball Pos Y: -0.2 Ball Pos Z: 0.4091953 Hand Pos X: -0.08682299 Hand Pos Y: -0.2004275 Hand Pos Z: 0.4095846 Head Pos X: -0.0509522 Head Pos Y: -0.05394101 Head Pos Z: -0.09695423 Head Rot X: 0.03455326 Head Rot Y: 0.06800073 Hand Rot Z: -0.04550829; Visible Hand Error: 4.485 randomnum: 181
 End: 114847.002 Start:  114846.599 Theta: 1.623156 Ball Pos X: -0.0215765 Ball Pos Y: -0.2 Ball Pos Z: 0.4117032 Hand Pos X: -0.05029822 Hand Pos Y: -0.1988161 Hand Pos Z: 0.4161478 Head Pos X: -0.07217187 Head Pos Y: -0.06669456 Head Pos Z: -0.08281267 Head Rot X: 0.08804353 Head Rot Y: 0.04066185 Hand Rot Z: -0.0105221; Visible Hand Error: 3.545 randomnum: 158
 End: 114848.827 Start:  114848.395 Theta: 1.186824 Ball Pos X: 0.1544384 Ball Pos Y: -0.2 Ball Pos Z: 0.3822485 Hand Pos X: 0.1505429 Hand Pos Y: -0.2001736 Hand Pos Z: 0.3849851 Head Pos X: -0.06530774 Head Pos Y: -0.06460664 Head Pos Z: -0.08691072 Head Rot X: 0.06872157 Head Rot Y: 0.09245168 Hand Rot Z: -0.01024318; Visible Hand Error: 0.58 randomnum: 135
 End: 114850.595 Start:  114850.122 Theta: 1.797689 Ball Pos X: -0.0927402 Ball Pos Y: -0.2 Ball Pos Z: 0.4017018 Hand Pos X: -0.08499654 Hand Pos Y: -0.2053054 Hand Pos Z: 0.4096578 Head Pos X: -0.07141596 Head Pos Y: -0.06373721 Head Pos Z: -0.08522093 Head Rot X: 0.06719238 Head Rot Y: 0.04397161 Hand Rot Z: -0.01616493; Visible Hand Error: 1.178 randomnum: 187
 End: 114852.587 Start:  114852.016 Theta: 1.239184 Ball Pos X: 0.1342214 Ball Pos Y: -0.2 Ball Pos Z: 0.3898073 Hand Pos X: 0.1231745 Hand Pos Y: -0.1665487 Hand Pos Z: 0.4007635 Head Pos X: -0.01589757 Head Pos Y: -0.0658353 Head Pos Z: -0.0973897 Head Rot X: 0.06906441 Head Rot Y: 0.3391272 Hand Rot Z: 0.0002719685; Visible Hand Error: 4.564 randomnum: 105
 End: 114854.298 Start:  114853.825 Theta: 1.570796 Ball Pos X: -1.802082E-08 Ball Pos Y: -0.2 Ball Pos Z: 0.4122683 Hand Pos X: -0.001229741 Hand Pos Y: -0.2396604 Hand Pos Z: 0.4219457 Head Pos X: -0.0659337 Head Pos Y: -0.06494009 Head Pos Z: -0.08366323 Head Rot X: 0.07259954 Head Rot Y: 0.08251529 Hand Rot Z: -0.004696179; Invisible Hand Error: 3.72 randomnum: 57
 End: 114856.067 Start:  114855.705 Theta: 1.047198 Ball Pos X: 0.2061341 Ball Pos Y: -0.2 Ball Pos Z: 0.3570348 Hand Pos X: 0.1030379 Hand Pos Y: -0.2132668 Hand Pos Z: 0.400066 Head Pos X: -0.06402785 Head Pos Y: -0.06552839 Head Pos Z: -0.08548868 Head Rot X: 0.07387508 Head Rot Y: 0.09447052 Hand Rot Z: -0.01091831; Invisible Hand Error: 13.975 randomnum: 57
