# Supplementary material for: Rapid assessment of hand reaching using virtual reality and application in cerebellar stroke
Source: PLoS One. 2022 Sep 29;17(9):e0275220. doi: 10.1371/journal.pone.0275220 (PMC9522266; doi:10.1371/journal.pone.0275220)
Supplement: S1 File — (ZIP) [file pone.0275220.s004.zip › VisInvisHand/ProVRb_012_dataVisInvisHand2021-06-18-14-29-08[1].txt]

VisInvisHand - List of Errors by Trial; Handedness: 1

 End: 142945.223 Start:  142944.319 Theta: 1.815143 Ball Pos X: -0.1203158 Ball Pos Y: -0.2 Ball Pos Z: 0.4825603 Hand Pos X: -0.1309891 Hand Pos Y: -0.154083 Hand Pos Z: 0.4777315 Head Pos X: -0.00018543 Head Pos Y: -0.01209334 Head Pos Z: -0.06920719 Head Rot X: 0.1180367 Head Rot Y: -0.07948956 Hand Rot Z: -0.01109505; Visible Hand Error: 4.796 randomnum: 101
 End: 142947.618 Start:  142946.727 Theta: 1.780236 Ball Pos X: -0.1034014 Ball Pos Y: -0.2 Ball Pos Z: 0.4864653 Hand Pos X: -0.104724 Hand Pos Y: -0.1760775 Hand Pos Z: 0.486032 Head Pos X: -0.001256704 Head Pos Y: -0.008143663 Head Pos Z: -0.06197953 Head Rot X: 0.1121725 Head Rot Y: -0.08703236 Hand Rot Z: -0.01906343; Visible Hand Error: 2.41 randomnum: 182
 End: 142949.999 Start:  142949.205 Theta: 1.53589 Ball Pos X: 0.01735668 Ball Pos Y: -0.2 Ball Pos Z: 0.4970303 Hand Pos X: 0.01883396 Hand Pos Y: -0.1642543 Hand Pos Z: 0.4997423 Head Pos X: 0.01448649 Head Pos Y: -0.01308283 Head Pos Z: -0.05715477 Head Rot X: 0.1320454 Head Rot Y: -0.03750052 Hand Rot Z: -0.009121404; Visible Hand Error: 3.728 randomnum: 164
 End: 142952.255 Start:  142951.461 Theta: 1.762783 Ball Pos X: -0.09489568 Ball Pos Y: -0.2 Ball Pos Z: 0.4881958 Hand Pos X: -0.1173926 Hand Pos Y: -0.1744366 Hand Pos Z: 0.4869532 Head Pos X: 0.002818048 Head Pos Y: -0.01212355 Head Pos Z: -0.05135036 Head Rot X: 0.1355686 Head Rot Y: -0.0718161 Hand Rot Z: -0.01935218; Visible Hand Error: 3.612 randomnum: 113
 End: 142954.413 Start:  142953.661 Theta: 1.623156 Ball Pos X: -0.02602846 Ball Pos Y: -0.2 Ball Pos Z: 0.4966517 Hand Pos X: -0.03417943 Hand Pos Y: -0.190719 Hand Pos Z: 0.5056269 Head Pos X: 0.01601887 Head Pos Y: -0.01281032 Head Pos Z: -0.05022383 Head Rot X: 0.1360438 Head Rot Y: -0.04384804 Hand Rot Z: -0.01523315; Invisible Hand Error: 1.517 randomnum: 26
 End: 142956.557 Start:  142955.805 Theta: 1.064651 Ball Pos X: 0.2411119 Ball Pos Y: -0.2 Ball Pos Z: 0.4349775 Hand Pos X: 0.2475228 Hand Pos Y: -0.1967021 Hand Pos Z: 0.4425451 Head Pos X: 0.04341727 Head Pos Y: -0.013926 Head Pos Z: -0.0522238 Head Rot X: 0.1349275 Head Rot Y: 0.08707917 Hand Rot Z: -0.02063947; Invisible Hand Error: 0.734 randomnum: 59
 End: 142958.757 Start:  142957.921 Theta: 2.042035 Ball Pos X: -0.2257846 Ball Pos Y: -0.2 Ball Pos Z: 0.4431272 Hand Pos X: -0.234123 Hand Pos Y: -0.1814151 Hand Pos Z: 0.4425301 Head Pos X: -0.001397848 Head Pos Y: -0.006445348 Head Pos Z: -0.04464316 Head Rot X: 0.1217785 Head Rot Y: -0.08932269 Hand Rot Z: -0.04271514; Visible Hand Error: 2.152 randomnum: 114
 End: 143000.720 Start:  143000.011 Theta: 1.48353 Ball Pos X: 0.04334542 Ball Pos Y: -0.2 Ball Pos Z: 0.4954408 Hand Pos X: 0.03583328 Hand Pos Y: -0.1817777 Hand Pos Z: 0.4996543 Head Pos X: 0.02101237 Head Pos Y: -0.01311064 Head Pos Z: -0.04811049 Head Rot X: 0.1397121 Head Rot Y: -0.02779617 Hand Rot Z: -0.02225188; Visible Hand Error: 2.134 randomnum: 151
 End: 143002.795 Start:  143002.071 Theta: 1.58825 Ball Pos X: -0.008679694 Ball Pos Y: -0.2 Ball Pos Z: 0.4972575 Hand Pos X: -0.02200336 Hand Pos Y: -0.1949782 Hand Pos Z: 0.5061665 Head Pos X: 0.01508868 Head Pos Y: -0.01149005 Head Pos Z: -0.05030763 Head Rot X: 0.1303872 Head Rot Y: -0.0493467 Hand Rot Z: -0.01437053; Invisible Hand Error: 1.63 randomnum: 3
 End: 143004.869 Start:  143004.173 Theta: 1.117011 Ball Pos X: 0.2180165 Ball Pos Y: -0.2 Ball Pos Z: 0.4470002 Hand Pos X: 0.2360442 Hand Pos Y: -0.1938116 Hand Pos Z: 0.4422612 Head Pos X: 0.0333159 Head Pos Y: -0.01406899 Head Pos Z: -0.04758239 Head Rot X: 0.1374955 Head Rot Y: 0.03496103 Hand Rot Z: -0.01364477; Invisible Hand Error: 2.091 randomnum: 11
 End: 143006.902 Start:  143006.193 Theta: 1.797689 Ball Pos X: -0.1118757 Ball Pos Y: -0.2 Ball Pos Z: 0.4845866 Hand Pos X: -0.1344953 Hand Pos Y: -0.1851095 Hand Pos Z: 0.482886 Head Pos X: 0.00803399 Head Pos Y: -0.01224482 Head Pos Z: -0.04509366 Head Rot X: 0.1414621 Head Rot Y: -0.06671479 Hand Rot Z: -0.03103409; Invisible Hand Error: 2.9 randomnum: 91
 End: 143009.048 Start:  143008.185 Theta: 2.059489 Ball Pos X: -0.2334838 Ball Pos Y: -0.2 Ball Pos Z: 0.4391192 Hand Pos X: -0.2422234 Hand Pos Y: -0.1834104 Hand Pos Z: 0.4415969 Head Pos X: -0.02225101 Head Pos Y: -0.009978116 Head Pos Z: -0.03433621 Head Rot X: 0.1441779 Head Rot Y: -0.1318877 Hand Rot Z: -0.005869876; Visible Hand Error: 2.022 randomnum: 197
 End: 143011.150 Start:  143010.412 Theta: 2.059489 Ball Pos X: -0.2334838 Ball Pos Y: -0.2 Ball Pos Z: 0.4391192 Hand Pos X: -0.2383384 Hand Pos Y: -0.1935205 Hand Pos Z: 0.4370276 Head Pos X: -0.02970892 Head Pos Y: -0.01141709 Head Pos Z: -0.02759409 Head Rot X: 0.1404859 Head Rot Y: -0.1528203 Hand Rot Z: 0.0161858; Invisible Hand Error: 0.871 randomnum: 19
 End: 143013.183 Start:  143012.500 Theta: 1.727876 Ball Pos X: -0.07780005 Ball Pos Y: -0.2 Ball Pos Z: 0.4912103 Hand Pos X: -0.07704338 Hand Pos Y: -0.1659679 Hand Pos Z: 0.4925851 Head Pos X: 0.001430154 Head Pos Y: -0.008471519 Head Pos Z: -0.02851534 Head Rot X: 0.1225812 Head Rot Y: -0.07063723 Hand Rot Z: -0.009983817; Visible Hand Error: 3.497 randomnum: 147
 End: 143015.049 Start:  143014.478 Theta: 1.117011 Ball Pos X: 0.2180165 Ball Pos Y: -0.2 Ball Pos Z: 0.4470002 Hand Pos X: 0.2466219 Hand Pos Y: -0.1656728 Hand Pos Z: 0.4406493 Head Pos X: 0.03823394 Head Pos Y: -0.01607877 Head Pos Z: -0.03573644 Head Rot X: 0.1434747 Head Rot Y: 0.08554009 Hand Rot Z: -0.01214155; Visible Hand Error: 4.821 randomnum: 176
 End: 143016.956 Start:  143016.315 Theta: 1.448623 Ball Pos X: 0.06060967 Ball Pos Y: -0.2 Ball Pos Z: 0.4936262 Hand Pos X: 0.04354142 Hand Pos Y: -0.1853406 Hand Pos Z: 0.5002172 Head Pos X: 0.01619273 Head Pos Y: -0.01731852 Head Pos Z: -0.03024364 Head Rot X: 0.156166 Head Rot Y: -0.006519789 Hand Rot Z: -0.003149421; Invisible Hand Error: 2.506 randomnum: 30
 End: 143018.891 Start:  143018.278 Theta: 1.256637 Ball Pos X: 0.1536844 Ball Pos Y: -0.2 Ball Pos Z: 0.4729921 Hand Pos X: 0.1460782 Hand Pos Y: -0.1759998 Hand Pos Z: 0.4811333 Head Pos X: 0.02625269 Head Pos Y: -0.01154116 Head Pos Z: -0.0253644 Head Rot X: 0.133007 Head Rot Y: 0.01562318 Hand Rot Z: -0.01045313; Visible Hand Error: 2.815 randomnum: 140
 End: 143020.868 Start:  143020.186 Theta: 1.658063 Ball Pos X: -0.04334546 Ball Pos Y: -0.2 Ball Pos Z: 0.4954408 Hand Pos X: -0.06311601 Hand Pos Y: -0.185744 Hand Pos Z: 0.4950301 Head Pos X: 0.005030214 Head Pos Y: -0.01400736 Head Pos Z: -0.0342294 Head Rot X: 0.1485602 Head Rot Y: -0.05306023 Hand Rot Z: -0.007412395; Invisible Hand Error: 2.587 randomnum: 93
 End: 143022.887 Start:  143022.247 Theta: 1.710423 Ball Pos X: -0.06921546 Ball Pos Y: -0.2 Ball Pos Z: 0.4924932 Hand Pos X: -0.07294416 Hand Pos Y: -0.1794536 Hand Pos Z: 0.4992184 Head Pos X: 0.002656697 Head Pos Y: -0.01140222 Head Pos Z: -0.03028202 Head Rot X: 0.1427526 Head Rot Y: -0.06936148 Hand Rot Z: -0.01116695; Visible Hand Error: 2.346 randomnum: 165
 End: 143024.878 Start:  143024.155 Theta: 1.832596 Ball Pos X: -0.1287194 Ball Pos Y: -0.2 Ball Pos Z: 0.480387 Hand Pos X: -0.1424732 Hand Pos Y: -0.1853004 Hand Pos Z: 0.4818684 Head Pos X: -0.004541158 Head Pos Y: -0.01458457 Head Pos Z: -0.03134704 Head Rot X: 0.157527 Head Rot Y: -0.1000669 Hand Rot Z: -0.01879176; Visible Hand Error: 2.158 randomnum: 136
 End: 143026.855 Start:  143026.147 Theta: 1.239184 Ball Pos X: 0.1619159 Ball Pos Y: -0.2 Ball Pos Z: 0.4702378 Hand Pos X: 0.1806128 Hand Pos Y: -0.182087 Hand Pos Z: 0.4717904 Head Pos X: 0.036165 Head Pos Y: -0.01713553 Head Pos Z: -0.03092825 Head Rot X: 0.1605204 Head Rot Y: 0.05009091 Hand Rot Z: -0.01165913; Invisible Hand Error: 2.769 randomnum: 96
 End: 143028.860 Start:  143028.151 Theta: 1.605703 Ball Pos X: -0.01735672 Ball Pos Y: -0.2 Ball Pos Z: 0.4970303 Hand Pos X: -0.02920416 Hand Pos Y: -0.1833196 Hand Pos Z: 0.4968233 Head Pos X: 0.01139438 Head Pos Y: -0.0186902 Head Pos Z: -0.0300225 Head Rot X: 0.1712223 Head Rot Y: -0.05436551 Hand Rot Z: -0.01347186; Visible Hand Error: 2.113 randomnum: 129
 End: 143030.950 Start:  143030.141 Theta: 2.007129 Ball Pos X: -0.2101821 Ball Pos Y: -0.2 Ball Pos Z: 0.450737 Hand Pos X: -0.2210761 Hand Pos Y: -0.1772822 Hand Pos Z: 0.4489368 Head Pos X: -0.01507521 Head Pos Y: -0.01325646 Head Pos Z: -0.03491545 Head Rot X: 0.1526415 Head Rot Y: -0.1383133 Hand Rot Z: -0.01630794; Visible Hand Error: 2.656 randomnum: 177
 End: 143032.856 Start:  143032.119 Theta: 1.605703 Ball Pos X: -0.01735672 Ball Pos Y: -0.2 Ball Pos Z: 0.4970303 Hand Pos X: -0.01863442 Hand Pos Y: -0.1912018 Hand Pos Z: 0.5039525 Head Pos X: 0.01481128 Head Pos Y: -0.01603317 Head Pos Z: -0.03030825 Head Rot X: 0.1579213 Head Rot Y: -0.05000521 Hand Rot Z: -0.01003999; Invisible Hand Error: 1.149 randomnum: 71
 End: 143034.805 Start:  143034.123 Theta: 1.047198 Ball Pos X: 0.2486666 Ball Pos Y: -0.2 Ball Pos Z: 0.4307033 Hand Pos X: 0.2691994 Hand Pos Y: -0.1682942 Hand Pos Z: 0.4301981 Head Pos X: 0.04521984 Head Pos Y: -0.01550654 Head Pos Z: -0.03617918 Head Rot X: 0.1481198 Head Rot Y: 0.08913855 Hand Rot Z: -0.01770083; Invisible Hand Error: 4.041 randomnum: 49
 End: 143036.768 Start:  143036.046 Theta: 1.902409 Ball Pos X: -0.1619159 Ball Pos Y: -0.2 Ball Pos Z: 0.4702378 Hand Pos X: -0.1720615 Hand Pos Y: -0.1936463 Hand Pos Z: 0.4671485 Head Pos X: 0.002316892 Head Pos Y: -0.01742885 Head Pos Z: -0.03537369 Head Rot X: 0.1654252 Head Rot Y: -0.1006909 Hand Rot Z: -0.01722983; Invisible Hand Error: 1.308 randomnum: 46
 End: 143038.788 Start:  143038.078 Theta: 1.832596 Ball Pos X: -0.1287194 Ball Pos Y: -0.2 Ball Pos Z: 0.480387 Hand Pos X: -0.152861 Hand Pos Y: -0.1995452 Hand Pos Z: 0.4872643 Head Pos X: 0.007477999 Head Pos Y: -0.01336536 Head Pos Z: -0.03169334 Head Rot X: 0.1521254 Head Rot Y: -0.07996631 Hand Rot Z: -0.03358762; Invisible Hand Error: 2.317 randomnum: 17
 End: 143040.737 Start:  143040.014 Theta: 1.692969 Ball Pos X: -0.06060971 Ball Pos Y: -0.2 Ball Pos Z: 0.4936262 Hand Pos X: -0.06827148 Hand Pos Y: -0.1828363 Hand Pos Z: 0.5008585 Head Pos X: 0.01337016 Head Pos Y: -0.01572385 Head Pos Z: -0.02965271 Head Rot X: 0.1614477 Head Rot Y: -0.06445519 Hand Rot Z: -0.02698069; Visible Hand Error: 2.144 randomnum: 119
 End: 143042.575 Start:  143041.894 Theta: 1.53589 Ball Pos X: 0.01735668 Ball Pos Y: -0.2 Ball Pos Z: 0.4970303 Hand Pos X: 0.007069148 Hand Pos Y: -0.1769812 Hand Pos Z: 0.5103737 Head Pos X: 0.01581144 Head Pos Y: -0.01494661 Head Pos Z: -0.03053486 Head Rot X: 0.1560911 Head Rot Y: -0.04706106 Hand Rot Z: 0.00229232; Visible Hand Error: 3.005 randomnum: 159
 End: 143044.524 Start:  143043.842 Theta: 1.902409 Ball Pos X: -0.1619159 Ball Pos Y: -0.2 Ball Pos Z: 0.4702378 Hand Pos X: -0.1791052 Hand Pos Y: -0.1866754 Hand Pos Z: 0.4695656 Head Pos X: 0.002343297 Head Pos Y: -0.01075265 Head Pos Z: -0.03691304 Head Rot X: 0.1392164 Head Rot Y: -0.1078212 Hand Rot Z: -0.03243637; Visible Hand Error: 2.326 randomnum: 115
 End: 143046.307 Start:  143045.751 Theta: 1.500983 Ball Pos X: 0.03469218 Ball Pos Y: -0.2 Ball Pos Z: 0.4961218 Hand Pos X: 0.04702456 Hand Pos Y: -0.1874262 Hand Pos Z: 0.4964445 Head Pos X: 0.02513558 Head Pos Y: -0.01224741 Head Pos Z: -0.0353018 Head Rot X: 0.138981 Head Rot Y: -0.02503511 Hand Rot Z: -0.01011967; Visible Hand Error: 1.855 randomnum: 158
 End: 143048.131 Start:  143047.546 Theta: 1.710423 Ball Pos X: -0.06921546 Ball Pos Y: -0.2 Ball Pos Z: 0.4924932 Hand Pos X: -0.0921438 Hand Pos Y: -0.2008869 Hand Pos Z: 0.4965848 Head Pos X: 0.01194227 Head Pos Y: -0.009013414 Head Pos Z: -0.0404979 Head Rot X: 0.1228248 Head Rot Y: -0.07083669 Hand Rot Z: -0.04032679; Invisible Hand Error: 2.342 randomnum: 31
 End: 143049.829 Start:  143049.287 Theta: 1.518436 Ball Pos X: 0.02602842 Ball Pos Y: -0.2 Ball Pos Z: 0.4966517 Hand Pos X: 0.02763262 Hand Pos Y: -0.2188886 Hand Pos Z: 0.4978825 Head Pos X: 0.020657 Head Pos Y: -0.01146141 Head Pos Z: -0.03858709 Head Rot X: 0.1322749 Head Rot Y: -0.01631016 Hand Rot Z: 0.01362841; Invisible Hand Error: 1.8 randomnum: 35
 End: 143051.598 Start:  143051.014 Theta: 1.308997 Ball Pos X: 0.1287193 Ball Pos Y: -0.2 Ball Pos Z: 0.480387 Hand Pos X: 0.1419059 Hand Pos Y: -0.1854643 Hand Pos Z: 0.4934116 Head Pos X: 0.02125031 Head Pos Y: -0.009079605 Head Pos Z: -0.03856933 Head Rot X: 0.1216487 Head Rot Y: -0.01107172 Hand Rot Z: 0.0223701; Visible Hand Error: 2.267 randomnum: 120
 End: 143053.421 Start:  143052.852 Theta: 1.256637 Ball Pos X: 0.1536844 Ball Pos Y: -0.2 Ball Pos Z: 0.4729921 Hand Pos X: 0.1425635 Hand Pos Y: -0.18776 Hand Pos Z: 0.47653 Head Pos X: 0.02713645 Head Pos Y: -0.01028183 Head Pos Z: -0.03282869 Head Rot X: 0.1295317 Head Rot Y: 0.01904581 Hand Rot Z: 0.01510246; Invisible Hand Error: 1.753 randomnum: 29
 End: 143055.273 Start:  143054.620 Theta: 1.500983 Ball Pos X: 0.03469218 Ball Pos Y: -0.2 Ball Pos Z: 0.4961218 Hand Pos X: 0.0359154 Hand Pos Y: -0.1926597 Hand Pos Z: 0.5017751 Head Pos X: 0.0214892 Head Pos Y: -0.01389477 Head Pos Z: -0.03202295 Head Rot X: 0.1510215 Head Rot Y: -0.02987015 Hand Rot Z: 0.003154469; Invisible Hand Error: 0.956 randomnum: 95
 End: 143057.195 Start:  143056.498 Theta: 1.919862 Ball Pos X: -0.170098 Ball Pos Y: -0.2 Ball Pos Z: 0.4673404 Hand Pos X: -0.1737773 Hand Pos Y: -0.1911956 Hand Pos Z: 0.4731306 Head Pos X: -0.002381682 Head Pos Y: -0.0118348 Head Pos Z: -0.03813756 Head Rot X: 0.1474936 Head Rot Y: -0.1366037 Hand Rot Z: -0.02257416; Invisible Hand Error: 1.145 randomnum: 75
 End: 143059.102 Start:  143058.462 Theta: 1.570796 Ball Pos X: -2.173913E-08 Ball Pos Y: -0.2 Ball Pos Z: 0.4973333 Hand Pos X: -0.0135092 Hand Pos Y: -0.1823399 Hand Pos Z: 0.5046952 Head Pos X: 0.01712137 Head Pos Y: -0.01207158 Head Pos Z: -0.02248859 Head Rot X: 0.1379737 Head Rot Y: -0.03028822 Hand Rot Z: 0.01308785; Visible Hand Error: 2.501 randomnum: 181
 End: 143100.719 Start:  143100.008 Theta: 1.448623 Ball Pos X: 0.06060967 Ball Pos Y: -0.2 Ball Pos Z: 0.4936262 Hand Pos X: 0.05795579 Hand Pos Y: -0.1808336 Hand Pos Z: 0.499446 Head Pos X: 0.03086138 Head Pos Y: -0.01921952 Head Pos Z: -0.02358019 Head Rot X: 0.1708689 Head Rot Y: 0.001048952 Hand Rot Z: -0.007892944; Visible Hand Error: 2.155 randomnum: 131
 End: 143102.528 Start:  143101.889 Theta: 1.099557 Ball Pos X: 0.2257846 Ball Pos Y: -0.2 Ball Pos Z: 0.4431272 Hand Pos X: 0.2422339 Hand Pos Y: -0.1747157 Hand Pos Z: 0.4475463 Head Pos X: 0.03534734 Head Pos Y: -0.01719058 Head Pos Z: -0.03260481 Head Rot X: 0.1542322 Head Rot Y: 0.04014722 Hand Rot Z: 0.01592579; Visible Hand Error: 3.246 randomnum: 198
 End: 143104.451 Start:  143103.754 Theta: 1.308997 Ball Pos X: 0.1287193 Ball Pos Y: -0.2 Ball Pos Z: 0.480387 Hand Pos X: 0.1221254 Hand Pos Y: -0.193811 Hand Pos Z: 0.4890427 Head Pos X: 0.02691126 Head Pos Y: -0.01768675 Head Pos Z: -0.03461206 Head Rot X: 0.1645355 Head Rot Y: -0.01570946 Hand Rot Z: -0.004843879; Invisible Hand Error: 1.264 randomnum: 90
 End: 143106.301 Start:  143105.634 Theta: 1.204277 Ball Pos X: 0.1782283 Ball Pos Y: -0.2 Ball Pos Z: 0.4643006 Hand Pos X: 0.1786697 Hand Pos Y: -0.1880413 Hand Pos Z: 0.4734257 Head Pos X: 0.03107846 Head Pos Y: -0.01778424 Head Pos Z: -0.03056943 Head Rot X: 0.1589723 Head Rot Y: 0.02007003 Hand Rot Z: 0.009568139; Invisible Hand Error: 1.551 randomnum: 40
 End: 143108.139 Start:  143107.457 Theta: 1.832596 Ball Pos X: -0.1287194 Ball Pos Y: -0.2 Ball Pos Z: 0.480387 Hand Pos X: -0.1319742 Hand Pos Y: -0.1767944 Hand Pos Z: 0.482995 Head Pos X: 0.0007020235 Head Pos Y: -0.01871374 Head Pos Z: -0.02444303 Head Rot X: 0.174573 Head Rot Y: -0.09797248 Hand Rot Z: -0.01219691; Visible Hand Error: 2.474 randomnum: 184
 End: 143110.033 Start:  143109.337 Theta: 1.797689 Ball Pos X: -0.1118757 Ball Pos Y: -0.2 Ball Pos Z: 0.4845866 Hand Pos X: -0.1209988 Hand Pos Y: -0.1849361 Hand Pos Z: 0.4883125 Head Pos X: 0.01169729 Head Pos Y: -0.01198953 Head Pos Z: -0.02589607 Head Rot X: 0.1420586 Head Rot Y: -0.06876745 Hand Rot Z: -0.01087762; Visible Hand Error: 1.924 randomnum: 143
 End: 143111.801 Start:  143111.218 Theta: 1.204277 Ball Pos X: 0.1782283 Ball Pos Y: -0.2 Ball Pos Z: 0.4643006 Hand Pos X: 0.1860552 Hand Pos Y: -0.1870956 Hand Pos Z: 0.4754885 Head Pos X: 0.03898835 Head Pos Y: -0.01655528 Head Pos Z: -0.02993524 Head Rot X: 0.1548657 Head Rot Y: 0.06067341 Hand Rot Z: 0.01194671; Visible Hand Error: 1.816 randomnum: 121
 End: 143113.500 Start:  143112.915 Theta: 1.291544 Ball Pos X: 0.1370836 Ball Pos Y: -0.2 Ball Pos Z: 0.4780674 Hand Pos X: 0.134676 Hand Pos Y: -0.1848914 Hand Pos Z: 0.4868389 Head Pos X: 0.02592808 Head Pos Y: -0.01782939 Head Pos Z: -0.03181851 Head Rot X: 0.1594453 Head Rot Y: 0.003767624 Hand Rot Z: 0.01837714; Visible Hand Error: 1.871 randomnum: 185
 End: 143115.213 Start:  143114.670 Theta: 1.047198 Ball Pos X: 0.2486666 Ball Pos Y: -0.2 Ball Pos Z: 0.4307033 Hand Pos X: 0.2464969 Hand Pos Y: -0.1866172 Hand Pos Z: 0.4447009 Head Pos X: 0.04084539 Head Pos Y: -0.01644382 Head Pos Z: -0.03189206 Head Rot X: 0.1558759 Head Rot Y: 0.07450983 Hand Rot Z: 0.01489173; Visible Hand Error: 1.986 randomnum: 138
 End: 143117.106 Start:  143116.452 Theta: 1.396263 Ball Pos X: 0.08636098 Ball Pos Y: -0.2 Ball Pos Z: 0.4897777 Hand Pos X: 0.08964285 Hand Pos Y: -0.1741337 Hand Pos Z: 0.5021132 Head Pos X: 0.02294374 Head Pos Y: -0.01518121 Head Pos Z: -0.03439128 Head Rot X: 0.1526631 Head Rot Y: -0.02343428 Hand Rot Z: 0.01470742; Visible Hand Error: 3.059 randomnum: 126
 End: 143118.889 Start:  143118.261 Theta: 1.151917 Ball Pos X: 0.2022837 Ball Pos Y: -0.2 Ball Pos Z: 0.4543366 Hand Pos X: 0.2193197 Hand Pos Y: -0.1844223 Hand Pos Z: 0.4583881 Head Pos X: 0.02931714 Head Pos Y: -0.01587796 Head Pos Z: -0.03252709 Head Rot X: 0.1530367 Head Rot Y: 0.01039458 Hand Rot Z: 0.01420784; Visible Hand Error: 2.447 randomnum: 167
 End: 143120.726 Start:  143120.114 Theta: 1.466077 Ball Pos X: 0.05198546 Ball Pos Y: -0.2 Ball Pos Z: 0.4946088 Hand Pos X: 0.05925078 Hand Pos Y: -0.1897107 Hand Pos Z: 0.5080472 Head Pos X: 0.02441192 Head Pos Y: -0.01588222 Head Pos Z: -0.02930522 Head Rot X: 0.1574504 Head Rot Y: -0.03420443 Hand Rot Z: 0.003412006; Visible Hand Error: 1.672 randomnum: 106
 End: 143122.592 Start:  143121.980 Theta: 1.082104 Ball Pos X: 0.2334838 Ball Pos Y: -0.2 Ball Pos Z: 0.4391192 Hand Pos X: 0.2484604 Hand Pos Y: -0.1722001 Hand Pos Z: 0.4316126 Head Pos X: 0.03883457 Head Pos Y: -0.01637357 Head Pos Z: -0.0301162 Head Rot X: 0.1545119 Head Rot Y: 0.05228879 Hand Rot Z: 0.001611619; Invisible Hand Error: 3.359 randomnum: 67
 End: 143124.527 Start:  143123.873 Theta: 1.291544 Ball Pos X: 0.1370836 Ball Pos Y: -0.2 Ball Pos Z: 0.4780674 Hand Pos X: 0.1339632 Hand Pos Y: -0.1949455 Hand Pos Z: 0.4892648 Head Pos X: 0.02715373 Head Pos Y: -0.01752228 Head Pos Z: -0.03130651 Head Rot X: 0.1635048 Head Rot Y: -0.01294735 Hand Rot Z: 0.006372754; Invisible Hand Error: 1.093 randomnum: 86
 End: 143126.462 Start:  143125.697 Theta: 1.972222 Ball Pos X: -0.1943236 Ball Pos Y: -0.2 Ball Pos Z: 0.4577977 Hand Pos X: -0.2114014 Hand Pos Y: -0.1880809 Hand Pos Z: 0.4547998 Head Pos X: 0.007995726 Head Pos Y: -0.01619354 Head Pos Z: -0.02736247 Head Rot X: 0.1635989 Head Rot Y: -0.0883993 Hand Rot Z: -0.002251954; Invisible Hand Error: 2.249 randomnum: 44
 End: 143128.356 Start:  143127.717 Theta: 1.22173 Ball Pos X: 0.170098 Ball Pos Y: -0.2 Ball Pos Z: 0.4673404 Hand Pos X: 0.1561705 Hand Pos Y: -0.1751353 Hand Pos Z: 0.4722334 Head Pos X: 0.02652955 Head Pos Y: -0.01853231 Head Pos Z: -0.02775884 Head Rot X: 0.1688512 Head Rot Y: -0.01326658 Hand Rot Z: -0.002193377; Invisible Hand Error: 2.972 randomnum: 60
 End: 143130.264 Start:  143129.609 Theta: 1.58825 Ball Pos X: -0.008679694 Ball Pos Y: -0.2 Ball Pos Z: 0.4972575 Hand Pos X: -0.01757799 Hand Pos Y: -0.178535 Hand Pos Z: 0.5014474 Head Pos X: 0.02531588 Head Pos Y: -0.01721528 Head Pos Z: -0.02648211 Head Rot X: 0.1640675 Head Rot Y: -0.02316126 Hand Rot Z: -0.007510251; Visible Hand Error: 2.505 randomnum: 146
 End: 143132.074 Start:  143131.406 Theta: 1.780236 Ball Pos X: -0.1034014 Ball Pos Y: -0.2 Ball Pos Z: 0.4864653 Hand Pos X: -0.1143825 Hand Pos Y: -0.1818981 Hand Pos Z: 0.4900218 Head Pos X: 0.01909864 Head Pos Y: -0.01232943 Head Pos Z: -0.04111886 Head Rot X: 0.1341343 Head Rot Y: -0.06196844 Hand Rot Z: 0.0002422677; Visible Hand Error: 2.294 randomnum: 153
 End: 143134.023 Start:  143133.327 Theta: 1.954769 Ball Pos X: -0.1863043 Ball Pos Y: -0.2 Ball Pos Z: 0.4611194 Hand Pos X: -0.2078768 Hand Pos Y: -0.1974474 Hand Pos Z: 0.4541874 Head Pos X: 0.005492449 Head Pos Y: -0.01281703 Head Pos Z: -0.03021097 Head Rot X: 0.149864 Head Rot Y: -0.09870606 Hand Rot Z: -0.0005077553; Invisible Hand Error: 2.432 randomnum: 48
 End: 143135.889 Start:  143135.249 Theta: 1.239184 Ball Pos X: 0.1619159 Ball Pos Y: -0.2 Ball Pos Z: 0.4702378 Hand Pos X: 0.1627075 Hand Pos Y: -0.1820335 Hand Pos Z: 0.4703655 Head Pos X: 0.03034627 Head Pos Y: -0.01825789 Head Pos Z: -0.02937043 Head Rot X: 0.1648744 Head Rot Y: -0.01184477 Hand Rot Z: -0.002217588; Visible Hand Error: 1.819 randomnum: 104
 End: 143137.740 Start:  143137.142 Theta: 1.605703 Ball Pos X: -0.01735672 Ball Pos Y: -0.2 Ball Pos Z: 0.4970303 Hand Pos X: -0.02155507 Hand Pos Y: -0.1844846 Hand Pos Z: 0.5074756 Head Pos X: 0.02332616 Head Pos Y: -0.02041569 Head Pos Z: -0.02639067 Head Rot X: 0.1750348 Head Rot Y: -0.05246924 Hand Rot Z: -0.0004233883; Visible Hand Error: 1.987 randomnum: 109
 End: 143139.649 Start:  143138.967 Theta: 1.658063 Ball Pos X: -0.04334546 Ball Pos Y: -0.2 Ball Pos Z: 0.4954408 Hand Pos X: -0.04479644 Hand Pos Y: -0.2023352 Hand Pos Z: 0.496397 Head Pos X: 0.02021182 Head Pos Y: -0.01950291 Head Pos Z: -0.02699745 Head Rot X: 0.1690223 Head Rot Y: -0.05657625 Hand Rot Z: -0.002254456; Invisible Hand Error: 0.237 randomnum: 12
 End: 143141.487 Start:  143140.873 Theta: 1.37881 Ball Pos X: 0.09489563 Ball Pos Y: -0.2 Ball Pos Z: 0.4881958 Hand Pos X: 0.08531195 Hand Pos Y: -0.1925378 Hand Pos Z: 0.4952814 Head Pos X: 0.02653122 Head Pos Y: -0.01941204 Head Pos Z: -0.02590096 Head Rot X: 0.169587 Head Rot Y: -0.02157175 Hand Rot Z: 0.01253958; Invisible Hand Error: 1.482 randomnum: 50
 End: 143143.464 Start:  143142.754 Theta: 1.48353 Ball Pos X: 0.04334542 Ball Pos Y: -0.2 Ball Pos Z: 0.4954408 Hand Pos X: 0.03132264 Hand Pos Y: -0.1752878 Hand Pos Z: 0.4982811 Head Pos X: 0.02307725 Head Pos Y: -0.01956943 Head Pos Z: -0.02810228 Head Rot X: 0.1712214 Head Rot Y: -0.04409431 Hand Rot Z: 0.006380283; Visible Hand Error: 2.878 randomnum: 116
 End: 143145.427 Start:  143144.718 Theta: 1.675516 Ball Pos X: -0.0519855 Ball Pos Y: -0.2 Ball Pos Z: 0.4946088 Hand Pos X: -0.07327493 Hand Pos Y: -0.1762573 Hand Pos Z: 0.4927685 Head Pos X: 0.01971436 Head Pos Y: -0.01976535 Head Pos Z: -0.02828825 Head Rot X: 0.1725531 Head Rot Y: -0.06094936 Hand Rot Z: 0.002458148; Invisible Hand Error: 3.34 randomnum: 5
 End: 143147.390 Start:  143146.653 Theta: 1.954769 Ball Pos X: -0.1863043 Ball Pos Y: -0.2 Ball Pos Z: 0.4611194 Hand Pos X: -0.203677 Hand Pos Y: -0.1934467 Hand Pos Z: 0.4544684 Head Pos X: 0.01841027 Head Pos Y: -0.01825967 Head Pos Z: -0.02661049 Head Rot X: 0.1699524 Head Rot Y: -0.0713296 Hand Rot Z: -0.003887106; Invisible Hand Error: 2.103 randomnum: 4
 End: 143149.437 Start:  143148.727 Theta: 1.396263 Ball Pos X: 0.08636098 Ball Pos Y: -0.2 Ball Pos Z: 0.4897777 Hand Pos X: 0.07671691 Hand Pos Y: -0.1899221 Hand Pos Z: 0.5033403 Head Pos X: 0.02814245 Head Pos Y: -0.01787049 Head Pos Z: -0.02877009 Head Rot X: 0.165947 Head Rot Y: -0.04648498 Hand Rot Z: -0.007031426; Visible Hand Error: 1.911 randomnum: 199
 End: 143151.289 Start:  143150.621 Theta: 1.466077 Ball Pos X: 0.05198546 Ball Pos Y: -0.2 Ball Pos Z: 0.4946088 Hand Pos X: 0.04633434 Hand Pos Y: -0.189329 Hand Pos Z: 0.4973293 Head Pos X: 0.02561522 Head Pos Y: -0.01847675 Head Pos Z: -0.02799714 Head Rot X: 0.1690108 Head Rot Y: -0.05367335 Hand Rot Z: -0.004389802; Visible Hand Error: 1.31 randomnum: 168
 End: 143153.099 Start:  143152.487 Theta: 1.186824 Ball Pos X: 0.1863043 Ball Pos Y: -0.2 Ball Pos Z: 0.4611194 Hand Pos X: 0.1681911 Hand Pos Y: -0.1909367 Hand Pos Z: 0.4686802 Head Pos X: 0.02391469 Head Pos Y: -0.01743111 Head Pos Z: -0.02504981 Head Rot X: 0.1596063 Head Rot Y: -0.02959814 Hand Rot Z: 0.01256958; Visible Hand Error: 2.298 randomnum: 152
 End: 143155.049 Start:  143154.380 Theta: 1.658063 Ball Pos X: -0.04334546 Ball Pos Y: -0.2 Ball Pos Z: 0.4954408 Hand Pos X: -0.04815774 Hand Pos Y: -0.1754038 Hand Pos Z: 0.4967912 Head Pos X: 0.01939946 Head Pos Y: -0.01932904 Head Pos Z: -0.02464342 Head Rot X: 0.1713566 Head Rot Y: -0.06585044 Hand Rot Z: 0.005482925; Invisible Hand Error: 2.594 randomnum: 85
 End: 143156.844 Start:  143156.232 Theta: 1.204277 Ball Pos X: 0.1782283 Ball Pos Y: -0.2 Ball Pos Z: 0.4643006 Hand Pos X: 0.18062 Hand Pos Y: -0.1808909 Hand Pos Z: 0.4687765 Head Pos X: 0.02685201 Head Pos Y: -0.01653662 Head Pos Z: -0.02539933 Head Rot X: 0.1562058 Head Rot Y: -0.02192491 Hand Rot Z: 0.005813576; Invisible Hand Error: 2.106 randomnum: 69
 End: 143158.710 Start:  143158.056 Theta: 1.867502 Ball Pos X: -0.1454062 Ball Pos Y: -0.2 Ball Pos Z: 0.4756021 Hand Pos X: -0.1680002 Hand Pos Y: -0.1755122 Hand Pos Z: 0.4696947 Head Pos X: 0.01561749 Head Pos Y: -0.01785305 Head Pos Z: -0.02440214 Head Rot X: 0.168233 Head Rot Y: -0.07201595 Hand Rot Z: -0.0005880915; Invisible Hand Error: 3.558 randomnum: 43
 End: 143200.575 Start:  143159.950 Theta: 1.186824 Ball Pos X: 0.1863043 Ball Pos Y: -0.2 Ball Pos Z: 0.4611194 Hand Pos X: 0.1824897 Hand Pos Y: -0.1894846 Hand Pos Z: 0.4714723 Head Pos X: 0.02922577 Head Pos Y: -0.01798329 Head Pos Z: -0.02504611 Head Rot X: 0.1649074 Head Rot Y: -0.02556528 Hand Rot Z: -0.0004736725; Invisible Hand Error: 1.57 randomnum: 54
 End: 143202.414 Start:  143201.759 Theta: 1.762783 Ball Pos X: -0.09489568 Ball Pos Y: -0.2 Ball Pos Z: 0.4881958 Hand Pos X: -0.1046245 Hand Pos Y: -0.198312 Hand Pos Z: 0.4894529 Head Pos X: 0.01781344 Head Pos Y: -0.01426753 Head Pos Z: -0.02462065 Head Rot X: 0.1543272 Head Rot Y: -0.06984514 Hand Rot Z: -0.007728491; Visible Hand Error: 1.032 randomnum: 160
 End: 143204.266 Start:  143203.556 Theta: 1.64061 Ball Pos X: -0.03469222 Ball Pos Y: -0.2 Ball Pos Z: 0.4961218 Hand Pos X: -0.05316935 Hand Pos Y: -0.19977 Hand Pos Z: 0.5004308 Head Pos X: 0.02289236 Head Pos Y: -0.01651376 Head Pos Z: -0.02750242 Head Rot X: 0.1622985 Head Rot Y: -0.0624102 Hand Rot Z: -0.0102254; Invisible Hand Error: 1.934 randomnum: 2
 End: 143206.160 Start:  143205.463 Theta: 1.099557 Ball Pos X: 0.2257846 Ball Pos Y: -0.2 Ball Pos Z: 0.4431272 Hand Pos X: 0.2273388 Hand Pos Y: -0.191111 Hand Pos Z: 0.4464977 Head Pos X: 0.03582603 Head Pos Y: -0.01758 Head Pos Z: -0.02344215 Head Rot X: 0.1633095 Head Rot Y: -0.0008657277 Hand Rot Z: -0.007620659; Visible Hand Error: 1.029 randomnum: 200
 End: 143207.900 Start:  143207.288 Theta: 1.343904 Ball Pos X: 0.1118756 Ball Pos Y: -0.2 Ball Pos Z: 0.4845866 Hand Pos X: 0.1050179 Hand Pos Y: -0.1757015 Hand Pos Z: 0.4868659 Head Pos X: 0.02705359 Head Pos Y: -0.01811379 Head Pos Z: -0.02439082 Head Rot X: 0.1674474 Head Rot Y: -0.03875288 Hand Rot Z: -0.002208569; Visible Hand Error: 2.594 randomnum: 156
 End: 143209.655 Start:  143209.154 Theta: 1.32645 Ball Pos X: 0.1203158 Ball Pos Y: -0.2 Ball Pos Z: 0.4825603 Hand Pos X: 0.122739 Hand Pos Y: -0.1815198 Hand Pos Z: 0.4896658 Head Pos X: 0.02436209 Head Pos Y: -0.01982859 Head Pos Z: -0.01748693 Head Rot X: 0.1703576 Head Rot Y: -0.01984672 Hand Rot Z: 0.01616929; Visible Hand Error: 2.131 randomnum: 110
 End: 143211.840 Start:  143211.089 Theta: 1.884956 Ball Pos X: -0.1536845 Ball Pos Y: -0.2 Ball Pos Z: 0.472992 Hand Pos X: -0.1513179 Hand Pos Y: -0.1790106 Hand Pos Z: 0.4798121 Head Pos X: 0.01384068 Head Pos Y: -0.01533112 Head Pos Z: -0.02241313 Head Rot X: 0.1589933 Head Rot Y: -0.07500526 Hand Rot Z: -0.001577154; Visible Hand Error: 2.367 randomnum: 133
 End: 143213.554 Start:  143212.968 Theta: 1.343904 Ball Pos X: 0.1118756 Ball Pos Y: -0.2 Ball Pos Z: 0.4845866 Hand Pos X: 0.1037242 Hand Pos Y: -0.1692778 Hand Pos Z: 0.4857935 Head Pos X: 0.02667361 Head Pos Y: -0.01487419 Head Pos Z: -0.02494371 Head Rot X: 0.1522684 Head Rot Y: -0.02626611 Hand Rot Z: 0.0010897; Visible Hand Error: 3.215 randomnum: 141
 End: 143215.419 Start:  143214.708 Theta: 1.989675 Ball Pos X: -0.2022837 Ball Pos Y: -0.2 Ball Pos Z: 0.4543365 Hand Pos X: -0.2125311 Hand Pos Y: -0.193146 Hand Pos Z: 0.4504992 Head Pos X: 0.007631302 Head Pos Y: -0.01464069 Head Pos Z: -0.02314329 Head Rot X: 0.1563837 Head Rot Y: -0.08746932 Hand Rot Z: -0.01835775; Invisible Hand Error: 1.369 randomnum: 23
 End: 143217.326 Start:  143216.602 Theta: 2.076942 Ball Pos X: -0.241112 Ball Pos Y: -0.2 Ball Pos Z: 0.4349774 Hand Pos X: -0.263616 Hand Pos Y: -0.187627 Hand Pos Z: 0.4271056 Head Pos X: 0.004225611 Head Pos Y: -0.01409549 Head Pos Z: -0.02152729 Head Rot X: 0.1575604 Head Rot Y: -0.09775876 Hand Rot Z: -0.02666998; Visible Hand Error: 2.872 randomnum: 142
 End: 143219.038 Start:  143218.440 Theta: 1.972222 Ball Pos X: -0.1943236 Ball Pos Y: -0.2 Ball Pos Z: 0.4577977 Hand Pos X: -0.2014467 Hand Pos Y: -0.180647 Hand Pos Z: 0.4587049 Head Pos X: -0.005615354 Head Pos Y: -0.01277256 Head Pos Z: -0.02446282 Head Rot X: 0.1470642 Head Rot Y: -0.1349884 Hand Rot Z: -0.0007010092; Visible Hand Error: 2.182 randomnum: 128
 End: 143220.849 Start:  143220.168 Theta: 1.972222 Ball Pos X: -0.1943236 Ball Pos Y: -0.2 Ball Pos Z: 0.4577977 Hand Pos X: -0.2027228 Hand Pos Y: -0.1925033 Hand Pos Z: 0.4569294 Head Pos X: 0.007248402 Head Pos Y: -0.0134607 Head Pos Z: -0.01954377 Head Rot X: 0.1563286 Head Rot Y: -0.1061594 Hand Rot Z: -0.01588672; Visible Hand Error: 1.207 randomnum: 161
 End: 143222.728 Start:  143222.047 Theta: 1.919862 Ball Pos X: -0.170098 Ball Pos Y: -0.2 Ball Pos Z: 0.4673404 Hand Pos X: -0.1856153 Hand Pos Y: -0.1958667 Hand Pos Z: 0.4699697 Head Pos X: 0.005784034 Head Pos Y: -0.01479968 Head Pos Z: -0.01318514 Head Rot X: 0.1604423 Head Rot Y: -0.105406 Hand Rot Z: -0.009649094; Visible Hand Error: 1.613 randomnum: 193
 End: 143224.554 Start:  143223.939 Theta: 1.605703 Ball Pos X: -0.01735672 Ball Pos Y: -0.2 Ball Pos Z: 0.4970303 Hand Pos X: -0.03918017 Hand Pos Y: -0.1896078 Hand Pos Z: 0.5131987 Head Pos X: 0.02526188 Head Pos Y: -0.01222467 Head Pos Z: 0.0005012751 Head Rot X: 0.1287722 Head Rot Y: -0.02095941 Hand Rot Z: 0.000158418; Invisible Hand Error: 2.776 randomnum: 65
 End: 143226.321 Start:  143225.708 Theta: 1.658063 Ball Pos X: -0.04334546 Ball Pos Y: -0.2 Ball Pos Z: 0.4954408 Hand Pos X: -0.05619802 Hand Pos Y: -0.1972307 Hand Pos Z: 0.4982665 Head Pos X: 0.02866328 Head Pos Y: -0.01594055 Head Pos Z: -0.01199734 Head Rot X: 0.1547498 Head Rot Y: -0.02242568 Hand Rot Z: -0.003665793; Invisible Hand Error: 1.403 randomnum: 72
 End: 143227.951 Start:  143227.449 Theta: 1.64061 Ball Pos X: -0.03469222 Ball Pos Y: -0.2 Ball Pos Z: 0.4961218 Hand Pos X: -0.03002659 Hand Pos Y: -0.1883536 Hand Pos Z: 0.5050117 Head Pos X: 0.02645516 Head Pos Y: -0.01383284 Head Pos Z: -0.01613665 Head Rot X: 0.1506454 Head Rot Y: -0.03599389 Hand Rot Z: -0.001254388; Visible Hand Error: 1.587 randomnum: 162
 End: 143229.676 Start:  143229.133 Theta: 1.972222 Ball Pos X: -0.1943236 Ball Pos Y: -0.2 Ball Pos Z: 0.4577977 Hand Pos X: -0.1960126 Hand Pos Y: -0.1995249 Hand Pos Z: 0.4622094 Head Pos X: 0.005641043 Head Pos Y: -0.01068875 Head Pos Z: -0.02039981 Head Rot X: 0.1431011 Head Rot Y: -0.1213859 Hand Rot Z: -0.009965017; Invisible Hand Error: 0.234 randomnum: 9
 End: 143231.557 Start:  143230.930 Theta: 1.58825 Ball Pos X: -0.008679694 Ball Pos Y: -0.2 Ball Pos Z: 0.4972575 Hand Pos X: -0.01287463 Hand Pos Y: -0.1885465 Hand Pos Z: 0.5033548 Head Pos X: 0.0198651 Head Pos Y: -0.01270947 Head Pos Z: -0.01682711 Head Rot X: 0.146043 Head Rot Y: -0.06312889 Hand Rot Z: -0.0004348159; Visible Hand Error: 1.445 randomnum: 134
 End: 143233.255 Start:  143232.685 Theta: 1.570796 Ball Pos X: -2.173913E-08 Ball Pos Y: -0.2 Ball Pos Z: 0.4973333 Hand Pos X: -0.02127804 Hand Pos Y: -0.1778252 Hand Pos Z: 0.4975485 Head Pos X: 0.02302563 Head Pos Y: -0.01252991 Head Pos Z: -0.01078331 Head Rot X: 0.1482294 Head Rot Y: -0.02978191 Hand Rot Z: 0.004848309; Invisible Hand Error: 3.215 randomnum: 22
 End: 143234.912 Start:  143234.369 Theta: 1.553343 Ball Pos X: 0.008679651 Ball Pos Y: -0.2 Ball Pos Z: 0.4972575 Hand Pos X: -0.001256987 Hand Pos Y: -0.1778517 Hand Pos Z: 0.4989156 Head Pos X: 0.03245902 Head Pos Y: -0.01548257 Head Pos Z: -0.001882792 Head Rot X: 0.1544427 Head Rot Y: -0.0234817 Hand Rot Z: -0.0002076857; Invisible Hand Error: 2.525 randomnum: 52
 End: 143236.694 Start:  143236.082 Theta: 1.099557 Ball Pos X: 0.2257846 Ball Pos Y: -0.2 Ball Pos Z: 0.4431272 Hand Pos X: 0.2452427 Hand Pos Y: -0.1920155 Hand Pos Z: 0.4418734 Head Pos X: 0.04389369 Head Pos Y: -0.01419607 Head Pos Z: -0.0105983 Head Rot X: 0.1468773 Head Rot Y: 0.07483575 Hand Rot Z: -0.005276624; Invisible Hand Error: 2.189 randomnum: 32
 End: 143238.449 Start:  143237.877 Theta: 1.518436 Ball Pos X: 0.02602842 Ball Pos Y: -0.2 Ball Pos Z: 0.4966517 Hand Pos X: 0.02027629 Hand Pos Y: -0.1953225 Hand Pos Z: 0.5018843 Head Pos X: 0.02337104 Head Pos Y: -0.01331609 Head Pos Z: -0.01104093 Head Rot X: 0.1461294 Head Rot Y: -0.03132761 Hand Rot Z: 0.003026937; Visible Hand Error: 0.917 randomnum: 111
 End: 143240.245 Start:  143239.590 Theta: 1.937315 Ball Pos X: -0.1782283 Ball Pos Y: -0.2 Ball Pos Z: 0.4643006 Hand Pos X: -0.2076743 Hand Pos Y: -0.1849716 Hand Pos Z: 0.4539491 Head Pos X: -0.004889487 Head Pos Y: -0.009483069 Head Pos Z: -0.01132143 Head Rot X: 0.1353247 Head Rot Y: -0.1382838 Hand Rot Z: -0.0164529; Visible Hand Error: 3.695 randomnum: 144
 End: 143241.942 Start:  143241.359 Theta: 1.239184 Ball Pos X: 0.1619159 Ball Pos Y: -0.2 Ball Pos Z: 0.4702378 Hand Pos X: 0.1430795 Hand Pos Y: -0.1822269 Hand Pos Z: 0.484317 Head Pos X: 0.03199047 Head Pos Y: -0.01453426 Head Pos Z: -0.004457116 Head Rot X: 0.1513865 Head Rot Y: 0.02821418 Hand Rot Z: 0.004032277; Invisible Hand Error: 3.147 randomnum: 58
 End: 143243.712 Start:  143243.071 Theta: 1.832596 Ball Pos X: -0.1287194 Ball Pos Y: -0.2 Ball Pos Z: 0.480387 Hand Pos X: -0.1257192 Hand Pos Y: -0.1839674 Hand Pos Z: 0.4820067 Head Pos X: 0.004627883 Head Pos Y: -0.01639414 Head Pos Z: -0.005106568 Head Rot X: 0.1638442 Head Rot Y: -0.09015945 Hand Rot Z: 0.005843148; Visible Hand Error: 1.676 randomnum: 105
 End: 143245.535 Start:  143244.798 Theta: 2.042035 Ball Pos X: -0.2257846 Ball Pos Y: -0.2 Ball Pos Z: 0.4431272 Hand Pos X: -0.2321658 Hand Pos Y: -0.1755959 Hand Pos Z: 0.4423839 Head Pos X: -0.009968637 Head Pos Y: -0.01199961 Head Pos Z: -0.01218808 Head Rot X: 0.1535281 Head Rot Y: -0.1555341 Hand Rot Z: -0.002724145; Visible Hand Error: 2.623 randomnum: 191
 End: 143247.401 Start:  143246.747 Theta: 1.500983 Ball Pos X: 0.03469218 Ball Pos Y: -0.2 Ball Pos Z: 0.4961218 Hand Pos X: 0.02828151 Hand Pos Y: -0.1820505 Hand Pos Z: 0.5101295 Head Pos X: 0.02622831 Head Pos Y: -0.01614496 Head Pos Z: -0.009179831 Head Rot X: 0.1649235 Head Rot Y: -0.05290633 Hand Rot Z: -0.004337069; Invisible Hand Error: 2.422 randomnum: 63
 End: 143249.295 Start:  143248.627 Theta: 1.22173 Ball Pos X: 0.170098 Ball Pos Y: -0.2 Ball Pos Z: 0.4673404 Hand Pos X: 0.1668793 Hand Pos Y: -0.201826 Hand Pos Z: 0.4769105 Head Pos X: 0.03489923 Head Pos Y: -0.02218899 Head Pos Z: -0.004042387 Head Rot X: 0.1843527 Head Rot Y: 0.01649237 Hand Rot Z: 0.0005448929; Invisible Hand Error: 0.676 randomnum: 14
 End: 143251.189 Start:  143250.506 Theta: 1.58825 Ball Pos X: -0.008679694 Ball Pos Y: -0.2 Ball Pos Z: 0.4972575 Hand Pos X: -0.02668949 Hand Pos Y: -0.183054 Hand Pos Z: 0.4987215 Head Pos X: 0.0237152 Head Pos Y: -0.003216654 Head Pos Z: 0.0007302761 Head Rot X: 0.09148562 Head Rot Y: -0.04279827 Hand Rot Z: -0.05432633; Invisible Hand Error: 2.621 randomnum: 18
 End: 143253.137 Start:  143252.484 Theta: 1.32645 Ball Pos X: 0.1203158 Ball Pos Y: -0.2 Ball Pos Z: 0.4825603 Hand Pos X: 0.1019244 Hand Pos Y: -0.1946419 Hand Pos Z: 0.4907497 Head Pos X: 0.02882135 Head Pos Y: -0.01723811 Head Pos Z: -0.008470535 Head Rot X: 0.1617779 Head Rot Y: -0.000983212 Hand Rot Z: -0.002423057; Visible Hand Error: 2.217 randomnum: 170
 End: 143254.906 Start:  143254.351 Theta: 1.623156 Ball Pos X: -0.02602846 Ball Pos Y: -0.2 Ball Pos Z: 0.4966517 Hand Pos X: -0.03416358 Hand Pos Y: -0.1668336 Hand Pos Z: 0.4989116 Head Pos X: 0.02221376 Head Pos Y: -0.01530632 Head Pos Z: -0.01011026 Head Rot X: 0.1529356 Head Rot Y: -0.05716097 Hand Rot Z: -0.005198635; Visible Hand Error: 3.563 randomnum: 135
 End: 143256.717 Start:  143256.021 Theta: 1.623156 Ball Pos X: -0.02602846 Ball Pos Y: -0.2 Ball Pos Z: 0.4966517 Hand Pos X: -0.03736372 Hand Pos Y: -0.1833349 Hand Pos Z: 0.4978617 Head Pos X: 0.01960921 Head Pos Y: -0.01575148 Head Pos Z: -0.01329565 Head Rot X: 0.1560974 Head Rot Y: -0.0595476 Hand Rot Z: -0.003749948; Invisible Hand Error: 2.12 randomnum: 28
 End: 143258.610 Start:  143257.858 Theta: 2.042035 Ball Pos X: -0.2257846 Ball Pos Y: -0.2 Ball Pos Z: 0.4431272 Hand Pos X: -0.2297229 Hand Pos Y: -0.1828682 Hand Pos Z: 0.4469363 Head Pos X: -0.006212115 Head Pos Y: -0.01159695 Head Pos Z: -0.005300283 Head Rot X: 0.1412844 Head Rot Y: -0.1353738 Hand Rot Z: -0.03166882; Visible Hand Error: 1.92 randomnum: 149
 End: 143300.490 Start:  143259.807 Theta: 1.082104 Ball Pos X: 0.2334838 Ball Pos Y: -0.2 Ball Pos Z: 0.4391192 Hand Pos X: 0.2438653 Hand Pos Y: -0.1715285 Hand Pos Z: 0.4363079 Head Pos X: 0.04453957 Head Pos Y: -0.01750836 Head Pos Z: -0.007591605 Head Rot X: 0.1542588 Head Rot Y: 0.0568924 Hand Rot Z: -0.01637945; Invisible Hand Error: 3.173 randomnum: 74
 End: 143302.369 Start:  143301.701 Theta: 1.37881 Ball Pos X: 0.09489563 Ball Pos Y: -0.2 Ball Pos Z: 0.4881958 Hand Pos X: 0.0855905 Hand Pos Y: -0.1807104 Hand Pos Z: 0.4921641 Head Pos X: 0.02552021 Head Pos Y: -0.01740465 Head Pos Z: -0.005410433 Head Rot X: 0.1604878 Head Rot Y: -0.02721952 Hand Rot Z: -0.005096638; Invisible Hand Error: 2.281 randomnum: 57
 End: 143304.276 Start:  143303.498 Theta: 2.024582 Ball Pos X: -0.2180165 Ball Pos Y: -0.2 Ball Pos Z: 0.4470002 Hand Pos X: -0.245977 Hand Pos Y: -0.2057163 Hand Pos Z: 0.4356946 Head Pos X: 0.01038963 Head Pos Y: -0.0190219 Head Pos Z: -0.01520824 Head Rot X: 0.1717811 Head Rot Y: -0.1009235 Hand Rot Z: -0.005500099; Invisible Hand Error: 3.224 randomnum: 89
 End: 143306.171 Start:  143305.502 Theta: 1.832596 Ball Pos X: -0.1287194 Ball Pos Y: -0.2 Ball Pos Z: 0.480387 Hand Pos X: -0.1576599 Hand Pos Y: -0.1808913 Hand Pos Z: 0.4794887 Head Pos X: 0.01929533 Head Pos Y: -0.01709181 Head Pos Z: -0.01309526 Head Rot X: 0.1604004 Head Rot Y: -0.06856557 Hand Rot Z: -0.01694771; Invisible Hand Error: 3.708 randomnum: 6
 End: 143308.301 Start:  143307.521 Theta: 1.762783 Ball Pos X: -0.09489568 Ball Pos Y: -0.2 Ball Pos Z: 0.4881958 Hand Pos X: -0.09764768 Hand Pos Y: -0.1778152 Hand Pos Z: 0.4929841 Head Pos X: 0.02430457 Head Pos Y: -0.02002069 Head Pos Z: -0.02199209 Head Rot X: 0.1744702 Head Rot Y: -0.04989756 Hand Rot Z: -0.01913991; Visible Hand Error: 2.43 randomnum: 155
 End: 143310.306 Start:  143309.596 Theta: 1.570796 Ball Pos X: -2.173913E-08 Ball Pos Y: -0.2 Ball Pos Z: 0.4973333 Hand Pos X: 0.001715377 Hand Pos Y: -0.1847158 Hand Pos Z: 0.5047143 Head Pos X: 0.023036 Head Pos Y: -0.01686993 Head Pos Z: -0.01589298 Head Rot X: 0.158049 Head Rot Y: -0.0314219 Hand Rot Z: -0.01235929; Visible Hand Error: 1.815 randomnum: 130
 End: 143312.172 Start:  143311.518 Theta: 1.570796 Ball Pos X: -2.173913E-08 Ball Pos Y: -0.2 Ball Pos Z: 0.4973333 Hand Pos X: 0.01551859 Hand Pos Y: -0.1838532 Hand Pos Z: 0.5030568 Head Pos X: 0.02398276 Head Pos Y: -0.01849023 Head Pos Z: -0.01119459 Head Rot X: 0.1604786 Head Rot Y: -0.0314143 Hand Rot Z: 0.0001079221; Visible Hand Error: 2.471 randomnum: 107
 End: 143314.219 Start:  143313.425 Theta: 2.059489 Ball Pos X: -0.2334838 Ball Pos Y: -0.2 Ball Pos Z: 0.4391192 Hand Pos X: -0.257031 Hand Pos Y: -0.1977152 Hand Pos Z: 0.4298013 Head Pos X: 0.003985285 Head Pos Y: -0.01567745 Head Pos Z: -0.01593924 Head Rot X: 0.1583304 Head Rot Y: -0.1078965 Hand Rot Z: -0.02478601; Visible Hand Error: 2.7 randomnum: 123
 End: 143316.182 Start:  143315.486 Theta: 1.989675 Ball Pos X: -0.2022837 Ball Pos Y: -0.2 Ball Pos Z: 0.4543365 Hand Pos X: -0.2379346 Hand Pos Y: -0.1981795 Hand Pos Z: 0.4385225 Head Pos X: 0.002796887 Head Pos Y: -0.01611501 Head Pos Z: -0.01663375 Head Rot X: 0.1641981 Head Rot Y: -0.1260688 Hand Rot Z: -0.01734096; Invisible Hand Error: 4.17 randomnum: 33
 End: 143318.242 Start:  143317.547 Theta: 2.007129 Ball Pos X: -0.2101821 Ball Pos Y: -0.2 Ball Pos Z: 0.450737 Hand Pos X: -0.2194737 Hand Pos Y: -0.1897127 Hand Pos Z: 0.4538896 Head Pos X: 0.005164862 Head Pos Y: -0.01458919 Head Pos Z: -0.0116421 Head Rot X: 0.1580376 Head Rot Y: -0.1083362 Hand Rot Z: -0.025046; Visible Hand Error: 1.49 randomnum: 125
 End: 143320.275 Start:  143319.426 Theta: 2.059489 Ball Pos X: -0.2334838 Ball Pos Y: -0.2 Ball Pos Z: 0.4391192 Hand Pos X: -0.2492249 Hand Pos Y: -0.1964167 Hand Pos Z: 0.4320819 Head Pos X: 0.007770658 Head Pos Y: -0.01707909 Head Pos Z: -0.01377833 Head Rot X: 0.1656035 Head Rot Y: -0.09158023 Hand Rot Z: -0.02674766; Invisible Hand Error: 1.882 randomnum: 98
 End: 143322.267 Start:  143321.529 Theta: 1.134464 Ball Pos X: 0.2101821 Ball Pos Y: -0.2 Ball Pos Z: 0.450737 Hand Pos X: 0.2378458 Hand Pos Y: -0.1753758 Hand Pos Z: 0.4460907 Head Pos X: 0.04007745 Head Pos Y: -0.01532838 Head Pos Z: -0.01115644 Head Rot X: 0.1458203 Head Rot Y: 0.04383928 Hand Rot Z: -0.02142914; Visible Hand Error: 3.993 randomnum: 148
 End: 143324.133 Start:  143323.478 Theta: 1.43117 Ball Pos X: 0.06921542 Ball Pos Y: -0.2 Ball Pos Z: 0.4924932 Hand Pos X: 0.05670609 Hand Pos Y: -0.2095086 Hand Pos Z: 0.4944071 Head Pos X: 0.02175283 Head Pos Y: -0.0108858 Head Pos Z: -0.01279974 Head Rot X: 0.1289966 Head Rot Y: -0.04906241 Hand Rot Z: -0.01012899; Visible Hand Error: 1.634 randomnum: 124
 End: 143325.970 Start:  143325.274 Theta: 1.169371 Ball Pos X: 0.1943236 Ball Pos Y: -0.2 Ball Pos Z: 0.4577977 Hand Pos X: 0.1980999 Hand Pos Y: -0.1963989 Hand Pos Z: 0.4584733 Head Pos X: 0.02778876 Head Pos Y: -0.012923 Head Pos Z: -0.01564455 Head Rot X: 0.141202 Head Rot Y: -0.03672563 Hand Rot Z: -0.01694962; Visible Hand Error: 0.558 randomnum: 112
 End: 143327.683 Start:  143327.112 Theta: 1.745329 Ball Pos X: -0.08636102 Ball Pos Y: -0.2 Ball Pos Z: 0.4897776 Hand Pos X: -0.105256 Hand Pos Y: -0.1795926 Hand Pos Z: 0.4895532 Head Pos X: 0.01856446 Head Pos Y: -0.01242802 Head Pos Z: -0.005113125 Head Rot X: 0.1404752 Head Rot Y: -0.06948385 Hand Rot Z: -0.01850966; Invisible Hand Error: 2.952 randomnum: 64
 End: 143329.437 Start:  143328.853 Theta: 1.343904 Ball Pos X: 0.1118756 Ball Pos Y: -0.2 Ball Pos Z: 0.4845866 Hand Pos X: 0.09473719 Hand Pos Y: -0.2103436 Hand Pos Z: 0.4990147 Head Pos X: 0.02405441 Head Pos Y: -0.009545177 Head Pos Z: -0.01667356 Head Rot X: 0.1256099 Head Rot Y: -0.018903 Hand Rot Z: -0.0142485; Invisible Hand Error: 2.165 randomnum: 87
 End: 143331.275 Start:  143330.593 Theta: 1.745329 Ball Pos X: -0.08636102 Ball Pos Y: -0.2 Ball Pos Z: 0.4897776 Hand Pos X: -0.09860081 Hand Pos Y: -0.1877976 Hand Pos Z: 0.5004438 Head Pos X: 0.0120225 Head Pos Y: -0.00985536 Head Pos Z: -0.01220024 Head Rot X: 0.1300881 Head Rot Y: -0.07956037 Hand Rot Z: -0.0135596; Visible Hand Error: 2.004 randomnum: 173
 End: 143333.155 Start:  143332.458 Theta: 1.22173 Ball Pos X: 0.170098 Ball Pos Y: -0.2 Ball Pos Z: 0.4673404 Hand Pos X: 0.16501 Hand Pos Y: -0.1951149 Hand Pos Z: 0.4802168 Head Pos X: 0.04335368 Head Pos Y: -0.01565614 Head Pos Z: -0.01298511 Head Rot X: 0.1492082 Head Rot Y: 0.02301994 Hand Rot Z: -0.01073817; Invisible Hand Error: 1.311 randomnum: 27
 End: 143334.937 Start:  143334.353 Theta: 1.064651 Ball Pos X: 0.2411119 Ball Pos Y: -0.2 Ball Pos Z: 0.4349775 Hand Pos X: 0.2374461 Hand Pos Y: -0.1917188 Hand Pos Z: 0.4408509 Head Pos X: 0.04079598 Head Pos Y: -0.01655757 Head Pos Z: -0.0118624 Head Rot X: 0.1546415 Head Rot Y: 0.04125229 Hand Rot Z: -0.005607596; Invisible Hand Error: 1.153 randomnum: 53
 End: 143336.900 Start:  143336.121 Theta: 1.867502 Ball Pos X: -0.1454062 Ball Pos Y: -0.2 Ball Pos Z: 0.4756021 Hand Pos X: -0.1544848 Hand Pos Y: -0.1699963 Hand Pos Z: 0.4809462 Head Pos X: 0.01541948 Head Pos Y: -0.01419362 Head Pos Z: -0.01309514 Head Rot X: 0.1549143 Head Rot Y: -0.06648886 Hand Rot Z: -0.01137546; Invisible Hand Error: 3.393 randomnum: 8
 End: 143338.767 Start:  143338.028 Theta: 2.007129 Ball Pos X: -0.2101821 Ball Pos Y: -0.2 Ball Pos Z: 0.450737 Hand Pos X: -0.2353208 Hand Pos Y: -0.1792011 Hand Pos Z: 0.4452776 Head Pos X: -0.004459858 Head Pos Y: -0.01387748 Head Pos Z: -0.007517934 Head Rot X: 0.1546274 Head Rot Y: -0.1223782 Hand Rot Z: -0.01659583; Visible Hand Error: 3.538 randomnum: 102
 End: 143340.716 Start:  143339.907 Theta: 1.850049 Ball Pos X: -0.1370836 Ball Pos Y: -0.2 Ball Pos Z: 0.4780674 Hand Pos X: -0.1758956 Hand Pos Y: -0.1881062 Hand Pos Z: 0.4755681 Head Pos X: 0.01931787 Head Pos Y: -0.01447985 Head Pos Z: -0.01398075 Head Rot X: 0.1541199 Head Rot Y: -0.07781905 Hand Rot Z: -0.02279702; Invisible Hand Error: 4.299 randomnum: 10
 End: 143342.666 Start:  143341.899 Theta: 1.710423 Ball Pos X: -0.06921546 Ball Pos Y: -0.2 Ball Pos Z: 0.4924932 Hand Pos X: -0.07339454 Hand Pos Y: -0.1861724 Hand Pos Z: 0.4990045 Head Pos X: 0.02540773 Head Pos Y: -0.01569325 Head Pos Z: -0.01864207 Head Rot X: 0.1614997 Head Rot Y: -0.06410432 Hand Rot Z: -0.01928028; Visible Hand Error: 1.682 randomnum: 127
 End: 143344.405 Start:  143343.709 Theta: 1.710423 Ball Pos X: -0.06921546 Ball Pos Y: -0.2 Ball Pos Z: 0.4924932 Hand Pos X: -0.1031009 Hand Pos Y: -0.1820624 Hand Pos Z: 0.4908475 Head Pos X: 0.01999402 Head Pos Y: -0.01488581 Head Pos Z: -0.01074028 Head Rot X: 0.1527976 Head Rot Y: -0.06590507 Hand Rot Z: -0.009940591; Invisible Hand Error: 4.104 randomnum: 99
 End: 143346.229 Start:  143345.590 Theta: 1.291544 Ball Pos X: 0.1370836 Ball Pos Y: -0.2 Ball Pos Z: 0.4780674 Hand Pos X: 0.1122625 Hand Pos Y: -0.1743144 Hand Pos Z: 0.4923177 Head Pos X: 0.03445029 Head Pos Y: -0.0162935 Head Pos Z: -0.005018592 Head Rot X: 0.1553829 Head Rot Y: 0.01575285 Hand Rot Z: 0.0006944463; Invisible Hand Error: 4.114 randomnum: 51
 End: 143348.178 Start:  143347.399 Theta: 1.064651 Ball Pos X: 0.2411119 Ball Pos Y: -0.2 Ball Pos Z: 0.4349775 Hand Pos X: 0.2478189 Hand Pos Y: -0.1850663 Hand Pos Z: 0.4385745 Head Pos X: 0.0456326 Head Pos Y: -0.01416501 Head Pos Z: -0.01049125 Head Rot X: 0.1425393 Head Rot Y: 0.05006449 Hand Rot Z: -0.01175615; Invisible Hand Error: 1.789 randomnum: 94
 End: 143350.185 Start:  143349.446 Theta: 1.239184 Ball Pos X: 0.1619159 Ball Pos Y: -0.2 Ball Pos Z: 0.4702378 Hand Pos X: 0.1538461 Hand Pos Y: -0.1594696 Hand Pos Z: 0.4778291 Head Pos X: 0.03899598 Head Pos Y: -0.01499096 Head Pos Z: -0.0120852 Head Rot X: 0.1492531 Head Rot Y: 0.01550421 Hand Rot Z: -0.005384589; Visible Hand Error: 4.419 randomnum: 187
 End: 143352.063 Start:  143351.521 Theta: 1.605703 Ball Pos X: -0.01735672 Ball Pos Y: -0.2 Ball Pos Z: 0.4970303 Hand Pos X: -0.02213353 Hand Pos Y: -0.1663684 Hand Pos Z: 0.498639 Head Pos X: 0.02795267 Head Pos Y: -0.01382101 Head Pos Z: -0.01148093 Head Rot X: 0.1457977 Head Rot Y: -0.03391174 Hand Rot Z: -0.01469376; Visible Hand Error: 3.51 randomnum: 190
 End: 143353.916 Start:  143353.191 Theta: 1.937315 Ball Pos X: -0.1782283 Ball Pos Y: -0.2 Ball Pos Z: 0.4643006 Hand Pos X: -0.1921775 Hand Pos Y: -0.1709571 Hand Pos Z: 0.4615096 Head Pos X: 0.007786512 Head Pos Y: -0.01074535 Head Pos Z: -0.01213002 Head Rot X: 0.1374015 Head Rot Y: -0.1029765 Hand Rot Z: -0.01982146; Visible Hand Error: 3.382 randomnum: 186
 End: 143355.754 Start:  143355.071 Theta: 1.27409 Ball Pos X: 0.1454062 Ball Pos Y: -0.2 Ball Pos Z: 0.4756022 Hand Pos X: 0.1461274 Hand Pos Y: -0.1736066 Hand Pos Z: 0.4763826 Head Pos X: 0.04336417 Head Pos Y: -0.01089835 Head Pos Z: -0.01901996 Head Rot X: 0.1328719 Head Rot Y: 0.03888438 Hand Rot Z: -0.008532193; Visible Hand Error: 2.699 randomnum: 196
 End: 143357.759 Start:  143357.090 Theta: 1.727876 Ball Pos X: -0.07780005 Ball Pos Y: -0.2 Ball Pos Z: 0.4912103 Hand Pos X: -0.09280041 Hand Pos Y: -0.1716989 Hand Pos Z: 0.5015007 Head Pos X: 0.02380365 Head Pos Y: -0.009807259 Head Pos Z: -0.01827753 Head Rot X: 0.1321389 Head Rot Y: -0.05634028 Hand Rot Z: -0.02040132; Visible Hand Error: 3.583 randomnum: 178
 End: 143359.442 Start:  143358.817 Theta: 1.500983 Ball Pos X: 0.03469218 Ball Pos Y: -0.2 Ball Pos Z: 0.4961218 Hand Pos X: 0.04611991 Hand Pos Y: -0.190541 Hand Pos Z: 0.4965869 Head Pos X: 0.03095949 Head Pos Y: -0.01321968 Head Pos Z: -0.02135122 Head Rot X: 0.139423 Head Rot Y: -0.02422732 Hand Rot Z: -0.008885767; Visible Hand Error: 1.573 randomnum: 150
 End: 143401.336 Start:  143400.668 Theta: 1.343904 Ball Pos X: 0.1118756 Ball Pos Y: -0.2 Ball Pos Z: 0.4845866 Hand Pos X: 0.1085625 Hand Pos Y: -0.1905055 Hand Pos Z: 0.4946219 Head Pos X: 0.0319078 Head Pos Y: -0.0142453 Head Pos Z: -0.0150106 Head Rot X: 0.147705 Head Rot Y: -0.01949565 Hand Rot Z: -0.001577164; Invisible Hand Error: 1.415 randomnum: 15
 End: 143403.188 Start:  143402.534 Theta: 1.291544 Ball Pos X: 0.1370836 Ball Pos Y: -0.2 Ball Pos Z: 0.4780674 Hand Pos X: 0.124283 Hand Pos Y: -0.1826829 Hand Pos Z: 0.4932004 Head Pos X: 0.03280056 Head Pos Y: -0.01133612 Head Pos Z: -0.0155679 Head Rot X: 0.1358062 Head Rot Y: -0.00662824 Hand Rot Z: -0.006657447; Invisible Hand Error: 2.763 randomnum: 7
 End: 143405.137 Start:  143404.427 Theta: 1.466077 Ball Pos X: 0.05198546 Ball Pos Y: -0.2 Ball Pos Z: 0.4946088 Hand Pos X: 0.0537301 Hand Pos Y: -0.1843258 Hand Pos Z: 0.5066687 Head Pos X: 0.02665663 Head Pos Y: -0.01344711 Head Pos Z: -0.01407421 Head Rot X: 0.1429985 Head Rot Y: -0.03450403 Hand Rot Z: 0.003138032; Invisible Hand Error: 2.019 randomnum: 97
 End: 143406.836 Start:  143406.237 Theta: 1.448623 Ball Pos X: 0.06060967 Ball Pos Y: -0.2 Ball Pos Z: 0.4936262 Hand Pos X: 0.05773341 Hand Pos Y: -0.1803692 Hand Pos Z: 0.5048709 Head Pos X: 0.02267098 Head Pos Y: -0.008914798 Head Pos Z: -0.01228678 Head Rot X: 0.122695 Head Rot Y: -0.04177786 Hand Rot Z: -0.01079262; Visible Hand Error: 2.407 randomnum: 194
 End: 143408.702 Start:  143408.061 Theta: 1.169371 Ball Pos X: 0.1943236 Ball Pos Y: -0.2 Ball Pos Z: 0.4577977 Hand Pos X: 0.1930939 Hand Pos Y: -0.2040579 Hand Pos Z: 0.4721404 Head Pos X: 0.03810006 Head Pos Y: -0.01399222 Head Pos Z: -0.005913019 Head Rot X: 0.1427419 Head Rot Y: 0.01752678 Hand Rot Z: -0.007413844; Invisible Hand Error: 0.71 randomnum: 88
 End: 143410.707 Start:  143409.928 Theta: 1.658063 Ball Pos X: -0.04334546 Ball Pos Y: -0.2 Ball Pos Z: 0.4954408 Hand Pos X: -0.05998593 Hand Pos Y: -0.1948876 Hand Pos Z: 0.5043074 Head Pos X: 0.01942837 Head Pos Y: -0.008948356 Head Pos Z: -0.009575009 Head Rot X: 0.1211895 Head Rot Y: -0.05200245 Hand Rot Z: -0.0101191; Visible Hand Error: 1.894 randomnum: 192
 End: 143412.573 Start:  143411.863 Theta: 1.745329 Ball Pos X: -0.08636102 Ball Pos Y: -0.2 Ball Pos Z: 0.4897776 Hand Pos X: -0.1030866 Hand Pos Y: -0.1882938 Hand Pos Z: 0.4934408 Head Pos X: 0.01477092 Head Pos Y: -0.01188478 Head Pos Z: -0.007992148 Head Rot X: 0.1355041 Head Rot Y: -0.07659617 Hand Rot Z: -0.0005455821; Visible Hand Error: 2.202 randomnum: 139
 End: 143414.438 Start:  143413.798 Theta: 1.623156 Ball Pos X: -0.02602846 Ball Pos Y: -0.2 Ball Pos Z: 0.4966517 Hand Pos X: -0.03836984 Hand Pos Y: -0.2071005 Hand Pos Z: 0.5037605 Head Pos X: 0.01473415 Head Pos Y: -0.009410292 Head Pos Z: -0.008353472 Head Rot X: 0.1278277 Head Rot Y: -0.04843614 Hand Rot Z: 0.0178361; Invisible Hand Error: 1.313 randomnum: 62
 End: 143416.277 Start:  143415.594 Theta: 1.570796 Ball Pos X: -2.173913E-08 Ball Pos Y: -0.2 Ball Pos Z: 0.4973333 Hand Pos X: -0.007740811 Hand Pos Y: -0.1745234 Hand Pos Z: 0.5097274 Head Pos X: 0.01924825 Head Pos Y: -0.01231396 Head Pos Z: -0.007535696 Head Rot X: 0.1425016 Head Rot Y: -0.03613736 Hand Rot Z: -0.0008139044; Visible Hand Error: 3.117 randomnum: 171
 End: 143418.170 Start:  143417.516 Theta: 1.466077 Ball Pos X: 0.05198546 Ball Pos Y: -0.2 Ball Pos Z: 0.4946088 Hand Pos X: 0.03502849 Hand Pos Y: -0.1886427 Hand Pos Z: 0.5008464 Head Pos X: 0.02174205 Head Pos Y: -0.02850199 Head Pos Z: -0.009682536 Head Rot X: 0.2039834 Head Rot Y: -0.04024681 Hand Rot Z: -0.0004588887; Visible Hand Error: 2.28 randomnum: 188
 End: 143420.077 Start:  143419.437 Theta: 1.53589 Ball Pos X: 0.01735668 Ball Pos Y: -0.2 Ball Pos Z: 0.4970303 Hand Pos X: 0.02484678 Hand Pos Y: -0.1740746 Hand Pos Z: 0.5092643 Head Pos X: 0.02274525 Head Pos Y: -0.02550742 Head Pos Z: -0.01144791 Head Rot X: 0.194838 Head Rot Y: -0.0465458 Hand Rot Z: -0.004181602; Visible Hand Error: 3.146 randomnum: 137
 End: 143421.957 Start:  143421.318 Theta: 1.361357 Ball Pos X: 0.1034014 Ball Pos Y: -0.2 Ball Pos Z: 0.4864653 Hand Pos X: 0.08692662 Hand Pos Y: -0.1865671 Hand Pos Z: 0.4916664 Head Pos X: 0.02368224 Head Pos Y: -0.03105271 Head Pos Z: -0.01059425 Head Rot X: 0.2132221 Head Rot Y: -0.03437523 Hand Rot Z: 0.0002794426; Invisible Hand Error: 2.323 randomnum: 34
 End: 143423.782 Start:  143423.156 Theta: 1.396263 Ball Pos X: 0.08636098 Ball Pos Y: -0.2 Ball Pos Z: 0.4897777 Hand Pos X: 0.08242429 Hand Pos Y: -0.1872553 Hand Pos Z: 0.504383 Head Pos X: 0.02361143 Head Pos Y: -0.02292964 Head Pos Z: -0.01037109 Head Rot X: 0.1705899 Head Rot Y: -0.03882304 Hand Rot Z: -0.004049846; Visible Hand Error: 1.907 randomnum: 189
 End: 143425.438 Start:  143424.909 Theta: 1.239184 Ball Pos X: 0.1619159 Ball Pos Y: -0.2 Ball Pos Z: 0.4702378 Hand Pos X: 0.1558961 Hand Pos Y: -0.1834782 Hand Pos Z: 0.4744511 Head Pos X: 0.0269922 Head Pos Y: -0.02447107 Head Pos Z: -0.010203 Head Rot X: 0.1894888 Head Rot Y: -0.0167571 Hand Rot Z: 0.001288881; Invisible Hand Error: 1.892 randomnum: 82
 End: 143427.193 Start:  143426.650 Theta: 1.343904 Ball Pos X: 0.1118756 Ball Pos Y: -0.2 Ball Pos Z: 0.4845866 Hand Pos X: 0.09874219 Hand Pos Y: -0.1814359 Hand Pos Z: 0.4886355 Head Pos X: 0.02389145 Head Pos Y: -0.02154168 Head Pos Z: -0.007859468 Head Rot X: 0.1760358 Head Rot Y: -0.03316224 Hand Rot Z: 0.006194398; Invisible Hand Error: 2.409 randomnum: 38
 End: 143428.877 Start:  143428.321 Theta: 1.151917 Ball Pos X: 0.2022837 Ball Pos Y: -0.2 Ball Pos Z: 0.4543366 Hand Pos X: 0.1881828 Hand Pos Y: -0.1757528 Hand Pos Z: 0.4715174 Head Pos X: 0.03523183 Head Pos Y: -0.02155471 Head Pos Z: -0.009357214 Head Rot X: 0.1779257 Head Rot Y: 0.002808105 Hand Rot Z: -0.004226194; Invisible Hand Error: 3.51 randomnum: 36
 End: 143430.604 Start:  143429.977 Theta: 1.134464 Ball Pos X: 0.2101821 Ball Pos Y: -0.2 Ball Pos Z: 0.450737 Hand Pos X: 0.2079105 Hand Pos Y: -0.1895387 Hand Pos Z: 0.4585126 Head Pos X: 0.03906411 Head Pos Y: -0.01907048 Head Pos Z: -0.01182735 Head Rot X: 0.1659309 Head Rot Y: 0.01601097 Hand Rot Z: -0.004634086; Visible Hand Error: 1.397 randomnum: 163
 End: 143432.247 Start:  143431.774 Theta: 1.43117 Ball Pos X: 0.06921542 Ball Pos Y: -0.2 Ball Pos Z: 0.4924932 Hand Pos X: 0.07121386 Hand Pos Y: -0.1875819 Hand Pos Z: 0.4957473 Head Pos X: 0.03823638 Head Pos Y: -0.01890567 Head Pos Z: -0.01034975 Head Rot X: 0.1660831 Head Rot Y: -0.001145904 Hand Rot Z: -0.009441226; Invisible Hand Error: 1.384 randomnum: 80
 End: 143434.140 Start:  143433.431 Theta: 1.902409 Ball Pos X: -0.1619159 Ball Pos Y: -0.2 Ball Pos Z: 0.4702378 Hand Pos X: -0.1799484 Hand Pos Y: -0.1783013 Hand Pos Z: 0.4701591 Head Pos X: 0.002737463 Head Pos Y: -0.02084267 Head Pos Z: -0.00797689 Head Rot X: 0.1697748 Head Rot Y: -0.09698383 Hand Rot Z: 0.003385676; Invisible Hand Error: 3.014 randomnum: 100
 End: 143436.035 Start:  143435.380 Theta: 1.692969 Ball Pos X: -0.06060971 Ball Pos Y: -0.2 Ball Pos Z: 0.4936262 Hand Pos X: -0.0754298 Hand Pos Y: -0.1601155 Hand Pos Z: 0.4965672 Head Pos X: 0.02127767 Head Pos Y: -0.02820858 Head Pos Z: -0.0009633303 Head Rot X: 0.2066751 Head Rot Y: -0.01504871 Hand Rot Z: -0.001336326; Invisible Hand Error: 4.497 randomnum: 81
 End: 143437.914 Start:  143437.302 Theta: 1.675516 Ball Pos X: -0.0519855 Ball Pos Y: -0.2 Ball Pos Z: 0.4946088 Hand Pos X: -0.07427521 Hand Pos Y: -0.2006907 Hand Pos Z: 0.4925811 Head Pos X: 0.02061152 Head Pos Y: -0.02445409 Head Pos Z: -0.001597643 Head Rot X: 0.1782841 Head Rot Y: -0.03935627 Hand Rot Z: 0.006292322; Invisible Hand Error: 2.389 randomnum: 25
 End: 143439.850 Start:  143439.182 Theta: 1.117011 Ball Pos X: 0.2180165 Ball Pos Y: -0.2 Ball Pos Z: 0.4470002 Hand Pos X: 0.2218893 Hand Pos Y: -0.1850929 Hand Pos Z: 0.4553668 Head Pos X: 0.03766114 Head Pos Y: -0.02028182 Head Pos Z: -0.005289674 Head Rot X: 0.1663087 Head Rot Y: 0.02736534 Hand Rot Z: -0.007843002; Visible Hand Error: 1.835 randomnum: 122
 End: 143441.659 Start:  143440.908 Theta: 1.64061 Ball Pos X: -0.03469222 Ball Pos Y: -0.2 Ball Pos Z: 0.4961218 Hand Pos X: -0.04297134 Hand Pos Y: -0.1869378 Hand Pos Z: 0.5007067 Head Pos X: 0.01422369 Head Pos Y: -0.01624995 Head Pos Z: -0.01139522 Head Rot X: 0.1585303 Head Rot Y: -0.03917894 Hand Rot Z: 0.01659294; Invisible Hand Error: 1.724 randomnum: 92
 End: 143443.539 Start:  143442.871 Theta: 1.239184 Ball Pos X: 0.1619159 Ball Pos Y: -0.2 Ball Pos Z: 0.4702378 Hand Pos X: 0.1514163 Hand Pos Y: -0.183222 Hand Pos Z: 0.4857304 Head Pos X: 0.0351038 Head Pos Y: -0.01633492 Head Pos Z: -0.007687449 Head Rot X: 0.1534619 Head Rot Y: 0.01293146 Hand Rot Z: -0.01392622; Visible Hand Error: 2.627 randomnum: 154
 End: 143445.460 Start:  143444.765 Theta: 1.53589 Ball Pos X: 0.01735668 Ball Pos Y: -0.2 Ball Pos Z: 0.4970303 Hand Pos X: -0.006721921 Hand Pos Y: -0.2016242 Hand Pos Z: 0.4987757 Head Pos X: 0.02441704 Head Pos Y: -0.02309576 Head Pos Z: -0.00320828 Head Rot X: 0.1900647 Head Rot Y: -0.01829947 Hand Rot Z: 0.001780971; Invisible Hand Error: 2.573 randomnum: 73
 End: 143448.176 Start:  143446.700 Theta: 2.076942 Ball Pos X: -0.241112 Ball Pos Y: -0.2 Ball Pos Z: 0.4349774 Hand Pos X: -0.2516299 Hand Pos Y: -0.1968364 Hand Pos Z: 0.4308144 Head Pos X: -0.01763797 Head Pos Y: -0.01883426 Head Pos Z: -0.005278826 Head Rot X: 0.1584307 Head Rot Y: -0.1806473 Hand Rot Z: 0.001768737; Invisible Hand Error: 1.255 randomnum: 77
 End: 143450.027 Start:  143449.442 Theta: 1.605703 Ball Pos X: -0.01735672 Ball Pos Y: -0.2 Ball Pos Z: 0.4970303 Hand Pos X: -0.02648242 Hand Pos Y: -0.1688992 Hand Pos Z: 0.4994469 Head Pos X: 0.0202266 Head Pos Y: -0.02102292 Head Pos Z: -0.008265018 Head Rot X: 0.1782988 Head Rot Y: -0.02855429 Hand Rot Z: -0.001222618; Invisible Hand Error: 3.39 randomnum: 61
 End: 143451.713 Start:  143451.115 Theta: 1.518436 Ball Pos X: 0.02602842 Ball Pos Y: -0.2 Ball Pos Z: 0.4966517 Hand Pos X: 0.01639492 Hand Pos Y: -0.1980724 Hand Pos Z: 0.5058814 Head Pos X: 0.02412754 Head Pos Y: -0.01599213 Head Pos Z: -0.01174915 Head Rot X: 0.15949 Head Rot Y: -0.0234794 Hand Rot Z: -0.01401703; Invisible Hand Error: 1.19 randomnum: 24
 End: 143453.411 Start:  143452.799 Theta: 1.692969 Ball Pos X: -0.06060971 Ball Pos Y: -0.2 Ball Pos Z: 0.4936262 Hand Pos X: -0.08684763 Hand Pos Y: -0.1726851 Hand Pos Z: 0.4949328 Head Pos X: 0.02083659 Head Pos Y: -0.01763251 Head Pos Z: -0.0172317 Head Rot X: 0.1689238 Head Rot Y: -0.05138974 Hand Rot Z: -0.02257155; Invisible Hand Error: 4.038 randomnum: 13
 End: 143455.304 Start:  143454.608 Theta: 1.692969 Ball Pos X: -0.06060971 Ball Pos Y: -0.2 Ball Pos Z: 0.4936262 Hand Pos X: -0.0783702 Hand Pos Y: -0.1702732 Hand Pos Z: 0.4924867 Head Pos X: 0.02620101 Head Pos Y: -0.01642531 Head Pos Z: -0.01516271 Head Rot X: 0.1599625 Head Rot Y: -0.02236092 Hand Rot Z: -0.02349869; Invisible Hand Error: 3.605 randomnum: 70
 End: 143457.129 Start:  143456.447 Theta: 1.53589 Ball Pos X: 0.01735668 Ball Pos Y: -0.2 Ball Pos Z: 0.4970303 Hand Pos X: 0.01976193 Hand Pos Y: -0.1885414 Hand Pos Z: 0.5047393 Head Pos X: 0.02830493 Head Pos Y: -0.0115889 Head Pos Z: -0.00933671 Head Rot X: 0.1321177 Head Rot Y: -0.00530987 Hand Rot Z: -0.01054133; Visible Hand Error: 1.457 randomnum: 166
 End: 143458.938 Start:  143458.368 Theta: 1.239184 Ball Pos X: 0.1619159 Ball Pos Y: -0.2 Ball Pos Z: 0.4702378 Hand Pos X: 0.1560573 Hand Pos Y: -0.168083 Hand Pos Z: 0.4828495 Head Pos X: 0.03923744 Head Pos Y: -0.02137044 Head Pos Z: -0.007459879 Head Rot X: 0.1749045 Head Rot Y: 0.05096001 Hand Rot Z: 0.004724692; Invisible Hand Error: 3.724 randomnum: 41
 End: 143500.596 Start:  143500.012 Theta: 1.518436 Ball Pos X: 0.02602842 Ball Pos Y: -0.2 Ball Pos Z: 0.4966517 Hand Pos X: 0.02551185 Hand Pos Y: -0.1790859 Hand Pos Z: 0.5067724 Head Pos X: 0.02750731 Head Pos Y: -0.0206151 Head Pos Z: -0.006350875 Head Rot X: 0.1734019 Head Rot Y: -0.01707492 Hand Rot Z: -0.009765315; Visible Hand Error: 2.47 randomnum: 169
 End: 143502.392 Start:  143501.682 Theta: 1.919862 Ball Pos X: -0.170098 Ball Pos Y: -0.2 Ball Pos Z: 0.4673404 Hand Pos X: -0.1808658 Hand Pos Y: -0.1699533 Hand Pos Z: 0.4679161 Head Pos X: -0.006537796 Head Pos Y: -0.02296081 Head Pos Z: -0.001234889 Head Rot X: 0.1872424 Head Rot Y: -0.1091811 Hand Rot Z: 0.01718301; Visible Hand Error: 3.364 randomnum: 132
 End: 143504.314 Start:  143503.590 Theta: 1.047198 Ball Pos X: 0.2486666 Ball Pos Y: -0.2 Ball Pos Z: 0.4307033 Hand Pos X: 0.2537257 Hand Pos Y: -0.1975719 Hand Pos Z: 0.4352709 Head Pos X: 0.03878587 Head Pos Y: -0.02321932 Head Pos Z: -0.003635049 Head Rot X: 0.1845839 Head Rot Y: 0.03482415 Hand Rot Z: -0.0073219; Visible Hand Error: 0.542 randomnum: 108
 End: 143506.430 Start:  143505.651 Theta: 1.58825 Ball Pos X: -0.008679694 Ball Pos Y: -0.2 Ball Pos Z: 0.4972575 Hand Pos X: -0.01019779 Hand Pos Y: -0.1824166 Hand Pos Z: 0.4977102 Head Pos X: 0.01753616 Head Pos Y: -0.02264449 Head Pos Z: -0.007067442 Head Rot X: 0.1859641 Head Rot Y: -0.04997848 Hand Rot Z: 0.001038473; Visible Hand Error: 1.79 randomnum: 179
 End: 143508.142 Start:  143507.543 Theta: 1.745329 Ball Pos X: -0.08636102 Ball Pos Y: -0.2 Ball Pos Z: 0.4897776 Hand Pos X: -0.1102777 Hand Pos Y: -0.1969861 Hand Pos Z: 0.4862996 Head Pos X: 0.01377022 Head Pos Y: -0.02252945 Head Pos Z: -0.01166594 Head Rot X: 0.1872709 Head Rot Y: -0.06146945 Hand Rot Z: -0.01236062; Invisible Hand Error: 2.603 randomnum: 83
 End: 143509.967 Start:  143509.286 Theta: 1.396263 Ball Pos X: 0.08636098 Ball Pos Y: -0.2 Ball Pos Z: 0.4897777 Hand Pos X: 0.08871311 Hand Pos Y: -0.2003438 Hand Pos Z: 0.4973134 Head Pos X: 0.02482468 Head Pos Y: -0.02293301 Head Pos Z: -0.008521914 Head Rot X: 0.1877689 Head Rot Y: -0.03298837 Hand Rot Z: -0.003960505; Visible Hand Error: 0.294 randomnum: 174
 End: 143511.749 Start:  143511.066 Theta: 1.710423 Ball Pos X: -0.06921546 Ball Pos Y: -0.2 Ball Pos Z: 0.4924932 Hand Pos X: -0.09906162 Hand Pos Y: -0.202654 Hand Pos Z: 0.4897959 Head Pos X: 0.01502669 Head Pos Y: -0.02255514 Head Pos Z: -0.01004755 Head Rot X: 0.1850488 Head Rot Y: -0.06003125 Hand Rot Z: -0.002565811; Invisible Hand Error: 3.188 randomnum: 68
 End: 143513.420 Start:  143512.821 Theta: 1.117011 Ball Pos X: 0.2180165 Ball Pos Y: -0.2 Ball Pos Z: 0.4470002 Hand Pos X: 0.2163687 Hand Pos Y: -0.1676867 Hand Pos Z: 0.4466578 Head Pos X: 0.03465867 Head Pos Y: -0.02161428 Head Pos Z: -0.006204128 Head Rot X: 0.175308 Head Rot Y: 0.03283155 Hand Rot Z: 0.006460668; Invisible Hand Error: 3.242 randomnum: 78
 End: 143515.340 Start:  143514.701 Theta: 1.797689 Ball Pos X: -0.1118757 Ball Pos Y: -0.2 Ball Pos Z: 0.4845866 Hand Pos X: -0.1435849 Hand Pos Y: -0.2083444 Hand Pos Z: 0.4775603 Head Pos X: 0.006440043 Head Pos Y: -0.02581036 Head Pos Z: -0.008372426 Head Rot X: 0.1983309 Head Rot Y: -0.0878958 Hand Rot Z: -3.129256E-07; Invisible Hand Error: 3.539 randomnum: 20
 End: 143517.249 Start:  143516.456 Theta: 2.059489 Ball Pos X: -0.2334838 Ball Pos Y: -0.2 Ball Pos Z: 0.4391192 Hand Pos X: -0.2369655 Hand Pos Y: -0.1816275 Hand Pos Z: 0.4416258 Head Pos X: 0.00312376 Head Pos Y: -0.02349532 Head Pos Z: -0.01023674 Head Rot X: 0.1892112 Head Rot Y: -0.09629845 Hand Rot Z: 0.0009728781; Visible Hand Error: 1.997 randomnum: 117
 End: 143519.170 Start:  143518.433 Theta: 1.413717 Ball Pos X: 0.07780001 Ball Pos Y: -0.2 Ball Pos Z: 0.4912103 Hand Pos X: 0.06478891 Hand Pos Y: -0.1808298 Hand Pos Z: 0.4928921 Head Pos X: 0.01869595 Head Pos Y: -0.02097955 Head Pos Z: -0.004407763 Head Rot X: 0.1697131 Head Rot Y: -0.03139287 Hand Rot Z: 0.01797538; Invisible Hand Error: 2.382 randomnum: 66
 End: 143520.827 Start:  143520.257 Theta: 1.22173 Ball Pos X: 0.170098 Ball Pos Y: -0.2 Ball Pos Z: 0.4673404 Hand Pos X: 0.1631054 Hand Pos Y: -0.1737339 Hand Pos Z: 0.4700272 Head Pos X: 0.02791619 Head Pos Y: -0.01879364 Head Pos Z: -0.002934575 Head Rot X: 0.1643676 Head Rot Y: 0.008482012 Hand Rot Z: 0.01828329; Visible Hand Error: 2.778 randomnum: 157
 End: 143522.623 Start:  143521.899 Theta: 1.919862 Ball Pos X: -0.170098 Ball Pos Y: -0.2 Ball Pos Z: 0.4673404 Hand Pos X: -0.1728408 Hand Pos Y: -0.1885501 Hand Pos Z: 0.4692323 Head Pos X: 0.005048872 Head Pos Y: -0.02151325 Head Pos Z: -0.003220796 Head Rot X: 0.179484 Head Rot Y: -0.1006815 Hand Rot Z: -0.01292563; Visible Hand Error: 1.265 randomnum: 145
 End: 143524.350 Start:  143523.682 Theta: 1.204277 Ball Pos X: 0.1782283 Ball Pos Y: -0.2 Ball Pos Z: 0.4643006 Hand Pos X: 0.1618908 Hand Pos Y: -0.1846146 Hand Pos Z: 0.4707464 Head Pos X: 0.02979958 Head Pos Y: -0.02074018 Head Pos Z: -0.007918715 Head Rot X: 0.1748912 Head Rot Y: -0.01580322 Hand Rot Z: -0.01061388; Invisible Hand Error: 2.447 randomnum: 55
 End: 143526.286 Start:  143525.590 Theta: 1.815143 Ball Pos X: -0.1203158 Ball Pos Y: -0.2 Ball Pos Z: 0.4825603 Hand Pos X: -0.1538775 Hand Pos Y: -0.1874952 Hand Pos Z: 0.4741051 Head Pos X: 0.0170958 Head Pos Y: -0.01999873 Head Pos Z: -0.01011622 Head Rot X: 0.17505 Head Rot Y: -0.06367344 Hand Rot Z: -0.01116177; Invisible Hand Error: 3.929 randomnum: 39
 End: 143528.165 Start:  143527.497 Theta: 1.117011 Ball Pos X: 0.2180165 Ball Pos Y: -0.2 Ball Pos Z: 0.4470002 Hand Pos X: 0.2329973 Hand Pos Y: -0.1656467 Hand Pos Z: 0.4465315 Head Pos X: 0.02800202 Head Pos Y: -0.02069101 Head Pos Z: -0.008852839 Head Rot X: 0.1741857 Head Rot Y: -0.02995353 Hand Rot Z: -0.01309479; Invisible Hand Error: 3.98 randomnum: 37
 End: 143530.058 Start:  143529.390 Theta: 1.605703 Ball Pos X: -0.01735672 Ball Pos Y: -0.2 Ball Pos Z: 0.4970303 Hand Pos X: -0.03062684 Hand Pos Y: -0.1807442 Hand Pos Z: 0.5005629 Head Pos X: 0.01795495 Head Pos Y: -0.01893854 Head Pos Z: -0.00572598 Head Rot X: 0.1662259 Head Rot Y: -0.05888136 Hand Rot Z: -0.005152174; Visible Hand Error: 2.515 randomnum: 103
 End: 143531.869 Start:  143531.173 Theta: 1.186824 Ball Pos X: 0.1863043 Ball Pos Y: -0.2 Ball Pos Z: 0.4611194 Hand Pos X: 0.1926439 Hand Pos Y: -0.1797194 Hand Pos Z: 0.4726941 Head Pos X: 0.02805626 Head Pos Y: -0.01739037 Head Pos Z: -0.00965023 Head Rot X: 0.1601445 Head Rot Y: -0.0254784 Hand Rot Z: -0.008145456; Visible Hand Error: 2.516 randomnum: 183
 End: 143533.818 Start:  143533.122 Theta: 1.954769 Ball Pos X: -0.1863043 Ball Pos Y: -0.2 Ball Pos Z: 0.4611194 Hand Pos X: -0.1914096 Hand Pos Y: -0.1821971 Hand Pos Z: 0.4620003 Head Pos X: 0.01552421 Head Pos Y: -0.01854417 Head Pos Z: -0.006588578 Head Rot X: 0.1686114 Head Rot Y: -0.06799352 Hand Rot Z: -0.01896046; Visible Hand Error: 1.947 randomnum: 118
 End: 143535.684 Start:  143535.016 Theta: 2.059489 Ball Pos X: -0.2334838 Ball Pos Y: -0.2 Ball Pos Z: 0.4391192 Hand Pos X: -0.2456228 Hand Pos Y: -0.1912951 Hand Pos Z: 0.4394123 Head Pos X: 0.01533544 Head Pos Y: -0.01787364 Head Pos Z: -0.005229473 Head Rot X: 0.1669326 Head Rot Y: -0.07190239 Hand Rot Z: -0.02474878; Invisible Hand Error: 1.571 randomnum: 42
 End: 143537.550 Start:  143536.881 Theta: 1.27409 Ball Pos X: 0.1454062 Ball Pos Y: -0.2 Ball Pos Z: 0.4756022 Hand Pos X: 0.1519423 Hand Pos Y: -0.1837285 Hand Pos Z: 0.4868344 Head Pos X: 0.0273779 Head Pos Y: -0.01401371 Head Pos Z: -0.009183884 Head Rot X: 0.1423089 Head Rot Y: 0.004158169 Hand Rot Z: 0.008023337; Visible Hand Error: 2.118 randomnum: 180
 End: 143539.262 Start:  143538.677 Theta: 1.692969 Ball Pos X: -0.06060971 Ball Pos Y: -0.2 Ball Pos Z: 0.4936262 Hand Pos X: -0.06449987 Hand Pos Y: -0.1815039 Hand Pos Z: 0.4929097 Head Pos X: 0.01425505 Head Pos Y: -0.01512122 Head Pos Z: -0.01141071 Head Rot X: 0.1517011 Head Rot Y: -0.05402642 Hand Rot Z: -0.001830928; Visible Hand Error: 1.897 randomnum: 175
 End: 143541.020 Start:  143540.349 Theta: 1.134464 Ball Pos X: 0.2101821 Ball Pos Y: -0.2 Ball Pos Z: 0.450737 Hand Pos X: 0.2154246 Hand Pos Y: -0.1925037 Hand Pos Z: 0.4510432 Head Pos X: 0.02997792 Head Pos Y: -0.01534745 Head Pos Z: -0.01126647 Head Rot X: 0.1503222 Head Rot Y: -0.004991252 Hand Rot Z: -0.008371012; Invisible Hand Error: 0.978 randomnum: 56
 End: 143542.561 Start:  143542.089 Theta: 1.675516 Ball Pos X: -0.0519855 Ball Pos Y: -0.2 Ball Pos Z: 0.4946088 Hand Pos X: -0.08159168 Hand Pos Y: -0.2311162 Hand Pos Z: 0.5021669 Head Pos X: 0.01620376 Head Pos Y: -0.01482841 Head Pos Z: -0.01133955 Head Rot X: 0.1528992 Head Rot Y: -0.05707741 Hand Rot Z: -0.01601427; Invisible Hand Error: 3.896 randomnum: 16
 End: 143544.288 Start:  143543.661 Theta: 1.396263 Ball Pos X: 0.08636098 Ball Pos Y: -0.2 Ball Pos Z: 0.4897777 Hand Pos X: 0.06493898 Hand Pos Y: -0.1916744 Hand Pos Z: 0.502029 Head Pos X: 0.03310519 Head Pos Y: -0.0144693 Head Pos Z: -0.008714199 Head Rot X: 0.1437365 Head Rot Y: 0.002064317 Hand Rot Z: -0.0148585; Invisible Hand Error: 2.714 randomnum: 21
 End: 143545.931 Start:  143545.374 Theta: 1.53589 Ball Pos X: 0.01735668 Ball Pos Y: -0.2 Ball Pos Z: 0.4970303 Hand Pos X: -0.01437607 Hand Pos Y: -0.1881267 Hand Pos Z: 0.5022931 Head Pos X: 0.0168916 Head Pos Y: -0.01095402 Head Pos Z: -0.008488894 Head Rot X: 0.1277059 Head Rot Y: -0.0464133 Hand Rot Z: -0.00332891; Invisible Hand Error: 3.663 randomnum: 76
 End: 143547.644 Start:  143546.935 Theta: 1.902409 Ball Pos X: -0.1619159 Ball Pos Y: -0.2 Ball Pos Z: 0.4702378 Hand Pos X: -0.1669212 Hand Pos Y: -0.1966358 Hand Pos Z: 0.4704496 Head Pos X: 0.01466155 Head Pos Y: -0.0113456 Head Pos Z: -0.01831329 Head Rot X: 0.1378458 Head Rot Y: -0.07765174 Hand Rot Z: -0.01396532; Visible Hand Error: 0.643 randomnum: 172
 End: 143549.650 Start:  143548.884 Theta: 1.658063 Ball Pos X: -0.04334546 Ball Pos Y: -0.2 Ball Pos Z: 0.4954408 Hand Pos X: -0.04670727 Hand Pos Y: -0.1868829 Hand Pos Z: 0.5020207 Head Pos X: 0.02228904 Head Pos Y: -0.008947104 Head Pos Z: -0.01408756 Head Rot X: 0.1254489 Head Rot Y: -0.0314 Hand Rot Z: -0.01698945; Visible Hand Error: 1.597 randomnum: 195
 End: 143551.542 Start:  143550.735 Theta: 2.007129 Ball Pos X: -0.2101821 Ball Pos Y: -0.2 Ball Pos Z: 0.450737 Hand Pos X: -0.2408079 Hand Pos Y: -0.1936449 Hand Pos Z: 0.437098 Head Pos X: -0.0007019639 Head Pos Y: -0.01341608 Head Pos Z: -0.009949684 Head Rot X: 0.1483573 Head Rot Y: -0.08778489 Hand Rot Z: -0.03614481; Invisible Hand Error: 3.65 randomnum: 45
 End: 143553.367 Start:  143552.740 Theta: 1.623156 Ball Pos X: -0.02602846 Ball Pos Y: -0.2 Ball Pos Z: 0.4966517 Hand Pos X: -0.04876447 Hand Pos Y: -0.1477814 Hand Pos Z: 0.4999726 Head Pos X: 0.01878357 Head Pos Y: -0.01490542 Head Pos Z: -0.002855182 Head Rot X: 0.1501732 Head Rot Y: -0.0230839 Hand Rot Z: -0.007414481; Invisible Hand Error: 6.025 randomnum: 84
 End: 143555.371 Start:  143554.536 Theta: 2.042035 Ball Pos X: -0.2257846 Ball Pos Y: -0.2 Ball Pos Z: 0.4431272 Hand Pos X: -0.2443869 Hand Pos Y: -0.1958965 Hand Pos Z: 0.4366621 Head Pos X: -0.005967617 Head Pos Y: -0.009071022 Head Pos Z: 0.001267791 Head Rot X: 0.1267473 Head Rot Y: -0.07832271 Hand Rot Z: -0.004399052; Invisible Hand Error: 2.143 randomnum: 79
 End: 143557.196 Start:  143556.625 Theta: 1.48353 Ball Pos X: 0.04334542 Ball Pos Y: -0.2 Ball Pos Z: 0.4954408 Hand Pos X: 0.04077442 Hand Pos Y: -0.215056 Hand Pos Z: 0.5099272 Head Pos X: 0.005246103 Head Pos Y: -0.008146346 Head Pos Z: -0.0115273 Head Rot X: 0.1153278 Head Rot Y: -0.05246823 Hand Rot Z: 0.03065331; Invisible Hand Error: 0.978 randomnum: 47
 End: 143558.936 Start:  143558.268 Theta: 1.692969 Ball Pos X: -0.06060971 Ball Pos Y: -0.2 Ball Pos Z: 0.4936262 Hand Pos X: -0.08543086 Hand Pos Y: -0.19052 Hand Pos Z: 0.4978521 Head Pos X: 0.0074023 Head Pos Y: -0.0245913 Head Pos Z: -0.002298594 Head Rot X: 0.1932494 Head Rot Y: -0.06230297 Hand Rot Z: 0.007600082; Invisible Hand Error: 2.837 randomnum: 47
