# Supplementary material for: Rapid assessment of hand reaching using virtual reality and application in cerebellar stroke
Source: PLoS One. 2022 Sep 29;17(9):e0275220. doi: 10.1371/journal.pone.0275220 (PMC9522266; doi:10.1371/journal.pone.0275220)
Supplement: S1 File — (ZIP) [file pone.0275220.s004.zip › VisInvisHand/ProVRb_011_dataVisInvisHand2021-06-10-11-51-30[1].txt]

VisInvisHand - List of Errors by Trial; Handedness: 1

 End: 115226.265 Start:  115225.639 Theta: 1.27409 Ball Pos X: 0.1031322 Ball Pos Y: -0.2 Ball Pos Z: 0.3373301 Hand Pos X: 0.09837157 Hand Pos Y: -0.1924336 Hand Pos Z: 0.3427197 Head Pos X: 0.006162256 Head Pos Y: -0.02220711 Head Pos Z: -0.04064095 Head Rot X: 0.1004455 Head Rot Y: 0.06034061 Hand Rot Z: -0.003649726; Visible Hand Error: 1.475 randomnum: 101
 End: 115228.048 Start:  115227.435 Theta: 1.64061 Ball Pos X: -0.02460613 Ball Pos Y: -0.2 Ball Pos Z: 0.3518841 Hand Pos X: -0.04332939 Hand Pos Y: -0.2216332 Hand Pos Z: 0.356692 Head Pos X: -0.0134528 Head Pos Y: -0.01900342 Head Pos Z: -0.04103684 Head Rot X: 0.08331916 Head Rot Y: -0.03268463 Hand Rot Z: 0.007708415; Invisible Hand Error: 3.288 randomnum: 11
 End: 115229.829 Start:  115229.272 Theta: 1.48353 Ball Pos X: 0.03074359 Ball Pos Y: -0.2 Ball Pos Z: 0.351401 Hand Pos X: 0.03033355 Hand Pos Y: -0.2055607 Hand Pos Z: 0.3569684 Head Pos X: -0.002243758 Head Pos Y: -0.01739788 Head Pos Z: -0.04127324 Head Rot X: 0.07380811 Head Rot Y: -0.003071945 Hand Rot Z: -0.003903025; Visible Hand Error: 0.319 randomnum: 172
 End: 115231.696 Start:  115231.138 Theta: 1.815143 Ball Pos X: -0.08533636 Ball Pos Y: -0.2 Ball Pos Z: 0.3422653 Hand Pos X: -0.09610069 Hand Pos Y: -0.2344052 Hand Pos Z: 0.3445371 Head Pos X: -0.01227254 Head Pos Y: -0.01609349 Head Pos Z: -0.04096305 Head Rot X: 0.0689992 Head Rot Y: -0.05355521 Hand Rot Z: 0.009113871; Invisible Hand Error: 3.926 randomnum: 57
 End: 115233.382 Start:  115232.921 Theta: 1.134464 Ball Pos X: 0.1490758 Ball Pos Y: -0.2 Ball Pos Z: 0.319694 Hand Pos X: 0.1453215 Hand Pos Y: -0.2200656 Hand Pos Z: 0.3229887 Head Pos X: 0.01180223 Head Pos Y: -0.01446694 Head Pos Z: -0.04318905 Head Rot X: 0.05255082 Head Rot Y: 0.04926997 Hand Rot Z: -0.01291204; Visible Hand Error: 2.397 randomnum: 169
 End: 115235.830 Start:  115235.344 Theta: 1.48353 Ball Pos X: 0.03074359 Ball Pos Y: -0.2 Ball Pos Z: 0.351401 Hand Pos X: 0.02060449 Hand Pos Y: -0.2256214 Hand Pos Z: 0.3544157 Head Pos X: -0.006622285 Head Pos Y: -0.01418263 Head Pos Z: -0.04404891 Head Rot X: 0.05337297 Head Rot Y: -0.02428976 Hand Rot Z: 0.007059594; Invisible Hand Error: 3.221 randomnum: 90
 End: 115237.529 Start:  115237.028 Theta: 1.43117 Ball Pos X: 0.04909239 Ball Pos Y: -0.2 Ball Pos Z: 0.3493105 Hand Pos X: 0.04653496 Hand Pos Y: -0.2021031 Hand Pos Z: 0.3536901 Head Pos X: -0.001021921 Head Pos Y: -0.01224637 Head Pos Z: -0.04601359 Head Rot X: 0.04636945 Head Rot Y: -0.008712678 Hand Rot Z: -0.001328958; Visible Hand Error: 0.44 randomnum: 137
 End: 115239.924 Start:  115239.409 Theta: 1.64061 Ball Pos X: -0.02460613 Ball Pos Y: -0.2 Ball Pos Z: 0.3518841 Hand Pos X: -0.04320727 Hand Pos Y: -0.2384399 Hand Pos Z: 0.3489528 Head Pos X: -0.006708055 Head Pos Y: -0.01104677 Head Pos Z: -0.04648924 Head Rot X: 0.03867413 Head Rot Y: -0.03462509 Hand Rot Z: 0.004894223; Invisible Hand Error: 5.273 randomnum: 40
 End: 115241.887 Start:  115241.318 Theta: 1.58825 Ball Pos X: -0.006156242 Ball Pos Y: -0.2 Ball Pos Z: 0.3526896 Hand Pos X: -0.02322514 Hand Pos Y: -0.2317074 Hand Pos Z: 0.3547896 Head Pos X: -0.0004118681 Head Pos Y: -0.02609074 Head Pos Z: -0.03562051 Head Rot X: 0.1191171 Head Rot Y: -0.01469057 Hand Rot Z: -0.008665993; Invisible Hand Error: 4.245 randomnum: 58
 End: 115244.366 Start:  115243.739 Theta: 1.710423 Ball Pos X: -0.04909242 Ball Pos Y: -0.2 Ball Pos Z: 0.3493105 Hand Pos X: -0.05784459 Hand Pos Y: -0.1917154 Hand Pos Z: 0.3532191 Head Pos X: 0.003197192 Head Pos Y: -0.02209404 Head Pos Z: -0.04031509 Head Rot X: 0.09912373 Head Rot Y: -0.008500906 Hand Rot Z: -0.01907982; Visible Hand Error: 1.787 randomnum: 163
 End: 115246.065 Start:  115245.633 Theta: 1.151917 Ball Pos X: 0.1434736 Ball Pos Y: -0.2 Ball Pos Z: 0.3222471 Hand Pos X: 0.1352363 Hand Pos Y: -0.1939191 Hand Pos Z: 0.3330504 Head Pos X: -0.001908331 Head Pos Y: -0.01982772 Head Pos Z: -0.04225039 Head Rot X: 0.08593116 Head Rot Y: -0.0003033292 Hand Rot Z: -0.004374379; Visible Hand Error: 2.055 randomnum: 103
 End: 115247.791 Start:  115247.373 Theta: 1.448623 Ball Pos X: 0.04298859 Ball Pos Y: -0.2 Ball Pos Z: 0.350114 Hand Pos X: 0.04040516 Hand Pos Y: -0.2090518 Hand Pos Z: 0.353539 Head Pos X: -0.002328844 Head Pos Y: -0.01939148 Head Pos Z: -0.04158038 Head Rot X: 0.08645446 Head Rot Y: -0.003347856 Hand Rot Z: -0.003324722; Visible Hand Error: 0.974 randomnum: 111
 End: 115249.657 Start:  115248.989 Theta: 1.658063 Ball Pos X: -0.03074362 Ball Pos Y: -0.2 Ball Pos Z: 0.351401 Hand Pos X: -0.05221735 Hand Pos Y: -0.2393016 Hand Pos Z: 0.3576547 Head Pos X: -0.004670501 Head Pos Y: -0.01782346 Head Pos Z: -0.04152954 Head Rot X: 0.07679028 Head Rot Y: -0.02189615 Hand Rot Z: -0.007619746; Invisible Hand Error: 4.855 randomnum: 68
 End: 115251.466 Start:  115250.924 Theta: 1.762783 Ball Pos X: -0.06730661 Ball Pos Y: -0.2 Ball Pos Z: 0.3462624 Hand Pos X: -0.09332167 Hand Pos Y: -0.2616265 Hand Pos Z: 0.3386985 Head Pos X: 0.00312668 Head Pos Y: -0.01786539 Head Pos Z: -0.03812027 Head Rot X: 0.07508601 Head Rot Y: -0.01574838 Hand Rot Z: -0.02988851; Invisible Hand Error: 8.018 randomnum: 88
 End: 115253.278 Start:  115252.790 Theta: 1.605703 Ball Pos X: -0.01231059 Ball Pos Y: -0.2 Ball Pos Z: 0.3525285 Hand Pos X: -0.008700125 Hand Pos Y: -0.1939694 Hand Pos Z: 0.3536415 Head Pos X: -0.004957051 Head Pos Y: -0.01723728 Head Pos Z: -0.03993201 Head Rot X: 0.06899294 Head Rot Y: -0.01300608 Hand Rot Z: 0.0005611985; Visible Hand Error: 0.965 randomnum: 113
 End: 115255.129 Start:  115254.571 Theta: 2.042035 Ball Pos X: -0.1601422 Ball Pos Y: -0.2 Ball Pos Z: 0.3142966 Hand Pos X: -0.1696712 Hand Pos Y: -0.2509923 Hand Pos Z: 0.3085901 Head Pos X: -0.01137811 Head Pos Y: -0.01842707 Head Pos Z: -0.03546381 Head Rot X: 0.07351063 Head Rot Y: -0.04989765 Hand Rot Z: -0.003337117; Invisible Hand Error: 6.117 randomnum: 47
 End: 115257.008 Start:  115256.550 Theta: 1.623156 Ball Pos X: -0.0184612 Ball Pos Y: -0.2 Ball Pos Z: 0.3522599 Hand Pos X: -0.008999769 Hand Pos Y: -0.2075375 Hand Pos Z: 0.3599021 Head Pos X: -0.01053965 Head Pos Y: -0.0179553 Head Pos Z: -0.04142874 Head Rot X: 0.07124733 Head Rot Y: -0.02831297 Hand Rot Z: 0.0003931053; Invisible Hand Error: 1.421 randomnum: 25
 End: 115258.791 Start:  115258.319 Theta: 1.553343 Ball Pos X: 0.006156212 Ball Pos Y: -0.2 Ball Pos Z: 0.3526896 Hand Pos X: 0.009064361 Hand Pos Y: -0.202319 Hand Pos Z: 0.3630811 Head Pos X: -0.006102413 Head Pos Y: -0.01827696 Head Pos Z: -0.03875542 Head Rot X: 0.07220471 Head Rot Y: -0.01901962 Hand Rot Z: 0.0007570414; Visible Hand Error: 0.572 randomnum: 144
 End: 115300.643 Start:  115300.002 Theta: 1.919862 Ball Pos X: -0.1206454 Ball Pos Y: -0.2 Ball Pos Z: 0.3314703 Hand Pos X: -0.1224129 Hand Pos Y: -0.2224557 Hand Pos Z: 0.3353694 Head Pos X: -0.004149437 Head Pos Y: -0.01436925 Head Pos Z: -0.04408908 Head Rot X: 0.05761613 Head Rot Y: -0.03229576 Hand Rot Z: 0.002402577; Invisible Hand Error: 2.375 randomnum: 84
 End: 115302.467 Start:  115301.980 Theta: 1.343904 Ball Pos X: 0.07934998 Ball Pos Y: -0.2 Ball Pos Z: 0.3437025 Hand Pos X: 0.08850383 Hand Pos Y: -0.1952063 Hand Pos Z: 0.3468619 Head Pos X: -0.007900089 Head Pos Y: -0.01664805 Head Pos Z: -0.04104781 Head Rot X: 0.06595556 Head Rot Y: -0.006298387 Hand Rot Z: 0.003136598; Visible Hand Error: 1.49 randomnum: 134
 End: 115304.137 Start:  115303.748 Theta: 1.256637 Ball Pos X: 0.1090037 Ball Pos Y: -0.2 Ball Pos Z: 0.3354788 Hand Pos X: 0.08970658 Hand Pos Y: -0.2036622 Hand Pos Z: 0.3451344 Head Pos X: -0.008538933 Head Pos Y: -0.01869264 Head Pos Z: -0.03778398 Head Rot X: 0.07189073 Head Rot Y: -0.00415489 Hand Rot Z: 0.0003248043; Visible Hand Error: 2.987 randomnum: 183
 End: 115305.879 Start:  115305.390 Theta: 1.343904 Ball Pos X: 0.07934998 Ball Pos Y: -0.2 Ball Pos Z: 0.3437025 Hand Pos X: 0.08278261 Hand Pos Y: -0.1963563 Hand Pos Z: 0.3469243 Head Pos X: -0.009046763 Head Pos Y: -0.01658523 Head Pos Z: -0.03939617 Head Rot X: 0.06455481 Head Rot Y: -0.01384165 Hand Rot Z: 0.01094861; Visible Hand Error: 0.807 randomnum: 106
 End: 115307.801 Start:  115307.201 Theta: 2.024582 Ball Pos X: -0.1546325 Ball Pos Y: -0.2 Ball Pos Z: 0.3170436 Hand Pos X: -0.1704536 Hand Pos Y: -0.2139361 Hand Pos Z: 0.3182001 Head Pos X: -0.005929709 Head Pos Y: -0.01682657 Head Pos Z: -0.03649312 Head Rot X: 0.06390759 Head Rot Y: -0.02895351 Hand Rot Z: -0.003022846; Visible Hand Error: 2.181 randomnum: 139
 End: 115309.470 Start:  115309.096 Theta: 1.413717 Ball Pos X: 0.05518118 Ball Pos Y: -0.2 Ball Pos Z: 0.3484005 Hand Pos X: 0.06043378 Hand Pos Y: -0.2029076 Hand Pos Z: 0.3546976 Head Pos X: -0.01276413 Head Pos Y: -0.01633832 Head Pos Z: -0.03604722 Head Rot X: 0.06169577 Head Rot Y: -0.01813231 Hand Rot Z: 0.009829911; Visible Hand Error: 0.597 randomnum: 108
 End: 115311.225 Start:  115310.752 Theta: 1.623156 Ball Pos X: -0.0184612 Ball Pos Y: -0.2 Ball Pos Z: 0.3522599 Hand Pos X: -0.01123759 Hand Pos Y: -0.2118083 Hand Pos Z: 0.3589939 Head Pos X: -0.01105759 Head Pos Y: -0.01576498 Head Pos Z: -0.03243011 Head Rot X: 0.06205231 Head Rot Y: -0.02733065 Hand Rot Z: 0.01020032; Visible Hand Error: 1.43 randomnum: 176
 End: 115312.937 Start:  115312.479 Theta: 1.27409 Ball Pos X: 0.1031322 Ball Pos Y: -0.2 Ball Pos Z: 0.3373301 Hand Pos X: 0.1007472 Hand Pos Y: -0.231758 Hand Pos Z: 0.341219 Head Pos X: -0.001829623 Head Pos Y: -0.01328686 Head Pos Z: -0.03604394 Head Rot X: 0.04867555 Head Rot Y: -0.01209416 Hand Rot Z: -0.0002515978; Invisible Hand Error: 3.559 randomnum: 51
 End: 115315.374 Start:  115314.831 Theta: 1.623156 Ball Pos X: -0.0184612 Ball Pos Y: -0.2 Ball Pos Z: 0.3522599 Hand Pos X: -0.005226482 Hand Pos Y: -0.2277855 Hand Pos Z: 0.3541335 Head Pos X: -0.006311865 Head Pos Y: -0.01761991 Head Pos Z: -0.03429043 Head Rot X: 0.06964733 Head Rot Y: -0.01843811 Hand Rot Z: -0.004307393; Invisible Hand Error: 3.688 randomnum: 39
 End: 115317.101 Start:  115316.668 Theta: 1.204277 Ball Pos X: 0.1264119 Ball Pos Y: -0.2 Ball Pos Z: 0.3293143 Hand Pos X: 0.1407702 Hand Pos Y: -0.2188747 Hand Pos Z: 0.3316469 Head Pos X: -0.004938275 Head Pos Y: -0.01992393 Head Pos Z: -0.03185993 Head Rot X: 0.07889712 Head Rot Y: -0.004259765 Hand Rot Z: 0.003601115; Invisible Hand Error: 2.44 randomnum: 52
 End: 115319.036 Start:  115318.465 Theta: 1.797689 Ball Pos X: -0.07935001 Ball Pos Y: -0.2 Ball Pos Z: 0.3437025 Hand Pos X: -0.07077446 Hand Pos Y: -0.1984104 Hand Pos Z: 0.3496518 Head Pos X: -0.008057355 Head Pos Y: -0.01940367 Head Pos Z: -0.03011823 Head Rot X: 0.0742644 Head Rot Y: -0.03329805 Hand Rot Z: 0.0009355319; Visible Hand Error: 1.437 randomnum: 178
 End: 115320.887 Start:  115320.387 Theta: 1.48353 Ball Pos X: 0.03074359 Ball Pos Y: -0.2 Ball Pos Z: 0.351401 Hand Pos X: 0.03111738 Hand Pos Y: -0.2324754 Hand Pos Z: 0.3527403 Head Pos X: -0.004544348 Head Pos Y: -0.01778716 Head Pos Z: -0.03131473 Head Rot X: 0.06051772 Head Rot Y: -0.03050962 Hand Rot Z: 0.002647388; Invisible Hand Error: 3.733 randomnum: 64
 End: 115322.656 Start:  115322.168 Theta: 1.518436 Ball Pos X: 0.01846117 Ball Pos Y: -0.2 Ball Pos Z: 0.3522599 Hand Pos X: 0.01911708 Hand Pos Y: -0.2340393 Hand Pos Z: 0.3587231 Head Pos X: -0.002467067 Head Pos Y: -0.01720396 Head Pos Z: -0.03362042 Head Rot X: 0.0593298 Head Rot Y: -0.01510828 Hand Rot Z: -0.01129061; Invisible Hand Error: 3.532 randomnum: 17
 End: 115324.869 Start:  115324.466 Theta: 1.32645 Ball Pos X: 0.08533634 Ball Pos Y: -0.2 Ball Pos Z: 0.3422653 Hand Pos X: 0.09078037 Hand Pos Y: -0.2229393 Hand Pos Z: 0.3536174 Head Pos X: -0.001351863 Head Pos Y: -0.02022383 Head Pos Z: -0.0341146 Head Rot X: 0.07907798 Head Rot Y: 0.001287555 Hand Rot Z: -0.009045428; Invisible Hand Error: 1.889 randomnum: 80
 End: 115327.223 Start:  115326.708 Theta: 1.658063 Ball Pos X: -0.03074362 Ball Pos Y: -0.2 Ball Pos Z: 0.351401 Hand Pos X: -0.02288385 Hand Pos Y: -0.2199099 Hand Pos Z: 0.3531998 Head Pos X: -0.007222264 Head Pos Y: -0.01759434 Head Pos Z: -0.02773321 Head Rot X: 0.07108492 Head Rot Y: -0.03107435 Hand Rot Z: 2.178558E-05; Invisible Hand Error: 2.555 randomnum: 20
 End: 115329.089 Start:  115328.504 Theta: 1.745329 Ball Pos X: -0.06125324 Ball Pos Y: -0.2 Ball Pos Z: 0.3473844 Hand Pos X: -0.06559423 Hand Pos Y: -0.2335947 Hand Pos Z: 0.3499787 Head Pos X: 0.001068294 Head Pos Y: -0.01945484 Head Pos Z: -0.02820277 Head Rot X: 0.07647132 Head Rot Y: -0.02071454 Hand Rot Z: -0.02605062; Invisible Hand Error: 3.751 randomnum: 78
 End: 115330.773 Start:  115330.343 Theta: 1.22173 Ball Pos X: 0.1206453 Ball Pos Y: -0.2 Ball Pos Z: 0.3314703 Hand Pos X: 0.1130473 Hand Pos Y: -0.2302618 Hand Pos Z: 0.339753 Head Pos X: -0.002159209 Head Pos Y: -0.0190402 Head Pos Z: -0.03200924 Head Rot X: 0.0752531 Head Rot Y: -0.004931539 Hand Rot Z: -0.004188843; Invisible Hand Error: 3.471 randomnum: 77
 End: 115332.515 Start:  115332.068 Theta: 1.500983 Ball Pos X: 0.0246061 Ball Pos Y: -0.2 Ball Pos Z: 0.3518841 Hand Pos X: 0.02044086 Hand Pos Y: -0.2260815 Hand Pos Z: 0.3573845 Head Pos X: -0.001600236 Head Pos Y: -0.01899701 Head Pos Z: -0.0292083 Head Rot X: 0.07564813 Head Rot Y: -0.01088018 Hand Rot Z: -0.002613051; Invisible Hand Error: 2.793 randomnum: 49
 End: 115334.255 Start:  115333.726 Theta: 1.413717 Ball Pos X: 0.05518118 Ball Pos Y: -0.2 Ball Pos Z: 0.3484005 Hand Pos X: 0.03812015 Hand Pos Y: -0.2283613 Hand Pos Z: 0.3603671 Head Pos X: -0.003633888 Head Pos Y: -0.01867527 Head Pos Z: -0.03140509 Head Rot X: 0.06823508 Head Rot Y: -0.01747314 Hand Rot Z: 0.0003961283; Invisible Hand Error: 3.683 randomnum: 55
 End: 115335.954 Start:  115335.522 Theta: 1.361357 Ball Pos X: 0.07333945 Ball Pos Y: -0.2 Ball Pos Z: 0.345035 Hand Pos X: 0.1027772 Hand Pos Y: -0.1797505 Hand Pos Z: 0.3372821 Head Pos X: -0.001806825 Head Pos Y: -0.01858819 Head Pos Z: -0.03277481 Head Rot X: 0.07040792 Head Rot Y: -0.01475495 Hand Rot Z: -0.001235147; Visible Hand Error: 5.042 randomnum: 112
 End: 115338.363 Start:  115337.903 Theta: 1.308997 Ball Pos X: 0.0912967 Ball Pos Y: -0.2 Ball Pos Z: 0.3407239 Hand Pos X: 0.1142675 Hand Pos Y: -0.1964411 Hand Pos Z: 0.3412761 Head Pos X: -0.006095947 Head Pos Y: -0.01909482 Head Pos Z: -0.03439778 Head Rot X: 0.07331724 Head Rot Y: -0.003983424 Hand Rot Z: 0.002889186; Visible Hand Error: 3.205 randomnum: 149
 End: 115340.172 Start:  115339.686 Theta: 1.117011 Ball Pos X: 0.1546325 Ball Pos Y: -0.2 Ball Pos Z: 0.3170436 Hand Pos X: 0.15232 Hand Pos Y: -0.202354 Hand Pos Z: 0.3267036 Head Pos X: -0.006721825 Head Pos Y: -0.01737797 Head Pos Z: -0.03675795 Head Rot X: 0.0655523 Head Rot Y: -0.0157136 Hand Rot Z: 0.0006944425; Visible Hand Error: 0.907 randomnum: 117
 End: 115342.358 Start:  115341.871 Theta: 1.343904 Ball Pos X: 0.07934998 Ball Pos Y: -0.2 Ball Pos Z: 0.3437025 Hand Pos X: 0.06861453 Hand Pos Y: -0.2003301 Hand Pos Z: 0.3512388 Head Pos X: 0.006384254 Head Pos Y: -0.0189611 Head Pos Z: -0.03281748 Head Rot X: 0.07170355 Head Rot Y: -0.006522059 Hand Rot Z: -0.01827658; Visible Hand Error: 1.725 randomnum: 155
 End: 115344.252 Start:  115343.598 Theta: 1.902409 Ball Pos X: -0.114842 Ball Pos Y: -0.2 Ball Pos Z: 0.3335254 Hand Pos X: -0.1205802 Hand Pos Y: -0.2341518 Hand Pos Z: 0.3318153 Head Pos X: -0.001755416 Head Pos Y: -0.01944053 Head Pos Z: -0.03025055 Head Rot X: 0.07507952 Head Rot Y: -0.01163073 Hand Rot Z: -0.02669251; Invisible Hand Error: 4.086 randomnum: 69
 End: 115346.159 Start:  115345.520 Theta: 1.919862 Ball Pos X: -0.1206454 Ball Pos Y: -0.2 Ball Pos Z: 0.3314703 Hand Pos X: -0.1256991 Hand Pos Y: -0.216494 Hand Pos Z: 0.3347881 Head Pos X: -0.01203546 Head Pos Y: -0.02065092 Head Pos Z: -0.02900255 Head Rot X: 0.07983916 Head Rot Y: -0.02893858 Hand Rot Z: -0.002019242; Invisible Hand Error: 1.713 randomnum: 98
 End: 115347.942 Start:  115347.399 Theta: 1.692969 Ball Pos X: -0.04298862 Ball Pos Y: -0.2 Ball Pos Z: 0.350114 Hand Pos X: -0.05065526 Hand Pos Y: -0.2397645 Hand Pos Z: 0.3499631 Head Pos X: -0.006274283 Head Pos Y: -0.01972756 Head Pos Z: -0.02935678 Head Rot X: 0.07531976 Head Rot Y: -0.02467006 Hand Rot Z: -0.006930495; Invisible Hand Error: 4.705 randomnum: 19
 End: 115349.724 Start:  115349.209 Theta: 1.850049 Ball Pos X: -0.09722924 Ball Pos Y: -0.2 Ball Pos Z: 0.3390786 Hand Pos X: -0.1066267 Hand Pos Y: -0.1977423 Hand Pos Z: 0.3379525 Head Pos X: -0.007953465 Head Pos Y: -0.01944458 Head Pos Z: -0.03023434 Head Rot X: 0.07458515 Head Rot Y: -0.03120604 Hand Rot Z: -0.001488855; Visible Hand Error: 1.374 randomnum: 147
 End: 115351.451 Start:  115351.020 Theta: 1.099557 Ball Pos X: 0.1601421 Ball Pos Y: -0.2 Ball Pos Z: 0.3142966 Hand Pos X: 0.1700737 Hand Pos Y: -0.2006752 Hand Pos Z: 0.3216752 Head Pos X: -0.01112092 Head Pos Y: -0.01879188 Head Pos Z: -0.0328747 Head Rot X: 0.06926999 Head Rot Y: -0.005158295 Hand Rot Z: 0.001546065; Visible Hand Error: 1.014 randomnum: 182
 End: 115353.274 Start:  115352.677 Theta: 1.954769 Ball Pos X: -0.13214 Ball Pos Y: -0.2 Ball Pos Z: 0.3270579 Hand Pos X: -0.1268222 Hand Pos Y: -0.2193146 Hand Pos Z: 0.3358139 Head Pos X: -0.01314178 Head Pos Y: -0.01729509 Head Pos Z: -0.03240436 Head Rot X: 0.06388204 Head Rot Y: -0.03320017 Hand Rot Z: 0.000885479; Invisible Hand Error: 2.185 randomnum: 60
 End: 115355.001 Start:  115354.569 Theta: 1.047198 Ball Pos X: 0.1763716 Ball Pos Y: -0.2 Ball Pos Z: 0.3054847 Hand Pos X: 0.1771471 Hand Pos Y: -0.198092 Hand Pos Z: 0.3095813 Head Pos X: -0.0112226 Head Pos Y: -0.01771271 Head Pos Z: -0.03384715 Head Rot X: 0.06361149 Head Rot Y: -0.01747883 Hand Rot Z: 0.005509224; Visible Hand Error: 0.542 randomnum: 179
 End: 115356.715 Start:  115356.254 Theta: 1.256637 Ball Pos X: 0.1090037 Ball Pos Y: -0.2 Ball Pos Z: 0.3354788 Hand Pos X: 0.1058958 Hand Pos Y: -0.2090113 Hand Pos Z: 0.3449802 Head Pos X: -0.000744462 Head Pos Y: -0.02425432 Head Pos Z: -0.0289681 Head Rot X: 0.09523441 Head Rot Y: 0.01376825 Hand Rot Z: 0.006373615; Visible Hand Error: 0.968 randomnum: 184
 End: 115358.399 Start:  115357.912 Theta: 1.151917 Ball Pos X: 0.1434736 Ball Pos Y: -0.2 Ball Pos Z: 0.3222471 Hand Pos X: 0.1225924 Hand Pos Y: -0.2151006 Hand Pos Z: 0.3375717 Head Pos X: -0.009075134 Head Pos Y: -0.01910844 Head Pos Z: -0.03195703 Head Rot X: 0.07096913 Head Rot Y: -0.004456329 Hand Rot Z: 0.003861403; Invisible Hand Error: 3.749 randomnum: 97
 End: 115400.112 Start:  115359.681 Theta: 1.117011 Ball Pos X: 0.1546325 Ball Pos Y: -0.2 Ball Pos Z: 0.3170436 Hand Pos X: 0.1546118 Hand Pos Y: -0.1915396 Hand Pos Z: 0.3281904 Head Pos X: -0.009818554 Head Pos Y: -0.01817703 Head Pos Z: -0.03481597 Head Rot X: 0.06596196 Head Rot Y: -0.01214607 Hand Rot Z: 0.002731896; Visible Hand Error: 1.849 randomnum: 152
 End: 115401.823 Start:  115401.351 Theta: 1.169371 Ball Pos X: 0.1378278 Ball Pos Y: -0.2 Ball Pos Z: 0.324702 Hand Pos X: 0.1282408 Hand Pos Y: -0.2232308 Hand Pos Z: 0.3301862 Head Pos X: -0.008240371 Head Pos Y: -0.01840281 Head Pos Z: -0.03478014 Head Rot X: 0.06783807 Head Rot Y: -0.01057638 Hand Rot Z: 0.002869494; Invisible Hand Error: 3.071 randomnum: 50
 End: 115403.605 Start:  115403.148 Theta: 1.134464 Ball Pos X: 0.1490758 Ball Pos Y: -0.2 Ball Pos Z: 0.319694 Hand Pos X: 0.1378767 Hand Pos Y: -0.2276924 Hand Pos Z: 0.333035 Head Pos X: -0.007763088 Head Pos Y: -0.01838362 Head Pos Z: -0.03417563 Head Rot X: 0.0674139 Head Rot Y: -0.0155527 Hand Rot Z: 0.005208472; Invisible Hand Error: 3.475 randomnum: 3
 End: 115405.515 Start:  115404.789 Theta: 1.884956 Ball Pos X: -0.1090037 Ball Pos Y: -0.2 Ball Pos Z: 0.3354788 Hand Pos X: -0.1170506 Hand Pos Y: -0.2324495 Hand Pos Z: 0.3321996 Head Pos X: -0.001426459 Head Pos Y: -0.01927242 Head Pos Z: -0.03002304 Head Rot X: 0.07203479 Head Rot Y: -0.01255821 Hand Rot Z: -0.01036567; Invisible Hand Error: 4.053 randomnum: 18
 End: 115407.226 Start:  115406.739 Theta: 1.343904 Ball Pos X: 0.07934998 Ball Pos Y: -0.2 Ball Pos Z: 0.3437025 Hand Pos X: 0.08491202 Hand Pos Y: -0.205648 Hand Pos Z: 0.3487694 Head Pos X: -0.003349155 Head Pos Y: -0.01713228 Head Pos Z: -0.03645802 Head Rot X: 0.06545851 Head Rot Y: -0.02557168 Hand Rot Z: -0.003336101; Visible Hand Error: 0.646 randomnum: 197
 End: 115409.091 Start:  115408.466 Theta: 1.937315 Ball Pos X: -0.1264119 Ball Pos Y: -0.2 Ball Pos Z: 0.3293143 Hand Pos X: -0.1317056 Hand Pos Y: -0.2178061 Hand Pos Z: 0.3279664 Head Pos X: -0.00907591 Head Pos Y: -0.01964122 Head Pos Z: -0.02918643 Head Rot X: 0.07591381 Head Rot Y: -0.03144067 Hand Rot Z: -0.00207001; Invisible Hand Error: 2.225 randomnum: 89
 End: 115410.735 Start:  115410.359 Theta: 1.134464 Ball Pos X: 0.1490758 Ball Pos Y: -0.2 Ball Pos Z: 0.319694 Hand Pos X: 0.1346537 Hand Pos Y: -0.2285424 Hand Pos Z: 0.3406146 Head Pos X: -0.009389281 Head Pos Y: -0.01926076 Head Pos Z: -0.03260601 Head Rot X: 0.07179809 Head Rot Y: -0.01936741 Hand Rot Z: 0.00902239; Invisible Hand Error: 3.807 randomnum: 54
 End: 115412.489 Start:  115411.947 Theta: 1.815143 Ball Pos X: -0.08533636 Ball Pos Y: -0.2 Ball Pos Z: 0.3422653 Hand Pos X: -0.09573877 Hand Pos Y: -0.1992671 Hand Pos Z: 0.3408908 Head Pos X: -0.01041174 Head Pos Y: -0.01935202 Head Pos Z: -0.02997154 Head Rot X: 0.07334048 Head Rot Y: -0.02946793 Hand Rot Z: 0.00218168; Visible Hand Error: 1.481 randomnum: 132
 End: 115414.271 Start:  115413.813 Theta: 1.570796 Ball Pos X: -1.54189E-08 Ball Pos Y: -0.2 Ball Pos Z: 0.3527433 Hand Pos X: 7.851422E-05 Hand Pos Y: -0.2398014 Hand Pos Z: 0.3592842 Head Pos X: -0.007497431 Head Pos Y: -0.01866859 Head Pos Z: -0.03155625 Head Rot X: 0.06887228 Head Rot Y: -0.02730392 Hand Rot Z: 0.003693057; Invisible Hand Error: 4.168 randomnum: 99
 End: 115415.985 Start:  115415.566 Theta: 1.53589 Ball Pos X: 0.01231056 Ball Pos Y: -0.2 Ball Pos Z: 0.3525285 Hand Pos X: 0.02333295 Hand Pos Y: -0.1880677 Hand Pos Z: 0.353701 Head Pos X: -0.009701938 Head Pos Y: -0.01781046 Head Pos Z: -0.03133404 Head Rot X: 0.06565155 Head Rot Y: -0.0269161 Hand Rot Z: 0.0037759; Visible Hand Error: 2.234 randomnum: 190
 End: 115417.766 Start:  115417.321 Theta: 1.745329 Ball Pos X: -0.06125324 Ball Pos Y: -0.2 Ball Pos Z: 0.3473844 Hand Pos X: -0.07476026 Hand Pos Y: -0.2275234 Hand Pos Z: 0.3499177 Head Pos X: -0.009398312 Head Pos Y: -0.018848 Head Pos Z: -0.03002161 Head Rot X: 0.06776139 Head Rot Y: -0.03306806 Hand Rot Z: 0.00339866; Invisible Hand Error: 3.394 randomnum: 48
 End: 115419.521 Start:  115419.021 Theta: 1.867502 Ball Pos X: -0.1031322 Ball Pos Y: -0.2 Ball Pos Z: 0.3373301 Hand Pos X: -0.1178762 Hand Pos Y: -0.2373235 Hand Pos Z: 0.3341342 Head Pos X: -0.01095784 Head Pos Y: -0.01833934 Head Pos Z: -0.03173053 Head Rot X: 0.06965707 Head Rot Y: -0.02819009 Hand Rot Z: 0.003158876; Invisible Hand Error: 4.737 randomnum: 31
 End: 115421.233 Start:  115420.774 Theta: 1.623156 Ball Pos X: -0.0184612 Ball Pos Y: -0.2 Ball Pos Z: 0.3522599 Hand Pos X: -0.02697611 Hand Pos Y: -0.2176521 Hand Pos Z: 0.3619326 Head Pos X: -0.008522599 Head Pos Y: -0.01522711 Head Pos Z: -0.02792966 Head Rot X: 0.05895212 Head Rot Y: -0.03175855 Hand Rot Z: 0.01518888; Visible Hand Error: 1.773 randomnum: 115
 End: 115422.932 Start:  115422.487 Theta: 1.623156 Ball Pos X: -0.0184612 Ball Pos Y: -0.2 Ball Pos Z: 0.3522599 Hand Pos X: -0.02214747 Hand Pos Y: -0.2238388 Hand Pos Z: 0.352845 Head Pos X: -0.007333189 Head Pos Y: -0.02012134 Head Pos Z: -0.02206361 Head Rot X: 0.07887901 Head Rot Y: -0.0248614 Hand Rot Z: 0.008833777; Invisible Hand Error: 2.833 randomnum: 28
 End: 115424.603 Start:  115424.171 Theta: 1.570796 Ball Pos X: -1.54189E-08 Ball Pos Y: -0.2 Ball Pos Z: 0.3527433 Hand Pos X: -0.003248632 Hand Pos Y: -0.2024013 Hand Pos Z: 0.3594211 Head Pos X: -0.005759776 Head Pos Y: -0.01911861 Head Pos Z: -0.02606112 Head Rot X: 0.07055289 Head Rot Y: -0.020201 Hand Rot Z: 0.004564106; Visible Hand Error: 0.482 randomnum: 114
 End: 115426.317 Start:  115425.926 Theta: 1.570796 Ball Pos X: -1.54189E-08 Ball Pos Y: -0.2 Ball Pos Z: 0.3527433 Hand Pos X: 0.0001490489 Hand Pos Y: -0.2064138 Hand Pos Z: 0.3554364 Head Pos X: -0.006976604 Head Pos Y: -0.01722294 Head Pos Z: -0.02984464 Head Rot X: 0.0642623 Head Rot Y: -0.02815087 Hand Rot Z: 0.00208175; Visible Hand Error: 0.593 randomnum: 146
 End: 115428.753 Start:  115428.183 Theta: 2.059489 Ball Pos X: -0.165603 Ball Pos Y: -0.2 Ball Pos Z: 0.3114538 Hand Pos X: -0.1765229 Hand Pos Y: -0.2342824 Hand Pos Z: 0.306017 Head Pos X: -0.006765128 Head Pos Y: -0.02029023 Head Pos Z: -0.02644861 Head Rot X: 0.07276294 Head Rot Y: -0.02488193 Hand Rot Z: -0.0227554; Invisible Hand Error: 4.339 randomnum: 27
 End: 115430.507 Start:  115430.049 Theta: 1.570796 Ball Pos X: -1.54189E-08 Ball Pos Y: -0.2 Ball Pos Z: 0.3527433 Hand Pos X: 0.001342773 Hand Pos Y: -0.203299 Hand Pos Z: 0.358669 Head Pos X: -0.008298755 Head Pos Y: -0.01724637 Head Pos Z: -0.03121561 Head Rot X: 0.06111591 Head Rot Y: -0.03072724 Hand Rot Z: -0.001868112; Visible Hand Error: 0.188 randomnum: 136
 End: 115432.526 Start:  115431.747 Theta: 1.570796 Ball Pos X: -1.54189E-08 Ball Pos Y: -0.2 Ball Pos Z: 0.3527433 Hand Pos X: 0.006331958 Hand Pos Y: -0.1959944 Hand Pos Z: 0.3532653 Head Pos X: -0.008617013 Head Pos Y: -0.01719582 Head Pos Z: -0.03215688 Head Rot X: 0.06053335 Head Rot Y: -0.03615944 Hand Rot Z: 0.004064819; Visible Hand Error: 1.043 randomnum: 129
 End: 115434.378 Start:  115433.765 Theta: 1.972222 Ball Pos X: -0.1378278 Ball Pos Y: -0.2 Ball Pos Z: 0.324702 Hand Pos X: -0.1475185 Hand Pos Y: -0.1981882 Hand Pos Z: 0.3244029 Head Pos X: -0.01600033 Head Pos Y: -0.01825809 Head Pos Z: -0.03265762 Head Rot X: 0.06468049 Head Rot Y: -0.04944794 Hand Rot Z: 0.01404841; Visible Hand Error: 1.352 randomnum: 102
 End: 115436.021 Start:  115435.491 Theta: 1.762783 Ball Pos X: -0.06730661 Ball Pos Y: -0.2 Ball Pos Z: 0.3462624 Hand Pos X: -0.06859969 Hand Pos Y: -0.2114925 Hand Pos Z: 0.3472118 Head Pos X: -0.00965631 Head Pos Y: -0.0170894 Head Pos Z: -0.0314132 Head Rot X: 0.05835123 Head Rot Y: -0.0473189 Hand Rot Z: 0.002266324; Visible Hand Error: 1.317 randomnum: 180
 End: 115437.762 Start:  115437.317 Theta: 1.27409 Ball Pos X: 0.1031322 Ball Pos Y: -0.2 Ball Pos Z: 0.3373301 Hand Pos X: 0.1086106 Hand Pos Y: -0.2040316 Hand Pos Z: 0.3393155 Head Pos X: -0.01355934 Head Pos Y: -0.01790512 Head Pos Z: -0.03232002 Head Rot X: 0.06224879 Head Rot Y: -0.02890998 Hand Rot Z: 0.009460283; Visible Hand Error: 0.696 randomnum: 191
 End: 115439.473 Start:  115438.918 Theta: 1.954769 Ball Pos X: -0.13214 Ball Pos Y: -0.2 Ball Pos Z: 0.3270579 Hand Pos X: -0.1498089 Hand Pos Y: -0.2084652 Hand Pos Z: 0.3200907 Head Pos X: -0.01280552 Head Pos Y: -0.01750535 Head Pos Z: -0.0311116 Head Rot X: 0.06291301 Head Rot Y: -0.04237778 Hand Rot Z: 0.003434253; Invisible Hand Error: 2.842 randomnum: 41
 End: 115441.117 Start:  115440.714 Theta: 1.361357 Ball Pos X: 0.07333945 Ball Pos Y: -0.2 Ball Pos Z: 0.345035 Hand Pos X: 0.05787582 Hand Pos Y: -0.2269491 Hand Pos Z: 0.3505902 Head Pos X: -0.01014817 Head Pos Y: -0.01738942 Head Pos Z: -0.03355587 Head Rot X: 0.06063682 Head Rot Y: -0.02036141 Hand Rot Z: 0.005038014; Invisible Hand Error: 3.76 randomnum: 94
 End: 115442.801 Start:  115442.356 Theta: 1.064651 Ball Pos X: 0.1710133 Ball Pos Y: -0.2 Ball Pos Z: 0.3085163 Hand Pos X: 0.144113 Hand Pos Y: -0.2284092 Hand Pos Z: 0.3240349 Head Pos X: -0.01407844 Head Pos Y: -0.01876867 Head Pos Z: -0.03072613 Head Rot X: 0.06440723 Head Rot Y: -0.02467951 Hand Rot Z: 0.01059085; Invisible Hand Error: 5.376 randomnum: 29
 End: 115444.973 Start:  115444.528 Theta: 1.361357 Ball Pos X: 0.07333945 Ball Pos Y: -0.2 Ball Pos Z: 0.345035 Hand Pos X: 0.07672133 Hand Pos Y: -0.2051362 Hand Pos Z: 0.3477193 Head Pos X: -0.007044196 Head Pos Y: -0.01888454 Head Pos Z: -0.02750415 Head Rot X: 0.06247251 Head Rot Y: -0.03359441 Hand Rot Z: 0.005387852; Visible Hand Error: 0.55 randomnum: 158
 End: 115446.785 Start:  115446.240 Theta: 1.727876 Ball Pos X: -0.05518121 Ball Pos Y: -0.2 Ball Pos Z: 0.3484005 Hand Pos X: -0.06935169 Hand Pos Y: -0.1978755 Hand Pos Z: 0.34764 Head Pos X: -0.008589178 Head Pos Y: -0.01767802 Head Pos Z: -0.02901316 Head Rot X: 0.05939871 Head Rot Y: -0.03924951 Hand Rot Z: 0.0008560544; Visible Hand Error: 2.025 randomnum: 150
 End: 115448.580 Start:  115447.954 Theta: 1.797689 Ball Pos X: -0.07935001 Ball Pos Y: -0.2 Ball Pos Z: 0.3437025 Hand Pos X: -0.08070757 Hand Pos Y: -0.2170016 Hand Pos Z: 0.3436341 Head Pos X: -0.003230422 Head Pos Y: -0.0169909 Head Pos Z: -0.03113973 Head Rot X: 0.05740339 Head Rot Y: -0.0358827 Hand Rot Z: -0.01061836; Invisible Hand Error: 2.037 randomnum: 72
 End: 115450.349 Start:  115449.778 Theta: 1.954769 Ball Pos X: -0.13214 Ball Pos Y: -0.2 Ball Pos Z: 0.3270579 Hand Pos X: -0.1258311 Hand Pos Y: -0.1968775 Hand Pos Z: 0.3384863 Head Pos X: -0.002966523 Head Pos Y: -0.01755792 Head Pos Z: -0.03075337 Head Rot X: 0.05936489 Head Rot Y: -0.02514637 Hand Rot Z: -0.01513722; Visible Hand Error: 1.698 randomnum: 171
 End: 115452.200 Start:  115451.601 Theta: 1.832596 Ball Pos X: -0.09129673 Ball Pos Y: -0.2 Ball Pos Z: 0.3407239 Hand Pos X: -0.08458178 Hand Pos Y: -0.1970265 Hand Pos Z: 0.3503479 Head Pos X: -0.001829981 Head Pos Y: -0.01644078 Head Pos Z: -0.0345397 Head Rot X: 0.05620972 Head Rot Y: -0.01787249 Hand Rot Z: -0.01081985; Visible Hand Error: 1.531 randomnum: 195
 End: 115453.996 Start:  115453.495 Theta: 1.396263 Ball Pos X: 0.06125321 Ball Pos Y: -0.2 Ball Pos Z: 0.3473844 Hand Pos X: 0.05192565 Hand Pos Y: -0.2196759 Hand Pos Z: 0.3498213 Head Pos X: -0.004980861 Head Pos Y: -0.01626134 Head Pos Z: -0.03545225 Head Rot X: 0.05635726 Head Rot Y: -0.01006044 Hand Rot Z: -0.003354685; Visible Hand Error: 2.656 randomnum: 186
 End: 115455.849 Start:  115455.305 Theta: 1.762783 Ball Pos X: -0.06730661 Ball Pos Y: -0.2 Ball Pos Z: 0.3462624 Hand Pos X: -0.08670665 Hand Pos Y: -0.2216269 Hand Pos Z: 0.3489102 Head Pos X: -0.01009795 Head Pos Y: -0.01675695 Head Pos Z: -0.03293717 Head Rot X: 0.05594357 Head Rot Y: -0.03568094 Hand Rot Z: 0.005678243; Visible Hand Error: 3.298 randomnum: 119
 End: 115457.616 Start:  115457.087 Theta: 1.658063 Ball Pos X: -0.03074362 Ball Pos Y: -0.2 Ball Pos Z: 0.351401 Hand Pos X: -0.0263546 Hand Pos Y: -0.1946137 Hand Pos Z: 0.3547841 Head Pos X: -0.009979696 Head Pos Y: -0.01653564 Head Pos Z: -0.03258324 Head Rot X: 0.05403366 Head Rot Y: -0.03401015 Hand Rot Z: 0.004559813; Visible Hand Error: 1.092 randomnum: 127
 End: 115459.580 Start:  115458.898 Theta: 2.076942 Ball Pos X: -0.1710134 Ball Pos Y: -0.2 Ball Pos Z: 0.3085162 Hand Pos X: -0.1804788 Hand Pos Y: -0.2300656 Hand Pos Z: 0.3048792 Head Pos X: -0.01735815 Head Pos Y: -0.01868796 Head Pos Z: -0.03012931 Head Rot X: 0.06560092 Head Rot Y: -0.05414763 Hand Rot Z: 0.001886524; Invisible Hand Error: 3.715 randomnum: 45
 End: 115501.334 Start:  115500.861 Theta: 1.43117 Ball Pos X: 0.04909239 Ball Pos Y: -0.2 Ball Pos Z: 0.3493105 Hand Pos X: 0.05151339 Hand Pos Y: -0.2044974 Hand Pos Z: 0.3562824 Head Pos X: -0.006370903 Head Pos Y: -0.01813591 Head Pos Z: -0.03018486 Head Rot X: 0.06156186 Head Rot Y: -0.02148049 Hand Rot Z: 0.001508357; Visible Hand Error: 0.204 randomnum: 198
 End: 115503.019 Start:  115502.489 Theta: 1.239184 Ball Pos X: 0.114842 Ball Pos Y: -0.2 Ball Pos Z: 0.3335254 Hand Pos X: 0.09116874 Hand Pos Y: -0.2553918 Hand Pos Z: 0.3393759 Head Pos X: -0.009019018 Head Pos Y: -0.01856273 Head Pos Z: -0.03115714 Head Rot X: 0.06494477 Head Rot Y: -0.0204327 Hand Rot Z: 0.005888105; Invisible Hand Error: 7.263 randomnum: 8
 End: 115504.843 Start:  115504.258 Theta: 1.919862 Ball Pos X: -0.1206454 Ball Pos Y: -0.2 Ball Pos Z: 0.3314703 Hand Pos X: -0.1179529 Hand Pos Y: -0.2058603 Hand Pos Z: 0.3324889 Head Pos X: -0.01068842 Head Pos Y: -0.01760602 Head Pos Z: -0.03256893 Head Rot X: 0.06382984 Head Rot Y: -0.04214258 Hand Rot Z: 0.004129446; Visible Hand Error: 0.819 randomnum: 125
 End: 115506.569 Start:  115506.110 Theta: 1.413717 Ball Pos X: 0.05518118 Ball Pos Y: -0.2 Ball Pos Z: 0.3484005 Hand Pos X: 0.05310141 Hand Pos Y: -0.2041759 Hand Pos Z: 0.3512889 Head Pos X: -0.009270787 Head Pos Y: -0.01756355 Head Pos Z: -0.03306663 Head Rot X: 0.06016747 Head Rot Y: -0.02536729 Hand Rot Z: 0.007364003; Visible Hand Error: 0.483 randomnum: 123
 End: 115508.352 Start:  115507.781 Theta: 2.042035 Ball Pos X: -0.1601422 Ball Pos Y: -0.2 Ball Pos Z: 0.3142966 Hand Pos X: -0.1781655 Hand Pos Y: -0.1978511 Hand Pos Z: 0.3105529 Head Pos X: -0.009519399 Head Pos Y: -0.01811719 Head Pos Z: -0.02960527 Head Rot X: 0.06330851 Head Rot Y: -0.0422147 Hand Rot Z: -0.002195264; Visible Hand Error: 2.559 randomnum: 118
 End: 115510.078 Start:  115509.535 Theta: 1.64061 Ball Pos X: -0.02460613 Ball Pos Y: -0.2 Ball Pos Z: 0.3518841 Hand Pos X: -0.04082388 Hand Pos Y: -0.251876 Hand Pos Z: 0.3568029 Head Pos X: -0.01195654 Head Pos Y: -0.01749456 Head Pos Z: -0.03255391 Head Rot X: 0.06005216 Head Rot Y: -0.04924685 Hand Rot Z: 0.01416548; Invisible Hand Error: 5.891 randomnum: 91
 End: 115511.680 Start:  115511.262 Theta: 1.466077 Ball Pos X: 0.0368717 Ball Pos Y: -0.2 Ball Pos Z: 0.350811 Hand Pos X: 0.05270924 Hand Pos Y: -0.2346068 Hand Pos Z: 0.3521619 Head Pos X: -0.01330131 Head Pos Y: -0.0183529 Head Pos Z: -0.03089201 Head Rot X: 0.06153895 Head Rot Y: -0.03785455 Hand Rot Z: 0.01536377; Invisible Hand Error: 4.385 randomnum: 33
 End: 115513.503 Start:  115512.948 Theta: 2.076942 Ball Pos X: -0.1710134 Ball Pos Y: -0.2 Ball Pos Z: 0.3085162 Hand Pos X: -0.1697479 Hand Pos Y: -0.2489892 Hand Pos Z: 0.3099421 Head Pos X: -0.01685953 Head Pos Y: -0.01962516 Head Pos Z: -0.02792048 Head Rot X: 0.06677408 Head Rot Y: -0.06665285 Hand Rot Z: 0.01320806; Invisible Hand Error: 5.621 randomnum: 22
 End: 115515.327 Start:  115514.826 Theta: 1.099557 Ball Pos X: 0.1601421 Ball Pos Y: -0.2 Ball Pos Z: 0.3142966 Hand Pos X: 0.1382842 Hand Pos Y: -0.2101014 Hand Pos Z: 0.3277918 Head Pos X: -0.01492405 Head Pos Y: -0.01950639 Head Pos Z: -0.03070593 Head Rot X: 0.06852973 Head Rot Y: -0.02262169 Hand Rot Z: 0.01381024; Invisible Hand Error: 3.712 randomnum: 37
 End: 115517.694 Start:  115517.123 Theta: 1.466077 Ball Pos X: 0.0368717 Ball Pos Y: -0.2 Ball Pos Z: 0.350811 Hand Pos X: 0.03623839 Hand Pos Y: -0.1786193 Hand Pos Z: 0.3566498 Head Pos X: 0.0005483925 Head Pos Y: -0.02789474 Head Pos Z: -0.02539384 Head Rot X: 0.1172736 Head Rot Y: 0.01610065 Hand Rot Z: 0.005210113; Visible Hand Error: 3.072 randomnum: 151
 End: 115519.309 Start:  115518.836 Theta: 1.396263 Ball Pos X: 0.06125321 Ball Pos Y: -0.2 Ball Pos Z: 0.3473844 Hand Pos X: 0.064358 Hand Pos Y: -0.1879389 Hand Pos Z: 0.3546897 Head Pos X: -0.005522938 Head Pos Y: -0.02631927 Head Pos Z: -0.02672952 Head Rot X: 0.1094838 Head Rot Y: 0.005202462 Hand Rot Z: 0.01081133; Visible Hand Error: 2.032 randomnum: 200
 End: 115520.966 Start:  115520.437 Theta: 1.48353 Ball Pos X: 0.03074359 Ball Pos Y: -0.2 Ball Pos Z: 0.351401 Hand Pos X: 0.02453449 Hand Pos Y: -0.1957481 Hand Pos Z: 0.3610907 Head Pos X: -0.0003654957 Head Pos Y: -0.02673951 Head Pos Z: -0.02726388 Head Rot X: 0.1119475 Head Rot Y: 0.02210736 Hand Rot Z: -0.003553244; Visible Hand Error: 1.503 randomnum: 174
 End: 115522.498 Start:  115522.066 Theta: 1.500983 Ball Pos X: 0.0246061 Ball Pos Y: -0.2 Ball Pos Z: 0.3518841 Hand Pos X: 0.02238771 Hand Pos Y: -0.2034208 Hand Pos Z: 0.3597625 Head Pos X: -0.00482899 Head Pos Y: -0.02481431 Head Pos Z: -0.02742928 Head Rot X: 0.1014763 Head Rot Y: 0.01387354 Hand Rot Z: 0.005348021; Visible Hand Error: 0.399 randomnum: 189
 End: 115524.210 Start:  115523.709 Theta: 1.082104 Ball Pos X: 0.1656029 Ball Pos Y: -0.2 Ball Pos Z: 0.3114539 Hand Pos X: 0.1481902 Hand Pos Y: -0.2121506 Hand Pos Z: 0.3217659 Head Pos X: -0.01081094 Head Pos Y: -0.02559119 Head Pos Z: -0.02750397 Head Rot X: 0.1027284 Head Rot Y: 0.01877684 Hand Rot Z: 0.01407481; Invisible Hand Error: 3.138 randomnum: 4
 End: 115526.425 Start:  115525.896 Theta: 1.448623 Ball Pos X: 0.04298859 Ball Pos Y: -0.2 Ball Pos Z: 0.350114 Hand Pos X: 0.0424374 Hand Pos Y: -0.2031088 Hand Pos Z: 0.3575389 Head Pos X: -0.003392428 Head Pos Y: -0.02327228 Head Pos Z: -0.02809703 Head Rot X: 0.09211844 Head Rot Y: 0.005762331 Hand Rot Z: 0.00326108; Visible Hand Error: 0.237 randomnum: 162
 End: 115528.165 Start:  115527.607 Theta: 1.48353 Ball Pos X: 0.03074359 Ball Pos Y: -0.2 Ball Pos Z: 0.351401 Hand Pos X: 0.02833548 Hand Pos Y: -0.1951703 Hand Pos Z: 0.3566045 Head Pos X: -0.003174901 Head Pos Y: -0.02413559 Head Pos Z: -0.0273366 Head Rot X: 0.09656285 Head Rot Y: 0.01497352 Hand Rot Z: 0.006188465; Invisible Hand Error: 1.018 randomnum: 6
 End: 115529.920 Start:  115529.348 Theta: 1.361357 Ball Pos X: 0.07333945 Ball Pos Y: -0.2 Ball Pos Z: 0.345035 Hand Pos X: 0.05750694 Hand Pos Y: -0.210315 Hand Pos Z: 0.3515844 Head Pos X: -0.001718014 Head Pos Y: -0.02517626 Head Pos Z: -0.02819473 Head Rot X: 0.09989139 Head Rot Y: 0.02102657 Hand Rot Z: -0.0004191526; Invisible Hand Error: 2.551 randomnum: 70
 End: 115531.688 Start:  115531.146 Theta: 1.047198 Ball Pos X: 0.1763716 Ball Pos Y: -0.2 Ball Pos Z: 0.3054847 Hand Pos X: 0.1808724 Hand Pos Y: -0.1925282 Hand Pos Z: 0.3060819 Head Pos X: -0.005763025 Head Pos Y: -0.02540177 Head Pos Z: -0.02767539 Head Rot X: 0.09929326 Head Rot Y: 0.02370801 Hand Rot Z: 0.006555585; Visible Hand Error: 1.226 randomnum: 107
 End: 115533.358 Start:  115532.773 Theta: 1.48353 Ball Pos X: 0.03074359 Ball Pos Y: -0.2 Ball Pos Z: 0.351401 Hand Pos X: 0.02401134 Hand Pos Y: -0.2043355 Hand Pos Z: 0.352571 Head Pos X: -0.002449781 Head Pos Y: -0.0237374 Head Pos Z: -0.02839369 Head Rot X: 0.0939527 Head Rot Y: 0.01473215 Hand Rot Z: 0.002970524; Invisible Hand Error: 1.074 randomnum: 62
 End: 115535.043 Start:  115534.500 Theta: 1.204277 Ball Pos X: 0.1264119 Ball Pos Y: -0.2 Ball Pos Z: 0.3293143 Hand Pos X: 0.08452754 Hand Pos Y: -0.2193015 Hand Pos Z: 0.3430491 Head Pos X: -0.004422515 Head Pos Y: -0.02400953 Head Pos Z: -0.02838445 Head Rot X: 0.0940125 Head Rot Y: 0.01714272 Hand Rot Z: 0.006420863; Invisible Hand Error: 6.561 randomnum: 42
 End: 115536.797 Start:  115536.268 Theta: 1.396263 Ball Pos X: 0.06125321 Ball Pos Y: -0.2 Ball Pos Z: 0.3473844 Hand Pos X: 0.04004377 Hand Pos Y: -0.2129465 Hand Pos Z: 0.3524958 Head Pos X: -0.004334211 Head Pos Y: -0.02387783 Head Pos Z: -0.02874881 Head Rot X: 0.09426522 Head Rot Y: 0.01370531 Hand Rot Z: 0.007419597; Invisible Hand Error: 3.355 randomnum: 24
 End: 115539.206 Start:  115538.607 Theta: 1.727876 Ball Pos X: -0.05518121 Ball Pos Y: -0.2 Ball Pos Z: 0.3484005 Hand Pos X: -0.08511025 Hand Pos Y: -0.2153756 Hand Pos Z: 0.3479286 Head Pos X: -0.0005900562 Head Pos Y: -0.02304333 Head Pos Z: -0.02610278 Head Rot X: 0.0881197 Head Rot Y: 0.02211761 Hand Rot Z: -0.005542467; Invisible Hand Error: 4.352 randomnum: 66
 End: 115541.087 Start:  115540.251 Theta: 2.007129 Ball Pos X: -0.1490758 Ball Pos Y: -0.2 Ball Pos Z: 0.319694 Hand Pos X: -0.1609368 Hand Pos Y: -0.2139014 Hand Pos Z: 0.3135943 Head Pos X: -0.001275868 Head Pos Y: -0.02249748 Head Pos Z: -0.02234536 Head Rot X: 0.09005672 Head Rot Y: 0.01062278 Hand Rot Z: 0.001043931; Invisible Hand Error: 2.526 randomnum: 74
 End: 115542.897 Start:  115542.383 Theta: 1.082104 Ball Pos X: 0.1656029 Ball Pos Y: -0.2 Ball Pos Z: 0.3114539 Hand Pos X: 0.1680633 Hand Pos Y: -0.198511 Hand Pos Z: 0.313244 Head Pos X: -0.004810721 Head Pos Y: -0.02310044 Head Pos Z: -0.02885449 Head Rot X: 0.08915544 Head Rot Y: 0.02577108 Hand Rot Z: 0.005075682; Visible Hand Error: 0.416 randomnum: 116
 End: 115544.636 Start:  115544.053 Theta: 1.605703 Ball Pos X: -0.01231059 Ball Pos Y: -0.2 Ball Pos Z: 0.3525285 Hand Pos X: -0.01443493 Hand Pos Y: -0.1999049 Hand Pos Z: 0.3527238 Head Pos X: -0.009677024 Head Pos Y: -0.02285665 Head Pos Z: -0.026604 Head Rot X: 0.08787588 Head Rot Y: -0.003891453 Hand Rot Z: 0.009906926; Visible Hand Error: 0.301 randomnum: 188
 End: 115546.293 Start:  115545.723 Theta: 1.082104 Ball Pos X: 0.1656029 Ball Pos Y: -0.2 Ball Pos Z: 0.3114539 Hand Pos X: 0.1563832 Hand Pos Y: -0.2238632 Hand Pos Z: 0.3251817 Head Pos X: -0.003995657 Head Pos Y: -0.0228954 Head Pos Z: -0.02933359 Head Rot X: 0.086457 Head Rot Y: 0.01248206 Hand Rot Z: 0.002257545; Invisible Hand Error: 3.015 randomnum: 34
 End: 115548.507 Start:  115547.951 Theta: 1.797689 Ball Pos X: -0.07935001 Ball Pos Y: -0.2 Ball Pos Z: 0.3437025 Hand Pos X: -0.07292171 Hand Pos Y: -0.1990394 Hand Pos Z: 0.3452169 Head Pos X: -0.002357602 Head Pos Y: -0.02116507 Head Pos Z: -0.02926016 Head Rot X: 0.08257901 Head Rot Y: 0.002175131 Hand Rot Z: -0.005852162; Visible Hand Error: 0.942 randomnum: 126
 End: 115550.192 Start:  115549.635 Theta: 1.500983 Ball Pos X: 0.0246061 Ball Pos Y: -0.2 Ball Pos Z: 0.3518841 Hand Pos X: 0.0193423 Hand Pos Y: -0.1993996 Hand Pos Z: 0.3565524 Head Pos X: -0.001412631 Head Pos Y: -0.02027059 Head Pos Z: -0.02947474 Head Rot X: 0.07780333 Head Rot Y: 0.005074729 Hand Rot Z: -0.004967552; Invisible Hand Error: 0.864 randomnum: 44
 End: 115552.058 Start:  115551.376 Theta: 1.989675 Ball Pos X: -0.1434737 Ball Pos Y: -0.2 Ball Pos Z: 0.3222471 Hand Pos X: -0.1361627 Hand Pos Y: -0.1878649 Hand Pos Z: 0.3291102 Head Pos X: -0.007237047 Head Pos Y: -0.02163696 Head Pos Z: -0.02750289 Head Rot X: 0.08274818 Head Rot Y: 0.005894832 Hand Rot Z: 0.005832754; Visible Hand Error: 2.196 randomnum: 177
 End: 115554.161 Start:  115553.241 Theta: 1.692969 Ball Pos X: -0.04298862 Ball Pos Y: -0.2 Ball Pos Z: 0.350114 Hand Pos X: -0.05779143 Hand Pos Y: -0.2556477 Hand Pos Z: 0.3463442 Head Pos X: -0.004008292 Head Pos Y: -0.01859111 Head Pos Z: -0.03242409 Head Rot X: 0.06485894 Head Rot Y: -0.004549819 Hand Rot Z: 0.008423212; Invisible Hand Error: 6.828 randomnum: 7
 End: 115556.012 Start:  115555.427 Theta: 1.239184 Ball Pos X: 0.114842 Ball Pos Y: -0.2 Ball Pos Z: 0.3335254 Hand Pos X: 0.09207848 Hand Pos Y: -0.2287529 Hand Pos Z: 0.3446905 Head Pos X: -0.002740711 Head Pos Y: -0.02008206 Head Pos Z: -0.0321312 Head Rot X: 0.07249229 Head Rot Y: 0.008101762 Hand Rot Z: 0.002857096; Invisible Hand Error: 4.656 randomnum: 46
 End: 115557.725 Start:  115557.293 Theta: 1.308997 Ball Pos X: 0.0912967 Ball Pos Y: -0.2 Ball Pos Z: 0.3407239 Hand Pos X: 0.1009251 Hand Pos Y: -0.1964552 Hand Pos Z: 0.341426 Head Pos X: -0.004526347 Head Pos Y: -0.02020794 Head Pos Z: -0.03102434 Head Rot X: 0.07410932 Head Rot Y: 0.0040728 Hand Rot Z: 0.003637875; Visible Hand Error: 1.442 randomnum: 141
 End: 115559.480 Start:  115558.896 Theta: 1.727876 Ball Pos X: -0.05518121 Ball Pos Y: -0.2 Ball Pos Z: 0.3484005 Hand Pos X: -0.06522842 Hand Pos Y: -0.2223914 Hand Pos Z: 0.3487995 Head Pos X: -0.007181168 Head Pos Y: -0.01993424 Head Pos Z: -0.03018242 Head Rot X: 0.07230058 Head Rot Y: -0.005578488 Hand Rot Z: 0.004677042; Invisible Hand Error: 2.871 randomnum: 85
 End: 115601.191 Start:  115600.677 Theta: 1.605703 Ball Pos X: -0.01231059 Ball Pos Y: -0.2 Ball Pos Z: 0.3525285 Hand Pos X: -0.02784292 Hand Pos Y: -0.2198304 Hand Pos Z: 0.3517938 Head Pos X: -0.002135991 Head Pos Y: -0.01917407 Head Pos Z: -0.02874619 Head Rot X: 0.06689541 Head Rot Y: -0.008455428 Hand Rot Z: -0.002426371; Invisible Hand Error: 3.212 randomnum: 53
 End: 115602.904 Start:  115602.389 Theta: 1.605703 Ball Pos X: -0.01231059 Ball Pos Y: -0.2 Ball Pos Z: 0.3525285 Hand Pos X: -0.003157206 Hand Pos Y: -0.201608 Hand Pos Z: 0.355925 Head Pos X: -0.002729893 Head Pos Y: -0.01857153 Head Pos Z: -0.02995265 Head Rot X: 0.06256695 Head Rot Y: -0.007017788 Hand Rot Z: 0.001825623; Visible Hand Error: 1.298 randomnum: 167
 End: 115605.315 Start:  115604.631 Theta: 1.500983 Ball Pos X: 0.0246061 Ball Pos Y: -0.2 Ball Pos Z: 0.3518841 Hand Pos X: 0.01564299 Hand Pos Y: -0.2426735 Hand Pos Z: 0.3509346 Head Pos X: -0.003138602 Head Pos Y: -0.01976702 Head Pos Z: -0.02935368 Head Rot X: 0.06804497 Head Rot Y: -0.003568812 Hand Rot Z: 0.006066906; Invisible Hand Error: 5.231 randomnum: 95
 End: 115607.026 Start:  115606.539 Theta: 1.396263 Ball Pos X: 0.06125321 Ball Pos Y: -0.2 Ball Pos Z: 0.3473844 Hand Pos X: 0.06757356 Hand Pos Y: -0.1919846 Hand Pos Z: 0.3510426 Head Pos X: -0.003119349 Head Pos Y: -0.01925972 Head Pos Z: -0.03135955 Head Rot X: 0.06666755 Head Rot Y: -0.005111446 Hand Rot Z: 0.003776332; Visible Hand Error: 1.531 randomnum: 166
 End: 115608.739 Start:  115608.252 Theta: 1.239184 Ball Pos X: 0.114842 Ball Pos Y: -0.2 Ball Pos Z: 0.3335254 Hand Pos X: 0.09560736 Hand Pos Y: -0.231756 Hand Pos Z: 0.3404478 Head Pos X: -0.006993025 Head Pos Y: -0.02020952 Head Pos Z: -0.03063136 Head Rot X: 0.07075253 Head Rot Y: -0.004042253 Hand Rot Z: 0.007665732; Invisible Hand Error: 4.647 randomnum: 43
 End: 115610.702 Start:  115609.936 Theta: 2.059489 Ball Pos X: -0.165603 Ball Pos Y: -0.2 Ball Pos Z: 0.3114538 Hand Pos X: -0.1728352 Hand Pos Y: -0.2391369 Hand Pos Z: 0.3051537 Head Pos X: -0.005593747 Head Pos Y: -0.0202325 Head Pos Z: -0.02857041 Head Rot X: 0.07151178 Head Rot Y: -0.02206721 Hand Rot Z: 0.008256315; Invisible Hand Error: 4.911 randomnum: 38
 End: 115612.512 Start:  115612.025 Theta: 1.466077 Ball Pos X: 0.0368717 Ball Pos Y: -0.2 Ball Pos Z: 0.350811 Hand Pos X: 0.02684544 Hand Pos Y: -0.2259771 Hand Pos Z: 0.3577553 Head Pos X: 0.001022607 Head Pos Y: -0.02011973 Head Pos Z: -0.02932119 Head Rot X: 0.07005661 Head Rot Y: 0.008048147 Hand Rot Z: -0.005248252; Invisible Hand Error: 3.032 randomnum: 59
 End: 115614.197 Start:  115613.723 Theta: 1.064651 Ball Pos X: 0.1710133 Ball Pos Y: -0.2 Ball Pos Z: 0.3085163 Hand Pos X: 0.1468182 Hand Pos Y: -0.2098738 Hand Pos Z: 0.3242285 Head Pos X: -0.006708145 Head Pos Y: -0.02207166 Head Pos Z: -0.02807069 Head Rot X: 0.0770775 Head Rot Y: 0.001298939 Hand Rot Z: 0.005182423; Invisible Hand Error: 4.131 randomnum: 75
 End: 115616.216 Start:  115615.716 Theta: 1.43117 Ball Pos X: 0.04909239 Ball Pos Y: -0.2 Ball Pos Z: 0.3493105 Hand Pos X: 0.0490264 Hand Pos Y: -0.2043359 Hand Pos Z: 0.3553827 Head Pos X: -0.004052877 Head Pos Y: -0.01994598 Head Pos Z: -0.02965569 Head Rot X: 0.06810344 Head Rot Y: -0.001995571 Hand Rot Z: 0.001289794; Visible Hand Error: 0.169 randomnum: 173
 End: 115618.067 Start:  115617.468 Theta: 1.867502 Ball Pos X: -0.1031322 Ball Pos Y: -0.2 Ball Pos Z: 0.3373301 Hand Pos X: -0.1099957 Hand Pos Y: -0.1872164 Hand Pos Z: 0.3426213 Head Pos X: -0.004316478 Head Pos Y: -0.02863127 Head Pos Z: -0.02213383 Head Rot X: 0.1197875 Head Rot Y: 0.009918788 Hand Rot Z: -0.005047751; Visible Hand Error: 2.182 randomnum: 109
 End: 115619.697 Start:  115619.209 Theta: 1.082104 Ball Pos X: 0.1656029 Ball Pos Y: -0.2 Ball Pos Z: 0.3114539 Hand Pos X: 0.1663314 Hand Pos Y: -0.1959187 Hand Pos Z: 0.3259006 Head Pos X: 0.005009204 Head Pos Y: -0.02494037 Head Pos Z: -0.02887875 Head Rot X: 0.09553575 Head Rot Y: 0.03618315 Hand Rot Z: -0.01175389; Visible Hand Error: 1.621 randomnum: 161
 End: 115621.367 Start:  115620.797 Theta: 1.727876 Ball Pos X: -0.05518121 Ball Pos Y: -0.2 Ball Pos Z: 0.3484005 Hand Pos X: -0.05713391 Hand Pos Y: -0.1923099 Hand Pos Z: 0.3510451 Head Pos X: -0.0007836521 Head Pos Y: -0.02274448 Head Pos Z: -0.02941316 Head Rot X: 0.08681769 Head Rot Y: 0.001176004 Hand Rot Z: -0.007988323; Visible Hand Error: 1.172 randomnum: 196
 End: 115623.233 Start:  115622.649 Theta: 1.832596 Ball Pos X: -0.09129673 Ball Pos Y: -0.2 Ball Pos Z: 0.3407239 Hand Pos X: -0.1005953 Hand Pos Y: -0.2237164 Hand Pos Z: 0.3453996 Head Pos X: -0.001038044 Head Pos Y: -0.02085072 Head Pos Z: -0.0305407 Head Rot X: 0.07617635 Head Rot Y: -0.0008036822 Hand Rot Z: -0.006383169; Invisible Hand Error: 2.556 randomnum: 86
 End: 115625.029 Start:  115624.487 Theta: 1.186824 Ball Pos X: 0.13214 Ball Pos Y: -0.2 Ball Pos Z: 0.3270579 Hand Pos X: 0.1173801 Hand Pos Y: -0.2396219 Hand Pos Z: 0.334181 Head Pos X: -0.004142254 Head Pos Y: -0.02202618 Head Pos Z: -0.03183806 Head Rot X: 0.08011697 Head Rot Y: 0.0153071 Hand Rot Z: 0.001220134; Invisible Hand Error: 5.054 randomnum: 100
 End: 115626.630 Start:  115626.186 Theta: 1.308997 Ball Pos X: 0.0912967 Ball Pos Y: -0.2 Ball Pos Z: 0.3407239 Hand Pos X: 0.07136284 Hand Pos Y: -0.2192917 Hand Pos Z: 0.3458688 Head Pos X: -0.00339836 Head Pos Y: -0.02166867 Head Pos Z: -0.02959865 Head Rot X: 0.07857585 Head Rot Y: -0.001616484 Hand Rot Z: 0.002811003; Invisible Hand Error: 3.671 randomnum: 61
 End: 115628.426 Start:  115627.856 Theta: 1.902409 Ball Pos X: -0.114842 Ball Pos Y: -0.2 Ball Pos Z: 0.3335254 Hand Pos X: -0.1211643 Hand Pos Y: -0.2342025 Hand Pos Z: 0.3295876 Head Pos X: -0.005797924 Head Pos Y: -0.02145129 Head Pos Z: -0.02994007 Head Rot X: 0.07876924 Head Rot Y: -0.0009070966 Hand Rot Z: -0.001582416; Invisible Hand Error: 4.27 randomnum: 21
 End: 115630.208 Start:  115629.653 Theta: 1.815143 Ball Pos X: -0.08533636 Ball Pos Y: -0.2 Ball Pos Z: 0.3422653 Hand Pos X: -0.07689194 Hand Pos Y: -0.2048659 Hand Pos Z: 0.3473853 Head Pos X: -0.0004067421 Head Pos Y: -0.0195387 Head Pos Z: -0.02955931 Head Rot X: 0.06663229 Head Rot Y: 0.02730982 Hand Rot Z: -0.01848785; Visible Hand Error: 1.373 randomnum: 124
 End: 115631.907 Start:  115631.422 Theta: 1.605703 Ball Pos X: -0.01231059 Ball Pos Y: -0.2 Ball Pos Z: 0.3525285 Hand Pos X: -0.007188112 Hand Pos Y: -0.2023275 Hand Pos Z: 0.3590184 Head Pos X: -0.0009593377 Head Pos Y: -0.01829433 Head Pos Z: -0.03254938 Head Rot X: 0.05799347 Head Rot Y: 0.006618703 Hand Rot Z: -0.01036633; Visible Hand Error: 0.758 randomnum: 165
 End: 115633.592 Start:  115633.091 Theta: 1.570796 Ball Pos X: -1.54189E-08 Ball Pos Y: -0.2 Ball Pos Z: 0.3527433 Hand Pos X: 0.0006049722 Hand Pos Y: -0.2033088 Hand Pos Z: 0.360306 Head Pos X: -0.003481477 Head Pos Y: -0.01948148 Head Pos Z: -0.03160596 Head Rot X: 0.06772802 Head Rot Y: 0.005383482 Hand Rot Z: -0.005352009; Visible Hand Error: 0.145 randomnum: 128
 End: 115635.361 Start:  115634.888 Theta: 1.27409 Ball Pos X: 0.1031322 Ball Pos Y: -0.2 Ball Pos Z: 0.3373301 Hand Pos X: 0.1083069 Hand Pos Y: -0.194075 Hand Pos Z: 0.3385598 Head Pos X: -0.008615196 Head Pos Y: -0.02033386 Head Pos Z: -0.03108692 Head Rot X: 0.07106677 Head Rot Y: 0.003184319 Hand Rot Z: 0.01535269; Visible Hand Error: 1.123 randomnum: 175
 End: 115637.338 Start:  115636.628 Theta: 1.972222 Ball Pos X: -0.1378278 Ball Pos Y: -0.2 Ball Pos Z: 0.324702 Hand Pos X: -0.150752 Hand Pos Y: -0.2420021 Hand Pos Z: 0.3176618 Head Pos X: -0.008423389 Head Pos Y: -0.0211094 Head Pos Z: -0.02935624 Head Rot X: 0.07870763 Head Rot Y: -0.00182674 Hand Rot Z: 0.01792433; Visible Hand Error: 5.38 randomnum: 122
 End: 115638.898 Start:  115638.438 Theta: 1.553343 Ball Pos X: 0.006156212 Ball Pos Y: -0.2 Ball Pos Z: 0.3526896 Hand Pos X: 0.01067899 Hand Pos Y: -0.2377927 Hand Pos Z: 0.3525468 Head Pos X: -0.004353969 Head Pos Y: -0.0178293 Head Pos Z: -0.03774661 Head Rot X: 0.05930923 Head Rot Y: 0.0007304279 Hand Rot Z: 0.004074473; Invisible Hand Error: 4.479 randomnum: 10
 End: 115640.681 Start:  115640.165 Theta: 1.692969 Ball Pos X: -0.04298862 Ball Pos Y: -0.2 Ball Pos Z: 0.350114 Hand Pos X: -0.05392396 Hand Pos Y: -0.2929315 Hand Pos Z: 0.343434 Head Pos X: -0.01141727 Head Pos Y: -0.0233081 Head Pos Z: -0.0227381 Head Rot X: 0.07813277 Head Rot Y: -0.01552382 Hand Rot Z: 0.007877926; Invisible Hand Error: 10.682 randomnum: 14
 End: 115642.518 Start:  115641.864 Theta: 1.867502 Ball Pos X: -0.1031322 Ball Pos Y: -0.2 Ball Pos Z: 0.3373301 Hand Pos X: -0.1094874 Hand Pos Y: -0.2291557 Hand Pos Z: 0.3416777 Head Pos X: -0.007839142 Head Pos Y: -0.02011976 Head Pos Z: -0.02707958 Head Rot X: 0.06762091 Head Rot Y: -0.01526504 Hand Rot Z: -0.001204285; Invisible Hand Error: 3.084 randomnum: 5
 End: 115644.397 Start:  115643.729 Theta: 1.902409 Ball Pos X: -0.114842 Ball Pos Y: -0.2 Ball Pos Z: 0.3335254 Hand Pos X: -0.1246586 Hand Pos Y: -0.2309854 Hand Pos Z: 0.3400664 Head Pos X: -0.01204547 Head Pos Y: -0.02085975 Head Pos Z: -0.02719814 Head Rot X: 0.07254605 Head Rot Y: -0.02316674 Hand Rot Z: 0.003697369; Invisible Hand Error: 3.129 randomnum: 30
 End: 115646.333 Start:  115645.762 Theta: 1.047198 Ball Pos X: 0.1763716 Ball Pos Y: -0.2 Ball Pos Z: 0.3054847 Hand Pos X: 0.1891071 Hand Pos Y: -0.2113973 Hand Pos Z: 0.2990171 Head Pos X: -0.002428948 Head Pos Y: -0.02221292 Head Pos Z: -0.02988553 Head Rot X: 0.079188 Head Rot Y: 0.04930773 Hand Rot Z: 0.003672088; Invisible Hand Error: 2.386 randomnum: 82
 End: 115648.073 Start:  115647.615 Theta: 1.343904 Ball Pos X: 0.07934998 Ball Pos Y: -0.2 Ball Pos Z: 0.3437025 Hand Pos X: 0.06248405 Hand Pos Y: -0.2089135 Hand Pos Z: 0.3507394 Head Pos X: -0.008185863 Head Pos Y: -0.02405733 Head Pos Z: -0.02473605 Head Rot X: 0.08557976 Head Rot Y: 0.004637408 Hand Rot Z: 0.00632833; Invisible Hand Error: 2.646 randomnum: 26
 End: 115650.121 Start:  115649.480 Theta: 1.850049 Ball Pos X: -0.09722924 Ball Pos Y: -0.2 Ball Pos Z: 0.3390786 Hand Pos X: -0.08640781 Hand Pos Y: -0.1975379 Hand Pos Z: 0.3480186 Head Pos X: -0.006696493 Head Pos Y: -0.02446765 Head Pos Z: -0.02557254 Head Rot X: 0.09171053 Head Rot Y: -0.01161599 Hand Rot Z: 0.003392015; Invisible Hand Error: 1.928 randomnum: 71
 End: 115651.944 Start:  115651.443 Theta: 1.58825 Ball Pos X: -0.006156242 Ball Pos Y: -0.2 Ball Pos Z: 0.3526896 Hand Pos X: -0.01920107 Hand Pos Y: -0.2332784 Hand Pos Z: 0.3596604 Head Pos X: -0.008354962 Head Pos Y: -0.02319866 Head Pos Z: -0.02626932 Head Rot X: 0.08639129 Head Rot Y: -0.01577872 Hand Rot Z: 0.006350909; Invisible Hand Error: 3.808 randomnum: 79
 End: 115653.923 Start:  115653.295 Theta: 2.042035 Ball Pos X: -0.1601422 Ball Pos Y: -0.2 Ball Pos Z: 0.3142966 Hand Pos X: -0.1680986 Hand Pos Y: -0.1907409 Hand Pos Z: 0.3133911 Head Pos X: -0.009578794 Head Pos Y: -0.02416101 Head Pos Z: -0.02495396 Head Rot X: 0.08873449 Head Rot Y: -0.02047248 Hand Rot Z: 0.01826513; Visible Hand Error: 1.712 randomnum: 194
 End: 115655.773 Start:  115655.188 Theta: 1.623156 Ball Pos X: -0.0184612 Ball Pos Y: -0.2 Ball Pos Z: 0.3522599 Hand Pos X: -0.01968809 Hand Pos Y: -0.197596 Hand Pos Z: 0.3537242 Head Pos X: -0.006179333 Head Pos Y: -0.02240846 Head Pos Z: -0.0260675 Head Rot X: 0.0794633 Head Rot Y: -0.01493683 Hand Rot Z: 0.01138746; Visible Hand Error: 0.433 randomnum: 104
 End: 115657.597 Start:  115657.083 Theta: 1.27409 Ball Pos X: 0.1031322 Ball Pos Y: -0.2 Ball Pos Z: 0.3373301 Hand Pos X: 0.09920204 Hand Pos Y: -0.2028938 Hand Pos Z: 0.3434816 Head Pos X: -0.005344511 Head Pos Y: -0.02308711 Head Pos Z: -0.02836376 Head Rot X: 0.08402799 Head Rot Y: 0.001905352 Hand Rot Z: 0.007639173; Invisible Hand Error: 0.775 randomnum: 12
 End: 115659.435 Start:  115658.976 Theta: 1.22173 Ball Pos X: 0.1206453 Ball Pos Y: -0.2 Ball Pos Z: 0.3314703 Hand Pos X: 0.1267339 Hand Pos Y: -0.2145029 Hand Pos Z: 0.3443754 Head Pos X: -0.009153515 Head Pos Y: -0.02427351 Head Pos Z: -0.0256604 Head Rot X: 0.08615454 Head Rot Y: -0.005940914 Hand Rot Z: 0.01567893; Visible Hand Error: 0.776 randomnum: 143
 End: 115701.593 Start:  115701.162 Theta: 1.291544 Ball Pos X: 0.09722921 Ball Pos Y: -0.2 Ball Pos Z: 0.3390786 Hand Pos X: 0.09934585 Hand Pos Y: -0.2094157 Hand Pos Z: 0.3438669 Head Pos X: -0.004255175 Head Pos Y: -0.02398184 Head Pos Z: -0.02469027 Head Rot X: 0.08724426 Head Rot Y: 0.003984212 Hand Rot Z: 0.009591847; Visible Hand Error: 0.785 randomnum: 121
 End: 115703.445 Start:  115702.777 Theta: 1.867502 Ball Pos X: -0.1031322 Ball Pos Y: -0.2 Ball Pos Z: 0.3373301 Hand Pos X: -0.09550906 Hand Pos Y: -0.1972493 Hand Pos Z: 0.3399058 Head Pos X: -0.005247951 Head Pos Y: -0.02382073 Head Pos Z: -0.02784097 Head Rot X: 0.08599126 Head Rot Y: -0.003911525 Hand Rot Z: 0.009483431; Visible Hand Error: 1.194 randomnum: 153
 End: 115705.129 Start:  115704.615 Theta: 1.58825 Ball Pos X: -0.006156242 Ball Pos Y: -0.2 Ball Pos Z: 0.3526896 Hand Pos X: -0.002279371 Hand Pos Y: -0.2113572 Hand Pos Z: 0.358536 Head Pos X: -0.003360809 Head Pos Y: -0.02208918 Head Pos Z: -0.02611011 Head Rot X: 0.07643696 Head Rot Y: -0.01226811 Hand Rot Z: 0.008235389; Invisible Hand Error: 1.112 randomnum: 2
 End: 115706.703 Start:  115706.327 Theta: 1.151917 Ball Pos X: 0.1434736 Ball Pos Y: -0.2 Ball Pos Z: 0.3222471 Hand Pos X: 0.1054837 Hand Pos Y: -0.195208 Hand Pos Z: 0.3381507 Head Pos X: -0.01361534 Head Pos Y: -0.01915479 Head Pos Z: -0.03406996 Head Rot X: 0.0608636 Head Rot Y: 0.00259302 Hand Rot Z: 0.01860815; Invisible Hand Error: 5.867 randomnum: 16
 End: 115708.388 Start:  115707.873 Theta: 1.623156 Ball Pos X: -0.0184612 Ball Pos Y: -0.2 Ball Pos Z: 0.3522599 Hand Pos X: -0.01140449 Hand Pos Y: -0.1893981 Hand Pos Z: 0.3555314 Head Pos X: -0.002487421 Head Pos Y: -0.02101398 Head Pos Z: -0.02051723 Head Rot X: 0.07497595 Head Rot Y: -0.00254634 Hand Rot Z: 0.01721954; Visible Hand Error: 1.83 randomnum: 159
 End: 115709.961 Start:  115709.516 Theta: 1.117011 Ball Pos X: 0.1546325 Ball Pos Y: -0.2 Ball Pos Z: 0.3170436 Hand Pos X: 0.1386601 Hand Pos Y: -0.2185115 Hand Pos Z: 0.3252917 Head Pos X: 0.003928244 Head Pos Y: -0.02385393 Head Pos Z: -0.02055299 Head Rot X: 0.09978961 Head Rot Y: 0.04211295 Hand Rot Z: 0.01162629; Invisible Hand Error: 3.309 randomnum: 65
 End: 115711.563 Start:  115711.075 Theta: 1.780236 Ball Pos X: -0.07333948 Ball Pos Y: -0.2 Ball Pos Z: 0.345035 Hand Pos X: -0.06830356 Hand Pos Y: -0.2066584 Hand Pos Z: 0.3460599 Head Pos X: -0.00167346 Head Pos Y: -0.02350211 Head Pos Z: -0.02259964 Head Rot X: 0.08954643 Head Rot Y: -0.02777316 Hand Rot Z: 0.01331148; Visible Hand Error: 1.088 randomnum: 140
 End: 115713.275 Start:  115712.747 Theta: 1.623156 Ball Pos X: -0.0184612 Ball Pos Y: -0.2 Ball Pos Z: 0.3522599 Hand Pos X: -0.02716576 Hand Pos Y: -0.2009989 Hand Pos Z: 0.3547139 Head Pos X: 0.003412396 Head Pos Y: -0.02277446 Head Pos Z: -0.02220869 Head Rot X: 0.08439939 Head Rot Y: -0.002748847 Hand Rot Z: 0.004791796; Invisible Hand Error: 1.203 randomnum: 9
 End: 115715.391 Start:  115714.974 Theta: 1.43117 Ball Pos X: 0.04909239 Ball Pos Y: -0.2 Ball Pos Z: 0.3493105 Hand Pos X: 0.05423975 Hand Pos Y: -0.2049774 Hand Pos Z: 0.3523027 Head Pos X: 0.002204657 Head Pos Y: -0.02476141 Head Pos Z: -0.02169788 Head Rot X: 0.09436439 Head Rot Y: 0.01182687 Hand Rot Z: 0.03103629; Visible Hand Error: 0.741 randomnum: 187
 End: 115717.022 Start:  115716.645 Theta: 1.37881 Ball Pos X: 0.06730658 Ball Pos Y: -0.2 Ball Pos Z: 0.3462624 Hand Pos X: 0.07419298 Hand Pos Y: -0.1908486 Hand Pos Z: 0.3451625 Head Pos X: -0.006440043 Head Pos Y: -0.02552301 Head Pos Z: -0.0180341 Head Rot X: 0.09123719 Head Rot Y: -0.005164137 Hand Rot Z: 0.02515293; Visible Hand Error: 1.523 randomnum: 154
 End: 115718.720 Start:  115718.288 Theta: 1.53589 Ball Pos X: 0.01231056 Ball Pos Y: -0.2 Ball Pos Z: 0.3525285 Hand Pos X: 0.004562788 Hand Pos Y: -0.2100563 Hand Pos Z: 0.3562565 Head Pos X: -0.01094541 Head Pos Y: -0.02545041 Head Pos Z: -0.02052116 Head Rot X: 0.08833376 Head Rot Y: -0.01514664 Hand Rot Z: 0.02861866; Invisible Hand Error: 1.464 randomnum: 56
 End: 115720.363 Start:  115719.903 Theta: 1.239184 Ball Pos X: 0.114842 Ball Pos Y: -0.2 Ball Pos Z: 0.3335254 Hand Pos X: 0.1271759 Hand Pos Y: -0.19753 Hand Pos Z: 0.330228 Head Pos X: -0.005617262 Head Pos Y: -0.02409428 Head Pos Z: -0.02440441 Head Rot X: 0.08523805 Head Rot Y: 0.001450216 Hand Rot Z: 0.01997269; Visible Hand Error: 1.838 randomnum: 170
 End: 115722.242 Start:  115721.617 Theta: 1.692969 Ball Pos X: -0.04298862 Ball Pos Y: -0.2 Ball Pos Z: 0.350114 Hand Pos X: -0.04690547 Hand Pos Y: -0.215883 Hand Pos Z: 0.3496224 Head Pos X: -0.006283582 Head Pos Y: -0.02375168 Head Pos Z: -0.02379322 Head Rot X: 0.08524615 Head Rot Y: -0.01212718 Hand Rot Z: 0.008890979; Invisible Hand Error: 1.992 randomnum: 67
 End: 115723.997 Start:  115723.482 Theta: 1.605703 Ball Pos X: -0.01231059 Ball Pos Y: -0.2 Ball Pos Z: 0.3525285 Hand Pos X: -0.01464695 Hand Pos Y: -0.1929696 Hand Pos Z: 0.3572435 Head Pos X: -0.00236994 Head Pos Y: -0.02211267 Head Pos Z: -0.0260281 Head Rot X: 0.07584115 Head Rot Y: -0.01361164 Hand Rot Z: 0.00409741; Visible Hand Error: 1.235 randomnum: 168
 End: 115725.683 Start:  115725.207 Theta: 1.448623 Ball Pos X: 0.04298859 Ball Pos Y: -0.2 Ball Pos Z: 0.350114 Hand Pos X: 0.04655773 Hand Pos Y: -0.204292 Hand Pos Z: 0.3519363 Head Pos X: 0.001292735 Head Pos Y: -0.02170774 Head Pos Z: -0.02604061 Head Rot X: 0.07291123 Head Rot Y: -0.0003311945 Hand Rot Z: 0.004722129; Visible Hand Error: 0.592 randomnum: 131
 End: 115728.006 Start:  115727.574 Theta: 1.22173 Ball Pos X: 0.1206453 Ball Pos Y: -0.2 Ball Pos Z: 0.3314703 Hand Pos X: 0.1164836 Hand Pos Y: -0.1908811 Hand Pos Z: 0.3354703 Head Pos X: -0.005213618 Head Pos Y: -0.02170318 Head Pos Z: -0.02782929 Head Rot X: 0.07342167 Head Rot Y: -0.003359688 Hand Rot Z: 0.01764194; Invisible Hand Error: 1.493 randomnum: 15
 End: 115729.872 Start:  115729.219 Theta: 1.902409 Ball Pos X: -0.114842 Ball Pos Y: -0.2 Ball Pos Z: 0.3335254 Hand Pos X: -0.103361 Hand Pos Y: -0.2000606 Hand Pos Z: 0.3415056 Head Pos X: -0.006539822 Head Pos Y: -0.023738 Head Pos Z: -0.02027732 Head Rot X: 0.07999945 Head Rot Y: -0.01751065 Hand Rot Z: 0.01213149; Visible Hand Error: 1.902 randomnum: 130
 End: 115731.557 Start:  115731.056 Theta: 1.151917 Ball Pos X: 0.1434736 Ball Pos Y: -0.2 Ball Pos Z: 0.3222471 Hand Pos X: 0.1333292 Hand Pos Y: -0.2167752 Hand Pos Z: 0.3389579 Head Pos X: 0.003975303 Head Pos Y: -0.02293682 Head Pos Z: -0.02709794 Head Rot X: 0.07790738 Head Rot Y: 0.01077859 Hand Rot Z: 0.004190122; Invisible Hand Error: 2.496 randomnum: 63
 End: 115733.285 Start:  115732.810 Theta: 1.53589 Ball Pos X: 0.01231056 Ball Pos Y: -0.2 Ball Pos Z: 0.3525285 Hand Pos X: 0.004137576 Hand Pos Y: -0.2105171 Hand Pos Z: 0.3543238 Head Pos X: -0.002912135 Head Pos Y: -0.02126262 Head Pos Z: -0.02617097 Head Rot X: 0.07210361 Head Rot Y: -0.01250215 Hand Rot Z: 0.008139828; Invisible Hand Error: 1.635 randomnum: 73
 End: 115734.968 Start:  115734.483 Theta: 1.710423 Ball Pos X: -0.04909242 Ball Pos Y: -0.2 Ball Pos Z: 0.3493105 Hand Pos X: -0.06209467 Hand Pos Y: -0.1932026 Hand Pos Z: 0.351383 Head Pos X: -0.0122425 Head Pos Y: -0.02031246 Head Pos Z: -0.02771711 Head Rot X: 0.0676202 Head Rot Y: -0.03015342 Hand Rot Z: 0.01222472; Visible Hand Error: 2.093 randomnum: 156
 End: 115736.625 Start:  115736.084 Theta: 1.832596 Ball Pos X: -0.09129673 Ball Pos Y: -0.2 Ball Pos Z: 0.3407239 Hand Pos X: -0.1066392 Hand Pos Y: -0.2048531 Hand Pos Z: 0.3430955 Head Pos X: -0.004081339 Head Pos Y: -0.02046251 Head Pos Z: -0.02607089 Head Rot X: 0.06840854 Head Rot Y: -0.02766086 Hand Rot Z: 0.003280564; Visible Hand Error: 1.975 randomnum: 193
 End: 115738.213 Start:  115737.823 Theta: 1.22173 Ball Pos X: 0.1206453 Ball Pos Y: -0.2 Ball Pos Z: 0.3314703 Hand Pos X: 0.08685395 Hand Pos Y: -0.2119852 Hand Pos Z: 0.3466358 Head Pos X: -0.008568884 Head Pos Y: -0.02156934 Head Pos Z: -0.02614278 Head Rot X: 0.07143155 Head Rot Y: -0.007187305 Hand Rot Z: 0.01449314; Invisible Hand Error: 5.254 randomnum: 76
 End: 115739.816 Start:  115739.396 Theta: 1.308997 Ball Pos X: 0.0912967 Ball Pos Y: -0.2 Ball Pos Z: 0.3407239 Hand Pos X: 0.1007723 Hand Pos Y: -0.1956105 Hand Pos Z: 0.3441556 Head Pos X: -0.00925383 Head Pos Y: -0.02257207 Head Pos Z: -0.02503794 Head Rot X: 0.07475789 Head Rot Y: -0.009442485 Hand Rot Z: 0.0158703; Visible Hand Error: 1.489 randomnum: 135
 End: 115741.666 Start:  115741.179 Theta: 1.518436 Ball Pos X: 0.01846117 Ball Pos Y: -0.2 Ball Pos Z: 0.3522599 Hand Pos X: 0.01109558 Hand Pos Y: -0.2198297 Hand Pos Z: 0.359332 Head Pos X: -0.01021668 Head Pos Y: -0.02067924 Head Pos Z: -0.02723336 Head Rot X: 0.0650565 Head Rot Y: -0.02414754 Hand Rot Z: 0.01784981; Invisible Hand Error: 2.17 randomnum: 92
 End: 115743.462 Start:  115742.835 Theta: 2.042035 Ball Pos X: -0.1601422 Ball Pos Y: -0.2 Ball Pos Z: 0.3142966 Hand Pos X: -0.1536342 Hand Pos Y: -0.239649 Hand Pos Z: 0.3155797 Head Pos X: -0.01308307 Head Pos Y: -0.02265245 Head Pos Z: -0.02172208 Head Rot X: 0.07526603 Head Rot Y: -0.0476402 Hand Rot Z: 0.0106601; Invisible Hand Error: 4.853 randomnum: 87
 End: 115745.133 Start:  115744.715 Theta: 1.204277 Ball Pos X: 0.1264119 Ball Pos Y: -0.2 Ball Pos Z: 0.3293143 Hand Pos X: 0.1393344 Hand Pos Y: -0.1963663 Hand Pos Z: 0.3297825 Head Pos X: -0.005649805 Head Pos Y: -0.02144709 Head Pos Z: -0.02714646 Head Rot X: 0.06938572 Head Rot Y: 0.007229326 Hand Rot Z: 0.009869589; Visible Hand Error: 1.849 randomnum: 164
 End: 115746.928 Start:  115746.371 Theta: 1.692969 Ball Pos X: -0.04298862 Ball Pos Y: -0.2 Ball Pos Z: 0.350114 Hand Pos X: -0.03899563 Hand Pos Y: -0.1923639 Hand Pos Z: 0.3542714 Head Pos X: -0.003889948 Head Pos Y: -0.02156401 Head Pos Z: -0.0237655 Head Rot X: 0.07049239 Head Rot Y: -0.02521691 Hand Rot Z: 0.003821736; Visible Hand Error: 1.351 randomnum: 110
 End: 115748.725 Start:  115748.140 Theta: 1.797689 Ball Pos X: -0.07935001 Ball Pos Y: -0.2 Ball Pos Z: 0.3437025 Hand Pos X: -0.075434 Hand Pos Y: -0.2052187 Hand Pos Z: 0.3461187 Head Pos X: -0.011563 Head Pos Y: -0.02198175 Head Pos Z: -0.02199805 Head Rot X: 0.06932602 Head Rot Y: -0.0245088 Hand Rot Z: 0.01648499; Visible Hand Error: 0.811 randomnum: 105
 End: 115750.424 Start:  115749.936 Theta: 1.308997 Ball Pos X: 0.0912967 Ball Pos Y: -0.2 Ball Pos Z: 0.3407239 Hand Pos X: 0.08384491 Hand Pos Y: -0.2402381 Hand Pos Z: 0.3405099 Head Pos X: -0.004445285 Head Pos Y: -0.02236536 Head Pos Z: -0.027134 Head Rot X: 0.07485863 Head Rot Y: 0.0131601 Hand Rot Z: 0.01417798; Invisible Hand Error: 4.961 randomnum: 93
 End: 115752.192 Start:  115751.747 Theta: 1.22173 Ball Pos X: 0.1206453 Ball Pos Y: -0.2 Ball Pos Z: 0.3314703 Hand Pos X: 0.1373264 Hand Pos Y: -0.1927501 Hand Pos Z: 0.3250905 Head Pos X: -0.00447163 Head Pos Y: -0.02230415 Head Pos Z: -0.02855086 Head Rot X: 0.07588784 Head Rot Y: 0.02085923 Hand Rot Z: 0.01705548; Visible Hand Error: 2.693 randomnum: 192
 End: 115754.588 Start:  115754.141 Theta: 1.169371 Ball Pos X: 0.1378278 Ball Pos Y: -0.2 Ball Pos Z: 0.324702 Hand Pos X: 0.1317533 Hand Pos Y: -0.2142745 Hand Pos Z: 0.3339012 Head Pos X: -0.002540529 Head Pos Y: -0.023644 Head Pos Z: -0.0278458 Head Rot X: 0.08476493 Head Rot Y: 0.01391491 Hand Rot Z: 0.01071738; Invisible Hand Error: 1.803 randomnum: 23
 End: 115756.591 Start:  115755.826 Theta: 1.58825 Ball Pos X: -0.006156242 Ball Pos Y: -0.2 Ball Pos Z: 0.3526896 Hand Pos X: 0.004618797 Hand Pos Y: -0.1859814 Hand Pos Z: 0.3565658 Head Pos X: -0.0007515838 Head Pos Y: -0.009885877 Head Pos Z: -0.08036816 Head Rot X: 0.04394877 Head Rot Y: -0.008828048 Hand Rot Z: 0.001654151; Visible Hand Error: 2.525 randomnum: 148
 End: 115758.206 Start:  115757.721 Theta: 1.082104 Ball Pos X: 0.1656029 Ball Pos Y: -0.2 Ball Pos Z: 0.3114539 Hand Pos X: 0.1749805 Hand Pos Y: -0.2065098 Hand Pos Z: 0.306417 Head Pos X: 0.003310829 Head Pos Y: -0.02037084 Head Pos Z: -0.04093862 Head Rot X: 0.07767027 Head Rot Y: 0.06274097 Hand Rot Z: 0.01648992; Visible Hand Error: 1.691 randomnum: 185
 End: 115759.891 Start:  115759.405 Theta: 1.518436 Ball Pos X: 0.01846117 Ball Pos Y: -0.2 Ball Pos Z: 0.3522599 Hand Pos X: 0.02198929 Hand Pos Y: -0.2000969 Hand Pos Z: 0.3589487 Head Pos X: -0.005111068 Head Pos Y: -0.01876545 Head Pos Z: -0.04027832 Head Rot X: 0.06714204 Head Rot Y: -0.006885495 Hand Rot Z: 0.01775486; Visible Hand Error: 0.638 randomnum: 120
 End: 115801.604 Start:  115801.146 Theta: 1.48353 Ball Pos X: 0.03074359 Ball Pos Y: -0.2 Ball Pos Z: 0.351401 Hand Pos X: 0.03795972 Hand Pos Y: -0.2089705 Hand Pos Z: 0.3553401 Head Pos X: -0.005072027 Head Pos Y: -0.01843107 Head Pos Z: -0.03755116 Head Rot X: 0.06135176 Head Rot Y: -0.01490476 Hand Rot Z: 0.01050241; Invisible Hand Error: 1.22 randomnum: 36
 End: 115803.555 Start:  115802.927 Theta: 1.780236 Ball Pos X: -0.07333948 Ball Pos Y: -0.2 Ball Pos Z: 0.345035 Hand Pos X: -0.07851197 Hand Pos Y: -0.1926474 Hand Pos Z: 0.3448991 Head Pos X: -0.003192365 Head Pos Y: -0.01897782 Head Pos Z: -0.04055345 Head Rot X: 0.06531434 Head Rot Y: -0.01644099 Hand Rot Z: 0.00748082; Visible Hand Error: 1.215 randomnum: 157
 End: 115805.266 Start:  115804.793 Theta: 1.239184 Ball Pos X: 0.114842 Ball Pos Y: -0.2 Ball Pos Z: 0.3335254 Hand Pos X: 0.1046924 Hand Pos Y: -0.2241304 Hand Pos Z: 0.3457986 Head Pos X: -0.0008567274 Head Pos Y: -0.02024531 Head Pos Z: -0.04183561 Head Rot X: 0.07365421 Head Rot Y: 0.0292183 Hand Rot Z: 0.01367809; Invisible Hand Error: 2.924 randomnum: 96
 End: 115807.314 Start:  115806.645 Theta: 1.937315 Ball Pos X: -0.1264119 Ball Pos Y: -0.2 Ball Pos Z: 0.3293143 Hand Pos X: -0.1205911 Hand Pos Y: -0.2161222 Hand Pos Z: 0.3388742 Head Pos X: -0.01358136 Head Pos Y: -0.01917917 Head Pos Z: -0.03993791 Head Rot X: 0.06732852 Head Rot Y: -0.0309577 Hand Rot Z: 0.01578821; Invisible Hand Error: 1.892 randomnum: 81
 End: 115809.054 Start:  115808.581 Theta: 1.37881 Ball Pos X: 0.06730658 Ball Pos Y: -0.2 Ball Pos Z: 0.3462624 Hand Pos X: 0.07233484 Hand Pos Y: -0.2153682 Hand Pos Z: 0.347291 Head Pos X: -0.002229422 Head Pos Y: -0.01932967 Head Pos Z: -0.03830779 Head Rot X: 0.06698434 Head Rot Y: 0.003097546 Hand Rot Z: 0.007533893; Invisible Hand Error: 1.833 randomnum: 13
 End: 115810.948 Start:  115810.474 Theta: 1.43117 Ball Pos X: 0.04909239 Ball Pos Y: -0.2 Ball Pos Z: 0.3493105 Hand Pos X: 0.05520764 Hand Pos Y: -0.1871849 Hand Pos Z: 0.352585 Head Pos X: -0.0006465912 Head Pos Y: -0.01936609 Head Pos Z: -0.03833139 Head Rot X: 0.0669606 Head Rot Y: -0.007336824 Hand Rot Z: 0.004612898; Visible Hand Error: 2.035 randomnum: 145
 End: 115812.925 Start:  115812.340 Theta: 1.902409 Ball Pos X: -0.114842 Ball Pos Y: -0.2 Ball Pos Z: 0.3335254 Hand Pos X: -0.1215311 Hand Pos Y: -0.1988249 Hand Pos Z: 0.3356478 Head Pos X: -0.004017203 Head Pos Y: -0.01979262 Head Pos Z: -0.03339803 Head Rot X: 0.06656193 Head Rot Y: -0.02643112 Hand Rot Z: 0.005132271; Visible Hand Error: 0.901 randomnum: 160
 End: 115814.623 Start:  115814.221 Theta: 1.169371 Ball Pos X: 0.1378278 Ball Pos Y: -0.2 Ball Pos Z: 0.324702 Hand Pos X: 0.1157726 Hand Pos Y: -0.2169492 Hand Pos Z: 0.3345033 Head Pos X: -0.0001182556 Head Pos Y: -0.0197112 Head Pos Z: -0.03647697 Head Rot X: 0.06541012 Head Rot Y: 0.006619984 Hand Rot Z: 0.007573042; Invisible Hand Error: 3.891 randomnum: 83
 End: 115816.922 Start:  115816.448 Theta: 1.48353 Ball Pos X: 0.03074359 Ball Pos Y: -0.2 Ball Pos Z: 0.351401 Hand Pos X: 0.03407723 Hand Pos Y: -0.2188853 Hand Pos Z: 0.3508062 Head Pos X: -0.008983583 Head Pos Y: -0.02033836 Head Pos Z: -0.03452718 Head Rot X: 0.06744745 Head Rot Y: -0.02939766 Hand Rot Z: 0.02898262; Invisible Hand Error: 2.337 randomnum: 35
 End: 115818.884 Start:  115818.425 Theta: 1.570796 Ball Pos X: -1.54189E-08 Ball Pos Y: -0.2 Ball Pos Z: 0.3527433 Hand Pos X: -0.002970919 Hand Pos Y: -0.1985731 Hand Pos Z: 0.3543547 Head Pos X: -0.003642231 Head Pos Y: -0.0185042 Head Pos Z: -0.03601551 Head Rot X: 0.05863153 Head Rot Y: -0.02636744 Hand Rot Z: 0.01249885; Visible Hand Error: 0.508 randomnum: 199
 End: 115820.638 Start:  115820.108 Theta: 1.710423 Ball Pos X: -0.04909242 Ball Pos Y: -0.2 Ball Pos Z: 0.3493105 Hand Pos X: -0.05050752 Hand Pos Y: -0.2489518 Hand Pos Z: 0.3474966 Head Pos X: -0.006048949 Head Pos Y: -0.01817292 Head Pos Z: -0.03472686 Head Rot X: 0.05692503 Head Rot Y: -0.03066012 Hand Rot Z: 0.008244264; Invisible Hand Error: 5.787 randomnum: 32
 End: 115822.337 Start:  115821.933 Theta: 1.37881 Ball Pos X: 0.06730658 Ball Pos Y: -0.2 Ball Pos Z: 0.3462624 Hand Pos X: 0.07556467 Hand Pos Y: -0.2003402 Hand Pos Z: 0.3503324 Head Pos X: -0.0004603863 Head Pos Y: -0.01863351 Head Pos Z: -0.03590208 Head Rot X: 0.05752321 Head Rot Y: 0.001132284 Hand Rot Z: 0.007316696; Visible Hand Error: 1.079 randomnum: 138
 End: 115824.106 Start:  115823.716 Theta: 1.308997 Ball Pos X: 0.0912967 Ball Pos Y: -0.2 Ball Pos Z: 0.3407239 Hand Pos X: 0.09857845 Hand Pos Y: -0.1976982 Hand Pos Z: 0.3398678 Head Pos X: -0.001563489 Head Pos Y: -0.01815152 Head Pos Z: -0.03671259 Head Rot X: 0.05604308 Head Rot Y: -0.00746253 Hand Rot Z: 0.01337658; Visible Hand Error: 1.086 randomnum: 142
 End: 115825.846 Start:  115825.345 Theta: 1.692969 Ball Pos X: -0.04298862 Ball Pos Y: -0.2 Ball Pos Z: 0.350114 Hand Pos X: -0.03904332 Hand Pos Y: -0.2044644 Hand Pos Z: 0.3546932 Head Pos X: 0.004622251 Head Pos Y: -0.01928365 Head Pos Z: -0.03576201 Head Rot X: 0.0581594 Head Rot Y: -0.01281788 Hand Rot Z: -0.01006298; Visible Hand Error: 0.676 randomnum: 133
 End: 115827.461 Start:  115827.140 Theta: 1.204277 Ball Pos X: 0.1264119 Ball Pos Y: -0.2 Ball Pos Z: 0.3293143 Hand Pos X: 0.09773884 Hand Pos Y: -0.2151573 Hand Pos Z: 0.3423904 Head Pos X: -0.0005761087 Head Pos Y: -0.01769185 Head Pos Z: -0.03851438 Head Rot X: 0.05508064 Head Rot Y: -0.002908986 Hand Rot Z: 0.004794038; Visible Hand Error: 4.653 randomnum: 181
 End: 115829.355 Start:  115828.715 Theta: 1.989675 Ball Pos X: -0.1434737 Ball Pos Y: -0.2 Ball Pos Z: 0.3222471 Hand Pos X: -0.1439906 Hand Pos Y: -0.2014937 Hand Pos Z: 0.3297883 Head Pos X: -0.00398013 Head Pos Y: -0.01884511 Head Pos Z: -0.03686357 Head Rot X: 0.06152738 Head Rot Y: -0.03443 Hand Rot Z: 0.00965065; Visible Hand Error: 0.473 randomnum: 181
