# Supplementary material for: Rapid assessment of hand reaching using virtual reality and application in cerebellar stroke
Source: PLoS One. 2022 Sep 29;17(9):e0275220. doi: 10.1371/journal.pone.0275220 (PMC9522266; doi:10.1371/journal.pone.0275220)
Supplement: S1 File — (ZIP) [file pone.0275220.s004.zip › VisInvisHand/ProVRb_019_dataVisInvisHand2021-07-15-11-20-14[1].txt]

VisInvisHand - List of Errors by Trial; Handedness: 1

 End: 112057.749 Start:  112056.133 Theta: 1.099557 Ball Pos X: 0.1592367 Ball Pos Y: -0.2 Ball Pos Z: 0.3125196 Hand Pos X: 0.1616748 Hand Pos Y: -0.1855056 Hand Pos Z: 0.3110909 Head Pos X: -0.009393871 Head Pos Y: 0.01405363 Head Pos Z: -0.02246606 Head Rot X: 0.09404773 Head Rot Y: 0.1288162 Hand Rot Z: -0.02030997; Visible Hand Error: 1.853 randomnum: 101
 End: 112059.851 Start:  112058.975 Theta: 1.972222 Ball Pos X: -0.1370485 Ball Pos Y: -0.2 Ball Pos Z: 0.3228661 Hand Pos X: -0.1613199 Hand Pos Y: -0.2218621 Hand Pos Z: 0.3140284 Head Pos X: -0.05405223 Head Pos Y: 0.01469788 Head Pos Z: -0.01495135 Head Rot X: 0.09044682 Head Rot Y: -0.04423567 Hand Rot Z: 0.02067714; Visible Hand Error: 4.352 randomnum: 191
 End: 112102.009 Start:  112101.146 Theta: 1.343904 Ball Pos X: 0.07890133 Ball Pos Y: -0.2 Ball Pos Z: 0.3417592 Hand Pos X: 0.06516882 Hand Pos Y: -0.2477428 Hand Pos Z: 0.3455606 Head Pos X: -0.02321535 Head Pos Y: 0.01123068 Head Pos Z: -0.0220685 Head Rot X: 0.1047892 Head Rot Y: 0.07035413 Hand Rot Z: -0.004854534; Invisible Hand Error: 5.812 randomnum: 84
 End: 112103.749 Start:  112103.138 Theta: 1.343904 Ball Pos X: 0.07890133 Ball Pos Y: -0.2 Ball Pos Z: 0.3417592 Hand Pos X: 0.1097851 Hand Pos Y: -0.1982327 Hand Pos Z: 0.3336461 Head Pos X: -0.030325 Head Pos Y: 0.008169323 Head Pos Z: -0.0197829 Head Rot X: 0.1186453 Head Rot Y: 0.05312625 Hand Rot Z: 0.004148759; Visible Hand Error: 4.541 randomnum: 109
 End: 112105.504 Start:  112104.836 Theta: 1.64061 Ball Pos X: -0.02446701 Ball Pos Y: -0.2 Ball Pos Z: 0.3498945 Hand Pos X: -0.03070436 Hand Pos Y: -0.2866541 Hand Pos Z: 0.3416029 Head Pos X: -0.03787559 Head Pos Y: 0.00698553 Head Pos Z: -0.01015866 Head Rot X: 0.1182916 Head Rot Y: 0.02339828 Hand Rot Z: 0.01066926; Invisible Hand Error: 10.238 randomnum: 100
 End: 112107.230 Start:  112106.562 Theta: 1.710423 Ball Pos X: -0.04881484 Ball Pos Y: -0.2 Ball Pos Z: 0.3473354 Hand Pos X: -0.05612755 Hand Pos Y: -0.27614 Hand Pos Z: 0.3380035 Head Pos X: -0.04099345 Head Pos Y: 0.00564903 Head Pos Z: -0.01308334 Head Rot X: 0.1277055 Head Rot Y: 0.01566386 Hand Rot Z: 0.01389883; Invisible Hand Error: 9.25 randomnum: 38
 End: 112109.473 Start:  112108.330 Theta: 1.658063 Ball Pos X: -0.03056979 Ball Pos Y: -0.2 Ball Pos Z: 0.3494142 Hand Pos X: -0.02823696 Hand Pos Y: -0.2036116 Hand Pos Z: 0.3500264 Head Pos X: -0.04022628 Head Pos Y: 0.006864071 Head Pos Z: -0.01500964 Head Rot X: 0.12513 Head Rot Y: 0.02317414 Hand Rot Z: 0.009928473; Visible Hand Error: 0.533 randomnum: 196
 End: 112111.129 Start:  112110.559 Theta: 1.43117 Ball Pos X: 0.04881481 Ball Pos Y: -0.2 Ball Pos Z: 0.3473354 Hand Pos X: 0.05957832 Hand Pos Y: -0.2035584 Hand Pos Z: 0.3525522 Head Pos X: -0.04012805 Head Pos Y: 0.006718099 Head Pos Z: -0.01489067 Head Rot X: 0.1304879 Head Rot Y: 0.02559894 Hand Rot Z: 0.02152836; Visible Hand Error: 1.384 randomnum: 130
 End: 112112.745 Start:  112112.146 Theta: 1.832596 Ball Pos X: -0.09078053 Ball Pos Y: -0.2 Ball Pos Z: 0.3387974 Hand Pos X: -0.1237095 Hand Pos Y: -0.2166795 Hand Pos Z: 0.3339981 Head Pos X: -0.04123682 Head Pos Y: 0.006940022 Head Pos Z: -0.014552 Head Rot X: 0.1305236 Head Rot Y: 0.02741726 Hand Rot Z: 0.007949916; Visible Hand Error: 4.865 randomnum: 142
 End: 112114.944 Start:  112113.817 Theta: 1.500983 Ball Pos X: 0.02446698 Ball Pos Y: -0.2 Ball Pos Z: 0.3498945 Hand Pos X: -0.01473261 Hand Pos Y: -0.2457675 Hand Pos Z: 0.3482202 Head Pos X: -0.03849036 Head Pos Y: 0.002991199 Head Pos Z: -0.01299882 Head Rot X: 0.1447249 Head Rot Y: 0.031268 Hand Rot Z: 0.01537856; Invisible Hand Error: 7.716 randomnum: 86
 End: 112116.699 Start:  112116.030 Theta: 2.007129 Ball Pos X: -0.1482329 Ball Pos Y: -0.2 Ball Pos Z: 0.3178864 Hand Pos X: -0.1723327 Hand Pos Y: -0.2194096 Hand Pos Z: 0.3094639 Head Pos X: -0.04342216 Head Pos Y: 0.002198935 Head Pos Z: -0.01090133 Head Rot X: 0.1513116 Head Rot Y: 0.02074205 Hand Rot Z: 0.01438448; Visible Hand Error: 4.102 randomnum: 112
 End: 112118.829 Start:  112117.743 Theta: 1.727876 Ball Pos X: -0.05486921 Ball Pos Y: -0.2 Ball Pos Z: 0.3464306 Hand Pos X: -0.07038324 Hand Pos Y: -0.2041564 Hand Pos Z: 0.3475331 Head Pos X: -0.04231471 Head Pos Y: 0.00115025 Head Pos Z: -0.0104748 Head Rot X: 0.1519111 Head Rot Y: 0.02243716 Hand Rot Z: 0.01862964; Visible Hand Error: 2.138 randomnum: 181
 End: 112121.990 Start:  112119.887 Theta: 1.396263 Ball Pos X: 0.06090688 Ball Pos Y: -0.2 Ball Pos Z: 0.3454202 Hand Pos X: 0.06700058 Hand Pos Y: -0.1895184 Hand Pos Z: 0.3457339 Head Pos X: -0.04046565 Head Pos Y: 3.507733E-05 Head Pos Z: -0.008213878 Head Rot X: 0.1558967 Head Rot Y: 0.0279509 Hand Rot Z: 0.02243575; Invisible Hand Error: 1.64 randomnum: 68
 End: 112123.647 Start:  112123.062 Theta: 1.204277 Ball Pos X: 0.1256971 Ball Pos Y: -0.2 Ball Pos Z: 0.3274523 Hand Pos X: 0.1110738 Hand Pos Y: -0.2219934 Hand Pos Z: 0.3391913 Head Pos X: -0.03786403 Head Pos Y: 0.001152813 Head Pos Z: -0.01075733 Head Rot X: 0.1512107 Head Rot Y: 0.03609993 Hand Rot Z: 0.02095591; Invisible Hand Error: 3.295 randomnum: 50
 End: 112125.150 Start:  112124.622 Theta: 1.151917 Ball Pos X: 0.1426624 Ball Pos Y: -0.2 Ball Pos Z: 0.3204251 Hand Pos X: 0.1522409 Hand Pos Y: -0.1711747 Hand Pos Z: 0.3174929 Head Pos X: -0.03901875 Head Pos Y: 0.0004919767 Head Pos Z: -0.01286626 Head Rot X: 0.1549763 Head Rot Y: 0.03747422 Hand Rot Z: 0.02444313; Visible Hand Error: 4.028 randomnum: 134
 End: 112126.739 Start:  112126.181 Theta: 1.58825 Ball Pos X: -0.006121435 Ball Pos Y: -0.2 Ball Pos Z: 0.3506955 Hand Pos X: -0.019931 Hand Pos Y: -0.2049827 Hand Pos Z: 0.3506598 Head Pos X: -0.03979522 Head Pos Y: 0.0004870296 Head Pos Z: -0.009459496 Head Rot X: 0.1557777 Head Rot Y: 0.03504588 Hand Rot Z: 0.01833311; Visible Hand Error: 2.035 randomnum: 114
 End: 112128.228 Start:  112127.657 Theta: 1.151917 Ball Pos X: 0.1426624 Ball Pos Y: -0.2 Ball Pos Z: 0.3204251 Hand Pos X: 0.1009902 Hand Pos Y: -0.2207776 Hand Pos Z: 0.3375397 Head Pos X: -0.03816867 Head Pos Y: -0.001493216 Head Pos Z: -0.008517861 Head Rot X: 0.1601155 Head Rot Y: 0.03694006 Hand Rot Z: 0.02427012; Invisible Hand Error: 6.735 randomnum: 90
 End: 112129.648 Start:  112129.147 Theta: 1.623156 Ball Pos X: -0.01835681 Ball Pos Y: -0.2 Ball Pos Z: 0.3502682 Hand Pos X: -0.03474747 Hand Pos Y: -0.219749 Hand Pos Z: 0.3565735 Head Pos X: -0.03975266 Head Pos Y: -0.000449419 Head Pos Z: -0.009288311 Head Rot X: 0.1602138 Head Rot Y: 0.03851255 Hand Rot Z: 0.01403882; Visible Hand Error: 2.869 randomnum: 187
 End: 112131.138 Start:  112130.553 Theta: 1.832596 Ball Pos X: -0.09078053 Ball Pos Y: -0.2 Ball Pos Z: 0.3387974 Hand Pos X: -0.1125101 Hand Pos Y: -0.2000983 Hand Pos Z: 0.3351241 Head Pos X: -0.04252762 Head Pos Y: -3.224611E-05 Head Pos Z: -0.009269476 Head Rot X: 0.1583945 Head Rot Y: 0.0267318 Hand Rot Z: 0.009518898; Visible Hand Error: 3.099 randomnum: 104
 End: 112132.683 Start:  112132.043 Theta: 1.186824 Ball Pos X: 0.1313928 Ball Pos Y: -0.2 Ball Pos Z: 0.3252087 Hand Pos X: 0.164387 Hand Pos Y: -0.1832364 Hand Pos Z: 0.3165156 Head Pos X: -0.03157192 Head Pos Y: -3.367662E-05 Head Pos Z: -0.01120675 Head Rot X: 0.1519455 Head Rot Y: 0.05326702 Hand Rot Z: 0.01001762; Visible Hand Error: 5.401 randomnum: 156
 End: 112134.758 Start:  112133.616 Theta: 1.169371 Ball Pos X: 0.1370485 Ball Pos Y: -0.2 Ball Pos Z: 0.3228661 Hand Pos X: 0.1190019 Hand Pos Y: -0.2574902 Hand Pos Z: 0.3259227 Head Pos X: -0.03119522 Head Pos Y: 0.001998842 Head Pos Z: -0.01034963 Head Rot X: 0.1452956 Head Rot Y: 0.06191319 Hand Rot Z: 0.01129238; Invisible Hand Error: 7.314 randomnum: 57
 End: 112136.415 Start:  112135.802 Theta: 1.867502 Ball Pos X: -0.1025491 Ball Pos Y: -0.2 Ball Pos Z: 0.3354228 Hand Pos X: -0.1256618 Hand Pos Y: -0.2011421 Hand Pos Z: 0.3349841 Head Pos X: -0.04502028 Head Pos Y: 0.003533274 Head Pos Z: -0.00622046 Head Rot X: 0.1418256 Head Rot Y: 0.02454495 Hand Rot Z: 0.003780021; Visible Hand Error: 3.119 randomnum: 194
 End: 112137.863 Start:  112137.376 Theta: 1.518436 Ball Pos X: 0.01835679 Ball Pos Y: -0.2 Ball Pos Z: 0.3502682 Hand Pos X: 0.01750955 Hand Pos Y: -0.1916906 Hand Pos Z: 0.3531788 Head Pos X: -0.03396219 Head Pos Y: 0.0005843043 Head Pos Z: -0.00404954 Head Rot X: 0.1528505 Head Rot Y: 0.05730746 Hand Rot Z: 0.00459117; Visible Hand Error: 1.238 randomnum: 126
 End: 112139.339 Start:  112138.726 Theta: 1.919862 Ball Pos X: -0.1199632 Ball Pos Y: -0.2 Ball Pos Z: 0.3295962 Hand Pos X: -0.1490107 Hand Pos Y: -0.2630673 Hand Pos Z: 0.3189521 Head Pos X: -0.03957886 Head Pos Y: 0.002344504 Head Pos Z: -0.006310344 Head Rot X: 0.1500017 Head Rot Y: 0.04032356 Hand Rot Z: 0.002007566; Invisible Hand Error: 8.235 randomnum: 25
 End: 112140.717 Start:  112140.160 Theta: 1.500983 Ball Pos X: 0.02446698 Ball Pos Y: -0.2 Ball Pos Z: 0.3498945 Hand Pos X: 0.02707001 Hand Pos Y: -0.2629793 Hand Pos Z: 0.3572098 Head Pos X: -0.03858155 Head Pos Y: 8.395314E-05 Head Pos Z: -0.003851295 Head Rot X: 0.1507898 Head Rot Y: 0.04162681 Hand Rot Z: 0.01604735; Invisible Hand Error: 6.596 randomnum: 18
 End: 112142.096 Start:  112141.567 Theta: 1.58825 Ball Pos X: -0.006121435 Ball Pos Y: -0.2 Ball Pos Z: 0.3506955 Hand Pos X: -0.01641086 Hand Pos Y: -0.1971 Hand Pos Z: 0.3517992 Head Pos X: -0.03762823 Head Pos Y: -0.000679642 Head Pos Z: -0.002986789 Head Rot X: 0.1553438 Head Rot Y: 0.04277761 Hand Rot Z: 0.009495481; Visible Hand Error: 1.525 randomnum: 121
 End: 112143.307 Start:  112142.833 Theta: 1.32645 Ball Pos X: 0.08485384 Ball Pos Y: -0.2 Ball Pos Z: 0.3403302 Hand Pos X: 0.1066583 Hand Pos Y: -0.1878099 Hand Pos Z: 0.3409534 Head Pos X: -0.03929728 Head Pos Y: -0.000971824 Head Pos Z: -0.005510688 Head Rot X: 0.1577551 Head Rot Y: 0.04025787 Hand Rot Z: 0.01599818; Visible Hand Error: 3.547 randomnum: 184
 End: 112144.615 Start:  112144.101 Theta: 1.692969 Ball Pos X: -0.04274556 Ball Pos Y: -0.2 Ball Pos Z: 0.3481345 Hand Pos X: -0.05175097 Hand Pos Y: -0.2774607 Hand Pos Z: 0.3404183 Head Pos X: -0.03702289 Head Pos Y: 0.000300765 Head Pos Z: -0.003867388 Head Rot X: 0.1550176 Head Rot Y: 0.04496672 Hand Rot Z: 0.003502472; Invisible Hand Error: 9.269 randomnum: 28
 End: 112147.095 Start:  112145.368 Theta: 1.58825 Ball Pos X: -0.006121435 Ball Pos Y: -0.2 Ball Pos Z: 0.3506955 Hand Pos X: -0.01116648 Hand Pos Y: -0.2639295 Hand Pos Z: 0.3448499 Head Pos X: -0.04181975 Head Pos Y: -0.001153558 Head Pos Z: -0.003492236 Head Rot X: 0.1605964 Head Rot Y: 0.0380769 Hand Rot Z: 0.01728106; Invisible Hand Error: 7.755 randomnum: 62
 End: 112148.528 Start:  112148.083 Theta: 1.658063 Ball Pos X: -0.03056979 Ball Pos Y: -0.2 Ball Pos Z: 0.3494142 Hand Pos X: -0.03325772 Hand Pos Y: -0.1861794 Hand Pos Z: 0.3534182 Head Pos X: -0.04057008 Head Pos Y: 9.414554E-05 Head Pos Z: -0.005161166 Head Rot X: 0.1563794 Head Rot Y: 0.03916443 Hand Rot Z: 0.01213177; Visible Hand Error: 2.043 randomnum: 105
 End: 112149.907 Start:  112149.433 Theta: 1.186824 Ball Pos X: 0.1313928 Ball Pos Y: -0.2 Ball Pos Z: 0.3252087 Hand Pos X: 0.1778302 Hand Pos Y: -0.1877366 Hand Pos Z: 0.3153805 Head Pos X: -0.04337519 Head Pos Y: -0.001358926 Head Pos Z: -0.004847169 Head Rot X: 0.1606269 Head Rot Y: 0.0355065 Hand Rot Z: 0.02294615; Visible Hand Error: 6.902 randomnum: 149
 End: 112151.229 Start:  112150.770 Theta: 1.692969 Ball Pos X: -0.04274556 Ball Pos Y: -0.2 Ball Pos Z: 0.3481345 Hand Pos X: -0.06689261 Hand Pos Y: -0.2162457 Hand Pos Z: 0.3545543 Head Pos X: -0.04385465 Head Pos Y: -0.0001388788 Head Pos Z: -0.003011346 Head Rot X: 0.1588825 Head Rot Y: 0.0374343 Hand Rot Z: 0.0160365; Visible Hand Error: 3.415 randomnum: 135
 End: 112156.186 Start:  112152.093 Theta: 1.832596 Ball Pos X: -0.09078053 Ball Pos Y: -0.2 Ball Pos Z: 0.3387974 Hand Pos X: -0.0955709 Hand Pos Y: -0.2435153 Hand Pos Z: 0.3359517 Head Pos X: -0.05704761 Head Pos Y: 0.002652064 Head Pos Z: -0.005576015 Head Rot X: 0.1442368 Head Rot Y: -0.008264065 Hand Rot Z: 0.0200615; Invisible Hand Error: 5.245 randomnum: 3
 End: 112157.774 Start:  112157.287 Theta: 1.675516 Ball Pos X: -0.03666326 Ball Pos Y: -0.2 Ball Pos Z: 0.3488275 Hand Pos X: -0.03337608 Hand Pos Y: -0.1934383 Hand Pos Z: 0.3545972 Head Pos X: -0.0480321 Head Pos Y: 0.0002049804 Head Pos Z: -0.006275535 Head Rot X: 0.1564417 Head Rot Y: 0.02309865 Hand Rot Z: 0.01669777; Visible Hand Error: 1.304 randomnum: 144
 End: 112159.082 Start:  112158.609 Theta: 1.815143 Ball Pos X: -0.08485387 Ball Pos Y: -0.2 Ball Pos Z: 0.3403302 Hand Pos X: -0.0999357 Hand Pos Y: -0.1930819 Hand Pos Z: 0.3377535 Head Pos X: -0.04869229 Head Pos Y: -0.0002550483 Head Pos Z: -0.003373146 Head Rot X: 0.1619831 Head Rot Y: 0.02206981 Hand Rot Z: 0.01040314; Visible Hand Error: 2.371 randomnum: 167
 End: 112200.406 Start:  112159.876 Theta: 1.186824 Ball Pos X: 0.1313928 Ball Pos Y: -0.2 Ball Pos Z: 0.3252087 Hand Pos X: 0.1315874 Hand Pos Y: -0.1913794 Hand Pos Z: 0.3321615 Head Pos X: -0.04461294 Head Pos Y: -0.0005004406 Head Pos Z: -0.00504601 Head Rot X: 0.160263 Head Rot Y: 0.03489457 Hand Rot Z: 0.02121959; Visible Hand Error: 1.554 randomnum: 192
 End: 112201.686 Start:  112201.171 Theta: 1.082104 Ball Pos X: 0.1646666 Ball Pos Y: -0.2 Ball Pos Z: 0.3096929 Hand Pos X: 0.1403818 Hand Pos Y: -0.2470402 Hand Pos Z: 0.3293019 Head Pos X: -0.04040641 Head Pos Y: -0.002163142 Head Pos Z: -0.005170345 Head Rot X: 0.1656678 Head Rot Y: 0.04403006 Hand Rot Z: 0.01779124; Invisible Hand Error: 6.438 randomnum: 98
 End: 112203.009 Start:  112202.564 Theta: 1.64061 Ball Pos X: -0.02446701 Ball Pos Y: -0.2 Ball Pos Z: 0.3498945 Hand Pos X: -0.03421107 Hand Pos Y: -0.1948843 Hand Pos Z: 0.3573378 Head Pos X: -0.0427013 Head Pos Y: 0.0003783703 Head Pos Z: -0.004757047 Head Rot X: 0.1618953 Head Rot Y: 0.04436993 Hand Rot Z: 0.005345924; Visible Hand Error: 1.753 randomnum: 166
 End: 112204.387 Start:  112203.845 Theta: 1.308997 Ball Pos X: 0.0907805 Ball Pos Y: -0.2 Ball Pos Z: 0.3387974 Hand Pos X: 0.08125146 Hand Pos Y: -0.2554581 Hand Pos Z: 0.3443518 Head Pos X: -0.0407604 Head Pos Y: -0.0016675 Head Pos Z: -0.003634095 Head Rot X: 0.1656666 Head Rot Y: 0.04672679 Hand Rot Z: 0.01392101; Invisible Hand Error: 6.307 randomnum: 45
 End: 112205.766 Start:  112205.292 Theta: 1.117011 Ball Pos X: 0.1537582 Ball Pos Y: -0.2 Ball Pos Z: 0.315251 Hand Pos X: 0.1770725 Hand Pos Y: -0.1790043 Hand Pos Z: 0.3052629 Head Pos X: -0.04220009 Head Pos Y: -0.002414346 Head Pos Z: -0.004454732 Head Rot X: 0.1664454 Head Rot Y: 0.04493194 Hand Rot Z: 0.01958332; Visible Hand Error: 4.577 randomnum: 138
 End: 112207.047 Start:  112206.504 Theta: 1.727876 Ball Pos X: -0.05486921 Ball Pos Y: -0.2 Ball Pos Z: 0.3464306 Hand Pos X: -0.08583719 Hand Pos Y: -0.2556713 Hand Pos Z: 0.3415634 Head Pos X: -0.0447101 Head Pos Y: -4.628301E-05 Head Pos Z: -0.0005270243 Head Rot X: 0.1595338 Head Rot Y: 0.04079235 Hand Rot Z: 0.006017744; Invisible Hand Error: 7.608 randomnum: 66
 End: 112209.024 Start:  112207.785 Theta: 1.954769 Ball Pos X: -0.1313929 Ball Pos Y: -0.2 Ball Pos Z: 0.3252087 Hand Pos X: -0.1458419 Hand Pos Y: -0.2671405 Hand Pos Z: 0.3170251 Head Pos X: -0.05255455 Head Pos Y: -0.004165232 Head Pos Z: 0.001499176 Head Rot X: 0.1794743 Head Rot Y: 0.01446545 Hand Rot Z: 0.02268429; Invisible Hand Error: 8.063 randomnum: 47
 End: 112212.840 Start:  112209.985 Theta: 1.815143 Ball Pos X: -0.08485387 Ball Pos Y: -0.2 Ball Pos Z: 0.3403302 Hand Pos X: -0.09555887 Hand Pos Y: -0.266306 Hand Pos Z: 0.3343903 Head Pos X: -0.05164963 Head Pos Y: 0.001977116 Head Pos Z: -0.003914595 Head Rot X: 0.1509456 Head Rot Y: 0.008854275 Hand Rot Z: 0.01396097; Invisible Hand Error: 7.918 randomnum: 92
 End: 112214.468 Start:  112213.884 Theta: 1.169371 Ball Pos X: 0.1370485 Ball Pos Y: -0.2 Ball Pos Z: 0.3228661 Hand Pos X: 0.1532055 Hand Pos Y: -0.1741828 Hand Pos Z: 0.3187838 Head Pos X: -0.03541297 Head Pos Y: 0.001374602 Head Pos Z: -0.007719755 Head Rot X: 0.1507264 Head Rot Y: 0.07097292 Hand Rot Z: 0.0138678; Visible Hand Error: 4.197 randomnum: 172
 End: 112215.707 Start:  112215.220 Theta: 1.605703 Ball Pos X: -0.01224099 Ball Pos Y: -0.2 Ball Pos Z: 0.3505352 Hand Pos X: -0.02554381 Hand Pos Y: -0.2643529 Hand Pos Z: 0.3474497 Head Pos X: -0.03944165 Head Pos Y: 0.001441926 Head Pos Z: -0.002185464 Head Rot X: 0.1558087 Head Rot Y: 0.05524051 Hand Rot Z: 0.002081804; Invisible Hand Error: 7.72 randomnum: 67
 End: 112216.975 Start:  112216.474 Theta: 1.954769 Ball Pos X: -0.1313929 Ball Pos Y: -0.2 Ball Pos Z: 0.3252087 Hand Pos X: -0.1513915 Hand Pos Y: -0.1955152 Hand Pos Z: 0.3206237 Head Pos X: -0.04833061 Head Pos Y: 0.001404375 Head Pos Z: -0.00199759 Head Rot X: 0.1547505 Head Rot Y: 0.02384764 Hand Rot Z: 0.00224571; Visible Hand Error: 2.972 randomnum: 193
 End: 112218.283 Start:  112217.796 Theta: 1.884956 Ball Pos X: -0.1083874 Ball Pos Y: -0.2 Ball Pos Z: 0.333582 Hand Pos X: -0.1312968 Hand Pos Y: -0.193589 Hand Pos Z: 0.3301646 Head Pos X: -0.05044943 Head Pos Y: 0.002211705 Head Pos Z: -0.0006889104 Head Rot X: 0.1516597 Head Rot Y: 0.02540818 Hand Rot Z: 0.006979212; Visible Hand Error: 3.405 randomnum: 169
 End: 112221.248 Start:  112219.035 Theta: 1.867502 Ball Pos X: -0.1025491 Ball Pos Y: -0.2 Ball Pos Z: 0.3354228 Hand Pos X: -0.06711035 Hand Pos Y: -0.2831554 Hand Pos Z: 0.3345633 Head Pos X: -0.04486173 Head Pos Y: 0.002667338 Head Pos Z: -0.00705874 Head Rot X: 0.144196 Head Rot Y: 0.02493826 Hand Rot Z: 0.002161787; Invisible Hand Error: 11.017 randomnum: 27
 End: 112222.726 Start:  112222.238 Theta: 1.37881 Ball Pos X: 0.06692602 Ball Pos Y: -0.2 Ball Pos Z: 0.3443047 Hand Pos X: 0.07822811 Hand Pos Y: -0.1947917 Hand Pos Z: 0.3482654 Head Pos X: -0.04054767 Head Pos Y: 0.003697395 Head Pos Z: -0.009145498 Head Rot X: 0.1472174 Head Rot Y: 0.04587697 Hand Rot Z: 0.00414823; Visible Hand Error: 1.802 randomnum: 175
 End: 112224.062 Start:  112223.548 Theta: 1.169371 Ball Pos X: 0.1370485 Ball Pos Y: -0.2 Ball Pos Z: 0.3228661 Hand Pos X: 0.1254187 Hand Pos Y: -0.2067752 Hand Pos Z: 0.3304157 Head Pos X: -0.03928715 Head Pos Y: 0.001089707 Head Pos Z: -0.008680463 Head Rot X: 0.1565077 Head Rot Y: 0.05947654 Hand Rot Z: 0.009377134; Invisible Hand Error: 2.021 randomnum: 49
 End: 112225.454 Start:  112225.023 Theta: 1.58825 Ball Pos X: -0.006121435 Ball Pos Y: -0.2 Ball Pos Z: 0.3506955 Hand Pos X: -0.02502654 Hand Pos Y: -0.188908 Hand Pos Z: 0.3526546 Head Pos X: -0.0432412 Head Pos Y: 0.003209352 Head Pos Z: -0.004970908 Head Rot X: 0.1498732 Head Rot Y: 0.05505192 Hand Rot Z: 0.003641723; Visible Hand Error: 3.107 randomnum: 129
 End: 112226.680 Start:  112226.248 Theta: 1.361357 Ball Pos X: 0.07292479 Ball Pos Y: -0.2 Ball Pos Z: 0.3430842 Hand Pos X: 0.07986168 Hand Pos Y: -0.1891671 Hand Pos Z: 0.345863 Head Pos X: -0.04220498 Head Pos Y: -0.001014024 Head Pos Z: -0.004180074 Head Rot X: 0.16503 Head Rot Y: 0.04804877 Hand Rot Z: 0.01034659; Visible Hand Error: 1.858 randomnum: 160
 End: 112227.905 Start:  112227.431 Theta: 1.727876 Ball Pos X: -0.05486921 Ball Pos Y: -0.2 Ball Pos Z: 0.3464306 Hand Pos X: -0.09025411 Hand Pos Y: -0.2518764 Hand Pos Z: 0.3383431 Head Pos X: -0.04229027 Head Pos Y: -0.0005550385 Head Pos Z: -0.003045797 Head Rot X: 0.1652731 Head Rot Y: 0.05203243 Hand Rot Z: -0.004714261; Invisible Hand Error: 7.83 randomnum: 9
 End: 112229.088 Start:  112228.672 Theta: 1.623156 Ball Pos X: -0.01835681 Ball Pos Y: -0.2 Ball Pos Z: 0.3502682 Hand Pos X: -0.01006186 Hand Pos Y: -0.179046 Hand Pos Z: 0.3625751 Head Pos X: -0.0455482 Head Pos Y: -0.0009082258 Head Pos Z: -0.001145005 Head Rot X: 0.1651693 Head Rot Y: 0.03959161 Hand Rot Z: 0.009325748; Visible Hand Error: 3.64 randomnum: 145
 End: 112230.328 Start:  112229.841 Theta: 1.204277 Ball Pos X: 0.1256971 Ball Pos Y: -0.2 Ball Pos Z: 0.3274523 Hand Pos X: 0.1310682 Hand Pos Y: -0.1755033 Hand Pos Z: 0.3245492 Head Pos X: -0.04132569 Head Pos Y: -0.001732886 Head Pos Z: -0.006163836 Head Rot X: 0.1674894 Head Rot Y: 0.05188887 Hand Rot Z: 0.008313777; Visible Hand Error: 3.185 randomnum: 122
 End: 112231.552 Start:  112231.094 Theta: 1.134464 Ball Pos X: 0.1482329 Ball Pos Y: -0.2 Ball Pos Z: 0.3178865 Hand Pos X: 0.1537896 Hand Pos Y: -0.1945098 Hand Pos Z: 0.327482 Head Pos X: -0.04093701 Head Pos Y: -0.0007881224 Head Pos Z: -0.006527543 Head Rot X: 0.1634571 Head Rot Y: 0.05573165 Hand Rot Z: 0.01045128; Visible Hand Error: 1.435 randomnum: 124
 End: 112233.864 Start:  112232.833 Theta: 1.500983 Ball Pos X: 0.02446698 Ball Pos Y: -0.2 Ball Pos Z: 0.3498945 Hand Pos X: 0.001598798 Hand Pos Y: -0.2354622 Hand Pos Z: 0.3572671 Head Pos X: -0.04158592 Head Pos Y: 0.003172457 Head Pos Z: -0.006010294 Head Rot X: 0.1452569 Head Rot Y: 0.05678294 Hand Rot Z: 0.00634362; Invisible Hand Error: 4.881 randomnum: 63
 End: 112235.507 Start:  112234.853 Theta: 1.064651 Ball Pos X: 0.1700464 Ball Pos Y: -0.2 Ball Pos Z: 0.3067719 Hand Pos X: 0.1732999 Hand Pos Y: -0.1857624 Hand Pos Z: 0.3049617 Head Pos X: -0.02885181 Head Pos Y: -0.001201689 Head Pos Z: -0.007387519 Head Rot X: 0.1578842 Head Rot Y: 0.09750408 Hand Rot Z: 0.01586574; Visible Hand Error: 1.864 randomnum: 198
 End: 112237.414 Start:  112236.384 Theta: 1.43117 Ball Pos X: 0.04881481 Ball Pos Y: -0.2 Ball Pos Z: 0.3473354 Hand Pos X: 0.02237476 Hand Pos Y: -0.2165124 Hand Pos Z: 0.3521469 Head Pos X: -0.03619999 Head Pos Y: 0.001581997 Head Pos Z: -0.003014207 Head Rot X: 0.1506481 Head Rot Y: 0.0776422 Hand Rot Z: 0.008302459; Invisible Hand Error: 4.183 randomnum: 35
 End: 112238.974 Start:  112238.404 Theta: 1.53589 Ball Pos X: 0.01224096 Ball Pos Y: -0.2 Ball Pos Z: 0.3505352 Hand Pos X: -0.01386005 Hand Pos Y: -0.2490689 Hand Pos Z: 0.3513905 Head Pos X: -0.03932256 Head Pos Y: -0.002827197 Head Pos Z: 0.0005010366 Head Rot X: 0.1682891 Head Rot Y: 0.06491309 Hand Rot Z: 0.01432681; Invisible Hand Error: 6.665 randomnum: 32
 End: 112240.423 Start:  112239.921 Theta: 1.239184 Ball Pos X: 0.1141927 Ball Pos Y: -0.2 Ball Pos Z: 0.3316396 Hand Pos X: 0.1199621 Hand Pos Y: -0.2087197 Hand Pos Z: 0.349944 Head Pos X: -0.03484762 Head Pos Y: -0.001339942 Head Pos Z: -0.004963636 Head Rot X: 0.164583 Head Rot Y: 0.07566734 Hand Rot Z: 0.01174986; Visible Hand Error: 0.269 randomnum: 111
 End: 112241.745 Start:  112241.286 Theta: 1.675516 Ball Pos X: -0.03666326 Ball Pos Y: -0.2 Ball Pos Z: 0.3488275 Hand Pos X: -0.05271708 Hand Pos Y: -0.1846781 Hand Pos Z: 0.3534602 Head Pos X: -0.03861958 Head Pos Y: -0.0006519258 Head Pos Z: -0.00521183 Head Rot X: 0.1661607 Head Rot Y: 0.07179123 Hand Rot Z: 0.005984254; Visible Hand Error: 3.216 randomnum: 103
 End: 112243.123 Start:  112242.622 Theta: 1.22173 Ball Pos X: 0.1199632 Ball Pos Y: -0.2 Ball Pos Z: 0.3295962 Hand Pos X: 0.1050632 Hand Pos Y: -0.229171 Hand Pos Z: 0.339753 Head Pos X: -0.03401774 Head Pos Y: -0.001602411 Head Pos Z: -0.004044652 Head Rot X: 0.1646706 Head Rot Y: 0.07762157 Hand Rot Z: 0.01198718; Invisible Hand Error: 3.93 randomnum: 41
 End: 112244.558 Start:  112244.028 Theta: 1.919862 Ball Pos X: -0.1199632 Ball Pos Y: -0.2 Ball Pos Z: 0.3295962 Hand Pos X: -0.1558722 Hand Pos Y: -0.2028236 Hand Pos Z: 0.3209662 Head Pos X: -0.04315919 Head Pos Y: -0.001797497 Head Pos Z: -3.755093E-05 Head Rot X: 0.1678666 Head Rot Y: 0.05100278 Hand Rot Z: 0.002367207; Visible Hand Error: 5.13 randomnum: 151
 End: 112246.883 Start:  112245.421 Theta: 1.361357 Ball Pos X: 0.07292479 Ball Pos Y: -0.2 Ball Pos Z: 0.3430842 Hand Pos X: 0.07918461 Hand Pos Y: -0.2487957 Hand Pos Z: 0.3530629 Head Pos X: -0.03565913 Head Pos Y: -0.006735384 Head Pos Z: 0.002452016 Head Rot X: 0.1844137 Head Rot Y: 0.0656762 Hand Rot Z: 0.01362707; Invisible Hand Error: 4.851 randomnum: 65
 End: 112248.233 Start:  112247.844 Theta: 1.308997 Ball Pos X: 0.0907805 Ball Pos Y: -0.2 Ball Pos Z: 0.3387974 Hand Pos X: 0.06692714 Hand Pos Y: -0.1478493 Hand Pos Z: 0.3445184 Head Pos X: -0.04113817 Head Pos Y: -0.008203387 Head Pos Z: 0.00100863 Head Rot X: 0.1900703 Head Rot Y: 0.04831731 Hand Rot Z: 0.019243; Visible Hand Error: 7.731 randomnum: 131
 End: 112249.876 Start:  112249.222 Theta: 2.076942 Ball Pos X: -0.1700465 Ball Pos Y: -0.2 Ball Pos Z: 0.3067719 Hand Pos X: -0.1698839 Hand Pos Y: -0.250095 Hand Pos Z: 0.3040023 Head Pos X: -0.04655212 Head Pos Y: -0.00452888 Head Pos Z: 0.0003253222 Head Rot X: 0.1798299 Head Rot Y: 0.02096476 Hand Rot Z: 0.006829563; Invisible Hand Error: 5.994 randomnum: 60
 End: 112251.297 Start:  112250.809 Theta: 1.082104 Ball Pos X: 0.1646666 Ball Pos Y: -0.2 Ball Pos Z: 0.3096929 Hand Pos X: 0.1801617 Hand Pos Y: -0.1793362 Hand Pos Z: 0.3227013 Head Pos X: -0.03039545 Head Pos Y: -0.004876673 Head Pos Z: -0.00303626 Head Rot X: 0.181009 Head Rot Y: 0.09227695 Hand Rot Z: 0.01630025; Visible Hand Error: 3.947 randomnum: 127
 End: 112252.633 Start:  112252.090 Theta: 1.884956 Ball Pos X: -0.1083874 Ball Pos Y: -0.2 Ball Pos Z: 0.333582 Hand Pos X: -0.1377652 Hand Pos Y: -0.187118 Hand Pos Z: 0.3237641 Head Pos X: -0.03836721 Head Pos Y: -0.002010196 Head Pos Z: -0.004315972 Head Rot X: 0.165775 Head Rot Y: 0.05384352 Hand Rot Z: -0.006590757; Visible Hand Error: 4.734 randomnum: 164
 End: 112254.415 Start:  112253.344 Theta: 1.710423 Ball Pos X: -0.04881484 Ball Pos Y: -0.2 Ball Pos Z: 0.3473354 Hand Pos X: -0.07166494 Hand Pos Y: -0.2075091 Hand Pos Z: 0.3495065 Head Pos X: -0.03965145 Head Pos Y: -0.00258106 Head Pos Z: 0.000595212 Head Rot X: 0.1680702 Head Rot Y: 0.049664 Hand Rot Z: 0.003131342; Invisible Hand Error: 3.147 randomnum: 13
 End: 112256.462 Start:  112255.390 Theta: 1.32645 Ball Pos X: 0.08485384 Ball Pos Y: -0.2 Ball Pos Z: 0.3403302 Hand Pos X: 0.1075766 Hand Pos Y: -0.220578 Hand Pos Z: 0.3378682 Head Pos X: -0.0374282 Head Pos Y: -0.001331687 Head Pos Z: -0.003366947 Head Rot X: 0.1652664 Head Rot Y: 0.06332307 Hand Rot Z: 0.008978873; Invisible Hand Error: 3.834 randomnum: 74
 End: 112257.966 Start:  112257.395 Theta: 2.007129 Ball Pos X: -0.1482329 Ball Pos Y: -0.2 Ball Pos Z: 0.3178864 Hand Pos X: -0.1779767 Hand Pos Y: -0.252957 Hand Pos Z: 0.3012947 Head Pos X: -0.04950553 Head Pos Y: -0.0001455247 Head Pos Z: -0.002750158 Head Rot X: 0.1610355 Head Rot Y: 0.02341929 Hand Rot Z: 0.006894581; Invisible Hand Error: 7.743 randomnum: 6
 End: 112259.373 Start:  112258.872 Theta: 1.047198 Ball Pos X: 0.1753744 Ball Pos Y: -0.2 Ball Pos Z: 0.3037575 Hand Pos X: 0.1779987 Hand Pos Y: -0.181419 Hand Pos Z: 0.3194352 Head Pos X: -0.03594762 Head Pos Y: -0.001158327 Head Pos Z: -0.00389111 Head Rot X: 0.1599502 Head Rot Y: 0.06660563 Hand Rot Z: 0.01321463; Visible Hand Error: 3.394 randomnum: 199
 End: 112300.569 Start:  112300.013 Theta: 1.850049 Ball Pos X: -0.0966795 Ball Pos Y: -0.2 Ball Pos Z: 0.3371615 Hand Pos X: -0.13109 Hand Pos Y: -0.2257212 Hand Pos Z: 0.333396 Head Pos X: -0.04522735 Head Pos Y: 0.0007250011 Head Pos Z: -0.003547192 Head Rot X: 0.1571504 Head Rot Y: 0.04130033 Hand Rot Z: 0.002786066; Invisible Hand Error: 5.321 randomnum: 22
 End: 112301.864 Start:  112301.349 Theta: 1.361357 Ball Pos X: 0.07292479 Ball Pos Y: -0.2 Ball Pos Z: 0.3430842 Hand Pos X: 0.04809345 Hand Pos Y: -0.2774066 Hand Pos Z: 0.3395851 Head Pos X: -0.03846937 Head Pos Y: -0.001053542 Head Pos Z: -0.006334662 Head Rot X: 0.1578462 Head Rot Y: 0.06616987 Hand Rot Z: 0.01461278; Invisible Hand Error: 9.826 randomnum: 11
 End: 112303.146 Start:  112302.645 Theta: 1.745329 Ball Pos X: -0.06090691 Ball Pos Y: -0.2 Ball Pos Z: 0.3454202 Hand Pos X: -0.08074073 Hand Pos Y: -0.1863448 Hand Pos Z: 0.3423244 Head Pos X: -0.04783684 Head Pos Y: 0.002267629 Head Pos Z: -0.003193974 Head Rot X: 0.1434556 Head Rot Y: 0.04595855 Hand Rot Z: 0.0127206; Visible Hand Error: 3.372 randomnum: 182
 End: 112304.455 Start:  112303.911 Theta: 1.850049 Ball Pos X: -0.0966795 Ball Pos Y: -0.2 Ball Pos Z: 0.3371615 Hand Pos X: -0.1053215 Hand Pos Y: -0.2151351 Hand Pos Z: 0.336315 Head Pos X: -0.05117673 Head Pos Y: -0.0003775656 Head Pos Z: -0.001481295 Head Rot X: 0.152435 Head Rot Y: 0.0324834 Hand Rot Z: 0.01915208; Visible Hand Error: 2.087 randomnum: 106
 End: 112305.694 Start:  112305.192 Theta: 1.37881 Ball Pos X: 0.06692602 Ball Pos Y: -0.2 Ball Pos Z: 0.3443047 Hand Pos X: 0.07683397 Hand Pos Y: -0.1993299 Hand Pos Z: 0.3466851 Head Pos X: -0.04216957 Head Pos Y: 0.004696369 Head Pos Z: -0.007155657 Head Rot X: 0.140203 Head Rot Y: 0.05553177 Hand Rot Z: 0.01848468; Visible Hand Error: 1.358 randomnum: 183
 End: 112307.699 Start:  112306.431 Theta: 1.937315 Ball Pos X: -0.1256972 Ball Pos Y: -0.2 Ball Pos Z: 0.3274523 Hand Pos X: -0.1424283 Hand Pos Y: -0.2272239 Hand Pos Z: 0.3199236 Head Pos X: -0.05448574 Head Pos Y: 0.000197947 Head Pos Z: 0.0008752346 Head Rot X: 0.1553424 Head Rot Y: 0.01747159 Hand Rot Z: 0.02166469; Invisible Hand Error: 4.165 randomnum: 21
 End: 112310.497 Start:  112308.799 Theta: 1.32645 Ball Pos X: 0.08485384 Ball Pos Y: -0.2 Ball Pos Z: 0.3403302 Hand Pos X: 0.08982968 Hand Pos Y: -0.2541913 Hand Pos Z: 0.3390774 Head Pos X: -0.02754337 Head Pos Y: -0.001089782 Head Pos Z: 0.002345919 Head Rot X: 0.1614165 Head Rot Y: 0.1013382 Hand Rot Z: -0.001561007; Invisible Hand Error: 6.277 randomnum: 43
 End: 112311.946 Start:  112311.458 Theta: 1.43117 Ball Pos X: 0.04881481 Ball Pos Y: -0.2 Ball Pos Z: 0.3473354 Hand Pos X: 0.05788604 Hand Pos Y: -0.1871609 Hand Pos Z: 0.3543725 Head Pos X: -0.03809828 Head Pos Y: 0.003025115 Head Pos Z: 0.001375675 Head Rot X: 0.1462303 Head Rot Y: 0.06828968 Hand Rot Z: 0.009454003; Visible Hand Error: 2.435 randomnum: 102
 End: 112313.421 Start:  112312.753 Theta: 2.042035 Ball Pos X: -0.1592367 Ball Pos Y: -0.2 Ball Pos Z: 0.3125196 Hand Pos X: -0.1798367 Hand Pos Y: -0.2504879 Hand Pos Z: 0.3029399 Head Pos X: -0.05515307 Head Pos Y: 0.001043856 Head Pos Z: 0.002138257 Head Rot X: 0.1531933 Head Rot Y: -0.003011238 Hand Rot Z: 0.02165409; Invisible Hand Error: 6.512 randomnum: 19
 End: 112314.925 Start:  112314.368 Theta: 1.902409 Ball Pos X: -0.1141927 Ball Pos Y: -0.2 Ball Pos Z: 0.3316396 Hand Pos X: -0.1258739 Hand Pos Y: -0.2472 Hand Pos Z: 0.3402461 Head Pos X: -0.04398304 Head Pos Y: 0.001874 Head Pos Z: -0.001735806 Head Rot X: 0.154182 Head Rot Y: 0.02709946 Hand Rot Z: -0.006756917; Invisible Hand Error: 4.709 randomnum: 48
 End: 112316.777 Start:  112315.747 Theta: 1.448623 Ball Pos X: 0.04274553 Ball Pos Y: -0.2 Ball Pos Z: 0.3481345 Hand Pos X: 0.04757327 Hand Pos Y: -0.2219577 Hand Pos Z: 0.3517886 Head Pos X: -0.03886908 Head Pos Y: 0.003327891 Head Pos Z: -0.003907919 Head Rot X: 0.147073 Head Rot Y: 0.06019616 Hand Rot Z: 0.00782834; Invisible Hand Error: 2.4 randomnum: 82
 End: 112318.893 Start:  112317.739 Theta: 1.22173 Ball Pos X: 0.1199632 Ball Pos Y: -0.2 Ball Pos Z: 0.3295962 Hand Pos X: 0.139798 Hand Pos Y: -0.2001678 Hand Pos Z: 0.3219641 Head Pos X: -0.03784961 Head Pos Y: 0.00117442 Head Pos Z: -0.00159061 Head Rot X: 0.1549397 Head Rot Y: 0.07727787 Hand Rot Z: 0.0190875; Invisible Hand Error: 3.015 randomnum: 54
 End: 112320.411 Start:  112319.841 Theta: 1.064651 Ball Pos X: 0.1700464 Ball Pos Y: -0.2 Ball Pos Z: 0.3067719 Hand Pos X: 0.1905593 Hand Pos Y: -0.1533883 Hand Pos Z: 0.2923952 Head Pos X: -0.04545456 Head Pos Y: 0.002102464 Head Pos Z: -0.003522754 Head Rot X: 0.1539676 Head Rot Y: 0.08974616 Hand Rot Z: 0.04982522; Invisible Hand Error: 6.996 randomnum: 80
 End: 112321.733 Start:  112321.205 Theta: 1.239184 Ball Pos X: 0.1141927 Ball Pos Y: -0.2 Ball Pos Z: 0.3316396 Hand Pos X: 0.1321357 Hand Pos Y: -0.2254982 Hand Pos Z: 0.3245407 Head Pos X: -0.04957002 Head Pos Y: 0.003095597 Head Pos Z: -0.0007449389 Head Rot X: 0.1397101 Head Rot Y: 0.06251823 Hand Rot Z: 0.04825913; Visible Hand Error: 4.086 randomnum: 152
 End: 112323.419 Start:  112322.403 Theta: 1.43117 Ball Pos X: 0.04881481 Ball Pos Y: -0.2 Ball Pos Z: 0.3473354 Hand Pos X: 0.06163932 Hand Pos Y: -0.1864626 Hand Pos Z: 0.3487431 Head Pos X: -0.04907483 Head Pos Y: 0.004264206 Head Pos Z: 1.633167E-05 Head Rot X: 0.140795 Head Rot Y: 0.05778958 Hand Rot Z: 0.03090328; Visible Hand Error: 2.618 randomnum: 177
 End: 112324.825 Start:  112324.254 Theta: 2.024582 Ball Pos X: -0.1537582 Ball Pos Y: -0.2 Ball Pos Z: 0.315251 Hand Pos X: -0.157509 Hand Pos Y: -0.2256897 Hand Pos Z: 0.3176306 Head Pos X: -0.05570441 Head Pos Y: 0.006191343 Head Pos Z: 0.001563668 Head Rot X: 0.1299096 Head Rot Y: 0.02254829 Hand Rot Z: 0.0220017; Invisible Hand Error: 2.806 randomnum: 31
 End: 112326.120 Start:  112325.591 Theta: 1.27409 Ball Pos X: 0.102549 Ball Pos Y: -0.2 Ball Pos Z: 0.3354228 Hand Pos X: 0.1025624 Hand Pos Y: -0.2238106 Hand Pos Z: 0.3395282 Head Pos X: -0.04650158 Head Pos Y: 0.0041852 Head Pos Z: 0.00372684 Head Rot X: 0.1343803 Head Rot Y: 0.06095438 Hand Rot Z: 0.0327947; Invisible Hand Error: 2.566 randomnum: 99
 End: 112327.401 Start:  112326.900 Theta: 1.099557 Ball Pos X: 0.1592367 Ball Pos Y: -0.2 Ball Pos Z: 0.3125196 Hand Pos X: 0.1456048 Hand Pos Y: -0.1882481 Hand Pos Z: 0.3200209 Head Pos X: -0.05125529 Head Pos Y: 0.003543168 Head Pos Z: -1.704693E-05 Head Rot X: 0.1420031 Head Rot Y: 0.0539765 Hand Rot Z: 0.04157073; Invisible Hand Error: 2.693 randomnum: 59
 End: 112328.709 Start:  112328.167 Theta: 1.762783 Ball Pos X: -0.06692605 Ball Pos Y: -0.2 Ball Pos Z: 0.3443047 Hand Pos X: -0.08172027 Hand Pos Y: -0.2194424 Hand Pos Z: 0.3426679 Head Pos X: -0.05292308 Head Pos Y: 0.004729748 Head Pos Z: -0.001214504 Head Rot X: 0.1378413 Head Rot Y: 0.04420944 Hand Rot Z: 0.02368717; Invisible Hand Error: 3.043 randomnum: 10
 End: 112330.659 Start:  112329.545 Theta: 1.466077 Ball Pos X: 0.03666323 Ball Pos Y: -0.2 Ball Pos Z: 0.3488275 Hand Pos X: 0.03849258 Hand Pos Y: -0.207593 Hand Pos Z: 0.3510456 Head Pos X: -0.04927468 Head Pos Y: 0.002838552 Head Pos Z: -0.0008314848 Head Rot X: 0.1485972 Head Rot Y: 0.05183505 Hand Rot Z: 0.02544931; Visible Hand Error: 0.789 randomnum: 133
 End: 112332.720 Start:  112331.591 Theta: 1.675516 Ball Pos X: -0.03666326 Ball Pos Y: -0.2 Ball Pos Z: 0.3488275 Hand Pos X: -0.03450224 Hand Pos Y: -0.2297694 Hand Pos Z: 0.348047 Head Pos X: -0.04645449 Head Pos Y: 0.004364461 Head Pos Z: -0.0008182527 Head Rot X: 0.1433001 Head Rot Y: 0.05338588 Hand Rot Z: 0.01108182; Invisible Hand Error: 3.622 randomnum: 12
 End: 112349.386 Start:  112348.593 Theta: 1.762783 Ball Pos X: -0.06692605 Ball Pos Y: -0.2 Ball Pos Z: 0.3443047 Hand Pos X: -0.09648082 Hand Pos Y: -0.2176703 Hand Pos Z: 0.3404052 Head Pos X: -0.05490118 Head Pos Y: 0.005939066 Head Pos Z: -0.0048877 Head Rot X: 0.1326319 Head Rot Y: 0.03743556 Hand Rot Z: 0.002255665; Invisible Hand Error: 4.567 randomnum: 17
 End: 112350.890 Start:  112350.361 Theta: 1.448623 Ball Pos X: 0.04274553 Ball Pos Y: -0.2 Ball Pos Z: 0.3481345 Hand Pos X: 0.0475199 Hand Pos Y: -0.2055224 Hand Pos Z: 0.3505557 Head Pos X: -0.0495531 Head Pos Y: 0.001927659 Head Pos Z: 0.000100255 Head Rot X: 0.1412097 Head Rot Y: 0.04880826 Hand Rot Z: 0.01197621; Visible Hand Error: 0.777 randomnum: 107
 End: 112352.199 Start:  112351.670 Theta: 1.047198 Ball Pos X: 0.1753744 Ball Pos Y: -0.2 Ball Pos Z: 0.3037575 Hand Pos X: 0.1869143 Hand Pos Y: -0.1700427 Hand Pos Z: 0.3143274 Head Pos X: -0.04100937 Head Pos Y: 0.005280063 Head Pos Z: -0.006248474 Head Rot X: 0.1379374 Head Rot Y: 0.09773634 Hand Rot Z: 0.0131609; Visible Hand Error: 4.8 randomnum: 143
 End: 112353.607 Start:  112353.021 Theta: 1.815143 Ball Pos X: -0.08485387 Ball Pos Y: -0.2 Ball Pos Z: 0.3403302 Hand Pos X: -0.1111705 Hand Pos Y: -0.2185435 Hand Pos Z: 0.3387489 Head Pos X: -0.05638939 Head Pos Y: 0.003039002 Head Pos Z: 0.001285434 Head Rot X: 0.1404995 Head Rot Y: 0.03907618 Hand Rot Z: 0.01104173; Visible Hand Error: 4.021 randomnum: 154
 End: 112354.956 Start:  112354.427 Theta: 2.042035 Ball Pos X: -0.1592367 Ball Pos Y: -0.2 Ball Pos Z: 0.3125196 Hand Pos X: -0.1743718 Hand Pos Y: -0.2154376 Hand Pos Z: 0.3064724 Head Pos X: -0.06540424 Head Pos Y: 0.004658207 Head Pos Z: -0.002078652 Head Rot X: 0.1363102 Head Rot Y: 0.003555417 Hand Rot Z: 0.02237899; Visible Hand Error: 2.857 randomnum: 140
 End: 112357.560 Start:  112355.708 Theta: 1.605703 Ball Pos X: -0.01224099 Ball Pos Y: -0.2 Ball Pos Z: 0.3505352 Hand Pos X: -0.003538623 Hand Pos Y: -0.2255157 Hand Pos Z: 0.361435 Head Pos X: -0.05134338 Head Pos Y: 0.003650725 Head Pos Z: -0.002914786 Head Rot X: 0.142815 Head Rot Y: 0.05223785 Hand Rot Z: 0.009653999; Invisible Hand Error: 2.583 randomnum: 76
 End: 112359.022 Start:  112358.521 Theta: 1.884956 Ball Pos X: -0.1083874 Ball Pos Y: -0.2 Ball Pos Z: 0.333582 Hand Pos X: -0.1203135 Hand Pos Y: -0.196658 Hand Pos Z: 0.3339107 Head Pos X: -0.05747384 Head Pos Y: 0.008845985 Head Pos Z: -0.002981901 Head Rot X: 0.1202332 Head Rot Y: 0.03435333 Hand Rot Z: 0.005442309; Visible Hand Error: 1.731 randomnum: 190
 End: 112400.345 Start:  112359.829 Theta: 2.059489 Ball Pos X: -0.1646666 Ball Pos Y: -0.2 Ball Pos Z: 0.3096929 Hand Pos X: -0.1924875 Hand Pos Y: -0.1852145 Hand Pos Z: 0.300669 Head Pos X: -0.06150776 Head Pos Y: 0.005783737 Head Pos Z: -0.0007941723 Head Rot X: 0.1322856 Head Rot Y: 0.006823685 Hand Rot Z: 0.0114253; Visible Hand Error: 4.656 randomnum: 174
 End: 112401.681 Start:  112401.124 Theta: 1.884956 Ball Pos X: -0.1083874 Ball Pos Y: -0.2 Ball Pos Z: 0.333582 Hand Pos X: -0.1150934 Hand Pos Y: -0.2347862 Hand Pos Z: 0.3307026 Head Pos X: -0.06137401 Head Pos Y: 0.003680617 Head Pos Z: 0.0005992651 Head Rot X: 0.1367557 Head Rot Y: 0.01175825 Hand Rot Z: 0.02111664; Invisible Hand Error: 4.272 randomnum: 64
 End: 112402.934 Start:  112402.462 Theta: 1.466077 Ball Pos X: 0.03666323 Ball Pos Y: -0.2 Ball Pos Z: 0.3488275 Hand Pos X: 0.04187276 Hand Pos Y: -0.1954489 Hand Pos Z: 0.3528574 Head Pos X: -0.0566017 Head Pos Y: 0.004226327 Head Pos Z: -0.004250765 Head Rot X: 0.1416231 Head Rot Y: 0.03269426 Hand Rot Z: 0.02935912; Visible Hand Error: 1.105 randomnum: 171
 End: 112404.689 Start:  112403.700 Theta: 1.413717 Ball Pos X: 0.05486918 Ball Pos Y: -0.2 Ball Pos Z: 0.3464306 Hand Pos X: 0.06393923 Hand Pos Y: -0.2031749 Hand Pos Z: 0.3494324 Head Pos X: -0.05152982 Head Pos Y: 0.004291356 Head Pos Z: -0.005544901 Head Rot X: 0.1416897 Head Rot Y: 0.05958577 Hand Rot Z: 0.01893854; Invisible Hand Error: 1.191 randomnum: 7
 End: 112406.819 Start:  112405.552 Theta: 1.22173 Ball Pos X: 0.1199632 Ball Pos Y: -0.2 Ball Pos Z: 0.3295962 Hand Pos X: 0.1298004 Hand Pos Y: -0.2056482 Hand Pos Z: 0.332761 Head Pos X: -0.04226416 Head Pos Y: 0.003537655 Head Pos Z: -0.004889846 Head Rot X: 0.1450645 Head Rot Y: 0.09865245 Hand Rot Z: 0.02895324; Visible Hand Error: 1.161 randomnum: 180
 End: 112408.810 Start:  112407.585 Theta: 2.059489 Ball Pos X: -0.1646666 Ball Pos Y: -0.2 Ball Pos Z: 0.3096929 Hand Pos X: -0.1808323 Hand Pos Y: -0.1777305 Hand Pos Z: 0.3003753 Head Pos X: -0.07300466 Head Pos Y: 0.0002988279 Head Pos Z: 0.001699686 Head Rot X: 0.1518682 Head Rot Y: -0.03096527 Hand Rot Z: 0.03406296; Invisible Hand Error: 3.887 randomnum: 93
 End: 112412.012 Start:  112409.771 Theta: 1.134464 Ball Pos X: 0.1482329 Ball Pos Y: -0.2 Ball Pos Z: 0.3178865 Hand Pos X: 0.1540253 Hand Pos Y: -0.1954398 Hand Pos Z: 0.3207017 Head Pos X: -0.03680509 Head Pos Y: 0.004425615 Head Pos Z: -0.004276037 Head Rot X: 0.1346783 Head Rot Y: 0.1209003 Hand Rot Z: 0.01167568; Visible Hand Error: 1.074 randomnum: 157
 End: 112413.615 Start:  112413.001 Theta: 1.780236 Ball Pos X: -0.07292482 Ball Pos Y: -0.2 Ball Pos Z: 0.3430842 Hand Pos X: -0.07946296 Hand Pos Y: -0.2255017 Hand Pos Z: 0.34443 Head Pos X: -0.05946201 Head Pos Y: 0.003555417 Head Pos Z: -0.001130939 Head Rot X: 0.1430647 Head Rot Y: 0.03458546 Hand Rot Z: 0.01258655; Invisible Hand Error: 2.968 randomnum: 56
 End: 112414.950 Start:  112414.505 Theta: 1.396263 Ball Pos X: 0.06090688 Ball Pos Y: -0.2 Ball Pos Z: 0.3454202 Hand Pos X: 0.08000585 Hand Pos Y: -0.2013758 Hand Pos Z: 0.3506876 Head Pos X: -0.05082029 Head Pos Y: 0.003333002 Head Pos Z: -0.004528999 Head Rot X: 0.1392111 Head Rot Y: 0.05622452 Hand Rot Z: 0.01737124; Visible Hand Error: 2.523 randomnum: 141
 End: 112416.246 Start:  112415.813 Theta: 1.518436 Ball Pos X: 0.01835679 Ball Pos Y: -0.2 Ball Pos Z: 0.3502682 Hand Pos X: 0.006784946 Hand Pos Y: -0.2135246 Hand Pos Z: 0.3533123 Head Pos X: -0.05157405 Head Pos Y: 0.005794674 Head Pos Z: -0.004654527 Head Rot X: 0.1352448 Head Rot Y: 0.06478861 Hand Rot Z: 0.00919123; Visible Hand Error: 2.188 randomnum: 146
 End: 112417.568 Start:  112417.123 Theta: 1.204277 Ball Pos X: 0.1256971 Ball Pos Y: -0.2 Ball Pos Z: 0.3274523 Hand Pos X: 0.1355975 Hand Pos Y: -0.176546 Hand Pos Z: 0.3280287 Head Pos X: -0.04907125 Head Pos Y: 0.003271461 Head Pos Z: -0.005555749 Head Rot X: 0.1454773 Head Rot Y: 0.06650331 Hand Rot Z: 0.01620628; Visible Hand Error: 3.493 randomnum: 178
 End: 112418.863 Start:  112418.446 Theta: 1.27409 Ball Pos X: 0.102549 Ball Pos Y: -0.2 Ball Pos Z: 0.3354228 Hand Pos X: 0.1269488 Hand Pos Y: -0.1777179 Hand Pos Z: 0.3276055 Head Pos X: -0.04881197 Head Pos Y: 0.003662795 Head Pos Z: -0.004068255 Head Rot X: 0.1425089 Head Rot Y: 0.06807395 Hand Rot Z: 0.01624728; Visible Hand Error: 4.663 randomnum: 117
 End: 112420.061 Start:  112419.601 Theta: 1.151917 Ball Pos X: 0.1426624 Ball Pos Y: -0.2 Ball Pos Z: 0.3204251 Hand Pos X: 0.1413381 Hand Pos Y: -0.2146047 Hand Pos Z: 0.3221636 Head Pos X: -0.04783791 Head Pos Y: 0.002697036 Head Pos Z: -0.004948378 Head Rot X: 0.1472534 Head Rot Y: 0.07152373 Hand Rot Z: 0.01570498; Invisible Hand Error: 1.713 randomnum: 34
 End: 112423.012 Start:  112420.924 Theta: 1.884956 Ball Pos X: -0.1083874 Ball Pos Y: -0.2 Ball Pos Z: 0.333582 Hand Pos X: -0.135308 Hand Pos Y: -0.1761004 Hand Pos Z: 0.3244524 Head Pos X: -0.05735147 Head Pos Y: 0.003784612 Head Pos Z: -0.001865506 Head Rot X: 0.1397641 Head Rot Y: 0.02585307 Hand Rot Z: 0.01372751; Invisible Hand Error: 5.121 randomnum: 8
 End: 112426.855 Start:  112424.348 Theta: 1.082104 Ball Pos X: 0.1646666 Ball Pos Y: -0.2 Ball Pos Z: 0.3096929 Hand Pos X: 0.1810346 Hand Pos Y: -0.2219262 Hand Pos Z: 0.3017625 Head Pos X: -0.0339157 Head Pos Y: 0.002500325 Head Pos Z: -0.005069971 Head Rot X: 0.1498132 Head Rot Y: 0.1430022 Hand Rot Z: 0.01251201; Invisible Hand Error: 3.595 randomnum: 89
 End: 112429.180 Start:  112428.624 Theta: 1.43117 Ball Pos X: 0.04881481 Ball Pos Y: -0.2 Ball Pos Z: 0.3473354 Hand Pos X: 0.06265904 Hand Pos Y: -0.1602418 Hand Pos Z: 0.3444988 Head Pos X: -0.04635394 Head Pos Y: 0.00341469 Head Pos Z: -0.003800154 Head Rot X: 0.1435104 Head Rot Y: 0.08708362 Hand Rot Z: 0.007676191; Visible Hand Error: 5.499 randomnum: 165
 End: 112431.242 Start:  112430.169 Theta: 2.024582 Ball Pos X: -0.1537582 Ball Pos Y: -0.2 Ball Pos Z: 0.315251 Hand Pos X: -0.1991626 Hand Pos Y: -0.2089317 Hand Pos Z: 0.2932926 Head Pos X: -0.06046289 Head Pos Y: 0.0001310408 Head Pos Z: -0.0008991957 Head Rot X: 0.1565208 Head Rot Y: -0.01006902 Hand Rot Z: -0.001190093; Invisible Hand Error: 7.121 randomnum: 15
 End: 112432.773 Start:  112432.258 Theta: 1.099557 Ball Pos X: 0.1592367 Ball Pos Y: -0.2 Ball Pos Z: 0.3125196 Hand Pos X: 0.1475664 Hand Pos Y: -0.1846427 Hand Pos Z: 0.3236598 Head Pos X: -0.04004437 Head Pos Y: 0.003651679 Head Pos Z: -0.005662799 Head Rot X: 0.1481349 Head Rot Y: 0.1201692 Hand Rot Z: 0.008847761; Invisible Hand Error: 3.144 randomnum: 40
 End: 112434.332 Start:  112433.707 Theta: 1.867502 Ball Pos X: -0.1025491 Ball Pos Y: -0.2 Ball Pos Z: 0.3354228 Hand Pos X: -0.1097956 Hand Pos Y: -0.2382632 Hand Pos Z: 0.344337 Head Pos X: -0.05375022 Head Pos Y: 0.002017602 Head Pos Z: 0.00107944 Head Rot X: 0.1496773 Head Rot Y: 0.04462921 Hand Rot Z: 0.0007261662; Invisible Hand Error: 3.748 randomnum: 77
 End: 112435.572 Start:  112435.084 Theta: 1.27409 Ball Pos X: 0.102549 Ball Pos Y: -0.2 Ball Pos Z: 0.3354228 Hand Pos X: 0.1115279 Hand Pos Y: -0.1735667 Hand Pos Z: 0.3339281 Head Pos X: -0.04204684 Head Pos Y: 0.001377925 Head Pos Z: -0.002241492 Head Rot X: 0.1569066 Head Rot Y: 0.08625329 Hand Rot Z: 0.002644628; Visible Hand Error: 3.684 randomnum: 179
 End: 112436.783 Start:  112436.338 Theta: 1.500983 Ball Pos X: 0.02446698 Ball Pos Y: -0.2 Ball Pos Z: 0.3498945 Hand Pos X: 0.01693103 Hand Pos Y: -0.1952567 Hand Pos Z: 0.3594311 Head Pos X: -0.0472365 Head Pos Y: 0.002575815 Head Pos Z: -0.0002447367 Head Rot X: 0.1494954 Head Rot Y: 0.07264928 Hand Rot Z: 0.002693678; Visible Hand Error: 1.659 randomnum: 110
 End: 112438.078 Start:  112437.590 Theta: 1.570796 Ball Pos X: -1.533172E-08 Ball Pos Y: -0.2 Ball Pos Z: 0.3507489 Hand Pos X: -0.02721608 Hand Pos Y: -0.2575387 Hand Pos Z: 0.3513418 Head Pos X: -0.04819649 Head Pos Y: 0.001603842 Head Pos Z: 0.0002976656 Head Rot X: 0.1526291 Head Rot Y: 0.06881246 Hand Rot Z: 0.002407394; Invisible Hand Error: 7.458 randomnum: 4
 End: 112439.400 Start:  112438.899 Theta: 1.745329 Ball Pos X: -0.06090691 Ball Pos Y: -0.2 Ball Pos Z: 0.3454202 Hand Pos X: -0.08012913 Hand Pos Y: -0.2713353 Hand Pos Z: 0.3408408 Head Pos X: -0.04921383 Head Pos Y: 0.0004029274 Head Pos Z: 0.001822114 Head Rot X: 0.1512629 Head Rot Y: 0.06651998 Hand Rot Z: 0.002822879; Invisible Hand Error: 8.515 randomnum: 88
 End: 112440.570 Start:  112440.111 Theta: 1.815143 Ball Pos X: -0.08485387 Ball Pos Y: -0.2 Ball Pos Z: 0.3403302 Hand Pos X: -0.1171282 Hand Pos Y: -0.2096074 Hand Pos Z: 0.3361093 Head Pos X: -0.05158132 Head Pos Y: 0.001459554 Head Pos Z: 0.00199151 Head Rot X: 0.1549383 Head Rot Y: 0.06514177 Hand Rot Z: 0.001414558; Visible Hand Error: 4.58 randomnum: 168
 End: 112442.449 Start:  112441.921 Theta: 1.832596 Ball Pos X: -0.09078053 Ball Pos Y: -0.2 Ball Pos Z: 0.3387974 Hand Pos X: -0.1131993 Hand Pos Y: -0.2221496 Hand Pos Z: 0.3447476 Head Pos X: -0.04928035 Head Pos Y: 0.002871811 Head Pos Z: -0.001428008 Head Rot X: 0.1497604 Head Rot Y: 0.05851267 Hand Rot Z: -0.002695004; Invisible Hand Error: 3.266 randomnum: 37
 End: 112443.745 Start:  112443.216 Theta: 1.134464 Ball Pos X: 0.1482329 Ball Pos Y: -0.2 Ball Pos Z: 0.3178865 Hand Pos X: 0.1558419 Hand Pos Y: -0.1815481 Hand Pos Z: 0.3225643 Head Pos X: -0.05106354 Head Pos Y: 0.001417756 Head Pos Z: -0.001749516 Head Rot X: 0.1548339 Head Rot Y: 0.06202695 Hand Rot Z: 0.02383285; Visible Hand Error: 2.901 randomnum: 139
 End: 112445.026 Start:  112444.552 Theta: 1.32645 Ball Pos X: 0.08485384 Ball Pos Y: -0.2 Ball Pos Z: 0.3403302 Hand Pos X: 0.0615158 Hand Pos Y: -0.2450633 Hand Pos Z: 0.3482389 Head Pos X: -0.04524165 Head Pos Y: 0.002431065 Head Pos Z: 0.001408696 Head Rot X: 0.1465666 Head Rot Y: 0.07290563 Hand Rot Z: 0.004445747; Invisible Hand Error: 6.052 randomnum: 52
 End: 112447.796 Start:  112445.833 Theta: 2.059489 Ball Pos X: -0.1646666 Ball Pos Y: -0.2 Ball Pos Z: 0.3096929 Hand Pos X: -0.2044434 Hand Pos Y: -0.2146711 Hand Pos Z: 0.2907013 Head Pos X: -0.06868976 Head Pos Y: -0.001414597 Head Pos Z: 0.002812743 Head Rot X: 0.1628939 Head Rot Y: -0.05061115 Hand Rot Z: -0.0005211105; Invisible Hand Error: 6.304 randomnum: 53
 End: 112449.356 Start:  112448.772 Theta: 2.076942 Ball Pos X: -0.1700465 Ball Pos Y: -0.2 Ball Pos Z: 0.3067719 Hand Pos X: -0.2069613 Hand Pos Y: -0.1751177 Hand Pos Z: 0.2857252 Head Pos X: -0.05381483 Head Pos Y: 0.0003243089 Head Pos Z: 0.001057267 Head Rot X: 0.1598468 Head Rot Y: 0.01490771 Hand Rot Z: -0.008985964; Visible Hand Error: 6.935 randomnum: 148
 End: 112451.375 Start:  112450.400 Theta: 1.448623 Ball Pos X: 0.04274553 Ball Pos Y: -0.2 Ball Pos Z: 0.3481345 Hand Pos X: 0.02973709 Hand Pos Y: -0.200818 Hand Pos Z: 0.3497497 Head Pos X: -0.04181987 Head Pos Y: 0.002385139 Head Pos Z: -0.003050923 Head Rot X: 0.148562 Head Rot Y: 0.07622278 Hand Rot Z: -0.006835796; Invisible Hand Error: 1.86 randomnum: 85
 End: 112452.782 Start:  112452.308 Theta: 1.58825 Ball Pos X: -0.006121435 Ball Pos Y: -0.2 Ball Pos Z: 0.3506955 Hand Pos X: -0.01768152 Hand Pos Y: -0.1977995 Hand Pos Z: 0.3550372 Head Pos X: -0.04840922 Head Pos Y: 0.003328413 Head Pos Z: 2.753735E-05 Head Rot X: 0.1474209 Head Rot Y: 0.06595977 Hand Rot Z: 0.002863254; Visible Hand Error: 1.72 randomnum: 155
 End: 112454.062 Start:  112453.561 Theta: 1.972222 Ball Pos X: -0.1370485 Ball Pos Y: -0.2 Ball Pos Z: 0.3228661 Hand Pos X: -0.1568719 Hand Pos Y: -0.2242824 Hand Pos Z: 0.3146527 Head Pos X: -0.05254608 Head Pos Y: 0.002105206 Head Pos Z: 0.001600623 Head Rot X: 0.154319 Head Rot Y: 0.0426023 Hand Rot Z: -0.01005607; Visible Hand Error: 4.129 randomnum: 147
 End: 112455.580 Start:  112454.981 Theta: 1.047198 Ball Pos X: 0.1753744 Ball Pos Y: -0.2 Ball Pos Z: 0.3037575 Hand Pos X: 0.1484271 Hand Pos Y: -0.2469031 Hand Pos Z: 0.3181747 Head Pos X: -0.03530586 Head Pos Y: 2.324581E-06 Head Pos Z: -0.003244519 Head Rot X: 0.1596968 Head Rot Y: 0.1346867 Hand Rot Z: 0.01361402; Invisible Hand Error: 6.866 randomnum: 24
 End: 112456.986 Start:  112456.415 Theta: 1.291544 Ball Pos X: 0.09667947 Ball Pos Y: -0.2 Ball Pos Z: 0.3371615 Hand Pos X: 0.1126049 Hand Pos Y: -0.1992946 Hand Pos Z: 0.3506238 Head Pos X: -0.05035502 Head Pos Y: 0.005250901 Head Pos Z: -0.006999493 Head Rot X: 0.1379447 Head Rot Y: 0.0839562 Hand Rot Z: 0.02171317; Visible Hand Error: 2.026 randomnum: 108
 End: 112458.379 Start:  112457.835 Theta: 1.815143 Ball Pos X: -0.08485387 Ball Pos Y: -0.2 Ball Pos Z: 0.3403302 Hand Pos X: -0.0978663 Hand Pos Y: -0.2363125 Hand Pos Z: 0.3452607 Head Pos X: -0.06150025 Head Pos Y: 0.006781965 Head Pos Z: -0.004974008 Head Rot X: 0.1395342 Head Rot Y: 0.05379596 Hand Rot Z: 0.01690177; Invisible Hand Error: 3.989 randomnum: 87
 End: 112459.757 Start:  112459.256 Theta: 1.972222 Ball Pos X: -0.1370485 Ball Pos Y: -0.2 Ball Pos Z: 0.3228661 Hand Pos X: -0.1609012 Hand Pos Y: -0.2094804 Hand Pos Z: 0.3197059 Head Pos X: -0.06259775 Head Pos Y: 0.006393552 Head Pos Z: -0.006195903 Head Rot X: 0.1409868 Head Rot Y: 0.04409423 Hand Rot Z: 0.01216654; Visible Hand Error: 3.281 randomnum: 132
 End: 112501.163 Start:  112500.648 Theta: 1.937315 Ball Pos X: -0.1256972 Ball Pos Y: -0.2 Ball Pos Z: 0.3274523 Hand Pos X: -0.1661322 Hand Pos Y: -0.2071527 Hand Pos Z: 0.3115089 Head Pos X: -0.06333846 Head Pos Y: 0.004760504 Head Pos Z: -0.004659414 Head Rot X: 0.1444435 Head Rot Y: 0.03162974 Hand Rot Z: 0.01522934; Visible Hand Error: 6.161 randomnum: 159
 End: 112502.444 Start:  112502.013 Theta: 1.53589 Ball Pos X: 0.01224096 Ball Pos Y: -0.2 Ball Pos Z: 0.3505352 Hand Pos X: 0.01233181 Hand Pos Y: -0.1961562 Hand Pos Z: 0.3621286 Head Pos X: -0.05756146 Head Pos Y: 0.00706093 Head Pos Z: -0.005913377 Head Rot X: 0.1299804 Head Rot Y: 0.06262138 Hand Rot Z: 0.01944919; Visible Hand Error: 1.263 randomnum: 113
 End: 112503.711 Start:  112503.239 Theta: 1.32645 Ball Pos X: 0.08485384 Ball Pos Y: -0.2 Ball Pos Z: 0.3403302 Hand Pos X: 0.07571201 Hand Pos Y: -0.2288114 Hand Pos Z: 0.3449209 Head Pos X: -0.05507773 Head Pos Y: 0.003305808 Head Pos Z: -0.004090428 Head Rot X: 0.1495605 Head Rot Y: 0.07453167 Hand Rot Z: 0.02826943; Invisible Hand Error: 3.531 randomnum: 29
 End: 112505.006 Start:  112504.547 Theta: 1.117011 Ball Pos X: 0.1537582 Ball Pos Y: -0.2 Ball Pos Z: 0.315251 Hand Pos X: 0.1411805 Hand Pos Y: -0.1897694 Hand Pos Z: 0.3214365 Head Pos X: -0.05283433 Head Pos Y: 0.00229463 Head Pos Z: -0.006663918 Head Rot X: 0.1495925 Head Rot Y: 0.08696401 Hand Rot Z: 0.03193515; Invisible Hand Error: 2.385 randomnum: 69
 End: 112506.301 Start:  112505.911 Theta: 1.27409 Ball Pos X: 0.102549 Ball Pos Y: -0.2 Ball Pos Z: 0.3354228 Hand Pos X: 0.09670424 Hand Pos Y: -0.1953482 Hand Pos Z: 0.345073 Head Pos X: -0.05545932 Head Pos Y: 0.003397226 Head Pos Z: -0.005841374 Head Rot X: 0.1435406 Head Rot Y: 0.08341962 Hand Rot Z: 0.03484057; Visible Hand Error: 1.607 randomnum: 188
 End: 112507.527 Start:  112507.095 Theta: 1.308997 Ball Pos X: 0.0907805 Ball Pos Y: -0.2 Ball Pos Z: 0.3387974 Hand Pos X: 0.07672297 Hand Pos Y: -0.2095098 Hand Pos Z: 0.346448 Head Pos X: -0.05684668 Head Pos Y: 0.004218727 Head Pos Z: -0.007877469 Head Rot X: 0.143781 Head Rot Y: 0.08101995 Hand Rot Z: 0.03375785; Invisible Hand Error: 2.34 randomnum: 73
 End: 112508.751 Start:  112508.278 Theta: 1.570796 Ball Pos X: -1.533172E-08 Ball Pos Y: -0.2 Ball Pos Z: 0.3507489 Hand Pos X: -0.03054309 Hand Pos Y: -0.2425734 Hand Pos Z: 0.3531341 Head Pos X: -0.06117934 Head Pos Y: 0.00606373 Head Pos Z: -0.006893396 Head Rot X: 0.1364842 Head Rot Y: 0.0726997 Hand Rot Z: 0.02398189; Invisible Hand Error: 6.29 randomnum: 2
 End: 112510.687 Start:  112509.559 Theta: 2.059489 Ball Pos X: -0.1646666 Ball Pos Y: -0.2 Ball Pos Z: 0.3096929 Hand Pos X: -0.1916207 Hand Pos Y: -0.2249804 Hand Pos Z: 0.296893 Head Pos X: -0.07167262 Head Pos Y: 0.001414403 Head Pos Z: 0.001969457 Head Rot X: 0.1537634 Head Rot Y: -0.01558187 Hand Rot Z: 0.01749313; Invisible Hand Error: 4.996 randomnum: 42
 End: 112512.107 Start:  112511.606 Theta: 1.291544 Ball Pos X: 0.09667947 Ball Pos Y: -0.2 Ball Pos Z: 0.3371615 Hand Pos X: 0.09915006 Hand Pos Y: -0.1908234 Hand Pos Z: 0.340337 Head Pos X: -0.03068787 Head Pos Y: 0.0002078414 Head Pos Z: 0.01011479 Head Rot X: 0.1481874 Head Rot Y: 0.101418 Hand Rot Z: 0.01206008; Visible Hand Error: 1.414 randomnum: 162
 End: 112513.528 Start:  112512.970 Theta: 1.797689 Ball Pos X: -0.07890136 Ball Pos Y: -0.2 Ball Pos Z: 0.3417592 Hand Pos X: -0.1009897 Hand Pos Y: -0.1861203 Hand Pos Z: 0.3390701 Head Pos X: -0.04652065 Head Pos Y: -0.005482972 Head Pos Z: 0.009430885 Head Rot X: 0.1757657 Head Rot Y: 0.04893739 Hand Rot Z: -0.00225252; Visible Hand Error: 3.697 randomnum: 137
 End: 112514.864 Start:  112514.405 Theta: 1.727876 Ball Pos X: -0.05486921 Ball Pos Y: -0.2 Ball Pos Z: 0.3464306 Hand Pos X: -0.07289559 Hand Pos Y: -0.1743886 Hand Pos Z: 0.3423108 Head Pos X: -0.05675024 Head Pos Y: 0.0004049539 Head Pos Z: 0.000949502 Head Rot X: 0.1632346 Head Rot Y: 0.03605356 Hand Rot Z: 0.005705721; Invisible Hand Error: 4.169 randomnum: 97
 End: 112516.187 Start:  112515.728 Theta: 1.22173 Ball Pos X: 0.1199632 Ball Pos Y: -0.2 Ball Pos Z: 0.3295962 Hand Pos X: 0.1223859 Hand Pos Y: -0.1822171 Hand Pos Z: 0.3391035 Head Pos X: -0.05014676 Head Pos Y: 0.0003209412 Head Pos Z: -0.003374338 Head Rot X: 0.1550841 Head Rot Y: 0.07963798 Hand Rot Z: 0.02048551; Visible Hand Error: 2.882 randomnum: 173
 End: 112517.427 Start:  112517.036 Theta: 1.361357 Ball Pos X: 0.07292479 Ball Pos Y: -0.2 Ball Pos Z: 0.3430842 Hand Pos X: 0.06173468 Hand Pos Y: -0.1944308 Hand Pos Z: 0.357011 Head Pos X: -0.05494529 Head Pos Y: 0.003327638 Head Pos Z: -0.005940795 Head Rot X: 0.1410487 Head Rot Y: 0.0726961 Hand Rot Z: 0.02780143; Invisible Hand Error: 2.416 randomnum: 39
 End: 112518.805 Start:  112518.317 Theta: 1.064651 Ball Pos X: 0.1700464 Ball Pos Y: -0.2 Ball Pos Z: 0.3067719 Hand Pos X: 0.1725852 Hand Pos Y: -0.1866088 Hand Pos Z: 0.3126047 Head Pos X: -0.05028695 Head Pos Y: 0.002803802 Head Pos Z: -0.009558558 Head Rot X: 0.1492032 Head Rot Y: 0.1025261 Hand Rot Z: 0.02931896; Visible Hand Error: 2.103 randomnum: 161
 End: 112519.946 Start:  112519.598 Theta: 1.186824 Ball Pos X: 0.1313928 Ball Pos Y: -0.2 Ball Pos Z: 0.3252087 Hand Pos X: 0.09364617 Hand Pos Y: -0.1727357 Hand Pos Z: 0.345088 Head Pos X: -0.06096566 Head Pos Y: 0.004548967 Head Pos Z: -0.009150505 Head Rot X: 0.1413554 Head Rot Y: 0.07848295 Hand Rot Z: 0.04150948; Visible Hand Error: 7.186 randomnum: 128
 End: 112521.408 Start:  112520.865 Theta: 2.007129 Ball Pos X: -0.1482329 Ball Pos Y: -0.2 Ball Pos Z: 0.3178864 Hand Pos X: -0.1763868 Hand Pos Y: -0.2348954 Hand Pos Z: 0.3011998 Head Pos X: -0.06696963 Head Pos Y: 0.00359866 Head Pos Z: -0.007632256 Head Rot X: 0.151196 Head Rot Y: 0.02677776 Hand Rot Z: 0.01546167; Invisible Hand Error: 6.222 randomnum: 16
 End: 112522.759 Start:  112522.229 Theta: 1.448623 Ball Pos X: 0.04274553 Ball Pos Y: -0.2 Ball Pos Z: 0.3481345 Hand Pos X: 0.02762225 Hand Pos Y: -0.2558734 Hand Pos Z: 0.3469447 Head Pos X: -0.06279343 Head Pos Y: -0.0008561016 Head Pos Z: -0.002251506 Head Rot X: 0.1547366 Head Rot Y: 0.05704532 Hand Rot Z: 0.04568407; Invisible Hand Error: 6.94 randomnum: 72
 End: 112523.915 Start:  112523.497 Theta: 1.466077 Ball Pos X: 0.03666323 Ball Pos Y: -0.2 Ball Pos Z: 0.3488275 Hand Pos X: 0.03597342 Hand Pos Y: -0.2486755 Hand Pos Z: 0.348264 Head Pos X: -0.05252367 Head Pos Y: 0.001255959 Head Pos Z: -0.002857089 Head Rot X: 0.1498067 Head Rot Y: 0.08081289 Hand Rot Z: 0.02258788; Invisible Hand Error: 5.693 randomnum: 51
 End: 112525.321 Start:  112524.861 Theta: 1.518436 Ball Pos X: 0.01835679 Ball Pos Y: -0.2 Ball Pos Z: 0.3502682 Hand Pos X: 0.01826862 Hand Pos Y: -0.299897 Hand Pos Z: 0.3395227 Head Pos X: -0.06050402 Head Pos Y: 0.001790762 Head Pos Z: -0.00356853 Head Rot X: 0.143525 Head Rot Y: 0.0600461 Hand Rot Z: 0.0397543; Invisible Hand Error: 11.721 randomnum: 55
 End: 112526.574 Start:  112526.115 Theta: 1.448623 Ball Pos X: 0.04274553 Ball Pos Y: -0.2 Ball Pos Z: 0.3481345 Hand Pos X: 0.02599528 Hand Pos Y: -0.2314886 Hand Pos Z: 0.3504882 Head Pos X: -0.06296831 Head Pos Y: -0.0006868243 Head Pos Z: -0.000617981 Head Rot X: 0.1565544 Head Rot Y: 0.05789313 Hand Rot Z: 0.04284198; Invisible Hand Error: 4.366 randomnum: 5
 End: 112527.883 Start:  112527.326 Theta: 1.937315 Ball Pos X: -0.1256972 Ball Pos Y: -0.2 Ball Pos Z: 0.3274523 Hand Pos X: -0.1222617 Hand Pos Y: -0.2526907 Hand Pos Z: 0.3262531 Head Pos X: -0.07546955 Head Pos Y: 0.002984554 Head Pos Z: -0.003973842 Head Rot X: 0.1446646 Head Rot Y: 0.005729816 Hand Rot Z: 0.03643093; Invisible Hand Error: 6.272 randomnum: 30
 End: 112529.220 Start:  112528.719 Theta: 1.117011 Ball Pos X: 0.1537582 Ball Pos Y: -0.2 Ball Pos Z: 0.315251 Hand Pos X: 0.1694735 Hand Pos Y: -0.1904418 Hand Pos Z: 0.3297657 Head Pos X: -0.0459016 Head Pos Y: 0.002495944 Head Pos Z: -0.009496093 Head Rot X: 0.1512717 Head Rot Y: 0.1106219 Hand Rot Z: 0.02214436; Visible Hand Error: 2.718 randomnum: 118
 End: 112530.500 Start:  112529.999 Theta: 1.151917 Ball Pos X: 0.1426624 Ball Pos Y: -0.2 Ball Pos Z: 0.3204251 Hand Pos X: 0.1325319 Hand Pos Y: -0.2313222 Hand Pos Z: 0.341788 Head Pos X: -0.04892468 Head Pos Y: 0.005745202 Head Pos Z: -0.01069438 Head Rot X: 0.1385463 Head Rot Y: 0.1104369 Hand Rot Z: 0.02185803; Invisible Hand Error: 3.513 randomnum: 70
 End: 112531.782 Start:  112531.295 Theta: 1.204277 Ball Pos X: 0.1256971 Ball Pos Y: -0.2 Ball Pos Z: 0.3274523 Hand Pos X: 0.1115876 Hand Pos Y: -0.1994259 Hand Pos Z: 0.3365499 Head Pos X: -0.05727804 Head Pos Y: 0.003306687 Head Pos Z: -0.007459044 Head Rot X: 0.144848 Head Rot Y: 0.07223032 Hand Rot Z: 0.03944269; Invisible Hand Error: 2.336 randomnum: 23
 End: 112533.048 Start:  112532.589 Theta: 1.48353 Ball Pos X: 0.03056976 Ball Pos Y: -0.2 Ball Pos Z: 0.3494142 Hand Pos X: 0.01855713 Hand Pos Y: -0.274063 Hand Pos Z: 0.3511989 Head Pos X: -0.05858928 Head Pos Y: 0.005139619 Head Pos Z: -0.006938934 Head Rot X: 0.1320953 Head Rot Y: 0.06647845 Hand Rot Z: 0.03360849; Invisible Hand Error: 8.398 randomnum: 14
 End: 112534.302 Start:  112533.829 Theta: 1.850049 Ball Pos X: -0.0966795 Ball Pos Y: -0.2 Ball Pos Z: 0.3371615 Hand Pos X: -0.1253885 Hand Pos Y: -0.2180798 Hand Pos Z: 0.3325264 Head Pos X: -0.06403333 Head Pos Y: 0.002484888 Head Pos Z: -0.002622724 Head Rot X: 0.1508144 Head Rot Y: 0.03868613 Hand Rot Z: 0.02121301; Visible Hand Error: 4.413 randomnum: 150
 End: 112535.597 Start:  112535.109 Theta: 1.413717 Ball Pos X: 0.05486918 Ball Pos Y: -0.2 Ball Pos Z: 0.3464306 Hand Pos X: 0.04673218 Hand Pos Y: -0.2721467 Hand Pos Z: 0.3418984 Head Pos X: -0.05787259 Head Pos Y: 0.002721876 Head Pos Z: -0.002880931 Head Rot X: 0.1389442 Head Rot Y: 0.06044494 Hand Rot Z: 0.04256824; Invisible Hand Error: 8.628 randomnum: 58
 End: 112536.836 Start:  112536.377 Theta: 1.099557 Ball Pos X: 0.1592367 Ball Pos Y: -0.2 Ball Pos Z: 0.3125196 Hand Pos X: 0.1620074 Hand Pos Y: -0.1649524 Hand Pos Z: 0.3102717 Head Pos X: -0.05877727 Head Pos Y: 0.002640471 Head Pos Z: -0.006607175 Head Rot X: 0.1449461 Head Rot Y: 0.06738328 Hand Rot Z: 0.05002616; Visible Hand Error: 4.488 randomnum: 125
 End: 112538.187 Start:  112537.658 Theta: 1.780236 Ball Pos X: -0.07292482 Ball Pos Y: -0.2 Ball Pos Z: 0.3430842 Hand Pos X: -0.1024814 Hand Pos Y: -0.2016006 Hand Pos Z: 0.3379891 Head Pos X: -0.06536424 Head Pos Y: 0.004024059 Head Pos Z: -0.004373431 Head Rot X: 0.1385153 Head Rot Y: 0.04114125 Hand Rot Z: 0.03970378; Visible Hand Error: 4.228 randomnum: 189
 End: 112539.523 Start:  112539.036 Theta: 1.256637 Ball Pos X: 0.1083874 Ball Pos Y: -0.2 Ball Pos Z: 0.333582 Hand Pos X: 0.08363026 Hand Pos Y: -0.2705719 Hand Pos Z: 0.3362879 Head Pos X: -0.06206447 Head Pos Y: 0.003004462 Head Pos Z: -0.00560534 Head Rot X: 0.1430193 Head Rot Y: 0.05786667 Hand Rot Z: 0.05673341; Invisible Hand Error: 8.94 randomnum: 36
 End: 112540.748 Start:  112540.345 Theta: 1.762783 Ball Pos X: -0.06692605 Ball Pos Y: -0.2 Ball Pos Z: 0.3443047 Hand Pos X: -0.1017082 Hand Pos Y: -0.1942497 Hand Pos Z: 0.335986 Head Pos X: -0.06718212 Head Pos Y: 0.004176199 Head Pos Z: -0.006971955 Head Rot X: 0.1430092 Head Rot Y: 0.04556218 Hand Rot Z: 0.04328466; Visible Hand Error: 5.145 randomnum: 185
 End: 112542.071 Start:  112541.598 Theta: 1.762783 Ball Pos X: -0.06692605 Ball Pos Y: -0.2 Ball Pos Z: 0.3443047 Hand Pos X: -0.07558192 Hand Pos Y: -0.2497414 Hand Pos Z: 0.3436957 Head Pos X: -0.06820458 Head Pos Y: 0.005552381 Head Pos Z: -0.004564881 Head Rot X: 0.1319523 Head Rot Y: 0.04503265 Hand Rot Z: 0.04469876; Invisible Hand Error: 5.792 randomnum: 83
 End: 112544.020 Start:  112542.865 Theta: 1.239184 Ball Pos X: 0.1141927 Ball Pos Y: -0.2 Ball Pos Z: 0.3316396 Hand Pos X: 0.1220318 Hand Pos Y: -0.2842537 Hand Pos Z: 0.3217026 Head Pos X: -0.05877084 Head Pos Y: 0.003555387 Head Pos Z: -0.005481362 Head Rot X: 0.1400248 Head Rot Y: 0.06605424 Hand Rot Z: 0.04507358; Invisible Hand Error: 9.976 randomnum: 96
 End: 112545.497 Start:  112544.982 Theta: 1.064651 Ball Pos X: 0.1700464 Ball Pos Y: -0.2 Ball Pos Z: 0.3067719 Hand Pos X: 0.1724176 Hand Pos Y: -0.151373 Hand Pos Z: 0.3066288 Head Pos X: -0.06463033 Head Pos Y: 0.006167352 Head Pos Z: -0.007478833 Head Rot X: 0.130753 Head Rot Y: 0.06907903 Hand Rot Z: 0.05993126; Visible Hand Error: 6.417 randomnum: 195
 End: 112546.833 Start:  112546.346 Theta: 1.745329 Ball Pos X: -0.06090691 Ball Pos Y: -0.2 Ball Pos Z: 0.3454202 Hand Pos X: -0.07831638 Hand Pos Y: -0.2403739 Hand Pos Z: 0.34933 Head Pos X: -0.06504852 Head Pos Y: 0.007120118 Head Pos Z: -0.003244758 Head Rot X: 0.1271942 Head Rot Y: 0.05348324 Hand Rot Z: 0.03393251; Invisible Hand Error: 4.748 randomnum: 33
 End: 112548.114 Start:  112547.599 Theta: 1.780236 Ball Pos X: -0.07292482 Ball Pos Y: -0.2 Ball Pos Z: 0.3430842 Hand Pos X: -0.1085852 Hand Pos Y: -0.2043823 Hand Pos Z: 0.3385465 Head Pos X: -0.06153089 Head Pos Y: 0.002893239 Head Pos Z: -0.001011729 Head Rot X: 0.1412098 Head Rot Y: 0.05147346 Hand Rot Z: 0.02972944; Visible Hand Error: 5.022 randomnum: 153
 End: 112549.423 Start:  112548.922 Theta: 1.762783 Ball Pos X: -0.06692605 Ball Pos Y: -0.2 Ball Pos Z: 0.3443047 Hand Pos X: -0.06975466 Hand Pos Y: -0.2742883 Hand Pos Z: 0.340239 Head Pos X: -0.06552929 Head Pos Y: 0.006626338 Head Pos Z: -0.002583146 Head Rot X: 0.1268699 Head Rot Y: 0.04171736 Hand Rot Z: 0.03895924; Invisible Hand Error: 8.621 randomnum: 61
 End: 112551.317 Start:  112550.802 Theta: 1.850049 Ball Pos X: -0.0966795 Ball Pos Y: -0.2 Ball Pos Z: 0.3371615 Hand Pos X: -0.1201866 Hand Pos Y: -0.1749497 Hand Pos Z: 0.3360495 Head Pos X: -0.06251663 Head Pos Y: 0.005739629 Head Pos Z: -0.006290078 Head Rot X: 0.1351452 Head Rot Y: 0.04639322 Hand Rot Z: 0.02497637; Visible Hand Error: 4.834 randomnum: 116
 End: 112552.584 Start:  112552.152 Theta: 1.884956 Ball Pos X: -0.1083874 Ball Pos Y: -0.2 Ball Pos Z: 0.333582 Hand Pos X: -0.1317263 Hand Pos Y: -0.1987722 Hand Pos Z: 0.3318149 Head Pos X: -0.06464601 Head Pos Y: 0.002419144 Head Pos Z: -0.002992988 Head Rot X: 0.1494099 Head Rot Y: 0.03287132 Hand Rot Z: 0.02566421; Visible Hand Error: 3.235 randomnum: 119
 End: 112553.809 Start:  112553.391 Theta: 1.256637 Ball Pos X: 0.1083874 Ball Pos Y: -0.2 Ball Pos Z: 0.333582 Hand Pos X: 0.1036456 Hand Pos Y: -0.2160608 Hand Pos Z: 0.3367516 Head Pos X: -0.05476624 Head Pos Y: 0.003470123 Head Pos Z: -0.005944133 Head Rot X: 0.1430584 Head Rot Y: 0.06836519 Hand Rot Z: 0.03685329; Invisible Hand Error: 1.98 randomnum: 95
 End: 112555.146 Start:  112554.602 Theta: 2.076942 Ball Pos X: -0.1700465 Ball Pos Y: -0.2 Ball Pos Z: 0.3067719 Hand Pos X: -0.1594012 Hand Pos Y: -0.2493794 Hand Pos Z: 0.3103013 Head Pos X: -0.07215607 Head Pos Y: 0.001901597 Head Pos Z: 0.001386523 Head Rot X: 0.1471986 Head Rot Y: 0.002270826 Hand Rot Z: 0.03717146; Invisible Hand Error: 6.062 randomnum: 44
 End: 112556.385 Start:  112555.898 Theta: 1.134464 Ball Pos X: 0.1482329 Ball Pos Y: -0.2 Ball Pos Z: 0.3178865 Hand Pos X: 0.1526305 Hand Pos Y: -0.1774468 Hand Pos Z: 0.3224706 Head Pos X: -0.0560931 Head Pos Y: 0.0005086364 Head Pos Z: -0.005004883 Head Rot X: 0.155611 Head Rot Y: 0.08738348 Hand Rot Z: 0.04299772; Visible Hand Error: 3.261 randomnum: 120
 End: 112557.610 Start:  112557.193 Theta: 1.466077 Ball Pos X: 0.03666323 Ball Pos Y: -0.2 Ball Pos Z: 0.3488275 Hand Pos X: 0.04325775 Hand Pos Y: -0.2100198 Hand Pos Z: 0.3505091 Head Pos X: -0.06133419 Head Pos Y: 0.001940936 Head Pos Z: -0.007197261 Head Rot X: 0.1485708 Head Rot Y: 0.0583006 Hand Rot Z: 0.03518271; Visible Hand Error: 1.377 randomnum: 176
 End: 112558.932 Start:  112558.431 Theta: 1.134464 Ball Pos X: 0.1482329 Ball Pos Y: -0.2 Ball Pos Z: 0.3178865 Hand Pos X: 0.1193299 Hand Pos Y: -0.2297144 Hand Pos Z: 0.3293968 Head Pos X: -0.05671388 Head Pos Y: 0.001987964 Head Pos Z: -0.007380128 Head Rot X: 0.151866 Head Rot Y: 0.08050112 Hand Rot Z: 0.03417998; Invisible Hand Error: 5.61 randomnum: 78
 End: 112600.213 Start:  112559.755 Theta: 1.099557 Ball Pos X: 0.1592367 Ball Pos Y: -0.2 Ball Pos Z: 0.3125196 Hand Pos X: 0.1219488 Hand Pos Y: -0.2061553 Hand Pos Z: 0.329577 Head Pos X: -0.0533939 Head Pos Y: 0.003016084 Head Pos Z: -0.007086992 Head Rot X: 0.1447917 Head Rot Y: 0.1068566 Hand Rot Z: 0.05026786; Invisible Hand Error: 5.837 randomnum: 79
 End: 112601.481 Start:  112601.035 Theta: 1.448623 Ball Pos X: 0.04274553 Ball Pos Y: -0.2 Ball Pos Z: 0.3481345 Hand Pos X: 0.02204031 Hand Pos Y: -0.2663855 Hand Pos Z: 0.3510719 Head Pos X: -0.05348533 Head Pos Y: 0.003542334 Head Pos Z: -0.004436612 Head Rot X: 0.144572 Head Rot Y: 0.08698643 Hand Rot Z: 0.02509483; Invisible Hand Error: 7.967 randomnum: 46
 End: 112602.679 Start:  112602.233 Theta: 1.64061 Ball Pos X: -0.02446701 Ball Pos Y: -0.2 Ball Pos Z: 0.3498945 Hand Pos X: -0.04102667 Hand Pos Y: -0.2036688 Hand Pos Z: 0.3562773 Head Pos X: -0.05805451 Head Pos Y: 0.00438346 Head Pos Z: -0.004629016 Head Rot X: 0.1407299 Head Rot Y: 0.07366898 Hand Rot Z: 0.0217153; Visible Hand Error: 2.235 randomnum: 170
 End: 112603.890 Start:  112603.458 Theta: 1.413717 Ball Pos X: 0.05486918 Ball Pos Y: -0.2 Ball Pos Z: 0.3464306 Hand Pos X: 0.06063373 Hand Pos Y: -0.2373091 Hand Pos Z: 0.3492201 Head Pos X: -0.05853605 Head Pos Y: 0.002503991 Head Pos Z: -0.006717682 Head Rot X: 0.1448825 Head Rot Y: 0.07038268 Hand Rot Z: 0.03524189; Invisible Hand Error: 4.174 randomnum: 75
 End: 112605.115 Start:  112604.656 Theta: 1.064651 Ball Pos X: 0.1700464 Ball Pos Y: -0.2 Ball Pos Z: 0.3067719 Hand Pos X: 0.1355986 Hand Pos Y: -0.2141552 Hand Pos Z: 0.3293056 Head Pos X: -0.05734479 Head Pos Y: 0.003335446 Head Pos Z: -0.008116007 Head Rot X: 0.1416697 Head Rot Y: 0.08734438 Hand Rot Z: 0.03941474; Invisible Hand Error: 5.863 randomnum: 20
 End: 112607.231 Start:  112605.950 Theta: 1.727876 Ball Pos X: -0.05486921 Ball Pos Y: -0.2 Ball Pos Z: 0.3464306 Hand Pos X: -0.0830453 Hand Pos Y: -0.228069 Hand Pos Z: 0.3443263 Head Pos X: -0.06487793 Head Pos Y: 0.001998216 Head Pos Z: -0.001764536 Head Rot X: 0.1503019 Head Rot Y: 0.05593905 Hand Rot Z: 0.03225544; Invisible Hand Error: 4.971 randomnum: 26
 End: 112609.459 Start:  112608.192 Theta: 1.919862 Ball Pos X: -0.1199632 Ball Pos Y: -0.2 Ball Pos Z: 0.3295962 Hand Pos X: -0.1186063 Hand Pos Y: -0.2323658 Hand Pos Z: 0.3289001 Head Pos X: -0.06845516 Head Pos Y: 0.001655415 Head Pos Z: -0.001991987 Head Rot X: 0.1542174 Head Rot Y: 0.02472205 Hand Rot Z: 0.01787; Invisible Hand Error: 3.919 randomnum: 91
 End: 112610.838 Start:  112610.336 Theta: 1.658063 Ball Pos X: -0.03056979 Ball Pos Y: -0.2 Ball Pos Z: 0.3494142 Hand Pos X: -0.03703673 Hand Pos Y: -0.1937229 Hand Pos Z: 0.3546767 Head Pos X: -0.06428051 Head Pos Y: -0.0005115271 Head Pos Z: -0.0009906292 Head Rot X: 0.1575794 Head Rot Y: 0.04417354 Hand Rot Z: 0.03439537; Visible Hand Error: 1.448 randomnum: 197
 End: 112612.132 Start:  112611.701 Theta: 1.58825 Ball Pos X: -0.006121435 Ball Pos Y: -0.2 Ball Pos Z: 0.3506955 Hand Pos X: -0.004213899 Hand Pos Y: -0.2828825 Hand Pos Z: 0.3450156 Head Pos X: -0.06890363 Head Pos Y: 0.006719053 Head Pos Z: -0.009364009 Head Rot X: 0.1280011 Head Rot Y: 0.04351776 Hand Rot Z: 0.04702945; Invisible Hand Error: 9.658 randomnum: 94
 End: 112613.094 Start:  112612.954 Theta: 1.169371 Ball Pos X: 0.1370485 Ball Pos Y: -0.2 Ball Pos Z: 0.3228661 Hand Pos X: 0.007467225 Hand Pos Y: -0.176347 Hand Pos Z: 0.3593446 Head Pos X: -0.06372792 Head Pos Y: 0.003108427 Head Pos Z: -0.007500529 Head Rot X: 0.1447857 Head Rot Y: 0.05082597 Hand Rot Z: 0.02815008; Visible Hand Error: 19.567 randomnum: 158
 End: 112614.639 Start:  112614.180 Theta: 1.745329 Ball Pos X: -0.06090691 Ball Pos Y: -0.2 Ball Pos Z: 0.3454202 Hand Pos X: -0.08561867 Hand Pos Y: -0.2237075 Hand Pos Z: 0.3435964 Head Pos X: -0.06132412 Head Pos Y: 0.002592057 Head Pos Z: -0.001480579 Head Rot X: 0.1481866 Head Rot Y: 0.05768175 Hand Rot Z: 0.01252336; Visible Hand Error: 4.292 randomnum: 136
 End: 112615.836 Start:  112615.502 Theta: 1.27409 Ball Pos X: 0.102549 Ball Pos Y: -0.2 Ball Pos Z: 0.3354228 Hand Pos X: -0.02997247 Hand Pos Y: -0.1776735 Hand Pos Z: 0.3487842 Head Pos X: -0.06048155 Head Pos Y: 0.003943175 Head Pos Z: -0.001697063 Head Rot X: 0.1341474 Head Rot Y: 0.05934579 Hand Rot Z: 0.008708457; Visible Hand Error: 19.462 randomnum: 163
 End: 112617.368 Start:  112616.867 Theta: 1.850049 Ball Pos X: -0.0966795 Ball Pos Y: -0.2 Ball Pos Z: 0.3371615 Hand Pos X: -0.1147634 Hand Pos Y: -0.2089843 Hand Pos Z: 0.3356273 Head Pos X: -0.05786365 Head Pos Y: 0.005339816 Head Pos Z: 0.0005966425 Head Rot X: 0.1266904 Head Rot Y: 0.04822204 Hand Rot Z: 0.003117875; Visible Hand Error: 2.619 randomnum: 123
 End: 112619.373 Start:  112618.678 Theta: 1.047198 Ball Pos X: 0.1753744 Ball Pos Y: -0.2 Ball Pos Z: 0.3037575 Hand Pos X: 0.1606592 Hand Pos Y: -0.1853878 Hand Pos Z: 0.3155666 Head Pos X: -0.03932387 Head Pos Y: 0.0005614161 Head Pos Z: 0.000144124 Head Rot X: 0.144211 Head Rot Y: 0.1005236 Hand Rot Z: -0.007870592; Visible Hand Error: 3.354 randomnum: 186
 End: 112620.751 Start:  112620.209 Theta: 1.570796 Ball Pos X: -1.533172E-08 Ball Pos Y: -0.2 Ball Pos Z: 0.3507489 Hand Pos X: -0.03856079 Hand Pos Y: -0.2549669 Hand Pos Z: 0.3443455 Head Pos X: -0.04644042 Head Pos Y: 0.00296919 Head Pos Z: 0.003258348 Head Rot X: 0.1321292 Head Rot Y: 0.06625994 Hand Rot Z: -0.01285043; Invisible Hand Error: 8.539 randomnum: 71
 End: 112622.185 Start:  112621.615 Theta: 1.919862 Ball Pos X: -0.1199632 Ball Pos Y: -0.2 Ball Pos Z: 0.3295962 Hand Pos X: -0.143671 Hand Pos Y: -0.2290684 Hand Pos Z: 0.3201313 Head Pos X: -0.06172895 Head Pos Y: -0.0003072023 Head Pos Z: 0.01002789 Head Rot X: 0.1471996 Head Rot Y: 0.02508301 Hand Rot Z: 0.007317415; Invisible Hand Error: 4.952 randomnum: 81
 End: 112623.439 Start:  112622.993 Theta: 1.53589 Ball Pos X: 0.01224096 Ball Pos Y: -0.2 Ball Pos Z: 0.3505352 Hand Pos X: 0.01628992 Hand Pos Y: -0.2058771 Hand Pos Z: 0.3582671 Head Pos X: -0.05494577 Head Pos Y: 0.002050728 Head Pos Z: 0.007206321 Head Rot X: 0.138625 Head Rot Y: 0.04992656 Hand Rot Z: 0.01406401; Visible Hand Error: 0.549 randomnum: 115
 End: 112624.691 Start:  112624.218 Theta: 1.658063 Ball Pos X: -0.03056979 Ball Pos Y: -0.2 Ball Pos Z: 0.3494142 Hand Pos X: -0.03975715 Hand Pos Y: -0.1806844 Hand Pos Z: 0.3549783 Head Pos X: -0.05269712 Head Pos Y: 0.00553906 Head Pos Z: 0.002037168 Head Rot X: 0.1302492 Head Rot Y: 0.0617294 Hand Rot Z: 0.005035934; Visible Hand Error: 3.111 randomnum: 200
 End: 112625.987 Start:  112625.458 Theta: 1.047198 Ball Pos X: 0.1753744 Ball Pos Y: -0.2 Ball Pos Z: 0.3037575 Hand Pos X: 0.1649034 Hand Pos Y: -0.1973933 Hand Pos Z: 0.3250415 Head Pos X: -0.04099673 Head Pos Y: 0.0015935 Head Pos Z: 0.001159668 Head Rot X: 0.1455235 Head Rot Y: 0.09899619 Hand Rot Z: 0.02088072; Visible Hand Error: 2.985 randomnum: 200
