# Supplementary material for: Rapid assessment of hand reaching using virtual reality and application in cerebellar stroke
Source: PLoS One. 2022 Sep 29;17(9):e0275220. doi: 10.1371/journal.pone.0275220 (PMC9522266; doi:10.1371/journal.pone.0275220)
Supplement: S1 File — (ZIP) [file pone.0275220.s004.zip › VisInvisHand/ProVRb_010_dataVisInvisHand2021-06-10-14-16-18[1].txt]

VisInvisHand - List of Errors by Trial; Handedness: 1

 End: 141652.056 Start:  141651.291 Theta: 2.042035 Ball Pos X: -0.2385422 Ball Pos Y: -0.2 Ball Pos Z: 0.4681654 Hand Pos X: -0.2450604 Hand Pos Y: -0.1966677 Hand Pos Z: 0.4723112 Head Pos X: -0.000104785 Head Pos Y: -0.008457273 Head Pos Z: -0.06880677 Head Rot X: 0.09025434 Head Rot Y: -0.150148 Hand Rot Z: -0.07475007; Visible Hand Error: 0.681 randomnum: 101
 End: 141654.409 Start:  141653.684 Theta: 1.553343 Ball Pos X: 0.009170081 Ball Pos Y: -0.2 Ball Pos Z: 0.5253543 Hand Pos X: -0.03301912 Hand Pos Y: -0.2045569 Hand Pos Z: 0.543149 Head Pos X: 0.0122034 Head Pos Y: -0.01126248 Head Pos Z: -0.05480802 Head Rot X: 0.102464 Head Rot Y: -0.08264323 Hand Rot Z: -0.05000636; Invisible Hand Error: 4.196 randomnum: 42
 End: 141656.790 Start:  141656.010 Theta: 1.500983 Ball Pos X: 0.0366524 Ball Pos Y: -0.2 Ball Pos Z: 0.5241544 Hand Pos X: -0.00995481 Hand Pos Y: -0.2255634 Hand Pos Z: 0.5266636 Head Pos X: 0.02708828 Head Pos Y: -0.01205611 Head Pos Z: -0.0479055 Head Rot X: 0.1058168 Head Rot Y: -0.05056481 Hand Rot Z: -0.07207566; Invisible Hand Error: 5.262 randomnum: 87
 End: 141659.101 Start:  141658.224 Theta: 1.396263 Ball Pos X: 0.09124067 Ball Pos Y: -0.2 Ball Pos Z: 0.5174518 Hand Pos X: 0.03827254 Hand Pos Y: -0.2118001 Hand Pos Z: 0.5369377 Head Pos X: 0.03281605 Head Pos Y: -0.01294881 Head Pos Z: -0.06910491 Head Rot X: 0.1004367 Head Rot Y: -0.02564893 Hand Rot Z: -0.07973497; Invisible Hand Error: 5.56 randomnum: 2
 End: 141700.829 Start:  141700.007 Theta: 1.780236 Ball Pos X: -0.109244 Ball Pos Y: -0.2 Ball Pos Z: 0.5139523 Hand Pos X: -0.1098431 Hand Pos Y: -0.1961081 Hand Pos Z: 0.5138186 Head Pos X: 0.01950234 Head Pos Y: -0.01426843 Head Pos Z: -0.0512473 Head Rot X: 0.1100479 Head Rot Y: -0.06549196 Hand Rot Z: -0.1056177; Visible Hand Error: 0.377 randomnum: 149
 End: 141702.944 Start:  141702.165 Theta: 1.797689 Ball Pos X: -0.118197 Ball Pos Y: -0.2 Ball Pos Z: 0.5119675 Hand Pos X: -0.1646771 Hand Pos Y: -0.1921622 Hand Pos Z: 0.5079327 Head Pos X: 0.01798916 Head Pos Y: -0.01217175 Head Pos Z: -0.04767478 Head Rot X: 0.1074835 Head Rot Y: -0.08809605 Hand Rot Z: -0.08814241; Invisible Hand Error: 4.77 randomnum: 14
 End: 141705.116 Start:  141704.309 Theta: 1.343904 Ball Pos X: 0.118197 Ball Pos Y: -0.2 Ball Pos Z: 0.5119675 Hand Pos X: 0.09230115 Hand Pos Y: -0.2424698 Hand Pos Z: 0.5190002 Head Pos X: 0.0382129 Head Pos Y: -0.01564568 Head Pos Z: -0.06621051 Head Rot X: 0.1178834 Head Rot Y: 0.003967658 Hand Rot Z: -0.06984416; Invisible Hand Error: 4.705 randomnum: 29
 End: 141707.552 Start:  141706.565 Theta: 1.047198 Ball Pos X: 0.2627171 Ball Pos Y: -0.2 Ball Pos Z: 0.4550395 Hand Pos X: 0.2669302 Hand Pos Y: -0.1974369 Hand Pos Z: 0.4534807 Head Pos X: 0.06331301 Head Pos Y: -0.01209646 Head Pos Z: -0.05296552 Head Rot X: 0.09167335 Head Rot Y: 0.1274679 Hand Rot Z: -0.08347734; Visible Hand Error: 0.527 randomnum: 103
 End: 141709.794 Start:  141708.916 Theta: 1.396263 Ball Pos X: 0.09124067 Ball Pos Y: -0.2 Ball Pos Z: 0.5174518 Hand Pos X: 0.04544706 Hand Pos Y: -0.2111388 Hand Pos Z: 0.5243412 Head Pos X: 0.03226513 Head Pos Y: -0.01782262 Head Pos Z: -0.04064745 Head Rot X: 0.1304509 Head Rot Y: -0.01664961 Hand Rot Z: -0.0477707; Invisible Hand Error: 4.809 randomnum: 80
 End: 141712.147 Start:  141711.313 Theta: 1.919862 Ball Pos X: -0.1797092 Ball Pos Y: -0.2 Ball Pos Z: 0.4937468 Hand Pos X: -0.17984 Hand Pos Y: -0.1887828 Hand Pos Z: 0.50302 Head Pos X: -0.004057647 Head Pos Y: -0.01367486 Head Pos Z: -0.01940823 Head Rot X: 0.1254346 Head Rot Y: -0.1353625 Hand Rot Z: -0.0443533; Visible Hand Error: 1.409 randomnum: 152
 End: 141714.612 Start:  141713.735 Theta: 1.239184 Ball Pos X: 0.1710647 Ball Pos Y: -0.2 Ball Pos Z: 0.4968079 Hand Pos X: 0.1743385 Hand Pos Y: -0.2059277 Hand Pos Z: 0.4997946 Head Pos X: 0.04553223 Head Pos Y: -0.01735538 Head Pos Z: -0.03868616 Head Rot X: 0.1320597 Head Rot Y: 0.03825506 Hand Rot Z: -0.06876726; Visible Hand Error: 0.471 randomnum: 167
 End: 141716.937 Start:  141715.977 Theta: 1.850049 Ball Pos X: -0.1448293 Ball Pos Y: -0.2 Ball Pos Z: 0.5050799 Hand Pos X: -0.1303142 Hand Pos Y: -0.1829873 Hand Pos Z: 0.5099711 Head Pos X: -0.007539213 Head Pos Y: -0.01052302 Head Pos Z: -0.007996976 Head Rot X: 0.1124978 Head Rot Y: -0.1308716 Hand Rot Z: -0.0350527; Visible Hand Error: 2.288 randomnum: 146
 End: 141719.388 Start:  141718.482 Theta: 1.884956 Ball Pos X: -0.1623681 Ball Pos Y: -0.2 Ball Pos Z: 0.4997177 Hand Pos X: -0.1747323 Hand Pos Y: -0.2443319 Hand Pos Z: 0.5017183 Head Pos X: 0.007370412 Head Pos Y: -0.01761872 Head Pos Z: -0.004437029 Head Rot X: 0.149929 Head Rot Y: -0.1168738 Hand Rot Z: -0.05438864; Invisible Hand Error: 4.015 randomnum: 26
 End: 141721.561 Start:  141720.795 Theta: 1.413717 Ball Pos X: 0.08219599 Ball Pos Y: -0.2 Ball Pos Z: 0.5189654 Hand Pos X: 0.08094578 Hand Pos Y: -0.2058352 Hand Pos Z: 0.5229613 Head Pos X: 0.02913302 Head Pos Y: -0.01824641 Head Pos Z: -0.01240075 Head Rot X: 0.1387312 Head Rot Y: 0.00482284 Hand Rot Z: -0.06405359; Visible Hand Error: 0.456 randomnum: 139
 End: 141723.746 Start:  141723.009 Theta: 1.448623 Ball Pos X: 0.06403433 Ball Pos Y: -0.2 Ball Pos Z: 0.5215178 Hand Pos X: 0.0735158 Hand Pos Y: -0.2162684 Hand Pos Z: 0.522096 Head Pos X: 0.02574635 Head Pos Y: -0.02223963 Head Pos Z: -0.01003271 Head Rot X: 0.1589135 Head Rot Y: -0.006801423 Hand Rot Z: -0.05422764; Visible Hand Error: 1.742 randomnum: 180
 End: 141726.113 Start:  141725.097 Theta: 1.53589 Ball Pos X: 0.01833739 Ball Pos Y: -0.2 Ball Pos Z: 0.5251142 Hand Pos X: -0.0002841502 Hand Pos Y: -0.2371002 Hand Pos Z: 0.5253729 Head Pos X: 0.01816708 Head Pos Y: -0.0169684 Head Pos Z: -0.03380752 Head Rot X: 0.1196875 Head Rot Y: -0.1008381 Hand Rot Z: 0.09103138; Invisible Hand Error: 3.927 randomnum: 39
 End: 141728.425 Start:  141727.506 Theta: 1.692969 Ball Pos X: -0.06403437 Ball Pos Y: -0.2 Ball Pos Z: 0.5215178 Hand Pos X: -0.09187911 Hand Pos Y: -0.2599533 Hand Pos Z: 0.5167639 Head Pos X: 0.0109902 Head Pos Y: -0.01932183 Head Pos Z: -0.01685566 Head Rot X: 0.1472362 Head Rot Y: -0.0641949 Hand Rot Z: -0.03189361; Invisible Hand Error: 6.19 randomnum: 79
 End: 141730.625 Start:  141729.775 Theta: 1.605703 Ball Pos X: -0.01833744 Ball Pos Y: -0.2 Ball Pos Z: 0.5251142 Hand Pos X: -0.01256073 Hand Pos Y: -0.1959075 Hand Pos Z: 0.5265061 Head Pos X: 0.02078199 Head Pos Y: -0.01913953 Head Pos Z: -0.03393817 Head Rot X: 0.1436308 Head Rot Y: -0.04942618 Hand Rot Z: -0.04265834; Visible Hand Error: 0.735 randomnum: 113
 End: 141732.825 Start:  141731.947 Theta: 1.972222 Ball Pos X: -0.2053036 Ball Pos Y: -0.2 Ball Pos Z: 0.4836648 Hand Pos X: -0.1975718 Hand Pos Y: -0.2057051 Hand Pos Z: 0.4928555 Head Pos X: -0.01003689 Head Pos Y: -0.01848724 Head Pos Z: -0.03209448 Head Rot X: 0.1452027 Head Rot Y: -0.1376249 Hand Rot Z: -0.02689826; Visible Hand Error: 1.131 randomnum: 182
 End: 141735.289 Start:  141734.329 Theta: 1.256637 Ball Pos X: 0.1623681 Ball Pos Y: -0.2 Ball Pos Z: 0.4997177 Hand Pos X: 0.1405674 Hand Pos Y: -0.2352193 Hand Pos Z: 0.5093826 Head Pos X: 0.05280685 Head Pos Y: -0.02111885 Head Pos Z: -0.04391617 Head Rot X: 0.1317497 Head Rot Y: 0.07107385 Hand Rot Z: -0.07235991; Invisible Hand Error: 3.952 randomnum: 100
 End: 141737.698 Start:  141736.711 Theta: 1.919862 Ball Pos X: -0.1797092 Ball Pos Y: -0.2 Ball Pos Z: 0.4937468 Hand Pos X: -0.1932684 Hand Pos Y: -0.2705239 Hand Pos Z: 0.4836122 Head Pos X: -0.002962053 Head Pos Y: -0.02410293 Head Pos Z: -0.01727939 Head Rot X: 0.1625977 Head Rot Y: -0.1150824 Hand Rot Z: -0.03470293; Invisible Hand Error: 6.807 randomnum: 38
 End: 141740.163 Start:  141739.312 Theta: 1.396263 Ball Pos X: 0.09124067 Ball Pos Y: -0.2 Ball Pos Z: 0.5174518 Hand Pos X: 0.07673091 Hand Pos Y: -0.2396679 Hand Pos Z: 0.5239008 Head Pos X: 0.03847569 Head Pos Y: -0.02072018 Head Pos Z: -0.04171956 Head Rot X: 0.1403244 Head Rot Y: -0.01190008 Hand Rot Z: -0.04789867; Invisible Hand Error: 3.837 randomnum: 98
 End: 141742.487 Start:  141741.541 Theta: 1.448623 Ball Pos X: 0.06403433 Ball Pos Y: -0.2 Ball Pos Z: 0.5215178 Hand Pos X: 0.05048054 Hand Pos Y: -0.2622185 Hand Pos Z: 0.5211999 Head Pos X: 0.02659667 Head Pos Y: -0.03060293 Head Pos Z: -0.04268157 Head Rot X: 0.1951328 Head Rot Y: -0.03291855 Hand Rot Z: -0.02319968; Invisible Hand Error: 5.916 randomnum: 19
 End: 141744.632 Start:  141743.837 Theta: 1.27409 Ball Pos X: 0.1536221 Ball Pos Y: -0.2 Ball Pos Z: 0.5024754 Hand Pos X: 0.1502371 Hand Pos Y: -0.2480135 Hand Pos Z: 0.5133389 Head Pos X: 0.04046273 Head Pos Y: -0.0332866 Head Pos Z: -0.06620038 Head Rot X: 0.1836433 Head Rot Y: 0.02267271 Hand Rot Z: -0.05940238; Invisible Hand Error: 4.087 randomnum: 96
 End: 141747.053 Start:  141746.108 Theta: 1.239184 Ball Pos X: 0.1710647 Ball Pos Y: -0.2 Ball Pos Z: 0.4968079 Hand Pos X: 0.1758779 Hand Pos Y: -0.2584787 Hand Pos Z: 0.4950733 Head Pos X: 0.04235363 Head Pos Y: -0.03080365 Head Pos Z: -0.07486224 Head Rot X: 0.1700158 Head Rot Y: 0.01883085 Hand Rot Z: -0.05677089; Invisible Hand Error: 5.382 randomnum: 43
 End: 141749.325 Start:  141748.461 Theta: 1.43117 Ball Pos X: 0.07312632 Ball Pos Y: -0.2 Ball Pos Z: 0.5203208 Hand Pos X: 0.06403796 Hand Pos Y: -0.1741339 Hand Pos Z: 0.5253591 Head Pos X: 0.02916265 Head Pos Y: -0.02703416 Head Pos Z: -0.05544889 Head Rot X: 0.1663473 Head Rot Y: -0.0110669 Hand Rot Z: -0.05054087; Visible Hand Error: 2.807 randomnum: 178
 End: 141751.635 Start:  141750.618 Theta: 1.850049 Ball Pos X: -0.1448293 Ball Pos Y: -0.2 Ball Pos Z: 0.5050799 Hand Pos X: -0.1368814 Hand Pos Y: -0.1935353 Hand Pos Z: 0.5132897 Head Pos X: -0.002782881 Head Pos Y: -0.01920989 Head Pos Z: -0.02542293 Head Rot X: 0.1427651 Head Rot Y: -0.1096748 Hand Rot Z: -0.02804419; Visible Hand Error: 1.295 randomnum: 140
 End: 141754.142 Start:  141753.014 Theta: 1.291544 Ball Pos X: 0.1448293 Ball Pos Y: -0.2 Ball Pos Z: 0.5050799 Hand Pos X: 0.1337996 Hand Pos Y: -0.2611621 Hand Pos Z: 0.5044798 Head Pos X: 0.04126239 Head Pos Y: -0.02373344 Head Pos Z: -0.07158512 Head Rot X: 0.1489833 Head Rot Y: 0.01721851 Hand Rot Z: -0.0525768; Invisible Hand Error: 5.839 randomnum: 16
 End: 141756.328 Start:  141755.520 Theta: 1.797689 Ball Pos X: -0.118197 Ball Pos Y: -0.2 Ball Pos Z: 0.5119675 Hand Pos X: -0.1141187 Hand Pos Y: -0.1911876 Hand Pos Z: 0.5161806 Head Pos X: -0.01268291 Head Pos Y: -0.02600861 Head Pos Z: -0.01495993 Head Rot X: 0.1601985 Head Rot Y: -0.1065081 Hand Rot Z: -0.003740961; Visible Hand Error: 1.079 randomnum: 166
 End: 141758.834 Start:  141757.931 Theta: 1.937315 Ball Pos X: -0.1882988 Ball Pos Y: -0.2 Ball Pos Z: 0.4905352 Hand Pos X: -0.1803502 Hand Pos Y: -0.2169034 Hand Pos Z: 0.5003254 Head Pos X: 0.003048896 Head Pos Y: -0.0171777 Head Pos Z: -0.04953492 Head Rot X: 0.1313119 Head Rot Y: -0.1364077 Hand Rot Z: -0.05430184; Visible Hand Error: 1.738 randomnum: 195
 End: 141801.034 Start:  141800.004 Theta: 1.308997 Ball Pos X: 0.1359924 Ball Pos Y: -0.2 Ball Pos Z: 0.5075306 Hand Pos X: 0.1158024 Hand Pos Y: -0.2286374 Hand Pos Z: 0.5152227 Head Pos X: 0.04210997 Head Pos Y: -0.02555844 Head Pos Z: -0.06335109 Head Rot X: 0.1568339 Head Rot Y: -0.005209088 Hand Rot Z: -0.06638139; Invisible Hand Error: 3.359 randomnum: 7
 End: 141803.526 Start:  141802.634 Theta: 1.884956 Ball Pos X: -0.1623681 Ball Pos Y: -0.2 Ball Pos Z: 0.4997177 Hand Pos X: -0.1636428 Hand Pos Y: -0.2485648 Hand Pos Z: 0.5044735 Head Pos X: 0.02018118 Head Pos Y: -0.02626625 Head Pos Z: -0.04105985 Head Rot X: 0.1641732 Head Rot Y: -0.1045669 Hand Rot Z: -0.06664142; Invisible Hand Error: 4.273 randomnum: 10
 End: 141805.894 Start:  141805.058 Theta: 1.204277 Ball Pos X: 0.1882988 Ball Pos Y: -0.2 Ball Pos Z: 0.4905352 Hand Pos X: 0.1458626 Hand Pos Y: -0.2194391 Hand Pos Z: 0.5169604 Head Pos X: 0.05111593 Head Pos Y: -0.02770138 Head Pos Z: -0.05325699 Head Rot X: 0.1588073 Head Rot Y: 0.04673326 Hand Rot Z: -0.06619748; Invisible Hand Error: 5.069 randomnum: 27
 End: 141808.442 Start:  141807.509 Theta: 1.884956 Ball Pos X: -0.1623681 Ball Pos Y: -0.2 Ball Pos Z: 0.4997177 Hand Pos X: -0.18355 Hand Pos Y: -0.2613488 Hand Pos Z: 0.4892927 Head Pos X: 0.003275335 Head Pos Y: -0.02870399 Head Pos Z: -0.04649532 Head Rot X: 0.1747581 Head Rot Y: -0.1074079 Hand Rot Z: -0.03416214; Invisible Hand Error: 6.192 randomnum: 51
 End: 141810.780 Start:  141809.903 Theta: 1.186824 Ball Pos X: 0.1968311 Ball Pos Y: -0.2 Ball Pos Z: 0.4871742 Hand Pos X: 0.1677607 Hand Pos Y: -0.23582 Hand Pos Z: 0.4986896 Head Pos X: 0.03583241 Head Pos Y: -0.0250158 Head Pos Z: -0.07869303 Head Rot X: 0.145865 Head Rot Y: 0.0004949588 Hand Rot Z: -0.04903636; Invisible Hand Error: 4.562 randomnum: 62
 End: 141813.119 Start:  141812.397 Theta: 1.832596 Ball Pos X: -0.1359925 Ball Pos Y: -0.2 Ball Pos Z: 0.5075306 Hand Pos X: -0.1253857 Hand Pos Y: -0.1942904 Hand Pos Z: 0.5134746 Head Pos X: 0.01527578 Head Pos Y: -0.02286333 Head Pos Z: -0.06015879 Head Rot X: 0.1486011 Head Rot Y: -0.07543876 Hand Rot Z: -0.06221857; Visible Hand Error: 1.365 randomnum: 114
 End: 141815.389 Start:  141814.651 Theta: 1.43117 Ball Pos X: 0.07312632 Ball Pos Y: -0.2 Ball Pos Z: 0.5203208 Hand Pos X: 0.08836441 Hand Pos Y: -0.2522359 Hand Pos Z: 0.5228633 Head Pos X: 0.03127474 Head Pos Y: -0.02268398 Head Pos Z: -0.04296505 Head Rot X: 0.1570484 Head Rot Y: -0.04462083 Hand Rot Z: -0.04291515; Invisible Hand Error: 4.827 randomnum: 24
 End: 141817.812 Start:  141816.879 Theta: 1.466077 Ball Pos X: 0.05492282 Ball Pos Y: -0.2 Ball Pos Z: 0.5225559 Hand Pos X: 0.04775311 Hand Pos Y: -0.1765344 Hand Pos Z: 0.5233259 Head Pos X: 0.0226447 Head Pos Y: -0.02329743 Head Pos Z: -0.05792838 Head Rot X: 0.1513853 Head Rot Y: -0.04520962 Hand Rot Z: -0.05732215; Visible Hand Error: 2.387 randomnum: 127
 End: 141820.248 Start:  141819.246 Theta: 1.396263 Ball Pos X: 0.09124067 Ball Pos Y: -0.2 Ball Pos Z: 0.5174518 Hand Pos X: 0.07505585 Hand Pos Y: -0.2290149 Hand Pos Z: 0.5264904 Head Pos X: 0.0278936 Head Pos Y: -0.02561724 Head Pos Z: -0.06148458 Head Rot X: 0.159003 Head Rot Y: -0.02487526 Hand Rot Z: -0.06005334; Invisible Hand Error: 3.018 randomnum: 81
 End: 141822.782 Start:  141821.822 Theta: 1.151917 Ball Pos X: 0.2137134 Ball Pos Y: -0.2 Ball Pos Z: 0.4800082 Hand Pos X: 0.2109513 Hand Pos Y: -0.1664944 Hand Pos Z: 0.4805653 Head Pos X: 0.05136728 Head Pos Y: -0.03348273 Head Pos Z: -0.06197155 Head Rot X: 0.1812419 Head Rot Y: 0.06940152 Hand Rot Z: -0.04914559; Invisible Hand Error: 3.25 randomnum: 20
 End: 141825.079 Start:  141824.258 Theta: 1.692969 Ball Pos X: -0.06403437 Ball Pos Y: -0.2 Ball Pos Z: 0.5215178 Hand Pos X: -0.05474637 Hand Pos Y: -0.1865544 Hand Pos Z: 0.5252588 Head Pos X: 0.01524764 Head Pos Y: -0.02698317 Head Pos Z: -0.03430355 Head Rot X: 0.1691256 Head Rot Y: -0.03165924 Hand Rot Z: -0.02690396; Visible Hand Error: 1.698 randomnum: 199
 End: 141827.559 Start:  141826.584 Theta: 1.553343 Ball Pos X: 0.009170081 Ball Pos Y: -0.2 Ball Pos Z: 0.5253543 Hand Pos X: 0.006585501 Hand Pos Y: -0.2578318 Hand Pos Z: 0.5264679 Head Pos X: 0.01806307 Head Pos Y: -0.03296641 Head Pos Z: -0.02607203 Head Rot X: 0.2060198 Head Rot Y: -0.05557626 Hand Rot Z: -0.04670553; Invisible Hand Error: 5.259 randomnum: 63
 End: 141829.996 Start:  141828.937 Theta: 2.076942 Ball Pos X: -0.2547357 Ball Pos Y: -0.2 Ball Pos Z: 0.4595551 Hand Pos X: -0.251683 Hand Pos Y: -0.1928314 Hand Pos Z: 0.4648051 Head Pos X: -0.01300895 Head Pos Y: -0.02601439 Head Pos Z: -0.03417516 Head Rot X: 0.169011 Head Rot Y: -0.1694202 Hand Rot Z: -0.01723472; Visible Hand Error: 0.956 randomnum: 106
 End: 141832.433 Start:  141831.485 Theta: 1.343904 Ball Pos X: 0.118197 Ball Pos Y: -0.2 Ball Pos Z: 0.5119675 Hand Pos X: 0.1126563 Hand Pos Y: -0.1929182 Hand Pos Z: 0.5172044 Head Pos X: 0.02986968 Head Pos Y: -0.02578187 Head Pos Z: -0.05866575 Head Rot X: 0.1553502 Head Rot Y: -0.01661251 Hand Rot Z: -0.06185917; Visible Hand Error: 1.052 randomnum: 157
 End: 141835.174 Start:  141833.965 Theta: 1.954769 Ball Pos X: -0.1968312 Ball Pos Y: -0.2 Ball Pos Z: 0.4871742 Hand Pos X: -0.2013254 Hand Pos Y: -0.1852331 Hand Pos Z: 0.4856659 Head Pos X: -0.008197784 Head Pos Y: -0.02460188 Head Pos Z: -0.03607023 Head Rot X: 0.1658274 Head Rot Y: -0.1750549 Hand Rot Z: -0.01348076; Visible Hand Error: 1.51 randomnum: 126
 End: 141837.765 Start:  141836.694 Theta: 1.204277 Ball Pos X: 0.1882988 Ball Pos Y: -0.2 Ball Pos Z: 0.4905352 Hand Pos X: 0.1726881 Hand Pos Y: -0.2697465 Hand Pos Z: 0.4925263 Head Pos X: 0.04589438 Head Pos Y: -0.027675 Head Pos Z: -0.06847906 Head Rot X: 0.1533488 Head Rot Y: 0.03848546 Hand Rot Z: -0.06692509; Invisible Hand Error: 6.671 randomnum: 9
 End: 141839.993 Start:  141839.157 Theta: 1.553343 Ball Pos X: 0.009170081 Ball Pos Y: -0.2 Ball Pos Z: 0.5253543 Hand Pos X: 0.004191186 Hand Pos Y: -0.1958058 Hand Pos Z: 0.5263001 Head Pos X: 0.01694226 Head Pos Y: -0.02533865 Head Pos Z: -0.05210996 Head Rot X: 0.1607526 Head Rot Y: -0.04398026 Hand Rot Z: -0.04072151; Visible Hand Error: 0.667 randomnum: 108
 End: 141842.373 Start:  141841.454 Theta: 1.186824 Ball Pos X: 0.1968311 Ball Pos Y: -0.2 Ball Pos Z: 0.4871742 Hand Pos X: 0.2013032 Hand Pos Y: -0.2046421 Hand Pos Z: 0.4886169 Head Pos X: 0.03737694 Head Pos Y: -0.02399015 Head Pos Z: -0.06190383 Head Rot X: 0.1498411 Head Rot Y: 0.001113836 Hand Rot Z: -0.05472234; Visible Hand Error: 0.492 randomnum: 163
 End: 141844.630 Start:  141843.654 Theta: 1.169371 Ball Pos X: 0.2053035 Ball Pos Y: -0.2 Ball Pos Z: 0.4836648 Hand Pos X: 0.2109 Hand Pos Y: -0.2075696 Hand Pos Z: 0.4818225 Head Pos X: 0.03845191 Head Pos Y: -0.02618557 Head Pos Z: -0.06622016 Head Rot X: 0.1524934 Head Rot Y: 0.008469943 Hand Rot Z: -0.06555492; Visible Hand Error: 0.918 randomnum: 159
 End: 141846.885 Start:  141845.994 Theta: 1.64061 Ball Pos X: -0.03665245 Ball Pos Y: -0.2 Ball Pos Z: 0.5241544 Hand Pos X: -0.05862921 Hand Pos Y: -0.2249718 Hand Pos Z: 0.5216377 Head Pos X: 0.02405679 Head Pos Y: -0.02504203 Head Pos Z: -0.05159479 Head Rot X: 0.1593022 Head Rot Y: -0.05120488 Hand Rot Z: -0.06056735; Invisible Hand Error: 3.252 randomnum: 36
 End: 141849.210 Start:  141848.362 Theta: 1.204277 Ball Pos X: 0.1882988 Ball Pos Y: -0.2 Ball Pos Z: 0.4905352 Hand Pos X: 0.1926332 Hand Pos Y: -0.1743297 Hand Pos Z: 0.4906225 Head Pos X: 0.04048836 Head Pos Y: -0.02165845 Head Pos Z: -0.06772196 Head Rot X: 0.1349378 Head Rot Y: 0.005803369 Hand Rot Z: -0.07183928; Visible Hand Error: 2.57 randomnum: 185
 End: 141851.451 Start:  141850.644 Theta: 1.902409 Ball Pos X: -0.1710647 Ball Pos Y: -0.2 Ball Pos Z: 0.4968079 Hand Pos X: -0.1654766 Hand Pos Y: -0.2498357 Hand Pos Z: 0.5070253 Head Pos X: 0.0147655 Head Pos Y: -0.01934528 Head Pos Z: -0.06128174 Head Rot X: 0.1309579 Head Rot Y: -0.0753245 Hand Rot Z: -0.07934294; Invisible Hand Error: 4.345 randomnum: 15
 End: 141854.167 Start:  141853.026 Theta: 1.134464 Ball Pos X: 0.2220581 Ball Pos Y: -0.2 Ball Pos Z: 0.4762052 Hand Pos X: 0.2091823 Hand Pos Y: -0.2016673 Hand Pos Z: 0.4834632 Head Pos X: 0.04663205 Head Pos Y: -0.0208551 Head Pos Z: -0.06768149 Head Rot X: 0.1268727 Head Rot Y: 0.04314091 Hand Rot Z: -0.08437958; Visible Hand Error: 1.502 randomnum: 168
 End: 141856.435 Start:  141855.490 Theta: 1.902409 Ball Pos X: -0.1710647 Ball Pos Y: -0.2 Ball Pos Z: 0.4968079 Hand Pos X: -0.1762856 Hand Pos Y: -0.243718 Hand Pos Z: 0.4945429 Head Pos X: -0.00415641 Head Pos Y: -0.02037954 Head Pos Z: -0.01429874 Head Rot X: 0.1422071 Head Rot Y: -0.1673592 Hand Rot Z: -0.002038446; Invisible Hand Error: 4.102 randomnum: 50
 End: 141858.776 Start:  141857.899 Theta: 1.239184 Ball Pos X: 0.1710647 Ball Pos Y: -0.2 Ball Pos Z: 0.4968079 Hand Pos X: 0.1734244 Hand Pos Y: -0.1940742 Hand Pos Z: 0.50242 Head Pos X: 0.0364536 Head Pos Y: -0.02589417 Head Pos Z: -0.05406308 Head Rot X: 0.1578724 Head Rot Y: -0.001805998 Hand Rot Z: -0.03963489; Visible Hand Error: 0.781 randomnum: 197
 End: 141901.017 Start:  141900.001 Theta: 1.186824 Ball Pos X: 0.1968311 Ball Pos Y: -0.2 Ball Pos Z: 0.4871742 Hand Pos X: 0.1661065 Hand Pos Y: -0.2086669 Hand Pos Z: 0.5016676 Head Pos X: 0.04349989 Head Pos Y: -0.02230841 Head Pos Z: -0.06222916 Head Rot X: 0.1361045 Head Rot Y: 0.04985616 Hand Rot Z: -0.05853425; Invisible Hand Error: 3.503 randomnum: 35
 End: 141903.314 Start:  141902.467 Theta: 1.186824 Ball Pos X: 0.1968311 Ball Pos Y: -0.2 Ball Pos Z: 0.4871742 Hand Pos X: 0.1712652 Hand Pos Y: -0.2345237 Hand Pos Z: 0.5015734 Head Pos X: 0.0349108 Head Pos Y: -0.02668917 Head Pos Z: -0.0618962 Head Rot X: 0.159163 Head Rot Y: 0.01509136 Hand Rot Z: -0.04575141; Invisible Hand Error: 4.201 randomnum: 28
 End: 141905.696 Start:  141904.721 Theta: 1.448623 Ball Pos X: 0.06403433 Ball Pos Y: -0.2 Ball Pos Z: 0.5215178 Hand Pos X: 0.02874429 Hand Pos Y: -0.2324448 Hand Pos Z: 0.5246544 Head Pos X: 0.01466298 Head Pos Y: -0.0225454 Head Pos Z: -0.03119099 Head Rot X: 0.1535237 Head Rot Y: -0.04839712 Hand Rot Z: -0.04435815; Invisible Hand Error: 4.682 randomnum: 60
 End: 141908.146 Start:  141907.254 Theta: 1.466077 Ball Pos X: 0.05492282 Ball Pos Y: -0.2 Ball Pos Z: 0.5225559 Hand Pos X: 0.03660296 Hand Pos Y: -0.2290705 Hand Pos Z: 0.5316961 Head Pos X: 0.02812529 Head Pos Y: -0.02568847 Head Pos Z: -0.0617882 Head Rot X: 0.1578322 Head Rot Y: -0.02817188 Hand Rot Z: -0.05268669; Invisible Hand Error: 3.083 randomnum: 85
 End: 141910.667 Start:  141909.734 Theta: 1.919862 Ball Pos X: -0.1797092 Ball Pos Y: -0.2 Ball Pos Z: 0.4937468 Hand Pos X: -0.1706956 Hand Pos Y: -0.1899701 Hand Pos Z: 0.4990997 Head Pos X: -0.0004797578 Head Pos Y: -0.0211283 Head Pos Z: -0.05709743 Head Rot X: 0.1444392 Head Rot Y: -0.1210094 Hand Rot Z: -0.0402703; Visible Hand Error: 1.472 randomnum: 153
 End: 141914.426 Start:  141912.171 Theta: 2.042035 Ball Pos X: -0.2385422 Ball Pos Y: -0.2 Ball Pos Z: 0.4681654 Hand Pos X: -0.2772808 Hand Pos Y: -0.2488357 Hand Pos Z: 0.4501014 Head Pos X: 0.004043579 Head Pos Y: -0.0202018 Head Pos Z: -0.06412917 Head Rot X: 0.144555 Head Rot Y: -0.1567842 Hand Rot Z: -0.055008; Invisible Hand Error: 6.104 randomnum: 8
 End: 141916.710 Start:  141915.902 Theta: 1.448623 Ball Pos X: 0.06403433 Ball Pos Y: -0.2 Ball Pos Z: 0.5215178 Hand Pos X: 0.05444086 Hand Pos Y: -0.2048902 Hand Pos Z: 0.5309608 Head Pos X: 0.02464694 Head Pos Y: -0.02422601 Head Pos Z: -0.06249064 Head Rot X: 0.1532583 Head Rot Y: -0.05799249 Hand Rot Z: -0.06437506; Visible Hand Error: 1.082 randomnum: 181
 End: 141918.867 Start:  141918.115 Theta: 1.413717 Ball Pos X: 0.08219599 Ball Pos Y: -0.2 Ball Pos Z: 0.5189654 Hand Pos X: 0.03485689 Hand Pos Y: -0.1979831 Hand Pos Z: 0.5251828 Head Pos X: 0.02679104 Head Pos Y: -0.02787089 Head Pos Z: -0.06068063 Head Rot X: 0.1713615 Head Rot Y: -0.03690802 Hand Rot Z: -0.07284573; Invisible Hand Error: 4.871 randomnum: 37
 End: 141921.095 Start:  141920.288 Theta: 1.762783 Ball Pos X: -0.1002576 Ball Pos Y: -0.2 Ball Pos Z: 0.5157806 Hand Pos X: -0.09073714 Hand Pos Y: -0.2012635 Hand Pos Z: 0.5263837 Head Pos X: 0.007217944 Head Pos Y: -0.02826199 Head Pos Z: -0.058994 Head Rot X: 0.1756695 Head Rot Y: -0.09094684 Hand Rot Z: -0.0377951; Visible Hand Error: 1.157 randomnum: 116
 End: 141923.253 Start:  141922.446 Theta: 1.518436 Ball Pos X: 0.02749912 Ball Pos Y: -0.2 Ball Pos Z: 0.5247142 Hand Pos X: 0.03647661 Hand Pos Y: -0.19793 Hand Pos Z: 0.5354365 Head Pos X: 0.02693766 Head Pos Y: -0.02497554 Head Pos Z: -0.06260729 Head Rot X: 0.1583946 Head Rot Y: -0.05134742 Hand Rot Z: -0.07138851; Visible Hand Error: 1.029 randomnum: 129
 End: 141925.329 Start:  141924.604 Theta: 1.658063 Ball Pos X: -0.04579463 Ball Pos Y: -0.2 Ball Pos Z: 0.5234349 Hand Pos X: -0.04808672 Hand Pos Y: -0.1926461 Hand Pos Z: 0.5241632 Head Pos X: 0.01623422 Head Pos Y: -0.02313018 Head Pos Z: -0.06946439 Head Rot X: 0.1487488 Head Rot Y: -0.07570916 Hand Rot Z: -0.04912404; Visible Hand Error: 0.771 randomnum: 171
 End: 141927.486 Start:  141926.636 Theta: 1.099557 Ball Pos X: 0.2385422 Ball Pos Y: -0.2 Ball Pos Z: 0.4681654 Hand Pos X: 0.2253833 Hand Pos Y: -0.2201764 Hand Pos Z: 0.4909743 Head Pos X: 0.04962879 Head Pos Y: -0.02622843 Head Pos Z: -0.073313 Head Rot X: 0.1477654 Head Rot Y: 0.03900668 Hand Rot Z: -0.07294; Invisible Hand Error: 2.556 randomnum: 18
 End: 141929.589 Start:  141928.810 Theta: 1.343904 Ball Pos X: 0.118197 Ball Pos Y: -0.2 Ball Pos Z: 0.5119675 Hand Pos X: 0.1043446 Hand Pos Y: -0.2301192 Hand Pos Z: 0.5180448 Head Pos X: 0.03515404 Head Pos Y: -0.02777731 Head Pos Z: -0.05532706 Head Rot X: 0.1664738 Head Rot Y: 0.008169949 Hand Rot Z: -0.05981639; Invisible Hand Error: 3.078 randomnum: 6
 End: 141931.537 Start:  141930.856 Theta: 1.658063 Ball Pos X: -0.04579463 Ball Pos Y: -0.2 Ball Pos Z: 0.5234349 Hand Pos X: -0.04754053 Hand Pos Y: -0.2033648 Hand Pos Z: 0.5263374 Head Pos X: 0.02137375 Head Pos Y: -0.02198964 Head Pos Z: -0.0536536 Head Rot X: 0.1449831 Head Rot Y: -0.05203672 Hand Rot Z: -0.05671409; Visible Hand Error: 0.258 randomnum: 112
 End: 141933.654 Start:  141932.792 Theta: 1.151917 Ball Pos X: 0.2137134 Ball Pos Y: -0.2 Ball Pos Z: 0.4800082 Hand Pos X: 0.2237086 Hand Pos Y: -0.207169 Hand Pos Z: 0.4820989 Head Pos X: 0.0456025 Head Pos Y: -0.0241729 Head Pos Z: -0.06383926 Head Rot X: 0.1448378 Head Rot Y: 0.04292111 Hand Rot Z: -0.06608425; Visible Hand Error: 0.95 randomnum: 131
 End: 141935.771 Start:  141934.935 Theta: 1.047198 Ball Pos X: 0.2627171 Ball Pos Y: -0.2 Ball Pos Z: 0.4550395 Hand Pos X: 0.2748493 Hand Pos Y: -0.2123788 Hand Pos Z: 0.4504476 Head Pos X: 0.04888237 Head Pos Y: -0.02816269 Head Pos Z: -0.07119483 Head Rot X: 0.1570133 Head Rot Y: 0.07362328 Hand Rot Z: -0.06104038; Visible Hand Error: 1.689 randomnum: 164
 End: 141937.887 Start:  141937.025 Theta: 1.134464 Ball Pos X: 0.2220581 Ball Pos Y: -0.2 Ball Pos Z: 0.4762052 Hand Pos X: 0.2236253 Hand Pos Y: -0.2050864 Hand Pos Z: 0.4937814 Head Pos X: 0.05037034 Head Pos Y: -0.0298433 Head Pos Z: -0.07157713 Head Rot X: 0.163733 Head Rot Y: 0.05030315 Hand Rot Z: -0.06811308; Invisible Hand Error: 0.604 randomnum: 4
 End: 141939.893 Start:  141939.197 Theta: 1.117011 Ball Pos X: 0.2303353 Ball Pos Y: -0.2 Ball Pos Z: 0.4722572 Hand Pos X: 0.1966079 Hand Pos Y: -0.1844908 Hand Pos Z: 0.4945381 Head Pos X: 0.04363173 Head Pos Y: -0.02720904 Head Pos Z: -0.05893147 Head Rot X: 0.1599501 Head Rot Y: 0.04734558 Hand Rot Z: -0.05190196; Invisible Hand Error: 4.408 randomnum: 32
 End: 141941.952 Start:  141941.132 Theta: 1.815143 Ball Pos X: -0.1271141 Ball Pos Y: -0.2 Ball Pos Z: 0.5098267 Hand Pos X: -0.1501132 Hand Pos Y: -0.2281685 Hand Pos Z: 0.510635 Head Pos X: 0.01062024 Head Pos Y: -0.02478117 Head Pos Z: -0.05162328 Head Rot X: 0.1588696 Head Rot Y: -0.08954777 Hand Rot Z: -0.04286678; Invisible Hand Error: 3.236 randomnum: 22
 End: 141944.167 Start:  141943.123 Theta: 1.867502 Ball Pos X: -0.1536222 Ball Pos Y: -0.2 Ball Pos Z: 0.5024753 Hand Pos X: -0.1777628 Hand Pos Y: -0.2169912 Hand Pos Z: 0.4955035 Head Pos X: -0.006928921 Head Pos Y: -0.02484536 Head Pos Z: -0.04831576 Head Rot X: 0.1589489 Head Rot Y: -0.1212516 Hand Rot Z: -0.02587053; Invisible Hand Error: 2.985 randomnum: 70
 End: 141946.381 Start:  141945.463 Theta: 1.48353 Ball Pos X: 0.04579459 Ball Pos Y: -0.2 Ball Pos Z: 0.5234349 Hand Pos X: 0.03919192 Hand Pos Y: -0.1886822 Hand Pos Z: 0.5283301 Head Pos X: 0.01597059 Head Pos Y: -0.01914579 Head Pos Z: -0.03666234 Head Rot X: 0.1382249 Head Rot Y: -0.04152129 Hand Rot Z: -0.04212835; Visible Hand Error: 1.425 randomnum: 196
 End: 141948.665 Start:  141947.786 Theta: 2.007129 Ball Pos X: -0.2220582 Ball Pos Y: -0.2 Ball Pos Z: 0.4762052 Hand Pos X: -0.2304042 Hand Pos Y: -0.2295136 Hand Pos Z: 0.4743334 Head Pos X: -0.002905191 Head Pos Y: -0.02085987 Head Pos Z: -0.04043418 Head Rot X: 0.1417943 Head Rot Y: -0.1387964 Hand Rot Z: -0.03748748; Invisible Hand Error: 2.81 randomnum: 31
 End: 141950.752 Start:  141949.946 Theta: 1.675516 Ball Pos X: -0.05492286 Ball Pos Y: -0.2 Ball Pos Z: 0.5225559 Hand Pos X: -0.05562117 Hand Pos Y: -0.1986794 Hand Pos Z: 0.5259002 Head Pos X: 0.009674966 Head Pos Y: -0.01952818 Head Pos Z: -0.03253895 Head Rot X: 0.1401825 Head Rot Y: -0.08279119 Hand Rot Z: -0.03235804; Visible Hand Error: 0.251 randomnum: 161
 End: 141952.938 Start:  141952.048 Theta: 1.239184 Ball Pos X: 0.1710647 Ball Pos Y: -0.2 Ball Pos Z: 0.4968079 Hand Pos X: 0.1426032 Hand Pos Y: -0.2511305 Hand Pos Z: 0.5057618 Head Pos X: 0.04354918 Head Pos Y: -0.02200952 Head Pos Z: -0.05902964 Head Rot X: 0.138599 Head Rot Y: 0.03266257 Hand Rot Z: -0.05822995; Invisible Hand Error: 5.574 randomnum: 84
 End: 141955.000 Start:  141954.193 Theta: 1.797689 Ball Pos X: -0.118197 Ball Pos Y: -0.2 Ball Pos Z: 0.5119675 Hand Pos X: -0.1127809 Hand Pos Y: -0.2064553 Hand Pos Z: 0.5187922 Head Pos X: -0.003067017 Head Pos Y: -0.02332577 Head Pos Z: -0.01704615 Head Rot X: 0.1557654 Head Rot Y: -0.08363517 Hand Rot Z: -0.03968576; Visible Hand Error: 0.8 randomnum: 145
 End: 141957.185 Start:  141956.365 Theta: 1.361357 Ball Pos X: 0.1092439 Ball Pos Y: -0.2 Ball Pos Z: 0.5139523 Hand Pos X: 0.08043703 Hand Pos Y: -0.2209343 Hand Pos Z: 0.5203449 Head Pos X: 0.03522849 Head Pos Y: -0.02649966 Head Pos Z: -0.04089314 Head Rot X: 0.1592374 Head Rot Y: 0.004220784 Hand Rot Z: -0.06256603; Invisible Hand Error: 3.55 randomnum: 73
 End: 141959.247 Start:  141958.481 Theta: 1.308997 Ball Pos X: 0.1359924 Ball Pos Y: -0.2 Ball Pos Z: 0.5075306 Hand Pos X: 0.1326047 Hand Pos Y: -0.2020819 Hand Pos Z: 0.515772 Head Pos X: 0.0307582 Head Pos Y: -0.0216395 Head Pos Z: -0.04421026 Head Rot X: 0.1406633 Head Rot Y: -0.01163848 Hand Rot Z: -0.05480223; Visible Hand Error: 0.547 randomnum: 122
 End: 142001.571 Start:  142000.680 Theta: 1.605703 Ball Pos X: -0.01833744 Ball Pos Y: -0.2 Ball Pos Z: 0.5251142 Hand Pos X: -0.03961638 Hand Pos Y: -0.2354811 Hand Pos Z: 0.526891 Head Pos X: 0.01184177 Head Pos Y: -0.02402288 Head Pos Z: -0.03274804 Head Rot X: 0.1586381 Head Rot Y: -0.04781628 Hand Rot Z: -0.04889676; Invisible Hand Error: 3.827 randomnum: 47
 End: 142003.758 Start:  142002.895 Theta: 1.48353 Ball Pos X: 0.04579459 Ball Pos Y: -0.2 Ball Pos Z: 0.5234349 Hand Pos X: 0.04559316 Hand Pos Y: -0.1854009 Hand Pos Z: 0.5237219 Head Pos X: 0.02277929 Head Pos Y: -0.02079535 Head Pos Z: -0.04204065 Head Rot X: 0.1443439 Head Rot Y: -0.03766909 Hand Rot Z: -0.05169493; Visible Hand Error: 1.413 randomnum: 107
 End: 142006.069 Start:  142005.108 Theta: 1.27409 Ball Pos X: 0.1536221 Ball Pos Y: -0.2 Ball Pos Z: 0.5024754 Hand Pos X: 0.1347321 Hand Pos Y: -0.2361647 Hand Pos Z: 0.5104232 Head Pos X: 0.0422262 Head Pos Y: -0.021896 Head Pos Z: -0.04868841 Head Rot X: 0.1392589 Head Rot Y: 0.03330494 Hand Rot Z: -0.0699674; Invisible Hand Error: 3.851 randomnum: 41
 End: 142008.158 Start:  142007.336 Theta: 1.762783 Ball Pos X: -0.1002576 Ball Pos Y: -0.2 Ball Pos Z: 0.5157806 Hand Pos X: -0.09933618 Hand Pos Y: -0.1964888 Hand Pos Z: 0.5251305 Head Pos X: 0.004234672 Head Pos Y: -0.01886123 Head Pos Z: -0.02503407 Head Rot X: 0.1402042 Head Rot Y: -0.08039176 Hand Rot Z: -0.04612365; Visible Hand Error: 0.706 randomnum: 138
 End: 142010.483 Start:  142009.536 Theta: 1.48353 Ball Pos X: 0.04579459 Ball Pos Y: -0.2 Ball Pos Z: 0.5234349 Hand Pos X: 0.04255938 Hand Pos Y: -0.2443159 Hand Pos Z: 0.5222021 Head Pos X: 0.02603483 Head Pos Y: -0.02188113 Head Pos Z: -0.0465579 Head Rot X: 0.147907 Head Rot Y: -0.03546289 Hand Rot Z: -0.04806179; Invisible Hand Error: 4.173 randomnum: 45
 End: 142012.822 Start:  142011.916 Theta: 1.361357 Ball Pos X: 0.1092439 Ball Pos Y: -0.2 Ball Pos Z: 0.5139523 Hand Pos X: 0.08715037 Hand Pos Y: -0.2414419 Hand Pos Z: 0.5213622 Head Pos X: 0.02354169 Head Pos Y: -0.02431881 Head Pos Z: -0.04514575 Head Rot X: 0.1565287 Head Rot Y: -0.05472159 Hand Rot Z: -0.0342539; Invisible Hand Error: 4.373 randomnum: 95
 End: 142014.925 Start:  142014.075 Theta: 1.902409 Ball Pos X: -0.1710647 Ball Pos Y: -0.2 Ball Pos Z: 0.4968079 Hand Pos X: -0.1591255 Hand Pos Y: -0.2050415 Hand Pos Z: 0.5104477 Head Pos X: -0.008068144 Head Pos Y: -0.02345085 Head Pos Z: -0.01370472 Head Rot X: 0.156032 Head Rot Y: -0.1242338 Hand Rot Z: -0.01038515; Visible Hand Error: 1.581 randomnum: 123
 End: 142017.278 Start:  142016.400 Theta: 2.024582 Ball Pos X: -0.2303352 Ball Pos Y: -0.2 Ball Pos Z: 0.4722572 Hand Pos X: -0.2177201 Hand Pos Y: -0.1917721 Hand Pos Z: 0.4842169 Head Pos X: -0.002073586 Head Pos Y: -0.02184853 Head Pos Z: -0.03173327 Head Rot X: 0.1520157 Head Rot Y: -0.1409491 Hand Rot Z: -0.0231969; Visible Hand Error: 1.942 randomnum: 121
 End: 142019.686 Start:  142018.739 Theta: 1.762783 Ball Pos X: -0.1002576 Ball Pos Y: -0.2 Ball Pos Z: 0.5157806 Hand Pos X: -0.1186509 Hand Pos Y: -0.249037 Hand Pos Z: 0.5110815 Head Pos X: 0.01522779 Head Pos Y: -0.02195668 Head Pos Z: -0.03240621 Head Rot X: 0.1516634 Head Rot Y: -0.0824248 Hand Rot Z: -0.05219273; Invisible Hand Error: 4.935 randomnum: 11
 End: 142021.956 Start:  142021.094 Theta: 1.32645 Ball Pos X: 0.1271141 Ball Pos Y: -0.2 Ball Pos Z: 0.5098267 Hand Pos X: 0.1159979 Hand Pos Y: -0.1825161 Hand Pos Z: 0.5141711 Head Pos X: 0.03682804 Head Pos Y: -0.02019408 Head Pos Z: -0.08759409 Head Rot X: 0.1181068 Head Rot Y: -0.005944126 Hand Rot Z: -0.06494845; Visible Hand Error: 2.118 randomnum: 142
 End: 142024.267 Start:  142023.376 Theta: 1.64061 Ball Pos X: -0.03665245 Ball Pos Y: -0.2 Ball Pos Z: 0.5241544 Hand Pos X: -0.03682485 Hand Pos Y: -0.2050728 Hand Pos Z: 0.5248083 Head Pos X: 0.01110095 Head Pos Y: -0.01469117 Head Pos Z: -0.02115953 Head Rot X: 0.1265647 Head Rot Y: -0.08676878 Hand Rot Z: -0.03284548; Visible Hand Error: 0.457 randomnum: 186
 End: 142026.481 Start:  142025.577 Theta: 1.954769 Ball Pos X: -0.1968312 Ball Pos Y: -0.2 Ball Pos Z: 0.4871742 Hand Pos X: -0.194553 Hand Pos Y: -0.2009192 Hand Pos Z: 0.489745 Head Pos X: 0.007606626 Head Pos Y: -0.02668154 Head Pos Z: -0.04198301 Head Rot X: 0.1696796 Head Rot Y: -0.1164726 Hand Rot Z: -0.05366981; Visible Hand Error: 0.314 randomnum: 143
 End: 142028.723 Start:  142027.860 Theta: 1.082104 Ball Pos X: 0.2466764 Ball Pos Y: -0.2 Ball Pos Z: 0.463931 Hand Pos X: 0.2465913 Hand Pos Y: -0.1802374 Hand Pos Z: 0.4658363 Head Pos X: 0.03861302 Head Pos Y: -0.02478442 Head Pos Z: -0.04809457 Head Rot X: 0.1515634 Head Rot Y: 0.02535749 Hand Rot Z: -0.06807033; Visible Hand Error: 1.963 randomnum: 109
 End: 142030.950 Start:  142030.157 Theta: 1.972222 Ball Pos X: -0.2053036 Ball Pos Y: -0.2 Ball Pos Z: 0.4836648 Hand Pos X: -0.2049282 Hand Pos Y: -0.185291 Hand Pos Z: 0.4897526 Head Pos X: -4.076958E-05 Head Pos Y: -0.02779549 Head Pos Z: -0.05107522 Head Rot X: 0.1665945 Head Rot Y: -0.1216186 Hand Rot Z: -0.02215646; Visible Hand Error: 1.623 randomnum: 150
 End: 142033.429 Start:  142032.510 Theta: 1.22173 Ball Pos X: 0.1797091 Ball Pos Y: -0.2 Ball Pos Z: 0.4937468 Hand Pos X: 0.1361604 Hand Pos Y: -0.2003334 Hand Pos Z: 0.5119479 Head Pos X: 0.03452623 Head Pos Y: -0.02657372 Head Pos Z: -0.06661767 Head Rot X: 0.1539489 Head Rot Y: -0.002131381 Hand Rot Z: -0.05888717; Invisible Hand Error: 4.775 randomnum: 53
 End: 142035.657 Start:  142034.877 Theta: 1.605703 Ball Pos X: -0.01833744 Ball Pos Y: -0.2 Ball Pos Z: 0.5251142 Hand Pos X: -0.02201802 Hand Pos Y: -0.1885462 Hand Pos Z: 0.5281968 Head Pos X: 0.01477396 Head Pos Y: -0.02158982 Head Pos Z: -0.0374943 Head Rot X: 0.1449754 Head Rot Y: -0.06637998 Hand Rot Z: -0.04887203; Visible Hand Error: 1.263 randomnum: 118
 End: 142037.871 Start:  142036.981 Theta: 1.53589 Ball Pos X: 0.01833739 Ball Pos Y: -0.2 Ball Pos Z: 0.5251142 Hand Pos X: 0.0146829 Hand Pos Y: -0.1963881 Hand Pos Z: 0.5278785 Head Pos X: 0.01869726 Head Pos Y: -0.02217689 Head Pos Z: -0.03311157 Head Rot X: 0.1577071 Head Rot Y: -0.04670879 Hand Rot Z: -0.04384659; Visible Hand Error: 0.581 randomnum: 156
 End: 142040.655 Start:  142039.277 Theta: 1.099557 Ball Pos X: 0.2385422 Ball Pos Y: -0.2 Ball Pos Z: 0.4681654 Hand Pos X: 0.2462972 Hand Pos Y: -0.2137935 Hand Pos Z: 0.4651833 Head Pos X: 0.05992782 Head Pos Y: -0.02856484 Head Pos Z: -0.08487839 Head Rot X: 0.1448752 Head Rot Y: 0.07609142 Hand Rot Z: -0.08028772; Invisible Hand Error: 1.519 randomnum: 65
 End: 142042.953 Start:  142041.994 Theta: 1.308997 Ball Pos X: 0.1359924 Ball Pos Y: -0.2 Ball Pos Z: 0.5075306 Hand Pos X: 0.1414697 Hand Pos Y: -0.2218098 Hand Pos Z: 0.5073682 Head Pos X: 0.0276103 Head Pos Y: -0.01593196 Head Pos Z: -0.05037659 Head Rot X: 0.1402413 Head Rot Y: -0.02947944 Hand Rot Z: -0.06180574; Visible Hand Error: 2.069 randomnum: 130
 End: 142045.445 Start:  142044.361 Theta: 2.007129 Ball Pos X: -0.2220582 Ball Pos Y: -0.2 Ball Pos Z: 0.4762052 Hand Pos X: -0.2313257 Hand Pos Y: -0.2086819 Hand Pos Z: 0.4735406 Head Pos X: -0.01471978 Head Pos Y: -0.01599374 Head Pos Z: -0.02836215 Head Rot X: 0.139986 Head Rot Y: -0.1779054 Hand Rot Z: -0.02366763; Visible Hand Error: 1.231 randomnum: 133
 End: 142049.079 Start:  142046.824 Theta: 2.007129 Ball Pos X: -0.2220582 Ball Pos Y: -0.2 Ball Pos Z: 0.4762052 Hand Pos X: -0.2357566 Hand Pos Y: -0.2408039 Hand Pos Z: 0.4764727 Head Pos X: -0.003450812 Head Pos Y: -0.01927021 Head Pos Z: -0.04285187 Head Rot X: 0.1400508 Head Rot Y: -0.178569 Hand Rot Z: -0.03063566; Invisible Hand Error: 3.737 randomnum: 86
 End: 142051.851 Start:  142050.736 Theta: 1.22173 Ball Pos X: 0.1797091 Ball Pos Y: -0.2 Ball Pos Z: 0.4937468 Hand Pos X: 0.1609024 Hand Pos Y: -0.2205248 Hand Pos Z: 0.5047504 Head Pos X: 0.05247933 Head Pos Y: -0.02250057 Head Pos Z: -0.06336844 Head Rot X: 0.1327799 Head Rot Y: 0.06391293 Hand Rot Z: -0.07537384; Invisible Hand Error: 2.783 randomnum: 46
 End: 142054.162 Start:  142053.313 Theta: 1.797689 Ball Pos X: -0.118197 Ball Pos Y: -0.2 Ball Pos Z: 0.5119675 Hand Pos X: -0.112896 Hand Pos Y: -0.1827614 Hand Pos Z: 0.5187581 Head Pos X: 0.003040552 Head Pos Y: -0.02732351 Head Pos Z: -0.01836556 Head Rot X: 0.1700985 Head Rot Y: -0.1284115 Hand Rot Z: -0.01812257; Visible Hand Error: 1.964 randomnum: 135
 End: 142056.278 Start:  142055.470 Theta: 1.658063 Ball Pos X: -0.04579463 Ball Pos Y: -0.2 Ball Pos Z: 0.5234349 Hand Pos X: -0.03283914 Hand Pos Y: -0.2095161 Hand Pos Z: 0.5286778 Head Pos X: 0.005904019 Head Pos Y: -0.02955049 Head Pos Z: -0.02301872 Head Rot X: 0.1824407 Head Rot Y: -0.08682825 Hand Rot Z: -0.01970589; Visible Hand Error: 1.538 randomnum: 111
 End: 142058.686 Start:  142057.796 Theta: 1.815143 Ball Pos X: -0.1271141 Ball Pos Y: -0.2 Ball Pos Z: 0.5098267 Hand Pos X: -0.126044 Hand Pos Y: -0.1962645 Hand Pos Z: 0.5165464 Head Pos X: 0.001870811 Head Pos Y: -0.02150518 Head Pos Z: -0.02348316 Head Rot X: 0.1500849 Head Rot Y: -0.1136885 Hand Rot Z: -0.02992682; Visible Hand Error: 0.638 randomnum: 193
 End: 142100.860 Start:  142100.010 Theta: 1.884956 Ball Pos X: -0.1623681 Ball Pos Y: -0.2 Ball Pos Z: 0.4997177 Hand Pos X: -0.1781565 Hand Pos Y: -0.2532247 Hand Pos Z: 0.4944244 Head Pos X: 0.001699626 Head Pos Y: -0.02478993 Head Pos Z: -0.03545707 Head Rot X: 0.1583059 Head Rot Y: -0.1256126 Hand Rot Z: -0.04628908; Invisible Hand Error: 5.164 randomnum: 17
 End: 142103.198 Start:  142102.153 Theta: 2.042035 Ball Pos X: -0.2385422 Ball Pos Y: -0.2 Ball Pos Z: 0.4681654 Hand Pos X: -0.2537979 Hand Pos Y: -0.2633691 Hand Pos Z: 0.4590857 Head Pos X: -0.00758791 Head Pos Y: -0.02120784 Head Pos Z: -0.02454221 Head Rot X: 0.1543459 Head Rot Y: -0.1750374 Hand Rot Z: -0.05528313; Invisible Hand Error: 6.084 randomnum: 44
 End: 142105.566 Start:  142104.520 Theta: 1.22173 Ball Pos X: 0.1797091 Ball Pos Y: -0.2 Ball Pos Z: 0.4937468 Hand Pos X: 0.1535745 Hand Pos Y: -0.24305 Hand Pos Z: 0.502429 Head Pos X: 0.05388129 Head Pos Y: -0.0246464 Head Pos Z: -0.04944134 Head Rot X: 0.1511299 Head Rot Y: 0.04082788 Hand Rot Z: -0.05364083; Invisible Hand Error: 4.854 randomnum: 90
 End: 142107.766 Start:  142106.735 Theta: 1.937315 Ball Pos X: -0.1882988 Ball Pos Y: -0.2 Ball Pos Z: 0.4905352 Hand Pos X: -0.2027746 Hand Pos Y: -0.2675232 Hand Pos Z: 0.4831715 Head Pos X: -0.005549788 Head Pos Y: -0.02039826 Head Pos Z: -0.007175088 Head Rot X: 0.1489615 Head Rot Y: -0.1400091 Hand Rot Z: -0.03108388; Invisible Hand Error: 6.414 randomnum: 33
 End: 142110.215 Start:  142109.185 Theta: 1.413717 Ball Pos X: 0.08219599 Ball Pos Y: -0.2 Ball Pos Z: 0.5189654 Hand Pos X: 0.0626643 Hand Pos Y: -0.2333971 Hand Pos Z: 0.5214817 Head Pos X: 0.03149343 Head Pos Y: -0.02010253 Head Pos Z: -0.0563885 Head Rot X: 0.1340211 Head Rot Y: -0.02498109 Hand Rot Z: -0.05706517; Invisible Hand Error: 3.698 randomnum: 52
 End: 142112.317 Start:  142111.428 Theta: 1.343904 Ball Pos X: 0.118197 Ball Pos Y: -0.2 Ball Pos Z: 0.5119675 Hand Pos X: 0.1165224 Hand Pos Y: -0.2072758 Hand Pos Z: 0.5162522 Head Pos X: 0.03073144 Head Pos Y: -0.02171683 Head Pos Z: -0.03798223 Head Rot X: 0.1459168 Head Rot Y: -0.02407745 Hand Rot Z: -0.06218532; Visible Hand Error: 0.609 randomnum: 174
 End: 142114.644 Start:  142113.808 Theta: 1.762783 Ball Pos X: -0.1002576 Ball Pos Y: -0.2 Ball Pos Z: 0.5157806 Hand Pos X: -0.09127765 Hand Pos Y: -0.2005618 Hand Pos Z: 0.5224261 Head Pos X: 0.01689261 Head Pos Y: -0.02647251 Head Pos Z: -0.01699734 Head Rot X: 0.1706431 Head Rot Y: -0.09832412 Hand Rot Z: -0.04702792; Visible Hand Error: 1.026 randomnum: 188
 End: 142117.275 Start:  142116.106 Theta: 1.919862 Ball Pos X: -0.1797092 Ball Pos Y: -0.2 Ball Pos Z: 0.4937468 Hand Pos X: -0.1951977 Hand Pos Y: -0.1942663 Hand Pos Z: 0.4879235 Head Pos X: -0.008334637 Head Pos Y: -0.02499801 Head Pos Z: -0.01902604 Head Rot X: 0.1700287 Head Rot Y: -0.1530121 Hand Rot Z: -0.02813692; Visible Hand Error: 1.777 randomnum: 162
 End: 142119.670 Start:  142118.697 Theta: 1.832596 Ball Pos X: -0.1359925 Ball Pos Y: -0.2 Ball Pos Z: 0.5075306 Hand Pos X: -0.1293793 Hand Pos Y: -0.1930644 Hand Pos Z: 0.5094652 Head Pos X: -0.006778717 Head Pos Y: -0.0191347 Head Pos Z: -0.01767987 Head Rot X: 0.1380315 Head Rot Y: -0.129547 Hand Rot Z: -0.03518672; Visible Hand Error: 0.972 randomnum: 155
 End: 142122.246 Start:  142121.300 Theta: 1.27409 Ball Pos X: 0.1536221 Ball Pos Y: -0.2 Ball Pos Z: 0.5024754 Hand Pos X: 0.1524224 Hand Pos Y: -0.1908946 Hand Pos Z: 0.5101207 Head Pos X: 0.0410561 Head Pos Y: -0.0259099 Head Pos Z: -0.02384949 Head Rot X: 0.1708713 Head Rot Y: 0.02045619 Hand Rot Z: -0.03364202; Visible Hand Error: 1.165 randomnum: 191
 End: 142124.668 Start:  142123.749 Theta: 1.658063 Ball Pos X: -0.04579463 Ball Pos Y: -0.2 Ball Pos Z: 0.5234349 Hand Pos X: -0.04996857 Hand Pos Y: -0.2344867 Hand Pos Z: 0.5229177 Head Pos X: 0.0223459 Head Pos Y: -0.0177578 Head Pos Z: -0.05818188 Head Rot X: 0.1219265 Head Rot Y: -0.08202486 Hand Rot Z: -0.06048846; Invisible Hand Error: 3.244 randomnum: 92
 End: 142128.288 Start:  142126.103 Theta: 1.448623 Ball Pos X: 0.06403433 Ball Pos Y: -0.2 Ball Pos Z: 0.5215178 Hand Pos X: 0.07508168 Hand Pos Y: -0.251155 Hand Pos Z: 0.5202694 Head Pos X: 0.03630519 Head Pos Y: -0.01981983 Head Pos Z: -0.06566739 Head Rot X: 0.1316197 Head Rot Y: -0.02984576 Hand Rot Z: -0.05706555; Invisible Hand Error: 4.829 randomnum: 74
 End: 142130.516 Start:  142129.555 Theta: 1.151917 Ball Pos X: 0.2137134 Ball Pos Y: -0.2 Ball Pos Z: 0.4800082 Hand Pos X: 0.2059307 Hand Pos Y: -0.1912656 Hand Pos Z: 0.4833702 Head Pos X: 0.04120094 Head Pos Y: -0.02531582 Head Pos Z: -0.05112267 Head Rot X: 0.1556395 Head Rot Y: 0.01445737 Hand Rot Z: -0.05286763; Visible Hand Error: 1.203 randomnum: 183
 End: 142132.841 Start:  142131.895 Theta: 1.27409 Ball Pos X: 0.1536221 Ball Pos Y: -0.2 Ball Pos Z: 0.5024754 Hand Pos X: 0.1303017 Hand Pos Y: -0.2448242 Hand Pos Z: 0.5111496 Head Pos X: 0.03296393 Head Pos Y: -0.02738795 Head Pos Z: -0.05873287 Head Rot X: 0.1635164 Head Rot Y: -0.0004218833 Hand Rot Z: -0.05281585; Invisible Hand Error: 4.759 randomnum: 61
 End: 142135.042 Start:  142134.165 Theta: 1.448623 Ball Pos X: 0.06403433 Ball Pos Y: -0.2 Ball Pos Z: 0.5215178 Hand Pos X: 0.07174151 Hand Pos Y: -0.1927826 Hand Pos Z: 0.52407 Head Pos X: 0.02258599 Head Pos Y: -0.02616602 Head Pos Z: -0.05208558 Head Rot X: 0.1636745 Head Rot Y: -0.04524073 Hand Rot Z: -0.04424667; Visible Hand Error: 1.104 randomnum: 141
 End: 142137.367 Start:  142136.406 Theta: 1.134464 Ball Pos X: 0.2220581 Ball Pos Y: -0.2 Ball Pos Z: 0.4762052 Hand Pos X: 0.2310116 Hand Pos Y: -0.2048464 Hand Pos Z: 0.4765654 Head Pos X: 0.05087018 Head Pos Y: -0.02351034 Head Pos Z: -0.06077969 Head Rot X: 0.1425001 Head Rot Y: 0.06339395 Hand Rot Z: -0.0723468; Visible Hand Error: 0.861 randomnum: 105
 End: 142139.568 Start:  142138.787 Theta: 1.308997 Ball Pos X: 0.1359924 Ball Pos Y: -0.2 Ball Pos Z: 0.5075306 Hand Pos X: 0.1359054 Hand Pos Y: -0.2103226 Hand Pos Z: 0.5120833 Head Pos X: 0.03656095 Head Pos Y: -0.02557358 Head Pos Z: -0.04708779 Head Rot X: 0.1568977 Head Rot Y: 0.01384487 Hand Rot Z: -0.05936765; Visible Hand Error: 0.823 randomnum: 170
 End: 142141.824 Start:  142140.848 Theta: 1.37881 Ball Pos X: 0.1002576 Ball Pos Y: -0.2 Ball Pos Z: 0.5157806 Hand Pos X: 0.08148414 Hand Pos Y: -0.2336117 Hand Pos Z: 0.5247414 Head Pos X: 0.02615237 Head Pos Y: -0.02391666 Head Pos Z: -0.06138569 Head Rot X: 0.1479269 Head Rot Y: -0.02617649 Hand Rot Z: -0.04164764; Invisible Hand Error: 3.535 randomnum: 5
 End: 142144.175 Start:  142143.271 Theta: 1.850049 Ball Pos X: -0.1448293 Ball Pos Y: -0.2 Ball Pos Z: 0.5050799 Hand Pos X: -0.125709 Hand Pos Y: -0.1909306 Hand Pos Z: 0.5121914 Head Pos X: 0.008175969 Head Pos Y: -0.02294585 Head Pos Z: -0.05521238 Head Rot X: 0.1440357 Head Rot Y: -0.09790742 Hand Rot Z: -0.04025129; Visible Hand Error: 2.274 randomnum: 144
 End: 142146.460 Start:  142145.527 Theta: 1.884956 Ball Pos X: -0.1623681 Ball Pos Y: -0.2 Ball Pos Z: 0.4997177 Hand Pos X: -0.1569982 Hand Pos Y: -0.1699602 Hand Pos Z: 0.5092901 Head Pos X: 0.009648979 Head Pos Y: -0.02006188 Head Pos Z: -0.06316364 Head Rot X: 0.128175 Head Rot Y: -0.1140414 Hand Rot Z: -0.06114855; Visible Hand Error: 3.255 randomnum: 134
 End: 142148.770 Start:  142147.824 Theta: 2.007129 Ball Pos X: -0.2220582 Ball Pos Y: -0.2 Ball Pos Z: 0.4762052 Hand Pos X: -0.238095 Hand Pos Y: -0.2034545 Hand Pos Z: 0.4744599 Head Pos X: -0.004126729 Head Pos Y: -0.01928848 Head Pos Z: -0.04141927 Head Rot X: 0.1367653 Head Rot Y: -0.1779854 Hand Rot Z: -0.03464842; Visible Hand Error: 1.545 randomnum: 184
 End: 142154.186 Start:  142150.037 Theta: 2.076942 Ball Pos X: -0.2547357 Ball Pos Y: -0.2 Ball Pos Z: 0.4595551 Hand Pos X: -0.3128579 Hand Pos Y: -0.2600387 Hand Pos Z: 0.4286919 Head Pos X: 0.01056105 Head Pos Y: -0.0180833 Head Pos Z: -0.05760372 Head Rot X: 0.1414953 Head Rot Y: -0.1993974 Hand Rot Z: -0.05263551; Invisible Hand Error: 8.387 randomnum: 57
 End: 142156.889 Start:  142155.676 Theta: 1.047198 Ball Pos X: 0.2627171 Ball Pos Y: -0.2 Ball Pos Z: 0.4550395 Hand Pos X: 0.2464462 Hand Pos Y: -0.2402358 Hand Pos Z: 0.4638504 Head Pos X: 0.05984449 Head Pos Y: -0.02454489 Head Pos Z: -0.06087935 Head Rot X: 0.1426452 Head Rot Y: 0.1006681 Hand Rot Z: -0.07112974; Invisible Hand Error: 4.177 randomnum: 55
 End: 142159.074 Start:  142158.211 Theta: 1.623156 Ball Pos X: -0.02749916 Ball Pos Y: -0.2 Ball Pos Z: 0.5247142 Hand Pos X: -0.03718891 Hand Pos Y: -0.2591388 Hand Pos Z: 0.5238054 Head Pos X: 0.01885223 Head Pos Y: -0.02593338 Head Pos Z: -0.03860587 Head Rot X: 0.1642667 Head Rot Y: -0.05542913 Hand Rot Z: -0.03690786; Invisible Hand Error: 5.513 randomnum: 66
 End: 142201.399 Start:  142200.007 Theta: 1.815143 Ball Pos X: -0.1271141 Ball Pos Y: -0.2 Ball Pos Z: 0.5098267 Hand Pos X: -0.1351955 Hand Pos Y: -0.2684314 Hand Pos Z: 0.5088421 Head Pos X: 0.007322907 Head Pos Y: -0.02410612 Head Pos Z: -0.04106188 Head Rot X: 0.1584256 Head Rot Y: -0.109612 Hand Rot Z: -0.02650968; Invisible Hand Error: 6.228 randomnum: 88
 End: 142203.905 Start:  142202.875 Theta: 1.32645 Ball Pos X: 0.1271141 Ball Pos Y: -0.2 Ball Pos Z: 0.5098267 Hand Pos X: 0.1325689 Hand Pos Y: -0.248929 Hand Pos Z: 0.5106182 Head Pos X: 0.03958923 Head Pos Y: -0.02391875 Head Pos Z: -0.04776448 Head Rot X: 0.149208 Head Rot Y: 0.01010075 Hand Rot Z: -0.0644597; Invisible Hand Error: 4.451 randomnum: 77
 End: 142206.314 Start:  142205.256 Theta: 2.076942 Ball Pos X: -0.2547357 Ball Pos Y: -0.2 Ball Pos Z: 0.4595551 Hand Pos X: -0.2510408 Hand Pos Y: -0.185461 Hand Pos Z: 0.4622788 Head Pos X: -0.02001685 Head Pos Y: -0.0177657 Head Pos Z: -0.03916693 Head Rot X: 0.1286291 Head Rot Y: -0.1628089 Hand Rot Z: -0.03591589; Visible Hand Error: 1.493 randomnum: 192
 End: 142213.819 Start:  142207.748 Theta: 1.762783 Ball Pos X: -0.1002576 Ball Pos Y: -0.2 Ball Pos Z: 0.5157806 Hand Pos X: -0.09273516 Hand Pos Y: -0.2327233 Hand Pos Z: 0.5209892 Head Pos X: 0.02228373 Head Pos Y: -0.02301243 Head Pos Z: -0.05501288 Head Rot X: 0.1506011 Head Rot Y: -0.08384895 Hand Rot Z: -0.04477978; Invisible Hand Error: 3.019 randomnum: 48
 End: 142216.270 Start:  142215.296 Theta: 1.396263 Ball Pos X: 0.09124067 Ball Pos Y: -0.2 Ball Pos Z: 0.5174518 Hand Pos X: 0.08812872 Hand Pos Y: -0.1811454 Hand Pos Z: 0.521736 Head Pos X: 0.0337342 Head Pos Y: -0.02878067 Head Pos Z: -0.05414122 Head Rot X: 0.1720158 Head Rot Y: -0.0323788 Hand Rot Z: -0.03303541; Visible Hand Error: 1.979 randomnum: 158
 End: 142218.288 Start:  142217.440 Theta: 1.797689 Ball Pos X: -0.118197 Ball Pos Y: -0.2 Ball Pos Z: 0.5119675 Hand Pos X: -0.1349218 Hand Pos Y: -0.2502941 Hand Pos Z: 0.5069096 Head Pos X: 0.01162875 Head Pos Y: -0.02266216 Head Pos Z: -0.05579948 Head Rot X: 0.1508831 Head Rot Y: -0.109515 Hand Rot Z: -0.03522594; Invisible Hand Error: 4.987 randomnum: 67
 End: 142220.545 Start:  142219.653 Theta: 1.396263 Ball Pos X: 0.09124067 Ball Pos Y: -0.2 Ball Pos Z: 0.5174518 Hand Pos X: 0.07960007 Hand Pos Y: -0.1956491 Hand Pos Z: 0.5206765 Head Pos X: 0.03432572 Head Pos Y: -0.02357146 Head Pos Z: -0.04972398 Head Rot X: 0.1506307 Head Rot Y: -0.03329861 Hand Rot Z: -0.04717865; Invisible Hand Error: 1.309 randomnum: 78
 End: 142222.785 Start:  142221.755 Theta: 1.972222 Ball Pos X: -0.2053036 Ball Pos Y: -0.2 Ball Pos Z: 0.4836648 Hand Pos X: -0.2260195 Hand Pos Y: -0.2511338 Hand Pos Z: 0.4768438 Head Pos X: -0.007212222 Head Pos Y: -0.02549288 Head Pos Z: -0.03829145 Head Rot X: 0.1635676 Head Rot Y: -0.1580574 Hand Rot Z: -0.02236002; Invisible Hand Error: 5.096 randomnum: 94
 End: 142225.125 Start:  142224.136 Theta: 1.308997 Ball Pos X: 0.1359924 Ball Pos Y: -0.2 Ball Pos Z: 0.5075306 Hand Pos X: 0.1068867 Hand Pos Y: -0.2299132 Hand Pos Z: 0.5162426 Head Pos X: 0.04445422 Head Pos Y: -0.02441594 Head Pos Z: -0.06425726 Head Rot X: 0.140541 Head Rot Y: 0.03370889 Hand Rot Z: -0.07065486; Invisible Hand Error: 4.094 randomnum: 69
 End: 142227.367 Start:  142226.448 Theta: 1.37881 Ball Pos X: 0.1002576 Ball Pos Y: -0.2 Ball Pos Z: 0.5157806 Hand Pos X: 0.1044414 Hand Pos Y: -0.187226 Hand Pos Z: 0.5158774 Head Pos X: 0.02677971 Head Pos Y: -0.02319911 Head Pos Z: -0.05539465 Head Rot X: 0.1476958 Head Rot Y: -0.02296117 Hand Rot Z: -0.03811909; Visible Hand Error: 1.325 randomnum: 187
 End: 142229.553 Start:  142228.733 Theta: 1.710423 Ball Pos X: -0.07312638 Ball Pos Y: -0.2 Ball Pos Z: 0.5203208 Hand Pos X: -0.06124297 Hand Pos Y: -0.1958636 Hand Pos Z: 0.5289061 Head Pos X: 0.008265555 Head Pos Y: -0.02122092 Head Pos Z: -0.03909653 Head Rot X: 0.1435718 Head Rot Y: -0.09156236 Hand Rot Z: -0.03712978; Visible Hand Error: 1.456 randomnum: 120
 End: 142231.670 Start:  142230.876 Theta: 1.815143 Ball Pos X: -0.1271141 Ball Pos Y: -0.2 Ball Pos Z: 0.5098267 Hand Pos X: -0.1353125 Hand Pos Y: -0.2007757 Hand Pos Z: 0.5104612 Head Pos X: -0.004238248 Head Pos Y: -0.02093595 Head Pos Z: -0.05113554 Head Rot X: 0.1449809 Head Rot Y: -0.1309057 Hand Rot Z: -0.03081243; Visible Hand Error: 0.791 randomnum: 173
 End: 142234.065 Start:  142233.160 Theta: 1.884956 Ball Pos X: -0.1623681 Ball Pos Y: -0.2 Ball Pos Z: 0.4997177 Hand Pos X: -0.163902 Hand Pos Y: -0.1880223 Hand Pos Z: 0.500135 Head Pos X: 0.01045913 Head Pos Y: -0.02134928 Head Pos Z: -0.05001462 Head Rot X: 0.1326167 Head Rot Y: -0.09836625 Hand Rot Z: -0.01763457; Visible Hand Error: 1.187 randomnum: 104
 End: 142236.375 Start:  142235.401 Theta: 2.007129 Ball Pos X: -0.2220582 Ball Pos Y: -0.2 Ball Pos Z: 0.4762052 Hand Pos X: -0.2248717 Hand Pos Y: -0.2357522 Hand Pos Z: 0.4738527 Head Pos X: -0.0009406814 Head Pos Y: -0.02334285 Head Pos Z: -0.0320974 Head Rot X: 0.1599962 Head Rot Y: -0.1570204 Hand Rot Z: -0.02199278; Invisible Hand Error: 3.383 randomnum: 91
 End: 142238.743 Start:  142237.740 Theta: 1.53589 Ball Pos X: 0.01833739 Ball Pos Y: -0.2 Ball Pos Z: 0.5251142 Hand Pos X: 0.0005461872 Hand Pos Y: -0.2296926 Hand Pos Z: 0.5246824 Head Pos X: 0.03031301 Head Pos Y: -0.02575895 Head Pos Z: -0.0443424 Head Rot X: 0.1705767 Head Rot Y: -0.04545995 Hand Rot Z: -0.05138225; Invisible Hand Error: 3.33 randomnum: 59
 End: 142241.248 Start:  142240.135 Theta: 2.076942 Ball Pos X: -0.2547357 Ball Pos Y: -0.2 Ball Pos Z: 0.4595551 Hand Pos X: -0.2666966 Hand Pos Y: -0.2473807 Hand Pos Z: 0.4531044 Head Pos X: -0.005420626 Head Pos Y: -0.02536285 Head Pos Z: -0.04852211 Head Rot X: 0.1661604 Head Rot Y: -0.167896 Hand Rot Z: -0.02350891; Invisible Hand Error: 4.567 randomnum: 68
 End: 142243.644 Start:  142242.711 Theta: 2.007129 Ball Pos X: -0.2220582 Ball Pos Y: -0.2 Ball Pos Z: 0.4762052 Hand Pos X: -0.2157468 Hand Pos Y: -0.1944079 Hand Pos Z: 0.4793218 Head Pos X: -0.009949148 Head Pos Y: -0.02352029 Head Pos Z: -0.03164804 Head Rot X: 0.1610042 Head Rot Y: -0.1501859 Hand Rot Z: -0.03087639; Visible Hand Error: 0.9 randomnum: 110
 End: 142247.347 Start:  142245.008 Theta: 1.518436 Ball Pos X: 0.02749912 Ball Pos Y: -0.2 Ball Pos Z: 0.5247142 Hand Pos X: 0.02795093 Hand Pos Y: -0.2312212 Hand Pos Z: 0.5237744 Head Pos X: 0.04276586 Head Pos Y: -0.02613568 Head Pos Z: -0.06067801 Head Rot X: 0.1568293 Head Rot Y: -0.00696176 Hand Rot Z: -0.05688537; Invisible Hand Error: 2.951 randomnum: 21
 End: 142249.465 Start:  142248.671 Theta: 1.361357 Ball Pos X: 0.1092439 Ball Pos Y: -0.2 Ball Pos Z: 0.5139523 Hand Pos X: 0.1096092 Hand Pos Y: -0.1840616 Hand Pos Z: 0.5175418 Head Pos X: 0.03514928 Head Pos Y: -0.02279192 Head Pos Z: -0.0624308 Head Rot X: 0.1426927 Head Rot Y: -0.00431736 Hand Rot Z: -0.05456889; Visible Hand Error: 1.655 randomnum: 194
 End: 142251.470 Start:  142250.675 Theta: 1.256637 Ball Pos X: 0.1623681 Ball Pos Y: -0.2 Ball Pos Z: 0.4997177 Hand Pos X: 0.154297 Hand Pos Y: -0.2121116 Hand Pos Z: 0.504631 Head Pos X: 0.04047972 Head Pos Y: -0.02492705 Head Pos Z: -0.06452119 Head Rot X: 0.1472328 Head Rot Y: -0.001091574 Hand Rot Z: -0.06635392; Visible Hand Error: 1.409 randomnum: 148
 End: 142253.794 Start:  142252.792 Theta: 1.658063 Ball Pos X: -0.04579463 Ball Pos Y: -0.2 Ball Pos Z: 0.5234349 Hand Pos X: -0.06716313 Hand Pos Y: -0.254707 Hand Pos Z: 0.5235719 Head Pos X: 0.02322531 Head Pos Y: -0.02742767 Head Pos Z: -0.06204849 Head Rot X: 0.1645864 Head Rot Y: -0.05175648 Hand Rot Z: -0.05633324; Invisible Hand Error: 5.357 randomnum: 75
 End: 142255.925 Start:  142255.048 Theta: 1.937315 Ball Pos X: -0.1882988 Ball Pos Y: -0.2 Ball Pos Z: 0.4905352 Hand Pos X: -0.1887733 Hand Pos Y: -0.1940597 Hand Pos Z: 0.4918723 Head Pos X: 0.004090548 Head Pos Y: -0.0211516 Head Pos Z: -0.05744046 Head Rot X: 0.1410499 Head Rot Y: -0.1069947 Hand Rot Z: -0.03397741; Visible Hand Error: 0.618 randomnum: 151
 End: 142258.138 Start:  142257.304 Theta: 1.48353 Ball Pos X: 0.04579459 Ball Pos Y: -0.2 Ball Pos Z: 0.5234349 Hand Pos X: 0.04494752 Hand Pos Y: -0.2111865 Hand Pos Z: 0.5290128 Head Pos X: 0.02415478 Head Pos Y: -0.02315685 Head Pos Z: -0.05066264 Head Rot X: 0.1480864 Head Rot Y: -0.04311208 Hand Rot Z: -0.05329902; Visible Hand Error: 0.863 randomnum: 147
 End: 142300.589 Start:  142259.614 Theta: 1.27409 Ball Pos X: 0.1536221 Ball Pos Y: -0.2 Ball Pos Z: 0.5024754 Hand Pos X: 0.1519333 Hand Pos Y: -0.2156971 Hand Pos Z: 0.5040038 Head Pos X: 0.04798907 Head Pos Y: -0.02211252 Head Pos Z: -0.07427287 Head Rot X: 0.1305862 Head Rot Y: 0.02013038 Hand Rot Z: -0.07151625; Invisible Hand Error: 1.458 randomnum: 89
 End: 142302.705 Start:  142301.899 Theta: 1.448623 Ball Pos X: 0.06403433 Ball Pos Y: -0.2 Ball Pos Z: 0.5215178 Hand Pos X: 0.05648322 Hand Pos Y: -0.1811007 Hand Pos Z: 0.5235502 Head Pos X: 0.03133619 Head Pos Y: -0.02197787 Head Pos Z: -0.068483 Head Rot X: 0.1360992 Head Rot Y: -0.02536211 Hand Rot Z: -0.06239208; Visible Hand Error: 2.022 randomnum: 200
 End: 142305.226 Start:  142304.140 Theta: 2.076942 Ball Pos X: -0.2547357 Ball Pos Y: -0.2 Ball Pos Z: 0.4595551 Hand Pos X: -0.2813405 Hand Pos Y: -0.2292006 Hand Pos Z: 0.4428306 Head Pos X: -0.006540776 Head Pos Y: -0.02296555 Head Pos Z: -0.06113446 Head Rot X: 0.1479627 Head Rot Y: -0.1487342 Hand Rot Z: -0.02514503; Invisible Hand Error: 4.206 randomnum: 58
 End: 142307.536 Start:  142306.493 Theta: 2.076942 Ball Pos X: -0.2547357 Ball Pos Y: -0.2 Ball Pos Z: 0.4595551 Hand Pos X: -0.2705027 Hand Pos Y: -0.2448852 Hand Pos Z: 0.4490464 Head Pos X: 0.005228161 Head Pos Y: -0.02040428 Head Pos Z: -0.05798763 Head Rot X: 0.1399684 Head Rot Y: -0.1432154 Hand Rot Z: -0.04270139; Invisible Hand Error: 4.61 randomnum: 97
 End: 142309.973 Start:  142308.915 Theta: 1.082104 Ball Pos X: 0.2466764 Ball Pos Y: -0.2 Ball Pos Z: 0.463931 Hand Pos X: 0.2496157 Hand Pos Y: -0.2472439 Hand Pos Z: 0.464028 Head Pos X: 0.04475325 Head Pos Y: -0.0254195 Head Pos Z: -0.07524312 Head Rot X: 0.1412601 Head Rot Y: 0.0629665 Hand Rot Z: -0.05989886; Invisible Hand Error: 4.307 randomnum: 3
 End: 142312.215 Start:  142311.282 Theta: 1.466077 Ball Pos X: 0.05492282 Ball Pos Y: -0.2 Ball Pos Z: 0.5225559 Hand Pos X: 0.03921837 Hand Pos Y: -0.2375974 Hand Pos Z: 0.523709 Head Pos X: 0.03153932 Head Pos Y: -0.02581877 Head Pos Z: -0.06342387 Head Rot X: 0.1526264 Head Rot Y: -0.00938121 Hand Rot Z: -0.06576551; Invisible Hand Error: 3.846 randomnum: 23
 End: 142314.582 Start:  142313.567 Theta: 1.256637 Ball Pos X: 0.1623681 Ball Pos Y: -0.2 Ball Pos Z: 0.4997177 Hand Pos X: 0.1835692 Hand Pos Y: -0.2449181 Hand Pos Z: 0.4983464 Head Pos X: 0.0347172 Head Pos Y: -0.02478471 Head Pos Z: -0.0759086 Head Rot X: 0.1417243 Head Rot Y: 0.01472577 Hand Rot Z: -0.06414485; Invisible Hand Error: 4.422 randomnum: 99
 End: 142316.881 Start:  142315.919 Theta: 1.919862 Ball Pos X: -0.1797092 Ball Pos Y: -0.2 Ball Pos Z: 0.4937468 Hand Pos X: -0.1712749 Hand Pos Y: -0.1948711 Hand Pos Z: 0.4998887 Head Pos X: -0.007281542 Head Pos Y: -0.02020916 Head Pos Z: -0.0490731 Head Rot X: 0.1337073 Head Rot Y: -0.1174749 Hand Rot Z: -0.03406353; Visible Hand Error: 1.18 randomnum: 128
 End: 142319.135 Start:  142318.286 Theta: 1.832596 Ball Pos X: -0.1359925 Ball Pos Y: -0.2 Ball Pos Z: 0.5075306 Hand Pos X: -0.1250826 Hand Pos Y: -0.2093833 Hand Pos Z: 0.5117295 Head Pos X: 0.005373478 Head Pos Y: -0.01976186 Head Pos Z: -0.0467369 Head Rot X: 0.138066 Head Rot Y: -0.1092718 Hand Rot Z: -0.04991313; Visible Hand Error: 1.446 randomnum: 136
 End: 142321.517 Start:  142320.542 Theta: 1.448623 Ball Pos X: 0.06403433 Ball Pos Y: -0.2 Ball Pos Z: 0.5215178 Hand Pos X: 0.07917996 Hand Pos Y: -0.1930873 Hand Pos Z: 0.5196388 Head Pos X: 0.02510309 Head Pos Y: -0.01774731 Head Pos Z: -0.07415426 Head Rot X: 0.1147739 Head Rot Y: -0.05283782 Hand Rot Z: -0.06406171; Visible Hand Error: 1.696 randomnum: 124
 End: 142323.898 Start:  142322.811 Theta: 1.239184 Ball Pos X: 0.1710647 Ball Pos Y: -0.2 Ball Pos Z: 0.4968079 Hand Pos X: 0.1628963 Hand Pos Y: -0.2335425 Hand Pos Z: 0.5041523 Head Pos X: 0.048388 Head Pos Y: -0.02785698 Head Pos Z: -0.046691 Head Rot X: 0.1575786 Head Rot Y: 0.08312441 Hand Rot Z: -0.08163038; Invisible Hand Error: 3.118 randomnum: 34
 End: 142326.306 Start:  142325.360 Theta: 1.186824 Ball Pos X: 0.1968311 Ball Pos Y: -0.2 Ball Pos Z: 0.4871742 Hand Pos X: 0.2104571 Hand Pos Y: -0.1920396 Hand Pos Z: 0.4823292 Head Pos X: 0.03151274 Head Pos Y: -0.03181353 Head Pos Z: -0.04994887 Head Rot X: 0.1868497 Head Rot Y: 0.0003527714 Hand Rot Z: -0.03859317; Visible Hand Error: 1.673 randomnum: 132
 End: 142328.520 Start:  142327.684 Theta: 1.745329 Ball Pos X: -0.09124072 Ball Pos Y: -0.2 Ball Pos Z: 0.5174518 Hand Pos X: -0.0819556 Hand Pos Y: -0.202872 Hand Pos Z: 0.5268751 Head Pos X: 0.006725192 Head Pos Y: -0.02383003 Head Pos Z: -0.03819287 Head Rot X: 0.1525431 Head Rot Y: -0.08850968 Hand Rot Z: -0.02544328; Visible Hand Error: 1.083 randomnum: 102
 End: 142330.902 Start:  142329.871 Theta: 1.500983 Ball Pos X: 0.0366524 Ball Pos Y: -0.2 Ball Pos Z: 0.5241544 Hand Pos X: 0.03017663 Hand Pos Y: -0.1943785 Hand Pos Z: 0.5312698 Head Pos X: 0.01384342 Head Pos Y: -0.02154306 Head Pos Z: -0.04159141 Head Rot X: 0.1442445 Head Rot Y: -0.07046977 Hand Rot Z: -0.0341392; Visible Hand Error: 1.043 randomnum: 115
 End: 142333.227 Start:  142332.056 Theta: 1.884956 Ball Pos X: -0.1623681 Ball Pos Y: -0.2 Ball Pos Z: 0.4997177 Hand Pos X: -0.1787965 Hand Pos Y: -0.2303898 Hand Pos Z: 0.4961843 Head Pos X: 0.01031828 Head Pos Y: -0.02797818 Head Pos Z: -0.0545578 Head Rot X: 0.1574239 Head Rot Y: -0.09377375 Hand Rot Z: 0.000862211; Invisible Hand Error: 3.23 randomnum: 40
 End: 142336.526 Start:  142334.410 Theta: 1.745329 Ball Pos X: -0.09124072 Ball Pos Y: -0.2 Ball Pos Z: 0.5174518 Hand Pos X: -0.1149971 Hand Pos Y: -0.2363096 Hand Pos Z: 0.5135794 Head Pos X: 0.01988232 Head Pos Y: -0.02495933 Head Pos Z: -0.06256127 Head Rot X: 0.1571788 Head Rot Y: -0.1116521 Hand Rot Z: -0.01939447; Invisible Hand Error: 4.126 randomnum: 30
 End: 142338.948 Start:  142337.918 Theta: 1.308997 Ball Pos X: 0.1359924 Ball Pos Y: -0.2 Ball Pos Z: 0.5075306 Hand Pos X: 0.1143652 Hand Pos Y: -0.249654 Hand Pos Z: 0.514272 Head Pos X: 0.04022515 Head Pos Y: -0.03008288 Head Pos Z: -0.06606269 Head Rot X: 0.16633 Head Rot Y: -0.0002539465 Hand Rot Z: -0.05233707; Invisible Hand Error: 5.052 randomnum: 13
 End: 142341.273 Start:  142340.230 Theta: 1.500983 Ball Pos X: 0.0366524 Ball Pos Y: -0.2 Ball Pos Z: 0.5241544 Hand Pos X: 0.014431 Hand Pos Y: -0.2275209 Hand Pos Z: 0.5351439 Head Pos X: 0.02579129 Head Pos Y: -0.02699029 Head Pos Z: -0.06156886 Head Rot X: 0.1571696 Head Rot Y: -0.04114985 Hand Rot Z: -0.04614364; Invisible Hand Error: 3.157 randomnum: 12
 End: 142343.488 Start:  142342.529 Theta: 1.64061 Ball Pos X: -0.03665245 Ball Pos Y: -0.2 Ball Pos Z: 0.5241544 Hand Pos X: -0.04672501 Hand Pos Y: -0.2033277 Hand Pos Z: 0.5249674 Head Pos X: 0.009857357 Head Pos Y: -0.02350935 Head Pos Z: -0.0482564 Head Rot X: 0.1504624 Head Rot Y: -0.07586557 Hand Rot Z: -0.0388779; Visible Hand Error: 1.046 randomnum: 154
 End: 142345.814 Start:  142344.728 Theta: 1.48353 Ball Pos X: 0.04579459 Ball Pos Y: -0.2 Ball Pos Z: 0.5234349 Hand Pos X: 0.03621403 Hand Pos Y: -0.2303346 Hand Pos Z: 0.5276791 Head Pos X: 0.02117717 Head Pos Y: -0.02477571 Head Pos Z: -0.05340111 Head Rot X: 0.1518791 Head Rot Y: -0.0379346 Hand Rot Z: -0.04216015; Invisible Hand Error: 2.871 randomnum: 71
 End: 142348.097 Start:  142347.108 Theta: 1.32645 Ball Pos X: 0.1271141 Ball Pos Y: -0.2 Ball Pos Z: 0.5098267 Hand Pos X: 0.1243702 Hand Pos Y: -0.1816917 Hand Pos Z: 0.5136969 Head Pos X: 0.03335238 Head Pos Y: -0.02458793 Head Pos Z: -0.05642623 Head Rot X: 0.1488465 Head Rot Y: -0.0169848 Hand Rot Z: -0.05030889; Visible Hand Error: 1.903 randomnum: 177
 End: 142350.144 Start:  142349.378 Theta: 1.22173 Ball Pos X: 0.1797091 Ball Pos Y: -0.2 Ball Pos Z: 0.4937468 Hand Pos X: 0.189673 Hand Pos Y: -0.2119595 Hand Pos Z: 0.4908959 Head Pos X: 0.04417735 Head Pos Y: -0.02178502 Head Pos Z: -0.06226236 Head Rot X: 0.1340608 Head Rot Y: 0.02801438 Hand Rot Z: -0.05583531; Visible Hand Error: 1.519 randomnum: 125
 End: 142352.204 Start:  142351.438 Theta: 1.43117 Ball Pos X: 0.07312632 Ball Pos Y: -0.2 Ball Pos Z: 0.5203208 Hand Pos X: 0.09263371 Hand Pos Y: -0.1938279 Hand Pos Z: 0.5195576 Head Pos X: 0.02876478 Head Pos Y: -0.02320251 Head Pos Z: -0.04910374 Head Rot X: 0.1469428 Head Rot Y: -0.02531884 Hand Rot Z: -0.04272337; Visible Hand Error: 2.087 randomnum: 179
 End: 142354.294 Start:  142353.471 Theta: 1.64061 Ball Pos X: -0.03665245 Ball Pos Y: -0.2 Ball Pos Z: 0.5241544 Hand Pos X: -0.03099563 Hand Pos Y: -0.2068685 Hand Pos Z: 0.5258108 Head Pos X: 0.02123219 Head Pos Y: -0.02189356 Head Pos Z: -0.05922341 Head Rot X: 0.1378895 Head Rot Y: -0.05674163 Hand Rot Z: -0.05023822; Visible Hand Error: 0.84 randomnum: 176
 End: 142356.604 Start:  142355.657 Theta: 1.605703 Ball Pos X: -0.01833744 Ball Pos Y: -0.2 Ball Pos Z: 0.5251142 Hand Pos X: -0.02573474 Hand Pos Y: -0.1930176 Hand Pos Z: 0.5278742 Head Pos X: 0.006507456 Head Pos Y: -0.01841572 Head Pos Z: -0.02413094 Head Rot X: 0.1345982 Head Rot Y: -0.08916498 Hand Rot Z: -0.030282; Visible Hand Error: 1.073 randomnum: 160
 End: 142358.902 Start:  142357.969 Theta: 1.396263 Ball Pos X: 0.09124067 Ball Pos Y: -0.2 Ball Pos Z: 0.5174518 Hand Pos X: 0.09760739 Hand Pos Y: -0.1972119 Hand Pos Z: 0.5177424 Head Pos X: 0.01548082 Head Pos Y: -0.02978837 Head Pos Z: -0.05266631 Head Rot X: 0.1805594 Head Rot Y: -0.04048666 Hand Rot Z: -0.02914478; Visible Hand Error: 0.708 randomnum: 165
 End: 142400.934 Start:  142400.002 Theta: 1.797689 Ball Pos X: -0.118197 Ball Pos Y: -0.2 Ball Pos Z: 0.5119675 Hand Pos X: -0.1070961 Hand Pos Y: -0.2065817 Hand Pos Z: 0.5152802 Head Pos X: 0.004405499 Head Pos Y: -0.02666575 Head Pos Z: -0.05218506 Head Rot X: 0.1624888 Head Rot Y: -0.1184553 Hand Rot Z: -0.01774812; Visible Hand Error: 1.315 randomnum: 190
 End: 142405.864 Start:  142402.329 Theta: 1.954769 Ball Pos X: -0.1968312 Ball Pos Y: -0.2 Ball Pos Z: 0.4871742 Hand Pos X: -0.1908955 Hand Pos Y: -0.2446275 Hand Pos Z: 0.488664 Head Pos X: 0.005878687 Head Pos Y: -0.02092743 Head Pos Z: -0.07189465 Head Rot X: 0.137586 Head Rot Y: -0.1675293 Hand Rot Z: -0.04313056; Invisible Hand Error: 4.205 randomnum: 76
 End: 142408.509 Start:  142407.256 Theta: 1.605703 Ball Pos X: -0.01833744 Ball Pos Y: -0.2 Ball Pos Z: 0.5251142 Hand Pos X: -0.02762449 Hand Pos Y: -0.1780501 Hand Pos Z: 0.526292 Head Pos X: 0.03917038 Head Pos Y: -0.02363566 Head Pos Z: -0.06676745 Head Rot X: 0.127268 Head Rot Y: -0.08765308 Hand Rot Z: -0.06026703; Visible Hand Error: 2.368 randomnum: 189
 End: 142410.819 Start:  142409.790 Theta: 1.204277 Ball Pos X: 0.1882988 Ball Pos Y: -0.2 Ball Pos Z: 0.4905352 Hand Pos X: 0.1679249 Hand Pos Y: -0.2486397 Hand Pos Z: 0.4989124 Head Pos X: 0.04344082 Head Pos Y: -0.02878457 Head Pos Z: -0.07871008 Head Rot X: 0.1569589 Head Rot Y: -0.007919282 Hand Rot Z: -0.0507037; Invisible Hand Error: 4.961 randomnum: 25
 End: 142413.467 Start:  142412.547 Theta: 1.675516 Ball Pos X: -0.05492286 Ball Pos Y: -0.2 Ball Pos Z: 0.5225559 Hand Pos X: -0.0532605 Hand Pos Y: -0.1911986 Hand Pos Z: 0.5279876 Head Pos X: 0.01445699 Head Pos Y: -0.01921555 Head Pos Z: -0.04751748 Head Rot X: 0.1317367 Head Rot Y: -0.08775849 Hand Rot Z: -0.05561867; Visible Hand Error: 1.049 randomnum: 137
 End: 142416.001 Start:  142414.929 Theta: 1.745329 Ball Pos X: -0.09124072 Ball Pos Y: -0.2 Ball Pos Z: 0.5174518 Hand Pos X: -0.09740526 Hand Pos Y: -0.2390574 Hand Pos Z: 0.5168217 Head Pos X: 0.01704359 Head Pos Y: -0.02384487 Head Pos Z: -0.04524946 Head Rot X: 0.1568483 Head Rot Y: -0.09352997 Hand Rot Z: -0.04116928; Invisible Hand Error: 3.659 randomnum: 54
 End: 142418.896 Start:  142417.393 Theta: 1.902409 Ball Pos X: -0.1710647 Ball Pos Y: -0.2 Ball Pos Z: 0.4968079 Hand Pos X: -0.1888746 Hand Pos Y: -0.2379478 Hand Pos Z: 0.4968548 Head Pos X: -0.002981067 Head Pos Y: -0.02146757 Head Pos Z: -0.05754042 Head Rot X: 0.140279 Head Rot Y: -0.1362492 Hand Rot Z: -0.03893286; Invisible Hand Error: 3.681 randomnum: 64
 End: 142421.305 Start:  142420.331 Theta: 1.815143 Ball Pos X: -0.1271141 Ball Pos Y: -0.2 Ball Pos Z: 0.5098267 Hand Pos X: -0.1262696 Hand Pos Y: -0.1867926 Hand Pos Z: 0.5110618 Head Pos X: 0.01130658 Head Pos Y: -0.01720023 Head Pos Z: -0.04932308 Head Rot X: 0.1247925 Head Rot Y: -0.1245433 Hand Rot Z: -0.03398392; Visible Hand Error: 1.308 randomnum: 119
 End: 142423.728 Start:  142422.738 Theta: 1.570796 Ball Pos X: -2.296746E-08 Ball Pos Y: -0.2 Ball Pos Z: 0.5254343 Hand Pos X: 0.007792875 Hand Pos Y: -0.1838451 Hand Pos Z: 0.5271549 Head Pos X: 0.01889962 Head Pos Y: -0.02094555 Head Pos Z: -0.04833555 Head Rot X: 0.1421882 Head Rot Y: -0.06839943 Hand Rot Z: -0.04431864; Visible Hand Error: 1.8 randomnum: 172
 End: 142426.038 Start:  142425.051 Theta: 2.024582 Ball Pos X: -0.2303352 Ball Pos Y: -0.2 Ball Pos Z: 0.4722572 Hand Pos X: -0.2276317 Hand Pos Y: -0.1981674 Hand Pos Z: 0.4763986 Head Pos X: 0.006942153 Head Pos Y: -0.03152972 Head Pos Z: -0.07008839 Head Rot X: 0.1775328 Head Rot Y: -0.1206276 Hand Rot Z: -0.04545148; Visible Hand Error: 0.507 randomnum: 117
 End: 142428.462 Start:  142427.446 Theta: 1.518436 Ball Pos X: 0.02749912 Ball Pos Y: -0.2 Ball Pos Z: 0.5247142 Hand Pos X: 0.009648202 Hand Pos Y: -0.2263709 Hand Pos Z: 0.5296568 Head Pos X: 0.04228783 Head Pos Y: -0.02375212 Head Pos Z: -0.06857675 Head Rot X: 0.1283452 Head Rot Y: -0.004607218 Hand Rot Z: -0.1200663; Invisible Hand Error: 2.929 randomnum: 49
 End: 142433.850 Start:  142429.756 Theta: 2.059489 Ball Pos X: -0.2466765 Ball Pos Y: -0.2 Ball Pos Z: 0.4639309 Hand Pos X: -0.2843113 Hand Pos Y: -0.2145458 Hand Pos Z: 0.4531749 Head Pos X: 0.01132512 Head Pos Y: -0.01968002 Head Pos Z: -0.05415922 Head Rot X: 0.1581114 Head Rot Y: -0.1916277 Hand Rot Z: -0.05054794; Invisible Hand Error: 3.954 randomnum: 56
 End: 142437.694 Start:  142435.256 Theta: 1.37881 Ball Pos X: 0.1002576 Ball Pos Y: -0.2 Ball Pos Z: 0.5157806 Hand Pos X: 0.09825061 Hand Pos Y: -0.2390859 Hand Pos Z: 0.5210295 Head Pos X: 0.03773975 Head Pos Y: -0.01816881 Head Pos Z: -0.05920267 Head Rot X: 0.1397289 Head Rot Y: -0.01249938 Hand Rot Z: -0.0703643; Invisible Hand Error: 3.446 randomnum: 93
 End: 142440.115 Start:  142438.988 Theta: 1.623156 Ball Pos X: -0.02749916 Ball Pos Y: -0.2 Ball Pos Z: 0.5247142 Hand Pos X: -0.06447853 Hand Pos Y: -0.2480047 Hand Pos Z: 0.5204629 Head Pos X: 0.01917803 Head Pos Y: -0.02245742 Head Pos Z: -0.04035556 Head Rot X: 0.1631256 Head Rot Y: -0.08212142 Hand Rot Z: -0.05395896; Invisible Hand Error: 5.826 randomnum: 83
 End: 142442.344 Start:  142441.468 Theta: 1.605703 Ball Pos X: -0.01833744 Ball Pos Y: -0.2 Ball Pos Z: 0.5251142 Hand Pos X: -0.03458767 Hand Pos Y: -0.2085123 Hand Pos Z: 0.5249987 Head Pos X: 0.02055061 Head Pos Y: -0.0205006 Head Pos Z: -0.04648077 Head Rot X: 0.152364 Head Rot Y: -0.0785808 Hand Rot Z: -0.0597741; Visible Hand Error: 1.824 randomnum: 175
 End: 142444.614 Start:  142443.681 Theta: 1.675516 Ball Pos X: -0.05492286 Ball Pos Y: -0.2 Ball Pos Z: 0.5225559 Hand Pos X: -0.05102286 Hand Pos Y: -0.2025982 Hand Pos Z: 0.5238174 Head Pos X: 0.01670182 Head Pos Y: -0.02200148 Head Pos Z: -0.06063092 Head Rot X: 0.1558039 Head Rot Y: -0.08395564 Hand Rot Z: -0.05334575; Visible Hand Error: 0.461 randomnum: 198
 End: 142447.135 Start:  142446.131 Theta: 1.780236 Ball Pos X: -0.109244 Ball Pos Y: -0.2 Ball Pos Z: 0.5139523 Hand Pos X: -0.1047871 Hand Pos Y: -0.18785 Hand Pos Z: 0.515662 Head Pos X: 0.003679633 Head Pos Y: -0.02142093 Head Pos Z: -0.06047767 Head Rot X: 0.1537281 Head Rot Y: -0.1085494 Hand Rot Z: -0.04476354; Visible Hand Error: 1.286 randomnum: 169
 End: 142452.926 Start:  142448.484 Theta: 1.850049 Ball Pos X: -0.1448293 Ball Pos Y: -0.2 Ball Pos Z: 0.5050799 Hand Pos X: -0.1480731 Hand Pos Y: -0.2237926 Hand Pos Z: 0.5106865 Head Pos X: 0.02177411 Head Pos Y: -0.01972419 Head Pos Z: -0.06030226 Head Rot X: 0.154171 Head Rot Y: -0.1134054 Hand Rot Z: -0.05817144; Invisible Hand Error: 1.993 randomnum: 82
 End: 142457.911 Start:  142454.333 Theta: 1.815143 Ball Pos X: -0.1271141 Ball Pos Y: -0.2 Ball Pos Z: 0.5098267 Hand Pos X: -0.1742921 Hand Pos Y: -0.1110947 Hand Pos Z: 0.4963796 Head Pos X: 0.01591897 Head Pos Y: -0.0177204 Head Pos Z: -0.05601287 Head Rot X: 0.1460778 Head Rot Y: -0.1220822 Hand Rot Z: -0.06428953; Invisible Hand Error: 10.282 randomnum: 72
 End: 142500.695 Start:  142459.512 Theta: 1.32645 Ball Pos X: 0.1271141 Ball Pos Y: -0.2 Ball Pos Z: 0.5098267 Hand Pos X: 0.1239837 Hand Pos Y: -0.2298952 Hand Pos Z: 0.5105906 Head Pos X: 0.03896803 Head Pos Y: -0.02015463 Head Pos Z: -0.05323642 Head Rot X: 0.1483182 Head Rot Y: 0.002609084 Hand Rot Z: -0.0759325; Invisible Hand Error: 2.811 randomnum: 72
