# Supplementary material for: Rapid assessment of hand reaching using virtual reality and application in cerebellar stroke
Source: PLoS One. 2022 Sep 29;17(9):e0275220. doi: 10.1371/journal.pone.0275220 (PMC9522266; doi:10.1371/journal.pone.0275220)
Supplement: S1 File — (ZIP) [file pone.0275220.s004.zip › VisInvisHand/ProVRb_001_dataVisInvisHand2021-04-22-14-16-08[1].txt]

VisInvisHand - List of Errors by Trial; Handedness: 1

 End: 141628.685 Start:  141628.072 Theta: 1.675516 Ball Pos X: -0.04371627 Ball Pos Y: -0.2 Ball Pos Z: 0.4159323 Hand Pos X: -0.05248685 Hand Pos Y: -0.2233975 Hand Pos Z: 0.4206704 Head Pos X: -0.004726052 Head Pos Y: -0.008505851 Head Pos Z: -0.008516371 Head Rot X: 0.05486021 Head Rot Y: -0.01588434 Hand Rot Z: 0.0001173881; Visible Hand Error: 2.441 randomnum: 101
 End: 141630.522 Start:  141629.923 Theta: 1.239184 Ball Pos X: 0.1361602 Ball Pos Y: -0.2 Ball Pos Z: 0.395438 Hand Pos X: 0.1365716 Hand Pos Y: -0.2222714 Hand Pos Z: 0.4056451 Head Pos X: 0.005600214 Head Pos Y: -0.008919448 Head Pos Z: -0.009897888 Head Rot X: 0.05687743 Head Rot Y: 0.02174723 Hand Rot Z: -0.002844058; Invisible Hand Error: 1.918 randomnum: 18
 End: 141632.109 Start:  141631.594 Theta: 1.256637 Ball Pos X: 0.1292381 Ball Pos Y: -0.2 Ball Pos Z: 0.3977541 Hand Pos X: 0.1267993 Hand Pos Y: -0.1994027 Hand Pos Z: 0.4060502 Head Pos X: 0.004747272 Head Pos Y: -0.008418441 Head Pos Z: -0.011962 Head Rot X: 0.05211849 Head Rot Y: 0.02794405 Hand Rot Z: -0.004779676; Invisible Hand Error: 0.741 randomnum: 73
 End: 141633.795 Start:  141633.181 Theta: 1.867502 Ball Pos X: -0.1222767 Ball Pos Y: -0.2 Ball Pos Z: 0.399949 Hand Pos X: -0.1477959 Hand Pos Y: -0.205899 Hand Pos Z: 0.3984031 Head Pos X: -0.007851124 Head Pos Y: -0.008867651 Head Pos Z: -0.008163571 Head Rot X: 0.05836398 Head Rot Y: -0.02858498 Hand Rot Z: -0.0007527089; Invisible Hand Error: 3.036 randomnum: 39
 End: 141635.479 Start:  141634.854 Theta: 1.605703 Ball Pos X: -0.01459582 Ball Pos Y: -0.2 Ball Pos Z: 0.4179686 Hand Pos X: -0.01506679 Hand Pos Y: -0.2028182 Hand Pos Z: 0.4195647 Head Pos X: -0.003893971 Head Pos Y: -0.009587884 Head Pos Z: -0.007098198 Head Rot X: 0.05767907 Head Rot Y: -0.01733963 Hand Rot Z: -0.0008484251; Visible Hand Error: 0.233 randomnum: 171
 End: 141637.345 Start:  141636.719 Theta: 1.815143 Ball Pos X: -0.1011774 Ball Pos Y: -0.2 Ball Pos Z: 0.4058004 Hand Pos X: -0.113189 Hand Pos Y: -0.2013694 Hand Pos Z: 0.4066136 Head Pos X: -0.006178021 Head Pos Y: -0.005557656 Head Pos Z: -0.01093537 Head Rot X: 0.03872674 Head Rot Y: -0.03395183 Hand Rot Z: 0.001799907; Visible Hand Error: 1.405 randomnum: 179
 End: 141639.169 Start:  141638.528 Theta: 1.797689 Ball Pos X: -0.09407981 Ball Pos Y: -0.2 Ball Pos Z: 0.4075043 Hand Pos X: -0.09613806 Hand Pos Y: -0.1864005 Hand Pos Z: 0.4081518 Head Pos X: -0.007504344 Head Pos Y: -0.00546369 Head Pos Z: -0.01033497 Head Rot X: 0.03969312 Head Rot Y: -0.03089148 Hand Rot Z: 0.004492342; Visible Hand Error: 1.608 randomnum: 146
 End: 141641.021 Start:  141640.353 Theta: 2.024582 Ball Pos X: -0.183337 Ball Pos Y: -0.2 Ball Pos Z: 0.3758967 Hand Pos X: -0.17168 Hand Pos Y: -0.1969556 Hand Pos Z: 0.3909577 Head Pos X: -0.006505489 Head Pos Y: -0.006028265 Head Pos Z: -0.01109433 Head Rot X: 0.04308135 Head Rot Y: -0.03388731 Hand Rot Z: 0.002989304; Visible Hand Error: 2.222 randomnum: 131
 End: 141642.594 Start:  141642.093 Theta: 1.553343 Ball Pos X: 0.007298995 Ball Pos Y: -0.2 Ball Pos Z: 0.4181597 Hand Pos X: 0.03206725 Hand Pos Y: -0.2000136 Hand Pos Z: 0.4283676 Head Pos X: -0.004268527 Head Pos Y: -0.008285642 Head Pos Z: -0.007123828 Head Rot X: 0.05204079 Head Rot Y: -0.01902424 Hand Rot Z: 0.008284708; Visible Hand Error: 3.025 randomnum: 169
 End: 141644.112 Start:  141643.641 Theta: 1.762783 Ball Pos X: -0.0798008 Ball Pos Y: -0.2 Ball Pos Z: 0.4105394 Hand Pos X: -0.1026766 Hand Pos Y: -0.2120489 Hand Pos Z: 0.4091625 Head Pos X: -0.001698256 Head Pos Y: -0.008928239 Head Pos Z: -0.004996717 Head Rot X: 0.05899972 Head Rot Y: -0.02219319 Hand Rot Z: -0.005112494; Invisible Hand Error: 2.993 randomnum: 93
 End: 141645.657 Start:  141645.184 Theta: 1.623156 Ball Pos X: -0.02188816 Ball Pos Y: -0.2 Ball Pos Z: 0.4176502 Hand Pos X: -0.03897429 Hand Pos Y: -0.2314006 Hand Pos Z: 0.4211906 Head Pos X: -0.002529383 Head Pos Y: -0.01016155 Head Pos Z: -0.002784431 Head Rot X: 0.0616705 Head Rot Y: -0.01819215 Hand Rot Z: 0.0009004247; Invisible Hand Error: 3.728 randomnum: 53
 End: 141647.133 Start:  141646.659 Theta: 1.186824 Ball Pos X: 0.1566692 Ball Pos Y: -0.2 Ball Pos Z: 0.38777 Hand Pos X: 0.1741016 Hand Pos Y: -0.1967872 Hand Pos Z: 0.3881499 Head Pos X: -0.002613544 Head Pos Y: -0.01055729 Head Pos Z: -0.003620207 Head Rot X: 0.06078257 Head Rot Y: -0.0007575183 Hand Rot Z: 0.003938897; Visible Hand Error: 2.086 randomnum: 103
 End: 141648.735 Start:  141648.080 Theta: 1.780236 Ball Pos X: -0.08695355 Ball Pos Y: -0.2 Ball Pos Z: 0.4090842 Hand Pos X: -0.1121322 Hand Pos Y: -0.212502 Hand Pos Z: 0.4117073 Head Pos X: -0.01015043 Head Pos Y: -0.004092544 Head Pos Z: -0.005594254 Head Rot X: 0.03642202 Head Rot Y: -0.03579518 Hand Rot Z: 0.00564367; Invisible Hand Error: 3.048 randomnum: 12
 End: 141650.419 Start:  141649.779 Theta: 1.48353 Ball Pos X: 0.03645055 Ball Pos Y: -0.2 Ball Pos Z: 0.4166319 Hand Pos X: 0.06367703 Hand Pos Y: -0.1750664 Hand Pos Z: 0.4136752 Head Pos X: -0.002574563 Head Pos Y: -0.00590983 Head Pos Z: -0.008705199 Head Rot X: 0.04207129 Head Rot Y: -0.01311778 Hand Rot Z: -0.0003174425; Visible Hand Error: 4.46 randomnum: 158
 End: 141652.062 Start:  141651.463 Theta: 1.867502 Ball Pos X: -0.1222767 Ball Pos Y: -0.2 Ball Pos Z: 0.399949 Hand Pos X: -0.151097 Hand Pos Y: -0.2152278 Hand Pos Z: 0.3982955 Head Pos X: -0.002579689 Head Pos Y: -0.003893137 Head Pos Z: -0.005111039 Head Rot X: 0.03207422 Head Rot Y: -0.01588288 Hand Rot Z: -0.01662765; Invisible Hand Error: 3.609 randomnum: 63
 End: 141653.482 Start:  141653.051 Theta: 1.239184 Ball Pos X: 0.1361602 Ball Pos Y: -0.2 Ball Pos Z: 0.395438 Hand Pos X: 0.1396779 Hand Pos Y: -0.2004993 Hand Pos Z: 0.3948548 Head Pos X: -0.003311753 Head Pos Y: -0.01090565 Head Pos Z: -0.005561888 Head Rot X: 0.06438957 Head Rot Y: 0.01631233 Hand Rot Z: 0.0006460585; Visible Hand Error: 0.434 randomnum: 116
 End: 141655.041 Start:  141654.442 Theta: 1.745329 Ball Pos X: -0.07262374 Ball Pos Y: -0.2 Ball Pos Z: 0.4118696 Hand Pos X: -0.08951195 Hand Pos Y: -0.201701 Hand Pos Z: 0.4137397 Head Pos X: -0.002760291 Head Pos Y: -0.01027817 Head Pos Z: -0.001519144 Head Rot X: 0.06267558 Head Rot Y: -0.01888458 Hand Rot Z: -0.009240761; Invisible Hand Error: 1.994 randomnum: 16
 End: 141656.629 Start:  141655.989 Theta: 1.954769 Ball Pos X: -0.1566692 Ball Pos Y: -0.2 Ball Pos Z: 0.38777 Hand Pos X: -0.168565 Hand Pos Y: -0.2357441 Hand Pos Z: 0.3861475 Head Pos X: -0.01463544 Head Pos Y: -0.009879977 Head Pos Z: -0.002498627 Head Rot X: 0.06122824 Head Rot Y: -0.05337759 Hand Rot Z: 0.008381031; Invisible Hand Error: 3.93 randomnum: 2
 End: 141658.189 Start:  141657.618 Theta: 1.884956 Ball Pos X: -0.1292381 Ball Pos Y: -0.2 Ball Pos Z: 0.397754 Hand Pos X: -0.1392094 Hand Pos Y: -0.2147696 Hand Pos Z: 0.404399 Head Pos X: -0.01124656 Head Pos Y: -0.006003648 Head Pos Z: -0.005276144 Head Rot X: 0.04387609 Head Rot Y: -0.05436013 Hand Rot Z: -0.0001715887; Visible Hand Error: 1.422 randomnum: 184
 End: 141659.762 Start:  141659.136 Theta: 1.954769 Ball Pos X: -0.1566692 Ball Pos Y: -0.2 Ball Pos Z: 0.38777 Hand Pos X: -0.1603584 Hand Pos Y: -0.2372663 Hand Pos Z: 0.3899286 Head Pos X: -0.008187294 Head Pos Y: -0.007833153 Head Pos Z: -0.003897905 Head Rot X: 0.05350019 Head Rot Y: -0.03883454 Hand Rot Z: -0.007806774; Invisible Hand Error: 3.824 randomnum: 3
 End: 141701.670 Start:  141700.764 Theta: 2.076942 Ball Pos X: -0.2027588 Ball Pos Y: -0.2 Ball Pos Z: 0.3657864 Hand Pos X: -0.2045717 Hand Pos Y: -0.2034575 Hand Pos Z: 0.3654466 Head Pos X: -0.01216674 Head Pos Y: -0.009549707 Head Pos Z: -0.002516925 Head Rot X: 0.05628665 Head Rot Y: -0.03714442 Hand Rot Z: 0.006687738; Visible Hand Error: 0.414 randomnum: 166
 End: 141703.354 Start:  141702.756 Theta: 1.762783 Ball Pos X: -0.0798008 Ball Pos Y: -0.2 Ball Pos Z: 0.4105394 Hand Pos X: -0.1046515 Hand Pos Y: -0.2722351 Hand Pos Z: 0.4039455 Head Pos X: -0.005557418 Head Pos Y: -0.006257921 Head Pos Z: -0.005295634 Head Rot X: 0.04329871 Head Rot Y: -0.02754585 Hand Rot Z: 3.530099E-05; Invisible Hand Error: 8.161 randomnum: 5
 End: 141705.080 Start:  141704.357 Theta: 1.937315 Ball Pos X: -0.1498779 Ball Pos Y: -0.2 Ball Pos Z: 0.3904452 Hand Pos X: -0.1461385 Hand Pos Y: -0.2598725 Hand Pos Z: 0.3888692 Head Pos X: -0.01023293 Head Pos Y: -0.005104631 Head Pos Z: -0.004229367 Head Rot X: 0.0367863 Head Rot Y: -0.0377258 Hand Rot Z: 0.002110716; Invisible Hand Error: 6.48 randomnum: 13
 End: 141725.367 Start:  141724.616 Theta: 1.972222 Ball Pos X: -0.1634129 Ball Pos Y: -0.2 Ball Pos Z: 0.3849767 Hand Pos X: -0.148374 Hand Pos Y: -0.246709 Hand Pos Z: 0.3929669 Head Pos X: -0.009565353 Head Pos Y: -0.01468188 Head Pos Z: -0.000181973 Head Rot X: 0.08123151 Head Rot Y: -0.05574322 Hand Rot Z: 0.01338725; Invisible Hand Error: 5.281 randomnum: 47
 End: 141727.735 Start:  141726.579 Theta: 1.413717 Ball Pos X: 0.06542451 Ball Pos Y: -0.2 Ball Pos Z: 0.4130744 Hand Pos X: 0.06680909 Hand Pos Y: -0.2078603 Hand Pos Z: 0.4174998 Head Pos X: 0.0001242161 Head Pos Y: -0.007427305 Head Pos Z: -0.006638587 Head Rot X: 0.04600023 Head Rot Y: -0.02081343 Hand Rot Z: 0.00752465; Visible Hand Error: 0.627 randomnum: 108
 End: 141733.639 Start:  141731.829 Theta: 1.396263 Ball Pos X: 0.0726237 Ball Pos Y: -0.2 Ball Pos Z: 0.4118696 Hand Pos X: 0.07967547 Hand Pos Y: -0.2375204 Hand Pos Z: 0.4103948 Head Pos X: -0.006900311 Head Pos Y: -0.004483432 Head Pos Z: -0.009459913 Head Rot X: 0.03317711 Head Rot Y: -0.06043326 Hand Rot Z: 0.01213992; Visible Hand Error: 4.139 randomnum: 113
 End: 141735.769 Start:  141735.212 Theta: 1.48353 Ball Pos X: 0.03645055 Ball Pos Y: -0.2 Ball Pos Z: 0.4166319 Hand Pos X: 0.04820094 Hand Pos Y: -0.1859179 Hand Pos Z: 0.4174819 Head Pos X: 0.005717874 Head Pos Y: -0.008962303 Head Pos Z: -0.006140053 Head Rot X: 0.05252105 Head Rot Y: 0.00611394 Hand Rot Z: 0.003305248; Visible Hand Error: 2.224 randomnum: 112
 End: 141737.398 Start:  141736.743 Theta: 2.076942 Ball Pos X: -0.2027588 Ball Pos Y: -0.2 Ball Pos Z: 0.3657864 Hand Pos X: -0.1879845 Hand Pos Y: -0.195766 Hand Pos Z: 0.3766922 Head Pos X: -0.01539624 Head Pos Y: -0.005688548 Head Pos Z: -0.009596229 Head Rot X: 0.03864634 Head Rot Y: -0.08002613 Hand Rot Z: 0.01476941; Visible Hand Error: 2.326 randomnum: 198
 End: 141739.541 Start:  141738.526 Theta: 1.291544 Ball Pos X: 0.115278 Ball Pos Y: -0.2 Ball Pos Z: 0.4020221 Hand Pos X: 0.1227619 Hand Pos Y: -0.2412217 Hand Pos Z: 0.398195 Head Pos X: 0.006583929 Head Pos Y: -0.007165045 Head Pos Z: -0.009053588 Head Rot X: 0.04360945 Head Rot Y: 0.01077674 Hand Rot Z: 0.002025869; Invisible Hand Error: 4.619 randomnum: 74
 End: 141741.254 Start:  141740.669 Theta: 1.780236 Ball Pos X: -0.08695355 Ball Pos Y: -0.2 Ball Pos Z: 0.4090842 Hand Pos X: -0.08237057 Hand Pos Y: -0.2060904 Hand Pos Z: 0.4161265 Head Pos X: 0.003163815 Head Pos Y: -0.007392913 Head Pos Z: -0.007896245 Head Rot X: 0.04456007 Head Rot Y: -0.01275133 Hand Rot Z: -0.003573202; Visible Hand Error: 0.806 randomnum: 142
 End: 141742.883 Start:  141742.270 Theta: 1.151917 Ball Pos X: 0.1701068 Ball Pos Y: -0.2 Ball Pos Z: 0.3820661 Hand Pos X: 0.1193471 Hand Pos Y: -0.2636981 Hand Pos Z: 0.3973531 Head Pos X: 0.006928563 Head Pos Y: -0.007062167 Head Pos Z: -0.00981617 Head Rot X: 0.04340168 Head Rot Y: 0.009197449 Hand Rot Z: -0.0007995733; Invisible Hand Error: 9.371 randomnum: 54
 End: 141744.470 Start:  141743.955 Theta: 1.186824 Ball Pos X: 0.1566692 Ball Pos Y: -0.2 Ball Pos Z: 0.38777 Hand Pos X: 0.1337791 Hand Pos Y: -0.2301675 Hand Pos Z: 0.3954712 Head Pos X: 0.008265257 Head Pos Y: -0.007859528 Head Pos Z: -0.01151973 Head Rot X: 0.04534348 Head Rot Y: 0.01241472 Hand Rot Z: -0.002654349; Invisible Hand Error: 4.43 randomnum: 80
 End: 141745.905 Start:  141745.459 Theta: 1.343904 Ball Pos X: 0.09407979 Ball Pos Y: -0.2 Ball Pos Z: 0.4075043 Hand Pos X: 0.1192185 Hand Pos Y: -0.1963017 Hand Pos Z: 0.4011064 Head Pos X: 0.008244157 Head Pos Y: -0.00840795 Head Pos Z: -0.01207209 Head Rot X: 0.05151237 Head Rot Y: 0.02299285 Hand Rot Z: -0.001060419; Visible Hand Error: 3.239 randomnum: 120
 End: 141747.492 Start:  141746.880 Theta: 1.53589 Ball Pos X: 0.01459579 Ball Pos Y: -0.2 Ball Pos Z: 0.4179686 Hand Pos X: -0.01711236 Hand Pos Y: -0.246998 Hand Pos Z: 0.4160354 Head Pos X: 0.001580477 Head Pos Y: -0.008689255 Head Pos Z: -0.008233368 Head Rot X: 0.04993578 Head Rot Y: 0.002318808 Hand Rot Z: -0.0003946755; Invisible Hand Error: 6.398 randomnum: 90
 End: 141749.066 Start:  141748.454 Theta: 1.972222 Ball Pos X: -0.1634129 Ball Pos Y: -0.2 Ball Pos Z: 0.3849767 Hand Pos X: -0.1712171 Hand Pos Y: -0.2252395 Hand Pos Z: 0.382238 Head Pos X: -0.007210255 Head Pos Y: -0.008237451 Head Pos Z: -0.009127378 Head Rot X: 0.05054951 Head Rot Y: -0.03185529 Hand Rot Z: 0.003824502; Invisible Hand Error: 2.893 randomnum: 98
 End: 141750.444 Start:  141749.971 Theta: 1.291544 Ball Pos X: 0.115278 Ball Pos Y: -0.2 Ball Pos Z: 0.4020221 Hand Pos X: 0.1379445 Hand Pos Y: -0.224993 Hand Pos Z: 0.3993959 Head Pos X: 0.006994367 Head Pos Y: -0.007958859 Head Pos Z: -0.008179367 Head Rot X: 0.04735013 Head Rot Y: 0.0178277 Hand Rot Z: -0.001068484; Visible Hand Error: 3.682 randomnum: 172
 End: 141751.976 Start:  141751.419 Theta: 1.884956 Ball Pos X: -0.1292381 Ball Pos Y: -0.2 Ball Pos Z: 0.397754 Hand Pos X: -0.1583057 Hand Pos Y: -0.1941476 Hand Pos Z: 0.3897021 Head Pos X: 0.008777261 Head Pos Y: -0.007709861 Head Pos Z: -0.01102918 Head Rot X: 0.05042089 Head Rot Y: -0.01674086 Hand Rot Z: -0.01974028; Invisible Hand Error: 3.799 randomnum: 66
 End: 141753.396 Start:  141752.868 Theta: 1.448623 Ball Pos X: 0.0509686 Ball Pos Y: -0.2 Ball Pos Z: 0.415106 Hand Pos X: 0.08075619 Hand Pos Y: -0.2064356 Hand Pos Z: 0.4111184 Head Pos X: 0.006988168 Head Pos Y: -0.009286284 Head Pos Z: -0.007269502 Head Rot X: 0.05394527 Head Rot Y: 0.0007011023 Hand Rot Z: -0.007070365; Visible Hand Error: 3.761 randomnum: 190
 End: 141754.790 Start:  141754.343 Theta: 1.553343 Ball Pos X: 0.007298995 Ball Pos Y: -0.2 Ball Pos Z: 0.4181597 Hand Pos X: 0.02771031 Hand Pos Y: -0.2120692 Hand Pos Z: 0.4228728 Head Pos X: 0.00631237 Head Pos Y: -0.008550256 Head Pos Z: -0.005140424 Head Rot X: 0.05065803 Head Rot Y: 0.001220495 Hand Rot Z: -0.006300213; Visible Hand Error: 2.674 randomnum: 167
 End: 141756.375 Start:  141755.776 Theta: 1.43117 Ball Pos X: 0.05820545 Ball Pos Y: -0.2 Ball Pos Z: 0.4141532 Hand Pos X: 0.02985165 Hand Pos Y: -0.2422091 Hand Pos Z: 0.4170757 Head Pos X: 0.001000166 Head Pos Y: -0.008713156 Head Pos Z: -0.004210413 Head Rot X: 0.04908588 Head Rot Y: -0.002431313 Hand Rot Z: 0.001614089; Invisible Hand Error: 5.691 randomnum: 76
 End: 141757.893 Start:  141757.336 Theta: 1.047198 Ball Pos X: 0.2091117 Ball Pos Y: -0.2 Ball Pos Z: 0.3621921 Hand Pos X: 0.1828762 Hand Pos Y: -0.233421 Hand Pos Z: 0.3746429 Head Pos X: 0.01114225 Head Pos Y: -0.003755718 Head Pos Z: -0.01013774 Head Rot X: 0.02722895 Head Rot Y: 0.0348544 Hand Rot Z: -0.006054884; Invisible Hand Error: 5.107 randomnum: 43
 End: 141759.467 Start:  141758.911 Theta: 1.134464 Ball Pos X: 0.1767488 Ball Pos Y: -0.2 Ball Pos Z: 0.3790391 Hand Pos X: 0.1829563 Hand Pos Y: -0.2146041 Hand Pos Z: 0.381664 Head Pos X: 0.01868165 Head Pos Y: -0.009268105 Head Pos Z: -0.008134723 Head Rot X: 0.05237657 Head Rot Y: 0.07834476 Hand Rot Z: -0.01328166; Visible Hand Error: 1.438 randomnum: 106
 End: 141800.858 Start:  141800.010 Theta: 1.937315 Ball Pos X: -0.1498779 Ball Pos Y: -0.2 Ball Pos Z: 0.3904452 Hand Pos X: -0.1591499 Hand Pos Y: -0.2216347 Hand Pos Z: 0.3863459 Head Pos X: -0.005347133 Head Pos Y: -0.007807761 Head Pos Z: -0.006381094 Head Rot X: 0.04729309 Head Rot Y: -0.03048309 Hand Rot Z: 0.001733265; Invisible Hand Error: 2.688 randomnum: 50
 End: 141802.293 Start:  141801.764 Theta: 1.53589 Ball Pos X: 0.01459579 Ball Pos Y: -0.2 Ball Pos Z: 0.4179686 Hand Pos X: 0.01343764 Hand Pos Y: -0.1992425 Hand Pos Z: 0.4196373 Head Pos X: -0.001325727 Head Pos Y: -0.007665545 Head Pos Z: -0.006578326 Head Rot X: 0.04671519 Head Rot Y: -0.01642681 Hand Rot Z: 0.003004771; Visible Hand Error: 0.227 randomnum: 118
 End: 141803.742 Start:  141803.239 Theta: 1.448623 Ball Pos X: 0.0509686 Ball Pos Y: -0.2 Ball Pos Z: 0.415106 Hand Pos X: 0.02827151 Hand Pos Y: -0.2281451 Hand Pos Z: 0.4166121 Head Pos X: -0.002338767 Head Pos Y: -0.006350368 Head Pos Z: -0.01057744 Head Rot X: 0.03875163 Head Rot Y: -0.008991216 Hand Rot Z: -0.0004554502; Invisible Hand Error: 4.155 randomnum: 57
 End: 141805.231 Start:  141804.659 Theta: 2.076942 Ball Pos X: -0.2027588 Ball Pos Y: -0.2 Ball Pos Z: 0.3657864 Hand Pos X: -0.2190504 Hand Pos Y: -0.2273741 Hand Pos Z: 0.3573056 Head Pos X: -0.002872586 Head Pos Y: -0.007286042 Head Pos Z: -0.0074476 Head Rot X: 0.04470509 Head Rot Y: -0.03552534 Hand Rot Z: -0.006953072; Invisible Hand Error: 3.68 randomnum: 78
 End: 141806.652 Start:  141806.151 Theta: 1.745329 Ball Pos X: -0.07262374 Ball Pos Y: -0.2 Ball Pos Z: 0.4118696 Hand Pos X: -0.06632236 Hand Pos Y: -0.1956454 Hand Pos Z: 0.4138281 Head Pos X: 0.001866817 Head Pos Y: -0.006896317 Head Pos Z: -0.005935311 Head Rot X: 0.04382659 Head Rot Y: -0.0170889 Hand Rot Z: -0.01384623; Visible Hand Error: 0.969 randomnum: 153
 End: 141808.072 Start:  141807.585 Theta: 1.27409 Ball Pos X: 0.1222767 Ball Pos Y: -0.2 Ball Pos Z: 0.399949 Hand Pos X: 0.1278966 Hand Pos Y: -0.2149464 Hand Pos Z: 0.4099267 Head Pos X: -7.355213E-05 Head Pos Y: -0.009097546 Head Pos Z: -0.003276229 Head Rot X: 0.05161303 Head Rot Y: 0.009715088 Hand Rot Z: -0.003047293; Visible Hand Error: 1.074 randomnum: 187
 End: 141809.366 Start:  141808.936 Theta: 1.186824 Ball Pos X: 0.1566692 Ball Pos Y: -0.2 Ball Pos Z: 0.38777 Hand Pos X: 0.1380998 Hand Pos Y: -0.2338211 Hand Pos Z: 0.3941082 Head Pos X: 0.002178311 Head Pos Y: -0.009866238 Head Pos Z: -0.001224935 Head Rot X: 0.05357537 Head Rot Y: 0.01638067 Hand Rot Z: -0.005936815; Invisible Hand Error: 4.392 randomnum: 11
 End: 141810.746 Start:  141810.230 Theta: 1.832596 Ball Pos X: -0.1082442 Ball Pos Y: -0.2 Ball Pos Z: 0.4039727 Hand Pos X: -0.1123524 Hand Pos Y: -0.1841014 Hand Pos Z: 0.4056557 Head Pos X: -0.003510952 Head Pos Y: -0.01045924 Head Pos Z: -8.779764E-05 Head Rot X: 0.05701188 Head Rot Y: -0.02414286 Hand Rot Z: -0.006302552; Visible Hand Error: 1.983 randomnum: 163
 End: 141812.360 Start:  141811.734 Theta: 1.989675 Ball Pos X: -0.1701068 Ball Pos Y: -0.2 Ball Pos Z: 0.3820661 Hand Pos X: -0.1700897 Hand Pos Y: -0.2169249 Hand Pos Z: 0.3863893 Head Pos X: -0.009192109 Head Pos Y: -0.01035863 Head Pos Z: 0.001235127 Head Rot X: 0.06004472 Head Rot Y: -0.0372486 Hand Rot Z: 0.001109284; Visible Hand Error: 1.652 randomnum: 109
 End: 141813.961 Start:  141813.390 Theta: 1.48353 Ball Pos X: 0.03645055 Ball Pos Y: -0.2 Ball Pos Z: 0.4166319 Hand Pos X: 0.009764992 Hand Pos Y: -0.2159173 Hand Pos Z: 0.4245869 Head Pos X: 0.0008721352 Head Pos Y: -0.01146516 Head Pos Z: 0.00136596 Head Rot X: 0.06414892 Head Rot Y: -0.004038498 Hand Rot Z: -0.003630896; Invisible Hand Error: 3.583 randomnum: 61
 End: 141815.535 Start:  141814.936 Theta: 1.937315 Ball Pos X: -0.1498779 Ball Pos Y: -0.2 Ball Pos Z: 0.3904452 Hand Pos X: -0.1612356 Hand Pos Y: -0.2471082 Hand Pos Z: 0.3882575 Head Pos X: -0.002882481 Head Pos Y: -0.009939671 Head Pos Z: -0.0003899336 Head Rot X: 0.05859441 Head Rot Y: -0.02641091 Hand Rot Z: -0.005515223; Invisible Hand Error: 5.077 randomnum: 79
 End: 141817.220 Start:  141816.538 Theta: 1.727876 Ball Pos X: -0.06542455 Ball Pos Y: -0.2 Ball Pos Z: 0.4130744 Hand Pos X: -0.09544882 Hand Pos Y: -0.2515572 Hand Pos Z: 0.411395 Head Pos X: -0.009792209 Head Pos Y: -0.002897143 Head Pos Z: -0.001364648 Head Rot X: 0.01922619 Head Rot Y: -0.03995425 Hand Rot Z: 0.009409484; Invisible Hand Error: 6.331 randomnum: 62
 End: 141818.822 Start:  141818.181 Theta: 1.466077 Ball Pos X: 0.04371623 Ball Pos Y: -0.2 Ball Pos Z: 0.4159323 Hand Pos X: 0.03795687 Hand Pos Y: -0.217011 Hand Pos Z: 0.4169734 Head Pos X: -0.000726819 Head Pos Y: -0.003378123 Head Pos Z: -0.004999697 Head Rot X: 0.02502243 Head Rot Y: -0.0148842 Hand Rot Z: 0.0003561233; Visible Hand Error: 1.974 randomnum: 114
 End: 141820.408 Start:  141819.782 Theta: 1.780236 Ball Pos X: -0.08695355 Ball Pos Y: -0.2 Ball Pos Z: 0.4090842 Hand Pos X: -0.1055508 Hand Pos Y: -0.2275462 Hand Pos Z: 0.4119216 Head Pos X: -0.01214397 Head Pos Y: -0.005478173 Head Pos Z: -0.004303753 Head Rot X: 0.03624714 Head Rot Y: -0.0475255 Hand Rot Z: 0.0105094; Visible Hand Error: 3.348 randomnum: 130
 End: 141822.288 Start:  141821.453 Theta: 1.762783 Ball Pos X: -0.0798008 Ball Pos Y: -0.2 Ball Pos Z: 0.4105394 Hand Pos X: -0.08092861 Hand Pos Y: -0.206277 Hand Pos Z: 0.4137964 Head Pos X: -0.01119637 Head Pos Y: -0.03178716 Head Pos Z: 0.003677011 Head Rot X: 0.16341 Head Rot Y: -0.05654968 Hand Rot Z: 0.02497586; Visible Hand Error: 0.515 randomnum: 110
 End: 141824.070 Start:  141823.359 Theta: 1.082104 Ball Pos X: 0.196344 Ball Pos Y: -0.2 Ball Pos Z: 0.3692693 Hand Pos X: 0.1900487 Hand Pos Y: -0.2105107 Hand Pos Z: 0.3795928 Head Pos X: 0.02747929 Head Pos Y: -0.03059524 Head Pos Z: -0.0005135536 Head Rot X: 0.1515225 Head Rot Y: 0.09832098 Hand Rot Z: -0.01438227; Visible Hand Error: 1.505 randomnum: 180
 End: 141825.672 Start:  141825.031 Theta: 1.291544 Ball Pos X: 0.115278 Ball Pos Y: -0.2 Ball Pos Z: 0.4020221 Hand Pos X: 0.1199863 Hand Pos Y: -0.1856409 Hand Pos Z: 0.4072173 Head Pos X: 0.0147469 Head Pos Y: -0.03274098 Head Pos Z: 0.001379669 Head Rot X: 0.1624833 Head Rot Y: 0.04544162 Hand Rot Z: -0.004323775; Visible Hand Error: 1.975 randomnum: 197
 End: 141827.426 Start:  141826.646 Theta: 2.076942 Ball Pos X: -0.2027588 Ball Pos Y: -0.2 Ball Pos Z: 0.3657864 Hand Pos X: -0.2035491 Hand Pos Y: -0.2047531 Hand Pos Z: 0.3703462 Head Pos X: -0.0218209 Head Pos Y: -0.03149572 Head Pos Z: -0.001027763 Head Rot X: 0.1595479 Head Rot Y: -0.1050472 Hand Rot Z: 0.02032825; Visible Hand Error: 0.347 randomnum: 188
 End: 141828.943 Start:  141828.345 Theta: 1.27409 Ball Pos X: 0.1222767 Ball Pos Y: -0.2 Ball Pos Z: 0.399949 Hand Pos X: 0.1294832 Hand Pos Y: -0.19999 Hand Pos Z: 0.4029385 Head Pos X: 0.007998586 Head Pos Y: -0.03158277 Head Pos Z: -0.001816034 Head Rot X: 0.1585832 Head Rot Y: 0.02563516 Hand Rot Z: 0.001171176; Visible Hand Error: 0.782 randomnum: 199
 End: 141830.726 Start:  141829.931 Theta: 2.076942 Ball Pos X: -0.2027588 Ball Pos Y: -0.2 Ball Pos Z: 0.3657864 Hand Pos X: -0.203914 Hand Pos Y: -0.2528042 Hand Pos Z: 0.3622876 Head Pos X: -0.02857327 Head Pos Y: -0.02170962 Head Pos Z: -0.00623256 Head Rot X: 0.1129842 Head Rot Y: -0.1330899 Hand Rot Z: 0.01632394; Invisible Hand Error: 5.755 randomnum: 99
 End: 141832.216 Start:  141831.687 Theta: 1.53589 Ball Pos X: 0.01459579 Ball Pos Y: -0.2 Ball Pos Z: 0.4179686 Hand Pos X: 0.01262207 Hand Pos Y: -0.2150421 Hand Pos Z: 0.4259613 Head Pos X: 0.008408785 Head Pos Y: -0.0211539 Head Pos Z: -0.005859435 Head Rot X: 0.1123609 Head Rot Y: 0.006811435 Hand Rot Z: -0.007875948; Visible Hand Error: 1.248 randomnum: 149
 End: 141833.693 Start:  141833.176 Theta: 1.500983 Ball Pos X: 0.02917376 Ball Pos Y: -0.2 Ball Pos Z: 0.4172046 Hand Pos X: 0.03211791 Hand Pos Y: -0.1909753 Hand Pos Z: 0.4292462 Head Pos X: 0.004566312 Head Pos Y: -0.01992247 Head Pos Z: -0.004908681 Head Rot X: 0.1078863 Head Rot Y: -0.002235481 Hand Rot Z: -0.003712609; Visible Hand Error: 1.652 randomnum: 191
 End: 141835.361 Start:  141834.652 Theta: 2.007129 Ball Pos X: -0.1767489 Ball Pos Y: -0.2 Ball Pos Z: 0.3790391 Hand Pos X: -0.1992536 Hand Pos Y: -0.2530017 Hand Pos Z: 0.3694679 Head Pos X: -0.01409233 Head Pos Y: -0.02078995 Head Pos Z: -0.00412339 Head Rot X: 0.1109591 Head Rot Y: -0.06523115 Hand Rot Z: 0.008389136; Invisible Hand Error: 6.252 randomnum: 28
 End: 141836.782 Start:  141836.295 Theta: 1.308997 Ball Pos X: 0.1082442 Ball Pos Y: -0.2 Ball Pos Z: 0.4039727 Hand Pos X: 0.06286132 Hand Pos Y: -0.2456379 Hand Pos Z: 0.4136513 Head Pos X: -0.004191875 Head Pos Y: -0.02194169 Head Pos Z: -0.002581775 Head Rot X: 0.116552 Head Rot Y: -0.008960848 Hand Rot Z: 0.004054148; Invisible Hand Error: 7.423 randomnum: 55
 End: 141838.258 Start:  141837.771 Theta: 1.256637 Ball Pos X: 0.1292381 Ball Pos Y: -0.2 Ball Pos Z: 0.3977541 Hand Pos X: 0.1107311 Hand Pos Y: -0.2415911 Hand Pos Z: 0.4021058 Head Pos X: 0.003700137 Head Pos Y: -0.02023214 Head Pos Z: -0.006073177 Head Rot X: 0.1078957 Head Rot Y: 0.01618964 Hand Rot Z: -0.001570842; Invisible Hand Error: 5.076 randomnum: 26
 End: 141839.720 Start:  141839.205 Theta: 1.343904 Ball Pos X: 0.09407979 Ball Pos Y: -0.2 Ball Pos Z: 0.4075043 Hand Pos X: 0.05210115 Hand Pos Y: -0.2374096 Hand Pos Z: 0.4170964 Head Pos X: 1.013279E-05 Head Pos Y: -0.02186611 Head Pos Z: -0.004887044 Head Rot X: 0.1146389 Head Rot Y: 0.003353072 Hand Rot Z: 0.002158654; Invisible Hand Error: 6.51 randomnum: 97
 End: 141841.098 Start:  141840.625 Theta: 1.500983 Ball Pos X: 0.02917376 Ball Pos Y: -0.2 Ball Pos Z: 0.4172046 Hand Pos X: -0.003832407 Hand Pos Y: -0.2463808 Hand Pos Z: 0.4248763 Head Pos X: -0.001133561 Head Pos Y: -0.02147943 Head Pos Z: -0.001814604 Head Rot X: 0.1127086 Head Rot Y: -0.00843713 Hand Rot Z: -0.001289153; Invisible Hand Error: 6.053 randomnum: 41
 End: 141842.575 Start:  141842.018 Theta: 1.815143 Ball Pos X: -0.1011774 Ball Pos Y: -0.2 Ball Pos Z: 0.4058004 Hand Pos X: -0.1126123 Hand Pos Y: -0.1892663 Hand Pos Z: 0.4045736 Head Pos X: -0.007457733 Head Pos Y: -0.0201917 Head Pos Z: -0.003323674 Head Rot X: 0.1117722 Head Rot Y: -0.04511019 Hand Rot Z: 0.002270558; Visible Hand Error: 1.916 randomnum: 192
 End: 141844.245 Start:  141843.494 Theta: 1.099557 Ball Pos X: 0.1898694 Ball Pos Y: -0.2 Ball Pos Z: 0.3726398 Hand Pos X: 0.1483158 Hand Pos Y: -0.2534925 Hand Pos Z: 0.3934557 Head Pos X: 0.02853787 Head Pos Y: -0.01876715 Head Pos Z: -0.005794823 Head Rot X: 0.1001796 Head Rot Y: 0.1020784 Hand Rot Z: -0.03039262; Invisible Hand Error: 7.855 randomnum: 65
 End: 141845.804 Start:  141845.179 Theta: 1.919862 Ball Pos X: -0.1430409 Ball Pos Y: -0.2 Ball Pos Z: 0.3930014 Hand Pos X: -0.1622217 Hand Pos Y: -0.2542984 Hand Pos Z: 0.3873186 Head Pos X: -0.009052157 Head Pos Y: -0.01878634 Head Pos Z: 0.0003359318 Head Rot X: 0.09935615 Head Rot Y: -0.05310006 Hand Rot Z: -0.008453203; Invisible Hand Error: 6.129 randomnum: 60
 End: 141847.156 Start:  141846.682 Theta: 1.117011 Ball Pos X: 0.1833371 Ball Pos Y: -0.2 Ball Pos Z: 0.3758967 Hand Pos X: 0.1668714 Hand Pos Y: -0.2340811 Hand Pos Z: 0.3845829 Head Pos X: 0.006877184 Head Pos Y: -0.02113032 Head Pos Z: -0.001866162 Head Rot X: 0.1077645 Head Rot Y: 0.03717687 Hand Rot Z: -0.003680314; Invisible Hand Error: 4.267 randomnum: 67
 End: 141848.631 Start:  141848.158 Theta: 1.675516 Ball Pos X: -0.04371627 Ball Pos Y: -0.2 Ball Pos Z: 0.4159323 Hand Pos X: -0.08215528 Hand Pos Y: -0.2279333 Hand Pos Z: 0.4091578 Head Pos X: -0.005043268 Head Pos Y: -0.02197477 Head Pos Z: 0.00392288 Head Rot X: 0.1131302 Head Rot Y: -0.02862768 Hand Rot Z: -0.002433883; Invisible Hand Error: 5.676 randomnum: 6
 End: 141849.940 Start:  141849.592 Theta: 1.43117 Ball Pos X: 0.05820545 Ball Pos Y: -0.2 Ball Pos Z: 0.4141532 Hand Pos X: 0.01349405 Hand Pos Y: -0.2372713 Hand Pos Z: 0.416427 Head Pos X: -0.007972002 Head Pos Y: -0.02131397 Head Pos Z: 0.0005452037 Head Rot X: 0.1096357 Head Rot Y: -0.01574516 Hand Rot Z: 0.005811739; Invisible Hand Error: 6.815 randomnum: 56
 End: 141851.499 Start:  141850.916 Theta: 2.059489 Ball Pos X: -0.196344 Ball Pos Y: -0.2 Ball Pos Z: 0.3692693 Hand Pos X: -0.2122624 Hand Pos Y: -0.2096445 Hand Pos Z: 0.3614912 Head Pos X: -0.01928103 Head Pos Y: -0.02065885 Head Pos Z: 0.003542721 Head Rot X: 0.1081711 Head Rot Y: -0.09799706 Hand Rot Z: 0.004090676; Visible Hand Error: 2.399 randomnum: 196
 End: 141852.961 Start:  141852.474 Theta: 1.308997 Ball Pos X: 0.1082442 Ball Pos Y: -0.2 Ball Pos Z: 0.4039727 Hand Pos X: 0.1085227 Hand Pos Y: -0.2428007 Hand Pos Z: 0.4053624 Head Pos X: 0.00669229 Head Pos Y: -0.01924199 Head Pos Z: 0.0007577538 Head Rot X: 0.09858133 Head Rot Y: 0.04106582 Hand Rot Z: -0.003432812; Invisible Hand Error: 4.496 randomnum: 14
 End: 141854.480 Start:  141853.882 Theta: 1.954769 Ball Pos X: -0.1566692 Ball Pos Y: -0.2 Ball Pos Z: 0.38777 Hand Pos X: -0.1726673 Hand Pos Y: -0.2115499 Hand Pos Z: 0.3896169 Head Pos X: -0.0185585 Head Pos Y: -0.01758203 Head Pos Z: 0.0002080798 Head Rot X: 0.09546384 Head Rot Y: -0.07094005 Hand Rot Z: 0.004392235; Visible Hand Error: 1.906 randomnum: 135
 End: 141855.872 Start:  141855.371 Theta: 1.466077 Ball Pos X: 0.04371623 Ball Pos Y: -0.2 Ball Pos Z: 0.4159323 Hand Pos X: 0.03959181 Hand Pos Y: -0.1926237 Hand Pos Z: 0.4183733 Head Pos X: -0.004832625 Head Pos Y: -0.01970321 Head Pos Z: 0.005760729 Head Rot X: 0.1026238 Head Rot Y: -0.01265498 Hand Rot Z: -0.0003842093; Visible Hand Error: 1.077 randomnum: 124
 End: 141857.265 Start:  141856.763 Theta: 1.343904 Ball Pos X: 0.09407979 Ball Pos Y: -0.2 Ball Pos Z: 0.4075043 Hand Pos X: 0.08264332 Hand Pos Y: -0.2448792 Hand Pos Z: 0.4237215 Head Pos X: 0.002372622 Head Pos Y: -0.01896921 Head Pos Z: 0.01025349 Head Rot X: 0.09300467 Head Rot Y: 0.004409807 Hand Rot Z: -0.02418711; Invisible Hand Error: 4.367 randomnum: 36
 End: 141858.518 Start:  141858.086 Theta: 1.169371 Ball Pos X: 0.1634129 Ball Pos Y: -0.2 Ball Pos Z: 0.3849767 Hand Pos X: 0.1839453 Hand Pos Y: -0.2053627 Hand Pos Z: 0.3778205 Head Pos X: 0.003144026 Head Pos Y: -0.02241948 Head Pos Z: -0.0002642274 Head Rot X: 0.1204475 Head Rot Y: 0.06864551 Hand Rot Z: -0.01486491; Visible Hand Error: 2.709 randomnum: 159
 End: 141859.938 Start:  141859.408 Theta: 1.553343 Ball Pos X: 0.007298995 Ball Pos Y: -0.2 Ball Pos Z: 0.4181597 Hand Pos X: 0.007189125 Hand Pos Y: -0.1801607 Hand Pos Z: 0.4252074 Head Pos X: 0.001746535 Head Pos Y: -0.02064353 Head Pos Z: 0.006661832 Head Rot X: 0.1094563 Head Rot Y: 0.009469897 Hand Rot Z: -0.02360884; Visible Hand Error: 2.598 randomnum: 165
 End: 141901.455 Start:  141900.829 Theta: 1.623156 Ball Pos X: -0.02188816 Ball Pos Y: -0.2 Ball Pos Z: 0.4176502 Hand Pos X: -0.03884816 Hand Pos Y: -0.2244875 Hand Pos Z: 0.4289399 Head Pos X: -0.0123781 Head Pos Y: -0.02094108 Head Pos Z: 0.01173323 Head Rot X: 0.1088177 Head Rot Y: -0.03177071 Hand Rot Z: -0.00397807; Invisible Hand Error: 2.77 randomnum: 31
 End: 141902.902 Start:  141902.360 Theta: 1.186824 Ball Pos X: 0.1566692 Ball Pos Y: -0.2 Ball Pos Z: 0.38777 Hand Pos X: 0.1364589 Hand Pos Y: -0.2425655 Hand Pos Z: 0.3967632 Head Pos X: 0.01160681 Head Pos Y: -0.02218047 Head Pos Z: 0.01171809 Head Rot X: 0.1081972 Head Rot Y: 0.05616285 Hand Rot Z: -0.01876297; Invisible Hand Error: 5.212 randomnum: 22
 End: 141904.323 Start:  141903.865 Theta: 1.082104 Ball Pos X: 0.196344 Ball Pos Y: -0.2 Ball Pos Z: 0.3692693 Hand Pos X: 0.202657 Hand Pos Y: -0.2105426 Hand Pos Z: 0.3740544 Head Pos X: 0.005448103 Head Pos Y: -0.02154794 Head Pos Z: 0.01294678 Head Rot X: 0.1006695 Head Rot Y: 0.0633741 Hand Rot Z: -0.01557755; Visible Hand Error: 0.872 randomnum: 138
 End: 141905.771 Start:  141905.215 Theta: 1.675516 Ball Pos X: -0.04371627 Ball Pos Y: -0.2 Ball Pos Z: 0.4159323 Hand Pos X: -0.07677515 Hand Pos Y: -0.2476627 Hand Pos Z: 0.4121253 Head Pos X: -0.009013653 Head Pos Y: -0.0234516 Head Pos Z: 0.0189566 Head Rot X: 0.1172133 Head Rot Y: -0.02853177 Hand Rot Z: -0.007997867; Invisible Hand Error: 6.425 randomnum: 30
 End: 141907.248 Start:  141906.759 Theta: 1.117011 Ball Pos X: 0.1833371 Ball Pos Y: -0.2 Ball Pos Z: 0.3758967 Hand Pos X: 0.2084724 Hand Pos Y: -0.2041798 Hand Pos Z: 0.3692142 Head Pos X: 0.01268971 Head Pos Y: -0.02453339 Head Pos Z: 0.01736075 Head Rot X: 0.1182214 Head Rot Y: 0.08228914 Hand Rot Z: -0.009809654; Visible Hand Error: 3.115 randomnum: 107
 End: 141908.710 Start:  141908.153 Theta: 1.954769 Ball Pos X: -0.1566692 Ball Pos Y: -0.2 Ball Pos Z: 0.38777 Hand Pos X: -0.1610976 Hand Pos Y: -0.216084 Hand Pos Z: 0.3911384 Head Pos X: -0.01846886 Head Pos Y: -0.02181619 Head Pos Z: 0.01282746 Head Rot X: 0.1116225 Head Rot Y: -0.07470606 Hand Rot Z: -0.006812353; Visible Hand Error: 1.54 randomnum: 127
 End: 141910.059 Start:  141909.628 Theta: 1.047198 Ball Pos X: 0.2091117 Ball Pos Y: -0.2 Ball Pos Z: 0.3621921 Hand Pos X: 0.190735 Hand Pos Y: -0.2251908 Hand Pos Z: 0.3734601 Head Pos X: -0.002367854 Head Pos Y: -0.02247906 Head Pos Z: 0.01061827 Head Rot X: 0.1095711 Head Rot Y: 0.01597929 Hand Rot Z: -0.008323496; Invisible Hand Error: 3.751 randomnum: 52
 End: 141912.149 Start:  141911.383 Theta: 1.58825 Ball Pos X: -0.007299032 Ball Pos Y: -0.2 Ball Pos Z: 0.4181597 Hand Pos X: -0.02331629 Hand Pos Y: -0.229355 Hand Pos Z: 0.4236192 Head Pos X: 0.007331729 Head Pos Y: -0.02515367 Head Pos Z: 0.01534969 Head Rot X: 0.122665 Head Rot Y: -0.02797201 Hand Rot Z: -0.01519469; Invisible Hand Error: 3.424 randomnum: 29
 End: 141913.458 Start:  141913.082 Theta: 1.239184 Ball Pos X: 0.1361602 Ball Pos Y: -0.2 Ball Pos Z: 0.395438 Hand Pos X: 0.1152462 Hand Pos Y: -0.2003207 Hand Pos Z: 0.4026629 Head Pos X: -0.0006605387 Head Pos Y: -0.02537215 Head Pos Z: 0.02242357 Head Rot X: 0.1203471 Head Rot Y: -0.008122743 Hand Rot Z: -0.00497529; Visible Hand Error: 2.732 randomnum: 177
 End: 141915.672 Start:  141915.185 Theta: 1.675516 Ball Pos X: -0.04371627 Ball Pos Y: -0.2 Ball Pos Z: 0.4159323 Hand Pos X: -0.04373766 Hand Pos Y: -0.230862 Hand Pos Z: 0.4184636 Head Pos X: -0.00133872 Head Pos Y: -0.02662408 Head Pos Z: 0.02341378 Head Rot X: 0.1252448 Head Rot Y: -0.03561031 Hand Rot Z: -0.01323958; Invisible Hand Error: 3.196 randomnum: 24
 End: 141916.897 Start:  141916.647 Theta: 1.989675 Ball Pos X: -0.1701068 Ball Pos Y: -0.2 Ball Pos Z: 0.3820661 Hand Pos X: 0.07107636 Hand Pos Y: -0.2122763 Hand Pos Z: 0.4125895 Head Pos X: -0.009550214 Head Pos Y: -0.02460083 Head Pos Z: 0.02025324 Head Rot X: 0.1159174 Head Rot Y: -0.0521354 Hand Rot Z: -0.0005019028; Visible Hand Error: 30.239 randomnum: 181
 End: 141918.637 Start:  141918.095 Theta: 1.832596 Ball Pos X: -0.1082442 Ball Pos Y: -0.2 Ball Pos Z: 0.4039727 Hand Pos X: -0.1169816 Hand Pos Y: -0.1945859 Hand Pos Z: 0.4076596 Head Pos X: -0.02018225 Head Pos Y: -0.02361628 Head Pos Z: 0.02155238 Head Rot X: 0.1098131 Head Rot Y: -0.08015177 Hand Rot Z: -0.004028053; Visible Hand Error: 1.292 randomnum: 170
 End: 141920.308 Start:  141919.487 Theta: 1.850049 Ball Pos X: -0.115278 Ball Pos Y: -0.2 Ball Pos Z: 0.4020221 Hand Pos X: -0.09921522 Hand Pos Y: -0.2336898 Hand Pos Z: 0.4054647 Head Pos X: -0.02203846 Head Pos Y: -0.02744937 Head Pos Z: 0.02669227 Head Rot X: 0.1294445 Head Rot Y: -0.08084638 Hand Rot Z: 0.009451917; Visible Hand Error: 4.19 randomnum: 200
 End: 141921.756 Start:  141921.324 Theta: 1.117011 Ball Pos X: 0.1833371 Ball Pos Y: -0.2 Ball Pos Z: 0.3758967 Hand Pos X: 0.2091967 Hand Pos Y: -0.2080443 Hand Pos Z: 0.3671768 Head Pos X: 0.01616907 Head Pos Y: -0.02546456 Head Pos Z: 0.02301168 Head Rot X: 0.1210545 Head Rot Y: 0.06907334 Hand Rot Z: -0.0139963; Visible Hand Error: 3.368 randomnum: 152
 End: 141923.385 Start:  141922.786 Theta: 1.954769 Ball Pos X: -0.1566692 Ball Pos Y: -0.2 Ball Pos Z: 0.38777 Hand Pos X: -0.1559771 Hand Pos Y: -0.1993656 Hand Pos Z: 0.3983726 Head Pos X: -0.0170939 Head Pos Y: -0.02271029 Head Pos Z: 0.01834041 Head Rot X: 0.1142291 Head Rot Y: -0.07827944 Hand Rot Z: -0.01391507; Visible Hand Error: 0.8 randomnum: 185
 End: 141924.945 Start:  141924.346 Theta: 1.466077 Ball Pos X: 0.04371623 Ball Pos Y: -0.2 Ball Pos Z: 0.4159323 Hand Pos X: 0.03628777 Hand Pos Y: -0.1942199 Hand Pos Z: 0.4192838 Head Pos X: -0.002440095 Head Pos Y: -0.02302864 Head Pos Z: 0.01839501 Head Rot X: 0.09647145 Head Rot Y: 0.005731605 Hand Rot Z: -0.001202528; Visible Hand Error: 1.235 randomnum: 143
 End: 141926.310 Start:  141925.863 Theta: 1.692969 Ball Pos X: -0.05096864 Ball Pos Y: -0.2 Ball Pos Z: 0.415106 Hand Pos X: -0.06170948 Hand Pos Y: -0.2049606 Hand Pos Z: 0.4190935 Head Pos X: -0.01493907 Head Pos Y: -0.0196366 Head Pos Z: 0.01836473 Head Rot X: 0.09292179 Head Rot Y: -0.03893983 Hand Rot Z: -0.003250898; Visible Hand Error: 1.268 randomnum: 125
 End: 141927.742 Start:  141927.172 Theta: 1.413717 Ball Pos X: 0.06542451 Ball Pos Y: -0.2 Ball Pos Z: 0.4130744 Hand Pos X: 0.04848588 Hand Pos Y: -0.2356102 Hand Pos Z: 0.4166199 Head Pos X: -0.003537893 Head Pos Y: -0.02057287 Head Pos Z: 0.01350647 Head Rot X: 0.09941229 Head Rot Y: -0.009715833 Hand Rot Z: -0.008635725; Invisible Hand Error: 4.31 randomnum: 35
 End: 141929.247 Start:  141928.676 Theta: 1.448623 Ball Pos X: 0.0509686 Ball Pos Y: -0.2 Ball Pos Z: 0.415106 Hand Pos X: 0.0132053 Hand Pos Y: -0.2470915 Hand Pos Z: 0.4227404 Head Pos X: 0.01515758 Head Pos Y: -0.01789895 Head Pos Z: 0.0162496 Head Rot X: 0.08568215 Head Rot Y: 0.02439899 Hand Rot Z: -0.0333409; Invisible Hand Error: 6.603 randomnum: 38
 End: 141930.849 Start:  141930.291 Theta: 1.937315 Ball Pos X: -0.1498779 Ball Pos Y: -0.2 Ball Pos Z: 0.3904452 Hand Pos X: -0.1545128 Hand Pos Y: -0.2349439 Hand Pos Z: 0.3914604 Head Pos X: -0.01707792 Head Pos Y: -0.01812813 Head Pos Z: 0.01821464 Head Rot X: 0.08181681 Head Rot Y: -0.07042709 Hand Rot Z: -0.002581886; Invisible Hand Error: 3.647 randomnum: 81
 End: 141932.491 Start:  141931.920 Theta: 1.553343 Ball Pos X: 0.007298995 Ball Pos Y: -0.2 Ball Pos Z: 0.4181597 Hand Pos X: 0.003535561 Hand Pos Y: -0.2074775 Hand Pos Z: 0.4252942 Head Pos X: -0.008722425 Head Pos Y: -0.01948187 Head Pos Z: 0.01527303 Head Rot X: 0.09374423 Head Rot Y: -0.02273404 Hand Rot Z: -0.0008618267; Visible Hand Error: 0.65 randomnum: 160
 End: 141934.079 Start:  141933.493 Theta: 1.658063 Ball Pos X: -0.03645058 Ball Pos Y: -0.2 Ball Pos Z: 0.4166319 Hand Pos X: -0.07697052 Hand Pos Y: -0.2411985 Hand Pos Z: 0.4154499 Head Pos X: -0.01071334 Head Pos Y: -0.02055344 Head Pos Z: 0.0188961 Head Rot X: 0.09819088 Head Rot Y: -0.03089645 Hand Rot Z: -0.009915442; Invisible Hand Error: 6.404 randomnum: 88
 End: 141935.623 Start:  141935.067 Theta: 1.117011 Ball Pos X: 0.1833371 Ball Pos Y: -0.2 Ball Pos Z: 0.3758967 Hand Pos X: 0.14955 Hand Pos Y: -0.2322917 Hand Pos Z: 0.3924197 Head Pos X: 0.006691575 Head Pos Y: -0.01968703 Head Pos Z: 0.01181042 Head Rot X: 0.0874216 Head Rot Y: 0.05285885 Hand Rot Z: -0.007730985; Invisible Hand Error: 5.688 randomnum: 44
 End: 141937.239 Start:  141936.571 Theta: 1.937315 Ball Pos X: -0.1498779 Ball Pos Y: -0.2 Ball Pos Z: 0.3904452 Hand Pos X: -0.1494542 Hand Pos Y: -0.2116373 Hand Pos Z: 0.3936057 Head Pos X: -0.01896 Head Pos Y: -0.0229736 Head Pos Z: 0.01796979 Head Rot X: 0.1041435 Head Rot Y: -0.04992054 Hand Rot Z: 0.008048226; Visible Hand Error: 1.145 randomnum: 117
 End: 141938.826 Start:  141938.256 Theta: 1.064651 Ball Pos X: 0.2027587 Ball Pos Y: -0.2 Ball Pos Z: 0.3657864 Hand Pos X: 0.1704746 Hand Pos Y: -0.262083 Hand Pos Z: 0.3802609 Head Pos X: 0.01458132 Head Pos Y: -0.02153656 Head Pos Z: 0.009217918 Head Rot X: 0.09853013 Head Rot Y: 0.08547435 Hand Rot Z: -0.01211678; Invisible Hand Error: 7.855 randomnum: 27
 End: 141940.344 Start:  141939.801 Theta: 1.151917 Ball Pos X: 0.1701068 Ball Pos Y: -0.2 Ball Pos Z: 0.3820661 Hand Pos X: 0.178129 Hand Pos Y: -0.1935683 Hand Pos Z: 0.3825621 Head Pos X: 0.01452231 Head Pos Y: -0.01992065 Head Pos Z: 0.008054912 Head Rot X: 0.09400044 Head Rot Y: 0.06390712 Hand Rot Z: -0.01537225; Visible Hand Error: 1.268 randomnum: 178
 End: 141941.890 Start:  141941.291 Theta: 2.042035 Ball Pos X: -0.1898695 Ball Pos Y: -0.2 Ball Pos Z: 0.3726397 Hand Pos X: -0.2015003 Hand Pos Y: -0.2007871 Hand Pos Z: 0.3717397 Head Pos X: -0.01698339 Head Pos Y: -0.01687035 Head Pos Z: 0.008195996 Head Rot X: 0.08587223 Head Rot Y: -0.07694507 Hand Rot Z: -8.735807E-06; Visible Hand Error: 1.327 randomnum: 193
 End: 141943.407 Start:  141942.878 Theta: 1.605703 Ball Pos X: -0.01459582 Ball Pos Y: -0.2 Ball Pos Z: 0.4179686 Hand Pos X: -0.05199254 Hand Pos Y: -0.2501212 Hand Pos Z: 0.4166672 Head Pos X: -0.007654786 Head Pos Y: -0.01834422 Head Pos Z: 0.01093853 Head Rot X: 0.09312107 Head Rot Y: -0.03993431 Hand Rot Z: -0.0006092438; Invisible Hand Error: 6.897 randomnum: 75
 End: 141944.911 Start:  141944.368 Theta: 1.22173 Ball Pos X: 0.1430408 Ball Pos Y: -0.2 Ball Pos Z: 0.3930014 Hand Pos X: 0.1114157 Hand Pos Y: -0.2716454 Hand Pos Z: 0.404708 Head Pos X: 0.008255363 Head Pos Y: -0.0214425 Head Pos Z: 0.01290095 Head Rot X: 0.1035566 Head Rot Y: 0.02387851 Hand Rot Z: -0.01475736; Invisible Hand Error: 8.376 randomnum: 82
 End: 141946.400 Start:  141945.872 Theta: 1.675516 Ball Pos X: -0.04371627 Ball Pos Y: -0.2 Ball Pos Z: 0.4159323 Hand Pos X: -0.05089122 Hand Pos Y: -0.2026122 Hand Pos Z: 0.4280878 Head Pos X: -0.000967145 Head Pos Y: -0.01921374 Head Pos Z: 0.01100367 Head Rot X: 0.09851491 Head Rot Y: -0.02150025 Hand Rot Z: -0.0100576; Visible Hand Error: 0.803 randomnum: 126
 End: 141947.960 Start:  141947.417 Theta: 1.308997 Ball Pos X: 0.1082442 Ball Pos Y: -0.2 Ball Pos Z: 0.4039727 Hand Pos X: 0.07565594 Hand Pos Y: -0.251529 Hand Pos Z: 0.4141477 Head Pos X: 0.002948165 Head Pos Y: -0.0199104 Head Pos Z: 0.01017946 Head Rot X: 0.09872978 Head Rot Y: 0.01152421 Hand Rot Z: -0.00424149; Invisible Hand Error: 6.695 randomnum: 19
 End: 141949.492 Start:  141948.894 Theta: 1.919862 Ball Pos X: -0.1430409 Ball Pos Y: -0.2 Ball Pos Z: 0.3930014 Hand Pos X: -0.1560189 Hand Pos Y: -0.1962532 Hand Pos Z: 0.3968368 Head Pos X: -0.01753342 Head Pos Y: -0.01090708 Head Pos Z: 0.0007846951 Head Rot X: 0.06245915 Head Rot Y: -0.09804022 Hand Rot Z: 0.004066525; Visible Hand Error: 1.57 randomnum: 151
 End: 141950.968 Start:  141950.480 Theta: 1.850049 Ball Pos X: -0.115278 Ball Pos Y: -0.2 Ball Pos Z: 0.4020221 Hand Pos X: -0.1404181 Hand Pos Y: -0.2455759 Hand Pos Z: 0.3941608 Head Pos X: -0.008279562 Head Pos Y: -0.01859257 Head Pos Z: 0.006622016 Head Rot X: 0.09719105 Head Rot Y: -0.05689782 Hand Rot Z: -0.0009946264; Invisible Hand Error: 5.803 randomnum: 84
 End: 141952.471 Start:  141951.942 Theta: 1.413717 Ball Pos X: 0.06542451 Ball Pos Y: -0.2 Ball Pos Z: 0.4130744 Hand Pos X: 0.04602754 Hand Pos Y: -0.2447301 Hand Pos Z: 0.4148067 Head Pos X: 0.001364827 Head Pos Y: -0.01860818 Head Pos Z: 0.002990603 Head Rot X: 0.09827927 Head Rot Y: -0.00752157 Hand Rot Z: -0.001883421; Invisible Hand Error: 5.373 randomnum: 48
 End: 141953.990 Start:  141953.391 Theta: 1.343904 Ball Pos X: 0.09407979 Ball Pos Y: -0.2 Ball Pos Z: 0.4075043 Hand Pos X: 0.1038074 Hand Pos Y: -0.2249869 Hand Pos Z: 0.4082661 Head Pos X: 0.006726742 Head Pos Y: -0.01597345 Head Pos Z: 0.004420519 Head Rot X: 0.08106598 Head Rot Y: 0.01355078 Hand Rot Z: -0.007216297; Visible Hand Error: 2.787 randomnum: 115
 End: 141956.231 Start:  141955.103 Theta: 2.042035 Ball Pos X: -0.1898695 Ball Pos Y: -0.2 Ball Pos Z: 0.3726397 Hand Pos X: -0.2455257 Hand Pos Y: -0.2309806 Hand Pos Z: 0.3415959 Head Pos X: -0.01888657 Head Pos Y: -0.02061209 Head Pos Z: 0.0158149 Head Rot X: 0.1068776 Head Rot Y: -0.1254135 Hand Rot Z: 0.0004845131; Invisible Hand Error: 8.383 randomnum: 59
 End: 141957.943 Start:  141957.358 Theta: 1.815143 Ball Pos X: -0.1011774 Ball Pos Y: -0.2 Ball Pos Z: 0.4058004 Hand Pos X: -0.1016136 Hand Pos Y: -0.2288491 Hand Pos Z: 0.4112668 Head Pos X: -0.005944014 Head Pos Y: -0.01943928 Head Pos Z: 0.01227701 Head Rot X: 0.09956267 Head Rot Y: -0.05751634 Hand Rot Z: 0.0003599277; Invisible Hand Error: 2.823 randomnum: 91
 End: 141959.531 Start:  141958.947 Theta: 2.007129 Ball Pos X: -0.1767489 Ball Pos Y: -0.2 Ball Pos Z: 0.3790391 Hand Pos X: -0.1770122 Hand Pos Y: -0.1798366 Hand Pos Z: 0.3849577 Head Pos X: -0.01581693 Head Pos Y: -0.01945934 Head Pos Z: 0.01432127 Head Rot X: 0.1005456 Head Rot Y: -0.09329516 Hand Rot Z: 0.007172284; Visible Hand Error: 2.575 randomnum: 189
 End: 142001.146 Start:  142000.561 Theta: 1.867502 Ball Pos X: -0.1222767 Ball Pos Y: -0.2 Ball Pos Z: 0.399949 Hand Pos X: -0.153449 Hand Pos Y: -0.2684168 Hand Pos Z: 0.3886555 Head Pos X: -0.01167262 Head Pos Y: -0.01906511 Head Pos Z: 0.01453227 Head Rot X: 0.1000349 Head Rot Y: -0.06989121 Hand Rot Z: 0.001551133; Invisible Hand Error: 8.183 randomnum: 70
 End: 142002.622 Start:  142002.093 Theta: 1.570796 Ball Pos X: -1.828112E-08 Ball Pos Y: -0.2 Ball Pos Z: 0.4182234 Hand Pos X: -0.01414011 Hand Pos Y: -0.2631256 Hand Pos Z: 0.4212126 Head Pos X: -0.01037693 Head Pos Y: -0.02029791 Head Pos Z: 0.01498765 Head Rot X: 0.1017998 Head Rot Y: -0.04325563 Hand Rot Z: 0.007562768; Invisible Hand Error: 6.637 randomnum: 4
 End: 142004.195 Start:  142003.597 Theta: 1.37881 Ball Pos X: 0.07980076 Ball Pos Y: -0.2 Ball Pos Z: 0.4105394 Hand Pos X: 0.02965337 Hand Pos Y: -0.2590562 Hand Pos Z: 0.4181262 Head Pos X: -0.004656553 Head Pos Y: -0.02246195 Head Pos Z: 0.01701134 Head Rot X: 0.1099232 Head Rot Y: -0.01221703 Hand Rot Z: 0.005438919; Invisible Hand Error: 8.66 randomnum: 21
 End: 142005.740 Start:  142005.156 Theta: 1.570796 Ball Pos X: -1.828112E-08 Ball Pos Y: -0.2 Ball Pos Z: 0.4182234 Hand Pos X: 0.00928773 Hand Pos Y: -0.2232386 Hand Pos Z: 0.4190966 Head Pos X: -0.009288073 Head Pos Y: -0.02197617 Head Pos Z: 0.01669884 Head Rot X: 0.108359 Head Rot Y: -0.03802082 Hand Rot Z: 0.005747143; Visible Hand Error: 2.726 randomnum: 164
 End: 142007.273 Start:  142006.786 Theta: 1.466077 Ball Pos X: 0.04371623 Ball Pos Y: -0.2 Ball Pos Z: 0.4159323 Hand Pos X: 0.06172947 Hand Pos Y: -0.2171745 Hand Pos Z: 0.4195532 Head Pos X: -0.01063251 Head Pos Y: -0.02063349 Head Pos Z: 0.01505417 Head Rot X: 0.1031456 Head Rot Y: -0.03299312 Hand Rot Z: 0.009719066; Visible Hand Error: 2.635 randomnum: 176
 End: 142008.874 Start:  142008.275 Theta: 1.117011 Ball Pos X: 0.1833371 Ball Pos Y: -0.2 Ball Pos Z: 0.3758967 Hand Pos X: 0.1381086 Hand Pos Y: -0.2407699 Hand Pos Z: 0.3935312 Head Pos X: 0.002669334 Head Pos Y: -0.02096775 Head Pos Z: 0.01367599 Head Rot X: 0.1032925 Head Rot Y: 0.0219224 Hand Rot Z: 0.0004101523; Invisible Hand Error: 7.377 randomnum: 71
 End: 142011.116 Start:  142009.975 Theta: 1.867502 Ball Pos X: -0.1222767 Ball Pos Y: -0.2 Ball Pos Z: 0.399949 Hand Pos X: -0.1031763 Hand Pos Y: -0.2133315 Hand Pos Z: 0.4084436 Head Pos X: -0.0176369 Head Pos Y: -0.01537067 Head Pos Z: 0.008161843 Head Rot X: 0.0795924 Head Rot Y: -0.09272225 Hand Rot Z: 0.003645329; Invisible Hand Error: 2.847 randomnum: 72
 End: 142013.176 Start:  142012.467 Theta: 1.518436 Ball Pos X: 0.02188813 Ball Pos Y: -0.2 Ball Pos Z: 0.4176502 Hand Pos X: 0.01856522 Hand Pos Y: -0.2219261 Hand Pos Z: 0.4173926 Head Pos X: -0.003831863 Head Pos Y: -0.01633152 Head Pos Z: 0.009855688 Head Rot X: 0.08264258 Head Rot Y: -0.01659707 Hand Rot Z: 0.004121476; Visible Hand Error: 2.452 randomnum: 144
 End: 142014.958 Start:  142014.290 Theta: 1.692969 Ball Pos X: -0.05096864 Ball Pos Y: -0.2 Ball Pos Z: 0.415106 Hand Pos X: -0.05614036 Hand Pos Y: -0.2205078 Hand Pos Z: 0.4184433 Head Pos X: -0.01359713 Head Pos Y: -0.01631466 Head Pos Z: 0.01120865 Head Rot X: 0.08500019 Head Rot Y: -0.05941038 Hand Rot Z: 0.004672962; Visible Hand Error: 2.1 randomnum: 122
 End: 142017.840 Start:  142016.087 Theta: 2.042035 Ball Pos X: -0.1898695 Ball Pos Y: -0.2 Ball Pos Z: 0.3726397 Hand Pos X: -0.1899928 Hand Pos Y: -0.1581539 Hand Pos Z: 0.3795715 Head Pos X: -0.03632653 Head Pos Y: -0.01839921 Head Pos Z: 0.007796407 Head Rot X: 0.08954584 Head Rot Y: -0.1686369 Hand Rot Z: 0.02198292; Invisible Hand Error: 5.136 randomnum: 34
 End: 142019.622 Start:  142018.969 Theta: 1.954769 Ball Pos X: -0.1566692 Ball Pos Y: -0.2 Ball Pos Z: 0.38777 Hand Pos X: -0.1894029 Hand Pos Y: -0.2228845 Hand Pos Z: 0.3772226 Head Pos X: -0.02268994 Head Pos Y: -0.0176039 Head Pos Z: 0.004998147 Head Rot X: 0.09050716 Head Rot Y: -0.1307642 Hand Rot Z: 0.0140393; Invisible Hand Error: 4.746 randomnum: 68
 End: 142021.586 Start:  142020.890 Theta: 1.954769 Ball Pos X: -0.1566692 Ball Pos Y: -0.2 Ball Pos Z: 0.38777 Hand Pos X: -0.1970978 Hand Pos Y: -0.2510683 Hand Pos Z: 0.3736429 Head Pos X: -0.02675986 Head Pos Y: -0.01858011 Head Pos Z: 0.006582141 Head Rot X: 0.09375259 Head Rot Y: -0.1306781 Hand Rot Z: 0.0192127; Invisible Hand Error: 7.274 randomnum: 64
 End: 142023.424 Start:  142022.839 Theta: 1.169371 Ball Pos X: 0.1634129 Ball Pos Y: -0.2 Ball Pos Z: 0.3849767 Hand Pos X: 0.1638411 Hand Pos Y: -0.2115244 Hand Pos Z: 0.3870543 Head Pos X: 0.006212234 Head Pos Y: -0.01882541 Head Pos Z: 0.01064473 Head Rot X: 0.09364045 Head Rot Y: 0.03110209 Hand Rot Z: -0.002321755; Visible Hand Error: 1.158 randomnum: 173
 End: 142025.081 Start:  142024.510 Theta: 1.466077 Ball Pos X: 0.04371623 Ball Pos Y: -0.2 Ball Pos Z: 0.4159323 Hand Pos X: 0.02392113 Hand Pos Y: -0.2152759 Hand Pos Z: 0.4251843 Head Pos X: -0.0005668402 Head Pos Y: -0.0192858 Head Pos Z: 0.01354545 Head Rot X: 0.09518522 Head Rot Y: 0.003032982 Hand Rot Z: -0.002940144; Invisible Hand Error: 2.794 randomnum: 94
 End: 142026.779 Start:  142026.153 Theta: 1.692969 Ball Pos X: -0.05096864 Ball Pos Y: -0.2 Ball Pos Z: 0.415106 Hand Pos X: -0.0806191 Hand Pos Y: -0.2085801 Hand Pos Z: 0.4120143 Head Pos X: -0.02088606 Head Pos Y: -0.01763535 Head Pos Z: 0.01459098 Head Rot X: 0.08702152 Head Rot Y: -0.07764712 Hand Rot Z: 0.009780493; Invisible Hand Error: 3.759 randomnum: 15
 End: 142028.645 Start:  142028.033 Theta: 1.58825 Ball Pos X: -0.007299032 Ball Pos Y: -0.2 Ball Pos Z: 0.4181597 Hand Pos X: 0.01605168 Hand Pos Y: -0.2183274 Hand Pos Z: 0.4220114 Head Pos X: -0.007155776 Head Pos Y: -0.01710057 Head Pos Z: 0.01231462 Head Rot X: 0.08775537 Head Rot Y: -0.03143451 Hand Rot Z: 0.004687756; Visible Hand Error: 3.356 randomnum: 183
 End: 142030.470 Start:  142029.885 Theta: 1.832596 Ball Pos X: -0.1082442 Ball Pos Y: -0.2 Ball Pos Z: 0.4039727 Hand Pos X: -0.1008904 Hand Pos Y: -0.1981404 Hand Pos Z: 0.406047 Head Pos X: -0.02160823 Head Pos Y: -0.02174559 Head Pos Z: 0.01403987 Head Rot X: 0.1107564 Head Rot Y: -0.1055315 Hand Rot Z: 0.01334279; Visible Hand Error: 0.969 randomnum: 133
 End: 142032.196 Start:  142031.625 Theta: 1.710423 Ball Pos X: -0.05820549 Ball Pos Y: -0.2 Ball Pos Z: 0.4141532 Hand Pos X: -0.06455791 Hand Pos Y: -0.2046197 Hand Pos Z: 0.4136832 Head Pos X: -0.01812923 Head Pos Y: -0.02587256 Head Pos Z: 0.02032548 Head Rot X: 0.1255376 Head Rot Y: -0.06164393 Hand Rot Z: 0.01516539; Invisible Hand Error: 0.922 randomnum: 85
 End: 142033.979 Start:  142033.352 Theta: 1.396263 Ball Pos X: 0.0726237 Ball Pos Y: -0.2 Ball Pos Z: 0.4118696 Hand Pos X: 0.06940319 Hand Pos Y: -0.2016159 Hand Pos Z: 0.4162975 Head Pos X: 0.01288378 Head Pos Y: -0.02440178 Head Pos Z: 0.01898974 Head Rot X: 0.1182197 Head Rot Y: 0.03830268 Hand Rot Z: -0.00694422; Visible Hand Error: 0.483 randomnum: 154
 End: 142035.747 Start:  142035.106 Theta: 1.867502 Ball Pos X: -0.1222767 Ball Pos Y: -0.2 Ball Pos Z: 0.399949 Hand Pos X: -0.1568573 Hand Pos Y: -0.2135808 Hand Pos Z: 0.3934554 Head Pos X: -0.02822649 Head Pos Y: -0.02038839 Head Pos Z: 0.0122053 Head Rot X: 0.1020567 Head Rot Y: -0.1271379 Hand Rot Z: 0.01581141; Invisible Hand Error: 4.417 randomnum: 45
 End: 142037.418 Start:  142036.805 Theta: 1.22173 Ball Pos X: 0.1430408 Ball Pos Y: -0.2 Ball Pos Z: 0.3930014 Hand Pos X: 0.1236805 Hand Pos Y: -0.2331693 Hand Pos Z: 0.4044457 Head Pos X: 0.01339424 Head Pos Y: -0.02409485 Head Pos Z: 0.01608652 Head Rot X: 0.1176571 Head Rot Y: 0.06091409 Hand Rot Z: -0.008450898; Invisible Hand Error: 4.249 randomnum: 89
 End: 142039.089 Start:  142038.532 Theta: 1.797689 Ball Pos X: -0.09407981 Ball Pos Y: -0.2 Ball Pos Z: 0.4075043 Hand Pos X: -0.08102122 Hand Pos Y: -0.197289 Hand Pos Z: 0.4149175 Head Pos X: -0.009069204 Head Pos Y: -0.0248026 Head Pos Z: 0.01993734 Head Rot X: 0.1229503 Head Rot Y: -0.06648514 Hand Rot Z: -0.007284939; Visible Hand Error: 1.845 randomnum: 121
 End: 142040.690 Start:  142040.244 Theta: 1.58825 Ball Pos X: -0.007299032 Ball Pos Y: -0.2 Ball Pos Z: 0.4181597 Hand Pos X: 0.007933132 Hand Pos Y: -0.2080381 Hand Pos Z: 0.4238861 Head Pos X: -0.01038122 Head Pos Y: -0.02555338 Head Pos Z: 0.01944512 Head Rot X: 0.1253203 Head Rot Y: -0.03467159 Hand Rot Z: 0.0114835; Visible Hand Error: 1.953 randomnum: 150
 End: 142042.360 Start:  142041.776 Theta: 1.064651 Ball Pos X: 0.2027587 Ball Pos Y: -0.2 Ball Pos Z: 0.3657864 Hand Pos X: 0.1825444 Hand Pos Y: -0.2125922 Hand Pos Z: 0.3773038 Head Pos X: 0.01552296 Head Pos Y: -0.02242917 Head Pos Z: 0.01316941 Head Rot X: 0.1116633 Head Rot Y: 0.08725846 Hand Rot Z: -0.004892576; Visible Hand Error: 3.152 randomnum: 157
 End: 142043.907 Start:  142043.405 Theta: 1.780236 Ball Pos X: -0.08695355 Ball Pos Y: -0.2 Ball Pos Z: 0.4090842 Hand Pos X: -0.08791364 Hand Pos Y: -0.1909283 Hand Pos Z: 0.4094199 Head Pos X: -0.008507371 Head Pos Y: -0.0242106 Head Pos Z: 0.01715046 Head Rot X: 0.1217844 Head Rot Y: -0.069621 Hand Rot Z: -0.007049799; Visible Hand Error: 1.053 randomnum: 145
 End: 142045.493 Start:  142044.909 Theta: 1.448623 Ball Pos X: 0.0509686 Ball Pos Y: -0.2 Ball Pos Z: 0.415106 Hand Pos X: 0.04532119 Hand Pos Y: -0.2560007 Hand Pos Z: 0.4172718 Head Pos X: 0.0002040863 Head Pos Y: -0.02394095 Head Pos Z: 0.01524031 Head Rot X: 0.1181296 Head Rot Y: -0.003278864 Hand Rot Z: 0.001590828; Invisible Hand Error: 5.865 randomnum: 49
 End: 142047.163 Start:  142046.496 Theta: 1.27409 Ball Pos X: 0.1222767 Ball Pos Y: -0.2 Ball Pos Z: 0.399949 Hand Pos X: 0.07761628 Hand Pos Y: -0.2665055 Hand Pos Z: 0.405898 Head Pos X: 0.002358437 Head Pos Y: -0.02302638 Head Pos Z: 0.01508981 Head Rot X: 0.1129307 Head Rot Y: 0.01431643 Hand Rot Z: 0.003669153; Invisible Hand Error: 9.038 randomnum: 69
 End: 142048.863 Start:  142048.278 Theta: 1.134464 Ball Pos X: 0.1767488 Ball Pos Y: -0.2 Ball Pos Z: 0.3790391 Hand Pos X: 0.1245188 Hand Pos Y: -0.2242938 Hand Pos Z: 0.4027972 Head Pos X: 0.006139159 Head Pos Y: -0.02415287 Head Pos Z: 0.01354092 Head Rot X: 0.1182872 Head Rot Y: 0.0327639 Hand Rot Z: -0.00748956; Invisible Hand Error: 7.4 randomnum: 51
 End: 142050.506 Start:  142049.920 Theta: 1.43117 Ball Pos X: 0.05820545 Ball Pos Y: -0.2 Ball Pos Z: 0.4141532 Hand Pos X: 0.05681051 Hand Pos Y: -0.2471695 Hand Pos Z: 0.413849 Head Pos X: 9.632111E-05 Head Pos Y: -0.02513018 Head Pos Z: 0.01469886 Head Rot X: 0.1247116 Head Rot Y: 0.0004374401 Hand Rot Z: 7.861883E-05; Invisible Hand Error: 5.057 randomnum: 87
 End: 142052.162 Start:  142051.564 Theta: 1.675516 Ball Pos X: -0.04371627 Ball Pos Y: -0.2 Ball Pos Z: 0.4159323 Hand Pos X: -0.0414617 Hand Pos Y: -0.2002489 Hand Pos Z: 0.419373 Head Pos X: -0.01377285 Head Pos Y: -0.02440682 Head Pos Z: 0.01494783 Head Rot X: 0.120664 Head Rot Y: -0.05906047 Hand Rot Z: 0.004256932; Visible Hand Error: 0.349 randomnum: 132
 End: 142053.667 Start:  142053.207 Theta: 1.413717 Ball Pos X: 0.06542451 Ball Pos Y: -0.2 Ball Pos Z: 0.4130744 Hand Pos X: 0.09119399 Hand Pos Y: -0.1928318 Hand Pos Z: 0.4175123 Head Pos X: -0.00564003 Head Pos Y: -0.02574816 Head Pos Z: 0.01431513 Head Rot X: 0.1261073 Head Rot Y: -0.02016814 Hand Rot Z: 0.006917823; Visible Hand Error: 3.269 randomnum: 162
 End: 142055.393 Start:  142054.905 Theta: 1.413717 Ball Pos X: 0.06542451 Ball Pos Y: -0.2 Ball Pos Z: 0.4130744 Hand Pos X: 0.08290248 Hand Pos Y: -0.1958869 Hand Pos Z: 0.414875 Head Pos X: -0.006615281 Head Pos Y: -0.02678409 Head Pos Z: 0.01538867 Head Rot X: 0.1307708 Head Rot Y: -0.02850875 Hand Rot Z: 0.006566736; Visible Hand Error: 2.2 randomnum: 174
 End: 142057.008 Start:  142056.480 Theta: 1.658063 Ball Pos X: -0.03645058 Ball Pos Y: -0.2 Ball Pos Z: 0.4166319 Hand Pos X: -0.03154237 Hand Pos Y: -0.1959417 Hand Pos Z: 0.4192021 Head Pos X: -0.008971453 Head Pos Y: -0.02674916 Head Pos Z: 0.01609731 Head Rot X: 0.1316122 Head Rot Y: -0.04635504 Hand Rot Z: 0.003976818; Visible Hand Error: 0.848 randomnum: 156
 End: 142058.666 Start:  142058.151 Theta: 1.815143 Ball Pos X: -0.1011774 Ball Pos Y: -0.2 Ball Pos Z: 0.4058004 Hand Pos X: -0.09367256 Hand Pos Y: -0.1684019 Hand Pos Z: 0.4068789 Head Pos X: -0.01268744 Head Pos Y: -0.02698961 Head Pos Z: 0.01669008 Head Rot X: 0.1333975 Head Rot Y: -0.06583183 Hand Rot Z: 0.004663217; Visible Hand Error: 3.715 randomnum: 140
 End: 142100.322 Start:  142059.877 Theta: 1.239184 Ball Pos X: 0.1361602 Ball Pos Y: -0.2 Ball Pos Z: 0.395438 Hand Pos X: 0.1485364 Hand Pos Y: -0.2060064 Hand Pos Z: 0.3977431 Head Pos X: -0.006674409 Head Pos Y: -0.02565059 Head Pos Z: 0.01664394 Head Rot X: 0.1279846 Head Rot Y: -0.01563955 Hand Rot Z: 0.01028811; Visible Hand Error: 1.371 randomnum: 134
 End: 142102.062 Start:  142101.408 Theta: 1.884956 Ball Pos X: -0.1292381 Ball Pos Y: -0.2 Ball Pos Z: 0.397754 Hand Pos X: -0.129575 Hand Pos Y: -0.1877484 Hand Pos Z: 0.3979364 Head Pos X: -0.01789987 Head Pos Y: -0.02584091 Head Pos Z: 0.01622111 Head Rot X: 0.1311146 Head Rot Y: -0.08257702 Hand Rot Z: 0.009983998; Visible Hand Error: 1.396 randomnum: 104
 End: 142103.734 Start:  142103.135 Theta: 1.64061 Ball Pos X: -0.02917379 Ball Pos Y: -0.2 Ball Pos Z: 0.4172046 Hand Pos X: -0.04078303 Hand Pos Y: -0.1903067 Hand Pos Z: 0.420839 Head Pos X: -0.007850766 Head Pos Y: -0.02431422 Head Pos Z: 0.01495618 Head Rot X: 0.1227614 Head Rot Y: -0.04991879 Hand Rot Z: 0.00287683; Visible Hand Error: 1.922 randomnum: 141
 End: 142105.418 Start:  142104.848 Theta: 1.710423 Ball Pos X: -0.05820549 Ball Pos Y: -0.2 Ball Pos Z: 0.4141532 Hand Pos X: -0.05641668 Hand Pos Y: -0.1910823 Hand Pos Z: 0.4233573 Head Pos X: -0.008563995 Head Pos Y: -0.023213 Head Pos Z: 0.0144226 Head Rot X: 0.1152464 Head Rot Y: -0.06056058 Hand Rot Z: 0.0005157051; Visible Hand Error: 1.501 randomnum: 129
 End: 142107.117 Start:  142106.449 Theta: 2.076942 Ball Pos X: -0.2027588 Ball Pos Y: -0.2 Ball Pos Z: 0.3657864 Hand Pos X: -0.215733 Hand Pos Y: -0.2134522 Hand Pos Z: 0.362754 Head Pos X: -0.02085245 Head Pos Y: -0.02061689 Head Pos Z: 0.009087682 Head Rot X: 0.1062645 Head Rot Y: -0.1117921 Hand Rot Z: 0.01170556; Invisible Hand Error: 2.013 randomnum: 83
 End: 142108.859 Start:  142108.300 Theta: 1.884956 Ball Pos X: -0.1292381 Ball Pos Y: -0.2 Ball Pos Z: 0.397754 Hand Pos X: -0.1660385 Hand Pos Y: -0.2206007 Hand Pos Z: 0.3912916 Head Pos X: -0.01289093 Head Pos Y: -0.01935104 Head Pos Z: 0.01095974 Head Rot X: 0.09839009 Head Rot Y: -0.07523372 Hand Rot Z: 0.002730142; Invisible Hand Error: 4.844 randomnum: 32
 End: 142110.515 Start:  142109.943 Theta: 1.658063 Ball Pos X: -0.03645058 Ball Pos Y: -0.2 Ball Pos Z: 0.4166319 Hand Pos X: -0.05908151 Hand Pos Y: -0.1885788 Hand Pos Z: 0.4208557 Head Pos X: -0.002894998 Head Pos Y: -0.02072001 Head Pos Z: 0.01077253 Head Rot X: 0.1081284 Head Rot Y: -0.04622895 Hand Rot Z: -0.006917041; Invisible Hand Error: 3.168 randomnum: 58
 End: 142112.214 Start:  142111.642 Theta: 1.675516 Ball Pos X: -0.04371627 Ball Pos Y: -0.2 Ball Pos Z: 0.4159323 Hand Pos X: -0.07227502 Hand Pos Y: -0.2042006 Hand Pos Z: 0.4154031 Head Pos X: -0.005876541 Head Pos Y: -0.02063337 Head Pos Z: 0.01049834 Head Rot X: 0.107206 Head Rot Y: -0.05040041 Hand Rot Z: -0.003122051; Invisible Hand Error: 3.498 randomnum: 92
 End: 142114.106 Start:  142113.438 Theta: 1.082104 Ball Pos X: 0.196344 Ball Pos Y: -0.2 Ball Pos Z: 0.3692693 Hand Pos X: 0.1814342 Hand Pos Y: -0.2021187 Hand Pos Z: 0.3830869 Head Pos X: 0.03216612 Head Pos Y: -0.02022097 Head Pos Z: 0.01384008 Head Rot X: 0.08899384 Head Rot Y: 0.1214246 Hand Rot Z: -0.00705848; Invisible Hand Error: 2.399 randomnum: 86
 End: 142116.168 Start:  142115.443 Theta: 1.989675 Ball Pos X: -0.1701068 Ball Pos Y: -0.2 Ball Pos Z: 0.3820661 Hand Pos X: -0.187496 Hand Pos Y: -0.2074104 Hand Pos Z: 0.3779793 Head Pos X: -0.02051187 Head Pos Y: -0.02041423 Head Pos Z: 0.01067394 Head Rot X: 0.09896009 Head Rot Y: -0.09789571 Hand Rot Z: 0.01019452; Invisible Hand Error: 2.232 randomnum: 77
 End: 142117.950 Start:  142117.378 Theta: 1.27409 Ball Pos X: 0.1222767 Ball Pos Y: -0.2 Ball Pos Z: 0.399949 Hand Pos X: 0.1061882 Hand Pos Y: -0.219452 Hand Pos Z: 0.4046774 Head Pos X: 0.004365325 Head Pos Y: -0.022374 Head Pos Z: 0.01282752 Head Rot X: 0.1055316 Head Rot Y: 0.009890714 Hand Rot Z: -0.003725342; Invisible Hand Error: 2.952 randomnum: 96
 End: 142119.746 Start:  142119.160 Theta: 1.692969 Ball Pos X: -0.05096864 Ball Pos Y: -0.2 Ball Pos Z: 0.415106 Hand Pos X: -0.07151178 Hand Pos Y: -0.191645 Hand Pos Z: 0.4166603 Head Pos X: -0.001110315 Head Pos Y: -0.02015114 Head Pos Z: 0.01291448 Head Rot X: 0.1025108 Head Rot Y: -0.03586164 Hand Rot Z: -0.008510306; Invisible Hand Error: 2.745 randomnum: 7
 End: 142121.528 Start:  142120.859 Theta: 2.042035 Ball Pos X: -0.1898695 Ball Pos Y: -0.2 Ball Pos Z: 0.3726397 Hand Pos X: -0.2020767 Hand Pos Y: -0.2115949 Hand Pos Z: 0.3717833 Head Pos X: -0.02125168 Head Pos Y: -0.02280691 Head Pos Z: 0.0129779 Head Rot X: 0.1107526 Head Rot Y: -0.107186 Hand Rot Z: 0.01690076; Invisible Hand Error: 1.702 randomnum: 95
 End: 142123.310 Start:  142122.684 Theta: 1.867502 Ball Pos X: -0.1222767 Ball Pos Y: -0.2 Ball Pos Z: 0.399949 Hand Pos X: -0.122906 Hand Pos Y: -0.2012405 Hand Pos Z: 0.4042795 Head Pos X: -0.01368141 Head Pos Y: -0.02162251 Head Pos Z: 0.01171303 Head Rot X: 0.1084862 Head Rot Y: -0.07857853 Hand Rot Z: 0.01222046; Visible Hand Error: 0.124 randomnum: 105
 End: 142125.149 Start:  142124.521 Theta: 1.099557 Ball Pos X: 0.1898694 Ball Pos Y: -0.2 Ball Pos Z: 0.3726398 Hand Pos X: 0.1793929 Hand Pos Y: -0.1987781 Hand Pos Z: 0.3797719 Head Pos X: 0.01686418 Head Pos Y: -0.02040961 Head Pos Z: 0.004796565 Head Rot X: 0.1003916 Head Rot Y: 0.06838597 Hand Rot Z: -0.00611417; Invisible Hand Error: 1.566 randomnum: 37
 End: 142127.125 Start:  142126.401 Theta: 2.042035 Ball Pos X: -0.1898695 Ball Pos Y: -0.2 Ball Pos Z: 0.3726397 Hand Pos X: -0.2029297 Hand Pos Y: -0.2113162 Hand Pos Z: 0.3706945 Head Pos X: -0.01897466 Head Pos Y: -0.0195958 Head Pos Z: 0.005257905 Head Rot X: 0.0954151 Head Rot Y: -0.0886379 Hand Rot Z: 0.0166865; Invisible Hand Error: 1.828 randomnum: 42
 End: 142128.894 Start:  142128.281 Theta: 1.692969 Ball Pos X: -0.05096864 Ball Pos Y: -0.2 Ball Pos Z: 0.415106 Hand Pos X: -0.04769087 Hand Pos Y: -0.1832289 Hand Pos Z: 0.4236589 Head Pos X: -0.009248734 Head Pos Y: -0.0102993 Head Pos Z: 0.005751073 Head Rot X: 0.04902306 Head Rot Y: -0.05885161 Hand Rot Z: 0.004730396; Visible Hand Error: 2.36 randomnum: 102
 End: 142130.676 Start:  142130.133 Theta: 1.500983 Ball Pos X: 0.02917376 Ball Pos Y: -0.2 Ball Pos Z: 0.4172046 Hand Pos X: 0.04203147 Hand Pos Y: -0.1967903 Hand Pos Z: 0.4211566 Head Pos X: -0.00320971 Head Pos Y: -0.02173904 Head Pos Z: 0.01109403 Head Rot X: 0.1046225 Head Rot Y: -0.0225752 Hand Rot Z: 0.008888171; Visible Hand Error: 1.658 randomnum: 147
 End: 142132.193 Start:  142131.748 Theta: 1.361357 Ball Pos X: 0.08695351 Ball Pos Y: -0.2 Ball Pos Z: 0.4090842 Hand Pos X: 0.07229502 Hand Pos Y: -0.2288003 Hand Pos Z: 0.4146376 Head Pos X: -0.004484653 Head Pos Y: -0.02025697 Head Pos Z: 0.006374121 Head Rot X: 0.0996896 Head Rot Y: -0.03025981 Hand Rot Z: 0.004158017; Invisible Hand Error: 3.515 randomnum: 17
 End: 142134.088 Start:  142133.545 Theta: 1.675516 Ball Pos X: -0.04371627 Ball Pos Y: -0.2 Ball Pos Z: 0.4159323 Hand Pos X: -0.03479625 Hand Pos Y: -0.1791023 Hand Pos Z: 0.4189184 Head Pos X: -0.02704036 Head Pos Y: -0.02859589 Head Pos Z: 0.01062626 Head Rot X: 0.1341452 Head Rot Y: -0.06687807 Hand Rot Z: 0.03494229; Visible Hand Error: 2.73 randomnum: 161
 End: 142135.758 Start:  142135.257 Theta: 1.396263 Ball Pos X: 0.0726237 Ball Pos Y: -0.2 Ball Pos Z: 0.4118696 Hand Pos X: 0.08141869 Hand Pos Y: -0.2006058 Hand Pos Z: 0.4172692 Head Pos X: 0.01346266 Head Pos Y: -0.02278164 Head Pos Z: 0.0243963 Head Rot X: 0.1012104 Head Rot Y: 0.0143753 Hand Rot Z: -0.003608514; Invisible Hand Error: 0.986 randomnum: 33
 End: 142137.485 Start:  142136.830 Theta: 1.117011 Ball Pos X: 0.1833371 Ball Pos Y: -0.2 Ball Pos Z: 0.3758967 Hand Pos X: 0.1582704 Hand Pos Y: -0.19911 Hand Pos Z: 0.3903159 Head Pos X: 0.02806675 Head Pos Y: -0.02963731 Head Pos Z: 0.02059537 Head Rot X: 0.1347982 Head Rot Y: 0.07834053 Hand Rot Z: -0.01459068; Invisible Hand Error: 3.556 randomnum: 25
 End: 142139.211 Start:  142138.640 Theta: 1.099557 Ball Pos X: 0.1898694 Ball Pos Y: -0.2 Ball Pos Z: 0.3726398 Hand Pos X: 0.1870939 Hand Pos Y: -0.196078 Hand Pos Z: 0.3802332 Head Pos X: 0.02271473 Head Pos Y: -0.02756757 Head Pos Z: 0.01438564 Head Rot X: 0.1275507 Head Rot Y: 0.08255375 Hand Rot Z: -0.008738327; Visible Hand Error: 1.027 randomnum: 194
 End: 142140.966 Start:  142140.422 Theta: 1.448623 Ball Pos X: 0.0509686 Ball Pos Y: -0.2 Ball Pos Z: 0.415106 Hand Pos X: 0.030154 Hand Pos Y: -0.1910911 Hand Pos Z: 0.4218473 Head Pos X: 0.004127383 Head Pos Y: -0.02663803 Head Pos Z: 0.01151556 Head Rot X: 0.1259753 Head Rot Y: 0.0003048193 Hand Rot Z: 0.006677679; Invisible Hand Error: 2.918 randomnum: 10
 End: 142142.720 Start:  142142.177 Theta: 1.082104 Ball Pos X: 0.196344 Ball Pos Y: -0.2 Ball Pos Z: 0.3692693 Hand Pos X: 0.2248009 Hand Pos Y: -0.1879779 Hand Pos Z: 0.3562056 Head Pos X: 0.01749516 Head Pos Y: -0.02556583 Head Pos Z: 0.00913322 Head Rot X: 0.1195912 Head Rot Y: 0.07394542 Hand Rot Z: -0.002364175; Visible Hand Error: 4.147 randomnum: 111
 End: 142144.391 Start:  142143.821 Theta: 1.832596 Ball Pos X: -0.1082442 Ball Pos Y: -0.2 Ball Pos Z: 0.4039727 Hand Pos X: -0.1229577 Hand Pos Y: -0.1863299 Hand Pos Z: 0.4044821 Head Pos X: -0.01008177 Head Pos Y: -0.02236527 Head Pos Z: 0.006768823 Head Rot X: 0.1110615 Head Rot Y: -0.06893029 Hand Rot Z: 0.00500726; Visible Hand Error: 2.48 randomnum: 148
 End: 142146.200 Start:  142145.630 Theta: 1.27409 Ball Pos X: 0.1222767 Ball Pos Y: -0.2 Ball Pos Z: 0.399949 Hand Pos X: 0.1129202 Hand Pos Y: -0.2238305 Hand Pos Z: 0.409303 Head Pos X: 0.01287508 Head Pos Y: -0.02244106 Head Pos Z: 0.006728888 Head Rot X: 0.1054315 Head Rot Y: 0.03900424 Hand Rot Z: -0.00361264; Invisible Hand Error: 2.645 randomnum: 20
 End: 142148.011 Start:  142147.399 Theta: 1.710423 Ball Pos X: -0.05820549 Ball Pos Y: -0.2 Ball Pos Z: 0.4141532 Hand Pos X: -0.05993869 Hand Pos Y: -0.1920898 Hand Pos Z: 0.4194463 Head Pos X: -0.001629949 Head Pos Y: -0.02096325 Head Pos Z: 0.003722608 Head Rot X: 0.1053496 Head Rot Y: -0.03383277 Hand Rot Z: 0.002078563; Visible Hand Error: 1.177 randomnum: 128
 End: 142149.862 Start:  142149.236 Theta: 1.623156 Ball Pos X: -0.02188816 Ball Pos Y: -0.2 Ball Pos Z: 0.4176502 Hand Pos X: -0.03544527 Hand Pos Y: -0.2250215 Hand Pos Z: 0.4214692 Head Pos X: -0.002178311 Head Pos Y: -0.02278996 Head Pos Z: 0.006507754 Head Rot X: 0.1135858 Head Rot Y: -0.03142089 Hand Rot Z: 0.005725104; Invisible Hand Error: 2.938 randomnum: 8
 End: 142151.575 Start:  142150.963 Theta: 1.37881 Ball Pos X: 0.07980076 Ball Pos Y: -0.2 Ball Pos Z: 0.4105394 Hand Pos X: 0.08260092 Hand Pos Y: -0.2275536 Hand Pos Z: 0.4143376 Head Pos X: 0.01030135 Head Pos Y: -0.0232076 Head Pos Z: 0.009946942 Head Rot X: 0.11245 Head Rot Y: 0.01929763 Hand Rot Z: -0.003708333; Invisible Hand Error: 2.76 randomnum: 100
 End: 142153.274 Start:  142152.718 Theta: 1.413717 Ball Pos X: 0.06542451 Ball Pos Y: -0.2 Ball Pos Z: 0.4130744 Hand Pos X: 0.0783763 Hand Pos Y: -0.1854387 Hand Pos Z: 0.4159779 Head Pos X: 0.01147771 Head Pos Y: -0.02833876 Head Pos Z: 0.01551253 Head Rot X: 0.1338877 Head Rot Y: 0.01803917 Hand Rot Z: -0.001204584; Visible Hand Error: 2.433 randomnum: 123
 End: 142155.084 Start:  142154.416 Theta: 1.658063 Ball Pos X: -0.03645058 Ball Pos Y: -0.2 Ball Pos Z: 0.4166319 Hand Pos X: -0.0688264 Hand Pos Y: -0.2099966 Hand Pos Z: 0.4147944 Head Pos X: -0.002816081 Head Pos Y: -0.02761433 Head Pos Z: 0.01264864 Head Rot X: 0.1309593 Head Rot Y: -0.03546931 Hand Rot Z: 0.007798791; Invisible Hand Error: 4.091 randomnum: 9
 End: 142156.755 Start:  142156.156 Theta: 1.37881 Ball Pos X: 0.07980076 Ball Pos Y: -0.2 Ball Pos Z: 0.4105394 Hand Pos X: 0.08042244 Hand Pos Y: -0.1983881 Hand Pos Z: 0.415493 Head Pos X: 0.006696701 Head Pos Y: -0.02887186 Head Pos Z: 0.01304281 Head Rot X: 0.1383837 Head Rot Y: 0.003073615 Hand Rot Z: 0.001031462; Visible Hand Error: 0.443 randomnum: 139
 End: 142158.356 Start:  142157.827 Theta: 1.134464 Ball Pos X: 0.1767488 Ball Pos Y: -0.2 Ball Pos Z: 0.3790391 Hand Pos X: 0.1737965 Hand Pos Y: -0.1953479 Hand Pos Z: 0.3827451 Head Pos X: 0.01431096 Head Pos Y: -0.02941611 Head Pos Z: 0.01669055 Head Rot X: 0.1354697 Head Rot Y: 0.04571933 Hand Rot Z: -0.00217941; Visible Hand Error: 0.821 randomnum: 195
 End: 142200.083 Start:  142159.471 Theta: 1.343904 Ball Pos X: 0.09407979 Ball Pos Y: -0.2 Ball Pos Z: 0.4075043 Hand Pos X: 0.09334607 Hand Pos Y: -0.1989791 Hand Pos Z: 0.4135702 Head Pos X: 0.008124828 Head Pos Y: -0.03052887 Head Pos Z: 0.01739264 Head Rot X: 0.1422781 Head Rot Y: 0.005224397 Hand Rot Z: -0.002451057; Visible Hand Error: 0.488 randomnum: 155
 End: 142201.851 Start:  142201.183 Theta: 2.059489 Ball Pos X: -0.196344 Ball Pos Y: -0.2 Ball Pos Z: 0.3692693 Hand Pos X: -0.1968106 Hand Pos Y: -0.192267 Hand Pos Z: 0.3746965 Head Pos X: -0.02066958 Head Pos Y: -0.02693999 Head Pos Z: 0.01231521 Head Rot X: 0.129869 Head Rot Y: -0.1162499 Hand Rot Z: 0.01381947; Visible Hand Error: 1.157 randomnum: 175
 End: 142203.619 Start:  142203.021 Theta: 1.762783 Ball Pos X: -0.0798008 Ball Pos Y: -0.2 Ball Pos Z: 0.4105394 Hand Pos X: -0.07860802 Hand Pos Y: -0.1857998 Hand Pos Z: 0.4201919 Head Pos X: -0.003057599 Head Pos Y: -0.02550063 Head Pos Z: 0.01366633 Head Rot X: 0.123537 Head Rot Y: -0.04154901 Hand Rot Z: 0.0006432222; Visible Hand Error: 2.099 randomnum: 182
 End: 142205.402 Start:  142204.803 Theta: 1.186824 Ball Pos X: 0.1566692 Ball Pos Y: -0.2 Ball Pos Z: 0.38777 Hand Pos X: 0.1624575 Hand Pos Y: -0.2165827 Hand Pos Z: 0.3903287 Head Pos X: 0.0175246 Head Pos Y: -0.02708644 Head Pos Z: 0.01289588 Head Rot X: 0.128717 Head Rot Y: 0.05749355 Hand Rot Z: -0.00757449; Invisible Hand Error: 1.656 randomnum: 23
 End: 142207.087 Start:  142206.502 Theta: 1.605703 Ball Pos X: -0.01459582 Ball Pos Y: -0.2 Ball Pos Z: 0.4179686 Hand Pos X: -0.01871236 Hand Pos Y: -0.1859247 Hand Pos Z: 0.4230832 Head Pos X: 0.003368735 Head Pos Y: -0.02672797 Head Pos Z: 0.01521939 Head Rot X: 0.1293516 Head Rot Y: -0.01793627 Hand Rot Z: -0.006685956; Visible Hand Error: 1.917 randomnum: 137
 End: 142208.549 Start:  142208.033 Theta: 1.361357 Ball Pos X: 0.08695351 Ball Pos Y: -0.2 Ball Pos Z: 0.4090842 Hand Pos X: 0.09237482 Hand Pos Y: -0.1886001 Hand Pos Z: 0.4097924 Head Pos X: 0.007450223 Head Pos Y: -0.02808154 Head Pos Z: 0.01647902 Head Rot X: 0.1333235 Head Rot Y: 0.01554242 Hand Rot Z: 0.0008271592; Visible Hand Error: 1.52 randomnum: 136
 End: 142210.150 Start:  142209.592 Theta: 1.134464 Ball Pos X: 0.1767488 Ball Pos Y: -0.2 Ball Pos Z: 0.3790391 Hand Pos X: 0.1549998 Hand Pos Y: -0.2103567 Hand Pos Z: 0.3961454 Head Pos X: 0.01201332 Head Pos Y: -0.02697974 Head Pos Z: 0.01504642 Head Rot X: 0.1273547 Head Rot Y: 0.05081724 Hand Rot Z: -0.0008408906; Invisible Hand Error: 3.351 randomnum: 40
 End: 142211.792 Start:  142211.222 Theta: 1.448623 Ball Pos X: 0.0509686 Ball Pos Y: -0.2 Ball Pos Z: 0.415106 Hand Pos X: 0.01378196 Hand Pos Y: -0.21149 Hand Pos Z: 0.4226167 Head Pos X: 0.004664898 Head Pos Y: -0.02618784 Head Pos Z: 0.01336133 Head Rot X: 0.1247964 Head Rot Y: -0.004837781 Hand Rot Z: -0.002987552; Invisible Hand Error: 4.72 randomnum: 46
 End: 142213.352 Start:  142212.795 Theta: 1.867502 Ball Pos X: -0.1222767 Ball Pos Y: -0.2 Ball Pos Z: 0.399949 Hand Pos X: -0.1219815 Hand Pos Y: -0.181862 Hand Pos Z: 0.4055482 Head Pos X: -0.01250482 Head Pos Y: -0.02519569 Head Pos Z: 0.01306659 Head Rot X: 0.121721 Head Rot Y: -0.07802513 Hand Rot Z: 0.009826988; Visible Hand Error: 2.33 randomnum: 186
 End: 142215.038 Start:  142214.410 Theta: 2.076942 Ball Pos X: -0.2027588 Ball Pos Y: -0.2 Ball Pos Z: 0.3657864 Hand Pos X: -0.2117855 Hand Pos Y: -0.2060968 Hand Pos Z: 0.3610408 Head Pos X: -0.01907337 Head Pos Y: -0.02562097 Head Pos Z: 0.01476651 Head Rot X: 0.1262447 Head Rot Y: -0.1039926 Hand Rot Z: 0.006277421; Visible Hand Error: 1.417 randomnum: 119
 End: 142216.624 Start:  142216.137 Theta: 1.396263 Ball Pos X: 0.0726237 Ball Pos Y: -0.2 Ball Pos Z: 0.4118696 Hand Pos X: 0.08053969 Hand Pos Y: -0.190168 Hand Pos Z: 0.4198872 Head Pos X: -0.00158906 Head Pos Y: -0.02580252 Head Pos Z: 0.01548272 Head Rot X: 0.1206381 Head Rot Y: 0.007582813 Hand Rot Z: 0.005666717; Visible Hand Error: 1.76 randomnum: 168
 End: 142218.211 Start:  142217.697 Theta: 1.745329 Ball Pos X: -0.07262374 Ball Pos Y: -0.2 Ball Pos Z: 0.4118696 Hand Pos X: -0.08790805 Hand Pos Y: -0.1924044 Hand Pos Z: 0.4160625 Head Pos X: -0.0176487 Head Pos Y: -0.02390999 Head Pos Z: 0.01420552 Head Rot X: 0.1142023 Head Rot Y: -0.08174179 Hand Rot Z: 0.009782981; Visible Hand Error: 2.129 randomnum: 168
