# Supplementary material for: Rapid assessment of hand reaching using virtual reality and application in cerebellar stroke
Source: PLoS One. 2022 Sep 29;17(9):e0275220. doi: 10.1371/journal.pone.0275220 (PMC9522266; doi:10.1371/journal.pone.0275220)
Supplement: S1 File — (ZIP) [file pone.0275220.s004.zip › VisInvisHand/ProVRb_007_dataVisInvisHand2021-05-18-11-53-19[1].txt]

VisInvisHand - List of Errors by Trial; Handedness: 1

 End: 115342.927 Start:  115342.246 Theta: 1.692969 Ball Pos X: -0.05917709 Ball Pos Y: -0.2 Ball Pos Z: 0.4819584 Hand Pos X: -0.073494 Hand Pos Y: -0.2086593 Hand Pos Z: 0.4820742 Head Pos X: 0.001679063 Head Pos Y: -0.005443096 Head Pos Z: -0.02563179 Head Rot X: 0.06678371 Head Rot Y: -0.02196889 Hand Rot Z: 0.002365289; Visible Hand Error: 1.724 randomnum: 101
 End: 115344.607 Start:  115344.051 Theta: 1.605703 Ball Pos X: -0.01694646 Ball Pos Y: -0.2 Ball Pos Z: 0.4852821 Hand Pos X: -0.04125124 Hand Pos Y: -0.2516031 Hand Pos Z: 0.493229 Head Pos X: 0.005911589 Head Pos Y: -0.00695613 Head Pos Z: -0.0211848 Head Rot X: 0.07686285 Head Rot Y: 0.002545098 Hand Rot Z: -0.003270698; Invisible Hand Error: 5.213 randomnum: 5
 End: 115346.370 Start:  115345.704 Theta: 2.076942 Ball Pos X: -0.2354129 Ball Pos Y: -0.2 Ball Pos Z: 0.4246959 Hand Pos X: -0.2700952 Hand Pos Y: -0.2289706 Hand Pos Z: 0.4047517 Head Pos X: -0.01405609 Head Pos Y: -0.006781518 Head Pos Z: -0.0245378 Head Rot X: 0.07492563 Head Rot Y: -0.06292239 Hand Rot Z: 0.002233401; Invisible Hand Error: 5.15 randomnum: 45
 End: 115348.300 Start:  115347.593 Theta: 2.024582 Ball Pos X: -0.2128633 Ball Pos Y: -0.2 Ball Pos Z: 0.4364345 Hand Pos X: -0.23876 Hand Pos Y: -0.2423014 Hand Pos Z: 0.44832 Head Pos X: -0.0143525 Head Pos Y: -0.006808221 Head Pos Z: -0.02576625 Head Rot X: 0.07217438 Head Rot Y: -0.06941527 Hand Rot Z: 0.005998148; Invisible Hand Error: 3.631 randomnum: 21
 End: 115350.010 Start:  115349.579 Theta: 1.43117 Ball Pos X: 0.06757938 Ball Pos Y: -0.2 Ball Pos Z: 0.4808523 Hand Pos X: 0.03551988 Hand Pos Y: -0.1983953 Hand Pos Z: 0.4859532 Head Pos X: -0.009185433 Head Pos Y: -0.006393343 Head Pos Z: -0.02395904 Head Rot X: 0.07161499 Head Rot Y: -0.03188479 Hand Rot Z: 0.01408408; Visible Hand Error: 3.542 randomnum: 125
 End: 115351.759 Start:  115351.120 Theta: 1.797689 Ball Pos X: -0.1092313 Ball Pos Y: -0.2 Ball Pos Z: 0.4731326 Hand Pos X: -0.1219874 Hand Pos Y: -0.2550119 Hand Pos Z: 0.4764012 Head Pos X: 0.0001115203 Head Pos Y: -0.00338155 Head Pos Z: -0.02078497 Head Rot X: 0.05805898 Head Rot Y: -0.01213251 Hand Rot Z: -0.005031677; Invisible Hand Error: 5.173 randomnum: 19
 End: 115353.343 Start:  115352.885 Theta: 1.361357 Ball Pos X: 0.1009573 Ball Pos Y: -0.2 Ball Pos Z: 0.4749669 Hand Pos X: 0.1079045 Hand Pos Y: -0.2122739 Hand Pos Z: 0.4839707 Head Pos X: 0.0008283854 Head Pos Y: -0.004348427 Head Pos Z: -0.01899779 Head Rot X: 0.06660306 Head Rot Y: 0.01204343 Hand Rot Z: 0.003964781; Visible Hand Error: 0.948 randomnum: 153
 End: 115354.926 Start:  115354.468 Theta: 1.047198 Ball Pos X: 0.2427889 Ball Pos Y: -0.2 Ball Pos Z: 0.4205228 Hand Pos X: 0.1812839 Hand Pos Y: -0.2232001 Hand Pos Z: 0.4501178 Head Pos X: 0.003424168 Head Pos Y: -0.005344361 Head Pos Z: -0.01869166 Head Rot X: 0.06837624 Head Rot Y: 0.03812601 Hand Rot Z: 0.01074424; Invisible Hand Error: 7.744 randomnum: 87
 End: 115356.690 Start:  115356.065 Theta: 1.832596 Ball Pos X: -0.1256769 Ball Pos Y: -0.2 Ball Pos Z: 0.4690322 Hand Pos X: -0.1293277 Hand Pos Y: -0.2414498 Hand Pos Z: 0.4709326 Head Pos X: -0.002869905 Head Pos Y: -0.003660172 Head Pos Z: -0.02126455 Head Rot X: 0.05727394 Head Rot Y: -0.03667744 Hand Rot Z: -0.00166607; Invisible Hand Error: 3.935 randomnum: 7
 End: 115358.398 Start:  115357.898 Theta: 1.151917 Ball Pos X: 0.1975023 Ball Pos Y: -0.2 Ball Pos Z: 0.4435975 Hand Pos X: 0.1864413 Hand Pos Y: -0.2348602 Hand Pos Z: 0.4591527 Head Pos X: 0.006577133 Head Pos Y: -0.006381035 Head Pos Z: -0.01810646 Head Rot X: 0.074497 Head Rot Y: 0.0441817 Hand Rot Z: 0.006261539; Invisible Hand Error: 3.442 randomnum: 92
 End: 115359.912 Start:  115359.427 Theta: 1.169371 Ball Pos X: 0.1897304 Ball Pos Y: -0.2 Ball Pos Z: 0.4469768 Hand Pos X: 0.1690141 Hand Pos Y: -0.203844 Hand Pos Z: 0.464055 Head Pos X: 0.01135445 Head Pos Y: -0.00610739 Head Pos Z: -0.01939142 Head Rot X: 0.07160119 Head Rot Y: 0.04591766 Hand Rot Z: 0.004548371; Invisible Hand Error: 2.763 randomnum: 30
 End: 115401.745 Start:  115401.010 Theta: 2.007129 Ball Pos X: -0.2052141 Ball Pos Y: -0.2 Ball Pos Z: 0.440083 Hand Pos X: -0.226445 Hand Pos Y: -0.2338789 Hand Pos Z: 0.432117 Head Pos X: -0.02513641 Head Pos Y: -0.004017353 Head Pos Z: -0.02433956 Head Rot X: 0.05776128 Head Rot Y: -0.07535999 Hand Rot Z: 0.03011896; Invisible Hand Error: 4.037 randomnum: 17
 End: 115403.551 Start:  115402.913 Theta: 2.024582 Ball Pos X: -0.2128633 Ball Pos Y: -0.2 Ball Pos Z: 0.4364345 Hand Pos X: -0.2175302 Hand Pos Y: -0.2276137 Hand Pos Z: 0.4380327 Head Pos X: -0.004928529 Head Pos Y: -0.00531739 Head Pos Z: -0.01971543 Head Rot X: 0.06776406 Head Rot Y: -0.04253398 Hand Rot Z: 0.00278603; Visible Hand Error: 2.598 randomnum: 169
 End: 115405.162 Start:  115404.663 Theta: 1.570796 Ball Pos X: -2.122528E-08 Ball Pos Y: -0.2 Ball Pos Z: 0.4855779 Hand Pos X: 0.01885493 Hand Pos Y: -0.1971584 Hand Pos Z: 0.4905506 Head Pos X: 0.003889083 Head Pos Y: -0.003063112 Head Pos Z: -0.02505064 Head Rot X: 0.0539885 Head Rot Y: 0.002531031 Hand Rot Z: -0.006491436; Visible Hand Error: 2.1 randomnum: 199
 End: 115406.843 Start:  115406.232 Theta: 1.867502 Ball Pos X: -0.1419692 Ball Pos Y: -0.2 Ball Pos Z: 0.4643604 Hand Pos X: -0.1707501 Hand Pos Y: -0.2477029 Hand Pos Z: 0.4622538 Head Pos X: 0.001672745 Head Pos Y: -0.002961189 Head Pos Z: -0.02188706 Head Rot X: 0.05356495 Head Rot Y: -0.02182283 Hand Rot Z: -0.01147894; Invisible Hand Error: 5.231 randomnum: 100
 End: 115408.496 Start:  115407.968 Theta: 1.710423 Ball Pos X: -0.06757943 Ball Pos Y: -0.2 Ball Pos Z: 0.4808523 Hand Pos X: -0.06430495 Hand Pos Y: -0.2068261 Hand Pos Z: 0.4974225 Head Pos X: 0.003070117 Head Pos Y: -0.00333488 Head Pos Z: -0.02232361 Head Rot X: 0.05599586 Head Rot Y: -0.002194852 Hand Rot Z: -0.005270177; Visible Hand Error: 0.587 randomnum: 141
 End: 115410.037 Start:  115409.565 Theta: 1.518436 Ball Pos X: 0.02541319 Ball Pos Y: -0.2 Ball Pos Z: 0.4849124 Hand Pos X: 0.04417808 Hand Pos Y: -0.1933298 Hand Pos Z: 0.5002986 Head Pos X: 0.001190424 Head Pos Y: -0.004029334 Head Pos Z: -0.02159178 Head Rot X: 0.06237993 Head Rot Y: 0.001862086 Hand Rot Z: 0.003719126; Visible Hand Error: 2.321 randomnum: 106
 End: 115411.510 Start:  115411.065 Theta: 1.151917 Ball Pos X: 0.1975023 Ball Pos Y: -0.2 Ball Pos Z: 0.4435975 Hand Pos X: 0.1679338 Hand Pos Y: -0.1993264 Hand Pos Z: 0.4649026 Head Pos X: 0.003599882 Head Pos Y: -0.005118459 Head Pos Z: -0.02112162 Head Rot X: 0.06741433 Head Rot Y: 0.03275827 Hand Rot Z: 0.0007957622; Invisible Hand Error: 3.856 randomnum: 39
 End: 115413.218 Start:  115412.565 Theta: 2.007129 Ball Pos X: -0.2052141 Ball Pos Y: -0.2 Ball Pos Z: 0.440083 Hand Pos X: -0.21952 Hand Pos Y: -0.231068 Hand Pos Z: 0.4416457 Head Pos X: -0.02039933 Head Pos Y: -0.004461884 Head Pos Z: -0.02124012 Head Rot X: 0.06400617 Head Rot Y: -0.07296274 Hand Rot Z: 0.01238993; Invisible Hand Error: 3.017 randomnum: 77
 End: 115414.968 Start:  115414.440 Theta: 1.553343 Ball Pos X: 0.008474492 Ball Pos Y: -0.2 Ball Pos Z: 0.4855039 Hand Pos X: 0.01249072 Hand Pos Y: -0.1996593 Hand Pos Z: 0.4919152 Head Pos X: 0.00256443 Head Pos Y: -0.002913833 Head Pos Z: -0.02321243 Head Rot X: 0.05589899 Head Rot Y: 0.001492744 Hand Rot Z: -0.00265357; Visible Hand Error: 0.518 randomnum: 121
 End: 115416.551 Start:  115416.037 Theta: 1.256637 Ball Pos X: 0.1500518 Ball Pos Y: -0.2 Ball Pos Z: 0.461812 Hand Pos X: 0.1431242 Hand Pos Y: -0.2386399 Hand Pos Z: 0.4665641 Head Pos X: 0.002726912 Head Pos Y: -0.004487634 Head Pos Z: -0.02044904 Head Rot X: 0.06219489 Head Rot Y: 0.02414623 Hand Rot Z: 0.008857385; Invisible Hand Error: 3.772 randomnum: 86
 End: 115418.274 Start:  115417.621 Theta: 2.076942 Ball Pos X: -0.2354129 Ball Pos Y: -0.2 Ball Pos Z: 0.4246959 Hand Pos X: -0.2460758 Hand Pos Y: -0.2113858 Hand Pos Z: 0.4213766 Head Pos X: -0.02264202 Head Pos Y: -0.004332662 Head Pos Z: -0.02342319 Head Rot X: 0.06160953 Head Rot Y: -0.09305521 Hand Rot Z: 0.005118583; Visible Hand Error: 1.573 randomnum: 150
 End: 115419.982 Start:  115419.427 Theta: 1.937315 Ball Pos X: -0.1740156 Ball Pos Y: -0.2 Ball Pos Z: 0.453326 Hand Pos X: -0.1726572 Hand Pos Y: -0.2189445 Hand Pos Z: 0.4765997 Head Pos X: 0.002387524 Head Pos Y: -0.003465533 Head Pos Z: -0.02593946 Head Rot X: 0.05112648 Head Rot Y: -0.04774469 Hand Rot Z: -0.005896453; Visible Hand Error: 1.397 randomnum: 190
 End: 115421.635 Start:  115421.149 Theta: 1.518436 Ball Pos X: 0.02541319 Ball Pos Y: -0.2 Ball Pos Z: 0.4849124 Hand Pos X: 0.02498956 Hand Pos Y: -0.199127 Hand Pos Z: 0.495675 Head Pos X: 0.003112436 Head Pos Y: -0.003792703 Head Pos Z: -0.02540135 Head Rot X: 0.0597045 Head Rot Y: 0.000247688 Hand Rot Z: 0.003024759; Visible Hand Error: 0.534 randomnum: 137
 End: 115423.191 Start:  115422.705 Theta: 1.082104 Ball Pos X: 0.227965 Ball Pos Y: -0.2 Ball Pos Z: 0.4287398 Hand Pos X: 0.2179064 Hand Pos Y: -0.2031515 Hand Pos Z: 0.445778 Head Pos X: 0.006345748 Head Pos Y: -0.007039189 Head Pos Z: -0.02076638 Head Rot X: 0.07803794 Head Rot Y: 0.04328878 Hand Rot Z: 0.0116513; Visible Hand Error: 1.808 randomnum: 147
 End: 115424.885 Start:  115424.274 Theta: 2.024582 Ball Pos X: -0.2128633 Ball Pos Y: -0.2 Ball Pos Z: 0.4364345 Hand Pos X: -0.2208384 Hand Pos Y: -0.2309405 Hand Pos Z: 0.4339044 Head Pos X: -0.01807261 Head Pos Y: -0.003937274 Head Pos Z: -0.02293837 Head Rot X: 0.06059148 Head Rot Y: -0.07670139 Hand Rot Z: 0.000244691; Invisible Hand Error: 3.121 randomnum: 50
 End: 115426.537 Start:  115426.065 Theta: 1.256637 Ball Pos X: 0.1500518 Ball Pos Y: -0.2 Ball Pos Z: 0.461812 Hand Pos X: 0.1320775 Hand Pos Y: -0.1985222 Hand Pos Z: 0.4705356 Head Pos X: 0.0002008677 Head Pos Y: -0.006242633 Head Pos Z: -0.02017784 Head Rot X: 0.07692801 Head Rot Y: 0.02236288 Hand Rot Z: -0.002363341; Invisible Hand Error: 2.166 randomnum: 59
 End: 115428.093 Start:  115427.594 Theta: 1.169371 Ball Pos X: 0.1897304 Ball Pos Y: -0.2 Ball Pos Z: 0.4469768 Hand Pos X: 0.1725823 Hand Pos Y: -0.2228779 Hand Pos Z: 0.4778654 Head Pos X: 0.004577995 Head Pos Y: -0.004389942 Head Pos Z: -0.02269125 Head Rot X: 0.06601182 Head Rot Y: 0.04550093 Hand Rot Z: 0.004277367; Invisible Hand Error: 3.171 randomnum: 91
 End: 115429.565 Start:  115429.094 Theta: 1.186824 Ball Pos X: 0.1819006 Ball Pos Y: -0.2 Ball Pos Z: 0.45022 Hand Pos X: 0.175884 Hand Pos Y: -0.1897682 Hand Pos Z: 0.4538434 Head Pos X: 0.00698924 Head Pos Y: -0.005956858 Head Pos Z: -0.02333677 Head Rot X: 0.07262092 Head Rot Y: 0.04509579 Hand Rot Z: 0.001784775; Visible Hand Error: 1.324 randomnum: 183
 End: 115431.120 Start:  115430.593 Theta: 1.48353 Ball Pos X: 0.04232087 Ball Pos Y: -0.2 Ball Pos Z: 0.4837301 Hand Pos X: -0.000229612 Hand Pos Y: -0.221224 Hand Pos Z: 0.496767 Head Pos X: 0.002871275 Head Pos Y: -0.003524452 Head Pos Z: -0.02268827 Head Rot X: 0.05651447 Head Rot Y: 0.02376011 Hand Rot Z: 0.001931764; Invisible Hand Error: 4.895 randomnum: 48
 End: 115432.704 Start:  115432.204 Theta: 1.448623 Ball Pos X: 0.05917705 Ball Pos Y: -0.2 Ball Pos Z: 0.4819584 Hand Pos X: 0.04860609 Hand Pos Y: -0.1984432 Hand Pos Z: 0.4850624 Head Pos X: 0.004411577 Head Pos Y: -0.004080445 Head Pos Z: -0.02333534 Head Rot X: 0.06010271 Head Rot Y: 0.02588711 Hand Rot Z: 0.003055068; Visible Hand Error: 1.206 randomnum: 179
 End: 115434.357 Start:  115433.802 Theta: 1.623156 Ball Pos X: -0.02541323 Ball Pos Y: -0.2 Ball Pos Z: 0.4849124 Hand Pos X: -0.04894426 Hand Pos Y: -0.24083 Hand Pos Z: 0.4821331 Head Pos X: -0.00136131 Head Pos Y: -0.005035222 Head Pos Z: -0.01992786 Head Rot X: 0.06518187 Head Rot Y: 0.004992295 Hand Rot Z: 0.005425024; Invisible Hand Error: 4.775 randomnum: 82
 End: 115436.065 Start:  115435.566 Theta: 1.623156 Ball Pos X: -0.02541323 Ball Pos Y: -0.2 Ball Pos Z: 0.4849124 Hand Pos X: -0.03009675 Hand Pos Y: -0.1946593 Hand Pos Z: 0.4876181 Head Pos X: -0.0009256601 Head Pos Y: -0.004859984 Head Pos Z: -0.02105057 Head Rot X: 0.06171172 Head Rot Y: -0.0004146413 Hand Rot Z: 0.008153907; Visible Hand Error: 0.825 randomnum: 164
 End: 115437.746 Start:  115437.121 Theta: 1.884956 Ball Pos X: -0.1500518 Ball Pos Y: -0.2 Ball Pos Z: 0.461812 Hand Pos X: -0.1874388 Hand Pos Y: -0.2385771 Hand Pos Z: 0.449633 Head Pos X: -0.01228309 Head Pos Y: -0.00568375 Head Pos Z: -0.0200125 Head Rot X: 0.06854162 Head Rot Y: -0.02768183 Hand Rot Z: 0.009706851; Invisible Hand Error: 5.618 randomnum: 36
 End: 115439.440 Start:  115438.968 Theta: 1.361357 Ball Pos X: 0.1009573 Ball Pos Y: -0.2 Ball Pos Z: 0.4749669 Hand Pos X: 0.1069537 Hand Pos Y: -0.2359664 Hand Pos Z: 0.4862406 Head Pos X: -0.006303906 Head Pos Y: -0.005619109 Head Pos Z: -0.01727295 Head Rot X: 0.07056993 Head Rot Y: 0.000326246 Hand Rot Z: 0.01269212; Invisible Hand Error: 2.996 randomnum: 71
 End: 115441.051 Start:  115440.468 Theta: 1.919862 Ball Pos X: -0.1660775 Ball Pos Y: -0.2 Ball Pos Z: 0.4562939 Hand Pos X: -0.1621852 Hand Pos Y: -0.2389652 Hand Pos Z: 0.4731418 Head Pos X: -0.01049364 Head Pos Y: -0.006588966 Head Pos Z: -0.01663756 Head Rot X: 0.07205766 Head Rot Y: -0.0253349 Hand Rot Z: 0.00479703; Invisible Hand Error: 3.302 randomnum: 57
 End: 115442.844 Start:  115442.288 Theta: 1.884956 Ball Pos X: -0.1500518 Ball Pos Y: -0.2 Ball Pos Z: 0.461812 Hand Pos X: -0.1573145 Hand Pos Y: -0.2089102 Hand Pos Z: 0.4610164 Head Pos X: -0.01757574 Head Pos Y: -0.006325006 Head Pos Z: -0.01843417 Head Rot X: 0.06758534 Head Rot Y: -0.03801164 Hand Rot Z: 0.01964716; Visible Hand Error: 1.134 randomnum: 128
 End: 115444.774 Start:  115444.121 Theta: 1.989675 Ball Pos X: -0.1975023 Ball Pos Y: -0.2 Ball Pos Z: 0.4435975 Hand Pos X: -0.2127733 Hand Pos Y: -0.2478187 Hand Pos Z: 0.4410566 Head Pos X: -0.02863359 Head Pos Y: -0.006013662 Head Pos Z: -0.02138889 Head Rot X: 0.06781223 Head Rot Y: -0.05916558 Hand Rot Z: 0.02377006; Invisible Hand Error: 4.733 randomnum: 52
 End: 115446.649 Start:  115445.996 Theta: 2.042035 Ball Pos X: -0.2204478 Ball Pos Y: -0.2 Ball Pos Z: 0.432653 Hand Pos X: -0.2348665 Hand Pos Y: -0.2462937 Hand Pos Z: 0.4351105 Head Pos X: -0.02432746 Head Pos Y: -0.005207807 Head Pos Z: -0.02360046 Head Rot X: 0.06253404 Head Rot Y: -0.06730689 Hand Rot Z: 0.01948053; Invisible Hand Error: 4.276 randomnum: 14
 End: 115448.427 Start:  115447.844 Theta: 1.762783 Ball Pos X: -0.09265264 Ball Pos Y: -0.2 Ball Pos Z: 0.4766564 Hand Pos X: -0.08958765 Hand Pos Y: -0.1968506 Hand Pos Z: 0.4808155 Head Pos X: -0.01056957 Head Pos Y: -0.005343169 Head Pos Z: -0.01925886 Head Rot X: 0.06668086 Head Rot Y: -0.04826364 Hand Rot Z: -0.002152762; Visible Hand Error: 0.62 randomnum: 114
 End: 115450.232 Start:  115449.677 Theta: 1.850049 Ball Pos X: -0.1338434 Ball Pos Y: -0.2 Ball Pos Z: 0.4667674 Hand Pos X: -0.1701023 Hand Pos Y: -0.2525889 Hand Pos Z: 0.463263 Head Pos X: -0.009350716 Head Pos Y: -0.005499572 Head Pos Z: -0.02029967 Head Rot X: 0.0678108 Head Rot Y: -0.03322938 Hand Rot Z: -0.003675374; Invisible Hand Error: 6.045 randomnum: 18
 End: 115451.982 Start:  115451.482 Theta: 1.343904 Ball Pos X: 0.1092312 Ball Pos Y: -0.2 Ball Pos Z: 0.4731326 Hand Pos X: 0.1442291 Hand Pos Y: -0.1944881 Hand Pos Z: 0.4798699 Head Pos X: -0.0114466 Head Pos Y: -0.005920112 Head Pos Z: -0.01851296 Head Rot X: 0.07091726 Head Rot Y: -0.01987748 Hand Rot Z: 0.01245897; Visible Hand Error: 3.655 randomnum: 104
 End: 115453.635 Start:  115453.025 Theta: 1.815143 Ball Pos X: -0.117472 Ball Pos Y: -0.2 Ball Pos Z: 0.4711542 Hand Pos X: -0.1182479 Hand Pos Y: -0.2081478 Hand Pos Z: 0.4788451 Head Pos X: -0.009027123 Head Pos Y: -0.004545212 Head Pos Z: -0.01908863 Head Rot X: 0.05954201 Head Rot Y: -0.02560738 Hand Rot Z: 0.00862936; Visible Hand Error: 0.508 randomnum: 134
 End: 115455.343 Start:  115454.801 Theta: 1.37881 Ball Pos X: 0.0926526 Ball Pos Y: -0.2 Ball Pos Z: 0.4766564 Hand Pos X: 0.07794859 Hand Pos Y: -0.2351568 Hand Pos Z: 0.4838096 Head Pos X: -0.005206585 Head Pos Y: -0.005404055 Head Pos Z: -0.02135408 Head Rot X: 0.06622164 Head Rot Y: 0.001860655 Hand Rot Z: 0.0106619; Invisible Hand Error: 3.661 randomnum: 24
 End: 115457.052 Start:  115456.427 Theta: 1.989675 Ball Pos X: -0.1975023 Ball Pos Y: -0.2 Ball Pos Z: 0.4435975 Hand Pos X: -0.219347 Hand Pos Y: -0.2092751 Hand Pos Z: 0.438936 Head Pos X: -0.01366109 Head Pos Y: -0.005258918 Head Pos Z: -0.02199852 Head Rot X: 0.06255183 Head Rot Y: -0.03302751 Hand Rot Z: 0.004962232; Visible Hand Error: 2.459 randomnum: 120
 End: 115458.775 Start:  115458.260 Theta: 1.710423 Ball Pos X: -0.06757943 Ball Pos Y: -0.2 Ball Pos Z: 0.4808523 Hand Pos X: -0.06027401 Hand Pos Y: -0.2024822 Hand Pos Z: 0.4896618 Head Pos X: -0.004184247 Head Pos Y: -0.004891872 Head Pos Z: -0.02088225 Head Rot X: 0.0615372 Head Rot Y: -0.01404103 Hand Rot Z: 0.001513021; Visible Hand Error: 0.912 randomnum: 148
 End: 115500.676 Start:  115500.010 Theta: 1.762783 Ball Pos X: -0.09265264 Ball Pos Y: -0.2 Ball Pos Z: 0.4766564 Hand Pos X: -0.1104305 Hand Pos Y: -0.2408064 Hand Pos Z: 0.4761755 Head Pos X: -0.01182401 Head Pos Y: -0.004181772 Head Pos Z: -0.02059734 Head Rot X: 0.05954543 Head Rot Y: -0.01842142 Hand Rot Z: 0.003581735; Invisible Hand Error: 4.273 randomnum: 65
 End: 115502.579 Start:  115501.941 Theta: 1.937315 Ball Pos X: -0.1740156 Ball Pos Y: -0.2 Ball Pos Z: 0.453326 Hand Pos X: -0.1648912 Hand Pos Y: -0.2141637 Hand Pos Z: 0.4683195 Head Pos X: -0.01159024 Head Pos Y: -0.003539413 Head Pos Z: -0.01738012 Head Rot X: 0.05188118 Head Rot Y: -0.06520794 Hand Rot Z: 0.006126431; Visible Hand Error: 1.755 randomnum: 132
 End: 115504.510 Start:  115503.844 Theta: 2.042035 Ball Pos X: -0.2204478 Ball Pos Y: -0.2 Ball Pos Z: 0.432653 Hand Pos X: -0.2391099 Hand Pos Y: -0.2374874 Hand Pos Z: 0.4283781 Head Pos X: -0.008786678 Head Pos Y: -0.005036414 Head Pos Z: -0.01689386 Head Rot X: 0.06211235 Head Rot Y: -0.06081848 Hand Rot Z: -0.004224078; Invisible Hand Error: 3.973 randomnum: 58
 End: 115506.261 Start:  115505.760 Theta: 1.553343 Ball Pos X: 0.008474492 Ball Pos Y: -0.2 Ball Pos Z: 0.4855039 Hand Pos X: -0.008465797 Hand Pos Y: -0.2369633 Hand Pos Z: 0.5037331 Head Pos X: -0.004601002 Head Pos Y: -0.004195631 Head Pos Z: -0.02028513 Head Rot X: 0.05938592 Head Rot Y: -0.01663172 Hand Rot Z: -0.0001236093; Invisible Hand Error: 3.33 randomnum: 99
 End: 115507.956 Start:  115507.413 Theta: 1.797689 Ball Pos X: -0.1092313 Ball Pos Y: -0.2 Ball Pos Z: 0.4731326 Hand Pos X: -0.1183114 Hand Pos Y: -0.2030191 Hand Pos Z: 0.478021 Head Pos X: 0.0001214743 Head Pos Y: -0.004291654 Head Pos Z: -0.0178659 Head Rot X: 0.05735965 Head Rot Y: -0.01745084 Hand Rot Z: -0.006961941; Visible Hand Error: 0.834 randomnum: 111
 End: 115509.691 Start:  115509.121 Theta: 1.902409 Ball Pos X: -0.1580887 Ball Pos Y: -0.2 Ball Pos Z: 0.4591229 Hand Pos X: -0.166214 Hand Pos Y: -0.2156349 Hand Pos Z: 0.4663366 Head Pos X: -0.005828858 Head Pos Y: -0.005350769 Head Pos Z: -0.01693726 Head Rot X: 0.06196978 Head Rot Y: -0.03079325 Hand Rot Z: 0.001232074; Visible Hand Error: 1.283 randomnum: 136
 End: 115511.455 Start:  115510.872 Theta: 1.762783 Ball Pos X: -0.09265264 Ball Pos Y: -0.2 Ball Pos Z: 0.4766564 Hand Pos X: -0.09560159 Hand Pos Y: -0.1885971 Hand Pos Z: 0.486475 Head Pos X: -0.006001712 Head Pos Y: -0.005447 Head Pos Z: -0.01625884 Head Rot X: 0.06292712 Head Rot Y: -0.03337628 Hand Rot Z: 0.003618594; Visible Hand Error: 1.563 randomnum: 149
 End: 115513.274 Start:  115512.649 Theta: 1.989675 Ball Pos X: -0.1975023 Ball Pos Y: -0.2 Ball Pos Z: 0.4435975 Hand Pos X: -0.2247446 Hand Pos Y: -0.251871 Hand Pos Z: 0.4397053 Head Pos X: -0.02310652 Head Pos Y: -0.006130993 Head Pos Z: -0.01493979 Head Rot X: 0.06979571 Head Rot Y: -0.05312602 Hand Rot Z: 0.01537157; Invisible Hand Error: 5.413 randomnum: 38
 End: 115515.079 Start:  115514.524 Theta: 1.361357 Ball Pos X: 0.1009573 Ball Pos Y: -0.2 Ball Pos Z: 0.4749669 Hand Pos X: 0.1128579 Hand Pos Y: -0.2272936 Hand Pos Z: 0.4769683 Head Pos X: -0.006851614 Head Pos Y: -0.005007744 Head Pos Z: -0.01657999 Head Rot X: 0.06446575 Head Rot Y: -0.002364823 Hand Rot Z: 0.009647802; Invisible Hand Error: 2.768 randomnum: 32
 End: 115516.747 Start:  115516.205 Theta: 1.53589 Ball Pos X: 0.01694642 Ball Pos Y: -0.2 Ball Pos Z: 0.4852821 Hand Pos X: 0.00828743 Hand Pos Y: -0.1859992 Hand Pos Z: 0.4909503 Head Pos X: 0.004686356 Head Pos Y: -0.0045591 Head Pos Z: -0.01807868 Head Rot X: 0.05738063 Head Rot Y: 0.0156326 Hand Rot Z: -0.01005483; Visible Hand Error: 1.9 randomnum: 146
 End: 115518.511 Start:  115517.941 Theta: 1.605703 Ball Pos X: -0.01694646 Ball Pos Y: -0.2 Ball Pos Z: 0.4852821 Hand Pos X: -0.0005038083 Hand Pos Y: -0.1954691 Hand Pos Z: 0.4887907 Head Pos X: 0.001251101 Head Pos Y: -0.005217552 Head Pos Z: -0.01867306 Head Rot X: 0.06047595 Head Rot Y: -0.00139532 Hand Rot Z: -0.002350147; Visible Hand Error: 1.893 randomnum: 126
 End: 115520.247 Start:  115519.733 Theta: 1.186824 Ball Pos X: 0.1819006 Ball Pos Y: -0.2 Ball Pos Z: 0.45022 Hand Pos X: 0.1954018 Hand Pos Y: -0.1947176 Hand Pos Z: 0.4553321 Head Pos X: 0.002791048 Head Pos Y: -0.006898493 Head Pos Z: -0.01552403 Head Rot X: 0.07271401 Head Rot Y: 0.01957281 Hand Rot Z: 5.416965E-05; Visible Hand Error: 1.471 randomnum: 117
 End: 115521.830 Start:  115521.372 Theta: 1.32645 Ball Pos X: 0.1174719 Ball Pos Y: -0.2 Ball Pos Z: 0.4711542 Hand Pos X: 0.1145346 Hand Pos Y: -0.1972427 Hand Pos Z: 0.4769625 Head Pos X: 0.002391458 Head Pos Y: -0.005641162 Head Pos Z: -0.01791048 Head Rot X: 0.06453086 Head Rot Y: 0.01653939 Hand Rot Z: 0.001655836; Visible Hand Error: 0.665 randomnum: 151
 End: 115523.385 Start:  115522.941 Theta: 1.32645 Ball Pos X: 0.1174719 Ball Pos Y: -0.2 Ball Pos Z: 0.4711542 Hand Pos X: 0.119488 Hand Pos Y: -0.1973834 Hand Pos Z: 0.4834053 Head Pos X: 0.003681182 Head Pos Y: -0.005135328 Head Pos Z: -0.01835334 Head Rot X: 0.06153223 Head Rot Y: 0.02171495 Hand Rot Z: 6.874862E-05; Visible Hand Error: 0.771 randomnum: 191
 End: 115524.996 Start:  115524.525 Theta: 1.047198 Ball Pos X: 0.2427889 Ball Pos Y: -0.2 Ball Pos Z: 0.4205228 Hand Pos X: 0.2302395 Hand Pos Y: -0.1862577 Hand Pos Z: 0.4344875 Head Pos X: 0.003991843 Head Pos Y: -0.004915357 Head Pos Z: -0.01592171 Head Rot X: 0.06131523 Head Rot Y: 0.03121501 Hand Rot Z: 0.001796943; Visible Hand Error: 2.536 randomnum: 174
 End: 115527.246 Start:  115526.677 Theta: 1.204277 Ball Pos X: 0.1740155 Ball Pos Y: -0.2 Ball Pos Z: 0.453326 Hand Pos X: 0.1425117 Hand Pos Y: -0.1953853 Hand Pos Z: 0.4778876 Head Pos X: 0.01082957 Head Pos Y: -0.005299807 Head Pos Z: -0.01637042 Head Rot X: 0.06132814 Head Rot Y: 0.0346345 Hand Rot Z: -0.01064611; Invisible Hand Error: 4.196 randomnum: 97
 End: 115528.996 Start:  115528.386 Theta: 1.745329 Ball Pos X: -0.08431972 Ball Pos Y: -0.2 Ball Pos Z: 0.4782009 Hand Pos X: -0.08648676 Hand Pos Y: -0.2028226 Hand Pos Z: 0.4799683 Head Pos X: 0.004265666 Head Pos Y: -0.006351471 Head Pos Z: -0.01687646 Head Rot X: 0.06590162 Head Rot Y: 0.003059786 Hand Rot Z: -0.008884812; Visible Hand Error: 0.278 randomnum: 133
 End: 115530.775 Start:  115530.121 Theta: 2.024582 Ball Pos X: -0.2128633 Ball Pos Y: -0.2 Ball Pos Z: 0.4364345 Hand Pos X: -0.2152817 Hand Pos Y: -0.2162481 Hand Pos Z: 0.445745 Head Pos X: -0.00884819 Head Pos Y: -0.006040394 Head Pos Z: -0.01635981 Head Rot X: 0.06414684 Head Rot Y: -0.05892722 Hand Rot Z: 0.006327099; Visible Hand Error: 1.229 randomnum: 155
 End: 115532.441 Start:  115531.969 Theta: 1.64061 Ball Pos X: -0.0338722 Ball Pos Y: -0.2 Ball Pos Z: 0.4843951 Hand Pos X: -0.03587967 Hand Pos Y: -0.2378359 Hand Pos Z: 0.4975131 Head Pos X: -0.0008071065 Head Pos Y: -0.005100548 Head Pos Z: -0.01650655 Head Rot X: 0.06084111 Head Rot Y: -0.0250516 Hand Rot Z: -0.001202148; Invisible Hand Error: 3.109 randomnum: 60
 End: 115534.136 Start:  115533.664 Theta: 1.396263 Ball Pos X: 0.08431968 Ball Pos Y: -0.2 Ball Pos Z: 0.4782009 Hand Pos X: 0.104628 Hand Pos Y: -0.2058958 Hand Pos Z: 0.47853 Head Pos X: 0.001919269 Head Pos Y: -0.005999625 Head Pos Z: -0.01507771 Head Rot X: 0.06642845 Head Rot Y: -0.0133047 Hand Rot Z: 0.001658692; Visible Hand Error: 2.194 randomnum: 143
 End: 115535.733 Start:  115535.275 Theta: 1.518436 Ball Pos X: 0.02541319 Ball Pos Y: -0.2 Ball Pos Z: 0.4849124 Hand Pos X: 0.02204883 Hand Pos Y: -0.1992896 Hand Pos Z: 0.4958935 Head Pos X: 0.002155007 Head Pos Y: -0.00626272 Head Pos Z: -0.01393425 Head Rot X: 0.0648826 Head Rot Y: -0.009661712 Hand Rot Z: 0.003229096; Visible Hand Error: 0.662 randomnum: 139
 End: 115537.608 Start:  115536.996 Theta: 1.832596 Ball Pos X: -0.1256769 Ball Pos Y: -0.2 Ball Pos Z: 0.4690322 Hand Pos X: -0.167452 Hand Pos Y: -0.2302918 Hand Pos Z: 0.4640628 Head Pos X: -0.0095945 Head Pos Y: -0.005860031 Head Pos Z: -0.01113522 Head Rot X: 0.06269886 Head Rot Y: -0.03199059 Hand Rot Z: 0.01074947; Invisible Hand Error: 5.157 randomnum: 75
 End: 115539.316 Start:  115538.817 Theta: 1.780236 Ball Pos X: -0.1009573 Ball Pos Y: -0.2 Ball Pos Z: 0.4749668 Hand Pos X: -0.1036955 Hand Pos Y: -0.1902127 Hand Pos Z: 0.4827983 Head Pos X: -0.004999936 Head Pos Y: -0.005352616 Head Pos Z: -0.01547456 Head Rot X: 0.06068633 Head Rot Y: -0.03118968 Hand Rot Z: 0.01048639; Visible Hand Error: 1.324 randomnum: 167
 End: 115540.969 Start:  115540.525 Theta: 1.58825 Ball Pos X: -0.008474533 Ball Pos Y: -0.2 Ball Pos Z: 0.4855039 Hand Pos X: 0.00504598 Hand Pos Y: -0.2037851 Hand Pos Z: 0.491366 Head Pos X: -0.008772195 Head Pos Y: -0.005182952 Head Pos Z: -0.01631689 Head Rot X: 0.06066367 Head Rot Y: -0.02980476 Hand Rot Z: 0.01589149; Visible Hand Error: 1.474 randomnum: 157
 End: 115542.691 Start:  115542.136 Theta: 1.832596 Ball Pos X: -0.1256769 Ball Pos Y: -0.2 Ball Pos Z: 0.4690322 Hand Pos X: -0.1479651 Hand Pos Y: -0.2009712 Hand Pos Z: 0.4713508 Head Pos X: -0.00813198 Head Pos Y: -0.005666226 Head Pos Z: -0.01600826 Head Rot X: 0.06388693 Head Rot Y: -0.02888352 Hand Rot Z: 0.007693345; Visible Hand Error: 2.261 randomnum: 118
 End: 115544.427 Start:  115543.941 Theta: 1.919862 Ball Pos X: -0.1660775 Ball Pos Y: -0.2 Ball Pos Z: 0.4562939 Hand Pos X: -0.19175 Hand Pos Y: -0.2456783 Hand Pos Z: 0.4478845 Head Pos X: -0.01466244 Head Pos Y: -0.00625211 Head Pos Z: -0.0154742 Head Rot X: 0.0647602 Head Rot Y: -0.05147902 Hand Rot Z: 0.01662287; Invisible Hand Error: 5.242 randomnum: 90
 End: 115546.121 Start:  115545.664 Theta: 1.884956 Ball Pos X: -0.1500518 Ball Pos Y: -0.2 Ball Pos Z: 0.461812 Hand Pos X: -0.1715523 Hand Pos Y: -0.2029586 Hand Pos Z: 0.4561472 Head Pos X: -0.01380277 Head Pos Y: -0.006331205 Head Pos Z: -0.01536334 Head Rot X: 0.06913175 Head Rot Y: -0.05256589 Hand Rot Z: 0.007183375; Visible Hand Error: 2.422 randomnum: 173
 End: 115547.983 Start:  115547.345 Theta: 2.059489 Ball Pos X: -0.227965 Ball Pos Y: -0.2 Ball Pos Z: 0.4287398 Hand Pos X: -0.2352231 Hand Pos Y: -0.2280594 Hand Pos Z: 0.4304819 Head Pos X: -0.02400863 Head Pos Y: -0.008071125 Head Pos Z: -0.01011539 Head Rot X: 0.07505731 Head Rot Y: -0.06731201 Hand Rot Z: 0.0143413; Invisible Hand Error: 2.617 randomnum: 31
 End: 115549.885 Start:  115549.316 Theta: 1.832596 Ball Pos X: -0.1256769 Ball Pos Y: -0.2 Ball Pos Z: 0.4690322 Hand Pos X: -0.1366049 Hand Pos Y: -0.2563985 Hand Pos Z: 0.4745584 Head Pos X: -0.01972592 Head Pos Y: -0.006242245 Head Pos Z: -0.01433718 Head Rot X: 0.06577718 Head Rot Y: -0.07545449 Hand Rot Z: 0.01537056; Invisible Hand Error: 5.143 randomnum: 29
 End: 115551.775 Start:  115551.233 Theta: 1.745329 Ball Pos X: -0.08431972 Ball Pos Y: -0.2 Ball Pos Z: 0.4782009 Hand Pos X: -0.100762 Hand Pos Y: -0.2485751 Hand Pos Z: 0.4782284 Head Pos X: -0.01889443 Head Pos Y: -0.005177796 Head Pos Z: -0.01541054 Head Rot X: 0.06090575 Head Rot Y: -0.06621115 Hand Rot Z: 0.01270988; Invisible Hand Error: 4.887 randomnum: 66
 End: 115553.469 Start:  115552.955 Theta: 1.605703 Ball Pos X: -0.01694646 Ball Pos Y: -0.2 Ball Pos Z: 0.4852821 Hand Pos X: -0.01328021 Hand Pos Y: -0.1888367 Hand Pos Z: 0.4892951 Head Pos X: -0.01802367 Head Pos Y: -0.00622046 Head Pos Z: -0.01562715 Head Rot X: 0.06417731 Head Rot Y: -0.05850799 Hand Rot Z: 0.01779245; Visible Hand Error: 1.355 randomnum: 115
 End: 115555.344 Start:  115554.677 Theta: 1.134464 Ball Pos X: 0.2052141 Ball Pos Y: -0.2 Ball Pos Z: 0.440083 Hand Pos X: 0.2263707 Hand Pos Y: -0.2034977 Hand Pos Z: 0.4356825 Head Pos X: -0.0001606345 Head Pos Y: -0.008344918 Head Pos Z: -0.01049292 Head Rot X: 0.07891885 Head Rot Y: 0.03277019 Hand Rot Z: 0.009673499; Visible Hand Error: 2.273 randomnum: 162
 End: 115557.038 Start:  115556.483 Theta: 1.204277 Ball Pos X: 0.1740155 Ball Pos Y: -0.2 Ball Pos Z: 0.453326 Hand Pos X: 0.1517742 Hand Pos Y: -0.2500527 Hand Pos Z: 0.460591 Head Pos X: 0.005523087 Head Pos Y: -0.005385458 Head Pos Z: -0.009628534 Head Rot X: 0.06151741 Head Rot Y: 0.04306005 Hand Rot Z: 0.0020996; Invisible Hand Error: 5.495 randomnum: 84
 End: 115558.899 Start:  115558.150 Theta: 1.919862 Ball Pos X: -0.1660775 Ball Pos Y: -0.2 Ball Pos Z: 0.4562939 Hand Pos X: -0.1863416 Hand Pos Y: -0.2113856 Hand Pos Z: 0.4528483 Head Pos X: -0.006125449 Head Pos Y: -0.006084979 Head Pos Z: -0.0131222 Head Rot X: 0.06533303 Head Rot Y: -0.01851575 Hand Rot Z: -0.005239786; Visible Hand Error: 2.384 randomnum: 119
 End: 115600.497 Start:  115600.012 Theta: 1.22173 Ball Pos X: 0.1660774 Ball Pos Y: -0.2 Ball Pos Z: 0.4562939 Hand Pos X: 0.1271776 Hand Pos Y: -0.1883424 Hand Pos Z: 0.4704994 Head Pos X: -0.008864046 Head Pos Y: -0.006131768 Head Pos Z: -0.011127 Head Rot X: 0.06565906 Head Rot Y: -0.01014648 Hand Rot Z: 0.01051167; Visible Hand Error: 4.698 randomnum: 166
 End: 115602.331 Start:  115601.609 Theta: 2.042035 Ball Pos X: -0.2204478 Ball Pos Y: -0.2 Ball Pos Z: 0.432653 Hand Pos X: -0.2365048 Hand Pos Y: -0.1918274 Hand Pos Z: 0.4286401 Head Pos X: -0.02064139 Head Pos Y: -0.005994141 Head Pos Z: -0.009970069 Head Rot X: 0.06767452 Head Rot Y: -0.04862058 Hand Rot Z: -0.003425877; Visible Hand Error: 2.012 randomnum: 140
 End: 115604.121 Start:  115603.511 Theta: 1.658063 Ball Pos X: -0.04232091 Ball Pos Y: -0.2 Ball Pos Z: 0.4837301 Hand Pos X: -0.09086508 Hand Pos Y: -0.2290408 Hand Pos Z: 0.4830673 Head Pos X: -0.008396804 Head Pos Y: -0.00616318 Head Pos Z: -0.0101676 Head Rot X: 0.06786346 Head Rot Y: -0.009426839 Hand Rot Z: 0.001709231; Invisible Hand Error: 5.791 randomnum: 44
 End: 115605.733 Start:  115605.233 Theta: 1.553343 Ball Pos X: 0.008474492 Ball Pos Y: -0.2 Ball Pos Z: 0.4855039 Hand Pos X: 0.007838383 Hand Pos Y: -0.1949084 Hand Pos Z: 0.492908 Head Pos X: -0.009983182 Head Pos Y: -0.006188482 Head Pos Z: -0.007592678 Head Rot X: 0.06651459 Head Rot Y: -0.01419722 Hand Rot Z: 0.01033983; Visible Hand Error: 0.817 randomnum: 116
 End: 115608.969 Start:  115606.802 Theta: 1.919862 Ball Pos X: -0.1660775 Ball Pos Y: -0.2 Ball Pos Z: 0.4562939 Hand Pos X: -0.1718437 Hand Pos Y: -0.1998574 Hand Pos Z: 0.4548981 Head Pos X: -0.02608263 Head Pos Y: -0.006859541 Head Pos Z: -0.006949306 Head Rot X: 0.06637473 Head Rot Y: -0.05412515 Hand Rot Z: 0.02558115; Invisible Hand Error: 0.644 randomnum: 13
 End: 115611.122 Start:  115610.483 Theta: 1.762783 Ball Pos X: -0.09265264 Ball Pos Y: -0.2 Ball Pos Z: 0.4766564 Hand Pos X: -0.09584814 Hand Pos Y: -0.2059808 Hand Pos Z: 0.4828657 Head Pos X: -0.004170059 Head Pos Y: -0.005667329 Head Pos Z: -0.007719636 Head Rot X: 0.06375258 Head Rot Y: -0.02660448 Hand Rot Z: -0.009901609; Visible Hand Error: 0.381 randomnum: 170
 End: 115612.830 Start:  115612.303 Theta: 1.343904 Ball Pos X: 0.1092312 Ball Pos Y: -0.2 Ball Pos Z: 0.4731326 Hand Pos X: 0.08824637 Hand Pos Y: -0.23098 Hand Pos Z: 0.4777997 Head Pos X: -0.0002088547 Head Pos Y: -0.006384015 Head Pos Z: -0.009673476 Head Rot X: 0.06562371 Head Rot Y: 0.001751727 Hand Rot Z: -0.001882985; Invisible Hand Error: 3.823 randomnum: 89
 End: 115614.595 Start:  115613.955 Theta: 1.884956 Ball Pos X: -0.1500518 Ball Pos Y: -0.2 Ball Pos Z: 0.461812 Hand Pos X: -0.1659546 Hand Pos Y: -0.2369961 Hand Pos Z: 0.4649524 Head Pos X: 0.000488162 Head Pos Y: -0.005595416 Head Pos Z: -0.008357525 Head Rot X: 0.06021054 Head Rot Y: -0.0166603 Hand Rot Z: -0.007995982; Invisible Hand Error: 3.587 randomnum: 96
 End: 115616.331 Start:  115615.817 Theta: 1.32645 Ball Pos X: 0.1174719 Ball Pos Y: -0.2 Ball Pos Z: 0.4711542 Hand Pos X: 0.1250288 Hand Pos Y: -0.2031372 Hand Pos Z: 0.4797161 Head Pos X: 0.0007187128 Head Pos Y: -0.003244907 Head Pos Z: -0.008146644 Head Rot X: 0.05005324 Head Rot Y: 0.009609073 Hand Rot Z: 0.003297251; Visible Hand Error: 0.572 randomnum: 184
 End: 115617.914 Start:  115617.316 Theta: 1.605703 Ball Pos X: -0.01694646 Ball Pos Y: -0.2 Ball Pos Z: 0.4852821 Hand Pos X: -0.03421178 Hand Pos Y: -0.2109829 Hand Pos Z: 0.4910829 Head Pos X: -0.001444936 Head Pos Y: -0.004518986 Head Pos Z: -0.00717926 Head Rot X: 0.05566269 Head Rot Y: -0.001844949 Hand Rot Z: -0.0008111235; Visible Hand Error: 2.003 randomnum: 113
 End: 115619.331 Start:  115618.914 Theta: 1.361357 Ball Pos X: 0.1009573 Ball Pos Y: -0.2 Ball Pos Z: 0.4749669 Hand Pos X: 0.09881338 Hand Pos Y: -0.2030344 Hand Pos Z: 0.4807168 Head Pos X: -0.001817584 Head Pos Y: -0.006730735 Head Pos Z: -0.004711986 Head Rot X: 0.0671317 Head Rot Y: 0.0009935537 Hand Rot Z: 0.005586953; Visible Hand Error: 0.367 randomnum: 171
 End: 115621.080 Start:  115620.358 Theta: 1.937315 Ball Pos X: -0.1740156 Ball Pos Y: -0.2 Ball Pos Z: 0.453326 Hand Pos X: -0.1975121 Hand Pos Y: -0.2418558 Hand Pos Z: 0.4418054 Head Pos X: -0.009156346 Head Pos Y: -0.005030453 Head Pos Z: -0.006455779 Head Rot X: 0.06029202 Head Rot Y: -0.02247906 Hand Rot Z: -5.273893E-05; Invisible Hand Error: 5.026 randomnum: 98
 End: 115622.830 Start:  115622.206 Theta: 1.745329 Ball Pos X: -0.08431972 Ball Pos Y: -0.2 Ball Pos Z: 0.4782009 Hand Pos X: -0.1185203 Hand Pos Y: -0.2408118 Hand Pos Z: 0.4699635 Head Pos X: -0.005537988 Head Pos Y: -0.004918218 Head Pos Z: -0.007560372 Head Rot X: 0.05795991 Head Rot Y: -0.01526895 Hand Rot Z: 0.002085555; Invisible Hand Error: 5.53 randomnum: 2
 End: 115624.525 Start:  115623.941 Theta: 1.27409 Ball Pos X: 0.1419692 Ball Pos Y: -0.2 Ball Pos Z: 0.4643604 Hand Pos X: 0.09127893 Hand Pos Y: -0.2273114 Hand Pos Z: 0.4765514 Head Pos X: -0.002397776 Head Pos Y: -0.004479736 Head Pos Z: -0.008525848 Head Rot X: 0.0560719 Head Rot Y: 0.00440778 Hand Rot Z: 0.007467599; Invisible Hand Error: 6.255 randomnum: 73
 End: 115626.248 Start:  115625.580 Theta: 1.64061 Ball Pos X: -0.0338722 Ball Pos Y: -0.2 Ball Pos Z: 0.4843951 Hand Pos X: -0.03861431 Hand Pos Y: -0.2173759 Hand Pos Z: 0.4923003 Head Pos X: 0.00547862 Head Pos Y: -0.00479424 Head Pos Z: -0.009418249 Head Rot X: 0.05530844 Head Rot Y: 0.01027704 Hand Rot Z: -0.01134844; Visible Hand Error: 1.444 randomnum: 160
 End: 115627.789 Start:  115627.275 Theta: 1.291544 Ball Pos X: 0.1338434 Ball Pos Y: -0.2 Ball Pos Z: 0.4667674 Hand Pos X: 0.1185661 Hand Pos Y: -0.2340917 Hand Pos Z: 0.4761257 Head Pos X: 0.001410961 Head Pos Y: -0.003765434 Head Pos Z: -0.01084399 Head Rot X: 0.05525522 Head Rot Y: 0.01971601 Hand Rot Z: 0.005697026; Invisible Hand Error: 3.623 randomnum: 27
 End: 115629.428 Start:  115628.872 Theta: 1.500983 Ball Pos X: 0.03387216 Ball Pos Y: -0.2 Ball Pos Z: 0.4843951 Hand Pos X: 0.02281758 Hand Pos Y: -0.229615 Hand Pos Z: 0.4841392 Head Pos X: 0.004320621 Head Pos Y: -0.003634632 Head Pos Z: -0.0104562 Head Rot X: 0.05017861 Head Rot Y: 0.01585013 Hand Rot Z: -0.004666402; Invisible Hand Error: 3.193 randomnum: 68
 End: 115630.956 Start:  115630.456 Theta: 1.291544 Ball Pos X: 0.1338434 Ball Pos Y: -0.2 Ball Pos Z: 0.4667674 Hand Pos X: 0.1231803 Hand Pos Y: -0.1913851 Hand Pos Z: 0.475846 Head Pos X: 0.004680752 Head Pos Y: -0.005086362 Head Pos Z: -0.01009846 Head Rot X: 0.05802715 Head Rot Y: 0.01758341 Hand Rot Z: -0.002129721; Visible Hand Error: 1.772 randomnum: 194
 End: 115632.609 Start:  115632.039 Theta: 1.53589 Ball Pos X: 0.01694642 Ball Pos Y: -0.2 Ball Pos Z: 0.4852821 Hand Pos X: -0.01856795 Hand Pos Y: -0.259287 Hand Pos Z: 0.4857867 Head Pos X: 0.002638937 Head Pos Y: -0.004299104 Head Pos Z: -0.008815169 Head Rot X: 0.05240028 Head Rot Y: 0.005772978 Hand Rot Z: -0.00111126; Invisible Hand Error: 6.833 randomnum: 76
 End: 115634.122 Start:  115633.622 Theta: 1.186824 Ball Pos X: 0.1819006 Ball Pos Y: -0.2 Ball Pos Z: 0.45022 Hand Pos X: 0.1561194 Hand Pos Y: -0.1953796 Hand Pos Z: 0.4610061 Head Pos X: 0.003630518 Head Pos Y: -0.004818439 Head Pos Z: -0.01030743 Head Rot X: 0.05700063 Head Rot Y: 0.01884682 Hand Rot Z: 0.003416428; Invisible Hand Error: 3.092 randomnum: 70
 End: 115635.650 Start:  115635.122 Theta: 1.43117 Ball Pos X: 0.06757938 Ball Pos Y: -0.2 Ball Pos Z: 0.4808523 Hand Pos X: 0.06655926 Hand Pos Y: -0.1937761 Hand Pos Z: 0.4889109 Head Pos X: 0.002237438 Head Pos Y: -0.002358317 Head Pos Z: -0.01458359 Head Rot X: 0.04235238 Head Rot Y: 0.01966487 Hand Rot Z: -0.001691422; Visible Hand Error: 0.973 randomnum: 198
 End: 115637.275 Start:  115636.623 Theta: 1.58825 Ball Pos X: -0.008474533 Ball Pos Y: -0.2 Ball Pos Z: 0.4855039 Hand Pos X: -0.004105628 Hand Pos Y: -0.2038126 Hand Pos Z: 0.4904134 Head Pos X: 0.00999403 Head Pos Y: -0.004371583 Head Pos Z: -0.007873178 Head Rot X: 0.05131567 Head Rot Y: 0.01621658 Hand Rot Z: -0.008217969; Visible Hand Error: 0.514 randomnum: 165
 End: 115638.969 Start:  115638.289 Theta: 1.989675 Ball Pos X: -0.1975023 Ball Pos Y: -0.2 Ball Pos Z: 0.4435975 Hand Pos X: -0.2041133 Hand Pos Y: -0.2469701 Hand Pos Z: 0.4418926 Head Pos X: -0.006514013 Head Pos Y: -0.003373832 Head Pos Z: -0.008757591 Head Rot X: 0.04842305 Head Rot Y: -0.02120548 Hand Rot Z: 0.00619021; Invisible Hand Error: 4.574 randomnum: 15
 End: 115640.719 Start:  115640.151 Theta: 1.850049 Ball Pos X: -0.1338434 Ball Pos Y: -0.2 Ball Pos Z: 0.4667674 Hand Pos X: -0.1275536 Hand Pos Y: -0.2077642 Hand Pos Z: 0.4791777 Head Pos X: -0.00166446 Head Pos Y: -0.002680898 Head Pos Z: -0.01116276 Head Rot X: 0.04513025 Head Rot Y: -0.01468121 Hand Rot Z: 0.001541734; Visible Hand Error: 1.068 randomnum: 135
 End: 115642.303 Start:  115641.761 Theta: 1.082104 Ball Pos X: 0.227965 Ball Pos Y: -0.2 Ball Pos Z: 0.4287398 Hand Pos X: 0.1993588 Hand Pos Y: -0.1994465 Hand Pos Z: 0.45032 Head Pos X: 0.003820419 Head Pos Y: -0.00399363 Head Pos Z: -0.008973718 Head Rot X: 0.05602302 Head Rot Y: 0.06144148 Hand Rot Z: 0.005513706; Invisible Hand Error: 3.83 randomnum: 16
 End: 115643.831 Start:  115643.289 Theta: 1.500983 Ball Pos X: 0.03387216 Ball Pos Y: -0.2 Ball Pos Z: 0.4843951 Hand Pos X: 0.02366964 Hand Pos Y: -0.1894003 Hand Pos Z: 0.4908922 Head Pos X: 0.002863646 Head Pos Y: -0.003701806 Head Pos Z: -0.01255941 Head Rot X: 0.05039405 Head Rot Y: 0.02724367 Hand Rot Z: -0.0001660846; Visible Hand Error: 1.744 randomnum: 107
 End: 115645.609 Start:  115644.970 Theta: 1.867502 Ball Pos X: -0.1419692 Ball Pos Y: -0.2 Ball Pos Z: 0.4643604 Hand Pos X: -0.1581914 Hand Pos Y: -0.2171859 Hand Pos Z: 0.468254 Head Pos X: -0.006139399 Head Pos Y: -0.003752857 Head Pos Z: -0.01302409 Head Rot X: 0.05034449 Head Rot Y: -0.0143722 Hand Rot Z: 0.002786959; Visible Hand Error: 2.034 randomnum: 193
 End: 115647.275 Start:  115646.678 Theta: 1.919862 Ball Pos X: -0.1660775 Ball Pos Y: -0.2 Ball Pos Z: 0.4562939 Hand Pos X: -0.1548736 Hand Pos Y: -0.22669 Hand Pos Z: 0.47104 Head Pos X: -0.005675136 Head Pos Y: -0.004911333 Head Pos Z: -0.009818792 Head Rot X: 0.05757152 Head Rot Y: -0.02460316 Hand Rot Z: 0.002164355; Visible Hand Error: 2.737 randomnum: 138
 End: 115649.012 Start:  115648.442 Theta: 1.37881 Ball Pos X: 0.0926526 Ball Pos Y: -0.2 Ball Pos Z: 0.4766564 Hand Pos X: 0.0999454 Hand Pos Y: -0.2035621 Hand Pos Z: 0.484301 Head Pos X: -0.003047408 Head Pos Y: -0.005444199 Head Pos Z: -0.01171875 Head Rot X: 0.06233706 Head Rot Y: 0.008921568 Hand Rot Z: 0.005496484; Visible Hand Error: 0.611 randomnum: 195
 End: 115650.678 Start:  115650.053 Theta: 1.815143 Ball Pos X: -0.117472 Ball Pos Y: -0.2 Ball Pos Z: 0.4711542 Hand Pos X: -0.1533476 Hand Pos Y: -0.2550236 Hand Pos Z: 0.4758132 Head Pos X: -0.009882569 Head Pos Y: -0.006097645 Head Pos Z: -0.008362889 Head Rot X: 0.0671078 Head Rot Y: -0.01355898 Hand Rot Z: 0.001190173; Invisible Hand Error: 5.818 randomnum: 4
 End: 115652.373 Start:  115651.734 Theta: 1.867502 Ball Pos X: -0.1419692 Ball Pos Y: -0.2 Ball Pos Z: 0.4643604 Hand Pos X: -0.140994 Hand Pos Y: -0.2102822 Hand Pos Z: 0.4711927 Head Pos X: 0.003762244 Head Pos Y: -0.003744245 Head Pos Z: -0.01712632 Head Rot X: 0.05125614 Head Rot Y: -0.004292057 Hand Rot Z: -0.02067007; Visible Hand Error: 0.825 randomnum: 182
 End: 115654.136 Start:  115653.456 Theta: 2.007129 Ball Pos X: -0.2052141 Ball Pos Y: -0.2 Ball Pos Z: 0.440083 Hand Pos X: -0.2191479 Hand Pos Y: -0.2284553 Hand Pos Z: 0.4390438 Head Pos X: -0.01744545 Head Pos Y: -0.003898501 Head Pos Z: -0.01485741 Head Rot X: 0.05519127 Head Rot Y: -0.05775027 Hand Rot Z: 0.01043988; Invisible Hand Error: 2.934 randomnum: 53
 End: 115655.692 Start:  115655.206 Theta: 1.396263 Ball Pos X: 0.08431968 Ball Pos Y: -0.2 Ball Pos Z: 0.4782009 Hand Pos X: 0.07266661 Hand Pos Y: -0.2411667 Hand Pos Z: 0.4930877 Head Pos X: -0.01037216 Head Pos Y: -0.005378187 Head Pos Z: -0.01736116 Head Rot X: 0.06836028 Head Rot Y: 0.002492875 Hand Rot Z: 0.001094248; Invisible Hand Error: 3.738 randomnum: 41
 End: 115657.233 Start:  115656.748 Theta: 1.308997 Ball Pos X: 0.1256768 Ball Pos Y: -0.2 Ball Pos Z: 0.4690322 Hand Pos X: 0.09568168 Hand Pos Y: -0.2247939 Hand Pos Z: 0.4836197 Head Pos X: -0.008776604 Head Pos Y: -0.003990859 Head Pos Z: -0.02047014 Head Rot X: 0.05880812 Head Rot Y: 0.04093328 Hand Rot Z: 0.002818243; Invisible Hand Error: 4.09 randomnum: 80
 End: 115658.776 Start:  115658.234 Theta: 1.291544 Ball Pos X: 0.1338434 Ball Pos Y: -0.2 Ball Pos Z: 0.4667674 Hand Pos X: 0.1542729 Hand Pos Y: -0.19683 Hand Pos Z: 0.4616085 Head Pos X: 0.0006833076 Head Pos Y: -0.004829437 Head Pos Z: -0.01676619 Head Rot X: 0.06212852 Head Rot Y: 0.04713398 Hand Rot Z: -0.0034428; Visible Hand Error: 2.325 randomnum: 109
 End: 115700.248 Start:  115659.734 Theta: 1.22173 Ball Pos X: 0.1660774 Ball Pos Y: -0.2 Ball Pos Z: 0.4562939 Hand Pos X: 0.1694235 Hand Pos Y: -0.1778534 Hand Pos Z: 0.4556023 Head Pos X: 0.001196921 Head Pos Y: -0.004159391 Head Pos Z: -0.01758528 Head Rot X: 0.06125421 Head Rot Y: 0.05747543 Hand Rot Z: -0.001865735; Visible Hand Error: 2.319 randomnum: 189
 End: 115701.831 Start:  115701.206 Theta: 1.797689 Ball Pos X: -0.1092313 Ball Pos Y: -0.2 Ball Pos Z: 0.4731326 Hand Pos X: -0.09717967 Hand Pos Y: -0.2300065 Hand Pos Z: 0.4854864 Head Pos X: 0.001397848 Head Pos Y: -0.005574137 Head Pos Z: -0.0153898 Head Rot X: 0.06679629 Head Rot Y: -0.01078511 Hand Rot Z: -0.009809689; Visible Hand Error: 2.963 randomnum: 123
 End: 115703.414 Start:  115702.900 Theta: 1.692969 Ball Pos X: -0.05917709 Ball Pos Y: -0.2 Ball Pos Z: 0.4819584 Hand Pos X: -0.08098317 Hand Pos Y: -0.2366771 Hand Pos Z: 0.478372 Head Pos X: -0.004621862 Head Pos Y: -0.004120827 Head Pos Z: -0.01696885 Head Rot X: 0.05786056 Head Rot Y: -0.01846592 Hand Rot Z: -0.002087374; Invisible Hand Error: 4.33 randomnum: 40
 End: 115705.053 Start:  115704.429 Theta: 1.815143 Ball Pos X: -0.117472 Ball Pos Y: -0.2 Ball Pos Z: 0.4711542 Hand Pos X: -0.1157724 Hand Pos Y: -0.2078032 Hand Pos Z: 0.471723 Head Pos X: -0.009114147 Head Pos Y: -0.003222674 Head Pos Z: -0.01462436 Head Rot X: 0.05578151 Head Rot Y: -0.02670641 Hand Rot Z: -0.005191817; Visible Hand Error: 0.801 randomnum: 154
 End: 115707.595 Start:  115706.206 Theta: 1.047198 Ball Pos X: 0.2427889 Ball Pos Y: -0.2 Ball Pos Z: 0.4205228 Hand Pos X: 0.2362006 Hand Pos Y: -0.1819314 Hand Pos Z: 0.4392688 Head Pos X: 0.02408481 Head Pos Y: -0.007423043 Head Pos Z: -0.01082277 Head Rot X: 0.07372595 Head Rot Y: 0.1337987 Hand Rot Z: -0.01922075; Invisible Hand Error: 2.847 randomnum: 6
 End: 115709.387 Start:  115708.762 Theta: 1.797689 Ball Pos X: -0.1092313 Ball Pos Y: -0.2 Ball Pos Z: 0.4731326 Hand Pos X: -0.1036653 Hand Pos Y: -0.1920883 Hand Pos Z: 0.4771512 Head Pos X: -0.01295894 Head Pos Y: -0.003729194 Head Pos Z: -0.01178467 Head Rot X: 0.06089494 Head Rot Y: -0.02719451 Hand Rot Z: 0.002288061; Visible Hand Error: 1.142 randomnum: 158
 End: 115711.081 Start:  115710.415 Theta: 1.623156 Ball Pos X: -0.02541323 Ball Pos Y: -0.2 Ball Pos Z: 0.4849124 Hand Pos X: -0.03998943 Hand Pos Y: -0.2042618 Hand Pos Z: 0.4844996 Head Pos X: -0.01025748 Head Pos Y: -0.004053384 Head Pos Z: -0.01207626 Head Rot X: 0.06168034 Head Rot Y: -0.01703096 Hand Rot Z: 0.002748872; Visible Hand Error: 1.637 randomnum: 175
 End: 115712.623 Start:  115712.151 Theta: 1.239184 Ball Pos X: 0.1580887 Ball Pos Y: -0.2 Ball Pos Z: 0.4591229 Hand Pos X: 0.1792584 Hand Pos Y: -0.2048417 Hand Pos Z: 0.4523863 Head Pos X: 0.0005317926 Head Pos Y: -0.003790528 Head Pos Z: -0.0130403 Head Rot X: 0.05880204 Head Rot Y: 0.04900939 Hand Rot Z: -0.001196931; Visible Hand Error: 2.455 randomnum: 168
 End: 115714.178 Start:  115713.665 Theta: 1.169371 Ball Pos X: 0.1897304 Ball Pos Y: -0.2 Ball Pos Z: 0.4469768 Hand Pos X: 0.1426384 Hand Pos Y: -0.2123304 Hand Pos Z: 0.4655065 Head Pos X: -0.007647872 Head Pos Y: -0.004539132 Head Pos Z: -0.01023662 Head Rot X: 0.06448717 Head Rot Y: 0.03141013 Hand Rot Z: 0.01604481; Invisible Hand Error: 5.615 randomnum: 8
 End: 115715.914 Start:  115715.276 Theta: 1.919862 Ball Pos X: -0.1660775 Ball Pos Y: -0.2 Ball Pos Z: 0.4562939 Hand Pos X: -0.1958648 Hand Pos Y: -0.233718 Hand Pos Z: 0.4568962 Head Pos X: -0.01309401 Head Pos Y: -0.0001468956 Head Pos Z: -0.01798117 Head Rot X: 0.03910201 Head Rot Y: -0.02319046 Hand Rot Z: -0.0009265744; Invisible Hand Error: 4.05 randomnum: 23
 End: 115717.428 Start:  115716.984 Theta: 1.361357 Ball Pos X: 0.1009573 Ball Pos Y: -0.2 Ball Pos Z: 0.4749669 Hand Pos X: 0.1214728 Hand Pos Y: -0.1985613 Hand Pos Z: 0.4706974 Head Pos X: -0.005425573 Head Pos Y: -0.003581554 Head Pos Z: -0.01482701 Head Rot X: 0.05897872 Head Rot Y: 0.0317567 Hand Rot Z: 0.001397244; Visible Hand Error: 2.292 randomnum: 181
 End: 115718.956 Start:  115718.400 Theta: 1.466077 Ball Pos X: 0.05075669 Ball Pos Y: -0.2 Ball Pos Z: 0.4829178 Hand Pos X: 0.02006657 Hand Pos Y: -0.2277543 Hand Pos Z: 0.4960874 Head Pos X: -0.004481256 Head Pos Y: -0.004097462 Head Pos Z: -0.01312959 Head Rot X: 0.06090739 Head Rot Y: 0.02923769 Hand Rot Z: 0.0009873994; Invisible Hand Error: 4.062 randomnum: 55
 End: 115720.317 Start:  115719.915 Theta: 1.082104 Ball Pos X: 0.227965 Ball Pos Y: -0.2 Ball Pos Z: 0.4287398 Hand Pos X: 0.1447027 Hand Pos Y: -0.2010373 Hand Pos Z: 0.4728129 Head Pos X: -0.004732728 Head Pos Y: -0.005087584 Head Pos Z: -0.01420987 Head Rot X: 0.06673581 Head Rot Y: 0.05028347 Hand Rot Z: 0.002035192; Invisible Hand Error: 10.166 randomnum: 47
 End: 115721.789 Start:  115721.331 Theta: 1.134464 Ball Pos X: 0.2052141 Ball Pos Y: -0.2 Ball Pos Z: 0.440083 Hand Pos X: 0.1961903 Hand Pos Y: -0.1775881 Hand Pos Z: 0.4473596 Head Pos X: -0.0005672574 Head Pos Y: -0.004088402 Head Pos Z: -0.01582849 Head Rot X: 0.06060445 Head Rot Y: 0.05836088 Hand Rot Z: 0.003834906; Invisible Hand Error: 2.704 randomnum: 83
 End: 115723.345 Start:  115722.720 Theta: 2.024582 Ball Pos X: -0.2128633 Ball Pos Y: -0.2 Ball Pos Z: 0.4364345 Hand Pos X: -0.2319602 Hand Pos Y: -0.2299269 Hand Pos Z: 0.4406098 Head Pos X: -0.01822859 Head Pos Y: -0.004174769 Head Pos Z: -0.01543295 Head Rot X: 0.06441722 Head Rot Y: -0.06189864 Hand Rot Z: -0.006088037; Visible Hand Error: 2.894 randomnum: 152
 End: 115724.762 Start:  115724.290 Theta: 1.169371 Ball Pos X: 0.1897304 Ball Pos Y: -0.2 Ball Pos Z: 0.4469768 Hand Pos X: 0.1902139 Hand Pos Y: -0.1929116 Hand Pos Z: 0.4621523 Head Pos X: -0.005615175 Head Pos Y: -0.00484848 Head Pos Z: -0.01376641 Head Rot X: 0.06447295 Head Rot Y: 0.04277456 Hand Rot Z: -0.002459584; Visible Hand Error: 1.406 randomnum: 187
 End: 115726.234 Start:  115725.678 Theta: 1.27409 Ball Pos X: 0.1419692 Ball Pos Y: -0.2 Ball Pos Z: 0.4643604 Hand Pos X: 0.09525931 Hand Pos Y: -0.2284118 Hand Pos Z: 0.4912665 Head Pos X: -0.004956126 Head Pos Y: -0.003415108 Head Pos Z: -0.012447 Head Rot X: 0.0575596 Head Rot Y: 0.03501014 Hand Rot Z: 0.00145976; Invisible Hand Error: 5.93 randomnum: 74
 End: 115727.804 Start:  115727.123 Theta: 2.024582 Ball Pos X: -0.2128633 Ball Pos Y: -0.2 Ball Pos Z: 0.4364345 Hand Pos X: -0.2428158 Hand Pos Y: -0.2221175 Hand Pos Z: 0.4261267 Head Pos X: -0.01663387 Head Pos Y: -0.003782302 Head Pos Z: -0.01517558 Head Rot X: 0.05937101 Head Rot Y: -0.03533025 Hand Rot Z: -0.0046985; Visible Hand Error: 3.911 randomnum: 112
 End: 115729.345 Start:  115728.776 Theta: 1.937315 Ball Pos X: -0.1740156 Ball Pos Y: -0.2 Ball Pos Z: 0.453326 Hand Pos X: -0.187194 Hand Pos Y: -0.2247813 Hand Pos Z: 0.4534834 Head Pos X: -0.01178849 Head Pos Y: -0.002551317 Head Pos Z: -0.01445508 Head Rot X: 0.05109851 Head Rot Y: -0.02589468 Hand Rot Z: -0.002429517; Invisible Hand Error: 2.587 randomnum: 63
 End: 115730.887 Start:  115730.360 Theta: 1.797689 Ball Pos X: -0.1092313 Ball Pos Y: -0.2 Ball Pos Z: 0.4731326 Hand Pos X: -0.09426184 Hand Pos Y: -0.2014194 Hand Pos Z: 0.477422 Head Pos X: -0.01031542 Head Pos Y: -0.004135132 Head Pos Z: -0.01215875 Head Rot X: 0.05978289 Head Rot Y: -0.01904828 Hand Rot Z: 0.0004758387; Visible Hand Error: 1.696 randomnum: 159
 End: 115732.387 Start:  115731.901 Theta: 1.466077 Ball Pos X: 0.05075669 Ball Pos Y: -0.2 Ball Pos Z: 0.4829178 Hand Pos X: 0.05742241 Hand Pos Y: -0.2163003 Hand Pos Z: 0.4921053 Head Pos X: -0.01414406 Head Pos Y: -0.004878581 Head Pos Z: -0.00978756 Head Rot X: 0.06554569 Head Rot Y: -0.01236411 Hand Rot Z: 0.01005992; Visible Hand Error: 1.343 randomnum: 130
 End: 115733.997 Start:  115733.331 Theta: 2.042035 Ball Pos X: -0.2204478 Ball Pos Y: -0.2 Ball Pos Z: 0.432653 Hand Pos X: -0.2456357 Hand Pos Y: -0.2551517 Hand Pos Z: 0.4178855 Head Pos X: -0.02029502 Head Pos Y: -0.002791077 Head Pos Z: -0.0125109 Head Rot X: 0.05600674 Head Rot Y: -0.03969133 Hand Rot Z: -0.005217721; Invisible Hand Error: 6.215 randomnum: 3
 End: 115735.581 Start:  115735.040 Theta: 1.692969 Ball Pos X: -0.05917709 Ball Pos Y: -0.2 Ball Pos Z: 0.4819584 Hand Pos X: -0.04458837 Hand Pos Y: -0.1996699 Hand Pos Z: 0.4987355 Head Pos X: -0.01381004 Head Pos Y: -0.002377272 Head Pos Z: -0.01474142 Head Rot X: 0.05237883 Head Rot Y: -0.0192485 Hand Rot Z: -0.0007439767; Visible Hand Error: 1.868 randomnum: 186
 End: 115737.054 Start:  115736.596 Theta: 1.22173 Ball Pos X: 0.1660774 Ball Pos Y: -0.2 Ball Pos Z: 0.4562939 Hand Pos X: 0.1658996 Hand Pos Y: -0.1982536 Hand Pos Z: 0.4599381 Head Pos X: -0.01471019 Head Pos Y: -0.003837764 Head Pos Z: -0.01093137 Head Rot X: 0.05742962 Head Rot Y: 0.02226951 Hand Rot Z: 0.009990511; Visible Hand Error: 0.349 randomnum: 185
 End: 115738.692 Start:  115738.054 Theta: 1.658063 Ball Pos X: -0.04232091 Ball Pos Y: -0.2 Ball Pos Z: 0.4837301 Hand Pos X: -0.08521125 Hand Pos Y: -0.2364282 Hand Pos Z: 0.4920423 Head Pos X: -0.009225191 Head Pos Y: -0.004069716 Head Pos Z: -0.009848714 Head Rot X: 0.05917135 Head Rot Y: 0.00943399 Hand Rot Z: 0.0002526427; Invisible Hand Error: 5.307 randomnum: 79
 End: 115740.206 Start:  115739.706 Theta: 1.466077 Ball Pos X: 0.05075669 Ball Pos Y: -0.2 Ball Pos Z: 0.4829178 Hand Pos X: 0.009783 Hand Pos Y: -0.2346117 Hand Pos Z: 0.4847155 Head Pos X: -0.007988215 Head Pos Y: -0.002893448 Head Pos Z: -0.01244247 Head Rot X: 0.0536439 Head Rot Y: 0.0264395 Hand Rot Z: -0.0008557211; Invisible Hand Error: 5.599 randomnum: 46
 End: 115741.734 Start:  115741.179 Theta: 1.989675 Ball Pos X: -0.1975023 Ball Pos Y: -0.2 Ball Pos Z: 0.4435975 Hand Pos X: -0.199593 Hand Pos Y: -0.2048327 Hand Pos Z: 0.4545915 Head Pos X: -0.01092839 Head Pos Y: -0.004422963 Head Pos Z: -0.008992314 Head Rot X: 0.05972904 Head Rot Y: -0.00698131 Hand Rot Z: -0.003313755; Visible Hand Error: 0.276 randomnum: 122
 End: 115743.317 Start:  115742.804 Theta: 1.867502 Ball Pos X: -0.1419692 Ball Pos Y: -0.2 Ball Pos Z: 0.4643604 Hand Pos X: -0.1636224 Hand Pos Y: -0.27431 Hand Pos Z: 0.4552516 Head Pos X: -0.01321494 Head Pos Y: -0.002754033 Head Pos Z: -0.01097417 Head Rot X: 0.05487505 Head Rot Y: -0.005253067 Hand Rot Z: -0.001848051; Invisible Hand Error: 7.588 randomnum: 94
 End: 115744.984 Start:  115744.401 Theta: 2.007129 Ball Pos X: -0.2052141 Ball Pos Y: -0.2 Ball Pos Z: 0.440083 Hand Pos X: -0.1906134 Hand Pos Y: -0.2120025 Hand Pos Z: 0.4520738 Head Pos X: -0.01229781 Head Pos Y: -0.003725678 Head Pos Z: -0.01146185 Head Rot X: 0.05670037 Head Rot Y: -0.009997823 Hand Rot Z: 0.0003735027; Visible Hand Error: 2.201 randomnum: 102
 End: 115746.512 Start:  115746.054 Theta: 1.605703 Ball Pos X: -0.01694646 Ball Pos Y: -0.2 Ball Pos Z: 0.4852821 Hand Pos X: 0.003612921 Hand Pos Y: -0.1954805 Hand Pos Z: 0.4884262 Head Pos X: -0.02075624 Head Pos Y: -0.003187507 Head Pos Z: -0.0119375 Head Rot X: 0.05540759 Head Rot Y: -0.01323988 Hand Rot Z: 0.01539766; Visible Hand Error: 2.318 randomnum: 178
 End: 115748.040 Start:  115747.540 Theta: 1.902409 Ball Pos X: -0.1580887 Ball Pos Y: -0.2 Ball Pos Z: 0.4591229 Hand Pos X: -0.1580532 Hand Pos Y: -0.2064405 Hand Pos Z: 0.4616082 Head Pos X: -0.0170207 Head Pos Y: -0.004730314 Head Pos Z: -0.008450985 Head Rot X: 0.06134858 Head Rot Y: -0.01224418 Hand Rot Z: 0.01024703; Visible Hand Error: 0.555 randomnum: 144
 End: 115749.678 Start:  115749.207 Theta: 1.727876 Ball Pos X: -0.07596111 Ball Pos Y: -0.2 Ball Pos Z: 0.4795996 Hand Pos X: -0.1227697 Hand Pos Y: -0.2610087 Hand Pos Z: 0.46928 Head Pos X: -0.01361167 Head Pos Y: -0.002897322 Head Pos Z: -0.008521676 Head Rot X: 0.05329875 Head Rot Y: -0.001031488 Hand Rot Z: -0.001407683; Invisible Hand Error: 7.805 randomnum: 35
 End: 115751.220 Start:  115750.693 Theta: 1.797689 Ball Pos X: -0.1092313 Ball Pos Y: -0.2 Ball Pos Z: 0.4731326 Hand Pos X: -0.1488629 Hand Pos Y: -0.2667354 Hand Pos Z: 0.4610912 Head Pos X: -0.01612258 Head Pos Y: -0.002876222 Head Pos Z: -0.009104133 Head Rot X: 0.05390889 Head Rot Y: -0.002263227 Hand Rot Z: -0.006373336; Invisible Hand Error: 7.81 randomnum: 88
 End: 115752.734 Start:  115752.193 Theta: 1.989675 Ball Pos X: -0.1975023 Ball Pos Y: -0.2 Ball Pos Z: 0.4435975 Hand Pos X: -0.2110277 Hand Pos Y: -0.2485722 Hand Pos Z: 0.4370648 Head Pos X: -0.0205003 Head Pos Y: -0.006406397 Head Pos Z: -0.004579782 Head Rot X: 0.06889514 Head Rot Y: -0.02877187 Hand Rot Z: 0.003736021; Invisible Hand Error: 5 randomnum: 78
 End: 115754.290 Start:  115753.859 Theta: 1.605703 Ball Pos X: -0.01694646 Ball Pos Y: -0.2 Ball Pos Z: 0.4852821 Hand Pos X: -0.02150936 Hand Pos Y: -0.2098098 Hand Pos Z: 0.4880249 Head Pos X: -0.02629459 Head Pos Y: -0.005642414 Head Pos Z: -0.007085919 Head Rot X: 0.06813207 Head Rot Y: -0.02585552 Hand Rot Z: 0.01346; Invisible Hand Error: 0.984 randomnum: 26
 End: 115755.831 Start:  115755.332 Theta: 1.37881 Ball Pos X: 0.0926526 Ball Pos Y: -0.2 Ball Pos Z: 0.4766564 Hand Pos X: 0.07675998 Hand Pos Y: -0.2182426 Hand Pos Z: 0.4825276 Head Pos X: -0.01686019 Head Pos Y: -0.007950217 Head Pos Z: -0.003644347 Head Rot X: 0.08040637 Head Rot Y: 0.005793891 Hand Rot Z: 0.006846447; Invisible Hand Error: 2.466 randomnum: 95
 End: 115757.373 Start:  115756.790 Theta: 1.605703 Ball Pos X: -0.01694646 Ball Pos Y: -0.2 Ball Pos Z: 0.4852821 Hand Pos X: -0.08100758 Hand Pos Y: -0.2256203 Hand Pos Z: 0.4809041 Head Pos X: -0.01185477 Head Pos Y: -0.005159855 Head Pos Z: -0.01322258 Head Rot X: 0.06621298 Head Rot Y: 0.01280363 Hand Rot Z: -0.007203364; Invisible Hand Error: 7.345 randomnum: 20
 End: 115758.859 Start:  115758.346 Theta: 1.151917 Ball Pos X: 0.1975023 Ball Pos Y: -0.2 Ball Pos Z: 0.4435975 Hand Pos X: 0.2163083 Hand Pos Y: -0.1919692 Hand Pos Z: 0.43621 Head Pos X: -0.01048905 Head Pos Y: -0.00664711 Head Pos Z: -0.008284211 Head Rot X: 0.07385729 Head Rot Y: 0.03732728 Hand Rot Z: 0.0006321357; Visible Hand Error: 2.368 randomnum: 197
 End: 115800.415 Start:  115759.804 Theta: 1.832596 Ball Pos X: -0.1256769 Ball Pos Y: -0.2 Ball Pos Z: 0.4690322 Hand Pos X: -0.158816 Hand Pos Y: -0.2152669 Hand Pos Z: 0.4644449 Head Pos X: -0.01456147 Head Pos Y: -0.004892796 Head Pos Z: -0.01125109 Head Rot X: 0.06460414 Head Rot Y: 0.01266523 Hand Rot Z: -0.01271634; Invisible Hand Error: 3.796 randomnum: 67
 End: 115801.929 Start:  115801.387 Theta: 1.553343 Ball Pos X: 0.008474492 Ball Pos Y: -0.2 Ball Pos Z: 0.4855039 Hand Pos X: 0.003517121 Hand Pos Y: -0.2055308 Hand Pos Z: 0.4884595 Head Pos X: -0.01921195 Head Pos Y: -0.004438877 Head Pos Z: -0.01057804 Head Rot X: 0.06275757 Head Rot Y: 0.0009191369 Hand Rot Z: 0.00821382; Visible Hand Error: 0.694 randomnum: 110
 End: 115803.526 Start:  115803.082 Theta: 1.239184 Ball Pos X: 0.1580887 Ball Pos Y: -0.2 Ball Pos Z: 0.4591229 Hand Pos X: 0.1436969 Hand Pos Y: -0.2153933 Hand Pos Z: 0.4739486 Head Pos X: -0.01858228 Head Pos Y: -0.006536901 Head Pos Z: -0.008242965 Head Rot X: 0.07102592 Head Rot Y: 0.0198104 Hand Rot Z: 0.01185736; Visible Hand Error: 2.261 randomnum: 103
 End: 115805.068 Start:  115804.596 Theta: 1.204277 Ball Pos X: 0.1740155 Ball Pos Y: -0.2 Ball Pos Z: 0.453326 Hand Pos X: 0.158796 Hand Pos Y: -0.2236785 Hand Pos Z: 0.4652997 Head Pos X: -0.01748854 Head Pos Y: -0.007457912 Head Pos Z: -0.005429626 Head Rot X: 0.07487471 Head Rot Y: 0.02615235 Hand Rot Z: 0.01320216; Invisible Hand Error: 2.869 randomnum: 12
 End: 115806.581 Start:  115806.040 Theta: 1.692969 Ball Pos X: -0.05917709 Ball Pos Y: -0.2 Ball Pos Z: 0.4819584 Hand Pos X: -0.08207126 Hand Pos Y: -0.2547702 Hand Pos Z: 0.4785295 Head Pos X: -0.01163369 Head Pos Y: -0.00502485 Head Pos Z: -0.01052701 Head Rot X: 0.06363109 Head Rot Y: 0.02493629 Hand Rot Z: -0.004151362; Invisible Hand Error: 5.851 randomnum: 54
 End: 115808.220 Start:  115807.623 Theta: 1.308997 Ball Pos X: 0.1256768 Ball Pos Y: -0.2 Ball Pos Z: 0.4690322 Hand Pos X: 0.08988773 Hand Pos Y: -0.2421135 Hand Pos Z: 0.4830394 Head Pos X: -0.01378584 Head Pos Y: -0.004531473 Head Pos Z: -0.007508278 Head Rot X: 0.05980995 Head Rot Y: 0.02209738 Hand Rot Z: 0.004985741; Invisible Hand Error: 5.594 randomnum: 11
 End: 115809.693 Start:  115809.137 Theta: 1.396263 Ball Pos X: 0.08431968 Ball Pos Y: -0.2 Ball Pos Z: 0.4782009 Hand Pos X: 0.08937006 Hand Pos Y: -0.1911296 Hand Pos Z: 0.480094 Head Pos X: -0.008721887 Head Pos Y: -0.004569024 Head Pos Z: -0.01122427 Head Rot X: 0.05862291 Head Rot Y: 0.03397623 Hand Rot Z: -0.002233389; Visible Hand Error: 1.131 randomnum: 127
 End: 115811.624 Start:  115811.110 Theta: 1.53589 Ball Pos X: 0.01694642 Ball Pos Y: -0.2 Ball Pos Z: 0.4852821 Hand Pos X: 0.01865485 Hand Pos Y: -0.2152269 Hand Pos Z: 0.494544 Head Pos X: -0.01290488 Head Pos Y: -0.004303336 Head Pos Z: -0.009673715 Head Rot X: 0.05576051 Head Rot Y: 0.02698709 Hand Rot Z: 0.003831017; Visible Hand Error: 1.128 randomnum: 177
 End: 115813.096 Start:  115812.818 Theta: 1.692969 Ball Pos X: -0.05917709 Ball Pos Y: -0.2 Ball Pos Z: 0.4819584 Hand Pos X: 0.01225177 Hand Pos Y: -0.1929044 Hand Pos Z: 0.4913678 Head Pos X: -0.01577365 Head Pos Y: -0.006070048 Head Pos Z: -0.007255912 Head Rot X: 0.06667849 Head Rot Y: 0.02365703 Hand Rot Z: 0.01279432; Visible Hand Error: 7.877 randomnum: 196
 End: 115814.930 Start:  115814.359 Theta: 1.047198 Ball Pos X: 0.2427889 Ball Pos Y: -0.2 Ball Pos Z: 0.4205228 Hand Pos X: 0.2367654 Hand Pos Y: -0.1958947 Hand Pos Z: 0.4275173 Head Pos X: -0.01952207 Head Pos Y: -0.005554557 Head Pos Z: -0.008043408 Head Rot X: 0.06320716 Head Rot Y: 0.02533887 Hand Rot Z: 0.02874554; Visible Hand Error: 1.091 randomnum: 172
 End: 115816.763 Start:  115816.068 Theta: 1.850049 Ball Pos X: -0.1338434 Ball Pos Y: -0.2 Ball Pos Z: 0.4667674 Hand Pos X: -0.1259706 Hand Pos Y: -0.2199628 Hand Pos Z: 0.4753249 Head Pos X: -0.01094186 Head Pos Y: -0.004177868 Head Pos Z: -0.008633733 Head Rot X: 0.05822593 Head Rot Y: 0.01200129 Hand Rot Z: -0.002042083; Visible Hand Error: 2.017 randomnum: 105
 End: 115819.151 Start:  115817.804 Theta: 1.32645 Ball Pos X: 0.1174719 Ball Pos Y: -0.2 Ball Pos Z: 0.4711542 Hand Pos X: 0.06520773 Hand Pos Y: -0.2442761 Hand Pos Z: 0.4812122 Head Pos X: 0.001993656 Head Pos Y: -0.01767063 Head Pos Z: -0.007089376 Head Rot X: 0.1253716 Head Rot Y: 0.06925511 Hand Rot Z: -0.001338949; Invisible Hand Error: 7.161 randomnum: 34
 End: 115820.804 Start:  115820.290 Theta: 1.815143 Ball Pos X: -0.117472 Ball Pos Y: -0.2 Ball Pos Z: 0.4711542 Hand Pos X: -0.1449558 Hand Pos Y: -0.2527502 Hand Pos Z: 0.460705 Head Pos X: -0.002041698 Head Pos Y: -0.01065275 Head Pos Z: -0.006600618 Head Rot X: 0.09005096 Head Rot Y: 0.01995416 Hand Rot Z: -0.008697666; Invisible Hand Error: 6.107 randomnum: 33
 End: 115822.207 Start:  115821.832 Theta: 1.37881 Ball Pos X: 0.0926526 Ball Pos Y: -0.2 Ball Pos Z: 0.4766564 Hand Pos X: 0.06905101 Hand Pos Y: -0.2047434 Hand Pos Z: 0.4856732 Head Pos X: -0.01114166 Head Pos Y: -0.008364052 Head Pos Z: -0.008342385 Head Rot X: 0.08018664 Head Rot Y: 0.01990877 Hand Rot Z: 0.005499294; Visible Hand Error: 2.7 randomnum: 163
 End: 115823.624 Start:  115823.249 Theta: 1.58825 Ball Pos X: -0.008474533 Ball Pos Y: -0.2 Ball Pos Z: 0.4855039 Hand Pos X: 0.02195281 Hand Pos Y: -0.1866354 Hand Pos Z: 0.485924 Head Pos X: -0.006782652 Head Pos Y: -0.009585798 Head Pos Z: -0.006938696 Head Rot X: 0.08492419 Head Rot Y: 0.02893685 Hand Rot Z: 0.003589059; Visible Hand Error: 3.613 randomnum: 180
 End: 115825.096 Start:  115824.679 Theta: 1.518436 Ball Pos X: 0.02541319 Ball Pos Y: -0.2 Ball Pos Z: 0.4849124 Hand Pos X: -0.005724438 Hand Pos Y: -0.2216819 Hand Pos Z: 0.50064 Head Pos X: -0.01196253 Head Pos Y: -0.007620394 Head Pos Z: -0.006071091 Head Rot X: 0.07668963 Head Rot Y: 0.01843397 Hand Rot Z: 0.009851318; Invisible Hand Error: 3.679 randomnum: 81
 End: 115826.415 Start:  115826.082 Theta: 1.047198 Ball Pos X: 0.2427889 Ball Pos Y: -0.2 Ball Pos Z: 0.4205228 Hand Pos X: 0.07872277 Hand Pos Y: -0.173112 Hand Pos Z: 0.4892372 Head Pos X: -0.01510864 Head Pos Y: -0.009205073 Head Pos Z: -0.003296137 Head Rot X: 0.08418259 Head Rot Y: 0.02074236 Hand Rot Z: 0.006413903; Visible Hand Error: 19.729 randomnum: 188
 End: 115828.304 Start:  115827.707 Theta: 1.727876 Ball Pos X: -0.07596111 Ball Pos Y: -0.2 Ball Pos Z: 0.4795996 Hand Pos X: -0.1180642 Hand Pos Y: -0.2463616 Hand Pos Z: 0.478244 Head Pos X: -0.006011725 Head Pos Y: -0.006416619 Head Pos Z: -0.006941915 Head Rot X: 0.06902856 Head Rot Y: 0.02461791 Hand Rot Z: -0.005612531; Invisible Hand Error: 6.093 randomnum: 72
 End: 115829.818 Start:  115829.304 Theta: 1.884956 Ball Pos X: -0.1500518 Ball Pos Y: -0.2 Ball Pos Z: 0.461812 Hand Pos X: -0.1277256 Hand Pos Y: -0.2063787 Hand Pos Z: 0.4756659 Head Pos X: -0.0122295 Head Pos Y: -0.005669802 Head Pos Z: -0.001680255 Head Rot X: 0.06747486 Head Rot Y: -0.01152873 Hand Rot Z: 0.002193432; Visible Hand Error: 2.764 randomnum: 145
 End: 115831.485 Start:  115830.874 Theta: 1.867502 Ball Pos X: -0.1419692 Ball Pos Y: -0.2 Ball Pos Z: 0.4643604 Hand Pos X: -0.1617841 Hand Pos Y: -0.2229083 Hand Pos Z: 0.4748694 Head Pos X: -0.01443595 Head Pos Y: -0.003468394 Head Pos Z: -0.005010724 Head Rot X: 0.05692774 Head Rot Y: -0.01375329 Hand Rot Z: -0.01275389; Invisible Hand Error: 2.291 randomnum: 61
 End: 115833.028 Start:  115832.513 Theta: 1.605703 Ball Pos X: -0.01694646 Ball Pos Y: -0.2 Ball Pos Z: 0.4852821 Hand Pos X: 0.0006590709 Hand Pos Y: -0.2089692 Hand Pos Z: 0.4936996 Head Pos X: -0.00604403 Head Pos Y: -0.003775507 Head Pos Z: -0.003816485 Head Rot X: 0.05614607 Head Rot Y: 0.005154241 Hand Rot Z: -0.009157081; Visible Hand Error: 1.995 randomnum: 156
 End: 115834.860 Start:  115834.082 Theta: 1.797689 Ball Pos X: -0.1092313 Ball Pos Y: -0.2 Ball Pos Z: 0.4731326 Hand Pos X: -0.09096718 Hand Pos Y: -0.2085804 Hand Pos Z: 0.4773604 Head Pos X: -0.001127481 Head Pos Y: -0.005422413 Head Pos Z: -0.0006070137 Head Rot X: 0.06241443 Head Rot Y: 0.01435491 Hand Rot Z: -0.01960819; Visible Hand Error: 2.206 randomnum: 176
 End: 115836.443 Start:  115835.944 Theta: 1.117011 Ball Pos X: 0.2128633 Ball Pos Y: -0.2 Ball Pos Z: 0.4364345 Hand Pos X: 0.2679666 Hand Pos Y: -0.1786726 Hand Pos Z: 0.4084427 Head Pos X: 0.0003379583 Head Pos Y: -0.005994976 Head Pos Z: -0.002202272 Head Rot X: 0.06722684 Head Rot Y: 0.06244087 Hand Rot Z: -0.00178528; Visible Hand Error: 7.151 randomnum: 108
 End: 115837.887 Start:  115837.360 Theta: 1.047198 Ball Pos X: 0.2427889 Ball Pos Y: -0.2 Ball Pos Z: 0.4205228 Hand Pos X: 0.2454944 Hand Pos Y: -0.1753179 Hand Pos Z: 0.4299819 Head Pos X: -0.003328681 Head Pos Y: -0.00500235 Head Pos Z: -0.003321528 Head Rot X: 0.06265708 Head Rot Y: 0.05492938 Hand Rot Z: 0.008517758; Invisible Hand Error: 2.899 randomnum: 10
 End: 115839.485 Start:  115838.832 Theta: 1.710423 Ball Pos X: -0.06757943 Ball Pos Y: -0.2 Ball Pos Z: 0.4808523 Hand Pos X: -0.08640389 Hand Pos Y: -0.1897168 Hand Pos Z: 0.4807978 Head Pos X: -0.002291619 Head Pos Y: -0.004221141 Head Pos Z: -0.003707528 Head Rot X: 0.05672222 Head Rot Y: 0.01169507 Hand Rot Z: -0.006435473; Invisible Hand Error: 2.34 randomnum: 93
 End: 115840.999 Start:  115840.582 Theta: 1.064651 Ball Pos X: 0.2354128 Ball Pos Y: -0.2 Ball Pos Z: 0.424696 Hand Pos X: 0.1404464 Hand Pos Y: -0.190443 Hand Pos Z: 0.4756554 Head Pos X: -0.006999255 Head Pos Y: -0.003999859 Head Pos Z: -0.004918218 Head Rot X: 0.05866832 Head Rot Y: 0.04943601 Hand Rot Z: 0.004318438; Invisible Hand Error: 11.738 randomnum: 56
 End: 115842.916 Start:  115842.207 Theta: 1.53589 Ball Pos X: 0.01694642 Ball Pos Y: -0.2 Ball Pos Z: 0.4852821 Hand Pos X: -0.001630768 Hand Pos Y: -0.2343836 Hand Pos Z: 0.4902155 Head Pos X: 0.001733541 Head Pos Y: -0.005178332 Head Pos Z: -0.006876945 Head Rot X: 0.06239016 Head Rot Y: 0.03750875 Hand Rot Z: -0.004242539; Invisible Hand Error: 3.747 randomnum: 28
 End: 115844.624 Start:  115844.097 Theta: 1.064651 Ball Pos X: 0.2354128 Ball Pos Y: -0.2 Ball Pos Z: 0.424696 Hand Pos X: 0.2697277 Hand Pos Y: -0.1800586 Hand Pos Z: 0.4095881 Head Pos X: 0.004449487 Head Pos Y: -0.006425619 Head Pos Z: -0.005488515 Head Rot X: 0.06797393 Head Rot Y: 0.06850495 Hand Rot Z: 0.007083266; Visible Hand Error: 4.637 randomnum: 161
 End: 115846.456 Start:  115845.860 Theta: 1.553343 Ball Pos X: 0.008474492 Ball Pos Y: -0.2 Ball Pos Z: 0.4855039 Hand Pos X: -0.01150627 Hand Pos Y: -0.2222937 Hand Pos Z: 0.4948948 Head Pos X: 0.005984665 Head Pos Y: -0.00961417 Head Pos Z: -0.003775477 Head Rot X: 0.0830933 Head Rot Y: 0.0235492 Hand Rot Z: -0.01212594; Invisible Hand Error: 2.796 randomnum: 85
 End: 115847.944 Start:  115847.513 Theta: 1.064651 Ball Pos X: 0.2354128 Ball Pos Y: -0.2 Ball Pos Z: 0.424696 Hand Pos X: 0.2141249 Hand Pos Y: -0.1775274 Hand Pos Z: 0.4412075 Head Pos X: 0.003464937 Head Pos Y: -0.007533699 Head Pos Z: -0.004687548 Head Rot X: 0.0749729 Head Rot Y: 0.05087885 Hand Rot Z: -0.0006970577; Visible Hand Error: 3.821 randomnum: 192
 End: 115849.554 Start:  115848.944 Theta: 1.745329 Ball Pos X: -0.08431972 Ball Pos Y: -0.2 Ball Pos Z: 0.4782009 Hand Pos X: -0.08698773 Hand Pos Y: -0.239146 Hand Pos Z: 0.4782976 Head Pos X: 0.008728147 Head Pos Y: -0.005999804 Head Pos Z: -0.007173896 Head Rot X: 0.06386841 Head Rot Y: 0.0422504 Hand Rot Z: -0.01924145; Invisible Hand Error: 3.818 randomnum: 9
 End: 115851.137 Start:  115850.527 Theta: 1.623156 Ball Pos X: -0.02541323 Ball Pos Y: -0.2 Ball Pos Z: 0.4849124 Hand Pos X: -0.04013738 Hand Pos Y: -0.2327819 Hand Pos Z: 0.4831129 Head Pos X: 0.004812479 Head Pos Y: -0.004371107 Head Pos Z: -0.006805778 Head Rot X: 0.0554643 Head Rot Y: 0.01560882 Hand Rot Z: -0.003143091; Invisible Hand Error: 3.634 randomnum: 25
 End: 115853.207 Start:  115852.124 Theta: 1.762783 Ball Pos X: -0.09265264 Ball Pos Y: -0.2 Ball Pos Z: 0.4766564 Hand Pos X: -0.1000584 Hand Pos Y: -0.2376148 Hand Pos Z: 0.4758558 Head Pos X: -0.001856625 Head Pos Y: -0.003808379 Head Pos Z: -0.009434342 Head Rot X: 0.05242031 Head Rot Y: -0.003549291 Hand Rot Z: 0.01947135; Invisible Hand Error: 3.743 randomnum: 49
 End: 115854.943 Start:  115854.388 Theta: 1.867502 Ball Pos X: -0.1419692 Ball Pos Y: -0.2 Ball Pos Z: 0.4643604 Hand Pos X: -0.1555688 Hand Pos Y: -0.2487716 Hand Pos Z: 0.4631897 Head Pos X: 0.005126119 Head Pos Y: -0.006913036 Head Pos Z: -0.006936789 Head Rot X: 0.06688286 Head Rot Y: -0.003694071 Hand Rot Z: -0.00752355; Invisible Hand Error: 4.811 randomnum: 43
 End: 115856.610 Start:  115856.110 Theta: 1.500983 Ball Pos X: 0.03387216 Ball Pos Y: -0.2 Ball Pos Z: 0.4843951 Hand Pos X: 0.04935884 Hand Pos Y: -0.2166651 Hand Pos Z: 0.4994748 Head Pos X: -0.003485442 Head Pos Y: -0.005445778 Head Pos Z: -0.007463932 Head Rot X: 0.06471259 Head Rot Y: 0.005492738 Hand Rot Z: 0.005573797; Visible Hand Error: 1.795 randomnum: 129
 End: 115858.138 Start:  115857.596 Theta: 1.658063 Ball Pos X: -0.04232091 Ball Pos Y: -0.2 Ball Pos Z: 0.4837301 Hand Pos X: -0.07490186 Hand Pos Y: -0.2173018 Hand Pos Z: 0.4960848 Head Pos X: 0.002992392 Head Pos Y: -0.004856378 Head Pos Z: -0.009776831 Head Rot X: 0.0586934 Head Rot Y: 0.001235132 Hand Rot Z: 0.001233744; Invisible Hand Error: 3.461 randomnum: 51
 End: 115859.777 Start:  115859.194 Theta: 1.745329 Ball Pos X: -0.08431972 Ball Pos Y: -0.2 Ball Pos Z: 0.4782009 Hand Pos X: -0.06602906 Hand Pos Y: -0.1755302 Hand Pos Z: 0.4837639 Head Pos X: 0.004998327 Head Pos Y: -0.005671531 Head Pos Z: -0.007576466 Head Rot X: 0.06000303 Head Rot Y: -0.005396864 Hand Rot Z: -0.009241113; Visible Hand Error: 3.338 randomnum: 142
 End: 115901.527 Start:  115900.874 Theta: 1.117011 Ball Pos X: 0.2128633 Ball Pos Y: -0.2 Ball Pos Z: 0.4364345 Hand Pos X: 0.2101198 Hand Pos Y: -0.2049069 Hand Pos Z: 0.4460953 Head Pos X: 0.009548306 Head Pos Y: -0.005099356 Head Pos Z: -0.01031256 Head Rot X: 0.05768438 Head Rot Y: 0.05442043 Hand Rot Z: 0.001532065; Invisible Hand Error: 0.742 randomnum: 64
 End: 115903.069 Start:  115902.568 Theta: 1.710423 Ball Pos X: -0.06757943 Ball Pos Y: -0.2 Ball Pos Z: 0.4808523 Hand Pos X: -0.06048948 Hand Pos Y: -0.2005342 Hand Pos Z: 0.4833406 Head Pos X: 0.004039049 Head Pos Y: -0.003642797 Head Pos Z: -0.0125277 Head Rot X: 0.05159361 Head Rot Y: 0.01862953 Hand Rot Z: -0.001108444; Invisible Hand Error: 0.801 randomnum: 69
 End: 115904.540 Start:  115904.152 Theta: 1.239184 Ball Pos X: 0.1580887 Ball Pos Y: -0.2 Ball Pos Z: 0.4591229 Hand Pos X: 0.05628154 Hand Pos Y: -0.2072454 Hand Pos Z: 0.4892012 Head Pos X: 0.003819703 Head Pos Y: -0.004219592 Head Pos Z: -0.01236677 Head Rot X: 0.05427006 Head Rot Y: 0.0158222 Hand Rot Z: -0.003552258; Invisible Hand Error: 11.487 randomnum: 42
 End: 115905.888 Start:  115905.540 Theta: 1.466077 Ball Pos X: 0.05075669 Ball Pos Y: -0.2 Ball Pos Z: 0.4829178 Hand Pos X: 0.03733549 Hand Pos Y: -0.1915505 Hand Pos Z: 0.5013535 Head Pos X: 0.002428533 Head Pos Y: -0.00276792 Head Pos Z: -0.01388538 Head Rot X: 0.04733814 Head Rot Y: 0.02338612 Hand Rot Z: 0.004380697; Invisible Hand Error: 2.226 randomnum: 22
 End: 115907.401 Start:  115906.860 Theta: 1.500983 Ball Pos X: 0.03387216 Ball Pos Y: -0.2 Ball Pos Z: 0.4843951 Hand Pos X: 0.04302785 Hand Pos Y: -0.1806481 Hand Pos Z: 0.4964639 Head Pos X: 0.00371909 Head Pos Y: -0.00253731 Head Pos Z: -0.01255989 Head Rot X: 0.04554634 Head Rot Y: 0.01800079 Hand Rot Z: 0.003126112; Visible Hand Error: 2.615 randomnum: 124
 End: 115908.846 Start:  115908.374 Theta: 1.605703 Ball Pos X: -0.01694646 Ball Pos Y: -0.2 Ball Pos Z: 0.4852821 Hand Pos X: 0.004033364 Hand Pos Y: -0.1851926 Hand Pos Z: 0.4882665 Head Pos X: 0.005208611 Head Pos Y: -0.003529996 Head Pos Z: -0.01044691 Head Rot X: 0.04869699 Head Rot Y: 0.01961885 Hand Rot Z: 0.0004429611; Visible Hand Error: 2.81 randomnum: 200
 End: 115910.638 Start:  115909.944 Theta: 2.076942 Ball Pos X: -0.2354129 Ball Pos Y: -0.2 Ball Pos Z: 0.4246959 Hand Pos X: -0.2148636 Hand Pos Y: -0.2322057 Hand Pos Z: 0.443536 Head Pos X: -0.0123567 Head Pos Y: -0.003641427 Head Pos Z: -0.01038468 Head Rot X: 0.05085228 Head Rot Y: -0.06589945 Hand Rot Z: 0.009861738; Visible Hand Error: 4.049 randomnum: 131
 End: 115912.276 Start:  115911.721 Theta: 1.466077 Ball Pos X: 0.05075669 Ball Pos Y: -0.2 Ball Pos Z: 0.4829178 Hand Pos X: 0.04121975 Hand Pos Y: -0.2460449 Hand Pos Z: 0.496114 Head Pos X: 0.002205968 Head Pos Y: -0.002883077 Head Pos Z: -0.0130372 Head Rot X: 0.04660294 Head Rot Y: 0.006906028 Hand Rot Z: -0.002621072; Invisible Hand Error: 4.077 randomnum: 37
 End: 115913.971 Start:  115913.277 Theta: 1.902409 Ball Pos X: -0.1580887 Ball Pos Y: -0.2 Ball Pos Z: 0.4591229 Hand Pos X: -0.1784307 Hand Pos Y: -0.2506331 Hand Pos Z: 0.4533269 Head Pos X: 0.007983327 Head Pos Y: -0.005252093 Head Pos Z: -0.009848475 Head Rot X: 0.05835266 Head Rot Y: -0.006020986 Hand Rot Z: -0.02561696; Invisible Hand Error: 5.338 randomnum: 62
 End: 115915.540 Start:  115914.971 Theta: 1.58825 Ball Pos X: -0.008474533 Ball Pos Y: -0.2 Ball Pos Z: 0.4855039 Hand Pos X: -0.01599296 Hand Pos Y: -0.2323705 Hand Pos Z: 0.4848627 Head Pos X: 0.001242399 Head Pos Y: -0.002850592 Head Pos Z: -0.01203573 Head Rot X: 0.04497938 Head Rot Y: -0.01387068 Hand Rot Z: 0.003651649; Invisible Hand Error: 3.309 randomnum: 62
