# Supplementary material for: Rapid assessment of hand reaching using virtual reality and application in cerebellar stroke
Source: PLoS One. 2022 Sep 29;17(9):e0275220. doi: 10.1371/journal.pone.0275220 (PMC9522266; doi:10.1371/journal.pone.0275220)
Supplement: S1 File — (ZIP) [file pone.0275220.s004.zip › VisInvisHand/ProVRb_004_dataVisInvisHand2021-05-04-12-14-34[1][1].txt]

VisInvisHand - List of Errors by Trial; Handedness: 1

 End: 121517.312 Start:  121516.170 Theta: 1.692969 Ball Pos X: -0.04423359 Ball Pos Y: -0.2 Ball Pos Z: 0.3602535 Hand Pos X: -0.05325411 Hand Pos Y: -0.190098 Hand Pos Z: 0.3728411 Head Pos X: 0.01477197 Head Pos Y: -0.04970055 Head Pos Z: -0.09818205 Head Rot X: 0.1797854 Head Rot Y: -0.019178 Hand Rot Z: -0.01616308; Visible Hand Error: 2.302 randomnum: 101
 End: 121519.024 Start:  121518.509 Theta: 1.047198 Ball Pos X: 0.1814794 Ball Pos Y: -0.2 Ball Pos Z: 0.3143317 Hand Pos X: 0.1930055 Hand Pos Y: -0.2714686 Hand Pos Z: 0.2994905 Head Pos X: 0.04137758 Head Pos Y: -0.05464739 Head Pos Z: -0.1051617 Head Rot X: 0.1920073 Head Rot Y: 0.1280945 Hand Rot Z: -0.0259132; Invisible Hand Error: 8.767 randomnum: 4
 End: 121520.709 Start:  121520.166 Theta: 1.169371 Ball Pos X: 0.1418193 Ball Pos Y: -0.2 Ball Pos Z: 0.3341054 Hand Pos X: 0.1344068 Hand Pos Y: -0.2563185 Hand Pos Z: 0.3480643 Head Pos X: 0.01413453 Head Pos Y: -0.05425948 Head Pos Z: -0.1000829 Head Rot X: 0.1945961 Head Rot Y: 0.03048445 Hand Rot Z: -0.0007565263; Invisible Hand Error: 5.856 randomnum: 63
 End: 121524.050 Start:  121521.907 Theta: 2.076942 Ball Pos X: -0.175966 Ball Pos Y: -0.2 Ball Pos Z: 0.317451 Hand Pos X: -0.1903195 Hand Pos Y: -0.2501138 Hand Pos Z: 0.3219501 Head Pos X: 0.001325596 Head Pos Y: -0.05168264 Head Pos Z: -0.08357331 Head Rot X: 0.1926411 Head Rot Y: -0.06623406 Hand Rot Z: 0.008009595; Invisible Hand Error: 5.101 randomnum: 77
 End: 121525.917 Start:  121525.332 Theta: 1.047198 Ball Pos X: 0.1814794 Ball Pos Y: -0.2 Ball Pos Z: 0.3143317 Hand Pos X: 0.1913042 Hand Pos Y: -0.2047304 Hand Pos Z: 0.3099651 Head Pos X: 0.02541298 Head Pos Y: -0.05396494 Head Pos Z: -0.08782184 Head Rot X: 0.195217 Head Rot Y: 0.06268961 Hand Rot Z: -0.00128273; Visible Hand Error: 1.547 randomnum: 111
 End: 121527.796 Start:  121527.086 Theta: 1.832596 Ball Pos X: -0.09394072 Ball Pos Y: -0.2 Ball Pos Z: 0.3505914 Hand Pos X: -0.116152 Hand Pos Y: -0.258068 Hand Pos Z: 0.3487301 Head Pos X: 0.01048477 Head Pos Y: -0.05518656 Head Pos Z: -0.08512968 Head Rot X: 0.2036967 Head Rot Y: -0.03637929 Hand Rot Z: -9.759329E-05; Invisible Hand Error: 6.86 randomnum: 51
 End: 121529.773 Start:  121529.064 Theta: 1.867502 Ball Pos X: -0.1061189 Ball Pos Y: -0.2 Ball Pos Z: 0.3470993 Hand Pos X: -0.1377987 Hand Pos Y: -0.1673576 Hand Pos Z: 0.3425838 Head Pos X: 0.01472489 Head Pos Y: -0.05383696 Head Pos Z: -0.08898589 Head Rot X: 0.1990906 Head Rot Y: -0.01681169 Hand Rot Z: -0.007151843; Visible Hand Error: 6.268 randomnum: 148
 End: 121531.750 Start:  121531.083 Theta: 1.48353 Ball Pos X: 0.03163393 Ball Pos Y: -0.2 Ball Pos Z: 0.3615777 Hand Pos X: 0.01125619 Hand Pos Y: -0.2046129 Hand Pos Z: 0.3789444 Head Pos X: 0.02159004 Head Pos Y: -0.05732371 Head Pos Z: -0.08868325 Head Rot X: 0.2106686 Head Rot Y: 0.03083133 Hand Rot Z: -0.0114096; Invisible Hand Error: 2.939 randomnum: 48
 End: 121533.561 Start:  121532.934 Theta: 1.48353 Ball Pos X: 0.03163393 Ball Pos Y: -0.2 Ball Pos Z: 0.3615777 Hand Pos X: 0.01921402 Hand Pos Y: -0.2299341 Hand Pos Z: 0.3755737 Head Pos X: 0.02348701 Head Pos Y: -0.05825142 Head Pos Z: -0.08687916 Head Rot X: 0.2146811 Head Rot Y: 0.03174073 Hand Rot Z: -0.0184436; Invisible Hand Error: 3.146 randomnum: 18
 End: 121535.455 Start:  121534.744 Theta: 1.832596 Ball Pos X: -0.09394072 Ball Pos Y: -0.2 Ball Pos Z: 0.3505914 Hand Pos X: -0.1014617 Hand Pos Y: -0.2358047 Hand Pos Z: 0.3548642 Head Pos X: 0.01119785 Head Pos Y: -0.05656166 Head Pos Z: -0.08146426 Head Rot X: 0.210553 Head Rot Y: -0.02127726 Hand Rot Z: -0.0101927; Invisible Hand Error: 3.808 randomnum: 84
 End: 121537.320 Start:  121536.666 Theta: 1.972222 Ball Pos X: -0.1418194 Ball Pos Y: -0.2 Ball Pos Z: 0.3341054 Hand Pos X: -0.1544772 Hand Pos Y: -0.1653996 Hand Pos Z: 0.3360926 Head Pos X: 0.008622408 Head Pos Y: -0.05448126 Head Pos Z: -0.08018938 Head Rot X: 0.2028127 Head Rot Y: -0.03751205 Hand Rot Z: -0.01591789; Visible Hand Error: 4.997 randomnum: 156
 End: 121539.186 Start:  121538.587 Theta: 1.099557 Ball Pos X: 0.1647799 Ball Pos Y: -0.2 Ball Pos Z: 0.3233988 Hand Pos X: 0.1813549 Hand Pos Y: -0.2056594 Hand Pos Z: 0.3279821 Head Pos X: 0.01717616 Head Pos Y: -0.05875457 Head Pos Z: -0.08500201 Head Rot X: 0.2154087 Head Rot Y: 0.03572898 Hand Rot Z: -0.009609792; Invisible Hand Error: 1.703 randomnum: 92
 End: 121540.871 Start:  121540.272 Theta: 2.024582 Ball Pos X: -0.1591107 Ball Pos Y: -0.2 Ball Pos Z: 0.3262253 Hand Pos X: -0.1849279 Hand Pos Y: -0.1801629 Hand Pos Z: 0.3204964 Head Pos X: 0.00382496 Head Pos Y: -0.05728739 Head Pos Z: -0.07763824 Head Rot X: 0.2130935 Head Rot Y: -0.03988677 Hand Rot Z: -0.01453185; Visible Hand Error: 4.57 randomnum: 155
 End: 121542.653 Start:  121542.124 Theta: 1.308997 Ball Pos X: 0.09394069 Ball Pos Y: -0.2 Ball Pos Z: 0.3505914 Hand Pos X: 0.1063766 Hand Pos Y: -0.1856277 Hand Pos Z: 0.3632559 Head Pos X: 0.02092587 Head Pos Y: -0.05971152 Head Pos Z: -0.08231831 Head Rot X: 0.2145264 Head Rot Y: 0.05598139 Hand Rot Z: -0.01260952; Visible Hand Error: 2.973 randomnum: 170
 End: 121544.324 Start:  121543.712 Theta: 1.239184 Ball Pos X: 0.1181679 Ball Pos Y: -0.2 Ball Pos Z: 0.3431844 Hand Pos X: 0.1342347 Hand Pos Y: -0.2123596 Hand Pos Z: 0.3462123 Head Pos X: 0.0140645 Head Pos Y: -0.05681281 Head Pos Z: -0.08236253 Head Rot X: 0.2073116 Head Rot Y: 0.01726573 Hand Rot Z: -0.01677598; Visible Hand Error: 2.117 randomnum: 120
 End: 121546.050 Start:  121545.451 Theta: 1.32645 Ball Pos X: 0.08780771 Ball Pos Y: -0.2 Ball Pos Z: 0.3521775 Hand Pos X: 0.08044157 Hand Pos Y: -0.2326877 Hand Pos Z: 0.3556365 Head Pos X: 0.01481085 Head Pos Y: -0.0579969 Head Pos Z: -0.08105302 Head Rot X: 0.2127032 Head Rot Y: 0.01709641 Hand Rot Z: -0.0154459; Invisible Hand Error: 3.843 randomnum: 40
 End: 121547.790 Start:  121547.192 Theta: 1.32645 Ball Pos X: 0.08780771 Ball Pos Y: -0.2 Ball Pos Z: 0.3521775 Hand Pos X: 0.07668117 Hand Pos Y: -0.245296 Hand Pos Z: 0.3616407 Head Pos X: 0.01630337 Head Pos Y: -0.05928364 Head Pos Z: -0.07875538 Head Rot X: 0.2165385 Head Rot Y: 0.0231398 Hand Rot Z: -0.0187563; Invisible Hand Error: 5.019 randomnum: 21
 End: 121549.504 Start:  121548.890 Theta: 1.48353 Ball Pos X: 0.03163393 Ball Pos Y: -0.2 Ball Pos Z: 0.3615777 Hand Pos X: 0.02104631 Hand Pos Y: -0.2433015 Hand Pos Z: 0.3657557 Head Pos X: 0.01766673 Head Pos Y: -0.05934855 Head Pos Z: -0.08033505 Head Rot X: 0.2183518 Head Rot Y: 0.0228371 Hand Rot Z: -0.02260189; Invisible Hand Error: 4.952 randomnum: 56
 End: 121551.174 Start:  121550.575 Theta: 1.710423 Ball Pos X: -0.05051415 Ball Pos Y: -0.2 Ball Pos Z: 0.3594266 Hand Pos X: -0.08053394 Hand Pos Y: -0.2457215 Hand Pos Z: 0.363392 Head Pos X: 0.01328327 Head Pos Y: -0.05830903 Head Pos Z: -0.08024061 Head Rot X: 0.2174225 Head Rot Y: -0.006045843 Hand Rot Z: -0.0199288; Invisible Hand Error: 5.977 randomnum: 34
 End: 121552.789 Start:  121552.247 Theta: 1.082104 Ball Pos X: 0.1703989 Ball Pos Y: -0.2 Ball Pos Z: 0.3204737 Hand Pos X: 0.1537048 Hand Pos Y: -0.2053417 Hand Pos Z: 0.3308448 Head Pos X: 0.0173501 Head Pos Y: -0.06024673 Head Pos Z: -0.08426049 Head Rot X: 0.2220569 Head Rot Y: 0.04050131 Hand Rot Z: -0.01797062; Visible Hand Error: 2.741 randomnum: 183
 End: 121554.390 Start:  121553.834 Theta: 1.047198 Ball Pos X: 0.1814794 Ball Pos Y: -0.2 Ball Pos Z: 0.3143317 Hand Pos X: 0.1766848 Hand Pos Y: -0.215192 Hand Pos Z: 0.3258577 Head Pos X: 0.01227098 Head Pos Y: -0.06016815 Head Pos Z: -0.08444002 Head Rot X: 0.2203356 Head Rot Y: 0.03531061 Hand Rot Z: -0.01119922; Invisible Hand Error: 1.849 randomnum: 22
 End: 121556.075 Start:  121555.449 Theta: 1.850049 Ball Pos X: -0.100045 Ball Pos Y: -0.2 Ball Pos Z: 0.3488985 Hand Pos X: -0.1164197 Hand Pos Y: -0.22848 Hand Pos Z: 0.3426039 Head Pos X: 0.008991282 Head Pos Y: -0.05944339 Head Pos Z: -0.0794442 Head Rot X: 0.2220368 Head Rot Y: -0.01055491 Hand Rot Z: -0.01352072; Invisible Hand Error: 4.163 randomnum: 74
 End: 121557.677 Start:  121557.106 Theta: 1.518436 Ball Pos X: 0.01899581 Ball Pos Y: -0.2 Ball Pos Z: 0.3624615 Hand Pos X: 0.02181666 Hand Pos Y: -0.1843238 Hand Pos Z: 0.3713592 Head Pos X: 0.01635439 Head Pos Y: -0.06012505 Head Pos Z: -0.08034235 Head Rot X: 0.222478 Head Rot Y: 0.0159707 Hand Rot Z: -0.01963804; Visible Hand Error: 2.518 randomnum: 125
 End: 121559.362 Start:  121558.735 Theta: 1.623156 Ball Pos X: -0.01899584 Ball Pos Y: -0.2 Ball Pos Z: 0.3624615 Hand Pos X: -0.0223094 Hand Pos Y: -0.1992471 Hand Pos Z: 0.3691046 Head Pos X: 0.01480555 Head Pos Y: -0.05987894 Head Pos Z: -0.07725638 Head Rot X: 0.2184469 Head Rot Y: 0.02089981 Hand Rot Z: -0.01630639; Visible Hand Error: 0.673 randomnum: 186
 End: 121600.865 Start:  121600.002 Theta: 1.850049 Ball Pos X: -0.100045 Ball Pos Y: -0.2 Ball Pos Z: 0.3488985 Hand Pos X: -0.1196123 Hand Pos Y: -0.2296088 Hand Pos Z: 0.3432831 Head Pos X: 0.01003235 Head Pos Y: -0.05919472 Head Pos Z: -0.0787814 Head Rot X: 0.2187807 Head Rot Y: -0.005108332 Hand Rot Z: -0.01768271; Invisible Hand Error: 4.398 randomnum: 81
 End: 121602.508 Start:  121601.993 Theta: 1.186824 Ball Pos X: 0.1359668 Ball Pos Y: -0.2 Ball Pos Z: 0.3365296 Hand Pos X: 0.1663531 Hand Pos Y: -0.1999073 Hand Pos Z: 0.3347031 Head Pos X: 0.01661864 Head Pos Y: -0.05858629 Head Pos Z: -0.0898346 Head Rot X: 0.2122547 Head Rot Y: 0.04333168 Hand Rot Z: -0.01955589; Visible Hand Error: 3.957 randomnum: 195
 End: 121604.290 Start:  121603.678 Theta: 1.099557 Ball Pos X: 0.1647799 Ball Pos Y: -0.2 Ball Pos Z: 0.3233988 Hand Pos X: 0.1462217 Hand Pos Y: -0.2045621 Hand Pos Z: 0.3346628 Head Pos X: 0.01688401 Head Pos Y: -0.06036129 Head Pos Z: -0.08316794 Head Rot X: 0.2204325 Head Rot Y: 0.04404236 Hand Rot Z: -0.01355434; Invisible Hand Error: 2.997 randomnum: 23
 End: 121606.045 Start:  121605.419 Theta: 1.919862 Ball Pos X: -0.1241393 Ball Pos Y: -0.2 Ball Pos Z: 0.3410698 Hand Pos X: -0.1293133 Hand Pos Y: -0.1998971 Hand Pos Z: 0.3437323 Head Pos X: 0.01386006 Head Pos Y: -0.05886814 Head Pos Z: -0.07838595 Head Rot X: 0.2205474 Head Rot Y: -0.02127529 Hand Rot Z: -0.03497578; Visible Hand Error: 0.616 randomnum: 161
 End: 121607.771 Start:  121607.187 Theta: 1.37881 Ball Pos X: 0.06925581 Ball Pos Y: -0.2 Ball Pos Z: 0.3562903 Hand Pos X: 0.08101759 Hand Pos Y: -0.1974552 Hand Pos Z: 0.3604353 Head Pos X: 0.01762029 Head Pos Y: -0.05999492 Head Pos Z: -0.08032137 Head Rot X: 0.2208714 Head Rot Y: 0.02882632 Hand Rot Z: -0.02177021; Visible Hand Error: 1.639 randomnum: 121
 End: 121609.539 Start:  121608.913 Theta: 1.413717 Ball Pos X: 0.05677925 Ball Pos Y: -0.2 Ball Pos Z: 0.3584903 Hand Pos X: 0.0715961 Hand Pos Y: -0.2002697 Hand Pos Z: 0.3574384 Head Pos X: 0.01559826 Head Pos Y: -0.06159339 Head Pos Z: -0.07892469 Head Rot X: 0.2269693 Head Rot Y: 0.0205659 Hand Rot Z: -0.01805679; Visible Hand Error: 2.04 randomnum: 135
 End: 121611.252 Start:  121610.696 Theta: 1.064651 Ball Pos X: 0.1759659 Ball Pos Y: -0.2 Ball Pos Z: 0.317451 Hand Pos X: 0.1683516 Hand Pos Y: -0.2105266 Hand Pos Z: 0.3224374 Head Pos X: 0.01251262 Head Pos Y: -0.06141793 Head Pos Z: -0.08075318 Head Rot X: 0.2242365 Head Rot Y: 0.0384948 Hand Rot Z: -0.01394675; Visible Hand Error: 1.733 randomnum: 167
 End: 121613.132 Start:  121612.491 Theta: 1.762783 Ball Pos X: -0.06925584 Ball Pos Y: -0.2 Ball Pos Z: 0.3562903 Hand Pos X: -0.07007835 Hand Pos Y: -0.1798452 Hand Pos Z: 0.3560782 Head Pos X: 0.01333676 Head Pos Y: -0.06162202 Head Pos Z: -0.07800549 Head Rot X: 0.2277362 Head Rot Y: 0.01455593 Hand Rot Z: -0.02331949; Visible Hand Error: 2.497 randomnum: 193
 End: 121615.025 Start:  121614.329 Theta: 1.832596 Ball Pos X: -0.09394072 Ball Pos Y: -0.2 Ball Pos Z: 0.3505914 Hand Pos X: -0.1126127 Hand Pos Y: -0.2086015 Hand Pos Z: 0.3579187 Head Pos X: 0.01030369 Head Pos Y: -0.06082044 Head Pos Z: -0.07862186 Head Rot X: 0.2245975 Head Rot Y: 0.003726048 Hand Rot Z: -0.02303586; Invisible Hand Error: 2.168 randomnum: 83
 End: 121616.823 Start:  121616.237 Theta: 1.204277 Ball Pos X: 0.1300728 Ball Pos Y: -0.2 Ball Pos Z: 0.3388513 Hand Pos X: 0.1340418 Hand Pos Y: -0.2091241 Hand Pos Z: 0.3424215 Head Pos X: 0.01039473 Head Pos Y: -0.06072729 Head Pos Z: -0.08193085 Head Rot X: 0.221752 Head Rot Y: 0.03233103 Hand Rot Z: -0.01208641; Visible Hand Error: 0.839 randomnum: 123
 End: 121618.632 Start:  121618.006 Theta: 1.570796 Ball Pos X: -1.586544E-08 Ball Pos Y: -0.2 Ball Pos Z: 0.3629589 Hand Pos X: 0.004211478 Hand Pos Y: -0.1768713 Hand Pos Z: 0.3701169 Head Pos X: 0.008885528 Head Pos Y: -0.0628032 Head Pos Z: -0.0774954 Head Rot X: 0.2298626 Head Rot Y: 0.01296175 Hand Rot Z: -0.01389022; Visible Hand Error: 3.365 randomnum: 147
 End: 121620.386 Start:  121619.760 Theta: 1.64061 Ball Pos X: -0.02531873 Ball Pos Y: -0.2 Ball Pos Z: 0.3620748 Hand Pos X: -0.01577514 Hand Pos Y: -0.1919675 Hand Pos Z: 0.3660698 Head Pos X: 0.01387139 Head Pos Y: -0.06083623 Head Pos Z: -0.07864872 Head Rot X: 0.2242177 Head Rot Y: 0.004432468 Hand Rot Z: -0.01643557; Visible Hand Error: 1.81 randomnum: 192
 End: 121622.252 Start:  121621.569 Theta: 1.64061 Ball Pos X: -0.02531873 Ball Pos Y: -0.2 Ball Pos Z: 0.3620748 Hand Pos X: -0.03021137 Hand Pos Y: -0.2068314 Hand Pos Z: 0.3616864 Head Pos X: 0.0113639 Head Pos Y: -0.05688419 Head Pos Z: -0.07634184 Head Rot X: 0.2002034 Head Rot Y: 0.01464441 Hand Rot Z: -0.01741116; Visible Hand Error: 1.064 randomnum: 180
 End: 121623.993 Start:  121623.450 Theta: 1.22173 Ball Pos X: 0.1241393 Ball Pos Y: -0.2 Ball Pos Z: 0.3410698 Hand Pos X: 0.1327638 Hand Pos Y: -0.2128972 Hand Pos Z: 0.3450761 Head Pos X: 0.006889727 Head Pos Y: -0.05866437 Head Pos Z: -0.0680635 Head Rot X: 0.2091088 Head Rot Y: 0.05502319 Hand Rot Z: -0.005414236; Visible Hand Error: 1.41 randomnum: 166
 End: 121625.691 Start:  121625.162 Theta: 1.064651 Ball Pos X: 0.1759659 Ball Pos Y: -0.2 Ball Pos Z: 0.317451 Hand Pos X: 0.1911567 Hand Pos Y: -0.2036106 Hand Pos Z: 0.3207506 Head Pos X: 0.009496789 Head Pos Y: -0.05149871 Head Pos Z: -0.05910972 Head Rot X: 0.1678578 Head Rot Y: 0.06923679 Hand Rot Z: 0.009021145; Visible Hand Error: 1.593 randomnum: 150
 End: 121627.515 Start:  121626.945 Theta: 1.675516 Ball Pos X: -0.03793955 Ball Pos Y: -0.2 Ball Pos Z: 0.3609706 Hand Pos X: -0.04493961 Hand Pos Y: -0.2090065 Hand Pos Z: 0.3701678 Head Pos X: 0.003236942 Head Pos Y: -0.05897223 Head Pos Z: -0.0681439 Head Rot X: 0.2142639 Head Rot Y: 0.0141591 Hand Rot Z: 0.003430288; Invisible Hand Error: 0.907 randomnum: 53
 End: 121629.186 Start:  121628.699 Theta: 1.082104 Ball Pos X: 0.1703989 Ball Pos Y: -0.2 Ball Pos Z: 0.3204737 Hand Pos X: 0.1381615 Hand Pos Y: -0.2208342 Hand Pos Z: 0.340524 Head Pos X: 0.005049744 Head Pos Y: -0.06023846 Head Pos Z: -0.0690318 Head Rot X: 0.2181422 Head Rot Y: 0.04503234 Hand Rot Z: 0.00363982; Invisible Hand Error: 5.557 randomnum: 70
 End: 121630.954 Start:  121630.356 Theta: 1.937315 Ball Pos X: -0.1300728 Ball Pos Y: -0.2 Ball Pos Z: 0.3388513 Hand Pos X: -0.1503624 Hand Pos Y: -0.1935494 Hand Pos Z: 0.3347608 Head Pos X: -0.001277603 Head Pos Y: -0.05827054 Head Pos Z: -0.06762818 Head Rot X: 0.2135311 Head Rot Y: -0.001110163 Hand Rot Z: -0.004832382; Visible Hand Error: 2.995 randomnum: 102
 End: 121632.750 Start:  121632.167 Theta: 1.780236 Ball Pos X: -0.07546342 Ball Pos Y: -0.2 Ball Pos Z: 0.3550274 Hand Pos X: -0.1056852 Hand Pos Y: -0.2011767 Hand Pos Z: 0.3541877 Head Pos X: 0.006128858 Head Pos Y: -0.06032964 Head Pos Z: -0.06607908 Head Rot X: 0.2203951 Head Rot Y: 0.01883419 Hand Rot Z: -0.01397081; Invisible Hand Error: 4.058 randomnum: 49
 End: 121634.478 Start:  121633.907 Theta: 1.466077 Ball Pos X: 0.03793952 Ball Pos Y: -0.2 Ball Pos Z: 0.3609706 Hand Pos X: 0.03146944 Hand Pos Y: -0.2020527 Hand Pos Z: 0.3635669 Head Pos X: 0.005998018 Head Pos Y: -0.05913813 Head Pos Z: -0.07046905 Head Rot X: 0.2136323 Head Rot Y: 0.03782348 Hand Rot Z: -0.007069792; Visible Hand Error: 0.929 randomnum: 194
 End: 121636.176 Start:  121635.632 Theta: 1.27409 Ball Pos X: 0.1061189 Ball Pos Y: -0.2 Ball Pos Z: 0.3470993 Hand Pos X: 0.1069839 Hand Pos Y: -0.2092679 Hand Pos Z: 0.3540915 Head Pos X: 0.006622799 Head Pos Y: -0.06023264 Head Pos Z: -0.06523114 Head Rot X: 0.2144762 Head Rot Y: 0.04861578 Hand Rot Z: -0.004422534; Visible Hand Error: 0.664 randomnum: 190
 End: 121637.972 Start:  121637.373 Theta: 1.204277 Ball Pos X: 0.1300728 Ball Pos Y: -0.2 Ball Pos Z: 0.3388513 Hand Pos X: 0.1268913 Hand Pos Y: -0.2145946 Hand Pos Z: 0.3557191 Head Pos X: 0.009745281 Head Pos Y: -0.05933832 Head Pos Z: -0.06272221 Head Rot X: 0.2091259 Head Rot Y: 0.05352831 Hand Rot Z: -0.002298996; Visible Hand Error: 1.409 randomnum: 200
 End: 121639.685 Start:  121639.142 Theta: 1.134464 Ball Pos X: 0.1533931 Ball Pos Y: -0.2 Ball Pos Z: 0.3289525 Hand Pos X: 0.1451659 Hand Pos Y: -0.2087303 Hand Pos Z: 0.3337972 Head Pos X: 0.003703521 Head Pos Y: -0.06127357 Head Pos Z: -0.06143993 Head Rot X: 0.216938 Head Rot Y: 0.04165106 Hand Rot Z: 0.002765471; Visible Hand Error: 1.629 randomnum: 185
 End: 121641.565 Start:  121640.938 Theta: 1.884956 Ball Pos X: -0.1121605 Ball Pos Y: -0.2 Ball Pos Z: 0.3451944 Hand Pos X: -0.1285101 Hand Pos Y: -0.2038611 Hand Pos Z: 0.3402685 Head Pos X: -0.00213845 Head Pos Y: -0.0623285 Head Pos Z: -0.06172687 Head Rot X: 0.2256411 Head Rot Y: 0.0195238 Hand Rot Z: 0.008571219; Visible Hand Error: 2.388 randomnum: 176
 End: 121643.388 Start:  121642.720 Theta: 1.32645 Ball Pos X: 0.08780771 Ball Pos Y: -0.2 Ball Pos Z: 0.3521775 Hand Pos X: 0.09498672 Hand Pos Y: -0.2078216 Hand Pos Z: 0.3592606 Head Pos X: 0.008656695 Head Pos Y: -0.06100641 Head Pos Z: -0.06737429 Head Rot X: 0.2193189 Head Rot Y: 0.05663235 Hand Rot Z: 0.001617493; Invisible Hand Error: 0.794 randomnum: 29
 End: 121645.156 Start:  121644.488 Theta: 2.076942 Ball Pos X: -0.175966 Ball Pos Y: -0.2 Ball Pos Z: 0.317451 Hand Pos X: -0.2051418 Hand Pos Y: -0.2167547 Hand Pos Z: 0.307711 Head Pos X: -0.0001999736 Head Pos Y: -0.06300747 Head Pos Z: -0.05886516 Head Rot X: 0.2286159 Head Rot Y: 0.00529978 Hand Rot Z: -0.0009056864; Invisible Hand Error: 4.351 randomnum: 66
 End: 121646.926 Start:  121646.270 Theta: 1.675516 Ball Pos X: -0.03793955 Ball Pos Y: -0.2 Ball Pos Z: 0.3609706 Hand Pos X: -0.05860647 Hand Pos Y: -0.1921294 Hand Pos Z: 0.3596409 Head Pos X: 0.007384729 Head Pos Y: -0.06172046 Head Pos Z: -0.06123847 Head Rot X: 0.2225817 Head Rot Y: 0.03209399 Hand Rot Z: -0.01156352; Visible Hand Error: 3.053 randomnum: 124
 End: 121648.610 Start:  121648.067 Theta: 1.064651 Ball Pos X: 0.1759659 Ball Pos Y: -0.2 Ball Pos Z: 0.317451 Hand Pos X: 0.1717154 Hand Pos Y: -0.2152236 Hand Pos Z: 0.3395746 Head Pos X: 0.01001706 Head Pos Y: -0.06303844 Head Pos Z: -0.06449127 Head Rot X: 0.2256529 Head Rot Y: 0.06503653 Hand Rot Z: -0.006883434; Invisible Hand Error: 2.003 randomnum: 16
 End: 121650.336 Start:  121649.793 Theta: 1.466077 Ball Pos X: 0.03793952 Ball Pos Y: -0.2 Ball Pos Z: 0.3609706 Hand Pos X: 0.01604635 Hand Pos Y: -0.2001864 Hand Pos Z: 0.3635836 Head Pos X: 0.008880831 Head Pos Y: -0.06330092 Head Pos Z: -0.06146941 Head Rot X: 0.2248461 Head Rot Y: 0.04793584 Hand Rot Z: -0.008740325; Invisible Hand Error: 3.043 randomnum: 85
 End: 121652.133 Start:  121651.562 Theta: 1.500983 Ball Pos X: 0.0253187 Ball Pos Y: -0.2 Ball Pos Z: 0.3620748 Hand Pos X: -0.007381506 Hand Pos Y: -0.1971522 Hand Pos Z: 0.3681176 Head Pos X: 0.01419177 Head Pos Y: -0.06293643 Head Pos Z: -0.06422362 Head Rot X: 0.2261408 Head Rot Y: 0.0519293 Hand Rot Z: -0.01732516; Invisible Hand Error: 4.576 randomnum: 89
 End: 121653.985 Start:  121653.358 Theta: 2.059489 Ball Pos X: -0.1703989 Ball Pos Y: -0.2 Ball Pos Z: 0.3204737 Hand Pos X: -0.1932476 Hand Pos Y: -0.2167162 Hand Pos Z: 0.3142123 Head Pos X: 0.01031649 Head Pos Y: -0.06355311 Head Pos Z: -0.06220767 Head Rot X: 0.2303443 Head Rot Y: 0.0361443 Hand Rot Z: -0.01362211; Invisible Hand Error: 3.498 randomnum: 50
 End: 121655.711 Start:  121655.168 Theta: 1.500983 Ball Pos X: 0.0253187 Ball Pos Y: -0.2 Ball Pos Z: 0.3620748 Hand Pos X: 0.006856889 Hand Pos Y: -0.2157646 Hand Pos Z: 0.3687657 Head Pos X: 0.006764135 Head Pos Y: -0.06233601 Head Pos Z: -0.06825295 Head Rot X: 0.2250274 Head Rot Y: 0.04406887 Hand Rot Z: -0.00885348; Invisible Hand Error: 2.946 randomnum: 97
 End: 121657.549 Start:  121656.965 Theta: 1.343904 Ball Pos X: 0.08164798 Ball Pos Y: -0.2 Ball Pos Z: 0.3536563 Hand Pos X: 0.0715436 Hand Pos Y: -0.1887765 Hand Pos Z: 0.3623686 Head Pos X: 0.00771096 Head Pos Y: -0.065911 Head Pos Z: -0.06372732 Head Rot X: 0.2383753 Head Rot Y: 0.04896098 Hand Rot Z: -0.008407116; Invisible Hand Error: 2.409 randomnum: 65
 End: 121659.303 Start:  121658.732 Theta: 1.27409 Ball Pos X: 0.1061189 Ball Pos Y: -0.2 Ball Pos Z: 0.3470993 Hand Pos X: 0.1099959 Hand Pos Y: -0.2000371 Hand Pos Z: 0.3511595 Head Pos X: 0.01165696 Head Pos Y: -0.06571062 Head Pos Z: -0.06163222 Head Rot X: 0.2352552 Head Rot Y: 0.05336693 Hand Rot Z: -0.01048279; Invisible Hand Error: 0.475 randomnum: 35
 End: 121701.197 Start:  121700.585 Theta: 1.58825 Ball Pos X: -0.00633453 Ball Pos Y: -0.2 Ball Pos Z: 0.3629036 Hand Pos X: -0.01622374 Hand Pos Y: -0.1917246 Hand Pos Z: 0.3641269 Head Pos X: 0.01133562 Head Pos Y: -0.06429321 Head Pos Z: -0.0596669 Head Rot X: 0.2326424 Head Rot Y: 0.035547 Hand Rot Z: -0.01045862; Visible Hand Error: 1.76 randomnum: 162
 End: 121703.007 Start:  121702.381 Theta: 1.989675 Ball Pos X: -0.1476287 Ball Pos Y: -0.2 Ball Pos Z: 0.3315794 Hand Pos X: -0.1612327 Hand Pos Y: -0.1885135 Hand Pos Z: 0.3317744 Head Pos X: 0.01122443 Head Pos Y: -0.06507597 Head Pos Z: -0.05793035 Head Rot X: 0.2365685 Head Rot Y: 0.02323543 Hand Rot Z: -0.02026997; Visible Hand Error: 2.462 randomnum: 141
 End: 121704.789 Start:  121704.260 Theta: 1.151917 Ball Pos X: 0.1476287 Ball Pos Y: -0.2 Ball Pos Z: 0.3315795 Hand Pos X: 0.1352788 Hand Pos Y: -0.2079066 Hand Pos Z: 0.3367169 Head Pos X: 0.01282028 Head Pos Y: -0.06602226 Head Pos Z: -0.05561399 Head Rot X: 0.2332654 Head Rot Y: 0.06936415 Hand Rot Z: -0.005706531; Invisible Hand Error: 2.074 randomnum: 11
 End: 121706.600 Start:  121706.056 Theta: 1.745329 Ball Pos X: -0.06302716 Ball Pos Y: -0.2 Ball Pos Z: 0.3574447 Hand Pos X: -0.08657137 Hand Pos Y: -0.205238 Hand Pos Z: 0.3603324 Head Pos X: 0.006252043 Head Pos Y: -0.06255655 Head Pos Z: -0.05574229 Head Rot X: 0.2247669 Head Rot Y: 0.0271272 Hand Rot Z: -0.01608395; Visible Hand Error: 3.074 randomnum: 182
 End: 121708.479 Start:  121707.881 Theta: 1.500983 Ball Pos X: 0.0253187 Ball Pos Y: -0.2 Ball Pos Z: 0.3620748 Hand Pos X: 0.01427535 Hand Pos Y: -0.2153295 Hand Pos Z: 0.3654841 Head Pos X: 0.01192486 Head Pos Y: -0.06503859 Head Pos Z: -0.05752718 Head Rot X: 0.2309035 Head Rot Y: 0.05336545 Hand Rot Z: -0.01489811; Invisible Hand Error: 2.237 randomnum: 41
 End: 121710.442 Start:  121709.760 Theta: 1.867502 Ball Pos X: -0.1061189 Ball Pos Y: -0.2 Ball Pos Z: 0.3470993 Hand Pos X: -0.1104781 Hand Pos Y: -0.2151518 Hand Pos Z: 0.3503586 Head Pos X: -0.001931496 Head Pos Y: -0.06511477 Head Pos Z: -0.05313653 Head Rot X: 0.2321816 Head Rot Y: 0.0172961 Hand Rot Z: -0.008339779; Visible Hand Error: 1.562 randomnum: 144
 End: 121712.350 Start:  121711.723 Theta: 1.902409 Ball Pos X: -0.1181679 Ball Pos Y: -0.2 Ball Pos Z: 0.3431844 Hand Pos X: -0.116281 Hand Pos Y: -0.2104448 Hand Pos Z: 0.3483559 Head Pos X: 0.005694395 Head Pos Y: -0.06449335 Head Pos Z: -0.0548372 Head Rot X: 0.2303846 Head Rot Y: 0.01493337 Hand Rot Z: -0.02496835; Invisible Hand Error: 1.068 randomnum: 88
 End: 121714.313 Start:  121713.687 Theta: 1.623156 Ball Pos X: -0.01899584 Ball Pos Y: -0.2 Ball Pos Z: 0.3624615 Hand Pos X: -0.0274692 Hand Pos Y: -0.1948087 Hand Pos Z: 0.362992 Head Pos X: 0.006141298 Head Pos Y: -0.06372327 Head Pos Z: -0.05635583 Head Rot X: 0.224419 Head Rot Y: 0.0321891 Hand Rot Z: -0.02433462; Visible Hand Error: 1.362 randomnum: 187
 End: 121716.109 Start:  121715.580 Theta: 1.064651 Ball Pos X: 0.1759659 Ball Pos Y: -0.2 Ball Pos Z: 0.317451 Hand Pos X: 0.1489501 Hand Pos Y: -0.2076759 Hand Pos Z: 0.3325109 Head Pos X: 0.007138297 Head Pos Y: -0.06405206 Head Pos Z: -0.05229136 Head Rot X: 0.2205935 Head Rot Y: 0.06879196 Hand Rot Z: -0.010321; Visible Hand Error: 4.327 randomnum: 127
 End: 121718.003 Start:  121717.404 Theta: 2.024582 Ball Pos X: -0.1591107 Ball Pos Y: -0.2 Ball Pos Z: 0.3262253 Hand Pos X: -0.1712574 Hand Pos Y: -0.2015154 Hand Pos Z: 0.3206065 Head Pos X: 0.00055792 Head Pos Y: -0.06430487 Head Pos Z: -0.05219051 Head Rot X: 0.2295738 Head Rot Y: -0.002126148 Hand Rot Z: -0.0144933; Visible Hand Error: 1.852 randomnum: 149
 End: 121719.883 Start:  121719.270 Theta: 1.867502 Ball Pos X: -0.1061189 Ball Pos Y: -0.2 Ball Pos Z: 0.3470993 Hand Pos X: -0.110787 Hand Pos Y: -0.203269 Hand Pos Z: 0.3469388 Head Pos X: 0.006045874 Head Pos Y: -0.06245637 Head Pos Z: -0.05221915 Head Rot X: 0.2238009 Head Rot Y: 0.00908168 Hand Rot Z: -0.0257443; Visible Hand Error: 0.694 randomnum: 105
 End: 121721.666 Start:  121721.150 Theta: 1.53589 Ball Pos X: 0.01266708 Ball Pos Y: -0.2 Ball Pos Z: 0.3627378 Hand Pos X: 0.01281278 Hand Pos Y: -0.200983 Hand Pos Z: 0.3677576 Head Pos X: 0.008366431 Head Pos Y: -0.06456982 Head Pos Z: -0.05005568 Head Rot X: 0.2263942 Head Rot Y: 0.0405545 Hand Rot Z: -0.02364429; Visible Hand Error: 0.214 randomnum: 131
 End: 121723.544 Start:  121723.029 Theta: 1.186824 Ball Pos X: 0.1359668 Ball Pos Y: -0.2 Ball Pos Z: 0.3365296 Hand Pos X: 0.10954 Hand Pos Y: -0.2112138 Hand Pos Z: 0.3483778 Head Pos X: 0.004723657 Head Pos Y: -0.06277116 Head Pos Z: -0.05409214 Head Rot X: 0.2187733 Head Rot Y: 0.05220693 Hand Rot Z: -0.01442604; Invisible Hand Error: 4.132 randomnum: 69
 End: 121725.354 Start:  121724.826 Theta: 1.570796 Ball Pos X: -1.586544E-08 Ball Pos Y: -0.2 Ball Pos Z: 0.3629589 Hand Pos X: -0.02360857 Hand Pos Y: -0.1944767 Hand Pos Z: 0.3621523 Head Pos X: 0.004409309 Head Pos Y: -0.06460793 Head Pos Z: -0.05072308 Head Rot X: 0.2255193 Head Rot Y: 0.03921282 Hand Rot Z: -0.02035887; Invisible Hand Error: 3.345 randomnum: 17
 End: 121727.150 Start:  121726.608 Theta: 1.745329 Ball Pos X: -0.06302716 Ball Pos Y: -0.2 Ball Pos Z: 0.3574447 Hand Pos X: -0.06977426 Hand Pos Y: -0.2042528 Hand Pos Z: 0.3604839 Head Pos X: 0.007238107 Head Pos Y: -0.06152286 Head Pos Z: -0.05358115 Head Rot X: 0.2149298 Head Rot Y: 0.02329027 Hand Rot Z: -0.03818396; Visible Hand Error: 0.866 randomnum: 171
 End: 121729.044 Start:  121728.445 Theta: 1.989675 Ball Pos X: -0.1476287 Ball Pos Y: -0.2 Ball Pos Z: 0.3315794 Hand Pos X: -0.1527803 Hand Pos Y: -0.2340254 Hand Pos Z: 0.3339304 Head Pos X: 0.000313608 Head Pos Y: -0.06188092 Head Pos Z: -0.05092806 Head Rot X: 0.2163992 Head Rot Y: 0.001951596 Hand Rot Z: -0.03057419; Invisible Hand Error: 3.687 randomnum: 27
 End: 121730.925 Start:  121730.367 Theta: 1.954769 Ball Pos X: -0.1359668 Ball Pos Y: -0.2 Ball Pos Z: 0.3365296 Hand Pos X: -0.1494068 Hand Pos Y: -0.2196219 Hand Pos Z: 0.3351665 Head Pos X: -0.0058088 Head Pos Y: -0.05925025 Head Pos Z: -0.05107269 Head Rot X: 0.2053203 Head Rot Y: 0.01127064 Hand Rot Z: -0.01006603; Visible Hand Error: 2.695 randomnum: 103
 End: 121732.943 Start:  121732.330 Theta: 1.745329 Ball Pos X: -0.06302716 Ball Pos Y: -0.2 Ball Pos Z: 0.3574447 Hand Pos X: -0.07110283 Hand Pos Y: -0.2042328 Hand Pos Z: 0.3622354 Head Pos X: 0.01192163 Head Pos Y: -0.0624956 Head Pos Z: -0.04981741 Head Rot X: 0.2197008 Head Rot Y: 0.03101178 Hand Rot Z: -0.01606804; Invisible Hand Error: 0.973 randomnum: 10
 End: 121734.809 Start:  121734.225 Theta: 1.48353 Ball Pos X: 0.03163393 Ball Pos Y: -0.2 Ball Pos Z: 0.3615777 Hand Pos X: 0.03569913 Hand Pos Y: -0.2052757 Hand Pos Z: 0.3624096 Head Pos X: 0.007963001 Head Pos Y: -0.0603859 Head Pos Z: -0.05195406 Head Rot X: 0.209489 Head Rot Y: 0.04821326 Hand Rot Z: -0.007418506; Visible Hand Error: 0.778 randomnum: 168
 End: 121736.703 Start:  121736.075 Theta: 2.024582 Ball Pos X: -0.1591107 Ball Pos Y: -0.2 Ball Pos Z: 0.3262253 Hand Pos X: -0.1743734 Hand Pos Y: -0.1872658 Hand Pos Z: 0.3203923 Head Pos X: -0.00537803 Head Pos Y: -0.0622457 Head Pos Z: -0.0516825 Head Rot X: 0.2199182 Head Rot Y: -0.02520684 Hand Rot Z: -0.02458121; Invisible Hand Error: 2.814 randomnum: 32
 End: 121738.540 Start:  121737.997 Theta: 1.43117 Ball Pos X: 0.05051412 Ball Pos Y: -0.2 Ball Pos Z: 0.3594266 Hand Pos X: 0.05044328 Hand Pos Y: -0.1920447 Hand Pos Z: 0.35936 Head Pos X: 0.009216284 Head Pos Y: -0.06484013 Head Pos Z: -0.04978135 Head Rot X: 0.2250915 Head Rot Y: 0.06559156 Hand Rot Z: -0.004868498; Invisible Hand Error: 0.967 randomnum: 96
 End: 121740.294 Start:  121739.779 Theta: 1.047198 Ball Pos X: 0.1814794 Ball Pos Y: -0.2 Ball Pos Z: 0.3143317 Hand Pos X: 0.1301983 Hand Pos Y: -0.2228358 Hand Pos Z: 0.3477644 Head Pos X: 0.009022417 Head Pos Y: -0.06237865 Head Pos Z: -0.05407304 Head Rot X: 0.2142253 Head Rot Y: 0.08098349 Hand Rot Z: -0.01138995; Invisible Hand Error: 8.477 randomnum: 61
 End: 121742.133 Start:  121741.562 Theta: 1.43117 Ball Pos X: 0.05051412 Ball Pos Y: -0.2 Ball Pos Z: 0.3594266 Hand Pos X: 0.02069472 Hand Pos Y: -0.1857394 Hand Pos Z: 0.3640295 Head Pos X: 0.01087216 Head Pos Y: -0.06179123 Head Pos Z: -0.06970742 Head Rot X: 0.2176034 Head Rot Y: 0.05794492 Hand Rot Z: -0.0151481; Invisible Hand Error: 4.588 randomnum: 95
 End: 121744.095 Start:  121743.344 Theta: 2.024582 Ball Pos X: -0.1591107 Ball Pos Y: -0.2 Ball Pos Z: 0.3262253 Hand Pos X: -0.1679639 Hand Pos Y: -0.1890632 Hand Pos Z: 0.3237919 Head Pos X: -0.0007983334 Head Pos Y: -0.06264563 Head Pos Z: -0.0592508 Head Rot X: 0.22778 Head Rot Y: -0.01095587 Hand Rot Z: -0.01795344; Visible Hand Error: 1.92 randomnum: 145
 End: 121745.850 Start:  121745.280 Theta: 1.553343 Ball Pos X: 0.006334498 Ball Pos Y: -0.2 Ball Pos Z: 0.3629036 Hand Pos X: -0.005668059 Hand Pos Y: -0.2000256 Hand Pos Z: 0.3636193 Head Pos X: 0.01023373 Head Pos Y: -0.06532035 Head Pos Z: -0.0574289 Head Rot X: 0.2292494 Head Rot Y: 0.03801886 Hand Rot Z: -0.009691589; Invisible Hand Error: 1.659 randomnum: 72
 End: 121747.702 Start:  121746.992 Theta: 1.850049 Ball Pos X: -0.100045 Ball Pos Y: -0.2 Ball Pos Z: 0.3488985 Hand Pos X: -0.11596 Hand Pos Y: -0.2367811 Hand Pos Z: 0.3466782 Head Pos X: 0.01136347 Head Pos Y: -0.06633861 Head Pos Z: -0.05456677 Head Rot X: 0.2312398 Head Rot Y: 0.02805911 Hand Rot Z: -0.02957073; Invisible Hand Error: 4.604 randomnum: 98
 End: 121749.554 Start:  121748.872 Theta: 2.024582 Ball Pos X: -0.1591107 Ball Pos Y: -0.2 Ball Pos Z: 0.3262253 Hand Pos X: -0.1724332 Hand Pos Y: -0.2109386 Hand Pos Z: 0.3233581 Head Pos X: 0.003036115 Head Pos Y: -0.06547204 Head Pos Z: -0.05206591 Head Rot X: 0.2261119 Head Rot Y: 0.009394893 Hand Rot Z: -0.02743547; Visible Hand Error: 2.096 randomnum: 140
 End: 121751.281 Start:  121750.779 Theta: 1.448623 Ball Pos X: 0.04423356 Ball Pos Y: -0.2 Ball Pos Z: 0.3602535 Hand Pos X: 0.03780089 Hand Pos Y: -0.2079508 Hand Pos Z: 0.366901 Head Pos X: 0.003833353 Head Pos Y: -0.06316949 Head Pos Z: -0.05422309 Head Rot X: 0.2125192 Head Rot Y: 0.04542817 Hand Rot Z: -0.02925355; Visible Hand Error: 1.125 randomnum: 122
 End: 121753.217 Start:  121752.547 Theta: 1.815143 Ball Pos X: -0.08780774 Ball Pos Y: -0.2 Ball Pos Z: 0.3521775 Hand Pos X: -0.08643986 Hand Pos Y: -0.212495 Hand Pos Z: 0.3588247 Head Pos X: 0.001967018 Head Pos Y: -0.06575086 Head Pos Z: -0.05357641 Head Rot X: 0.2241944 Head Rot Y: 0.02582003 Hand Rot Z: -0.03974554; Visible Hand Error: 1.146 randomnum: 104
 End: 121754.970 Start:  121754.371 Theta: 1.58825 Ball Pos X: -0.00633453 Ball Pos Y: -0.2 Ball Pos Z: 0.3629036 Hand Pos X: -0.009236477 Hand Pos Y: -0.2088424 Hand Pos Z: 0.3643356 Head Pos X: 0.009726705 Head Pos Y: -0.06322369 Head Pos Z: -0.0530538 Head Rot X: 0.2107873 Head Rot Y: 0.04072693 Hand Rot Z: -0.04458949; Visible Hand Error: 1.036 randomnum: 112
 End: 121756.683 Start:  121756.098 Theta: 1.623156 Ball Pos X: -0.01899584 Ball Pos Y: -0.2 Ball Pos Z: 0.3624615 Hand Pos X: -0.01841398 Hand Pos Y: -0.2242852 Hand Pos Z: 0.3668058 Head Pos X: 0.006873097 Head Pos Y: -0.06275296 Head Pos Z: -0.05217621 Head Rot X: 0.2110457 Head Rot Y: 0.03178984 Hand Rot Z: -0.04037816; Invisible Hand Error: 2.558 randomnum: 68
 End: 121758.883 Start:  121757.880 Theta: 2.042035 Ball Pos X: -0.1647799 Ball Pos Y: -0.2 Ball Pos Z: 0.3233987 Hand Pos X: -0.1680787 Hand Pos Y: -0.1948956 Hand Pos Z: 0.3222217 Head Pos X: 0.01312391 Head Pos Y: -0.06430904 Head Pos Z: -0.05323729 Head Rot X: 0.2179813 Head Rot Y: 0.01831329 Hand Rot Z: -0.05710071; Invisible Hand Error: 0.81 randomnum: 43
 End: 121800.721 Start:  121800.010 Theta: 1.605703 Ball Pos X: -0.01266711 Ball Pos Y: -0.2 Ball Pos Z: 0.3627378 Hand Pos X: -0.02939812 Hand Pos Y: -0.1993097 Hand Pos Z: 0.3642321 Head Pos X: 0.008414344 Head Pos Y: -0.06456625 Head Pos Z: -0.05430326 Head Rot X: 0.217894 Head Rot Y: 0.04986026 Hand Rot Z: -0.03696907; Invisible Hand Error: 2.306 randomnum: 62
 End: 121802.517 Start:  121801.919 Theta: 1.797689 Ball Pos X: -0.08164801 Ball Pos Y: -0.2 Ball Pos Z: 0.3536563 Hand Pos X: -0.1018048 Hand Pos Y: -0.2004122 Hand Pos Z: 0.3515372 Head Pos X: 0.005216526 Head Pos Y: -0.06147753 Head Pos Z: -0.0543685 Head Rot X: 0.2082452 Head Rot Y: 0.02934579 Hand Rot Z: -0.03481916; Visible Hand Error: 2.766 randomnum: 172
 End: 121804.410 Start:  121803.868 Theta: 1.553343 Ball Pos X: 0.006334498 Ball Pos Y: -0.2 Ball Pos Z: 0.3629036 Hand Pos X: 0.008685954 Hand Pos Y: -0.1885868 Hand Pos Z: 0.3701572 Head Pos X: 0.0008772146 Head Pos Y: -0.06257393 Head Pos Z: -0.05438438 Head Rot X: 0.2124379 Head Rot Y: 0.03360641 Hand Rot Z: -0.02623278; Visible Hand Error: 1.889 randomnum: 113
 End: 121806.221 Start:  121805.650 Theta: 1.204277 Ball Pos X: 0.1300728 Ball Pos Y: -0.2 Ball Pos Z: 0.3388513 Hand Pos X: 0.1263176 Hand Pos Y: -0.2002029 Hand Pos Z: 0.3463722 Head Pos X: 0.000731444 Head Pos Y: -0.06454859 Head Pos Z: -0.05442727 Head Rot X: 0.217264 Head Rot Y: 0.04658097 Hand Rot Z: -0.02332491; Invisible Hand Error: 0.916 randomnum: 67
 End: 121808.059 Start:  121807.473 Theta: 1.919862 Ball Pos X: -0.1241393 Ball Pos Y: -0.2 Ball Pos Z: 0.3410698 Hand Pos X: -0.1368718 Hand Pos Y: -0.1992434 Hand Pos Z: 0.3380908 Head Pos X: 0.005142679 Head Pos Y: -0.06490753 Head Pos Z: -0.04929766 Head Rot X: 0.2243705 Head Rot Y: -0.0002938304 Hand Rot Z: -0.03231038; Invisible Hand Error: 1.801 randomnum: 73
 End: 121809.938 Start:  121809.382 Theta: 1.413717 Ball Pos X: 0.05677925 Ball Pos Y: -0.2 Ball Pos Z: 0.3584903 Hand Pos X: 0.04889137 Hand Pos Y: -0.1981274 Hand Pos Z: 0.3644931 Head Pos X: 0.002957632 Head Pos Y: -0.06420416 Head Pos Z: -0.0523541 Head Rot X: 0.2172738 Head Rot Y: 0.04273273 Hand Rot Z: -0.02366917; Visible Hand Error: 1.312 randomnum: 199
 End: 121811.832 Start:  121811.247 Theta: 1.850049 Ball Pos X: -0.100045 Ball Pos Y: -0.2 Ball Pos Z: 0.3488985 Hand Pos X: -0.1187543 Hand Pos Y: -0.2081206 Hand Pos Z: 0.3492275 Head Pos X: 0.004440271 Head Pos Y: -0.06599136 Head Pos Z: -0.04935822 Head Rot X: 0.2275584 Head Rot Y: 0.01524431 Hand Rot Z: -0.02917947; Invisible Hand Error: 2.496 randomnum: 93
 End: 121813.642 Start:  121813.141 Theta: 1.396263 Ball Pos X: 0.06302713 Ball Pos Y: -0.2 Ball Pos Z: 0.3574448 Hand Pos X: 0.03825618 Hand Pos Y: -0.2032424 Hand Pos Z: 0.366194 Head Pos X: 0.002745243 Head Pos Y: -0.06529851 Head Pos Z: -0.04949567 Head Rot X: 0.2221938 Head Rot Y: 0.04374339 Hand Rot Z: -0.02189585; Invisible Hand Error: 3.534 randomnum: 52
 End: 121815.619 Start:  121815.090 Theta: 1.239184 Ball Pos X: 0.1181679 Ball Pos Y: -0.2 Ball Pos Z: 0.3431844 Hand Pos X: 0.06831956 Hand Pos Y: -0.2005109 Hand Pos Z: 0.3609459 Head Pos X: 0.002289462 Head Pos Y: -0.06524931 Head Pos Z: -0.05000174 Head Rot X: 0.2229863 Head Rot Y: 0.03918746 Hand Rot Z: -0.02102416; Invisible Hand Error: 7.264 randomnum: 87
 End: 121817.541 Start:  121817.012 Theta: 1.37881 Ball Pos X: 0.06925581 Ball Pos Y: -0.2 Ball Pos Z: 0.3562903 Hand Pos X: 0.05482083 Hand Pos Y: -0.2066126 Hand Pos Z: 0.3674983 Head Pos X: -0.001392946 Head Pos Y: -0.06419186 Head Pos Z: -0.0511035 Head Rot X: 0.2169767 Head Rot Y: 0.03344774 Hand Rot Z: -0.01552709; Visible Hand Error: 2.212 randomnum: 165
 End: 121819.462 Start:  121818.864 Theta: 2.024582 Ball Pos X: -0.1591107 Ball Pos Y: -0.2 Ball Pos Z: 0.3262253 Hand Pos X: -0.1488616 Hand Pos Y: -0.2181311 Hand Pos Z: 0.3311343 Head Pos X: 0.003177255 Head Pos Y: -0.06355665 Head Pos Z: -0.04835403 Head Rot X: 0.2158919 Head Rot Y: 0.006743968 Hand Rot Z: -0.02484618; Invisible Hand Error: 2.647 randomnum: 91
 End: 121821.509 Start:  121820.869 Theta: 1.396263 Ball Pos X: 0.06302713 Ball Pos Y: -0.2 Ball Pos Z: 0.3574448 Hand Pos X: 0.06780678 Hand Pos Y: -0.2027647 Hand Pos Z: 0.3598631 Head Pos X: 0.006334323 Head Pos Y: -0.06277344 Head Pos Z: -0.05087966 Head Rot X: 0.2106957 Head Rot Y: 0.05119132 Hand Rot Z: -0.01922608; Visible Hand Error: 0.599 randomnum: 146
 End: 121823.277 Start:  121822.818 Theta: 1.58825 Ball Pos X: -0.00633453 Ball Pos Y: -0.2 Ball Pos Z: 0.3629036 Hand Pos X: -0.04926176 Hand Pos Y: -0.180691 Hand Pos Z: 0.3676757 Head Pos X: 0.001574207 Head Pos Y: -0.06268862 Head Pos Z: -0.05265325 Head Rot X: 0.2118087 Head Rot Y: 0.02759936 Hand Rot Z: -0.02476417; Invisible Hand Error: 6.554 randomnum: 28
 End: 121825.226 Start:  121824.642 Theta: 1.58825 Ball Pos X: -0.00633453 Ball Pos Y: -0.2 Ball Pos Z: 0.3629036 Hand Pos X: -0.002950668 Hand Pos Y: -0.1932607 Hand Pos Z: 0.368983 Head Pos X: 0.006493126 Head Pos Y: -0.06153287 Head Pos Z: -0.05670479 Head Rot X: 0.20827 Head Rot Y: 0.03605129 Hand Rot Z: -0.02843698; Visible Hand Error: 1.303 randomnum: 129
 End: 121827.232 Start:  121826.648 Theta: 1.48353 Ball Pos X: 0.03163393 Ball Pos Y: -0.2 Ball Pos Z: 0.3615777 Hand Pos X: 0.03972001 Hand Pos Y: -0.1973126 Hand Pos Z: 0.3703296 Head Pos X: 0.001546219 Head Pos Y: -0.06223742 Head Pos Z: -0.05512002 Head Rot X: 0.2106161 Head Rot Y: 0.03614789 Hand Rot Z: -0.01523388; Visible Hand Error: 1.365 randomnum: 152
 End: 121829.265 Start:  121828.568 Theta: 1.902409 Ball Pos X: -0.1181679 Ball Pos Y: -0.2 Ball Pos Z: 0.3431844 Hand Pos X: -0.1307368 Hand Pos Y: -0.2236057 Hand Pos Z: 0.3396415 Head Pos X: 0.0003402792 Head Pos Y: -0.06406607 Head Pos Z: -0.05116603 Head Rot X: 0.2168578 Head Rot Y: 0.01698304 Hand Rot Z: -0.02417774; Invisible Hand Error: 3.24 randomnum: 90
 End: 121831.074 Start:  121830.587 Theta: 1.239184 Ball Pos X: 0.1181679 Ball Pos Y: -0.2 Ball Pos Z: 0.3431844 Hand Pos X: 0.1021477 Hand Pos Y: -0.1940146 Hand Pos Z: 0.3511043 Head Pos X: 0.008672055 Head Pos Y: -0.06282097 Head Pos Z: -0.05464512 Head Rot X: 0.2074517 Head Rot Y: 0.0541837 Hand Rot Z: -0.04351265; Visible Hand Error: 2.607 randomnum: 133
 End: 121832.983 Start:  121832.523 Theta: 1.308997 Ball Pos X: 0.09394069 Ball Pos Y: -0.2 Ball Pos Z: 0.3505914 Hand Pos X: 0.04908677 Hand Pos Y: -0.1939636 Hand Pos Z: 0.3672736 Head Pos X: -0.002761907 Head Pos Y: -0.06208876 Head Pos Z: -0.05142593 Head Rot X: 0.2066686 Head Rot Y: 0.03196545 Hand Rot Z: -0.0176713; Visible Hand Error: 6.621 randomnum: 119
 End: 121835.057 Start:  121834.486 Theta: 1.361357 Ball Pos X: 0.07546338 Ball Pos Y: -0.2 Ball Pos Z: 0.3550274 Hand Pos X: 0.05730966 Hand Pos Y: -0.2198813 Hand Pos Z: 0.3680671 Head Pos X: -0.002242958 Head Pos Y: -0.06125062 Head Pos Z: -0.05335826 Head Rot X: 0.2058857 Head Rot Y: 0.03069851 Hand Rot Z: -0.01298945; Visible Hand Error: 3.219 randomnum: 151
 End: 121837.160 Start:  121836.477 Theta: 1.710423 Ball Pos X: -0.05051415 Ball Pos Y: -0.2 Ball Pos Z: 0.3594266 Hand Pos X: -0.06789856 Hand Pos Y: -0.1968521 Hand Pos Z: 0.363387 Head Pos X: -0.006135605 Head Pos Y: -0.06306604 Head Pos Z: -0.05203426 Head Rot X: 0.215906 Head Rot Y: 0.008423011 Hand Rot Z: -0.0106072; Visible Hand Error: 2.415 randomnum: 160
 End: 121838.969 Start:  121838.454 Theta: 1.064651 Ball Pos X: 0.1759659 Ball Pos Y: -0.2 Ball Pos Z: 0.317451 Hand Pos X: 0.1275968 Hand Pos Y: -0.1987815 Hand Pos Z: 0.3466251 Head Pos X: -0.0008651502 Head Pos Y: -0.06297109 Head Pos Z: -0.05341017 Head Rot X: 0.211958 Head Rot Y: 0.04393969 Hand Rot Z: -0.01579109; Invisible Hand Error: 7.739 randomnum: 71
 End: 121840.863 Start:  121840.334 Theta: 1.117011 Ball Pos X: 0.1591107 Ball Pos Y: -0.2 Ball Pos Z: 0.3262253 Hand Pos X: 0.1308809 Hand Pos Y: -0.1996495 Hand Pos Z: 0.3410891 Head Pos X: -0.003348004 Head Pos Y: -0.06206953 Head Pos Z: -0.05370975 Head Rot X: 0.2085686 Head Rot Y: 0.03418408 Hand Rot Z: -0.01412201; Visible Hand Error: 4.394 randomnum: 137
 End: 121842.770 Start:  121842.200 Theta: 1.727876 Ball Pos X: -0.05677928 Ball Pos Y: -0.2 Ball Pos Z: 0.3584903 Hand Pos X: -0.06960016 Hand Pos Y: -0.1923059 Hand Pos Z: 0.3643109 Head Pos X: -0.00292512 Head Pos Y: -0.0621879 Head Pos Z: -0.05028409 Head Rot X: 0.2119239 Head Rot Y: 0.01020254 Hand Rot Z: -0.01663326; Visible Hand Error: 2.16 randomnum: 153
 End: 121844.692 Start:  121844.093 Theta: 1.047198 Ball Pos X: 0.1814794 Ball Pos Y: -0.2 Ball Pos Z: 0.3143317 Hand Pos X: 0.1676808 Hand Pos Y: -0.1907248 Hand Pos Z: 0.3232914 Head Pos X: 0.0002243612 Head Pos Y: -0.06192099 Head Pos Z: -0.05679959 Head Rot X: 0.2073882 Head Rot Y: 0.04606849 Hand Rot Z: -0.01477789; Invisible Hand Error: 2.581 randomnum: 38
 End: 121846.809 Start:  121846.029 Theta: 1.762783 Ball Pos X: -0.06925584 Ball Pos Y: -0.2 Ball Pos Z: 0.3562903 Hand Pos X: -0.08880699 Hand Pos Y: -0.2059372 Hand Pos Z: 0.3519727 Head Pos X: -0.001765564 Head Pos Y: -0.06322587 Head Pos Z: -0.04751411 Head Rot X: 0.210801 Head Rot Y: 0.02381103 Hand Rot Z: -0.02087144; Invisible Hand Error: 2.849 randomnum: 14
 End: 121848.702 Start:  121848.020 Theta: 2.059489 Ball Pos X: -0.1703989 Ball Pos Y: -0.2 Ball Pos Z: 0.3204737 Hand Pos X: -0.19225 Hand Pos Y: -0.2011404 Hand Pos Z: 0.3150855 Head Pos X: -0.000264883 Head Pos Y: -0.06169261 Head Pos Z: -0.04971534 Head Rot X: 0.2097018 Head Rot Y: -0.008797767 Hand Rot Z: -0.02950162; Visible Hand Error: 2.984 randomnum: 178
 End: 121850.763 Start:  121850.025 Theta: 2.007129 Ball Pos X: -0.1533931 Ball Pos Y: -0.2 Ball Pos Z: 0.3289525 Hand Pos X: -0.1697539 Hand Pos Y: -0.1807401 Hand Pos Z: 0.3291543 Head Pos X: -0.001396405 Head Pos Y: -0.06080322 Head Pos Z: -0.050109 Head Rot X: 0.2045352 Head Rot Y: -0.001680271 Hand Rot Z: -0.03132004; Invisible Hand Error: 3.49 randomnum: 6
 End: 121852.726 Start:  121852.059 Theta: 1.902409 Ball Pos X: -0.1181679 Ball Pos Y: -0.2 Ball Pos Z: 0.3431844 Hand Pos X: -0.1285302 Hand Pos Y: -0.1826978 Hand Pos Z: 0.3451757 Head Pos X: 0.0005148649 Head Pos Y: -0.06453684 Head Pos Z: -0.04835975 Head Rot X: 0.2176718 Head Rot Y: 0.01708477 Hand Rot Z: -0.02752135; Invisible Hand Error: 2.777 randomnum: 47
 End: 121854.550 Start:  121853.993 Theta: 1.343904 Ball Pos X: 0.08164798 Ball Pos Y: -0.2 Ball Pos Z: 0.3536563 Hand Pos X: 0.0789468 Hand Pos Y: -0.1926175 Hand Pos Z: 0.3612673 Head Pos X: 0.004940792 Head Pos Y: -0.06353606 Head Pos Z: -0.05122823 Head Rot X: 0.2121675 Head Rot Y: 0.04896851 Hand Rot Z: -0.02648544; Invisible Hand Error: 1.467 randomnum: 2
 End: 121856.388 Start:  121855.817 Theta: 1.32645 Ball Pos X: 0.08780771 Ball Pos Y: -0.2 Ball Pos Z: 0.3521775 Hand Pos X: 0.1056907 Hand Pos Y: -0.1966454 Hand Pos Z: 0.3606383 Head Pos X: 0.00403095 Head Pos Y: -0.06355652 Head Pos Z: -0.05032092 Head Rot X: 0.2131742 Head Rot Y: 0.04284981 Hand Rot Z: -0.02329465; Visible Hand Error: 2.398 randomnum: 158
 End: 121858.295 Start:  121857.739 Theta: 1.518436 Ball Pos X: 0.01899581 Ball Pos Y: -0.2 Ball Pos Z: 0.3624615 Hand Pos X: 0.01444234 Hand Pos Y: -0.1997641 Hand Pos Z: 0.363698 Head Pos X: 0.003447807 Head Pos Y: -0.06456463 Head Pos Z: -0.04966843 Head Rot X: 0.2177634 Head Rot Y: 0.03895207 Hand Rot Z: -0.02721715; Visible Hand Error: 0.643 randomnum: 188
 End: 121900.077 Start:  121859.549 Theta: 1.239184 Ball Pos X: 0.1181679 Ball Pos Y: -0.2 Ball Pos Z: 0.3431844 Hand Pos X: 0.101061 Hand Pos Y: -0.190234 Hand Pos Z: 0.3566895 Head Pos X: 0.005189246 Head Pos Y: -0.06385672 Head Pos Z: -0.04215819 Head Rot X: 0.2052851 Head Rot Y: 0.07094758 Hand Rot Z: -0.02138833; Invisible Hand Error: 3.278 randomnum: 13
 End: 121901.930 Start:  121901.345 Theta: 1.099557 Ball Pos X: 0.1647799 Ball Pos Y: -0.2 Ball Pos Z: 0.3233988 Hand Pos X: 0.1412363 Hand Pos Y: -0.2148145 Hand Pos Z: 0.3483945 Head Pos X: 0.002418824 Head Pos Y: -0.06247959 Head Pos Z: -0.04316849 Head Rot X: 0.2030715 Head Rot Y: 0.07464162 Hand Rot Z: -0.01547949; Visible Hand Error: 4.392 randomnum: 142
 End: 121903.865 Start:  121903.309 Theta: 1.413717 Ball Pos X: 0.05677925 Ball Pos Y: -0.2 Ball Pos Z: 0.3584903 Hand Pos X: 0.04472978 Hand Pos Y: -0.1843635 Hand Pos Z: 0.3691544 Head Pos X: 0.002611272 Head Pos Y: -0.0630424 Head Pos Z: -0.0448868 Head Rot X: 0.2095346 Head Rot Y: 0.06265092 Hand Rot Z: 0.003794533; Visible Hand Error: 3.099 randomnum: 181
 End: 121905.717 Start:  121905.188 Theta: 1.500983 Ball Pos X: 0.0253187 Ball Pos Y: -0.2 Ball Pos Z: 0.3620748 Hand Pos X: 0.02951223 Hand Pos Y: -0.2056153 Hand Pos Z: 0.3634953 Head Pos X: -0.003203031 Head Pos Y: -0.06052193 Head Pos Z: -0.04481876 Head Rot X: 0.1965847 Head Rot Y: 0.04122254 Hand Rot Z: 0.01258846; Visible Hand Error: 0.792 randomnum: 169
 End: 121907.610 Start:  121907.124 Theta: 1.239184 Ball Pos X: 0.1181679 Ball Pos Y: -0.2 Ball Pos Z: 0.3431844 Hand Pos X: 0.08739161 Hand Pos Y: -0.1861711 Hand Pos Z: 0.3589678 Head Pos X: -0.002040463 Head Pos Y: -0.0630965 Head Pos Z: -0.0486106 Head Rot X: 0.2101163 Head Rot Y: 0.05304431 Hand Rot Z: -0.00452143; Invisible Hand Error: 5.155 randomnum: 19
 End: 121909.518 Start:  121908.975 Theta: 1.169371 Ball Pos X: 0.1418193 Ball Pos Y: -0.2 Ball Pos Z: 0.3341054 Hand Pos X: 0.1163891 Hand Pos Y: -0.188857 Hand Pos Z: 0.3550355 Head Pos X: 0.0009983182 Head Pos Y: -0.0625786 Head Pos Z: -0.05124921 Head Rot X: 0.2099818 Head Rot Y: 0.05554834 Hand Rot Z: -0.01079812; Invisible Hand Error: 4.749 randomnum: 7
 End: 121911.426 Start:  121910.897 Theta: 1.117011 Ball Pos X: 0.1591107 Ball Pos Y: -0.2 Ball Pos Z: 0.3262253 Hand Pos X: 0.1185524 Hand Pos Y: -0.1925952 Hand Pos Z: 0.3456927 Head Pos X: -0.0007306244 Head Pos Y: -0.06326945 Head Pos Z: -0.05202255 Head Rot X: 0.2114808 Head Rot Y: 0.06107965 Hand Rot Z: -0.008675368; Visible Hand Error: 6.314 randomnum: 126
 End: 121913.417 Start:  121912.776 Theta: 1.867502 Ball Pos X: -0.1061189 Ball Pos Y: -0.2 Ball Pos Z: 0.3470993 Hand Pos X: -0.1309673 Hand Pos Y: -0.1902823 Hand Pos Z: 0.3438253 Head Pos X: 0.01140854 Head Pos Y: -0.064454 Head Pos Z: -0.05345872 Head Rot X: 0.2198238 Head Rot Y: 0.04941015 Hand Rot Z: -0.03491676; Invisible Hand Error: 3.718 randomnum: 76
 End: 121915.297 Start:  121914.726 Theta: 1.518436 Ball Pos X: 0.01899581 Ball Pos Y: -0.2 Ball Pos Z: 0.3624615 Hand Pos X: 0.0187356 Hand Pos Y: -0.2072751 Hand Pos Z: 0.3643108 Head Pos X: 0.005462759 Head Pos Y: -0.0640028 Head Pos Z: -0.05163002 Head Rot X: 0.2174871 Head Rot Y: 0.05398922 Hand Rot Z: -0.01931634; Visible Hand Error: 0.751 randomnum: 118
 End: 121917.079 Start:  121916.480 Theta: 1.48353 Ball Pos X: 0.03163393 Ball Pos Y: -0.2 Ball Pos Z: 0.3615777 Hand Pos X: 0.03057419 Hand Pos Y: -0.192559 Hand Pos Z: 0.3629397 Head Pos X: 0.005848476 Head Pos Y: -0.06472297 Head Pos Z: -0.05407631 Head Rot X: 0.2206474 Head Rot Y: 0.05583104 Hand Rot Z: -0.02166536; Visible Hand Error: 1.005 randomnum: 143
 End: 121918.903 Start:  121918.346 Theta: 1.186824 Ball Pos X: 0.1359668 Ball Pos Y: -0.2 Ball Pos Z: 0.3365296 Hand Pos X: 0.1316648 Hand Pos Y: -0.203671 Hand Pos Z: 0.3495701 Head Pos X: 0.003956781 Head Pos Y: -0.06630149 Head Pos Z: -0.05260071 Head Rot X: 0.2253775 Head Rot Y: 0.05676831 Hand Rot Z: -0.01795196; Invisible Hand Error: 1.221 randomnum: 94
 End: 121921.548 Start:  121920.211 Theta: 1.989675 Ball Pos X: -0.1476287 Ball Pos Y: -0.2 Ball Pos Z: 0.3315794 Hand Pos X: -0.1730363 Hand Pos Y: -0.2002012 Hand Pos Z: 0.3232946 Head Pos X: 0.01260232 Head Pos Y: -0.06492114 Head Pos Z: -0.05492386 Head Rot X: 0.2253002 Head Rot Y: 0.03518345 Hand Rot Z: -0.03328135; Visible Hand Error: 3.651 randomnum: 173
 End: 121923.372 Start:  121922.731 Theta: 1.692969 Ball Pos X: -0.04423359 Ball Pos Y: -0.2 Ball Pos Z: 0.3602535 Hand Pos X: -0.07059944 Hand Pos Y: -0.202274 Hand Pos Z: 0.3571441 Head Pos X: 0.002144327 Head Pos Y: -0.06472707 Head Pos Z: -0.05149645 Head Rot X: 0.2220621 Head Rot Y: 0.05081626 Hand Rot Z: -0.01903504; Invisible Hand Error: 3.664 randomnum: 82
 End: 121925.140 Start:  121924.639 Theta: 1.186824 Ball Pos X: 0.1359668 Ball Pos Y: -0.2 Ball Pos Z: 0.3365296 Hand Pos X: 0.1200249 Hand Pos Y: -0.1870008 Hand Pos Z: 0.343174 Head Pos X: -0.0006562583 Head Pos Y: -0.06610059 Head Pos Z: -0.05075237 Head Rot X: 0.224437 Head Rot Y: 0.05281714 Hand Rot Z: -0.01415555; Invisible Hand Error: 2.907 randomnum: 55
 End: 121926.993 Start:  121926.435 Theta: 1.919862 Ball Pos X: -0.1241393 Ball Pos Y: -0.2 Ball Pos Z: 0.3410698 Hand Pos X: -0.1393284 Hand Pos Y: -0.185626 Hand Pos Z: 0.3422151 Head Pos X: -0.002159686 Head Pos Y: -0.06507713 Head Pos Z: -0.05107778 Head Rot X: 0.2250673 Head Rot Y: 0.02087438 Hand Rot Z: -0.02584903; Visible Hand Error: 2.896 randomnum: 198
 End: 121928.802 Start:  121928.301 Theta: 1.361357 Ball Pos X: 0.07546338 Ball Pos Y: -0.2 Ball Pos Z: 0.3550274 Hand Pos X: 0.07843561 Hand Pos Y: -0.1995725 Hand Pos Z: 0.3692284 Head Pos X: 0.002793152 Head Pos Y: -0.06404834 Head Pos Z: -0.05312696 Head Rot X: 0.2202104 Head Rot Y: 0.04885716 Hand Rot Z: -0.02194465; Visible Hand Error: 0.99 randomnum: 174
 End: 121930.668 Start:  121930.085 Theta: 1.902409 Ball Pos X: -0.1181679 Ball Pos Y: -0.2 Ball Pos Z: 0.3431844 Hand Pos X: -0.132502 Hand Pos Y: -0.2059245 Hand Pos Z: 0.3424757 Head Pos X: -0.01008214 Head Pos Y: -0.06509095 Head Pos Z: -0.04839897 Head Rot X: 0.2249386 Head Rot Y: 0.007934168 Hand Rot Z: -0.01122663; Visible Hand Error: 1.928 randomnum: 189
 End: 121932.603 Start:  121932.005 Theta: 1.850049 Ball Pos X: -0.100045 Ball Pos Y: -0.2 Ball Pos Z: 0.3488985 Hand Pos X: -0.1167846 Hand Pos Y: -0.1781603 Hand Pos Z: 0.3480394 Head Pos X: -0.001883436 Head Pos Y: -0.06118942 Head Pos Z: -0.05108643 Head Rot X: 0.2086409 Head Rot Y: 0.01648092 Hand Rot Z: -0.01407481; Invisible Hand Error: 3.733 randomnum: 42
 End: 121934.441 Start:  121933.955 Theta: 1.151917 Ball Pos X: 0.1476287 Ball Pos Y: -0.2 Ball Pos Z: 0.3315795 Hand Pos X: 0.1438386 Hand Pos Y: -0.188314 Hand Pos Z: 0.3357813 Head Pos X: 2.240948E-05 Head Pos Y: -0.06170075 Head Pos Z: -0.04933688 Head Rot X: 0.2061525 Head Rot Y: 0.05477419 Hand Rot Z: -0.01307218; Visible Hand Error: 1.738 randomnum: 196
 End: 121936.195 Start:  121935.694 Theta: 1.082104 Ball Pos X: 0.1703989 Ball Pos Y: -0.2 Ball Pos Z: 0.3204737 Hand Pos X: 0.1173019 Hand Pos Y: -0.186858 Hand Pos Z: 0.3437868 Head Pos X: -0.002744549 Head Pos Y: -0.06243169 Head Pos Z: -0.0476712 Head Rot X: 0.2100671 Head Rot Y: 0.05300427 Hand Rot Z: -0.0150879; Invisible Hand Error: 8.246 randomnum: 26
 End: 121938.075 Start:  121937.505 Theta: 1.954769 Ball Pos X: -0.1359668 Ball Pos Y: -0.2 Ball Pos Z: 0.3365296 Hand Pos X: -0.1453891 Hand Pos Y: -0.2050797 Hand Pos Z: 0.3348104 Head Pos X: 0.003273711 Head Pos Y: -0.06197277 Head Pos Z: -0.04880422 Head Rot X: 0.2125985 Head Rot Y: 0.03216696 Hand Rot Z: -0.0333649; Visible Hand Error: 1.371 randomnum: 116
 End: 121940.052 Start:  121939.398 Theta: 1.692969 Ball Pos X: -0.04423359 Ball Pos Y: -0.2 Ball Pos Z: 0.3602535 Hand Pos X: -0.06245833 Hand Pos Y: -0.1929802 Hand Pos Z: 0.3631557 Head Pos X: -0.0003596507 Head Pos Y: -0.06306825 Head Pos Z: -0.05131984 Head Rot X: 0.2154688 Head Rot Y: 0.04235106 Hand Rot Z: -0.02293286; Invisible Hand Error: 2.717 randomnum: 99
 End: 121942.030 Start:  121941.278 Theta: 2.007129 Ball Pos X: -0.1533931 Ball Pos Y: -0.2 Ball Pos Z: 0.3289525 Hand Pos X: -0.1738671 Hand Pos Y: -0.1972112 Hand Pos Z: 0.3241917 Head Pos X: -0.005071178 Head Pos Y: -0.06422547 Head Pos Z: -0.04960462 Head Rot X: 0.2207648 Head Rot Y: 0.02399459 Hand Rot Z: -0.02237498; Invisible Hand Error: 2.892 randomnum: 37
 End: 121943.965 Start:  121943.353 Theta: 1.047198 Ball Pos X: 0.1814794 Ball Pos Y: -0.2 Ball Pos Z: 0.3143317 Hand Pos X: 0.1703386 Hand Pos Y: -0.198998 Hand Pos Z: 0.326367 Head Pos X: 0.003667237 Head Pos Y: -0.06544024 Head Pos Z: -0.04824093 Head Rot X: 0.2212094 Head Rot Y: 0.06900561 Hand Rot Z: -0.0231679; Invisible Hand Error: 2.19 randomnum: 59
 End: 121945.790 Start:  121945.274 Theta: 1.623156 Ball Pos X: -0.01899584 Ball Pos Y: -0.2 Ball Pos Z: 0.3624615 Hand Pos X: -0.03106151 Hand Pos Y: -0.1951648 Hand Pos Z: 0.3638996 Head Pos X: -0.006087887 Head Pos Y: -0.06557038 Head Pos Z: -0.04785913 Head Rot X: 0.2245411 Head Rot Y: 0.03550226 Hand Rot Z: -0.01448398; Invisible Hand Error: 1.808 randomnum: 100
 End: 121947.655 Start:  121947.043 Theta: 1.867502 Ball Pos X: -0.1061189 Ball Pos Y: -0.2 Ball Pos Z: 0.3470993 Hand Pos X: -0.1177698 Hand Pos Y: -0.2025701 Hand Pos Z: 0.3440964 Head Pos X: -0.000254957 Head Pos Y: -0.0652229 Head Pos Z: -0.05392891 Head Rot X: 0.2280446 Head Rot Y: 0.01966666 Hand Rot Z: -0.03174419; Visible Hand Error: 1.677 randomnum: 197
 End: 121949.967 Start:  121949.242 Theta: 1.937315 Ball Pos X: -0.1300728 Ball Pos Y: -0.2 Ball Pos Z: 0.3388513 Hand Pos X: -0.15241 Hand Pos Y: -0.190911 Hand Pos Z: 0.3385064 Head Pos X: -0.001320325 Head Pos Y: -0.06582083 Head Pos Z: -0.04994622 Head Rot X: 0.2308844 Head Rot Y: 0.007776511 Hand Rot Z: -0.02597353; Invisible Hand Error: 3.296 randomnum: 31
 End: 121951.777 Start:  121951.178 Theta: 1.343904 Ball Pos X: 0.08164798 Ball Pos Y: -0.2 Ball Pos Z: 0.3536563 Hand Pos X: 0.07814848 Hand Pos Y: -0.1993632 Hand Pos Z: 0.3599902 Head Pos X: 0.003139456 Head Pos Y: -0.06475598 Head Pos Z: -0.05309969 Head Rot X: 0.2228966 Head Rot Y: 0.04783958 Hand Rot Z: -0.02169937; Invisible Hand Error: 0.79 randomnum: 44
 End: 121953.657 Start:  121953.058 Theta: 1.832596 Ball Pos X: -0.09394072 Ball Pos Y: -0.2 Ball Pos Z: 0.3505914 Hand Pos X: -0.1145232 Hand Pos Y: -0.1961945 Hand Pos Z: 0.349835 Head Pos X: -0.007145285 Head Pos Y: -0.066052 Head Pos Z: -0.04798001 Head Rot X: 0.2276942 Head Rot Y: 0.0165139 Hand Rot Z: -0.01260462; Invisible Hand Error: 2.862 randomnum: 3
 End: 121955.480 Start:  121954.951 Theta: 1.727876 Ball Pos X: -0.05677928 Ball Pos Y: -0.2 Ball Pos Z: 0.3584903 Hand Pos X: -0.07778932 Hand Pos Y: -0.1801054 Hand Pos Z: 0.3555715 Head Pos X: -0.005318283 Head Pos Y: -0.064716 Head Pos Z: -0.048536 Head Rot X: 0.2233379 Head Rot Y: 0.02211166 Hand Rot Z: -0.01854768; Invisible Hand Error: 3.893 randomnum: 58
 End: 121957.319 Start:  121956.803 Theta: 1.186824 Ball Pos X: 0.1359668 Ball Pos Y: -0.2 Ball Pos Z: 0.3365296 Hand Pos X: 0.1316061 Hand Pos Y: -0.1694554 Hand Pos Z: 0.3433696 Head Pos X: -0.003564014 Head Pos Y: -0.05991808 Head Pos Z: -0.04853225 Head Rot X: 0.1902419 Head Rot Y: 0.06521548 Hand Rot Z: -0.0137478; Invisible Hand Error: 4.216 randomnum: 12
 End: 121959.169 Start:  121958.627 Theta: 1.692969 Ball Pos X: -0.04423359 Ball Pos Y: -0.2 Ball Pos Z: 0.3602535 Hand Pos X: -0.057501 Hand Pos Y: -0.1804268 Hand Pos Z: 0.3624396 Head Pos X: -0.002384516 Head Pos Y: -0.06462123 Head Pos Z: -0.04645389 Head Rot X: 0.219219 Head Rot Y: 0.0335223 Hand Rot Z: -0.01470004; Invisible Hand Error: 3.216 randomnum: 64
 End: 122000.743 Start:  122000.006 Theta: 1.047198 Ball Pos X: 0.1814794 Ball Pos Y: -0.2 Ball Pos Z: 0.3143317 Hand Pos X: 0.1858232 Hand Pos Y: -0.1930731 Hand Pos Z: 0.3246269 Head Pos X: 0.001512639 Head Pos Y: -0.06281374 Head Pos Z: -0.05029204 Head Rot X: 0.2101256 Head Rot Y: 0.063435 Hand Rot Z: -0.01544061; Visible Hand Error: 1.566 randomnum: 130
 End: 122002.455 Start:  122001.983 Theta: 1.186824 Ball Pos X: 0.1359668 Ball Pos Y: -0.2 Ball Pos Z: 0.3365296 Hand Pos X: 0.08581228 Hand Pos Y: -0.1884663 Hand Pos Z: 0.356869 Head Pos X: -0.004677847 Head Pos Y: -0.06386196 Head Pos Z: -0.04718208 Head Rot X: 0.2155424 Head Rot Y: 0.04712828 Hand Rot Z: -0.0131811; Invisible Hand Error: 7.669 randomnum: 60
 End: 122004.530 Start:  122003.890 Theta: 1.710423 Ball Pos X: -0.05051415 Ball Pos Y: -0.2 Ball Pos Z: 0.3594266 Hand Pos X: -0.05109055 Hand Pos Y: -0.2089356 Hand Pos Z: 0.3622396 Head Pos X: -0.002386609 Head Pos Y: -0.06419921 Head Pos Z: -0.04873624 Head Rot X: 0.2176954 Head Rot Y: 0.03772824 Hand Rot Z: -0.01631646; Visible Hand Error: 0.877 randomnum: 109
 End: 122006.257 Start:  122005.756 Theta: 1.064651 Ball Pos X: 0.1759659 Ball Pos Y: -0.2 Ball Pos Z: 0.317451 Hand Pos X: 0.1425563 Hand Pos Y: -0.1932865 Hand Pos Z: 0.3368676 Head Pos X: 0.001884054 Head Pos Y: -0.06586526 Head Pos Z: -0.04260322 Head Rot X: 0.21683 Head Rot Y: 0.07841698 Hand Rot Z: -0.01044548; Visible Hand Error: 5.428 randomnum: 139
 End: 122008.207 Start:  122007.622 Theta: 1.745329 Ball Pos X: -0.06302716 Ball Pos Y: -0.2 Ball Pos Z: 0.3574447 Hand Pos X: -0.05738018 Hand Pos Y: -0.1656649 Hand Pos Z: 0.3656252 Head Pos X: 0.001575571 Head Pos Y: -0.06525466 Head Pos Z: -0.04576862 Head Rot X: 0.2214616 Head Rot Y: 0.04374618 Hand Rot Z: -0.02093771; Invisible Hand Error: 4.839 randomnum: 8
 End: 122010.184 Start:  122009.544 Theta: 1.954769 Ball Pos X: -0.1359668 Ball Pos Y: -0.2 Ball Pos Z: 0.3365296 Hand Pos X: -0.1689346 Hand Pos Y: -0.1870668 Hand Pos Z: 0.3346311 Head Pos X: -0.002648682 Head Pos Y: -0.06283735 Head Pos Z: -0.04802489 Head Rot X: 0.2112485 Head Rot Y: 0.02788699 Hand Rot Z: -0.02238074; Invisible Hand Error: 4.838 randomnum: 80
 End: 122012.161 Start:  122011.521 Theta: 2.059489 Ball Pos X: -0.1703989 Ball Pos Y: -0.2 Ball Pos Z: 0.3204737 Hand Pos X: -0.1942208 Hand Pos Y: -0.2034089 Hand Pos Z: 0.3091022 Head Pos X: -0.007710473 Head Pos Y: -0.06314666 Head Pos Z: -0.05122578 Head Rot X: 0.2230694 Head Rot Y: -0.005541814 Hand Rot Z: -0.01324975; Visible Hand Error: 3.633 randomnum: 132
 End: 122014.222 Start:  122013.498 Theta: 1.902409 Ball Pos X: -0.1181679 Ball Pos Y: -0.2 Ball Pos Z: 0.3431844 Hand Pos X: -0.1287235 Hand Pos Y: -0.2004862 Hand Pos Z: 0.3425301 Head Pos X: -0.002994988 Head Pos Y: -0.06088909 Head Pos Z: -0.05661017 Head Rot X: 0.2150364 Head Rot Y: 0.008294796 Hand Rot Z: -0.01422674; Visible Hand Error: 1.406 randomnum: 159
 End: 122016.282 Start:  122015.558 Theta: 2.076942 Ball Pos X: -0.175966 Ball Pos Y: -0.2 Ball Pos Z: 0.317451 Hand Pos X: -0.1907951 Hand Pos Y: -0.159179 Hand Pos Z: 0.307251 Head Pos X: -0.004283436 Head Pos Y: -0.06185988 Head Pos Z: -0.05385652 Head Rot X: 0.2190391 Head Rot Y: -0.008329157 Hand Rot Z: -0.0214485; Invisible Hand Error: 5.7 randomnum: 25
 End: 122018.315 Start:  122017.619 Theta: 2.059489 Ball Pos X: -0.1703989 Ball Pos Y: -0.2 Ball Pos Z: 0.3204737 Hand Pos X: -0.1886514 Hand Pos Y: -0.1858239 Hand Pos Z: 0.3180047 Head Pos X: -0.001689069 Head Pos Y: -0.06171383 Head Pos Z: -0.05623156 Head Rot X: 0.2183069 Head Rot Y: 0.0040842 Hand Rot Z: -0.0255758; Invisible Hand Error: 3.215 randomnum: 75
 End: 122020.278 Start:  122019.652 Theta: 1.448623 Ball Pos X: 0.04423356 Ball Pos Y: -0.2 Ball Pos Z: 0.3602535 Hand Pos X: 0.07887764 Hand Pos Y: -0.1977402 Hand Pos Z: 0.3552694 Head Pos X: -0.00659812 Head Pos Y: -0.06316386 Head Pos Z: -0.05226406 Head Rot X: 0.2185821 Head Rot Y: 0.02708199 Hand Rot Z: -0.010787; Visible Hand Error: 4.852 randomnum: 164
 End: 122022.103 Start:  122021.504 Theta: 1.675516 Ball Pos X: -0.03793955 Ball Pos Y: -0.2 Ball Pos Z: 0.3609706 Hand Pos X: -0.02765998 Hand Pos Y: -0.1884513 Hand Pos Z: 0.3622639 Head Pos X: -0.00419126 Head Pos Y: -0.06312761 Head Pos Z: -0.05203158 Head Rot X: 0.2194608 Head Rot Y: 0.02646627 Hand Rot Z: -0.01573866; Visible Hand Error: 2.037 randomnum: 136
 End: 122023.815 Start:  122023.203 Theta: 1.605703 Ball Pos X: -0.01266711 Ball Pos Y: -0.2 Ball Pos Z: 0.3627378 Hand Pos X: -0.002879634 Hand Pos Y: -0.1879475 Hand Pos Z: 0.3671231 Head Pos X: -0.01019818 Head Pos Y: -0.0641536 Head Pos Z: -0.05147645 Head Rot X: 0.225086 Head Rot Y: 0.01579154 Hand Rot Z: -0.005296546; Visible Hand Error: 2.219 randomnum: 110
 End: 122025.611 Start:  122024.915 Theta: 1.27409 Ball Pos X: 0.1061189 Ball Pos Y: -0.2 Ball Pos Z: 0.3470993 Hand Pos X: 0.1186901 Hand Pos Y: -0.197133 Hand Pos Z: 0.346625 Head Pos X: -0.004386169 Head Pos Y: -0.06590273 Head Pos Z: -0.05073228 Head Rot X: 0.2294808 Head Rot Y: 0.03799995 Hand Rot Z: -0.01114822; Invisible Hand Error: 1.766 randomnum: 9
 End: 122027.532 Start:  122026.823 Theta: 1.692969 Ball Pos X: -0.04423359 Ball Pos Y: -0.2 Ball Pos Z: 0.3602535 Hand Pos X: -0.05977867 Hand Pos Y: -0.1831727 Hand Pos Z: 0.3586671 Head Pos X: -0.005675152 Head Pos Y: -0.06405972 Head Pos Z: -0.05168277 Head Rot X: 0.2232936 Head Rot Y: 0.02832803 Hand Rot Z: -0.01245401; Invisible Hand Error: 3.039 randomnum: 86
 End: 122029.231 Start:  122028.702 Theta: 1.204277 Ball Pos X: 0.1300728 Ball Pos Y: -0.2 Ball Pos Z: 0.3388513 Hand Pos X: 0.1030274 Hand Pos Y: -0.1859781 Hand Pos Z: 0.347914 Head Pos X: -0.006854191 Head Pos Y: -0.06242617 Head Pos Z: -0.05421415 Head Rot X: 0.2111479 Head Rot Y: 0.04933259 Hand Rot Z: -0.02801578; Visible Hand Error: 4.332 randomnum: 157
 End: 122031.028 Start:  122030.457 Theta: 1.745329 Ball Pos X: -0.06302716 Ball Pos Y: -0.2 Ball Pos Z: 0.3574447 Hand Pos X: -0.05952764 Hand Pos Y: -0.1756476 Hand Pos Z: 0.3604773 Head Pos X: -0.01267481 Head Pos Y: -0.06202285 Head Pos Z: -0.05408356 Head Rot X: 0.2134153 Head Rot Y: 0.01091055 Hand Rot Z: -0.01540734; Visible Hand Error: 3.228 randomnum: 117
 End: 122032.685 Start:  122032.211 Theta: 1.396263 Ball Pos X: 0.06302713 Ball Pos Y: -0.2 Ball Pos Z: 0.3574448 Hand Pos X: 0.05062169 Hand Pos Y: -0.1850076 Hand Pos Z: 0.3675357 Head Pos X: -0.01757178 Head Pos Y: -0.06079166 Head Pos Z: -0.05273733 Head Rot X: 0.208887 Head Rot Y: 0.009894454 Hand Rot Z: 0.01081919; Visible Hand Error: 3.03 randomnum: 115
 End: 122034.509 Start:  122033.938 Theta: 1.989675 Ball Pos X: -0.1476287 Ball Pos Y: -0.2 Ball Pos Z: 0.3315794 Hand Pos X: -0.1620273 Hand Pos Y: -0.2031464 Hand Pos Z: 0.3258273 Head Pos X: -0.0210214 Head Pos Y: -0.06131881 Head Pos Z: -0.04823822 Head Rot X: 0.2129925 Head Rot Y: -0.03201765 Hand Rot Z: -0.003540657; Visible Hand Error: 2.157 randomnum: 179
 End: 122036.527 Start:  122035.929 Theta: 1.186824 Ball Pos X: 0.1359668 Ball Pos Y: -0.2 Ball Pos Z: 0.3365296 Hand Pos X: 0.1299047 Hand Pos Y: -0.1613378 Hand Pos Z: 0.344796 Head Pos X: 0.001543613 Head Pos Y: -0.05502797 Head Pos Z: -0.06493047 Head Rot X: 0.183012 Head Rot Y: 0.06456266 Hand Rot Z: -0.007079473; Invisible Hand Error: 5.348 randomnum: 79
 End: 122038.351 Start:  122037.767 Theta: 1.553343 Ball Pos X: 0.006334498 Ball Pos Y: -0.2 Ball Pos Z: 0.3629036 Hand Pos X: -0.01416461 Hand Pos Y: -0.2120199 Hand Pos Z: 0.3738821 Head Pos X: 0.001659995 Head Pos Y: -0.05565236 Head Pos Z: -0.05980602 Head Rot X: 0.1892473 Head Rot Y: 0.03680192 Hand Rot Z: -0.0155541; Invisible Hand Error: 2.85 randomnum: 36
 End: 122040.106 Start:  122039.507 Theta: 1.675516 Ball Pos X: -0.03793955 Ball Pos Y: -0.2 Ball Pos Z: 0.3609706 Hand Pos X: -0.04111277 Hand Pos Y: -0.1852317 Hand Pos Z: 0.36169 Head Pos X: -0.002540302 Head Pos Y: -0.05883969 Head Pos Z: -0.05829751 Head Rot X: 0.2023567 Head Rot Y: 0.02057296 Hand Rot Z: -0.008984573; Visible Hand Error: 1.935 randomnum: 114
 End: 122041.889 Start:  122041.248 Theta: 2.076942 Ball Pos X: -0.175966 Ball Pos Y: -0.2 Ball Pos Z: 0.317451 Hand Pos X: -0.189553 Hand Pos Y: -0.1882459 Hand Pos Z: 0.3159491 Head Pos X: -0.006695406 Head Pos Y: -0.05672618 Head Pos Z: -0.06039444 Head Rot X: 0.1972862 Head Rot Y: -0.01131656 Hand Rot Z: -0.01301471; Visible Hand Error: 2.493 randomnum: 108
 End: 122043.796 Start:  122043.253 Theta: 1.710423 Ball Pos X: -0.05051415 Ball Pos Y: -0.2 Ball Pos Z: 0.3594266 Hand Pos X: -0.06299603 Hand Pos Y: -0.1920661 Hand Pos Z: 0.3573873 Head Pos X: -0.009722671 Head Pos Y: -0.0589753 Head Pos Z: -0.05781615 Head Rot X: 0.2043162 Head Rot Y: 0.00860203 Hand Rot Z: -0.01079154; Invisible Hand Error: 2.005 randomnum: 39
 End: 122045.550 Start:  122044.965 Theta: 1.239184 Ball Pos X: 0.1181679 Ball Pos Y: -0.2 Ball Pos Z: 0.3431844 Hand Pos X: 0.1065277 Hand Pos Y: -0.1953364 Hand Pos Z: 0.3572327 Head Pos X: -0.009207598 Head Pos Y: -0.06137961 Head Pos Z: -0.05437976 Head Rot X: 0.2111946 Head Rot Y: 0.02239355 Hand Rot Z: -0.007326585; Invisible Hand Error: 2.428 randomnum: 45
 End: 122047.290 Start:  122046.748 Theta: 1.27409 Ball Pos X: 0.1061189 Ball Pos Y: -0.2 Ball Pos Z: 0.3470993 Hand Pos X: 0.06752001 Hand Pos Y: -0.170174 Hand Pos Z: 0.3573504 Head Pos X: -0.008057102 Head Pos Y: -0.06238965 Head Pos Z: -0.05392259 Head Rot X: 0.2156364 Head Rot Y: 0.02061673 Hand Rot Z: -0.00949658; Invisible Hand Error: 6.767 randomnum: 20
 End: 122049.059 Start:  122048.530 Theta: 1.658063 Ball Pos X: -0.03163396 Ball Pos Y: -0.2 Ball Pos Z: 0.3615777 Hand Pos X: -0.03526029 Hand Pos Y: -0.1655429 Hand Pos Z: 0.3614342 Head Pos X: -0.005811228 Head Pos Y: -0.06262427 Head Pos Z: -0.05272552 Head Rot X: 0.2171729 Head Rot Y: 0.01249317 Hand Rot Z: -0.0138344; Visible Hand Error: 4.38 randomnum: 128
 End: 122050.841 Start:  122050.187 Theta: 1.727876 Ball Pos X: -0.05677928 Ball Pos Y: -0.2 Ball Pos Z: 0.3584903 Hand Pos X: -0.07334183 Hand Pos Y: -0.194451 Hand Pos Z: 0.3591453 Head Pos X: -0.005245934 Head Pos Y: -0.06434871 Head Pos Z: -0.04771116 Head Rot X: 0.2210278 Head Rot Y: 0.0161308 Hand Rot Z: -0.01883334; Invisible Hand Error: 2.414 randomnum: 46
 End: 122052.512 Start:  122051.997 Theta: 1.361357 Ball Pos X: 0.07546338 Ball Pos Y: -0.2 Ball Pos Z: 0.3550274 Hand Pos X: 0.07824591 Hand Pos Y: -0.1679789 Hand Pos Z: 0.3544348 Head Pos X: -0.004401485 Head Pos Y: -0.06377281 Head Pos Z: -0.04934859 Head Rot X: 0.2181264 Head Rot Y: 0.02497011 Hand Rot Z: -0.01690431; Invisible Hand Error: 4.042 randomnum: 57
 End: 122054.169 Start:  122053.668 Theta: 1.710423 Ball Pos X: -0.05051415 Ball Pos Y: -0.2 Ball Pos Z: 0.3594266 Hand Pos X: -0.06318413 Hand Pos Y: -0.2033642 Hand Pos Z: 0.3618948 Head Pos X: -0.001830146 Head Pos Y: -0.0630822 Head Pos Z: -0.05018502 Head Rot X: 0.2167928 Head Rot Y: 0.02018834 Hand Rot Z: -0.02477966; Visible Hand Error: 1.67 randomnum: 134
 End: 122055.909 Start:  122055.310 Theta: 1.972222 Ball Pos X: -0.1418194 Ball Pos Y: -0.2 Ball Pos Z: 0.3341054 Hand Pos X: -0.1582072 Hand Pos Y: -0.2207608 Hand Pos Z: 0.3369883 Head Pos X: -0.00487303 Head Pos Y: -0.06253095 Head Pos Z: -0.05015025 Head Rot X: 0.2144129 Head Rot Y: 0.00416533 Hand Rot Z: -0.02720413; Visible Hand Error: 2.601 randomnum: 138
 End: 122057.803 Start:  122057.177 Theta: 1.989675 Ball Pos X: -0.1476287 Ball Pos Y: -0.2 Ball Pos Z: 0.3315794 Hand Pos X: -0.1708217 Hand Pos Y: -0.2114415 Hand Pos Z: 0.3246354 Head Pos X: 0.002671786 Head Pos Y: -0.06247222 Head Pos Z: -0.04783425 Head Rot X: 0.214507 Head Rot Y: -0.002989394 Hand Rot Z: -0.04678063; Visible Hand Error: 3.45 randomnum: 191
 End: 122059.571 Start:  122059.001 Theta: 1.500983 Ball Pos X: 0.0253187 Ball Pos Y: -0.2 Ball Pos Z: 0.3620748 Hand Pos X: 0.01496945 Hand Pos Y: -0.2129781 Hand Pos Z: 0.3708458 Head Pos X: 0.0007813461 Head Pos Y: -0.05752843 Head Pos Z: -0.05298558 Head Rot X: 0.1914931 Head Rot Y: 0.03038929 Hand Rot Z: -0.01783357; Visible Hand Error: 1.775 randomnum: 184
 End: 122101.311 Start:  122100.657 Theta: 1.815143 Ball Pos X: -0.08780774 Ball Pos Y: -0.2 Ball Pos Z: 0.3521775 Hand Pos X: -0.1118081 Hand Pos Y: -0.189573 Hand Pos Z: 0.347812 Head Pos X: -0.005473486 Head Pos Y: -0.0600531 Head Pos Z: -0.05294213 Head Rot X: 0.2019348 Head Rot Y: 0.01479548 Hand Rot Z: -0.01448474; Invisible Hand Error: 3.66 randomnum: 30
 End: 122102.926 Start:  122102.426 Theta: 1.466077 Ball Pos X: 0.03793952 Ball Pos Y: -0.2 Ball Pos Z: 0.3609706 Hand Pos X: 0.02377089 Hand Pos Y: -0.2004756 Hand Pos Z: 0.3665337 Head Pos X: -0.002038162 Head Pos Y: -0.06064648 Head Pos Z: -0.05328408 Head Rot X: 0.2026322 Head Rot Y: 0.02814255 Hand Rot Z: -0.02038304; Invisible Hand Error: 2.02 randomnum: 54
 End: 122104.625 Start:  122104.110 Theta: 1.466077 Ball Pos X: 0.03793952 Ball Pos Y: -0.2 Ball Pos Z: 0.3609706 Hand Pos X: 0.02928568 Hand Pos Y: -0.1900612 Hand Pos Z: 0.3679283 Head Pos X: -0.003329887 Head Pos Y: -0.05844599 Head Pos Z: -0.05607417 Head Rot X: 0.1975672 Head Rot Y: 0.02361687 Hand Rot Z: -0.0196938; Visible Hand Error: 2.056 randomnum: 106
 End: 122106.380 Start:  122105.809 Theta: 1.134464 Ball Pos X: 0.1533931 Ball Pos Y: -0.2 Ball Pos Z: 0.3289525 Hand Pos X: 0.1550883 Hand Pos Y: -0.1852702 Hand Pos Z: 0.331357 Head Pos X: -0.001962362 Head Pos Y: -0.06104081 Head Pos Z: -0.05376568 Head Rot X: 0.2061315 Head Rot Y: 0.03425831 Hand Rot Z: -0.01854843; Invisible Hand Error: 1.999 randomnum: 33
 End: 122108.190 Start:  122107.633 Theta: 1.623156 Ball Pos X: -0.01899584 Ball Pos Y: -0.2 Ball Pos Z: 0.3624615 Hand Pos X: -0.03465134 Hand Pos Y: -0.1866182 Hand Pos Z: 0.3641543 Head Pos X: 0.00195276 Head Pos Y: -0.06197114 Head Pos Z: -0.05427638 Head Rot X: 0.210086 Head Rot Y: 0.03824832 Hand Rot Z: -0.03159544; Invisible Hand Error: 2.822 randomnum: 5
 End: 122110.056 Start:  122109.444 Theta: 1.343904 Ball Pos X: 0.08164798 Ball Pos Y: -0.2 Ball Pos Z: 0.3536563 Hand Pos X: 0.08948818 Hand Pos Y: -0.1984455 Hand Pos Z: 0.3548051 Head Pos X: -0.002529413 Head Pos Y: -0.06302707 Head Pos Z: -0.05173501 Head Rot X: 0.214893 Head Rot Y: 0.02999333 Hand Rot Z: -0.01623765; Visible Hand Error: 1.084 randomnum: 175
 End: 122111.796 Start:  122111.211 Theta: 1.553343 Ball Pos X: 0.006334498 Ball Pos Y: -0.2 Ball Pos Z: 0.3629036 Hand Pos X: -0.002974063 Hand Pos Y: -0.2115341 Hand Pos Z: 0.3682357 Head Pos X: -0.005006836 Head Pos Y: -0.06289036 Head Pos Z: -0.05180675 Head Rot X: 0.2144728 Head Rot Y: 0.02298587 Hand Rot Z: -0.01454962; Invisible Hand Error: 1.632 randomnum: 24
 End: 122113.564 Start:  122112.994 Theta: 1.169371 Ball Pos X: 0.1418193 Ball Pos Y: -0.2 Ball Pos Z: 0.3341054 Hand Pos X: 0.1538207 Hand Pos Y: -0.1853626 Hand Pos Z: 0.336948 Head Pos X: -0.00427889 Head Pos Y: -0.06113485 Head Pos Z: -0.05219388 Head Rot X: 0.2052606 Head Rot Y: 0.02472923 Hand Rot Z: -0.01124369; Invisible Hand Error: 2.647 randomnum: 15
 End: 122115.319 Start:  122114.790 Theta: 1.605703 Ball Pos X: -0.01266711 Ball Pos Y: -0.2 Ball Pos Z: 0.3627378 Hand Pos X: -0.02214161 Hand Pos Y: -0.1946411 Hand Pos Z: 0.3726932 Head Pos X: -0.004992504 Head Pos Y: -0.06030684 Head Pos Z: -0.05155951 Head Rot X: 0.2027201 Head Rot Y: 0.02122489 Hand Rot Z: -0.01439058; Invisible Hand Error: 1.808 randomnum: 78
 End: 122117.130 Start:  122116.489 Theta: 2.007129 Ball Pos X: -0.1533931 Ball Pos Y: -0.2 Ball Pos Z: 0.3289525 Hand Pos X: -0.1773836 Hand Pos Y: -0.2033298 Hand Pos Z: 0.319118 Head Pos X: -0.01799764 Head Pos Y: -0.05743743 Head Pos Z: -0.05515745 Head Rot X: 0.1953328 Head Rot Y: -0.03595157 Hand Rot Z: 0.01708808; Visible Hand Error: 3.567 randomnum: 163
 End: 122118.911 Start:  122118.396 Theta: 1.186824 Ball Pos X: 0.1359668 Ball Pos Y: -0.2 Ball Pos Z: 0.3365296 Hand Pos X: 0.1546417 Hand Pos Y: -0.1986673 Hand Pos Z: 0.3336388 Head Pos X: -0.006970949 Head Pos Y: -0.06048512 Head Pos Z: -0.05760393 Head Rot X: 0.2069015 Head Rot Y: 0.03426928 Hand Rot Z: 0.01532762; Visible Hand Error: 2.562 randomnum: 177
 End: 122120.638 Start:  122120.137 Theta: 1.518436 Ball Pos X: 0.01899581 Ball Pos Y: -0.2 Ball Pos Z: 0.3624615 Hand Pos X: 0.02051172 Hand Pos Y: -0.2043119 Hand Pos Z: 0.3678204 Head Pos X: -0.00684598 Head Pos Y: -0.05724293 Head Pos Z: -0.05894834 Head Rot X: 0.1960875 Head Rot Y: 0.007262952 Hand Rot Z: 0.01824188; Visible Hand Error: 0.231 randomnum: 154
 End: 122122.475 Start:  122121.836 Theta: 1.448623 Ball Pos X: 0.04423356 Ball Pos Y: -0.2 Ball Pos Z: 0.3602535 Hand Pos X: 0.05277962 Hand Pos Y: -0.1963951 Hand Pos Z: 0.3712279 Head Pos X: -0.008749464 Head Pos Y: -0.05915743 Head Pos Z: -0.05416057 Head Rot X: 0.2036465 Head Rot Y: 0.004379109 Hand Rot Z: 0.0163189; Visible Hand Error: 1.547 randomnum: 107
 End: 122124.147 Start:  122123.631 Theta: 1.43117 Ball Pos X: 0.05051412 Ball Pos Y: -0.2 Ball Pos Z: 0.3594266 Hand Pos X: 0.04702815 Hand Pos Y: -0.2081178 Hand Pos Z: 0.3643389 Head Pos X: -0.002885882 Head Pos Y: -0.05868512 Head Pos Z: -0.05664408 Head Rot X: 0.2033286 Head Rot Y: 0.005441073 Hand Rot Z: 0.003817461; Visible Hand Error: 0.88 randomnum: 107
