# Supplementary material for: Rapid assessment of hand reaching using virtual reality and application in cerebellar stroke
Source: PLoS One. 2022 Sep 29;17(9):e0275220. doi: 10.1371/journal.pone.0275220 (PMC9522266; doi:10.1371/journal.pone.0275220)
Supplement: S1 File — (ZIP) [file pone.0275220.s004.zip › VisInvisHand/ProVRb_014_dataVisInvisHand2021-07-01-15-08-59[1].txt]

VisInvisHand - List of Errors by Trial; Handedness: 1

 End: 151027.484 Start:  151026.663 Theta: 1.466077 Ball Pos X: 0.04839416 Ball Pos Y: -0.2 Ball Pos Z: 0.4604399 Hand Pos X: 0.05185679 Hand Pos Y: -0.1857772 Hand Pos Z: 0.4610964 Head Pos X: 0.005375564 Head Pos Y: -0.03206083 Head Pos Z: -0.09829605 Head Rot X: 0.1175001 Head Rot Y: -0.003207308 Hand Rot Z: -0.02255434; Visible Hand Error: 1.591 randomnum: 101
 End: 151029.935 Start:  151029.127 Theta: 1.256637 Ball Pos X: 0.1430675 Ball Pos Y: -0.2 Ball Pos Z: 0.4403164 Hand Pos X: 0.1546284 Hand Pos Y: -0.2045125 Hand Pos Z: 0.4403732 Head Pos X: 0.00177604 Head Pos Y: -0.0341671 Head Pos Z: -0.08257985 Head Rot X: 0.1430834 Head Rot Y: -0.004625577 Hand Rot Z: -0.007848892; Visible Hand Error: 1.271 randomnum: 179
 End: 151033.150 Start:  151031.493 Theta: 1.658063 Ball Pos X: -0.04035104 Ball Pos Y: -0.2 Ball Pos Z: 0.4612143 Hand Pos X: -0.03741593 Hand Pos Y: -0.2105191 Hand Pos Z: 0.4623153 Head Pos X: -0.00942719 Head Pos Y: -0.0325986 Head Pos Z: -0.07717419 Head Rot X: 0.1381978 Head Rot Y: -0.03833142 Hand Rot Z: 0.0147444; Visible Hand Error: 1.103 randomnum: 138
 End: 151035.295 Start:  151034.487 Theta: 1.413717 Ball Pos X: 0.07242537 Ball Pos Y: -0.2 Ball Pos Z: 0.4572761 Hand Pos X: 0.07898401 Hand Pos Y: -0.1983973 Hand Pos Z: 0.4574005 Head Pos X: 0.01258701 Head Pos Y: -0.02946822 Head Pos Z: -0.07334495 Head Rot X: 0.1321014 Head Rot Y: 0.007688611 Hand Rot Z: -0.02126281; Visible Hand Error: 0.765 randomnum: 147
 End: 151037.872 Start:  151036.618 Theta: 1.867502 Ball Pos X: -0.1353611 Ball Pos Y: -0.2 Ball Pos Z: 0.4427462 Hand Pos X: -0.1353311 Hand Pos Y: -0.2347475 Hand Pos Z: 0.4415214 Head Pos X: 0.0001862049 Head Pos Y: -0.02996494 Head Pos Z: -0.07415783 Head Rot X: 0.1323567 Head Rot Y: -0.03910318 Hand Rot Z: -0.02650705; Invisible Hand Error: 3.582 randomnum: 88
 End: 151040.614 Start:  151039.598 Theta: 1.675516 Ball Pos X: -0.0483942 Ball Pos Y: -0.2 Ball Pos Z: 0.4604399 Hand Pos X: -0.06400798 Hand Pos Y: -0.2028265 Hand Pos Z: 0.4592749 Head Pos X: 0.01124489 Head Pos Y: -0.02860762 Head Pos Z: -0.05761051 Head Rot X: 0.1422107 Head Rot Y: -0.0331559 Hand Rot Z: -0.01307199; Visible Hand Error: 1.793 randomnum: 141
 End: 151042.744 Start:  151042.049 Theta: 1.658063 Ball Pos X: -0.04035104 Ball Pos Y: -0.2 Ball Pos Z: 0.4612143 Hand Pos X: -0.040739 Hand Pos Y: -0.199549 Hand Pos Z: 0.4619854 Head Pos X: 0.005300759 Head Pos Y: -0.02814557 Head Pos Z: -0.05749482 Head Rot X: 0.1398832 Head Rot Y: -0.03674172 Hand Rot Z: 0.002022456; Visible Hand Error: 0.093 randomnum: 111
 End: 151045.238 Start:  151044.110 Theta: 1.919862 Ball Pos X: -0.1583472 Ball Pos Y: -0.2 Ball Pos Z: 0.4350552 Hand Pos X: -0.1421603 Hand Pos Y: -0.2022702 Hand Pos Z: 0.4409833 Head Pos X: 0.003238439 Head Pos Y: -0.02408062 Head Pos Z: -0.06723833 Head Rot X: 0.1047575 Head Rot Y: -0.04043561 Hand Rot Z: -0.01553446; Visible Hand Error: 1.968 randomnum: 134
 End: 151047.298 Start:  151046.587 Theta: 1.396263 Ball Pos X: 0.08039492 Ball Pos Y: -0.2 Ball Pos Z: 0.4559425 Hand Pos X: 0.07681704 Hand Pos Y: -0.2204868 Hand Pos Z: 0.4572513 Head Pos X: 0.008063138 Head Pos Y: -0.02814077 Head Pos Z: -0.05842197 Head Rot X: 0.1211884 Head Rot Y: 0.01090188 Hand Rot Z: -0.02357297; Invisible Hand Error: 2.112 randomnum: 13
 End: 151049.358 Start:  151048.787 Theta: 1.500983 Ball Pos X: 0.03229554 Ball Pos Y: -0.2 Ball Pos Z: 0.4618483 Hand Pos X: 0.03988443 Hand Pos Y: -0.1870897 Hand Pos Z: 0.4645107 Head Pos X: -0.009280921 Head Pos Y: -0.02810201 Head Pos Z: -0.03994274 Head Rot X: 0.1367227 Head Rot Y: -0.02024709 Hand Rot Z: -0.002946816; Visible Hand Error: 1.717 randomnum: 106
 End: 151051.488 Start:  151050.737 Theta: 1.815143 Ball Pos X: -0.1120041 Ball Pos Y: -0.2 Ball Pos Z: 0.4492237 Hand Pos X: -0.1036246 Hand Pos Y: -0.2311461 Hand Pos Z: 0.4501784 Head Pos X: 0.001291871 Head Pos Y: -0.02807574 Head Pos Z: -0.03394955 Head Rot X: 0.1403551 Head Rot Y: -0.02648623 Hand Rot Z: -0.01492546; Invisible Hand Error: 3.353 randomnum: 54
 End: 151053.410 Start:  151052.937 Theta: 1.553343 Ball Pos X: 0.008080036 Ball Pos Y: -0.2 Ball Pos Z: 0.4629056 Hand Pos X: -0.007473215 Hand Pos Y: -0.2024769 Hand Pos Z: 0.4669897 Head Pos X: 0.01012021 Head Pos Y: -0.02996957 Head Pos Z: -0.02580619 Head Rot X: 0.1547027 Head Rot Y: -0.02349323 Hand Rot Z: -0.02081454; Visible Hand Error: 1.761 randomnum: 150
 End: 151055.833 Start:  151054.970 Theta: 2.007129 Ball Pos X: -0.1956622 Ball Pos Y: -0.2 Ball Pos Z: 0.4195988 Hand Pos X: -0.1720926 Hand Pos Y: -0.2214756 Hand Pos Z: 0.4293048 Head Pos X: 0.004917979 Head Pos Y: -0.02370743 Head Pos Z: -0.03515446 Head Rot X: 0.1256011 Head Rot Y: -0.0604656 Hand Rot Z: -0.01069051; Invisible Hand Error: 3.632 randomnum: 64
 End: 151058.241 Start:  151057.337 Theta: 2.024582 Ball Pos X: -0.2029554 Ball Pos Y: -0.2 Ball Pos Z: 0.4161202 Hand Pos X: -0.195583 Hand Pos Y: -0.2270757 Hand Pos Z: 0.4195732 Head Pos X: 0.01015752 Head Pos Y: -0.02725685 Head Pos Z: -0.02365273 Head Rot X: 0.1436111 Head Rot Y: -0.03988588 Hand Rot Z: -0.02843219; Invisible Hand Error: 2.913 randomnum: 5
 End: 151100.330 Start:  151059.759 Theta: 1.361357 Ball Pos X: 0.09625813 Ball Pos Y: -0.2 Ball Pos Z: 0.452859 Hand Pos X: 0.1003208 Hand Pos Y: -0.1921468 Hand Pos Z: 0.4594946 Head Pos X: -0.002700448 Head Pos Y: -0.02890594 Head Pos Z: -0.0228827 Head Rot X: 0.1539547 Head Rot Y: -0.009265875 Hand Rot Z: -0.01289072; Invisible Hand Error: 1.178 randomnum: 68
 End: 151103.240 Start:  151102.614 Theta: 1.27409 Ball Pos X: 0.1353611 Ball Pos Y: -0.2 Ball Pos Z: 0.4427463 Hand Pos X: 0.1361937 Hand Pos Y: -0.2141822 Hand Pos Z: 0.4462109 Head Pos X: -0.006294966 Head Pos Y: -0.02653728 Head Pos Z: -0.02690583 Head Rot X: 0.1397301 Head Rot Y: -0.008741323 Hand Rot Z: 0.01056319; Invisible Hand Error: 1.296 randomnum: 95
 End: 151105.371 Start:  151104.674 Theta: 1.58825 Ball Pos X: -0.008080077 Ball Pos Y: -0.2 Ball Pos Z: 0.4629056 Hand Pos X: -0.01420443 Hand Pos Y: -0.1923764 Hand Pos Z: 0.4659852 Head Pos X: -0.002213656 Head Pos Y: -0.02179986 Head Pos Z: -0.02281362 Head Rot X: 0.1215743 Head Rot Y: -0.03164074 Hand Rot Z: 0.01436848; Invisible Hand Error: 1.165 randomnum: 34
 End: 151107.404 Start:  151106.736 Theta: 1.256637 Ball Pos X: 0.1430675 Ball Pos Y: -0.2 Ball Pos Z: 0.4403164 Hand Pos X: 0.1549662 Hand Pos Y: -0.1748412 Hand Pos Z: 0.4378839 Head Pos X: 0.001479328 Head Pos Y: -0.02772199 Head Pos Z: -0.0262984 Head Rot X: 0.1440257 Head Rot Y: -0.01707841 Hand Rot Z: -0.006324766; Visible Hand Error: 3.065 randomnum: 154
 End: 151109.785 Start:  151109.005 Theta: 1.954769 Ball Pos X: -0.1734339 Ball Pos Y: -0.2 Ball Pos Z: 0.429264 Hand Pos X: -0.1819421 Hand Pos Y: -0.2038367 Hand Pos Z: 0.4270507 Head Pos X: -0.006690264 Head Pos Y: -0.02766751 Head Pos Z: -0.01814532 Head Rot X: 0.147314 Head Rot Y: -0.03994528 Hand Rot Z: -0.01420891; Invisible Hand Error: 1.045 randomnum: 31
 End: 151112.082 Start:  151111.427 Theta: 1.623156 Ball Pos X: -0.02423034 Ball Pos Y: -0.2 Ball Pos Z: 0.4623416 Hand Pos X: -0.02657689 Hand Pos Y: -0.2289265 Hand Pos Z: 0.4650714 Head Pos X: -0.01281917 Head Pos Y: -0.02882583 Head Pos Z: -0.006253541 Head Rot X: 0.1607625 Head Rot Y: -0.02526427 Hand Rot Z: 0.002774961; Invisible Hand Error: 2.818 randomnum: 77
 End: 151114.045 Start:  151113.516 Theta: 1.186824 Ball Pos X: 0.1734339 Ball Pos Y: -0.2 Ball Pos Z: 0.429264 Hand Pos X: 0.1906924 Hand Pos Y: -0.1746383 Hand Pos Z: 0.4217914 Head Pos X: -0.007593214 Head Pos Y: -0.02979459 Head Pos Z: -0.01595277 Head Rot X: 0.1593425 Head Rot Y: 0.002325156 Hand Rot Z: -0.005727104; Visible Hand Error: 3.451 randomnum: 108
 End: 151116.050 Start:  151115.521 Theta: 1.53589 Ball Pos X: 0.01615763 Ball Pos Y: -0.2 Ball Pos Z: 0.4626941 Hand Pos X: 0.0126012 Hand Pos Y: -0.1927039 Hand Pos Z: 0.4686075 Head Pos X: -0.01333094 Head Pos Y: -0.02690087 Head Pos Z: -0.0132252 Head Rot X: 0.1445954 Head Rot Y: -0.02078455 Hand Rot Z: 0.01545137; Visible Hand Error: 1.102 randomnum: 130
 End: 151118.000 Start:  151117.442 Theta: 1.518436 Ball Pos X: 0.02423031 Ball Pos Y: -0.2 Ball Pos Z: 0.4623416 Hand Pos X: 0.02534097 Hand Pos Y: -0.2048216 Hand Pos Z: 0.4647308 Head Pos X: 0.0006381869 Head Pos Y: -0.02923352 Head Pos Z: -0.01476598 Head Rot X: 0.155622 Head Rot Y: -0.01260977 Hand Rot Z: -0.01311247; Invisible Hand Error: 0.405 randomnum: 61
 End: 151119.936 Start:  151119.336 Theta: 1.32645 Ball Pos X: 0.1120041 Ball Pos Y: -0.2 Ball Pos Z: 0.4492237 Hand Pos X: 0.1364757 Hand Pos Y: -0.1901668 Hand Pos Z: 0.4458927 Head Pos X: -0.01270437 Head Pos Y: -0.02491422 Head Pos Z: -0.03108752 Head Rot X: 0.1426588 Head Rot Y: -0.01336338 Hand Rot Z: 0.0007781751; Visible Hand Error: 3.021 randomnum: 193
 End: 151122.009 Start:  151121.398 Theta: 1.500983 Ball Pos X: 0.03229554 Ball Pos Y: -0.2 Ball Pos Z: 0.4618483 Hand Pos X: 0.02894358 Hand Pos Y: -0.229107 Hand Pos Z: 0.461848 Head Pos X: -0.01459158 Head Pos Y: -0.03217758 Head Pos Z: -0.02853185 Head Rot X: 0.1618287 Head Rot Y: -0.016998 Hand Rot Z: 0.01151718; Invisible Hand Error: 3 randomnum: 14
 End: 151124.390 Start:  151123.624 Theta: 1.710423 Ball Pos X: -0.06443387 Ball Pos Y: -0.2 Ball Pos Z: 0.4584704 Hand Pos X: -0.08493099 Hand Pos Y: -0.1817409 Hand Pos Z: 0.4579957 Head Pos X: -0.003356457 Head Pos Y: -0.02659184 Head Pos Z: -0.01658219 Head Rot X: 0.1486356 Head Rot Y: 0.0013606 Hand Rot Z: -0.022127; Invisible Hand Error: 3.094 randomnum: 55
 End: 151126.465 Start:  151125.754 Theta: 1.884956 Ball Pos X: -0.1430675 Ball Pos Y: -0.2 Ball Pos Z: 0.4403164 Hand Pos X: -0.1504139 Hand Pos Y: -0.2016567 Hand Pos Z: 0.4396734 Head Pos X: -0.002900421 Head Pos Y: -0.0289795 Head Pos Z: -0.01252949 Head Rot X: 0.1591593 Head Rot Y: -0.02827774 Hand Rot Z: -0.0199741; Invisible Hand Error: 0.819 randomnum: 23
 End: 151128.651 Start:  151127.885 Theta: 2.007129 Ball Pos X: -0.1956622 Ball Pos Y: -0.2 Ball Pos Z: 0.4195988 Hand Pos X: -0.2027947 Hand Pos Y: -0.2087794 Hand Pos Z: 0.4179435 Head Pos X: 0.00178045 Head Pos Y: -0.02482195 Head Pos Z: -0.016523 Head Rot X: 0.1361582 Head Rot Y: -0.05594921 Hand Rot Z: 0.008126368; Invisible Hand Error: 1.163 randomnum: 16
 End: 151130.642 Start:  151130.015 Theta: 1.658063 Ball Pos X: -0.04035104 Ball Pos Y: -0.2 Ball Pos Z: 0.4612143 Hand Pos X: -0.05318199 Hand Pos Y: -0.1835658 Hand Pos Z: 0.465436 Head Pos X: -0.004109622 Head Pos Y: -0.02743973 Head Pos Z: -0.01088387 Head Rot X: 0.1534545 Head Rot Y: -0.03511211 Hand Rot Z: 0.02033727; Visible Hand Error: 2.416 randomnum: 155
 End: 151132.718 Start:  151132.062 Theta: 1.047198 Ball Pos X: 0.231488 Ball Pos Y: -0.2 Ball Pos Z: 0.4009491 Hand Pos X: 0.2379815 Hand Pos Y: -0.2034155 Hand Pos Z: 0.408015 Head Pos X: -0.007118822 Head Pos Y: -0.03212626 Head Pos Z: -0.004319549 Head Rot X: 0.168707 Head Rot Y: 0.01143943 Hand Rot Z: -0.0020319; Visible Hand Error: 0.241 randomnum: 129
 End: 151134.750 Start:  151134.207 Theta: 1.710423 Ball Pos X: -0.06443387 Ball Pos Y: -0.2 Ball Pos Z: 0.4584704 Hand Pos X: -0.06938706 Hand Pos Y: -0.2164058 Hand Pos Z: 0.4576923 Head Pos X: 0.006949961 Head Pos Y: -0.02581482 Head Pos Z: -0.006991506 Head Rot X: 0.1450318 Head Rot Y: 0.006107509 Hand Rot Z: -0.002979428; Invisible Hand Error: 1.783 randomnum: 19
 End: 151136.699 Start:  151136.044 Theta: 1.466077 Ball Pos X: 0.04839416 Ball Pos Y: -0.2 Ball Pos Z: 0.4604399 Hand Pos X: 0.0449371 Hand Pos Y: -0.2223868 Hand Pos Z: 0.466059 Head Pos X: 0.007826864 Head Pos Y: -0.02630019 Head Pos Z: -0.007906079 Head Rot X: 0.1470377 Head Rot Y: 0.01460343 Hand Rot Z: -0.009022572; Invisible Hand Error: 2.091 randomnum: 57
 End: 151138.885 Start:  151138.203 Theta: 2.024582 Ball Pos X: -0.2029554 Ball Pos Y: -0.2 Ball Pos Z: 0.4161202 Hand Pos X: -0.2099007 Hand Pos Y: -0.2200128 Hand Pos Z: 0.4163139 Head Pos X: 0.0006894469 Head Pos Y: -0.02812077 Head Pos Z: 0.002220631 Head Rot X: 0.1585469 Head Rot Y: -0.0178817 Hand Rot Z: -0.004559054; Invisible Hand Error: 2.02 randomnum: 37
 End: 151140.905 Start:  151140.361 Theta: 1.727876 Ball Pos X: -0.07242541 Ball Pos Y: -0.2 Ball Pos Z: 0.4572761 Hand Pos X: -0.09281574 Hand Pos Y: -0.1996449 Hand Pos Z: 0.4562854 Head Pos X: -0.0064317 Head Pos Y: -0.0319325 Head Pos Z: 0.005068541 Head Rot X: 0.1709251 Head Rot Y: -0.02330983 Hand Rot Z: 0.009796977; Visible Hand Error: 2.3 randomnum: 163
 End: 151142.728 Start:  151142.241 Theta: 1.239184 Ball Pos X: 0.1507303 Ball Pos Y: -0.2 Ball Pos Z: 0.4377525 Hand Pos X: 0.1297393 Hand Pos Y: -0.1860321 Hand Pos Z: 0.4552926 Head Pos X: -0.004811347 Head Pos Y: -0.03078194 Head Pos Z: 0.002437592 Head Rot X: 0.1656314 Head Rot Y: -0.02456126 Hand Rot Z: 0.005907699; Visible Hand Error: 3.44 randomnum: 124
 End: 151144.636 Start:  151144.078 Theta: 1.570796 Ball Pos X: -2.023733E-08 Ball Pos Y: -0.2 Ball Pos Z: 0.4629761 Hand Pos X: 0.001007605 Hand Pos Y: -0.1957534 Hand Pos Z: 0.4673412 Head Pos X: -0.008189737 Head Pos Y: -0.03064574 Head Pos Z: -0.003092766 Head Rot X: 0.1621717 Head Rot Y: -0.03746298 Hand Rot Z: 0.01382035; Visible Hand Error: 0.646 randomnum: 109
 End: 151146.334 Start:  151145.903 Theta: 1.37881 Ball Pos X: 0.08833998 Ball Pos Y: -0.2 Ball Pos Z: 0.4544699 Hand Pos X: 0.09160486 Hand Pos Y: -0.1967061 Hand Pos Z: 0.4634594 Head Pos X: -0.005462348 Head Pos Y: -0.02854791 Head Pos Z: 0.003103971 Head Rot X: 0.155864 Head Rot Y: -0.01651156 Hand Rot Z: 0.0007003088; Invisible Hand Error: 0.776 randomnum: 35
 End: 151148.019 Start:  151147.559 Theta: 1.186824 Ball Pos X: 0.1734339 Ball Pos Y: -0.2 Ball Pos Z: 0.429264 Hand Pos X: 0.1703258 Hand Pos Y: -0.1939794 Hand Pos Z: 0.4333269 Head Pos X: -0.007525562 Head Pos Y: -0.02642393 Head Pos Z: -0.009410679 Head Rot X: 0.1414491 Head Rot Y: -0.01733772 Hand Rot Z: -0.002515069; Visible Hand Error: 0.897 randomnum: 189
 End: 151149.787 Start:  151149.244 Theta: 1.58825 Ball Pos X: -0.008080077 Ball Pos Y: -0.2 Ball Pos Z: 0.4629056 Hand Pos X: 0.003205322 Hand Pos Y: -0.2325682 Hand Pos Z: 0.4631407 Head Pos X: -0.005610943 Head Pos Y: -0.02984001 Head Pos Z: 0.001685977 Head Rot X: 0.1590807 Head Rot Y: -0.02423334 Hand Rot Z: 0.0007770464; Invisible Hand Error: 3.534 randomnum: 30
 End: 151151.374 Start:  151150.943 Theta: 1.48353 Ball Pos X: 0.040351 Ball Pos Y: -0.2 Ball Pos Z: 0.4612143 Hand Pos X: 0.04481133 Hand Pos Y: -0.1926883 Hand Pos Z: 0.4620493 Head Pos X: -0.004063368 Head Pos Y: -0.03012484 Head Pos Z: -0.002312481 Head Rot X: 0.162099 Head Rot Y: -0.01297295 Hand Rot Z: 0.01463741; Visible Hand Error: 0.96 randomnum: 186
 End: 151153.087 Start:  151152.613 Theta: 1.256637 Ball Pos X: 0.1430675 Ball Pos Y: -0.2 Ball Pos Z: 0.4403164 Hand Pos X: 0.156591 Hand Pos Y: -0.2073791 Hand Pos Z: 0.4367664 Head Pos X: -0.01696247 Head Pos Y: -0.03049901 Head Pos Z: -0.0002442598 Head Rot X: 0.1575756 Head Rot Y: -0.03438718 Hand Rot Z: 0.03226384; Visible Hand Error: 1.734 randomnum: 116
 End: 151154.870 Start:  151154.312 Theta: 1.780236 Ball Pos X: -0.09625817 Ball Pos Y: -0.2 Ball Pos Z: 0.452859 Hand Pos X: -0.07708526 Hand Pos Y: -0.2330996 Hand Pos Z: 0.4588537 Head Pos X: -0.0199936 Head Pos Y: -0.02691299 Head Pos Z: 0.001278579 Head Rot X: 0.1467832 Head Rot Y: -0.03962034 Hand Rot Z: 0.01900587; Invisible Hand Error: 3.94 randomnum: 59
 End: 151156.835 Start:  151156.178 Theta: 1.937315 Ball Pos X: -0.1659158 Ball Pos Y: -0.2 Ball Pos Z: 0.4322254 Hand Pos X: -0.1543103 Hand Pos Y: -0.2256708 Hand Pos Z: 0.4408866 Head Pos X: -0.002942562 Head Pos Y: -0.02590369 Head Pos Z: 0.007347226 Head Rot X: 0.1464419 Head Rot Y: -0.02740016 Hand Rot Z: 0.006886604; Invisible Hand Error: 2.878 randomnum: 26
 End: 151158.712 Start:  151158.183 Theta: 1.58825 Ball Pos X: -0.008080077 Ball Pos Y: -0.2 Ball Pos Z: 0.4629056 Hand Pos X: -0.02963834 Hand Pos Y: -0.2186602 Hand Pos Z: 0.4676326 Head Pos X: -0.0004948378 Head Pos Y: -0.02823521 Head Pos Z: 0.01673841 Head Rot X: 0.1556382 Head Rot Y: -0.0158571 Hand Rot Z: -0.0005286766; Invisible Hand Error: 2.91 randomnum: 71
 End: 151200.439 Start:  151159.868 Theta: 1.692969 Ball Pos X: -0.05642262 Ball Pos Y: -0.2 Ball Pos Z: 0.4595251 Hand Pos X: -0.06794532 Hand Pos Y: -0.1929201 Hand Pos Z: 0.4630295 Head Pos X: -0.003792881 Head Pos Y: -0.02141358 Head Pos Z: 0.003851771 Head Rot X: 0.1299963 Head Rot Y: -0.02638207 Hand Rot Z: 0.005121996; Visible Hand Error: 1.57 randomnum: 187
 End: 151202.151 Start:  151201.678 Theta: 1.291544 Ball Pos X: 0.1276135 Ball Pos Y: -0.2 Ball Pos Z: 0.4450412 Hand Pos X: 0.1426345 Hand Pos Y: -0.2007227 Hand Pos Z: 0.4504867 Head Pos X: -0.002022862 Head Pos Y: -0.0259172 Head Pos Z: 0.001325846 Head Rot X: 0.1476871 Head Rot Y: -0.005404106 Hand Rot Z: -0.00215105; Visible Hand Error: 1.484 randomnum: 143
 End: 151203.793 Start:  151203.362 Theta: 1.675516 Ball Pos X: -0.0483942 Ball Pos Y: -0.2 Ball Pos Z: 0.4604399 Hand Pos X: -0.05837788 Hand Pos Y: -0.2345707 Hand Pos Z: 0.4582014 Head Pos X: -0.001002967 Head Pos Y: -0.02312963 Head Pos Z: 0.0002017021 Head Rot X: 0.1358204 Head Rot Y: -0.01336821 Hand Rot Z: 0.005059441; Invisible Hand Error: 3.738 randomnum: 29
 End: 151205.549 Start:  151205.075 Theta: 1.692969 Ball Pos X: -0.05642262 Ball Pos Y: -0.2 Ball Pos Z: 0.4595251 Hand Pos X: -0.05232047 Hand Pos Y: -0.2190879 Hand Pos Z: 0.4618885 Head Pos X: -0.008546233 Head Pos Y: -0.0264111 Head Pos Z: 0.002060592 Head Rot X: 0.1464317 Head Rot Y: -0.01961844 Hand Rot Z: 0.002745684; Invisible Hand Error: 1.934 randomnum: 40
 End: 151207.304 Start:  151206.830 Theta: 1.570796 Ball Pos X: -2.023733E-08 Ball Pos Y: -0.2 Ball Pos Z: 0.4629761 Hand Pos X: 0.01267248 Hand Pos Y: -0.2036408 Hand Pos Z: 0.4678658 Head Pos X: 0.003015041 Head Pos Y: -0.02701314 Head Pos Z: -0.001990557 Head Rot X: 0.147497 Head Rot Y: -0.018334 Hand Rot Z: -0.003696121; Visible Hand Error: 1.431 randomnum: 157
 End: 151209.044 Start:  151208.612 Theta: 1.099557 Ball Pos X: 0.2101868 Ball Pos Y: -0.2 Ball Pos Z: 0.4125147 Hand Pos X: 0.1844339 Hand Pos Y: -0.1840156 Hand Pos Z: 0.4373758 Head Pos X: -0.006057977 Head Pos Y: -0.0281167 Head Pos Z: 0.002279401 Head Rot X: 0.1531285 Head Rot Y: -0.009351767 Hand Rot Z: 0.00147312; Visible Hand Error: 4.401 randomnum: 185
 End: 151210.992 Start:  151210.241 Theta: 2.024582 Ball Pos X: -0.2029554 Ball Pos Y: -0.2 Ball Pos Z: 0.4161202 Hand Pos X: -0.1836041 Hand Pos Y: -0.2408463 Hand Pos Z: 0.4238778 Head Pos X: -0.01332492 Head Pos Y: -0.03126729 Head Pos Z: 0.02389008 Head Rot X: 0.1693625 Head Rot Y: -0.08726707 Hand Rot Z: 0.03938909; Invisible Hand Error: 4.779 randomnum: 60
 End: 151213.011 Start:  151212.484 Theta: 1.308997 Ball Pos X: 0.119827 Ball Pos Y: -0.2 Ball Pos Z: 0.4472006 Hand Pos X: 0.1287528 Hand Pos Y: -0.1942272 Hand Pos Z: 0.446005 Head Pos X: -0.001348853 Head Pos Y: -0.03019117 Head Pos Z: 0.0149917 Head Rot X: 0.1665047 Head Rot Y: -0.00901172 Hand Rot Z: 0.009459547; Visible Hand Error: 1.21 randomnum: 194
 End: 151215.365 Start:  151214.516 Theta: 2.007129 Ball Pos X: -0.1956622 Ball Pos Y: -0.2 Ball Pos Z: 0.4195988 Hand Pos X: -0.2073697 Hand Pos Y: -0.2319082 Hand Pos Z: 0.4147552 Head Pos X: -0.003514349 Head Pos Y: -0.02880768 Head Pos Z: 0.008787632 Head Rot X: 0.1581894 Head Rot Y: -0.05816967 Hand Rot Z: 0.002197676; Invisible Hand Error: 3.506 randomnum: 97
 End: 151218.039 Start:  151217.106 Theta: 2.076942 Ball Pos X: -0.2244553 Ball Pos Y: -0.2 Ball Pos Z: 0.404928 Hand Pos X: -0.2322196 Hand Pos Y: -0.2364892 Hand Pos Z: 0.3994122 Head Pos X: -0.005771338 Head Pos Y: -0.03334862 Head Pos Z: 0.02333766 Head Rot X: 0.1716799 Head Rot Y: -0.07465969 Hand Rot Z: 0.005739502; Invisible Hand Error: 3.89 randomnum: 75
 End: 151220.336 Start:  151219.751 Theta: 1.343904 Ball Pos X: 0.104147 Ball Pos Y: -0.2 Ball Pos Z: 0.45111 Hand Pos X: 0.1059719 Hand Pos Y: -0.1735318 Hand Pos Z: 0.4505766 Head Pos X: -0.008157372 Head Pos Y: -0.03373189 Head Pos Z: 0.02256143 Head Rot X: 0.1773853 Head Rot Y: -0.02918544 Hand Rot Z: 0.00755526; Invisible Hand Error: 2.821 randomnum: 38
 End: 151222.439 Start:  151221.771 Theta: 1.745329 Ball Pos X: -0.08039496 Ball Pos Y: -0.2 Ball Pos Z: 0.4559425 Hand Pos X: -0.08203299 Hand Pos Y: -0.2013233 Hand Pos Z: 0.4594803 Head Pos X: -0.01035917 Head Pos Y: -0.03158292 Head Pos Z: 0.01286763 Head Rot X: 0.1715718 Head Rot Y: -0.03565722 Hand Rot Z: 0.02359547; Visible Hand Error: 0.117 randomnum: 133
 End: 151224.639 Start:  151223.928 Theta: 1.850049 Ball Pos X: -0.1276135 Ball Pos Y: -0.2 Ball Pos Z: 0.4450412 Hand Pos X: -0.1325218 Hand Pos Y: -0.2009965 Hand Pos Z: 0.4444536 Head Pos X: -0.004239024 Head Pos Y: -0.02589785 Head Pos Z: 0.0001673698 Head Rot X: 0.1476543 Head Rot Y: -0.01969339 Hand Rot Z: -0.007965487; Visible Hand Error: 0.557 randomnum: 123
 End: 151226.741 Start:  151226.155 Theta: 1.658063 Ball Pos X: -0.04035104 Ball Pos Y: -0.2 Ball Pos Z: 0.4612143 Hand Pos X: -0.04017201 Hand Pos Y: -0.2090701 Hand Pos Z: 0.4645004 Head Pos X: -0.001367211 Head Pos Y: -0.02534795 Head Pos Z: -0.002101183 Head Rot X: 0.1421262 Head Rot Y: -0.02516527 Hand Rot Z: 0.007614023; Invisible Hand Error: 0.791 randomnum: 74
 End: 151228.941 Start:  151228.244 Theta: 1.884956 Ball Pos X: -0.1430675 Ball Pos Y: -0.2 Ball Pos Z: 0.4403164 Hand Pos X: -0.1432458 Hand Pos Y: -0.2212018 Hand Pos Z: 0.4419573 Head Pos X: 0.004681229 Head Pos Y: -0.03012414 Head Pos Z: 0.001060486 Head Rot X: 0.1603251 Head Rot Y: -0.04334821 Hand Rot Z: 0.02066461; Invisible Hand Error: 2.097 randomnum: 73
 End: 151231.267 Start:  151230.611 Theta: 1.675516 Ball Pos X: -0.0483942 Ball Pos Y: -0.2 Ball Pos Z: 0.4604399 Hand Pos X: -0.0504316 Hand Pos Y: -0.1924795 Hand Pos Z: 0.462946 Head Pos X: -0.003018378 Head Pos Y: -0.02700356 Head Pos Z: 0.006277204 Head Rot X: 0.1509895 Head Rot Y: -0.01707084 Hand Rot Z: 0.01259571; Invisible Hand Error: 0.929 randomnum: 67
 End: 151233.507 Start:  151232.630 Theta: 1.832596 Ball Pos X: -0.1198271 Ball Pos Y: -0.2 Ball Pos Z: 0.4472006 Hand Pos X: -0.122573 Hand Pos Y: -0.2393936 Hand Pos Z: 0.4459447 Head Pos X: -0.008756458 Head Pos Y: -0.02764387 Head Pos Z: 0.01515281 Head Rot X: 0.1509071 Head Rot Y: -0.03163939 Hand Rot Z: 0.01494773; Invisible Hand Error: 4.017 randomnum: 98
 End: 151235.721 Start:  151235.165 Theta: 1.239184 Ball Pos X: 0.1507303 Ball Pos Y: -0.2 Ball Pos Z: 0.4377525 Hand Pos X: 0.1330935 Hand Pos Y: -0.2130475 Hand Pos Z: 0.4443916 Head Pos X: -0.007490218 Head Pos Y: -0.02936636 Head Pos Z: 0.01433945 Head Rot X: 0.1601287 Head Rot Y: -0.007344959 Hand Rot Z: 0.005898383; Invisible Hand Error: 2.494 randomnum: 78
 End: 151237.950 Start:  151237.281 Theta: 1.762783 Ball Pos X: -0.08834002 Ball Pos Y: -0.2 Ball Pos Z: 0.4544699 Hand Pos X: -0.0986522 Hand Pos Y: -0.1987804 Hand Pos Z: 0.4590997 Head Pos X: -0.01698542 Head Pos Y: -0.02381523 Head Pos Z: 0.007451534 Head Rot X: 0.1379367 Head Rot Y: -0.03554365 Hand Rot Z: 0.01938805; Visible Hand Error: 1.118 randomnum: 183
 End: 151240.401 Start:  151239.578 Theta: 1.832596 Ball Pos X: -0.1198271 Ball Pos Y: -0.2 Ball Pos Z: 0.4472006 Hand Pos X: -0.117184 Hand Pos Y: -0.2113132 Hand Pos Z: 0.4493331 Head Pos X: -0.002076984 Head Pos Y: -0.02620366 Head Pos Z: 0.007433772 Head Rot X: 0.1458551 Head Rot Y: -0.009683439 Hand Rot Z: -0.02143169; Visible Hand Error: 1.159 randomnum: 160
 End: 151242.544 Start:  151241.890 Theta: 1.308997 Ball Pos X: 0.119827 Ball Pos Y: -0.2 Ball Pos Z: 0.4472006 Hand Pos X: 0.1277581 Hand Pos Y: -0.2087436 Hand Pos Z: 0.4495035 Head Pos X: 0.002053202 Head Pos Y: -0.02852242 Head Pos Z: 0.01118183 Head Rot X: 0.1556179 Head Rot Y: 0.009557343 Hand Rot Z: -0.01430087; Visible Hand Error: 1.062 randomnum: 104
 End: 151244.911 Start:  151244.118 Theta: 1.972222 Ball Pos X: -0.1808992 Ball Pos Y: -0.2 Ball Pos Z: 0.4261717 Hand Pos X: -0.1753513 Hand Pos Y: -0.2294495 Hand Pos Z: 0.4299257 Head Pos X: 0.00050354 Head Pos Y: -0.02463396 Head Pos Z: 0.003347039 Head Rot X: 0.1327161 Head Rot Y: -0.02099636 Hand Rot Z: 0.006291326; Invisible Hand Error: 3.024 randomnum: 15
 End: 151247.152 Start:  151246.456 Theta: 1.27409 Ball Pos X: 0.1353611 Ball Pos Y: -0.2 Ball Pos Z: 0.4427463 Hand Pos X: 0.1450575 Hand Pos Y: -0.1946108 Hand Pos Z: 0.4419358 Head Pos X: 0.01137316 Head Pos Y: -0.02843606 Head Pos Z: 0.01181161 Head Rot X: 0.1481296 Head Rot Y: -0.00647959 Hand Rot Z: -0.003475919; Visible Hand Error: 1.264 randomnum: 121
 End: 151249.714 Start:  151248.783 Theta: 1.867502 Ball Pos X: -0.1353611 Ball Pos Y: -0.2 Ball Pos Z: 0.4427462 Hand Pos X: -0.1409667 Hand Pos Y: -0.201301 Hand Pos Z: 0.4425763 Head Pos X: -0.01641089 Head Pos Y: -0.02893235 Head Pos Z: 0.009361267 Head Rot X: 0.1559025 Head Rot Y: -0.02121252 Hand Rot Z: 0.01967786; Visible Hand Error: 0.616 randomnum: 182
 End: 151251.887 Start:  151251.246 Theta: 1.32645 Ball Pos X: 0.1120041 Ball Pos Y: -0.2 Ball Pos Z: 0.4492237 Hand Pos X: 0.1029337 Hand Pos Y: -0.1936784 Hand Pos Z: 0.4543117 Head Pos X: -0.01786029 Head Pos Y: -0.02962892 Head Pos Z: 0.01040184 Head Rot X: 0.1563831 Head Rot Y: -0.02254819 Hand Rot Z: 0.0282031; Visible Hand Error: 1.383 randomnum: 136
 End: 151254.073 Start:  151253.530 Theta: 1.396263 Ball Pos X: 0.08039492 Ball Pos Y: -0.2 Ball Pos Z: 0.4559425 Hand Pos X: 0.08166895 Hand Pos Y: -0.1980884 Hand Pos Z: 0.4557173 Head Pos X: -0.01786333 Head Pos Y: -0.02869795 Head Pos Z: 0.008322954 Head Rot X: 0.1513364 Head Rot Y: -0.03521522 Hand Rot Z: 0.02784789; Visible Hand Error: 0.247 randomnum: 162
 End: 151256.189 Start:  151255.634 Theta: 1.553343 Ball Pos X: 0.008080036 Ball Pos Y: -0.2 Ball Pos Z: 0.4629056 Hand Pos X: -0.002584629 Hand Pos Y: -0.1921805 Hand Pos Z: 0.46422 Head Pos X: -0.009663581 Head Pos Y: -0.02755199 Head Pos Z: 0.009880185 Head Rot X: 0.1453348 Head Rot Y: -0.02424139 Hand Rot Z: 0.007984159; Visible Hand Error: 1.497 randomnum: 170
 End: 151258.278 Start:  151257.610 Theta: 1.954769 Ball Pos X: -0.1734339 Ball Pos Y: -0.2 Ball Pos Z: 0.429264 Hand Pos X: -0.1652288 Hand Pos Y: -0.2000181 Hand Pos Z: 0.4346477 Head Pos X: -0.004229068 Head Pos Y: -0.02714993 Head Pos Z: 0.01673234 Head Rot X: 0.1454053 Head Rot Y: -0.00553143 Hand Rot Z: 0.01110969; Visible Hand Error: 1.093 randomnum: 114
 End: 151300.519 Start:  151259.642 Theta: 1.867502 Ball Pos X: -0.1353611 Ball Pos Y: -0.2 Ball Pos Z: 0.4427462 Hand Pos X: -0.1160866 Hand Pos Y: -0.2536596 Hand Pos Z: 0.4461338 Head Pos X: -0.002075315 Head Pos Y: -0.02375488 Head Pos Z: 0.01324642 Head Rot X: 0.1389861 Head Rot Y: 0.0005603156 Hand Rot Z: 0.008605382; Invisible Hand Error: 5.873 randomnum: 12
 End: 151302.525 Start:  151301.954 Theta: 1.169371 Ball Pos X: 0.1808991 Ball Pos Y: -0.2 Ball Pos Z: 0.4261717 Hand Pos X: 0.1851891 Hand Pos Y: -0.2046168 Hand Pos Z: 0.4258806 Head Pos X: -0.002255918 Head Pos Y: -0.0261925 Head Pos Z: 0.002785087 Head Rot X: 0.1422157 Head Rot Y: -0.01166736 Hand Rot Z: 0.003190787; Visible Hand Error: 0.619 randomnum: 112
 End: 151304.419 Start:  151303.778 Theta: 2.024582 Ball Pos X: -0.2029554 Ball Pos Y: -0.2 Ball Pos Z: 0.4161202 Hand Pos X: -0.2147653 Hand Pos Y: -0.191192 Hand Pos Z: 0.4166764 Head Pos X: -0.002847194 Head Pos Y: -0.02175649 Head Pos Z: 0.009952784 Head Rot X: 0.1272703 Head Rot Y: -0.02917643 Hand Rot Z: 0.002915222; Visible Hand Error: 1.657 randomnum: 161
 End: 151306.340 Start:  151305.770 Theta: 1.850049 Ball Pos X: -0.1276135 Ball Pos Y: -0.2 Ball Pos Z: 0.4450412 Hand Pos X: -0.137983 Hand Pos Y: -0.2313483 Hand Pos Z: 0.440991 Head Pos X: -0.00990361 Head Pos Y: -0.02626832 Head Pos Z: 0.01434362 Head Rot X: 0.146737 Head Rot Y: -0.04933232 Hand Rot Z: 0.0194255; Invisible Hand Error: 3.464 randomnum: 8
 End: 151308.484 Start:  151307.719 Theta: 2.076942 Ball Pos X: -0.2244553 Ball Pos Y: -0.2 Ball Pos Z: 0.404928 Hand Pos X: -0.2268895 Hand Pos Y: -0.2016581 Hand Pos Z: 0.4060606 Head Pos X: -0.007033885 Head Pos Y: -0.02874638 Head Pos Z: 0.02320981 Head Rot X: 0.1608864 Head Rot Y: -0.05264588 Hand Rot Z: 0.007210296; Visible Hand Error: 0.192 randomnum: 199
 End: 151310.364 Start:  151309.862 Theta: 1.48353 Ball Pos X: 0.040351 Ball Pos Y: -0.2 Ball Pos Z: 0.4612143 Hand Pos X: 0.03421682 Hand Pos Y: -0.1831392 Hand Pos Z: 0.4657625 Head Pos X: -0.002473711 Head Pos Y: -0.02745734 Head Pos Z: 0.0169853 Head Rot X: 0.1520329 Head Rot Y: -0.03949305 Hand Rot Z: -0.001320887; Visible Hand Error: 2.086 randomnum: 103
 End: 151312.410 Start:  151311.687 Theta: 1.256637 Ball Pos X: 0.1430675 Ball Pos Y: -0.2 Ball Pos Z: 0.4403164 Hand Pos X: 0.1469623 Hand Pos Y: -0.2056617 Hand Pos Z: 0.4430153 Head Pos X: -0.007768929 Head Pos Y: -0.0292327 Head Pos Z: 0.01015979 Head Rot X: 0.1598704 Head Rot Y: -0.0296877 Hand Rot Z: 0.0155018; Visible Hand Error: 0.526 randomnum: 198
 End: 151314.207 Start:  151313.608 Theta: 1.815143 Ball Pos X: -0.1120041 Ball Pos Y: -0.2 Ball Pos Z: 0.4492237 Hand Pos X: -0.1095985 Hand Pos Y: -0.252431 Hand Pos Z: 0.4496426 Head Pos X: -0.02097827 Head Pos Y: -0.02794525 Head Pos Z: 0.008089781 Head Rot X: 0.1533071 Head Rot Y: -0.0662789 Hand Rot Z: 0.03384685; Invisible Hand Error: 5.253 randomnum: 58
 End: 151315.947 Start:  151315.502 Theta: 1.396263 Ball Pos X: 0.08039492 Ball Pos Y: -0.2 Ball Pos Z: 0.4559425 Hand Pos X: 0.05743715 Hand Pos Y: -0.2201883 Hand Pos Z: 0.4626881 Head Pos X: -0.02148241 Head Pos Y: -0.02988203 Head Pos Z: 0.01575387 Head Rot X: 0.1604835 Head Rot Y: -0.03829711 Hand Rot Z: 0.01552463; Invisible Hand Error: 3.281 randomnum: 11
 End: 151317.688 Start:  151317.255 Theta: 1.727876 Ball Pos X: -0.07242541 Ball Pos Y: -0.2 Ball Pos Z: 0.4572761 Hand Pos X: -0.08821532 Hand Pos Y: -0.2102178 Hand Pos Z: 0.4570014 Head Pos X: -0.01629806 Head Pos Y: -0.02772041 Head Pos Z: 0.01365894 Head Rot X: 0.1592569 Head Rot Y: -0.04075042 Hand Rot Z: 0.0101919; Visible Hand Error: 1.998 randomnum: 195
 End: 151319.609 Start:  151319.010 Theta: 1.361357 Ball Pos X: 0.09625813 Ball Pos Y: -0.2 Ball Pos Z: 0.452859 Hand Pos X: 0.09135804 Hand Pos Y: -0.2469094 Hand Pos Z: 0.4536045 Head Pos X: -0.01504737 Head Pos Y: -0.03053366 Head Pos Z: 0.014902 Head Rot X: 0.1636651 Head Rot Y: -0.04207886 Hand Rot Z: 0.01476925; Invisible Hand Error: 4.753 randomnum: 86
 End: 151321.767 Start:  151321.002 Theta: 1.919862 Ball Pos X: -0.1583472 Ball Pos Y: -0.2 Ball Pos Z: 0.4350552 Hand Pos X: -0.1501849 Hand Pos Y: -0.2316387 Hand Pos Z: 0.4371483 Head Pos X: -0.0002331138 Head Pos Y: -0.03513734 Head Pos Z: 0.01005942 Head Rot X: 0.1830666 Head Rot Y: -0.05577147 Hand Rot Z: -0.0010654; Invisible Hand Error: 3.387 randomnum: 41
 End: 151323.744 Start:  151323.230 Theta: 1.169371 Ball Pos X: 0.1808991 Ball Pos Y: -0.2 Ball Pos Z: 0.4261717 Hand Pos X: 0.1905294 Hand Pos Y: -0.1976252 Hand Pos Z: 0.4236877 Head Pos X: -0.008106112 Head Pos Y: -0.03349988 Head Pos Z: 0.01778889 Head Rot X: 0.178212 Head Rot Y: -0.0222527 Hand Rot Z: -0.00341109; Visible Hand Error: 1.16 randomnum: 118
 End: 151325.624 Start:  151325.025 Theta: 1.884956 Ball Pos X: -0.1430675 Ball Pos Y: -0.2 Ball Pos Z: 0.4403164 Hand Pos X: -0.1095956 Hand Pos Y: -0.2398857 Hand Pos Z: 0.4505343 Head Pos X: -0.001697779 Head Pos Y: -0.02993016 Head Pos Z: 0.01825798 Head Rot X: 0.1674312 Head Rot Y: -0.02047687 Hand Rot Z: -0.008984846; Invisible Hand Error: 5.587 randomnum: 92
 End: 151327.560 Start:  151326.975 Theta: 1.570796 Ball Pos X: -2.023733E-08 Ball Pos Y: -0.2 Ball Pos Z: 0.4629761 Hand Pos X: 0.01531566 Hand Pos Y: -0.2260226 Hand Pos Z: 0.4669741 Head Pos X: -0.004819275 Head Pos Y: -0.02986152 Head Pos Z: 0.0150156 Head Rot X: 0.1630334 Head Rot Y: -0.01856445 Hand Rot Z: 0.00228961; Invisible Hand Error: 2.988 randomnum: 69
 End: 151329.425 Start:  151328.980 Theta: 1.658063 Ball Pos X: -0.04035104 Ball Pos Y: -0.2 Ball Pos Z: 0.4612143 Hand Pos X: -0.03491513 Hand Pos Y: -0.2161554 Hand Pos Z: 0.4650975 Head Pos X: -0.00689429 Head Pos Y: -0.03098883 Head Pos Z: 0.0206064 Head Rot X: 0.1664357 Head Rot Y: -0.04569891 Hand Rot Z: 0.002019987; Invisible Hand Error: 1.634 randomnum: 87
 End: 151331.319 Start:  151330.735 Theta: 1.919862 Ball Pos X: -0.1583472 Ball Pos Y: -0.2 Ball Pos Z: 0.4350552 Hand Pos X: -0.1578143 Hand Pos Y: -0.2255213 Hand Pos Z: 0.4376309 Head Pos X: -0.01691049 Head Pos Y: -0.03019761 Head Pos Z: 0.01530659 Head Rot X: 0.1619509 Head Rot Y: -0.07712756 Hand Rot Z: 0.02471079; Invisible Hand Error: 2.503 randomnum: 91
 End: 151333.032 Start:  151332.628 Theta: 1.43117 Ball Pos X: 0.06443382 Ball Pos Y: -0.2 Ball Pos Z: 0.4584704 Hand Pos X: 0.04498358 Hand Pos Y: -0.1939151 Hand Pos Z: 0.4622236 Head Pos X: -0.00579834 Head Pos Y: -0.03146878 Head Pos Z: 0.02620769 Head Rot X: 0.1619387 Head Rot Y: -0.04530993 Hand Rot Z: -0.004200303; Visible Hand Error: 2.354 randomnum: 137
 End: 151334.744 Start:  151334.341 Theta: 1.48353 Ball Pos X: 0.040351 Ball Pos Y: -0.2 Ball Pos Z: 0.4612143 Hand Pos X: 0.01891688 Hand Pos Y: -0.1945045 Hand Pos Z: 0.4645911 Head Pos X: -0.005961061 Head Pos Y: -0.03013434 Head Pos Z: 0.02031016 Head Rot X: 0.1584485 Head Rot Y: -0.04980966 Hand Rot Z: -0.007440962; Visible Hand Error: 2.544 randomnum: 151
 End: 151336.472 Start:  151336.081 Theta: 1.396263 Ball Pos X: 0.08039492 Ball Pos Y: -0.2 Ball Pos Z: 0.4559425 Hand Pos X: 0.03789993 Hand Pos Y: -0.1990392 Hand Pos Z: 0.46497 Head Pos X: -0.01485753 Head Pos Y: -0.0322004 Head Pos Z: 0.01929814 Head Rot X: 0.1609057 Head Rot Y: -0.04776477 Hand Rot Z: -0.007887549; Visible Hand Error: 4.913 randomnum: 146
 End: 151338.824 Start:  151337.947 Theta: 1.151917 Ball Pos X: 0.1883093 Ball Pos Y: -0.2 Ball Pos Z: 0.4229497 Hand Pos X: 0.1979117 Hand Pos Y: -0.2056681 Hand Pos Z: 0.4195324 Head Pos X: -0.00389433 Head Pos Y: -0.03082474 Head Pos Z: 0.02272719 Head Rot X: 0.1548042 Head Rot Y: -0.02859311 Hand Rot Z: -0.008623345; Visible Hand Error: 1.273 randomnum: 125
 End: 151340.494 Start:  151340.091 Theta: 1.605703 Ball Pos X: -0.01615767 Ball Pos Y: -0.2 Ball Pos Z: 0.4626941 Hand Pos X: -0.01272915 Hand Pos Y: -0.205293 Hand Pos Z: 0.4647187 Head Pos X: -0.003919959 Head Pos Y: -0.03236625 Head Pos Z: 0.02284712 Head Rot X: 0.1625028 Head Rot Y: -0.04588756 Hand Rot Z: -0.003653678; Visible Hand Error: 0.608 randomnum: 159
 End: 151342.360 Start:  151341.873 Theta: 1.448623 Ball Pos X: 0.05642258 Ball Pos Y: -0.2 Ball Pos Z: 0.4595251 Hand Pos X: 0.06981859 Hand Pos Y: -0.2087013 Hand Pos Z: 0.4611878 Head Pos X: -0.00573039 Head Pos Y: -0.03315893 Head Pos Z: 0.02696276 Head Rot X: 0.1625828 Head Rot Y: -0.04058255 Hand Rot Z: -0.001649308; Invisible Hand Error: 1.649 randomnum: 48
 End: 151344.185 Start:  151343.740 Theta: 1.658063 Ball Pos X: -0.04035104 Ball Pos Y: -0.2 Ball Pos Z: 0.4612143 Hand Pos X: -0.03345378 Hand Pos Y: -0.2189711 Hand Pos Z: 0.4639032 Head Pos X: -0.007479073 Head Pos Y: -0.03250219 Head Pos Z: 0.02598059 Head Rot X: 0.1622159 Head Rot Y: -0.0568421 Hand Rot Z: 0.008756389; Invisible Hand Error: 2.012 randomnum: 62
 End: 151346.315 Start:  151345.578 Theta: 2.007129 Ball Pos X: -0.1956622 Ball Pos Y: -0.2 Ball Pos Z: 0.4195988 Hand Pos X: -0.1884353 Hand Pos Y: -0.2232594 Hand Pos Z: 0.4243061 Head Pos X: -0.008285403 Head Pos Y: -0.03264405 Head Pos Z: 0.03469539 Head Rot X: 0.1641657 Head Rot Y: -0.07200799 Hand Rot Z: 0.00812959; Invisible Hand Error: 2.509 randomnum: 45
 End: 151348.264 Start:  151347.638 Theta: 1.22173 Ball Pos X: 0.1583472 Ball Pos Y: -0.2 Ball Pos Z: 0.4350552 Hand Pos X: 0.1595726 Hand Pos Y: -0.2291625 Hand Pos Z: 0.4380742 Head Pos X: 0.00102371 Head Pos Y: -0.02693634 Head Pos Z: 0.03377366 Head Rot X: 0.1292827 Head Rot Y: 0.02508924 Hand Rot Z: -0.02074067; Invisible Hand Error: 2.811 randomnum: 47
 End: 151349.990 Start:  151349.545 Theta: 1.797689 Ball Pos X: -0.104147 Ball Pos Y: -0.2 Ball Pos Z: 0.45111 Hand Pos X: -0.1042587 Hand Pos Y: -0.2110958 Hand Pos Z: 0.4556182 Head Pos X: -0.00118947 Head Pos Y: -0.02377205 Head Pos Z: 0.02407181 Head Rot X: 0.1300705 Head Rot Y: -0.03102404 Hand Rot Z: -0.01099323; Visible Hand Error: 0.948 randomnum: 119
 End: 151351.828 Start:  151351.384 Theta: 1.675516 Ball Pos X: -0.0483942 Ball Pos Y: -0.2 Ball Pos Z: 0.4604399 Hand Pos X: -0.05191102 Hand Pos Y: -0.2005873 Hand Pos Z: 0.4613667 Head Pos X: -0.009700418 Head Pos Y: -0.0243073 Head Pos Z: 0.02645886 Head Rot X: 0.1338928 Head Rot Y: -0.03417976 Hand Rot Z: -0.003533481; Visible Hand Error: 0.386 randomnum: 132
 End: 151353.513 Start:  151353.095 Theta: 1.22173 Ball Pos X: 0.1583472 Ball Pos Y: -0.2 Ball Pos Z: 0.4350552 Hand Pos X: 0.03469663 Hand Pos Y: -0.2067501 Hand Pos Z: 0.4637901 Head Pos X: -0.01960754 Head Pos Y: -0.02341303 Head Pos Z: 0.03384006 Head Rot X: 0.1279196 Head Rot Y: -0.04072488 Hand Rot Z: -0.002492508; Invisible Hand Error: 14.405 randomnum: 85
 End: 151355.644 Start:  151355.087 Theta: 1.780236 Ball Pos X: -0.09625817 Ball Pos Y: -0.2 Ball Pos Z: 0.452859 Hand Pos X: -0.1003852 Hand Pos Y: -0.2431812 Hand Pos Z: 0.4520148 Head Pos X: -0.02036917 Head Pos Y: -0.01899056 Head Pos Z: 0.01622051 Head Rot X: 0.1198686 Head Rot Y: -0.0554967 Hand Rot Z: 0.0001184535; Invisible Hand Error: 4.37 randomnum: 10
 End: 151357.746 Start:  151356.911 Theta: 1.151917 Ball Pos X: 0.1883093 Ball Pos Y: -0.2 Ball Pos Z: 0.4229497 Hand Pos X: 0.1946526 Hand Pos Y: -0.2339515 Hand Pos Z: 0.4237894 Head Pos X: -0.01753557 Head Pos Y: -0.02262342 Head Pos Z: 0.01804376 Head Rot X: 0.1310785 Head Rot Y: -0.03328523 Hand Rot Z: 0.001409426; Invisible Hand Error: 3.333 randomnum: 93
 End: 151359.695 Start:  151359.041 Theta: 1.239184 Ball Pos X: 0.1507303 Ball Pos Y: -0.2 Ball Pos Z: 0.4377525 Hand Pos X: 0.1382413 Hand Pos Y: -0.2237559 Hand Pos Z: 0.4443071 Head Pos X: -0.01366067 Head Pos Y: -0.02605836 Head Pos Z: 0.0263257 Head Rot X: 0.146895 Head Rot Y: -0.04671159 Hand Rot Z: -0.005129353; Invisible Hand Error: 2.795 randomnum: 21
 End: 151401.506 Start:  151401.019 Theta: 1.762783 Ball Pos X: -0.08834002 Ball Pos Y: -0.2 Ball Pos Z: 0.4544699 Hand Pos X: -0.08394557 Hand Pos Y: -0.2369078 Hand Pos Z: 0.4570177 Head Pos X: -0.009958745 Head Pos Y: -0.02581014 Head Pos Z: 0.01778662 Head Rot X: 0.1498576 Head Rot Y: -0.06892859 Hand Rot Z: 0.003793276; Invisible Hand Error: 3.69 randomnum: 46
 End: 151403.441 Start:  151402.787 Theta: 1.972222 Ball Pos X: -0.1808992 Ball Pos Y: -0.2 Ball Pos Z: 0.4261717 Hand Pos X: -0.1805426 Hand Pos Y: -0.2375676 Hand Pos Z: 0.4293443 Head Pos X: -0.01226985 Head Pos Y: -0.02616067 Head Pos Z: 0.02771604 Head Rot X: 0.1485724 Head Rot Y: -0.07946108 Hand Rot Z: 0.02450918; Invisible Hand Error: 3.665 randomnum: 52
 End: 151405.209 Start:  151404.736 Theta: 1.675516 Ball Pos X: -0.0483942 Ball Pos Y: -0.2 Ball Pos Z: 0.4604399 Hand Pos X: -0.03259948 Hand Pos Y: -0.2525539 Hand Pos Z: 0.4605581 Head Pos X: -0.003931821 Head Pos Y: -0.02871783 Head Pos Z: 0.03774667 Head Rot X: 0.1588122 Head Rot Y: -0.07612598 Hand Rot Z: 0.001151447; Invisible Hand Error: 5.596 randomnum: 32
 End: 151407.047 Start:  151406.630 Theta: 1.623156 Ball Pos X: -0.02423034 Ball Pos Y: -0.2 Ball Pos Z: 0.4623416 Hand Pos X: -0.02137372 Hand Pos Y: -0.2001086 Hand Pos Z: 0.4662614 Head Pos X: -0.007964611 Head Pos Y: -0.02517207 Head Pos Z: 0.03174013 Head Rot X: 0.1469698 Head Rot Y: -0.05695025 Hand Rot Z: 0.005922753; Visible Hand Error: 0.38 randomnum: 181
 End: 151408.857 Start:  151408.343 Theta: 1.884956 Ball Pos X: -0.1430675 Ball Pos Y: -0.2 Ball Pos Z: 0.4403164 Hand Pos X: -0.1388647 Hand Pos Y: -0.2023843 Hand Pos Z: 0.4466635 Head Pos X: -0.003376485 Head Pos Y: -0.02045198 Head Pos Z: 0.01765102 Head Rot X: 0.1256962 Head Rot Y: -0.06813994 Hand Rot Z: 0.006500172; Visible Hand Error: 0.671 randomnum: 168
 End: 151410.653 Start:  151410.209 Theta: 1.343904 Ball Pos X: 0.104147 Ball Pos Y: -0.2 Ball Pos Z: 0.45111 Hand Pos X: 0.07066616 Hand Pos Y: -0.1874671 Hand Pos Z: 0.4625755 Head Pos X: -0.01071113 Head Pos Y: -0.02219971 Head Pos Z: 0.01996362 Head Rot X: 0.1302675 Head Rot Y: -0.04999144 Hand Rot Z: -0.002220419; Invisible Hand Error: 4.267 randomnum: 72
 End: 151412.576 Start:  151411.934 Theta: 1.204277 Ball Pos X: 0.1659158 Ball Pos Y: -0.2 Ball Pos Z: 0.4322254 Hand Pos X: 0.1588396 Hand Pos Y: -0.1988735 Hand Pos Z: 0.43857 Head Pos X: -0.009423554 Head Pos Y: -0.02526157 Head Pos Z: 0.02807105 Head Rot X: 0.1430522 Head Rot Y: -0.03652911 Hand Rot Z: -0.002116964; Invisible Hand Error: 1.039 randomnum: 39
 End: 151414.636 Start:  151413.953 Theta: 1.902409 Ball Pos X: -0.1507303 Ball Pos Y: -0.2 Ball Pos Z: 0.4377525 Hand Pos X: -0.1620463 Hand Pos Y: -0.1924753 Hand Pos Z: 0.4344129 Head Pos X: -0.00193423 Head Pos Y: -0.02039354 Head Pos Z: 0.02519923 Head Rot X: 0.1263408 Head Rot Y: -0.04906307 Hand Rot Z: 0.003705836; Visible Hand Error: 1.572 randomnum: 113
 End: 151416.362 Start:  151415.875 Theta: 1.658063 Ball Pos X: -0.04035104 Ball Pos Y: -0.2 Ball Pos Z: 0.4612143 Hand Pos X: -0.03820764 Hand Pos Y: -0.1956817 Hand Pos Z: 0.4661371 Head Pos X: 0.004270971 Head Pos Y: -0.02357337 Head Pos Z: 0.02932149 Head Rot X: 0.1367315 Head Rot Y: -0.03440098 Hand Rot Z: -0.00553467; Visible Hand Error: 0.72 randomnum: 131
 End: 151418.089 Start:  151417.643 Theta: 1.27409 Ball Pos X: 0.1353611 Ball Pos Y: -0.2 Ball Pos Z: 0.4427463 Hand Pos X: 0.1301871 Hand Pos Y: -0.2019271 Hand Pos Z: 0.4486434 Head Pos X: -0.005148053 Head Pos Y: -0.02284062 Head Pos Z: 0.02728283 Head Rot X: 0.1334772 Head Rot Y: -0.04052362 Hand Rot Z: -0.002502213; Visible Hand Error: 0.752 randomnum: 166
 End: 151419.927 Start:  151419.286 Theta: 1.134464 Ball Pos X: 0.1956621 Ball Pos Y: -0.2 Ball Pos Z: 0.4195988 Hand Pos X: 0.204921 Hand Pos Y: -0.1854658 Hand Pos Z: 0.4186398 Head Pos X: -0.01722252 Head Pos Y: -0.02455372 Head Pos Z: 0.02434397 Head Rot X: 0.1374552 Head Rot Y: -0.04664582 Hand Rot Z: 0.0104443; Visible Hand Error: 1.942 randomnum: 169
 End: 151421.876 Start:  151421.193 Theta: 1.972222 Ball Pos X: -0.1808992 Ball Pos Y: -0.2 Ball Pos Z: 0.4261717 Hand Pos X: -0.1980043 Hand Pos Y: -0.195034 Hand Pos Z: 0.4269626 Head Pos X: -0.008056343 Head Pos Y: -0.01950657 Head Pos Z: 0.02331495 Head Rot X: 0.1213227 Head Rot Y: -0.05972701 Hand Rot Z: 0.01254499; Visible Hand Error: 1.93 randomnum: 122
 End: 151423.909 Start:  151423.324 Theta: 1.553343 Ball Pos X: 0.008080036 Ball Pos Y: -0.2 Ball Pos Z: 0.4629056 Hand Pos X: 0.03375783 Hand Pos Y: -0.2375499 Hand Pos Z: 0.4634922 Head Pos X: -0.002351225 Head Pos Y: -0.02445196 Head Pos Z: 0.03153133 Head Rot X: 0.1432761 Head Rot Y: -0.04323878 Hand Rot Z: 0.001294312; Invisible Hand Error: 4.687 randomnum: 22
 End: 151426.150 Start:  151425.677 Theta: 1.099557 Ball Pos X: 0.2101868 Ball Pos Y: -0.2 Ball Pos Z: 0.4125147 Hand Pos X: 0.17672 Hand Pos Y: -0.2123771 Hand Pos Z: 0.4297647 Head Pos X: -0.005572915 Head Pos Y: -0.02469508 Head Pos Z: 0.03137231 Head Rot X: 0.1439202 Head Rot Y: -0.02914992 Hand Rot Z: -0.009248666; Visible Hand Error: 4.412 randomnum: 158
 End: 151428.559 Start:  151427.836 Theta: 1.186824 Ball Pos X: 0.1734339 Ball Pos Y: -0.2 Ball Pos Z: 0.429264 Hand Pos X: 0.1725167 Hand Pos Y: -0.21072 Hand Pos Z: 0.4306139 Head Pos X: -0.01682019 Head Pos Y: -0.02337782 Head Pos Z: 0.03275573 Head Rot X: 0.1344692 Head Rot Y: -0.03917617 Hand Rot Z: 0.004745554; Visible Hand Error: 1.077 randomnum: 175
 End: 151430.648 Start:  151429.854 Theta: 1.064651 Ball Pos X: 0.2244553 Ball Pos Y: -0.2 Ball Pos Z: 0.404928 Hand Pos X: 0.2195149 Hand Pos Y: -0.2268509 Hand Pos Z: 0.4091609 Head Pos X: -0.01427746 Head Pos Y: -0.02419843 Head Pos Z: 0.02543098 Head Rot X: 0.1399851 Head Rot Y: -0.03273663 Hand Rot Z: 0.0116389; Invisible Hand Error: 2.768 randomnum: 51
 End: 151432.625 Start:  151432.110 Theta: 1.570796 Ball Pos X: -2.023733E-08 Ball Pos Y: -0.2 Ball Pos Z: 0.4629761 Hand Pos X: -0.01068899 Hand Pos Y: -0.2314256 Hand Pos Z: 0.4653115 Head Pos X: -0.001294494 Head Pos Y: -0.02262764 Head Pos Z: 0.03011084 Head Rot X: 0.1351006 Head Rot Y: -0.03006399 Hand Rot Z: -0.01622792; Invisible Hand Error: 3.298 randomnum: 42
 End: 151434.825 Start:  151434.102 Theta: 1.692969 Ball Pos X: -0.05642262 Ball Pos Y: -0.2 Ball Pos Z: 0.4595251 Hand Pos X: -0.0644509 Hand Pos Y: -0.2026095 Hand Pos Z: 0.4596492 Head Pos X: -0.003243685 Head Pos Y: -0.02134025 Head Pos Z: 0.03039765 Head Rot X: 0.126715 Head Rot Y: -0.03626511 Hand Rot Z: -0.01168064; Invisible Hand Error: 0.927 randomnum: 81
 End: 151436.913 Start:  151436.343 Theta: 1.22173 Ball Pos X: 0.1583472 Ball Pos Y: -0.2 Ball Pos Z: 0.4350552 Hand Pos X: 0.1267748 Hand Pos Y: -0.2169067 Hand Pos Z: 0.4465878 Head Pos X: -0.004059255 Head Pos Y: -0.02537714 Head Pos Z: 0.03730786 Head Rot X: 0.1446011 Head Rot Y: -0.02244115 Hand Rot Z: -0.01614002; Invisible Hand Error: 4.143 randomnum: 9
 End: 151439.197 Start:  151438.474 Theta: 1.186824 Ball Pos X: 0.1734339 Ball Pos Y: -0.2 Ball Pos Z: 0.429264 Hand Pos X: 0.1838102 Hand Pos Y: -0.1991417 Hand Pos Z: 0.4258273 Head Pos X: -0.01260257 Head Pos Y: -0.02518688 Head Pos Z: 0.02967334 Head Rot X: 0.1439228 Head Rot Y: -0.01600033 Hand Rot Z: -0.001439555; Visible Hand Error: 1.244 randomnum: 167
 End: 151441.440 Start:  151440.951 Theta: 1.64061 Ball Pos X: -0.03229558 Ball Pos Y: -0.2 Ball Pos Z: 0.4618483 Hand Pos X: -0.02900614 Hand Pos Y: -0.2007267 Hand Pos Z: 0.4637225 Head Pos X: 0.000172317 Head Pos Y: -0.03169642 Head Pos Z: 0.03716063 Head Rot X: 0.176826 Head Rot Y: -0.02708773 Hand Rot Z: -0.004975532; Visible Hand Error: 0.386 randomnum: 140
 End: 151443.640 Start:  151443.026 Theta: 1.867502 Ball Pos X: -0.1353611 Ball Pos Y: -0.2 Ball Pos Z: 0.4427462 Hand Pos X: -0.1506906 Hand Pos Y: -0.2225504 Hand Pos Z: 0.4392894 Head Pos X: -0.003616095 Head Pos Y: -0.02785809 Head Pos Z: 0.03272772 Head Rot X: 0.1583964 Head Rot Y: -0.04620519 Hand Rot Z: -0.006876975; Invisible Hand Error: 2.849 randomnum: 76
 End: 151446.019 Start:  151445.282 Theta: 1.850049 Ball Pos X: -0.1276135 Ball Pos Y: -0.2 Ball Pos Z: 0.4450412 Hand Pos X: -0.1512581 Hand Pos Y: -0.1999844 Hand Pos Z: 0.4378542 Head Pos X: -0.002448916 Head Pos Y: -0.02823836 Head Pos Z: 0.03697175 Head Rot X: 0.162809 Head Rot Y: -0.0521199 Hand Rot Z: -0.0007727101; Invisible Hand Error: 2.807 randomnum: 2
 End: 151448.108 Start:  151447.579 Theta: 1.500983 Ball Pos X: 0.03229554 Ball Pos Y: -0.2 Ball Pos Z: 0.4618483 Hand Pos X: 0.03831501 Hand Pos Y: -0.2130995 Hand Pos Z: 0.4623459 Head Pos X: -0.00313592 Head Pos Y: -0.02374843 Head Pos Z: 0.02285075 Head Rot X: 0.146356 Head Rot Y: -0.02059494 Hand Rot Z: -0.006922148; Invisible Hand Error: 1.47 randomnum: 94
 End: 151450.517 Start:  151449.669 Theta: 1.22173 Ball Pos X: 0.1583472 Ball Pos Y: -0.2 Ball Pos Z: 0.4350552 Hand Pos X: 0.1624692 Hand Pos Y: -0.215491 Hand Pos Z: 0.433567 Head Pos X: -0.00759405 Head Pos Y: -0.02389637 Head Pos Z: 0.01846015 Head Rot X: 0.1439023 Head Rot Y: -0.02952367 Hand Rot Z: -0.003017813; Invisible Hand Error: 1.669 randomnum: 33
 End: 151452.773 Start:  151452.133 Theta: 1.343904 Ball Pos X: 0.104147 Ball Pos Y: -0.2 Ball Pos Z: 0.45111 Hand Pos X: 0.0968373 Hand Pos Y: -0.1908779 Hand Pos Z: 0.453215 Head Pos X: -0.01660395 Head Pos Y: -0.02440584 Head Pos Z: 0.02465427 Head Rot X: 0.1471586 Head Rot Y: -0.03013357 Hand Rot Z: -0.006792303; Visible Hand Error: 1.306 randomnum: 164
 End: 151455.418 Start:  151454.360 Theta: 1.308997 Ball Pos X: 0.119827 Ball Pos Y: -0.2 Ball Pos Z: 0.4472006 Hand Pos X: 0.1226066 Hand Pos Y: -0.2184753 Hand Pos Z: 0.4482486 Head Pos X: -0.001578569 Head Pos Y: -0.02868448 Head Pos Z: -0.01692814 Head Rot X: 0.165825 Head Rot Y: -0.01800832 Hand Rot Z: 0.003754705; Invisible Hand Error: 1.836 randomnum: 63
 End: 151457.520 Start:  151456.893 Theta: 1.22173 Ball Pos X: 0.1583472 Ball Pos Y: -0.2 Ball Pos Z: 0.4350552 Hand Pos X: 0.1675631 Hand Pos Y: -0.1891087 Hand Pos Z: 0.434369 Head Pos X: 0.009391725 Head Pos Y: -0.02877505 Head Pos Z: -0.06292659 Head Rot X: 0.1377799 Head Rot Y: -0.009985933 Hand Rot Z: -0.006884568; Invisible Hand Error: 1.613 randomnum: 44
 End: 151500.124 Start:  151459.304 Theta: 1.22173 Ball Pos X: 0.1583472 Ball Pos Y: -0.2 Ball Pos Z: 0.4350552 Hand Pos X: 0.1636509 Hand Pos Y: -0.2081886 Hand Pos Z: 0.4342884 Head Pos X: 0.004809381 Head Pos Y: -0.02714474 Head Pos Z: -0.04226995 Head Rot X: 0.1457046 Head Rot Y: -0.02865361 Hand Rot Z: 0.001963872; Invisible Hand Error: 0.993 randomnum: 27
 End: 151502.380 Start:  151501.741 Theta: 1.27409 Ball Pos X: 0.1353611 Ball Pos Y: -0.2 Ball Pos Z: 0.4427463 Hand Pos X: 0.1266345 Hand Pos Y: -0.2104975 Hand Pos Z: 0.4495675 Head Pos X: 0.003962458 Head Pos Y: -0.02820478 Head Pos Z: -0.0380916 Head Rot X: 0.1531997 Head Rot Y: -0.0241518 Hand Rot Z: 0.0003591455; Invisible Hand Error: 1.466 randomnum: 99
 End: 151505.138 Start:  151504.038 Theta: 2.042035 Ball Pos X: -0.2101868 Ball Pos Y: -0.2 Ball Pos Z: 0.4125147 Hand Pos X: -0.2097328 Hand Pos Y: -0.2053498 Hand Pos Z: 0.4142246 Head Pos X: 0.008951903 Head Pos Y: -0.02262576 Head Pos Z: -0.0339365 Head Rot X: 0.1321427 Head Rot Y: -0.05062946 Hand Rot Z: -0.01170063; Visible Hand Error: 0.514 randomnum: 145
 End: 151507.588 Start:  151506.808 Theta: 1.937315 Ball Pos X: -0.1659158 Ball Pos Y: -0.2 Ball Pos Z: 0.4322254 Hand Pos X: -0.153958 Hand Pos Y: -0.1955163 Hand Pos Z: 0.4405556 Head Pos X: 0.01309907 Head Pos Y: -0.0273868 Head Pos Z: -0.01532364 Head Rot X: 0.1584609 Head Rot Y: -0.05996289 Hand Rot Z: -0.01530283; Invisible Hand Error: 1.719 randomnum: 28
 End: 151509.787 Start:  151509.204 Theta: 1.867502 Ball Pos X: -0.1353611 Ball Pos Y: -0.2 Ball Pos Z: 0.4427462 Hand Pos X: -0.1473235 Hand Pos Y: -0.1877822 Hand Pos Z: 0.4411095 Head Pos X: -0.005226671 Head Pos Y: -0.02008916 Head Pos Z: -0.01983106 Head Rot X: 0.127599 Head Rot Y: -0.05931267 Hand Rot Z: 0.006572064; Visible Hand Error: 1.931 randomnum: 127
 End: 151511.584 Start:  151511.082 Theta: 1.605703 Ball Pos X: -0.01615767 Ball Pos Y: -0.2 Ball Pos Z: 0.4626941 Hand Pos X: -0.04009842 Hand Pos Y: -0.2521466 Hand Pos Z: 0.4628423 Head Pos X: -0.006825507 Head Pos Y: -0.02088957 Head Pos Z: -0.01673412 Head Rot X: 0.1290899 Head Rot Y: -0.0631652 Hand Rot Z: 0.00518695; Invisible Hand Error: 5.773 randomnum: 6
 End: 151513.588 Start:  151513.005 Theta: 1.256637 Ball Pos X: 0.1430675 Ball Pos Y: -0.2 Ball Pos Z: 0.4403164 Hand Pos X: 0.1660861 Hand Pos Y: -0.2053552 Hand Pos Z: 0.4321457 Head Pos X: -0.009040236 Head Pos Y: -0.02203177 Head Pos Z: -0.0183031 Head Rot X: 0.1324043 Head Rot Y: -0.05021225 Hand Rot Z: 0.01222304; Visible Hand Error: 2.825 randomnum: 165
 End: 151515.372 Start:  151514.842 Theta: 1.58825 Ball Pos X: -0.008080077 Ball Pos Y: -0.2 Ball Pos Z: 0.4629056 Hand Pos X: -0.007429332 Hand Pos Y: -0.196576 Hand Pos Z: 0.4671201 Head Pos X: 0.0006266236 Head Pos Y: -0.02101499 Head Pos Z: -0.01478255 Head Rot X: 0.1320696 Head Rot Y: -0.04971806 Hand Rot Z: -0.0006737399; Visible Hand Error: 0.55 randomnum: 115
 End: 151517.334 Start:  151516.693 Theta: 1.605703 Ball Pos X: -0.01615767 Ball Pos Y: -0.2 Ball Pos Z: 0.4626941 Hand Pos X: -0.02484871 Hand Pos Y: -0.2368211 Hand Pos Z: 0.4629985 Head Pos X: -0.006861389 Head Pos Y: -0.02185114 Head Pos Z: -0.01744771 Head Rot X: 0.1349069 Head Rot Y: -0.05801056 Hand Rot Z: 0.0130757; Invisible Hand Error: 3.818 randomnum: 25
 End: 151519.812 Start:  151518.769 Theta: 1.117011 Ball Pos X: 0.2029554 Ball Pos Y: -0.2 Ball Pos Z: 0.4161202 Hand Pos X: 0.2082284 Hand Pos Y: -0.2013906 Hand Pos Z: 0.4142257 Head Pos X: 0.005613268 Head Pos Y: -0.02782609 Head Pos Z: -0.02407467 Head Rot X: 0.1555235 Head Rot Y: -0.0161005 Hand Rot Z: -0.007463623; Visible Hand Error: 0.643 randomnum: 120
 End: 151522.263 Start:  151521.609 Theta: 1.37881 Ball Pos X: 0.08833998 Ball Pos Y: -0.2 Ball Pos Z: 0.4544699 Hand Pos X: 0.07289942 Hand Pos Y: -0.2187493 Hand Pos Z: 0.4624144 Head Pos X: -0.0007423759 Head Pos Y: -0.02649097 Head Pos Z: -0.02350396 Head Rot X: 0.1515898 Head Rot Y: -0.03193801 Hand Rot Z: 0.001867756; Invisible Hand Error: 2.509 randomnum: 3
 End: 151524.212 Start:  151523.711 Theta: 1.58825 Ball Pos X: -0.008080077 Ball Pos Y: -0.2 Ball Pos Z: 0.4629056 Hand Pos X: -0.005524881 Hand Pos Y: -0.2081339 Hand Pos Z: 0.4642795 Head Pos X: -0.003502608 Head Pos Y: -0.02406466 Head Pos Z: -0.03031844 Head Rot X: 0.1376455 Head Rot Y: -0.03128737 Hand Rot Z: 0.01155479; Visible Hand Error: 0.833 randomnum: 152
 End: 151526.579 Start:  151525.590 Theta: 2.042035 Ball Pos X: -0.2101868 Ball Pos Y: -0.2 Ball Pos Z: 0.4125147 Hand Pos X: -0.2135054 Hand Pos Y: -0.2390176 Hand Pos Z: 0.4091154 Head Pos X: 0.01328433 Head Pos Y: -0.02480035 Head Pos Z: -0.03774679 Head Rot X: 0.1302781 Head Rot Y: -0.09279937 Hand Rot Z: -0.002581718; Invisible Hand Error: 4.049 randomnum: 17
 End: 151528.877 Start:  151528.251 Theta: 1.53589 Ball Pos X: 0.01615763 Ball Pos Y: -0.2 Ball Pos Z: 0.4626941 Hand Pos X: 0.01057351 Hand Pos Y: -0.2084099 Hand Pos Z: 0.466877 Head Pos X: 0.02025163 Head Pos Y: -0.02584897 Head Pos Z: -0.03313011 Head Rot X: 0.139397 Head Rot Y: -0.05910804 Hand Rot Z: -0.008628859; Visible Hand Error: 0.94 randomnum: 153
 End: 151530.939 Start:  151530.340 Theta: 1.518436 Ball Pos X: 0.02423031 Ball Pos Y: -0.2 Ball Pos Z: 0.4623416 Hand Pos X: 0.02987539 Hand Pos Y: -0.1987339 Hand Pos Z: 0.4647015 Head Pos X: 0.0003795624 Head Pos Y: -0.02254201 Head Pos Z: -0.04185832 Head Rot X: 0.1203153 Head Rot Y: -0.05302875 Hand Rot Z: 0.00668963; Visible Hand Error: 0.672 randomnum: 126
 End: 151533.319 Start:  151532.497 Theta: 1.658063 Ball Pos X: -0.04035104 Ball Pos Y: -0.2 Ball Pos Z: 0.4612143 Hand Pos X: -0.04073411 Hand Pos Y: -0.1980223 Hand Pos Z: 0.4618135 Head Pos X: 0.008861482 Head Pos Y: -0.01734015 Head Pos Z: -0.0284189 Head Rot X: 0.1072135 Head Rot Y: -0.02877598 Hand Rot Z: 0.007327129; Visible Hand Error: 0.237 randomnum: 173
 End: 151535.672 Start:  151534.907 Theta: 1.64061 Ball Pos X: -0.03229558 Ball Pos Y: -0.2 Ball Pos Z: 0.4618483 Hand Pos X: -0.0293009 Hand Pos Y: -0.2099 Hand Pos Z: 0.4621176 Head Pos X: 0.01157826 Head Pos Y: -0.01903139 Head Pos Z: -0.01841378 Head Rot X: 0.1175259 Head Rot Y: -0.02783446 Hand Rot Z: -0.007185117; Visible Hand Error: 1.076 randomnum: 135
 End: 151537.970 Start:  151537.217 Theta: 1.204277 Ball Pos X: 0.1659158 Ball Pos Y: -0.2 Ball Pos Z: 0.4322254 Hand Pos X: 0.1517206 Hand Pos Y: -0.2019963 Hand Pos Z: 0.4411597 Head Pos X: 0.006566525 Head Pos Y: -0.02655061 Head Pos Z: -0.05440801 Head Rot X: 0.1321957 Head Rot Y: -0.00249956 Hand Rot Z: -9.20262E-05; Invisible Hand Error: 1.856 randomnum: 36
 End: 151540.337 Start:  151539.710 Theta: 1.762783 Ball Pos X: -0.08834002 Ball Pos Y: -0.2 Ball Pos Z: 0.4544699 Hand Pos X: -0.09025635 Hand Pos Y: -0.1942787 Hand Pos Z: 0.4551377 Head Pos X: -0.007726909 Head Pos Y: -0.02097715 Head Pos Z: -0.08204889 Head Rot X: 0.08300023 Head Rot Y: -0.0331699 Hand Rot Z: 0.007698869; Visible Hand Error: 0.675 randomnum: 142
 End: 151542.731 Start:  151542.036 Theta: 1.797689 Ball Pos X: -0.104147 Ball Pos Y: -0.2 Ball Pos Z: 0.45111 Hand Pos X: -0.07642701 Hand Pos Y: -0.2311706 Hand Pos Z: 0.4557323 Head Pos X: 0.003639936 Head Pos Y: -0.02207664 Head Pos Z: -0.06909877 Head Rot X: 0.09295808 Head Rot Y: -0.03465614 Hand Rot Z: -0.003087129; Invisible Hand Error: 4.503 randomnum: 7
 End: 151545.251 Start:  151544.652 Theta: 1.727876 Ball Pos X: -0.07242541 Ball Pos Y: -0.2 Ball Pos Z: 0.4572761 Hand Pos X: -0.0776602 Hand Pos Y: -0.1893961 Hand Pos Z: 0.4575855 Head Pos X: 0.008155047 Head Pos Y: -0.02286935 Head Pos Z: -0.05577326 Head Rot X: 0.1101703 Head Rot Y: -0.04204021 Hand Rot Z: 0.003447862; Visible Hand Error: 1.303 randomnum: 156
 End: 151547.606 Start:  151546.880 Theta: 1.710423 Ball Pos X: -0.06443387 Ball Pos Y: -0.2 Ball Pos Z: 0.4584704 Hand Pos X: -0.0801397 Hand Pos Y: -0.1984562 Hand Pos Z: 0.4576955 Head Pos X: 0.0008821487 Head Pos Y: -0.0202942 Head Pos Z: -0.03880394 Head Rot X: 0.1122309 Head Rot Y: -0.01066641 Hand Rot Z: -0.01579737; Invisible Hand Error: 1.79 randomnum: 70
 End: 151549.903 Start:  151549.304 Theta: 1.850049 Ball Pos X: -0.1276135 Ball Pos Y: -0.2 Ball Pos Z: 0.4450412 Hand Pos X: -0.1264544 Hand Pos Y: -0.1972799 Hand Pos Z: 0.4470077 Head Pos X: -0.01005524 Head Pos Y: -0.02147059 Head Pos Z: -0.07050896 Head Rot X: 0.08617336 Head Rot Y: -0.03928038 Hand Rot Z: 0.01180827; Visible Hand Error: 0.401 randomnum: 171
 End: 151552.019 Start:  151551.407 Theta: 1.727876 Ball Pos X: -0.07242541 Ball Pos Y: -0.2 Ball Pos Z: 0.4572761 Hand Pos X: -0.07357944 Hand Pos Y: -0.1950741 Hand Pos Z: 0.4628928 Head Pos X: -0.001662374 Head Pos Y: -0.01900418 Head Pos Z: -0.06825513 Head Rot X: 0.0787778 Head Rot Y: -0.03161716 Hand Rot Z: 0.0008097489; Visible Hand Error: 0.767 randomnum: 191
 End: 151554.274 Start:  151553.661 Theta: 1.745329 Ball Pos X: -0.08039496 Ball Pos Y: -0.2 Ball Pos Z: 0.4559425 Hand Pos X: -0.07583576 Hand Pos Y: -0.2244481 Hand Pos Z: 0.4569221 Head Pos X: 0.008849381 Head Pos Y: -0.02154912 Head Pos Z: -0.06605124 Head Rot X: 0.0903597 Head Rot Y: -0.04628262 Hand Rot Z: 0.0007645711; Invisible Hand Error: 2.545 randomnum: 53
 End: 151556.626 Start:  151555.777 Theta: 1.832596 Ball Pos X: -0.1198271 Ball Pos Y: -0.2 Ball Pos Z: 0.4472006 Hand Pos X: -0.1311495 Hand Pos Y: -0.2475505 Hand Pos Z: 0.4421642 Head Pos X: -0.006288408 Head Pos Y: -0.02223985 Head Pos Z: -0.05298769 Head Rot X: 0.1062364 Head Rot Y: -0.06794124 Hand Rot Z: 0.01473106; Invisible Hand Error: 5.05 randomnum: 80
 End: 151558.952 Start:  151558.298 Theta: 2.042035 Ball Pos X: -0.2101868 Ball Pos Y: -0.2 Ball Pos Z: 0.4125147 Hand Pos X: -0.2293073 Hand Pos Y: -0.1995245 Hand Pos Z: 0.407161 Head Pos X: -0.003310561 Head Pos Y: -0.01692262 Head Pos Z: -0.05477333 Head Rot X: 0.08312579 Head Rot Y: -0.06545733 Hand Rot Z: -0.00386475; Visible Hand Error: 2.207 randomnum: 110
 End: 151600.818 Start:  151600.011 Theta: 1.204277 Ball Pos X: 0.1659158 Ball Pos Y: -0.2 Ball Pos Z: 0.4322254 Hand Pos X: 0.1713164 Hand Pos Y: -0.1957983 Hand Pos Z: 0.4322083 Head Pos X: -0.002857566 Head Pos Y: -0.02278472 Head Pos Z: -0.05961311 Head Rot X: 0.1022039 Head Rot Y: -0.03441221 Hand Rot Z: 0.01538174; Visible Hand Error: 0.778 randomnum: 200
 End: 151602.794 Start:  151602.293 Theta: 1.518436 Ball Pos X: 0.02423031 Ball Pos Y: -0.2 Ball Pos Z: 0.4623416 Hand Pos X: 0.03776848 Hand Pos Y: -0.2120207 Hand Pos Z: 0.4637123 Head Pos X: -0.00338018 Head Pos Y: -0.02131194 Head Pos Z: -0.05140924 Head Rot X: 0.1049914 Head Rot Y: -0.0291014 Hand Rot Z: 0.0137483; Invisible Hand Error: 1.893 randomnum: 96
 End: 151604.941 Start:  151604.312 Theta: 1.361357 Ball Pos X: 0.09625813 Ball Pos Y: -0.2 Ball Pos Z: 0.452859 Hand Pos X: 0.1038638 Hand Pos Y: -0.2039721 Hand Pos Z: 0.4518114 Head Pos X: -0.008030594 Head Pos Y: -0.02087136 Head Pos Z: -0.05344284 Head Rot X: 0.09956188 Head Rot Y: -0.02911746 Hand Rot Z: 0.009182005; Visible Hand Error: 0.949 randomnum: 149
 End: 151606.806 Start:  151606.360 Theta: 1.675516 Ball Pos X: -0.0483942 Ball Pos Y: -0.2 Ball Pos Z: 0.4604399 Hand Pos X: -0.05405491 Hand Pos Y: -0.1920598 Hand Pos Z: 0.460658 Head Pos X: -0.01520813 Head Pos Y: -0.01864401 Head Pos Z: -0.05846423 Head Rot X: 0.08438659 Head Rot Y: -0.05621731 Hand Rot Z: 0.01006381; Visible Hand Error: 1.079 randomnum: 178
 End: 151608.893 Start:  151608.323 Theta: 1.117011 Ball Pos X: 0.2029554 Ball Pos Y: -0.2 Ball Pos Z: 0.4161202 Hand Pos X: 0.1511665 Hand Pos Y: -0.2066888 Hand Pos Z: 0.4391993 Head Pos X: -0.005929172 Head Pos Y: -0.02091484 Head Pos Z: -0.04003286 Head Rot X: 0.1063958 Head Rot Y: -0.008544865 Hand Rot Z: -0.008656054; Visible Hand Error: 6.447 randomnum: 184
 End: 151611.386 Start:  151610.662 Theta: 1.675516 Ball Pos X: -0.0483942 Ball Pos Y: -0.2 Ball Pos Z: 0.4604399 Hand Pos X: -0.04389767 Hand Pos Y: -0.2090262 Hand Pos Z: 0.4689039 Head Pos X: 0.00051862 Head Pos Y: -0.01276232 Head Pos Z: -0.05960071 Head Rot X: 0.05544787 Head Rot Y: -0.03870869 Hand Rot Z: -0.0100705; Visible Hand Error: 0.825 randomnum: 196
 End: 151613.475 Start:  151612.959 Theta: 1.37881 Ball Pos X: 0.08833998 Ball Pos Y: -0.2 Ball Pos Z: 0.4544699 Hand Pos X: 0.09701948 Hand Pos Y: -0.2005645 Hand Pos Z: 0.4537001 Head Pos X: -0.007402302 Head Pos Y: -0.01984839 Head Pos Z: -0.05763662 Head Rot X: 0.08969726 Head Rot Y: -0.03405441 Hand Rot Z: 0.007976823; Visible Hand Error: 0.983 randomnum: 177
 End: 151615.744 Start:  151615.035 Theta: 1.710423 Ball Pos X: -0.06443387 Ball Pos Y: -0.2 Ball Pos Z: 0.4584704 Hand Pos X: -0.04971246 Hand Pos Y: -0.2194819 Hand Pos Z: 0.4626756 Head Pos X: 0.004356145 Head Pos Y: -0.02152491 Head Pos Z: -0.06896186 Head Rot X: 0.08994108 Head Rot Y: -0.03580647 Hand Rot Z: 0.00112715; Invisible Hand Error: 2.541 randomnum: 24
 End: 151617.874 Start:  151617.235 Theta: 1.727876 Ball Pos X: -0.07242541 Ball Pos Y: -0.2 Ball Pos Z: 0.4572761 Hand Pos X: -0.08312832 Hand Pos Y: -0.1979545 Hand Pos Z: 0.4568773 Head Pos X: 0.004551888 Head Pos Y: -0.01714106 Head Pos Z: -0.05171782 Head Rot X: 0.0823105 Head Rot Y: -0.0501265 Hand Rot Z: -0.001933444; Visible Hand Error: 1.237 randomnum: 172
 End: 151619.629 Start:  151619.197 Theta: 1.623156 Ball Pos X: -0.02423034 Ball Pos Y: -0.2 Ball Pos Z: 0.4623416 Hand Pos X: -0.02710379 Hand Pos Y: -0.2115446 Hand Pos Z: 0.4624432 Head Pos X: -0.001129508 Head Pos Y: -0.01750042 Head Pos Z: -0.05738628 Head Rot X: 0.08249062 Head Rot Y: -0.0483757 Hand Rot Z: 0.01531124; Invisible Hand Error: 1.224 randomnum: 84
 End: 151621.564 Start:  151620.952 Theta: 1.832596 Ball Pos X: -0.1198271 Ball Pos Y: -0.2 Ball Pos Z: 0.4472006 Hand Pos X: -0.1289615 Hand Pos Y: -0.2092398 Hand Pos Z: 0.4449851 Head Pos X: -0.003600179 Head Pos Y: -0.01591106 Head Pos Z: -0.07356405 Head Rot X: 0.065368 Head Rot Y: -0.05403623 Hand Rot Z: 0.01298316; Visible Hand Error: 1.42 randomnum: 105
 End: 151623.500 Start:  151623.041 Theta: 1.815143 Ball Pos X: -0.1120041 Ball Pos Y: -0.2 Ball Pos Z: 0.4492237 Hand Pos X: -0.1113264 Hand Pos Y: -0.2013215 Hand Pos Z: 0.4516647 Head Pos X: -0.006033123 Head Pos Y: -0.01783092 Head Pos Z: -0.08712959 Head Rot X: 0.05925028 Head Rot Y: -0.05428436 Hand Rot Z: 0.007824272; Invisible Hand Error: 0.144 randomnum: 43
 End: 151627.302 Start:  151625.102 Theta: 1.117011 Ball Pos X: 0.2029554 Ball Pos Y: -0.2 Ball Pos Z: 0.4161202 Hand Pos X: 0.203121 Hand Pos Y: -0.2094827 Hand Pos Z: 0.4169394 Head Pos X: 0.02096033 Head Pos Y: -0.02299841 Head Pos Z: -0.08227152 Head Rot X: 0.08352096 Head Rot Y: 0.03010135 Hand Rot Z: -0.01165154; Visible Hand Error: 0.944 randomnum: 190
 End: 151629.459 Start:  151628.512 Theta: 1.972222 Ball Pos X: -0.1808992 Ball Pos Y: -0.2 Ball Pos Z: 0.4261717 Hand Pos X: -0.1923305 Hand Pos Y: -0.2262639 Hand Pos Z: 0.4210947 Head Pos X: -0.0004687309 Head Pos Y: -0.01903133 Head Pos Z: -0.05430663 Head Rot X: 0.09220463 Head Rot Y: -0.08523113 Hand Rot Z: 0.0007637471; Invisible Hand Error: 3.03 randomnum: 49
 End: 151632.105 Start:  151631.213 Theta: 1.134464 Ball Pos X: 0.1956621 Ball Pos Y: -0.2 Ball Pos Z: 0.4195988 Hand Pos X: 0.2014655 Hand Pos Y: -0.1918688 Hand Pos Z: 0.4174771 Head Pos X: 0.006729961 Head Pos Y: -0.02527264 Head Pos Z: -0.06393635 Head Rot X: 0.1106666 Head Rot Y: -0.02194282 Hand Rot Z: -0.002072942; Visible Hand Error: 1.124 randomnum: 192
 End: 151634.457 Start:  151633.316 Theta: 1.937315 Ball Pos X: -0.1659158 Ball Pos Y: -0.2 Ball Pos Z: 0.4322254 Hand Pos X: -0.1988238 Hand Pos Y: -0.1997963 Hand Pos Z: 0.419255 Head Pos X: 0.02019596 Head Pos Y: -0.0150201 Head Pos Z: -0.05578274 Head Rot X: 0.06862029 Head Rot Y: -0.04594719 Hand Rot Z: -0.04189499; Invisible Hand Error: 4.015 randomnum: 82
 End: 151637.117 Start:  151636.271 Theta: 1.972222 Ball Pos X: -0.1808992 Ball Pos Y: -0.2 Ball Pos Z: 0.4261717 Hand Pos X: -0.1903522 Hand Pos Y: -0.1827752 Hand Pos Z: 0.4219798 Head Pos X: 0.0004073381 Head Pos Y: -0.03207868 Head Pos Z: -0.06362164 Head Rot X: 0.1365998 Head Rot Y: -0.1231454 Hand Rot Z: 0.01312749; Invisible Hand Error: 2.169 randomnum: 100
 End: 151640.070 Start:  151638.830 Theta: 1.570796 Ball Pos X: -2.023733E-08 Ball Pos Y: -0.2 Ball Pos Z: 0.4629761 Hand Pos X: -0.007141702 Hand Pos Y: -0.1998198 Hand Pos Z: 0.4646382 Head Pos X: -0.07130253 Head Pos Y: -0.004091367 Head Pos Z: 0.06153476 Head Rot X: 0.1074407 Head Rot Y: 0.06136378 Hand Rot Z: -0.02950039; Visible Hand Error: 0.814 randomnum: 144
 End: 151643.062 Start:  151642.464 Theta: 1.972222 Ball Pos X: -0.1808992 Ball Pos Y: -0.2 Ball Pos Z: 0.4261717 Hand Pos X: -0.1961657 Hand Pos Y: -0.2113979 Hand Pos Z: 0.4259675 Head Pos X: -0.003611565 Head Pos Y: -0.00508371 Head Pos Z: -0.04952163 Head Rot X: 0.1036057 Head Rot Y: -0.1051243 Hand Rot Z: 0.0009337066; Visible Hand Error: 1.819 randomnum: 107
 End: 151645.236 Start:  151644.580 Theta: 1.099557 Ball Pos X: 0.2101868 Ball Pos Y: -0.2 Ball Pos Z: 0.4125147 Hand Pos X: 0.1920948 Hand Pos Y: -0.1959574 Hand Pos Z: 0.4220768 Head Pos X: -0.009949565 Head Pos Y: -0.01041782 Head Pos Z: -0.01486814 Head Rot X: 0.1491508 Head Rot Y: 0.05098338 Hand Rot Z: -0.01191057; Visible Hand Error: 2.37 randomnum: 128
 End: 151647.490 Start:  151646.627 Theta: 1.937315 Ball Pos X: -0.1659158 Ball Pos Y: -0.2 Ball Pos Z: 0.4322254 Hand Pos X: -0.1673363 Hand Pos Y: -0.2244072 Hand Pos Z: 0.4317865 Head Pos X: 0.0001559854 Head Pos Y: -0.01196922 Head Pos Z: -0.0482381 Head Rot X: 0.1262725 Head Rot Y: -0.07812145 Hand Rot Z: 0.003144014; Invisible Hand Error: 2.497 randomnum: 79
 End: 151650.122 Start:  151649.036 Theta: 2.076942 Ball Pos X: -0.2244553 Ball Pos Y: -0.2 Ball Pos Z: 0.404928 Hand Pos X: -0.2167276 Hand Pos Y: -0.2308804 Hand Pos Z: 0.4081632 Head Pos X: 0.01313448 Head Pos Y: -0.0106961 Head Pos Z: -0.06129712 Head Rot X: 0.0909557 Head Rot Y: -0.08790169 Hand Rot Z: -0.006029768; Invisible Hand Error: 3.318 randomnum: 89
 End: 151652.461 Start:  151651.793 Theta: 1.343904 Ball Pos X: 0.104147 Ball Pos Y: -0.2 Ball Pos Z: 0.45111 Hand Pos X: 0.1144415 Hand Pos Y: -0.2109578 Hand Pos Z: 0.4517097 Head Pos X: 0.007866801 Head Pos Y: -0.01480396 Head Pos Z: -0.06559289 Head Rot X: 0.1106921 Head Rot Y: -0.01539293 Hand Rot Z: -0.007262973; Visible Hand Error: 1.492 randomnum: 180
 End: 151654.313 Start:  151653.854 Theta: 1.500983 Ball Pos X: 0.03229554 Ball Pos Y: -0.2 Ball Pos Z: 0.4618483 Hand Pos X: 0.01714021 Hand Pos Y: -0.1911395 Hand Pos Z: 0.4644885 Head Pos X: 0.003116609 Head Pos Y: -0.01566471 Head Pos Z: -0.0579375 Head Rot X: 0.1198386 Head Rot Y: -0.0336124 Hand Rot Z: -0.005781601; Visible Hand Error: 2.011 randomnum: 139
 End: 151656.068 Start:  151655.580 Theta: 1.32645 Ball Pos X: 0.1120041 Ball Pos Y: -0.2 Ball Pos Z: 0.4492237 Hand Pos X: 0.0853022 Hand Pos Y: -0.2104794 Hand Pos Z: 0.4623088 Head Pos X: -0.001249194 Head Pos Y: -0.01615308 Head Pos Z: -0.04835713 Head Rot X: 0.132751 Head Rot Y: -0.02551344 Hand Rot Z: -0.004237731; Visible Hand Error: 3.332 randomnum: 148
 End: 151658.030 Start:  151657.337 Theta: 1.832596 Ball Pos X: -0.1198271 Ball Pos Y: -0.2 Ball Pos Z: 0.4472006 Hand Pos X: -0.1058831 Hand Pos Y: -0.2249038 Hand Pos Z: 0.4506893 Head Pos X: 0.005350649 Head Pos Y: -0.01125191 Head Pos Z: -0.07020301 Head Rot X: 0.08627775 Head Rot Y: -0.02014969 Hand Rot Z: -0.01457262; Invisible Hand Error: 3.016 randomnum: 20
 End: 151700.161 Start:  151659.325 Theta: 1.919862 Ball Pos X: -0.1583472 Ball Pos Y: -0.2 Ball Pos Z: 0.4350552 Hand Pos X: -0.166377 Hand Pos Y: -0.2023871 Hand Pos Z: 0.4322152 Head Pos X: -0.008743345 Head Pos Y: -0.004336849 Head Pos Z: -0.06012785 Head Rot X: 0.06959695 Head Rot Y: -0.0499199 Hand Rot Z: 0.04065873; Visible Hand Error: 0.996 randomnum: 117
 End: 151701.859 Start:  151701.498 Theta: 1.658063 Ball Pos X: -0.04035104 Ball Pos Y: -0.2 Ball Pos Z: 0.4612143 Hand Pos X: -0.06052531 Hand Pos Y: -0.227674 Hand Pos Z: 0.4581847 Head Pos X: -0.002172947 Head Pos Y: -0.01106362 Head Pos Z: -0.06707406 Head Rot X: 0.08943518 Head Rot Y: -0.02098193 Hand Rot Z: 0.006954212; Invisible Hand Error: 3.667 randomnum: 65
 End: 151703.573 Start:  151703.182 Theta: 1.27409 Ball Pos X: 0.1353611 Ball Pos Y: -0.2 Ball Pos Z: 0.4427463 Hand Pos X: 0.04980376 Hand Pos Y: -0.231522 Hand Pos Z: 0.4634007 Head Pos X: -0.01151955 Head Pos Y: -0.01466538 Head Pos Z: -0.0767349 Head Rot X: 0.09292108 Head Rot Y: -0.003432763 Hand Rot Z: 0.0002569193; Invisible Hand Error: 10.314 randomnum: 90
 End: 151705.230 Start:  151704.755 Theta: 1.308997 Ball Pos X: 0.119827 Ball Pos Y: -0.2 Ball Pos Z: 0.4472006 Hand Pos X: 0.1378902 Hand Pos Y: -0.187039 Hand Pos Z: 0.4447834 Head Pos X: -0.01551902 Head Pos Y: -0.01559532 Head Pos Z: -0.07924742 Head Rot X: 0.09013774 Head Rot Y: 0.02907579 Hand Rot Z: 0.01062572; Visible Hand Error: 2.531 randomnum: 174
 End: 151707.123 Start:  151706.385 Theta: 1.937315 Ball Pos X: -0.1659158 Ball Pos Y: -0.2 Ball Pos Z: 0.4322254 Hand Pos X: -0.1899807 Hand Pos Y: -0.2026806 Hand Pos Z: 0.4233412 Head Pos X: -0.004958094 Head Pos Y: -0.007963404 Head Pos Z: -0.06927991 Head Rot X: 0.06775958 Head Rot Y: -0.01514521 Hand Rot Z: -0.02076227; Visible Hand Error: 2.916 randomnum: 176
 End: 151709.113 Start:  151708.390 Theta: 1.867502 Ball Pos X: -0.1353611 Ball Pos Y: -0.2 Ball Pos Z: 0.4427462 Hand Pos X: -0.156771 Hand Pos Y: -0.1951621 Hand Pos Z: 0.4374779 Head Pos X: -0.004070996 Head Pos Y: -0.007893652 Head Pos Z: -0.0869962 Head Rot X: 0.05100781 Head Rot Y: -0.02544057 Hand Rot Z: -0.01434082; Visible Hand Error: 2.565 randomnum: 197
 End: 151710.605 Start:  151710.201 Theta: 1.710423 Ball Pos X: -0.06443387 Ball Pos Y: -0.2 Ball Pos Z: 0.4584704 Hand Pos X: -0.04166744 Hand Pos Y: -0.1917228 Hand Pos Z: 0.4636098 Head Pos X: -0.004975081 Head Pos Y: -0.01153825 Head Pos Z: -0.05791116 Head Rot X: 0.1017413 Head Rot Y: -0.01017679 Hand Rot Z: -0.01032554; Visible Hand Error: 2.814 randomnum: 102
 End: 151712.427 Start:  151711.829 Theta: 1.867502 Ball Pos X: -0.1353611 Ball Pos Y: -0.2 Ball Pos Z: 0.4427462 Hand Pos X: -0.1351768 Hand Pos Y: -0.2405207 Hand Pos Z: 0.4419936 Head Pos X: -0.008049368 Head Pos Y: -0.01017047 Head Pos Z: -0.02973741 Head Rot X: 0.1210396 Head Rot Y: -0.04440453 Hand Rot Z: 0.004424574; Invisible Hand Error: 4.128 randomnum: 56
 End: 151714.266 Start:  151713.640 Theta: 1.169371 Ball Pos X: 0.1808991 Ball Pos Y: -0.2 Ball Pos Z: 0.4261717 Hand Pos X: 0.1748986 Hand Pos Y: -0.2254279 Hand Pos Z: 0.4302797 Head Pos X: 0.006705224 Head Pos Y: -0.02111924 Head Pos Z: -0.06438398 Head Rot X: 0.1320328 Head Rot Y: 0.008225979 Hand Rot Z: -0.02073162; Invisible Hand Error: 2.649 randomnum: 66
 End: 151716.061 Start:  151715.436 Theta: 1.815143 Ball Pos X: -0.1120041 Ball Pos Y: -0.2 Ball Pos Z: 0.4492237 Hand Pos X: -0.09721728 Hand Pos Y: -0.2223627 Hand Pos Z: 0.4525627 Head Pos X: -0.003343105 Head Pos Y: -0.01425827 Head Pos Z: -0.06591988 Head Rot X: 0.09495492 Head Rot Y: -0.02309775 Hand Rot Z: -0.003399258; Invisible Hand Error: 2.86 randomnum: 18
 End: 151717.942 Start:  151717.426 Theta: 1.43117 Ball Pos X: 0.06443382 Ball Pos Y: -0.2 Ball Pos Z: 0.4584704 Hand Pos X: 0.076396 Hand Pos Y: -0.2067422 Hand Pos Z: 0.4566755 Head Pos X: 0.003842176 Head Pos Y: -0.01629655 Head Pos Z: -0.06358981 Head Rot X: 0.1050118 Head Rot Y: 0.02452037 Hand Rot Z: -0.0157424; Invisible Hand Error: 1.538 randomnum: 4
 End: 151719.780 Start:  151719.334 Theta: 1.32645 Ball Pos X: 0.1120041 Ball Pos Y: -0.2 Ball Pos Z: 0.4492237 Hand Pos X: 0.1185903 Hand Pos Y: -0.1960131 Hand Pos Z: 0.4475299 Head Pos X: 0.005744339 Head Pos Y: -0.01688485 Head Pos Z: -0.05572522 Head Rot X: 0.1184633 Head Rot Y: 0.02178087 Hand Rot Z: -0.007265546; Visible Hand Error: 0.879 randomnum: 188
 End: 151721.951 Start:  151721.213 Theta: 1.605703 Ball Pos X: -0.01615767 Ball Pos Y: -0.2 Ball Pos Z: 0.4626941 Hand Pos X: -0.0153968 Hand Pos Y: -0.2127026 Hand Pos Z: 0.4630642 Head Pos X: -0.00906396 Head Pos Y: -0.01628774 Head Pos Z: -0.07458723 Head Rot X: 0.09334932 Head Rot Y: -0.006001174 Hand Rot Z: 0.003528178; Invisible Hand Error: 1.298 randomnum: 50
 End: 151723.789 Start:  151723.260 Theta: 1.500983 Ball Pos X: 0.03229554 Ball Pos Y: -0.2 Ball Pos Z: 0.4618483 Hand Pos X: 0.02720013 Hand Pos Y: -0.2327017 Hand Pos Z: 0.4611768 Head Pos X: -0.0124495 Head Pos Y: -0.01641366 Head Pos Z: -0.0652855 Head Rot X: 0.1056978 Head Rot Y: -0.01030646 Hand Rot Z: 0.009672049; Invisible Hand Error: 3.418 randomnum: 83
 End: 151725.557 Start:  151724.959 Theta: 1.37881 Ball Pos X: 0.08833998 Ball Pos Y: -0.2 Ball Pos Z: 0.4544699 Hand Pos X: 0.08627343 Hand Pos Y: -0.2454143 Hand Pos Z: 0.4531177 Head Pos X: -0.0105685 Head Pos Y: -0.01798049 Head Pos Z: -0.07393813 Head Rot X: 0.1020706 Head Rot Y: 0.006885912 Hand Rot Z: 0.001724339; Invisible Hand Error: 4.656 randomnum: 83
