# Supplementary material for: Rapid assessment of hand reaching using virtual reality and application in cerebellar stroke
Source: PLoS One. 2022 Sep 29;17(9):e0275220. doi: 10.1371/journal.pone.0275220 (PMC9522266; doi:10.1371/journal.pone.0275220)
Supplement: S2 File — (ZIP) [file pone.0275220.s005.zip]

Archive with 40 entries (39 files):
- MemoryBallDelay/
- __MACOSX/._MemoryBallDelay
- MemoryBallDelay/ProVRb_008_dataMemBallDelay2021-06-04-11-55-04.txt
- __MACOSX/MemoryBallDelay/._ProVRb_008_dataMemBallDelay2021-06-04-11-55-04.txt
- MemoryBallDelay/ProVRb_010_dataMemBallDelay2021-06-10-14-50-31.txt
- __MACOSX/MemoryBallDelay/._ProVRb_010_dataMemBallDelay2021-06-10-14-50-31.txt
- MemoryBallDelay/ProVRb_018_dataMemBallDelay2021-07-20-10-51-46[1].txt
- __MACOSX/MemoryBallDelay/._ProVRb_018_dataMemBallDelay2021-07-20-10-51-46[1].txt
- MemoryBallDelay/ProVRb_002_dataMemBallDelay2021-04-27-11-26-52.txt
- __MACOSX/MemoryBallDelay/._ProVRb_002_dataMemBallDelay2021-04-27-11-26-52.txt
- MemoryBallDelay/ProVRb_007_dataMemBallDelay2021-05-18-10-56-08.txt
- __MACOSX/MemoryBallDelay/._ProVRb_007_dataMemBallDelay2021-05-18-10-56-08.txt
- MemoryBallDelay/ProVRb_004_dataMemBallDelay2021-05-04-12-25-59[1].txt
- __MACOSX/MemoryBallDelay/._ProVRb_004_dataMemBallDelay2021-05-04-12-25-59[1].txt
- MemoryBallDelay/.DS_Store
- __MACOSX/MemoryBallDelay/._.DS_Store
- MemoryBallDelay/ProVRb_009_dataMemBallDelay2021-06-04-15-12-47.txt
- __MACOSX/MemoryBallDelay/._ProVRb_009_dataMemBallDelay2021-06-04-15-12-47.txt
- MemoryBallDelay/ProVRb_001_dataMemBallDelay2021-04-22-14-33-03.txt
- __MACOSX/MemoryBallDelay/._ProVRb_001_dataMemBallDelay2021-04-22-14-33-03.txt
- MemoryBallDelay/ProVRb_003_dataMemBallDelay2021-04-30-16-05-44.txt
- __MACOSX/MemoryBallDelay/._ProVRb_003_dataMemBallDelay2021-04-30-16-05-44.txt
- MemoryBallDelay/ProVRb_017_dataMemBallDelay2021-07-14-10-29-54[1].txt
- __MACOSX/MemoryBallDelay/._ProVRb_017_dataMemBallDelay2021-07-14-10-29-54[1].txt
- MemoryBallDelay/ProVRb_020_dataMemBallDelay2021-07-20-14-38-50[1].txt
- __MACOSX/MemoryBallDelay/._ProVRb_020_dataMemBallDelay2021-07-20-14-38-50[1].txt
- MemoryBallDelay/ProVRb_015_dataMemBallDelay2021-07-13-15-02-52[1].txt
- __MACOSX/MemoryBallDelay/._ProVRb_015_dataMemBallDelay2021-07-13-15-02-52[1].txt
- MemoryBallDelay/ProVRb_016_dataMemBallDelay2021-07-13-14-14-12[1].txt
- __MACOSX/MemoryBallDelay/._ProVRb_016_dataMemBallDelay2021-07-13-14-14-12[1].txt
- MemoryBallDelay/ProVRb_013_dataMemBallDelay2021-07-01-11-37-47[1].txt
- __MACOSX/MemoryBallDelay/._ProVRb_013_dataMemBallDelay2021-07-01-11-37-47[1].txt
- MemoryBallDelay/ProVRb_019_dataMemBallDelay2021-07-15-11-42-08[1].txt
- __MACOSX/MemoryBallDelay/._ProVRb_019_dataMemBallDelay2021-07-15-11-42-08[1].txt
- MemoryBallDelay/ProVRb_006_dataMemBallDelay2021-05-13-14-19-57.txt
- __MACOSX/MemoryBallDelay/._ProVRb_006_dataMemBallDelay2021-05-13-14-19-57.txt
- MemoryBallDelay/ProVRb_011_dataMemBallDelay2021-06-10-12-16-53.txt
- __MACOSX/MemoryBallDelay/._ProVRb_011_dataMemBallDelay2021-06-10-12-16-53.txt
- MemoryBallDelay/ProVRb_014_dataMemBallDelay2021-07-01-15-19-19[1].txt
- __MACOSX/MemoryBallDelay/._ProVRb_014_dataMemBallDelay2021-07-01-15-19-19[1].txt
