# Supplementary material for: Rapid assessment of hand reaching using virtual reality and application in cerebellar stroke
Source: PLoS One. 2022 Sep 29;17(9):e0275220. doi: 10.1371/journal.pone.0275220 (PMC9522266; doi:10.1371/journal.pone.0275220)
Supplement: S2 File — (ZIP) [file pone.0275220.s005.zip › MemoryBallDelay/ProVRb_008_dataMemBallDelay2021-06-04-11-55-04.txt]

Memory Ball Delay- List of Errors by Trial; Handedness1

 End:  115622.086  Start:  115620.875 Theta: 1.500983 Ball Pos X: 0.03523206 Ball Pos Y: -0.2 Ball Pos Z: 0.5038425 Hand Pos X: 0.01573382 Hand Pos Y: -0.1923672 Hand Pos Z: 0.5119128 Head Pos X: -0.03055853 Head Pos Y: 0.00609836 Head Pos Z: -0.1718179 Head Rot X: 0.08113989 Head Rot Y: -0.001944877 Hand Rot Z: -0.03535495 Invisible Ball Error: 2.324 randomnum: 1
 End:  115624.244  Start:  115624.231 Theta: 1.553343 Ball Pos X: 0.008814725 Ball Pos Y: -0.2 Ball Pos Z: 0.5049959 Hand Pos X: 0.0124229 Hand Pos Y: -0.2339204 Hand Pos Z: 0.5120295 Head Pos X: -0.03205359 Head Pos Y: -0.001396239 Head Pos Z: -0.1525269 Head Rot X: 0.1116205 Head Rot Y: -0.009316629 Hand Rot Z: -0.04088205 Visible Ball Error: 2.966 randomnum: 166
 End:  115627.976  Start:  115627.962 Theta: 1.710423 Ball Pos X: -0.0702926 Ball Pos Y: -0.2 Ball Pos Z: 0.5001575 Hand Pos X: -0.08339312 Hand Pos Y: -0.2031093 Hand Pos Z: 0.5019948 Head Pos X: -0.0429107 Head Pos Y: 0.001429439 Head Pos Z: -0.1406927 Head Rot X: 0.08599625 Head Rot Y: -0.02938111 Hand Rot Z: -0.05981362 Visible Ball Error: 1.34 randomnum: 105
 End:  115632.000  Start:  115629.675 Theta: 1.43117 Ball Pos X: 0.07029255 Ball Pos Y: -0.2 Ball Pos Z: 0.5001575 Hand Pos X: -0.1056772 Hand Pos Y: -0.1843989 Hand Pos Z: 0.5117694 Head Pos X: -0.03337312 Head Pos Y: 0.01074159 Head Pos Z: -0.1522636 Head Rot X: 0.04731516 Head Rot Y: -0.05654955 Hand Rot Z: -0.07543549 Invisible Ball Error: 18.534 randomnum: 15
 End:  115635.760  Start:  115635.745 Theta: 1.117011 Ball Pos X: 0.2214094 Ball Pos Y: -0.2 Ball Pos Z: 0.4539565 Hand Pos X: 0.239121 Hand Pos Y: -0.1816384 Hand Pos Z: 0.4490243 Head Pos X: 0.003540695 Head Pos Y: -0.007291853 Head Pos Z: -0.136656 Head Rot X: 0.1292722 Head Rot Y: 0.07332129 Hand Rot Z: -0.02647733 Visible Ball Error: 2.73 randomnum: 119
 End:  115639.742  Start:  115639.727 Theta: 1.082104 Ball Pos X: 0.2371173 Ball Pos Y: -0.2 Ball Pos Z: 0.4459529 Hand Pos X: 0.2257193 Hand Pos Y: -0.2018544 Hand Pos Z: 0.4578918 Head Pos X: -0.02189863 Head Pos Y: -0.0008615851 Head Pos Z: -0.1540434 Head Rot X: 0.09618074 Head Rot Y: 0.0780648 Hand Rot Z: -0.01349745 Visible Ball Error: 1.636 randomnum: 120
 End:  115643.208  Start:  115641.315 Theta: 1.53589 Ball Pos X: 0.01762679 Ball Pos Y: -0.2 Ball Pos Z: 0.5047652 Hand Pos X: -0.004446182 Hand Pos Y: -0.2047675 Hand Pos Z: 0.5109851 Head Pos X: -0.02594405 Head Pos Y: 0.0003165901 Head Pos Z: -0.1574287 Head Rot X: 0.09674455 Head Rot Y: 0.01219551 Hand Rot Z: -0.04695369 Invisible Ball Error: 2.333 randomnum: 73
 End:  115646.941  Start:  115646.927 Theta: 1.797689 Ball Pos X: -0.1136167 Ball Pos Y: -0.2 Ball Pos Z: 0.4921278 Hand Pos X: -0.1445025 Hand Pos Y: -0.2047941 Hand Pos Z: 0.4896189 Head Pos X: -0.06080008 Head Pos Y: -0.00103119 Head Pos Z: -0.1327879 Head Rot X: 0.09520549 Head Rot Y: -0.07467385 Hand Rot Z: -0.03597638 Visible Ball Error: 3.209 randomnum: 131
 End:  115650.643  Start:  115650.631 Theta: 1.134464 Ball Pos X: 0.213453 Ball Pos Y: -0.2 Ball Pos Z: 0.4577515 Hand Pos X: 0.2213711 Hand Pos Y: -0.2092855 Hand Pos Z: 0.4578321 Head Pos X: -0.02754319 Head Pos Y: -0.005649507 Head Pos Z: -0.1433809 Head Rot X: 0.1139017 Head Rot Y: 0.05541087 Hand Rot Z: -0.007652532 Visible Ball Error: 1.07 randomnum: 198
 End:  115654.222  Start:  115654.208 Theta: 1.919862 Ball Pos X: -0.1727451 Ball Pos Y: -0.2 Ball Pos Z: 0.4746132 Hand Pos X: -0.1776693 Hand Pos Y: -0.1887366 Hand Pos Z: 0.4740617 Head Pos X: -0.07703596 Head Pos Y: -0.004621804 Head Pos Z: -0.1283025 Head Rot X: 0.1022952 Head Rot Y: -0.05005867 Hand Rot Z: -0.04131515 Visible Ball Error: 1.264 randomnum: 191
 End:  115658.343  Start:  115658.330 Theta: 1.466077 Ball Pos X: 0.05279446 Ball Pos Y: -0.2 Ball Pos Z: 0.502306 Hand Pos X: 0.06336006 Hand Pos Y: -0.2245697 Hand Pos Z: 0.5011492 Head Pos X: -0.07177031 Head Pos Y: -0.004040688 Head Pos Z: -0.1338069 Head Rot X: 0.08886333 Head Rot Y: -0.01652157 Hand Rot Z: 0.0117134 Visible Ball Error: 2.614 randomnum: 150
 End:  115704.748  Start:  115659.875 Theta: 1.797689 Ball Pos X: -0.1136167 Ball Pos Y: -0.2 Ball Pos Z: 0.4921278 Hand Pos X: -0.1450576 Hand Pos Y: -0.1824307 Hand Pos Z: 0.494871 Head Pos X: -0.031434 Head Pos Y: 0.003744304 Head Pos Z: -0.1495588 Head Rot X: 0.08535288 Head Rot Y: -0.02252197 Hand Rot Z: -0.08535403 Invisible Ball Error: 3.776 randomnum: 62
 End:  115708.662  Start:  115708.647 Theta: 1.692969 Ball Pos X: -0.06155293 Ball Pos Y: -0.2 Ball Pos Z: 0.5013081 Hand Pos X: -0.07368063 Hand Pos Y: -0.1703015 Hand Pos Z: 0.5026932 Head Pos X: -0.08225584 Head Pos Y: -0.01056591 Head Pos Z: -0.1246597 Head Rot X: 0.1160678 Head Rot Y: -0.02541131 Hand Rot Z: 0.01344551 Visible Ball Error: 3.319 randomnum: 186
 End:  115712.588  Start:  115712.574 Theta: 1.256637 Ball Pos X: 0.1560761 Ball Pos Y: -0.2 Ball Pos Z: 0.4803528 Hand Pos X: 0.1744937 Hand Pos Y: -0.2136425 Hand Pos Z: 0.4768221 Head Pos X: -0.02151394 Head Pos Y: -0.006216168 Head Pos Z: -0.1240964 Head Rot X: 0.09027491 Head Rot Y: 0.1790641 Hand Rot Z: 0.009131113 Visible Ball Error: 2.294 randomnum: 145
 End:  115716.487  Start:  115716.473 Theta: 1.710423 Ball Pos X: -0.0702926 Ball Pos Y: -0.2 Ball Pos Z: 0.5001575 Hand Pos X: -0.07621219 Hand Pos Y: -0.2199714 Hand Pos Z: 0.5008603 Head Pos X: -0.06804335 Head Pos Y: -0.01605937 Head Pos Z: -0.1067867 Head Rot X: 0.1377537 Head Rot Y: -0.0155074 Hand Rot Z: 0.006756585 Visible Ball Error: 1.962 randomnum: 108
 End:  115720.636  Start:  115720.622 Theta: 1.448623 Ball Pos X: 0.06155289 Ball Pos Y: -0.2 Ball Pos Z: 0.5013081 Hand Pos X: 0.04812578 Hand Pos Y: -0.1916899 Hand Pos Z: 0.5085642 Head Pos X: -0.04928327 Head Pos Y: -0.01696703 Head Pos Z: -0.1117061 Head Rot X: 0.1387742 Head Rot Y: 0.02895435 Hand Rot Z: 0.00267152 Visible Ball Error: 1.811 randomnum: 128
 End:  115724.591  Start:  115724.576 Theta: 1.099557 Ball Pos X: 0.2292983 Ball Pos Y: -0.2 Ball Pos Z: 0.4500232 Hand Pos X: 0.2146624 Hand Pos Y: -0.1852392 Hand Pos Z: 0.457597 Head Pos X: -0.03094494 Head Pos Y: -0.01197532 Head Pos Z: -0.1236701 Head Rot X: 0.1177268 Head Rot Y: 0.1349567 Hand Rot Z: 0.02574978 Visible Ball Error: 2.286 randomnum: 162
 End:  115728.057  Start:  115726.149 Theta: 1.58825 Ball Pos X: -0.008814769 Ball Pos Y: -0.2 Ball Pos Z: 0.5049959 Hand Pos X: -0.004261114 Hand Pos Y: -0.1692546 Hand Pos Z: 0.5086591 Head Pos X: -0.02570945 Head Pos Y: -0.0004951954 Head Pos Z: -0.1413982 Head Rot X: 0.0896659 Head Rot Y: 0.03545345 Hand Rot Z: -0.05366062 Invisible Ball Error: 3.236 randomnum: 10
 End:  115731.900  Start:  115729.756 Theta: 2.042035 Ball Pos X: -0.2292983 Ball Pos Y: -0.2 Ball Pos Z: 0.4500232 Hand Pos X: -0.1833943 Hand Pos Y: -0.2626733 Hand Pos Z: 0.4686804 Head Pos X: -0.03100872 Head Pos Y: 0.005487531 Head Pos Z: -0.1567111 Head Rot X: 0.07340609 Head Rot Y: -0.02770099 Hand Rot Z: -0.09533867 Invisible Ball Error: 7.853 randomnum: 9
 End:  115735.506  Start:  115733.501 Theta: 1.204277 Ball Pos X: 0.1810019 Ball Pos Y: -0.2 Ball Pos Z: 0.4715261 Hand Pos X: 0.1485155 Hand Pos Y: -0.2403549 Hand Pos Z: 0.4919808 Head Pos X: -0.02930146 Head Pos Y: -0.008551061 Head Pos Z: -0.133743 Head Rot X: 0.1174416 Head Rot Y: 0.05177995 Hand Rot Z: -0.02119688 Invisible Ball Error: 5.184 randomnum: 87
 End:  115739.015  Start:  115737.219 Theta: 1.658063 Ball Pos X: -0.04402001 Ball Pos Y: -0.2 Ball Pos Z: 0.5031509 Hand Pos X: -0.0798311 Hand Pos Y: -0.2118776 Hand Pos Z: 0.4996105 Head Pos X: -0.03106475 Head Pos Y: -0.008248687 Head Pos Z: -0.1306045 Head Rot X: 0.1188832 Head Rot Y: -0.01713712 Hand Rot Z: -0.04798127 Invisible Ball Error: 3.939 randomnum: 31
 End:  115742.746  Start:  115742.732 Theta: 1.343904 Ball Pos X: 0.1136167 Ball Pos Y: -0.2 Ball Pos Z: 0.4921278 Hand Pos X: 0.1078233 Hand Pos Y: -0.21666 Hand Pos Z: 0.5023935 Head Pos X: -0.02881992 Head Pos Y: -0.01263973 Head Pos Z: -0.1212555 Head Rot X: 0.1288951 Head Rot Y: 0.03022641 Hand Rot Z: -0.036054 Visible Ball Error: 1.504 randomnum: 132
 End:  115746.283  Start:  115744.236 Theta: 1.117011 Ball Pos X: 0.2214094 Ball Pos Y: -0.2 Ball Pos Z: 0.4539565 Hand Pos X: 0.2019003 Hand Pos Y: -0.2170012 Hand Pos Z: 0.4777591 Head Pos X: -0.03003991 Head Pos Y: -0.01452231 Head Pos Z: -0.1232624 Head Rot X: 0.1383011 Head Rot Y: 0.04849608 Hand Rot Z: -0.002450304 Invisible Ball Error: 3.067 randomnum: 66
 End:  115749.736  Start:  115747.842 Theta: 1.27409 Ball Pos X: 0.147669 Ball Pos Y: -0.2 Ball Pos Z: 0.4830036 Hand Pos X: 0.122689 Hand Pos Y: -0.220773 Hand Pos Z: 0.5042943 Head Pos X: -0.0271312 Head Pos Y: -0.01233676 Head Pos Z: -0.1246428 Head Rot X: 0.1310331 Head Rot Y: 0.03153769 Hand Rot Z: -0.009754405 Invisible Ball Error: 3.398 randomnum: 67
 End:  115753.036  Start:  115751.351 Theta: 1.064651 Ball Pos X: 0.2448642 Ball Pos Y: -0.2 Ball Pos Z: 0.4417467 Hand Pos X: 0.2228759 Hand Pos Y: -0.2188926 Hand Pos Z: 0.4697375 Head Pos X: -0.03198516 Head Pos Y: -0.01392773 Head Pos Z: -0.1239783 Head Rot X: 0.1384983 Head Rot Y: 0.06092092 Hand Rot Z: 0.008806221 Invisible Ball Error: 3.567 randomnum: 12
 End:  115755.794  Start:  115754.581 Theta: 1.762783 Ball Pos X: -0.09637246 Ball Pos Y: -0.2 Ball Pos Z: 0.4957932 Hand Pos X: -0.05782576 Hand Pos Y: -0.1957985 Hand Pos Z: 0.5050135 Head Pos X: -0.01422572 Head Pos Y: -0.01439333 Head Pos Z: -0.1249385 Head Rot X: 0.1455212 Head Rot Y: 0.02050881 Hand Rot Z: -0.06977024 Invisible Ball Error: 4.196 randomnum: 72
 End:  115759.385  Start:  115759.372 Theta: 2.059489 Ball Pos X: -0.2371173 Ball Pos Y: -0.2 Ball Pos Z: 0.4459528 Hand Pos X: -0.2431654 Hand Pos Y: -0.2085373 Hand Pos Z: 0.4485203 Head Pos X: -0.04470563 Head Pos Y: -0.001216203 Head Pos Z: -0.1308622 Head Rot X: 0.09999435 Head Rot Y: -0.07308049 Hand Rot Z: -0.105401 Visible Ball Error: 0.763 randomnum: 151
 End:  115802.949  Start:  115802.936 Theta: 2.059489 Ball Pos X: -0.2371173 Ball Pos Y: -0.2 Ball Pos Z: 0.4459528 Hand Pos X: -0.2439799 Hand Pos Y: -0.2017885 Hand Pos Z: 0.450965 Head Pos X: -0.05835199 Head Pos Y: -0.005886763 Head Pos Z: -0.1289921 Head Rot X: 0.1139713 Head Rot Y: -0.04206146 Hand Rot Z: -0.08115116 Visible Ball Error: 0.403 randomnum: 149
 End:  115807.015  Start:  115807.002 Theta: 1.605703 Ball Pos X: -0.01762683 Ball Pos Y: -0.2 Ball Pos Z: 0.5047652 Hand Pos X: -0.006216643 Hand Pos Y: -0.2142292 Hand Pos Z: 0.5093048 Head Pos X: -0.06220126 Head Pos Y: -0.008989543 Head Pos Z: -0.1209071 Head Rot X: 0.113473 Head Rot Y: -0.01289545 Hand Rot Z: -0.02202122 Visible Ball Error: 1.706 randomnum: 154
 End:  115810.524  Start:  115808.533 Theta: 1.361357 Ball Pos X: 0.1050105 Ball Pos Y: -0.2 Ball Pos Z: 0.4940358 Hand Pos X: 0.07615156 Hand Pos Y: -0.1880056 Hand Pos Z: 0.5002887 Head Pos X: -0.04978114 Head Pos Y: -0.002690136 Head Pos Z: -0.1377993 Head Rot X: 0.08657253 Head Rot Y: 0.06425422 Hand Rot Z: -0.01401565 Invisible Ball Error: 3.354 randomnum: 57
 End:  115814.298  Start:  115814.283 Theta: 2.024582 Ball Pos X: -0.2214094 Ball Pos Y: -0.2 Ball Pos Z: 0.4539565 Hand Pos X: -0.2285729 Hand Pos Y: -0.1778675 Hand Pos Z: 0.4581178 Head Pos X: -0.07553113 Head Pos Y: 0.001609921 Head Pos Z: -0.1280563 Head Rot X: 0.07362135 Head Rot Y: -0.06312752 Hand Rot Z: -0.06757402 Visible Ball Error: 2.492 randomnum: 127
 End:  115817.821  Start:  115815.830 Theta: 1.466077 Ball Pos X: 0.05279446 Ball Pos Y: -0.2 Ball Pos Z: 0.502306 Hand Pos X: 0.03923147 Hand Pos Y: -0.190684 Hand Pos Z: 0.5158313 Head Pos X: -0.04074359 Head Pos Y: -0.005411923 Head Pos Z: -0.1335127 Head Rot X: 0.09608046 Head Rot Y: 0.0642435 Hand Rot Z: -0.02387962 Invisible Ball Error: 2.062 randomnum: 25
 End:  115821.677  Start:  115819.616 Theta: 1.605703 Ball Pos X: -0.01762683 Ball Pos Y: -0.2 Ball Pos Z: 0.5047652 Hand Pos X: -0.03505287 Hand Pos Y: -0.2001494 Hand Pos Z: 0.5059912 Head Pos X: -0.05309123 Head Pos Y: -0.006934464 Head Pos Z: -0.1319897 Head Rot X: 0.09331124 Head Rot Y: 0.003334833 Hand Rot Z: -0.0195631 Invisible Ball Error: 1.827 randomnum: 14
 End:  115825.450  Start:  115825.437 Theta: 1.291544 Ball Pos X: 0.1392169 Ball Pos Y: -0.2 Ball Pos Z: 0.4855072 Hand Pos X: 0.1476731 Hand Pos Y: -0.1983589 Hand Pos Z: 0.4837166 Head Pos X: -0.0694102 Head Pos Y: -0.01967859 Head Pos Z: -0.1176418 Head Rot X: 0.1343472 Head Rot Y: 0.05986651 Hand Rot Z: 0.05240579 Visible Ball Error: 0.928 randomnum: 126
 End:  115829.015  Start:  115827.107 Theta: 1.169371 Ball Pos X: 0.1973476 Ball Pos Y: -0.2 Ball Pos Z: 0.464922 Hand Pos X: 0.1858847 Hand Pos Y: -0.193782 Hand Pos Z: 0.4873988 Head Pos X: -0.02787715 Head Pos Y: -0.0100795 Head Pos Z: -0.1334605 Head Rot X: 0.1158931 Head Rot Y: 0.08371644 Hand Rot Z: -0.01904346 Invisible Ball Error: 2.33 randomnum: 11
 End:  115833.095  Start:  115833.080 Theta: 1.64061 Ball Pos X: -0.0352321 Ball Pos Y: -0.2 Ball Pos Z: 0.5038425 Hand Pos X: -0.03371126 Hand Pos Y: -0.2212825 Hand Pos Z: 0.5076483 Head Pos X: -0.06694627 Head Pos Y: -0.00400421 Head Pos Z: -0.1167955 Head Rot X: 0.08285622 Head Rot Y: -0.00191421 Hand Rot Z: -0.04874069 Visible Ball Error: 1.912 randomnum: 114
 End:  115836.855  Start:  115836.840 Theta: 1.37881 Ball Pos X: 0.09637241 Ball Pos Y: -0.2 Ball Pos Z: 0.4957932 Hand Pos X: 0.09660534 Hand Pos Y: -0.1903414 Hand Pos Z: 0.4985521 Head Pos X: -0.05673707 Head Pos Y: -0.01301998 Head Pos Z: -0.1206241 Head Rot X: 0.1165632 Head Rot Y: 0.04340683 Hand Rot Z: 0.02938452 Visible Ball Error: 1.057 randomnum: 174
 End:  115840.893  Start:  115840.878 Theta: 1.082104 Ball Pos X: 0.2371173 Ball Pos Y: -0.2 Ball Pos Z: 0.4459529 Hand Pos X: 0.2383605 Hand Pos Y: -0.1975495 Hand Pos Z: 0.4538997 Head Pos X: -0.05291754 Head Pos Y: -0.01482564 Head Pos Z: -0.1175282 Head Rot X: 0.1166334 Head Rot Y: 0.08531644 Hand Rot Z: 0.06768811 Visible Ball Error: 0.596 randomnum: 187
 End:  115844.874  Start:  115842.604 Theta: 2.042035 Ball Pos X: -0.2292983 Ball Pos Y: -0.2 Ball Pos Z: 0.4500232 Hand Pos X: -0.2683547 Hand Pos Y: -0.2264088 Hand Pos Z: 0.4278359 Head Pos X: -0.0615567 Head Pos Y: 0.001662254 Head Pos Z: -0.1349061 Head Rot X: 0.05235939 Head Rot Y: -0.03816953 Hand Rot Z: -0.07079248 Invisible Ball Error: 5.341 randomnum: 35
 End:  115848.703  Start:  115846.614 Theta: 1.58825 Ball Pos X: -0.008814769 Ball Pos Y: -0.2 Ball Pos Z: 0.5049959 Hand Pos X: -0.02563264 Hand Pos Y: -0.1993542 Hand Pos Z: 0.5185562 Head Pos X: -0.03956091 Head Pos Y: -0.003062755 Head Pos Z: -0.1268842 Head Rot X: 0.08215487 Head Rot Y: -0.0004277543 Hand Rot Z: -0.04671767 Invisible Ball Error: 1.806 randomnum: 2
 End:  115852.421  Start:  115850.304 Theta: 1.43117 Ball Pos X: 0.07029255 Ball Pos Y: -0.2 Ball Pos Z: 0.5001575 Hand Pos X: 0.03138678 Hand Pos Y: -0.2237726 Hand Pos Z: 0.5066468 Head Pos X: -0.03371286 Head Pos Y: -0.008449942 Head Pos Z: -0.1232779 Head Rot X: 0.1008633 Head Rot Y: 0.04227622 Hand Rot Z: -0.03932725 Invisible Ball Error: 4.655 randomnum: 88
 End:  115856.626  Start:  115854.244 Theta: 1.884956 Ball Pos X: -0.1560761 Ball Pos Y: -0.2 Ball Pos Z: 0.4803528 Hand Pos X: -0.1983593 Hand Pos Y: -0.2989796 Hand Pos Z: 0.4903023 Head Pos X: -0.07613218 Head Pos Y: -0.00723803 Head Pos Z: -0.121331 Head Rot X: 0.09261592 Head Rot Y: -0.05260297 Hand Rot Z: -0.02314155 Invisible Ball Error: 8.671 randomnum: 85
 End:  115900.315  Start:  115858.352 Theta: 1.256637 Ball Pos X: 0.1560761 Ball Pos Y: -0.2 Ball Pos Z: 0.4803528 Hand Pos X: 0.154933 Hand Pos Y: -0.1949232 Hand Pos Z: 0.4903791 Head Pos X: -0.03558439 Head Pos Y: -0.004708409 Head Pos Z: -0.1335056 Head Rot X: 0.08790148 Head Rot Y: 0.04655743 Hand Rot Z: -0.02666725 Invisible Ball Error: 0.95 randomnum: 13
 End:  115904.200  Start:  115902.083 Theta: 1.396263 Ball Pos X: 0.08770494 Ball Pos Y: -0.2 Ball Pos Z: 0.4973997 Hand Pos X: 0.03580964 Hand Pos Y: -0.2017767 Hand Pos Z: 0.5157777 Head Pos X: -0.05162454 Head Pos Y: -0.01236171 Head Pos Z: -0.1216599 Head Rot X: 0.1154425 Head Rot Y: 0.02618062 Hand Rot Z: -0.008568544 Invisible Ball Error: 5.617 randomnum: 6
 End:  115908.265  Start:  115908.252 Theta: 1.815143 Ball Pos X: -0.1221882 Ball Pos Y: -0.2 Ball Pos Z: 0.49007 Hand Pos X: -0.1415476 Hand Pos Y: -0.2027642 Hand Pos Z: 0.4908868 Head Pos X: -0.03811324 Head Pos Y: -0.004424572 Head Pos Z: -0.1282654 Head Rot X: 0.07759324 Head Rot Y: 0.06861608 Hand Rot Z: -0.104231 Visible Ball Error: 1.939 randomnum: 178
 End:  115911.983  Start:  115911.970 Theta: 1.43117 Ball Pos X: 0.07029255 Ball Pos Y: -0.2 Ball Pos Z: 0.5001575 Hand Pos X: 0.0567668 Hand Pos Y: -0.1870168 Hand Pos Z: 0.5030603 Head Pos X: -0.02496082 Head Pos Y: -0.007628202 Head Pos Z: -0.1213156 Head Rot X: 0.09340525 Head Rot Y: 0.05751289 Hand Rot Z: -0.0429559 Visible Ball Error: 1.972 randomnum: 113
 End:  115915.701  Start:  115913.558 Theta: 1.937315 Ball Pos X: -0.1810019 Ball Pos Y: -0.2 Ball Pos Z: 0.4715261 Hand Pos X: -0.2011073 Hand Pos Y: -0.2718544 Hand Pos Z: 0.4685571 Head Pos X: -0.04326749 Head Pos Y: -0.001992434 Head Pos Z: -0.1328702 Head Rot X: 0.08089797 Head Rot Y: -0.03676911 Hand Rot Z: -0.09679893 Invisible Ball Error: 6.771 randomnum: 61
 End:  115919.656  Start:  115919.642 Theta: 1.256637 Ball Pos X: 0.1560761 Ball Pos Y: -0.2 Ball Pos Z: 0.4803528 Hand Pos X: 0.1581237 Hand Pos Y: -0.2008986 Hand Pos Z: 0.4845017 Head Pos X: -0.04859006 Head Pos Y: -0.005209088 Head Pos Z: -0.1384547 Head Rot X: 0.09403215 Head Rot Y: 0.03463317 Hand Rot Z: 0.004305059 Visible Ball Error: 0.112 randomnum: 109
 End:  115923.234  Start:  115921.174 Theta: 1.553343 Ball Pos X: 0.008814725 Ball Pos Y: -0.2 Ball Pos Z: 0.5049959 Hand Pos X: -0.001116093 Hand Pos Y: -0.2363292 Hand Pos Z: 0.5125065 Head Pos X: -0.0460453 Head Pos Y: -0.006259799 Head Pos Z: -0.1330352 Head Rot X: 0.09513881 Head Rot Y: 0.003543718 Hand Rot Z: -0.02682368 Invisible Ball Error: 3.318 randomnum: 34
 End:  115926.910  Start:  115924.891 Theta: 1.134464 Ball Pos X: 0.213453 Ball Pos Y: -0.2 Ball Pos Z: 0.4577515 Hand Pos X: 0.1866972 Hand Pos Y: -0.2194081 Hand Pos Z: 0.4829469 Head Pos X: -0.02932739 Head Pos Y: -0.00359565 Head Pos Z: -0.1412964 Head Rot X: 0.09154651 Head Rot Y: 0.07684799 Hand Rot Z: -0.01566242 Invisible Ball Error: 3.826 randomnum: 27
 End:  115930.585  Start:  115928.596 Theta: 1.082104 Ball Pos X: 0.2371173 Ball Pos Y: -0.2 Ball Pos Z: 0.4459529 Hand Pos X: 0.2028466 Hand Pos Y: -0.2271572 Hand Pos Z: 0.4661044 Head Pos X: -0.02760011 Head Pos Y: -0.00946638 Head Pos Z: -0.1313715 Head Rot X: 0.1137679 Head Rot Y: 0.0838958 Hand Rot Z: -0.001454903 Invisible Ball Error: 4.815 randomnum: 91
 End:  115934.345  Start:  115932.284 Theta: 1.919862 Ball Pos X: -0.1727451 Ball Pos Y: -0.2 Ball Pos Z: 0.4746132 Hand Pos X: -0.1492253 Hand Pos Y: -0.2859333 Hand Pos Z: 0.4795907 Head Pos X: -0.04931104 Head Pos Y: -0.01163891 Head Pos Z: -0.121654 Head Rot X: 0.1199808 Head Rot Y: -0.02175167 Hand Rot Z: -0.06098104 Invisible Ball Error: 8.413 randomnum: 39
 End:  115938.328  Start:  115938.313 Theta: 1.692969 Ball Pos X: -0.06155293 Ball Pos Y: -0.2 Ball Pos Z: 0.5013081 Hand Pos X: -0.07944507 Hand Pos Y: -0.2064948 Hand Pos Z: 0.510362 Head Pos X: -0.03883874 Head Pos Y: -0.01807392 Head Pos Z: -0.1212302 Head Rot X: 0.1505675 Head Rot Y: 0.01380395 Hand Rot Z: -0.06564724 Visible Ball Error: 1.727 randomnum: 135
 End:  115942.170  Start:  115942.157 Theta: 1.37881 Ball Pos X: 0.09637241 Ball Pos Y: -0.2 Ball Pos Z: 0.4957932 Hand Pos X: 0.09170815 Hand Pos Y: -0.1860769 Hand Pos Z: 0.5015774 Head Pos X: -0.0422976 Head Pos Y: -0.02031219 Head Pos Z: -0.1223797 Head Rot X: 0.1590081 Head Rot Y: 0.02334142 Hand Rot Z: -0.01129136 Visible Ball Error: 1.665 randomnum: 130
 End:  115945.818  Start:  115943.813 Theta: 1.710423 Ball Pos X: -0.0702926 Ball Pos Y: -0.2 Ball Pos Z: 0.5001575 Hand Pos X: -0.03370513 Hand Pos Y: -0.1882164 Hand Pos Z: 0.5138514 Head Pos X: -0.04509509 Head Pos Y: -0.0143978 Head Pos Z: -0.125205 Head Rot X: 0.1382076 Head Rot Y: 0.005015929 Hand Rot Z: -0.04003555 Invisible Ball Error: 4.252 randomnum: 53
 End:  115949.424  Start:  115949.411 Theta: 1.658063 Ball Pos X: -0.04402001 Ball Pos Y: -0.2 Ball Pos Z: 0.5031509 Hand Pos X: -0.0545053 Hand Pos Y: -0.2046347 Hand Pos Z: 0.5025617 Head Pos X: -0.03390497 Head Pos Y: -0.008390874 Head Pos Z: -0.1248181 Head Rot X: 0.1059519 Head Rot Y: -0.006878252 Hand Rot Z: -0.05073708 Visible Ball Error: 1.187 randomnum: 160
 End:  115953.211  Start:  115951.151 Theta: 1.570796 Ball Pos X: -2.207743E-08 Ball Pos Y: -0.2 Ball Pos Z: 0.5050728 Hand Pos X: 0.02313023 Hand Pos Y: -0.2889506 Hand Pos Z: 0.5018607 Head Pos X: -0.03025234 Head Pos Y: -0.01121542 Head Pos Z: -0.1253085 Head Rot X: 0.1219725 Head Rot Y: 0.002750377 Hand Rot Z: -0.04044544 Invisible Ball Error: 8.635 randomnum: 48
 End:  115957.055  Start:  115957.041 Theta: 1.256637 Ball Pos X: 0.1560761 Ball Pos Y: -0.2 Ball Pos Z: 0.4803528 Hand Pos X: 0.156695 Hand Pos Y: -0.2009148 Hand Pos Z: 0.4811525 Head Pos X: -0.03018063 Head Pos Y: -0.01479214 Head Pos Z: -0.1251318 Head Rot X: 0.1347267 Head Rot Y: 0.02202987 Hand Rot Z: -0.01786867 Visible Ball Error: 0.063 randomnum: 169
 End:  120000.829  Start:  115958.823 Theta: 1.396263 Ball Pos X: 0.08770494 Ball Pos Y: -0.2 Ball Pos Z: 0.4973997 Hand Pos X: 0.08993124 Hand Pos Y: -0.1852788 Hand Pos Z: 0.5031494 Head Pos X: -0.0255025 Head Pos Y: -0.009650826 Head Pos Z: -0.1313115 Head Rot X: 0.1168565 Head Rot Y: 0.007843106 Hand Rot Z: -0.03009375 Invisible Ball Error: 1.682 randomnum: 36
 End:  120006.230  Start:  120002.610 Theta: 1.884956 Ball Pos X: -0.1560761 Ball Pos Y: -0.2 Ball Pos Z: 0.4803528 Hand Pos X: -0.1690906 Hand Pos Y: -0.2484695 Hand Pos Z: 0.5125532 Head Pos X: -0.02829915 Head Pos Y: -0.001073033 Head Pos Z: -0.1506931 Head Rot X: 0.1144768 Head Rot Y: -0.115827 Hand Rot Z: -0.003256583 Invisible Ball Error: 3.126 randomnum: 16
 End:  120010.407  Start:  120010.395 Theta: 1.53589 Ball Pos X: 0.01762679 Ball Pos Y: -0.2 Ball Pos Z: 0.5047652 Hand Pos X: 0.008250382 Hand Pos Y: -0.2153387 Hand Pos Z: 0.507551 Head Pos X: -0.01997507 Head Pos Y: 0.002159148 Head Pos Z: -0.1348444 Head Rot X: 0.05192953 Head Rot Y: 0.0303002 Hand Rot Z: -0.05005528 Visible Ball Error: 1.701 randomnum: 195
 End:  120014.097  Start:  120014.083 Theta: 1.797689 Ball Pos X: -0.1136167 Ball Pos Y: -0.2 Ball Pos Z: 0.4921278 Hand Pos X: -0.1169825 Hand Pos Y: -0.2326704 Hand Pos Z: 0.4957616 Head Pos X: -0.02929425 Head Pos Y: 0.005278081 Head Pos Z: -0.1387227 Head Rot X: 0.038324 Head Rot Y: -0.02306381 Hand Rot Z: -0.1102983 Visible Ball Error: 2.958 randomnum: 117
 End:  120017.997  Start:  120017.982 Theta: 1.780236 Ball Pos X: -0.1050106 Ball Pos Y: -0.2 Ball Pos Z: 0.4940358 Hand Pos X: -0.09703352 Hand Pos Y: -0.2131115 Hand Pos Z: 0.5048081 Head Pos X: -0.03697026 Head Pos Y: -0.009049714 Head Pos Z: -0.1267668 Head Rot X: 0.1047611 Head Rot Y: -0.03563891 Hand Rot Z: -0.0466893 Visible Ball Error: 1.383 randomnum: 179
 End:  120021.685  Start:  120021.672 Theta: 1.937315 Ball Pos X: -0.1810019 Ball Pos Y: -0.2 Ball Pos Z: 0.4715261 Hand Pos X: -0.208695 Hand Pos Y: -0.2103695 Hand Pos Z: 0.4670204 Head Pos X: -0.04706693 Head Pos Y: -0.003791571 Head Pos Z: -0.1278285 Head Rot X: 0.09101841 Head Rot Y: -0.06881502 Hand Rot Z: -0.0635465 Visible Ball Error: 2.952 randomnum: 173
 End:  120025.584  Start:  120025.571 Theta: 2.042035 Ball Pos X: -0.2292983 Ball Pos Y: -0.2 Ball Pos Z: 0.4500232 Hand Pos X: -0.2359305 Hand Pos Y: -0.2175585 Hand Pos Z: 0.4523693 Head Pos X: -0.07561225 Head Pos Y: -0.007268846 Head Pos Z: -0.1174757 Head Rot X: 0.1076932 Head Rot Y: -0.1168312 Hand Rot Z: -0.03296256 Visible Ball Error: 1.574 randomnum: 111
 End:  120029.581  Start:  120029.566 Theta: 2.007129 Ball Pos X: -0.213453 Ball Pos Y: -0.2 Ball Pos Z: 0.4577514 Hand Pos X: -0.1839896 Hand Pos Y: -0.2042133 Hand Pos Z: 0.4720224 Head Pos X: -0.07173342 Head Pos Y: -0.007178903 Head Pos Z: -0.117048 Head Rot X: 0.09324906 Head Rot Y: -0.03792837 Hand Rot Z: -0.06747747 Visible Ball Error: 3.458 randomnum: 123
 End:  120033.479  Start:  120031.336 Theta: 1.53589 Ball Pos X: 0.01762679 Ball Pos Y: -0.2 Ball Pos Z: 0.5047652 Hand Pos X: -0.005359601 Hand Pos Y: -0.2493677 Hand Pos Z: 0.5092613 Head Pos X: -0.02571464 Head Pos Y: -0.003554612 Head Pos Z: -0.1367384 Head Rot X: 0.09444246 Head Rot Y: -0.01995218 Hand Rot Z: -0.05154036 Invisible Ball Error: 5.078 randomnum: 84
 End:  120037.001  Start:  120035.081 Theta: 1.082104 Ball Pos X: 0.2371173 Ball Pos Y: -0.2 Ball Pos Z: 0.4459529 Hand Pos X: 0.2142622 Hand Pos Y: -0.1760409 Hand Pos Z: 0.4637923 Head Pos X: -0.01057386 Head Pos Y: -0.005883187 Head Pos Z: -0.1389058 Head Rot X: 0.1084976 Head Rot Y: 0.04082895 Hand Rot Z: -0.03347794 Invisible Ball Error: 3.967 randomnum: 79
 End:  120040.456  Start:  120038.478 Theta: 1.151917 Ball Pos X: 0.2054316 Ball Pos Y: -0.2 Ball Pos Z: 0.461407 Hand Pos X: 0.1728136 Hand Pos Y: -0.2380151 Hand Pos Z: 0.478014 Head Pos X: -0.01147616 Head Pos Y: -0.00753212 Head Pos Z: -0.1355271 Head Rot X: 0.1102092 Head Rot Y: 0.03897065 Hand Rot Z: -0.05049649 Invisible Ball Error: 5.148 randomnum: 80
 End:  120043.950  Start:  120043.936 Theta: 1.291544 Ball Pos X: 0.1392169 Ball Pos Y: -0.2 Ball Pos Z: 0.4855072 Hand Pos X: 0.134617 Hand Pos Y: -0.2056442 Hand Pos Z: 0.4899065 Head Pos X: -0.02485013 Head Pos Y: -0.009730369 Head Pos Z: -0.1329521 Head Rot X: 0.121015 Head Rot Y: -0.001095686 Hand Rot Z: -0.02744341 Visible Ball Error: 0.732 randomnum: 103
 End:  120047.570  Start:  120047.557 Theta: 1.500983 Ball Pos X: 0.03523206 Ball Pos Y: -0.2 Ball Pos Z: 0.5038425 Hand Pos X: 0.04412246 Hand Pos Y: -0.2266283 Hand Pos Z: 0.5074697 Head Pos X: -0.003101349 Head Pos Y: 0.0007064342 Head Pos Z: -0.1380539 Head Rot X: 0.05177285 Head Rot Y: 0.1128214 Hand Rot Z: -0.06567007 Visible Ball Error: 2.544 randomnum: 142
 End:  120051.384  Start:  120051.371 Theta: 1.815143 Ball Pos X: -0.1221882 Ball Pos Y: -0.2 Ball Pos Z: 0.49007 Hand Pos X: -0.1473723 Hand Pos Y: -0.2184832 Hand Pos Z: 0.4853608 Head Pos X: -0.0144797 Head Pos Y: 0.00224489 Head Pos Z: -0.1405052 Head Rot X: 0.06088696 Head Rot Y: -0.01610837 Hand Rot Z: -0.08847465 Visible Ball Error: 3.166 randomnum: 192
 End:  120055.270  Start:  120053.237 Theta: 2.059489 Ball Pos X: -0.2371173 Ball Pos Y: -0.2 Ball Pos Z: 0.4459528 Hand Pos X: -0.2652075 Hand Pos Y: -0.2683778 Hand Pos Z: 0.4248949 Head Pos X: -0.03299987 Head Pos Y: 0.0009856224 Head Pos Z: -0.1345632 Head Rot X: 0.06567016 Head Rot Y: -0.05042006 Hand Rot Z: -0.08939743 Invisible Ball Error: 7.501 randomnum: 51
 End:  120059.071  Start:  120059.058 Theta: 1.117011 Ball Pos X: 0.2214094 Ball Pos Y: -0.2 Ball Pos Z: 0.4539565 Hand Pos X: 0.2188894 Hand Pos Y: -0.1919241 Hand Pos Z: 0.4626687 Head Pos X: -0.01277125 Head Pos Y: -0.002036572 Head Pos Z: -0.1428988 Head Rot X: 0.08532812 Head Rot Y: 0.03076869 Hand Rot Z: -0.02752129 Visible Ball Error: 1.225 randomnum: 171
 End:  120107.912  Start:  120059.058 Theta: 1.762783 Ball Pos X: 0.2214094 Ball Pos Y: -0.2 Ball Pos Z: 0.4539565 Hand Pos X: 0.1833 Hand Pos Y: -0.1443844 Hand Pos Z: 0.4688752 Head Pos X: -0.04354882 Head Pos Y: 0.003099978 Head Pos Z: -0.1539999 Head Rot X: 0.05804104 Head Rot Y: -0.02249819 Hand Rot Z: 0.01215811 Invisible Ball Error: 7.12 randomnum: 60
 End:  120111.365  Start:  120111.351 Theta: 1.186824 Ball Pos X: 0.1892036 Ball Pos Y: -0.2 Ball Pos Z: 0.4682954 Hand Pos X: 0.1982695 Hand Pos Y: -0.2098643 Hand Pos Z: 0.4668391 Head Pos X: -0.0194912 Head Pos Y: -0.004922628 Head Pos Z: -0.1359386 Head Rot X: 0.08819637 Head Rot Y: 0.0352311 Hand Rot Z: -0.02436929 Visible Ball Error: 1.283 randomnum: 161
 End:  120114.694  Start:  120112.744 Theta: 1.27409 Ball Pos X: 0.147669 Ball Pos Y: -0.2 Ball Pos Z: 0.4830036 Hand Pos X: 0.1165331 Hand Pos Y: -0.2443129 Hand Pos Z: 0.5019785 Head Pos X: -0.0228973 Head Pos Y: -0.00114128 Head Pos Z: -0.1401513 Head Rot X: 0.07520464 Head Rot Y: 0.003547861 Hand Rot Z: -0.04225918 Invisible Ball Error: 5.21 randomnum: 74
 End:  120118.285  Start:  120116.296 Theta: 2.059489 Ball Pos X: -0.2371173 Ball Pos Y: -0.2 Ball Pos Z: 0.4459528 Hand Pos X: -0.2334222 Hand Pos Y: -0.2560008 Hand Pos Z: 0.4467181 Head Pos X: -0.05122751 Head Pos Y: 0.0055722 Head Pos Z: -0.1437962 Head Rot X: 0.04970206 Head Rot Y: -0.09181446 Hand Rot Z: -0.07003149 Invisible Ball Error: 5.337 randomnum: 50
 End:  120121.921  Start:  120121.907 Theta: 1.58825 Ball Pos X: -0.008814769 Ball Pos Y: -0.2 Ball Pos Z: 0.5049959 Hand Pos X: -0.005639661 Hand Pos Y: -0.221242 Hand Pos Z: 0.5147514 Head Pos X: -0.04398757 Head Pos Y: -0.007456303 Head Pos Z: -0.1275351 Head Rot X: 0.1007779 Head Rot Y: -0.04575586 Hand Rot Z: -0.04061157 Visible Ball Error: 1.69 randomnum: 101
 End:  120125.401  Start:  120123.535 Theta: 1.117011 Ball Pos X: 0.2214094 Ball Pos Y: -0.2 Ball Pos Z: 0.4539565 Hand Pos X: 0.239542 Hand Pos Y: -0.217577 Hand Pos Z: 0.4595852 Head Pos X: -0.02224898 Head Pos Y: -0.009116411 Head Pos Z: -0.1322849 Head Rot X: 0.1064827 Head Rot Y: -0.001109783 Hand Rot Z: -0.01656833 Invisible Ball Error: 1.837 randomnum: 46
 End:  120129.035  Start:  120126.961 Theta: 2.024582 Ball Pos X: -0.2214094 Ball Pos Y: -0.2 Ball Pos Z: 0.4539565 Hand Pos X: -0.1960414 Hand Pos Y: -0.2780467 Hand Pos Z: 0.4622664 Head Pos X: -0.0366776 Head Pos Y: -0.001765668 Head Pos Z: -0.1376696 Head Rot X: 0.07689253 Head Rot Y: -0.03610592 Hand Rot Z: -0.0686468 Invisible Ball Error: 7.861 randomnum: 42
 End:  120134.424  Start:  120130.581 Theta: 1.623156 Ball Pos X: -0.02643352 Ball Pos Y: -0.2 Ball Pos Z: 0.5043806 Hand Pos X: -0.03819639 Hand Pos Y: -0.1936748 Hand Pos Z: 0.5082428 Head Pos X: -0.02099288 Head Pos Y: 0.001302242 Head Pos Z: -0.1412175 Head Rot X: 0.06879105 Head Rot Y: -0.03502436 Hand Rot Z: -0.05976435 Invisible Ball Error: 1.448 randomnum: 95
 End:  120138.016  Start:  120135.913 Theta: 1.954769 Ball Pos X: -0.1892036 Ball Pos Y: -0.2 Ball Pos Z: 0.4682954 Hand Pos X: -0.1434667 Hand Pos Y: -0.2810585 Hand Pos Z: 0.4784288 Head Pos X: -0.04194653 Head Pos Y: -0.004885763 Head Pos Z: -0.1329956 Head Rot X: 0.09821058 Head Rot Y: -0.04990534 Hand Rot Z: -0.05564803 Invisible Ball Error: 9.12 randomnum: 26
 End:  120141.719  Start:  120141.706 Theta: 1.047198 Ball Pos X: 0.2525364 Ball Pos Y: -0.2 Ball Pos Z: 0.4374059 Hand Pos X: 0.2515093 Hand Pos Y: -0.2056854 Hand Pos Z: 0.4468838 Head Pos X: -0.01820427 Head Pos Y: -0.003991574 Head Pos Z: -0.1431487 Head Rot X: 0.09309646 Head Rot Y: 0.05588474 Hand Rot Z: -0.01577227 Visible Ball Error: 0.637 randomnum: 199
 End:  120145.200  Start:  120143.237 Theta: 1.117011 Ball Pos X: 0.2214094 Ball Pos Y: -0.2 Ball Pos Z: 0.4539565 Hand Pos X: 0.2087638 Hand Pos Y: -0.2167536 Hand Pos Z: 0.4691719 Head Pos X: -0.01551634 Head Pos Y: -0.003784776 Head Pos Z: -0.1432037 Head Rot X: 0.09040067 Head Rot Y: 0.06998899 Hand Rot Z: -0.02120614 Invisible Ball Error: 2.261 randomnum: 47
 End:  120148.876  Start:  120146.845 Theta: 1.256637 Ball Pos X: 0.1560761 Ball Pos Y: -0.2 Ball Pos Z: 0.4803528 Hand Pos X: 0.1527718 Hand Pos Y: -0.2331255 Hand Pos Z: 0.4897559 Head Pos X: -0.01721561 Head Pos Y: 0.00146988 Head Pos Z: -0.1521862 Head Rot X: 0.07088522 Head Rot Y: 0.04094947 Hand Rot Z: -0.02942048 Invisible Ball Error: 2.902 randomnum: 29
 End:  120152.831  Start:  120152.817 Theta: 1.53589 Ball Pos X: 0.01762679 Ball Pos Y: -0.2 Ball Pos Z: 0.5047652 Hand Pos X: 0.03621142 Hand Pos Y: -0.1863798 Hand Pos Z: 0.5036201 Head Pos X: -0.05221826 Head Pos Y: -0.002883345 Head Pos Z: -0.1371021 Head Rot X: 0.07583588 Head Rot Y: -0.01930858 Hand Rot Z: -0.008082474 Visible Ball Error: 2.386 randomnum: 182
 End:  120156.618  Start:  120154.445 Theta: 1.902409 Ball Pos X: -0.1644357 Ball Pos Y: -0.2 Ball Pos Z: 0.4775557 Hand Pos X: -0.1793126 Hand Pos Y: -0.2368834 Hand Pos Z: 0.4727738 Head Pos X: -0.05586421 Head Pos Y: -0.005674362 Head Pos Z: -0.1322811 Head Rot X: 0.1025796 Head Rot Y: -0.06499483 Hand Rot Z: -0.03231604 Invisible Ball Error: 3.859 randomnum: 41
 End:  120200.489  Start:  120158.457 Theta: 1.727876 Ball Pos X: -0.07901079 Ball Pos Y: -0.2 Ball Pos Z: 0.4988545 Hand Pos X: -0.06621632 Hand Pos Y: -0.2420872 Hand Pos Z: 0.5016168 Head Pos X: -0.03064966 Head Pos Y: -0.0003058912 Head Pos Z: -0.1389501 Head Rot X: 0.07372922 Head Rot Y: -0.0195232 Hand Rot Z: -0.05428867 Invisible Ball Error: 4.192 randomnum: 33
 End:  120204.345  Start:  120204.332 Theta: 1.396263 Ball Pos X: 0.08770494 Ball Pos Y: -0.2 Ball Pos Z: 0.4973997 Hand Pos X: 0.07727673 Hand Pos Y: -0.2222641 Hand Pos Z: 0.5040761 Head Pos X: -0.04942155 Head Pos Y: -0.001694381 Head Pos Z: -0.1372702 Head Rot X: 0.06559934 Head Rot Y: -0.03068363 Hand Rot Z: -0.004869217 Visible Ball Error: 2.279 randomnum: 189
 End:  120207.994  Start:  120206.016 Theta: 1.692969 Ball Pos X: -0.06155293 Ball Pos Y: -0.2 Ball Pos Z: 0.5013081 Hand Pos X: -0.05009533 Hand Pos Y: -0.2448609 Hand Pos Z: 0.5048727 Head Pos X: -0.03512836 Head Pos Y: 0.000347078 Head Pos Z: -0.1405396 Head Rot X: 0.0633252 Head Rot Y: -0.03616194 Hand Rot Z: -0.055448 Invisible Ball Error: 4.336 randomnum: 90
 End:  120211.878  Start:  120209.790 Theta: 1.361357 Ball Pos X: 0.1050105 Ball Pos Y: -0.2 Ball Pos Z: 0.4940358 Hand Pos X: 0.06827728 Hand Pos Y: -0.2280517 Hand Pos Z: 0.5050175 Head Pos X: -0.03284472 Head Pos Y: -0.0005360544 Head Pos Z: -0.1412206 Head Rot X: 0.06907213 Head Rot Y: -0.01540616 Hand Rot Z: -0.03190918 Invisible Ball Error: 4.688 randomnum: 24
 End:  120215.457  Start:  120215.443 Theta: 1.134464 Ball Pos X: 0.213453 Ball Pos Y: -0.2 Ball Pos Z: 0.4577515 Hand Pos X: 0.2201283 Hand Pos Y: -0.1866052 Hand Pos Z: 0.4589784 Head Pos X: -0.02789474 Head Pos Y: -0.005946159 Head Pos Z: -0.1444262 Head Rot X: 0.1014153 Head Rot Y: 0.04082099 Hand Rot Z: -0.02291298 Visible Ball Error: 1.581 randomnum: 197
 End:  120218.867  Start:  120216.933 Theta: 1.308997 Ball Pos X: 0.1307225 Ball Pos Y: -0.2 Ball Pos Z: 0.4878629 Hand Pos X: 0.1061091 Hand Pos Y: -0.2150554 Hand Pos Z: 0.493978 Head Pos X: -0.0298599 Head Pos Y: -0.005559444 Head Pos Z: -0.1390188 Head Rot X: 0.09562657 Head Rot Y: -0.0003887727 Hand Rot Z: -0.02004774 Invisible Ball Error: 3.032 randomnum: 76
 End:  120222.404  Start:  120220.385 Theta: 1.692969 Ball Pos X: -0.06155293 Ball Pos Y: -0.2 Ball Pos Z: 0.5013081 Hand Pos X: -0.05337612 Hand Pos Y: -0.2391763 Hand Pos Z: 0.510709 Head Pos X: -0.02985036 Head Pos Y: 0.0003150405 Head Pos Z: -0.1420953 Head Rot X: 0.0685081 Head Rot Y: -0.0003280652 Hand Rot Z: -0.05706137 Invisible Ball Error: 3.504 randomnum: 18
 End:  120226.108  Start:  120226.095 Theta: 1.396263 Ball Pos X: 0.08770494 Ball Pos Y: -0.2 Ball Pos Z: 0.4973997 Hand Pos X: 0.09658175 Hand Pos Y: -0.2081029 Hand Pos Z: 0.5036103 Head Pos X: -0.02804554 Head Pos Y: -0.002000868 Head Pos Z: -0.141336 Head Rot X: 0.07685983 Head Rot Y: 0.006800588 Hand Rot Z: -0.03017331 Visible Ball Error: 0.931 randomnum: 172
 End:  120229.590  Start:  120227.570 Theta: 1.448623 Ball Pos X: 0.06155289 Ball Pos Y: -0.2 Ball Pos Z: 0.5013081 Hand Pos X: 0.03143381 Hand Pos Y: -0.2618452 Hand Pos Z: 0.5052847 Head Pos X: -0.03856707 Head Pos Y: -0.001546979 Head Pos Z: -0.1412138 Head Rot X: 0.07268932 Head Rot Y: -0.03035917 Hand Rot Z: -0.01913068 Invisible Ball Error: 6.543 randomnum: 98
 End:  120233.223  Start:  120231.191 Theta: 1.64061 Ball Pos X: -0.0352321 Ball Pos Y: -0.2 Ball Pos Z: 0.5038425 Hand Pos X: -0.06353334 Hand Pos Y: -0.2146766 Hand Pos Z: 0.514863 Head Pos X: -0.02924705 Head Pos Y: -0.005023003 Head Pos Z: -0.1310334 Head Rot X: 0.08769211 Head Rot Y: -0.02226957 Hand Rot Z: -0.04261741 Invisible Ball Error: 2.947 randomnum: 69
 End:  120237.039  Start:  120234.964 Theta: 1.361357 Ball Pos X: 0.1050105 Ball Pos Y: -0.2 Ball Pos Z: 0.4940358 Hand Pos X: 0.1104155 Hand Pos Y: -0.2559037 Hand Pos Z: 0.49727 Head Pos X: -0.03254735 Head Pos Y: -0.0009330213 Head Pos Z: -0.1444889 Head Rot X: 0.06833181 Head Rot Y: -0.01901309 Hand Rot Z: -0.03068115 Invisible Ball Error: 5.093 randomnum: 28
 End:  120240.631  Start:  120240.617 Theta: 1.239184 Ball Pos X: 0.1644356 Ball Pos Y: -0.2 Ball Pos Z: 0.4775557 Hand Pos X: 0.1727323 Hand Pos Y: -0.2043945 Hand Pos Z: 0.4780973 Head Pos X: -0.03035921 Head Pos Y: -0.001947284 Head Pos Z: -0.1472131 Head Rot X: 0.07905163 Head Rot Y: -0.003195774 Hand Rot Z: -0.01798527 Visible Ball Error: 0.858 randomnum: 141
 End:  120243.916  Start:  120243.903 Theta: 1.151917 Ball Pos X: 0.2054316 Ball Pos Y: -0.2 Ball Pos Z: 0.461407 Hand Pos X: 0.2207208 Hand Pos Y: -0.1723963 Hand Pos Z: 0.4548598 Head Pos X: -0.02161479 Head Pos Y: -0.008910418 Head Pos Z: -0.1391687 Head Rot X: 0.1130923 Head Rot Y: 0.05033537 Hand Rot Z: -0.02549817 Visible Ball Error: 3.29 randomnum: 200
 End:  120247.579  Start:  120247.565 Theta: 1.972222 Ball Pos X: -0.1973477 Ball Pos Y: -0.2 Ball Pos Z: 0.464922 Hand Pos X: -0.2013114 Hand Pos Y: -0.1735759 Hand Pos Z: 0.4656461 Head Pos X: -0.06628561 Head Pos Y: -0.003898919 Head Pos Z: -0.1272314 Head Rot X: 0.0816232 Head Rot Y: -0.0686922 Hand Rot Z: -0.03621536 Visible Ball Error: 2.737 randomnum: 184
 End:  120251.562  Start:  120251.546 Theta: 2.007129 Ball Pos X: -0.213453 Ball Pos Y: -0.2 Ball Pos Z: 0.4577514 Hand Pos X: -0.2204144 Hand Pos Y: -0.1527065 Hand Pos Z: 0.4581204 Head Pos X: -0.08367884 Head Pos Y: -0.003234953 Head Pos Z: -0.1294836 Head Rot X: 0.07836674 Head Rot Y: -0.1018838 Hand Rot Z: -0.02671211 Visible Ball Error: 4.927 randomnum: 157
 End:  120255.223  Start:  120253.162 Theta: 2.059489 Ball Pos X: -0.2371173 Ball Pos Y: -0.2 Ball Pos Z: 0.4459528 Hand Pos X: -0.2493697 Hand Pos Y: -0.219821 Hand Pos Z: 0.4492368 Head Pos X: -0.05736613 Head Pos Y: 0.001166582 Head Pos Z: -0.1408277 Head Rot X: 0.06983373 Head Rot Y: -0.08319169 Hand Rot Z: -0.07069135 Invisible Ball Error: 1.83 randomnum: 81
 End:  120258.871  Start:  120258.858 Theta: 1.186824 Ball Pos X: 0.1892036 Ball Pos Y: -0.2 Ball Pos Z: 0.4682954 Hand Pos X: 0.1972612 Hand Pos Y: -0.1861748 Hand Pos Z: 0.4700933 Head Pos X: -0.02718019 Head Pos Y: -0.007824481 Head Pos Z: -0.1344395 Head Rot X: 0.1048297 Head Rot Y: -0.0006453717 Hand Rot Z: -0.02191392 Visible Ball Error: 1.698 randomnum: 102
 End:  120311.221  Start:  120311.207 Theta: 1.134464 Ball Pos X: 0.213453 Ball Pos Y: -0.2 Ball Pos Z: 0.4577515 Hand Pos X: 0.2216568 Hand Pos Y: -0.177927 Hand Pos Z: 0.460497 Head Pos X: -0.006807804 Head Pos Y: -0.01960173 Head Pos Z: -0.1195569 Head Rot X: 0.1459926 Head Rot Y: 0.04446226 Hand Rot Z: -0.01919942 Visible Ball Error: 2.496 randomnum: 140
 End:  120313.658  Start:  120312.823 Theta: 1.064651 Ball Pos X: 0.2448642 Ball Pos Y: -0.2 Ball Pos Z: 0.4417467 Hand Pos X: 0.2746827 Hand Pos Y: -0.1469594 Hand Pos Z: 0.4416211 Head Pos X: -0.01225173 Head Pos Y: -0.005802214 Head Pos Z: -0.1351118 Head Rot X: 0.09483433 Head Rot Y: 0.03499471 Hand Rot Z: -0.01688064 Invisible Ball Error: 6.431 randomnum: 37
 End:  120315.998  Start:  120315.120 Theta: 1.082104 Ball Pos X: 0.2371173 Ball Pos Y: -0.2 Ball Pos Z: 0.4459529 Hand Pos X: 0.2658319 Hand Pos Y: -0.1706471 Hand Pos Z: 0.4301671 Head Pos X: -0.005663157 Head Pos Y: -0.001636386 Head Pos Z: -0.1438448 Head Rot X: 0.07694948 Head Rot Y: 0.05601948 Hand Rot Z: -0.03080099 Invisible Ball Error: 4.571 randomnum: 17
 End:  120317.390  Start:  120317.376 Theta: 1.919862 Ball Pos X: -0.1727451 Ball Pos Y: -0.2 Ball Pos Z: 0.4746132 Hand Pos X: -0.1388245 Hand Pos Y: -0.1594011 Hand Pos Z: 0.4994113 Head Pos X: 0.0002327561 Head Pos Y: -0.00397554 Head Pos Z: -0.1502507 Head Rot X: 0.09009686 Head Rot Y: 0.0567852 Hand Rot Z: -0.06486222 Invisible Ball Error: 6.17 randomnum: 44
 End:  120320.216  Start:  120320.202 Theta: 1.780236 Ball Pos X: -0.1050106 Ball Pos Y: -0.2 Ball Pos Z: 0.4940358 Hand Pos X: -0.112584 Hand Pos Y: -0.1635022 Hand Pos Z: 0.4990502 Head Pos X: -0.01724857 Head Pos Y: -0.009972543 Head Pos Z: -0.1269499 Head Rot X: 0.1249067 Head Rot Y: -0.02229968 Hand Rot Z: -0.07833616 Visible Ball Error: 3.937 randomnum: 118
 End:  120322.207  Start:  120321.595 Theta: 2.007129 Ball Pos X: -0.213453 Ball Pos Y: -0.2 Ball Pos Z: 0.4577514 Hand Pos X: -0.2681007 Hand Pos Y: -0.2793961 Hand Pos Z: 0.4224622 Head Pos X: -0.04725587 Head Pos Y: -0.003141522 Head Pos Z: -0.1334138 Head Rot X: 0.07878641 Head Rot Y: -0.03397597 Hand Rot Z: -0.0556279 Invisible Ball Error: 10.098 randomnum: 86
 End:  120324.254  Start:  120324.240 Theta: 1.448623 Ball Pos X: 0.06155289 Ball Pos Y: -0.2 Ball Pos Z: 0.5013081 Hand Pos X: 0.05800863 Hand Pos Y: -0.2290171 Hand Pos Z: 0.5138023 Head Pos X: -0.03098255 Head Pos Y: -0.003626794 Head Pos Z: -0.1348939 Head Rot X: 0.08318648 Head Rot Y: -0.02902823 Hand Rot Z: -0.04053897 Visible Ball Error: 2.344 randomnum: 180
 End:  120329.796  Start:  120329.781 Theta: 1.919862 Ball Pos X: -0.1727451 Ball Pos Y: -0.2 Ball Pos Z: 0.4746132 Hand Pos X: -0.1765521 Hand Pos Y: -0.2222067 Hand Pos Z: 0.4754487 Head Pos X: -0.05804473 Head Pos Y: -0.0008307695 Head Pos Z: -0.1268187 Head Rot X: 0.06678823 Head Rot Y: -0.05734772 Hand Rot Z: -0.04244688 Visible Ball Error: 2.085 randomnum: 175
 End:  120340.643  Start:  120331.398 Theta: 1.919862 Ball Pos X: -0.1727451 Ball Pos Y: -0.2 Ball Pos Z: 0.4746132 Hand Pos X: 0.2884902 Hand Pos Y: -0.1180683 Hand Pos Z: 0.4110387 Head Pos X: -0.03207725 Head Pos Y: 0.004342467 Head Pos Z: -0.151444 Head Rot X: 0.03126029 Head Rot Y: 0.1222396 Hand Rot Z: -0.01485054 Invisible Ball Error: 52.945 randomnum: 99
 End:  120344.248  Start:  120344.234 Theta: 1.396263 Ball Pos X: 0.08770494 Ball Pos Y: -0.2 Ball Pos Z: 0.4973997 Hand Pos X: 0.07456495 Hand Pos Y: -0.1926097 Hand Pos Z: 0.5026153 Head Pos X: -0.04052258 Head Pos Y: -0.0102565 Head Pos Z: -0.1146101 Head Rot X: 0.09630737 Head Rot Y: 0.03498913 Hand Rot Z: -0.02396264 Visible Ball Error: 1.682 randomnum: 196
 End:  120347.743  Start:  120345.738 Theta: 1.675516 Ball Pos X: -0.05279451 Ball Pos Y: -0.2 Ball Pos Z: 0.502306 Hand Pos X: -0.04307032 Hand Pos Y: -0.1823745 Hand Pos Z: 0.5171078 Head Pos X: -0.04175311 Head Pos Y: -0.008628428 Head Pos Z: -0.1218636 Head Rot X: 0.09977026 Head Rot Y: -0.009396285 Hand Rot Z: -0.03443932 Invisible Ball Error: 2.521 randomnum: 70
 End:  120351.335  Start:  120351.322 Theta: 1.43117 Ball Pos X: 0.07029255 Ball Pos Y: -0.2 Ball Pos Z: 0.5001575 Hand Pos X: 0.05807142 Hand Pos Y: -0.1755906 Hand Pos Z: 0.5138116 Head Pos X: -0.03009331 Head Pos Y: -0.01007187 Head Pos Z: -0.1139569 Head Rot X: 0.09868388 Head Rot Y: 0.02305069 Hand Rot Z: -0.026978 Visible Ball Error: 3.197 randomnum: 188
 End:  120354.762  Start:  120352.867 Theta: 1.727876 Ball Pos X: -0.07901079 Ball Pos Y: -0.2 Ball Pos Z: 0.4988545 Hand Pos X: -0.0822232 Hand Pos Y: -0.2136589 Hand Pos Z: 0.4986485 Head Pos X: -0.03082556 Head Pos Y: -0.005985141 Head Pos Z: -0.1260669 Head Rot X: 0.09232802 Head Rot Y: -0.001012389 Hand Rot Z: -0.05536975 Invisible Ball Error: 1.357 randomnum: 93
 End:  120358.298  Start:  120356.265 Theta: 1.710423 Ball Pos X: -0.0702926 Ball Pos Y: -0.2 Ball Pos Z: 0.5001575 Hand Pos X: -0.07908196 Hand Pos Y: -0.1882531 Hand Pos Z: 0.51546 Head Pos X: -0.03627652 Head Pos Y: -0.005066156 Head Pos Z: -0.1280687 Head Rot X: 0.08669104 Head Rot Y: -0.01315256 Hand Rot Z: -0.04850844 Invisible Ball Error: 1.879 randomnum: 92
 End:  120407.486  Start:  120359.884 Theta: 1.832596 Ball Pos X: -0.1307225 Ball Pos Y: -0.2 Ball Pos Z: 0.4878629 Hand Pos X: 0.1082666 Hand Pos Y: -0.2133151 Hand Pos Z: 0.4994762 Head Pos X: -0.0239079 Head Pos Y: -0.003402203 Head Pos Z: -0.1402261 Head Rot X: 0.08668727 Head Rot Y: -7.915527E-05 Hand Rot Z: -0.03314734 Invisible Ball Error: 25.212 randomnum: 63
 End:  120411.010  Start:  120408.978 Theta: 1.361357 Ball Pos X: 0.1050105 Ball Pos Y: -0.2 Ball Pos Z: 0.4940358 Hand Pos X: 0.1120221 Hand Pos Y: -0.2104678 Hand Pos Z: 0.5061969 Head Pos X: -0.02541006 Head Pos Y: -0.007624447 Head Pos Z: -0.1274543 Head Rot X: 0.1045067 Head Rot Y: 0.02029868 Hand Rot Z: -0.03528405 Invisible Ball Error: 0.663 randomnum: 82
 End:  120414.449  Start:  120414.435 Theta: 1.117011 Ball Pos X: 0.2214094 Ball Pos Y: -0.2 Ball Pos Z: 0.4539565 Hand Pos X: 0.2325423 Hand Pos Y: -0.1812806 Hand Pos Z: 0.453383 Head Pos X: -0.02627462 Head Pos Y: -0.01171976 Head Pos Z: -0.1277876 Head Rot X: 0.1175261 Head Rot Y: 0.04090375 Hand Rot Z: -0.004578082 Visible Ball Error: 2.289 randomnum: 143
 End:  120417.694  Start:  120415.813 Theta: 1.186824 Ball Pos X: 0.1892036 Ball Pos Y: -0.2 Ball Pos Z: 0.4682954 Hand Pos X: 0.1694163 Hand Pos Y: -0.2075293 Hand Pos Z: 0.4779177 Head Pos X: -0.03104311 Head Pos Y: -0.007926404 Head Pos Z: -0.1334245 Head Rot X: 0.1021765 Head Rot Y: 0.02100571 Hand Rot Z: -0.0122131 Invisible Ball Error: 2.393 randomnum: 40
 End:  120421.104  Start:  120421.091 Theta: 2.076942 Ball Pos X: -0.2448642 Ball Pos Y: -0.2 Ball Pos Z: 0.4417466 Hand Pos X: -0.262672 Hand Pos Y: -0.1902039 Hand Pos Z: 0.4363483 Head Pos X: -0.04596519 Head Pos Y: 0.001224548 Head Pos Z: -0.1345804 Head Rot X: 0.07028794 Head Rot Y: -0.05481079 Hand Rot Z: -0.08524612 Visible Ball Error: 2.217 randomnum: 158
 End:  120424.516  Start:  120422.636 Theta: 1.239184 Ball Pos X: 0.1644356 Ball Pos Y: -0.2 Ball Pos Z: 0.4775557 Hand Pos X: 0.155226 Hand Pos Y: -0.1770263 Hand Pos Z: 0.4864939 Head Pos X: -0.02700472 Head Pos Y: -0.003686488 Head Pos Z: -0.1358624 Head Rot X: 0.08155287 Head Rot Y: 0.003628611 Hand Rot Z: -0.02534925 Invisible Ball Error: 2.768 randomnum: 58
 End:  120428.025  Start:  120426.159 Theta: 1.082104 Ball Pos X: 0.2371173 Ball Pos Y: -0.2 Ball Pos Z: 0.4459529 Hand Pos X: 0.2172949 Hand Pos Y: -0.1618102 Hand Pos Z: 0.4770503 Head Pos X: -0.02291441 Head Pos Y: -0.001367956 Head Pos Z: -0.1436985 Head Rot X: 0.07735775 Head Rot Y: 0.04677761 Hand Rot Z: -0.01031768 Invisible Ball Error: 5.545 randomnum: 38
 End:  120443.284  Start:  120429.501 Theta: 1.745329 Ball Pos X: -0.08770499 Ball Pos Y: -0.2 Ball Pos Z: 0.4973996 Hand Pos X: -0.06402726 Hand Pos Y: -0.1504381 Hand Pos Z: 0.5002892 Head Pos X: -0.06583631 Head Pos Y: 0.003253102 Head Pos Z: -0.1412781 Head Rot X: 0.03122516 Head Rot Y: -0.02270954 Hand Rot Z: 0.01646581 Invisible Ball Error: 5.611 randomnum: 94
 End:  120451.138  Start:  120445.819 Theta: 1.919862 Ball Pos X: -0.1727451 Ball Pos Y: -0.2 Ball Pos Z: 0.4746132 Hand Pos X: 0.1157492 Hand Pos Y: -0.1186803 Hand Pos Z: 0.4990095 Head Pos X: -0.03376913 Head Pos Y: -0.003454745 Head Pos Z: -0.1350332 Head Rot X: 0.07057691 Head Rot Y: -0.03397674 Hand Rot Z: -0.02628612 Invisible Ball Error: 32.624 randomnum: 5
 End:  120454.785  Start:  120452.823 Theta: 1.186824 Ball Pos X: 0.1892036 Ball Pos Y: -0.2 Ball Pos Z: 0.4682954 Hand Pos X: 0.1805109 Hand Pos Y: -0.2103075 Hand Pos Z: 0.4818732 Head Pos X: -0.01584959 Head Pos Y: -0.01461726 Head Pos Z: -0.1207491 Head Rot X: 0.1172977 Head Rot Y: 0.05677528 Hand Rot Z: -0.02214532 Invisible Ball Error: 1.496 randomnum: 83
 End:  120457.807  Start:  120456.415 Theta: 1.832596 Ball Pos X: -0.1307225 Ball Pos Y: -0.2 Ball Pos Z: 0.4878629 Hand Pos X: -0.1352622 Hand Pos Y: -0.2692562 Hand Pos Z: 0.4954882 Head Pos X: -0.01238406 Head Pos Y: -0.01679021 Head Pos Z: -0.1168739 Head Rot X: 0.1346621 Head Rot Y: -0.000148893 Hand Rot Z: -0.07665919 Invisible Ball Error: 6.067 randomnum: 68
 End:  120502.166  Start:  120459.506 Theta: 1.500983 Ball Pos X: 0.03523206 Ball Pos Y: -0.2 Ball Pos Z: 0.5038425 Hand Pos X: 0.03017614 Hand Pos Y: -0.2421921 Hand Pos Z: 0.5077388 Head Pos X: -0.02095735 Head Pos Y: -0.01953802 Head Pos Z: -0.1145827 Head Rot X: 0.1489214 Head Rot Y: -0.01046724 Hand Rot Z: -0.04086962 Invisible Ball Error: 3.898 randomnum: 52
 End:  120505.758  Start:  120505.744 Theta: 1.937315 Ball Pos X: -0.1810019 Ball Pos Y: -0.2 Ball Pos Z: 0.4715261 Hand Pos X: -0.1907305 Hand Pos Y: -0.1914573 Hand Pos Z: 0.4790947 Head Pos X: -0.04235482 Head Pos Y: -0.01679492 Head Pos Z: -0.1051185 Head Rot X: 0.1276853 Head Rot Y: -0.04263441 Hand Rot Z: -0.06667727 Visible Ball Error: 1.4 randomnum: 181
 End:  120509.434  Start:  120509.420 Theta: 1.658063 Ball Pos X: -0.04402001 Ball Pos Y: -0.2 Ball Pos Z: 0.5031509 Hand Pos X: -0.04802792 Hand Pos Y: -0.2030295 Hand Pos Z: 0.5056751 Head Pos X: -0.03482139 Head Pos Y: -0.01922676 Head Pos Z: -0.1060362 Head Rot X: 0.1360436 Head Rot Y: -0.03190601 Hand Rot Z: -0.04107868 Visible Ball Error: 0.437 randomnum: 107
 End:  120512.914  Start:  120512.901 Theta: 1.343904 Ball Pos X: 0.1136167 Ball Pos Y: -0.2 Ball Pos Z: 0.4921278 Hand Pos X: 0.1159547 Hand Pos Y: -0.1973765 Hand Pos Z: 0.4994819 Head Pos X: -0.02149743 Head Pos Y: -0.008560717 Head Pos Z: -0.1182145 Head Rot X: 0.07710002 Head Rot Y: 0.03703638 Hand Rot Z: -0.03336823 Visible Ball Error: 0.553 randomnum: 155
 End:  120516.424  Start:  120516.410 Theta: 2.059489 Ball Pos X: -0.2371173 Ball Pos Y: -0.2 Ball Pos Z: 0.4459528 Hand Pos X: -0.2452152 Hand Pos Y: -0.1963148 Hand Pos Z: 0.4451632 Head Pos X: -0.08500504 Head Pos Y: -0.008419454 Head Pos Z: -0.1170919 Head Rot X: 0.08031046 Head Rot Y: -0.09616503 Hand Rot Z: -0.02329489 Visible Ball Error: 0.926 randomnum: 194
 End:  120520.085  Start:  120520.072 Theta: 2.042035 Ball Pos X: -0.2292983 Ball Pos Y: -0.2 Ball Pos Z: 0.4500232 Hand Pos X: -0.2331571 Hand Pos Y: -0.1918859 Hand Pos Z: 0.4501846 Head Pos X: -0.06380504 Head Pos Y: 0.00038746 Head Pos Z: -0.1292763 Head Rot X: 0.06658596 Head Rot Y: -0.07868487 Hand Rot Z: -0.05568257 Visible Ball Error: 0.941 randomnum: 124
 End:  120523.915  Start:  120523.901 Theta: 2.059489 Ball Pos X: -0.2371173 Ball Pos Y: -0.2 Ball Pos Z: 0.4459528 Hand Pos X: -0.2296459 Hand Pos Y: -0.1681088 Hand Pos Z: 0.4506592 Head Pos X: -0.0641216 Head Pos Y: -0.0067994 Head Pos Z: -0.1131512 Head Rot X: 0.09001205 Head Rot Y: -0.08781679 Hand Rot Z: -0.05499301 Visible Ball Error: 3.352 randomnum: 139
 End:  120527.409  Start:  120527.396 Theta: 1.32645 Ball Pos X: 0.1221882 Ball Pos Y: -0.2 Ball Pos Z: 0.49007 Hand Pos X: 0.1387845 Hand Pos Y: -0.1798075 Hand Pos Z: 0.4914393 Head Pos X: -0.0249033 Head Pos Y: -0.01194352 Head Pos Z: -0.1207404 Head Rot X: 0.1037455 Head Rot Y: 0.006306165 Hand Rot Z: -0.02868923 Visible Ball Error: 2.759 randomnum: 153
 End:  120530.848  Start:  120530.835 Theta: 1.570796 Ball Pos X: -2.207743E-08 Ball Pos Y: -0.2 Ball Pos Z: 0.5050728 Hand Pos X: 0.003850471 Hand Pos Y: -0.17393 Hand Pos Z: 0.5111047 Head Pos X: -0.03384554 Head Pos Y: -0.0125553 Head Pos Z: -0.1146272 Head Rot X: 0.1059511 Head Rot Y: -0.00644868 Hand Rot Z: -0.05708369 Visible Ball Error: 2.839 randomnum: 185
 End:  120534.498  Start:  120534.482 Theta: 1.48353 Ball Pos X: 0.04401997 Ball Pos Y: -0.2 Ball Pos Z: 0.5031509 Hand Pos X: 0.03891415 Hand Pos Y: -0.1706303 Hand Pos Z: 0.5110475 Head Pos X: -0.02501148 Head Pos Y: -0.01270008 Head Pos Z: -0.1160461 Head Rot X: 0.1082133 Head Rot Y: 0.004685509 Hand Rot Z: -0.05553223 Visible Ball Error: 3.246 randomnum: 164
 End:  120538.005  Start:  120536.083 Theta: 1.099557 Ball Pos X: 0.2292983 Ball Pos Y: -0.2 Ball Pos Z: 0.4500232 Hand Pos X: 0.2314094 Hand Pos Y: -0.1991476 Hand Pos Z: 0.4609177 Head Pos X: -0.00961709 Head Pos Y: -0.01181513 Head Pos Z: -0.1224334 Head Rot X: 0.1110049 Head Rot Y: 0.0684185 Hand Rot Z: -0.03248934 Invisible Ball Error: 0.583 randomnum: 19
 End:  120541.472  Start:  120541.459 Theta: 1.850049 Ball Pos X: -0.1392169 Ball Pos Y: -0.2 Ball Pos Z: 0.4855072 Hand Pos X: -0.148819 Hand Pos Y: -0.1533358 Hand Pos Z: 0.4903728 Head Pos X: -0.04148328 Head Pos Y: -0.006868541 Head Pos Z: -0.1107194 Head Rot X: 0.09033474 Head Rot Y: -0.06234509 Hand Rot Z: -0.06595758 Visible Ball Error: 5.014 randomnum: 167
 End:  120545.260  Start:  120545.245 Theta: 1.58825 Ball Pos X: -0.008814769 Ball Pos Y: -0.2 Ball Pos Z: 0.5049959 Hand Pos X: -0.01172341 Hand Pos Y: -0.1850973 Hand Pos Z: 0.5083418 Head Pos X: -0.05354059 Head Pos Y: -0.01151899 Head Pos Z: -0.1200094 Head Rot X: 0.1112117 Head Rot Y: -0.04876039 Hand Rot Z: -0.001517585 Visible Ball Error: 1.628 randomnum: 104
 End:  120548.657  Start:  120546.917 Theta: 1.466077 Ball Pos X: 0.05279446 Ball Pos Y: -0.2 Ball Pos Z: 0.502306 Hand Pos X: 0.05356094 Hand Pos Y: -0.2180033 Hand Pos Z: 0.5078177 Head Pos X: -0.03002525 Head Pos Y: -0.009636343 Head Pos Z: -0.1238726 Head Rot X: 0.09887653 Head Rot Y: -0.03243935 Hand Rot Z: -0.02649272 Invisible Ball Error: 1.516 randomnum: 3
 End:  120552.207  Start:  120552.195 Theta: 1.570796 Ball Pos X: -2.207743E-08 Ball Pos Y: -0.2 Ball Pos Z: 0.5050728 Hand Pos X: 0.006227547 Hand Pos Y: -0.1577777 Hand Pos Z: 0.5127943 Head Pos X: -0.03353739 Head Pos Y: -0.01105601 Head Pos Z: -0.114836 Head Rot X: 0.1009139 Head Rot Y: -0.06900585 Hand Rot Z: -0.0320962 Visible Ball Error: 4.549 randomnum: 129
 End:  120555.702  Start:  120553.767 Theta: 1.832596 Ball Pos X: -0.1307225 Ball Pos Y: -0.2 Ball Pos Z: 0.4878629 Hand Pos X: -0.1138464 Hand Pos Y: -0.240172 Hand Pos Z: 0.4942511 Head Pos X: -0.02072507 Head Pos Y: -0.01235741 Head Pos Z: -0.1189466 Head Rot X: 0.1151247 Head Rot Y: -0.03335557 Hand Rot Z: -0.06611227 Invisible Ball Error: 4.174 randomnum: 32
 End:  120559.517  Start:  120559.503 Theta: 1.867502 Ball Pos X: -0.147669 Ball Pos Y: -0.2 Ball Pos Z: 0.4830035 Hand Pos X: -0.1427196 Hand Pos Y: -0.1594598 Hand Pos Z: 0.4886883 Head Pos X: -0.05537581 Head Pos Y: -0.0006068945 Head Pos Z: -0.1281185 Head Rot X: 0.05112107 Head Rot Y: -0.06536584 Hand Rot Z: -0.04103126 Visible Ball Error: 4.265 randomnum: 110
 End:  120604.990  Start:  120601.105 Theta: 1.919862 Ball Pos X: -0.1727451 Ball Pos Y: -0.2 Ball Pos Z: 0.4746132 Hand Pos X: 0.127018 Hand Pos Y: -0.2759381 Hand Pos Z: 0.4853651 Head Pos X: -0.03683698 Head Pos Y: -0.008366048 Head Pos Z: -0.1248412 Head Rot X: 0.08824204 Head Rot Y: -0.01553896 Hand Rot Z: -0.01118174 Invisible Ball Error: 32.061 randomnum: 64
 End:  120608.818  Start:  120608.804 Theta: 2.007129 Ball Pos X: -0.213453 Ball Pos Y: -0.2 Ball Pos Z: 0.4577514 Hand Pos X: -0.2282206 Hand Pos Y: -0.1797871 Hand Pos Z: 0.4502225 Head Pos X: -0.06815714 Head Pos Y: -0.01249599 Head Pos Z: -0.10604 Head Rot X: 0.1208016 Head Rot Y: -0.1042091 Hand Rot Z: -0.03105899 Visible Ball Error: 2.663 randomnum: 176
 End:  120612.313  Start:  120612.300 Theta: 1.500983 Ball Pos X: 0.03523206 Ball Pos Y: -0.2 Ball Pos Z: 0.5038425 Hand Pos X: 0.01728099 Hand Pos Y: -0.1958805 Hand Pos Z: 0.5099374 Head Pos X: -0.03609633 Head Pos Y: -0.02224436 Head Pos Z: -0.1010019 Head Rot X: 0.1424936 Head Rot Y: -0.007215736 Hand Rot Z: -0.03892192 Visible Ball Error: 2.01 randomnum: 147
 End:  120615.487  Start:  120613.608 Theta: 1.815143 Ball Pos X: -0.1221882 Ball Pos Y: -0.2 Ball Pos Z: 0.49007 Hand Pos X: -0.1168415 Hand Pos Y: -0.2395646 Hand Pos Z: 0.4900265 Head Pos X: -0.02425766 Head Pos Y: -0.01698563 Head Pos Z: -0.1112812 Head Rot X: 0.1311887 Head Rot Y: -0.02448994 Hand Rot Z: -0.07572722 Invisible Ball Error: 3.868 randomnum: 77
 End:  120619.039  Start:  120617.075 Theta: 1.48353 Ball Pos X: 0.04401997 Ball Pos Y: -0.2 Ball Pos Z: 0.5031509 Hand Pos X: 0.06056317 Hand Pos Y: -0.1990679 Hand Pos Z: 0.5117429 Head Pos X: -0.01683128 Head Pos Y: -0.005754501 Head Pos Z: -0.1226887 Head Rot X: 0.06629737 Head Rot Y: 0.01586115 Hand Rot Z: -0.04787402 Invisible Ball Error: 1.699 randomnum: 8
 End:  120622.617  Start:  120622.603 Theta: 1.169371 Ball Pos X: 0.1973476 Ball Pos Y: -0.2 Ball Pos Z: 0.464922 Hand Pos X: 0.2017923 Hand Pos Y: -0.1838136 Hand Pos Z: 0.4738476 Head Pos X: -0.01912695 Head Pos Y: -0.008979917 Head Pos Z: -0.1198682 Head Rot X: 0.08058606 Head Rot Y: 0.0639725 Hand Rot Z: -0.02624478 Visible Ball Error: 1.962 randomnum: 112
 End:  120625.847  Start:  120623.953 Theta: 1.117011 Ball Pos X: 0.2214094 Ball Pos Y: -0.2 Ball Pos Z: 0.4539565 Hand Pos X: 0.2094592 Hand Pos Y: -0.2445794 Hand Pos Z: 0.4753246 Head Pos X: -0.01925886 Head Pos Y: -0.009512156 Head Pos Z: -0.1207136 Head Rot X: 0.08317387 Head Rot Y: 0.05319045 Hand Rot Z: -0.02825901 Invisible Ball Error: 4.145 randomnum: 75
 End:  120629.328  Start:  120629.314 Theta: 1.64061 Ball Pos X: -0.0352321 Ball Pos Y: -0.2 Ball Pos Z: 0.5038425 Hand Pos X: -0.02202566 Hand Pos Y: -0.182929 Hand Pos Z: 0.5045543 Head Pos X: -0.04824781 Head Pos Y: -0.007787287 Head Pos Z: -0.1124501 Head Rot X: 0.0689963 Head Rot Y: -0.002851735 Hand Rot Z: -0.04509438 Visible Ball Error: 2.198 randomnum: 159
 End:  120633.519  Start:  120631.180 Theta: 1.308997 Ball Pos X: 0.1307225 Ball Pos Y: -0.2 Ball Pos Z: 0.4878629 Hand Pos X: 0.1164891 Hand Pos Y: -0.2377319 Hand Pos Z: 0.4920126 Head Pos X: -0.02701443 Head Pos Y: -0.01576462 Head Pos Z: -0.1144273 Head Rot X: 0.1016375 Head Rot Y: 0.03018143 Hand Rot Z: -0.01727985 Invisible Ball Error: 3.897 randomnum: 7
 End:  120637.140  Start:  120635.065 Theta: 2.042035 Ball Pos X: -0.2292983 Ball Pos Y: -0.2 Ball Pos Z: 0.4500232 Hand Pos X: -0.2254409 Hand Pos Y: -0.2331295 Hand Pos Z: 0.456631 Head Pos X: -0.04792285 Head Pos Y: -0.006176174 Head Pos Z: -0.1257203 Head Rot X: 0.07919578 Head Rot Y: -0.05903513 Hand Rot Z: -0.06149384 Invisible Ball Error: 3.068 randomnum: 78
 End:  120640.774  Start:  120638.713 Theta: 1.518436 Ball Pos X: 0.02643348 Ball Pos Y: -0.2 Ball Pos Z: 0.5043806 Hand Pos X: 0.01756096 Hand Pos Y: -0.179302 Hand Pos Z: 0.5067374 Head Pos X: -0.04359901 Head Pos Y: -0.01193541 Head Pos Z: -0.1200074 Head Rot X: 0.1002235 Head Rot Y: -0.03019752 Hand Rot Z: -0.0147319 Invisible Ball Error: 2.331 randomnum: 97
 End:  120644.464  Start:  120644.449 Theta: 1.117011 Ball Pos X: 0.2214094 Ball Pos Y: -0.2 Ball Pos Z: 0.4539565 Hand Pos X: 0.2317985 Hand Pos Y: -0.2103948 Hand Pos Z: 0.458873 Head Pos X: -0.02419317 Head Pos Y: -0.01411796 Head Pos Z: -0.1242929 Head Rot X: 0.1134375 Head Rot Y: 0.0293855 Hand Rot Z: -0.004953117 Visible Ball Error: 0.99 randomnum: 116
 End:  120648.334  Start:  120648.320 Theta: 1.064651 Ball Pos X: 0.2448642 Ball Pos Y: -0.2 Ball Pos Z: 0.4417467 Hand Pos X: 0.2472661 Hand Pos Y: -0.197277 Hand Pos Z: 0.4521147 Head Pos X: -0.01656973 Head Pos Y: -0.008484483 Head Pos Z: -0.1292638 Head Rot X: 0.08831249 Head Rot Y: 0.06746664 Hand Rot Z: -0.002144658 Visible Ball Error: 0.721 randomnum: 121
 End:  120652.052  Start:  120652.038 Theta: 1.989675 Ball Pos X: -0.2054317 Ball Pos Y: -0.2 Ball Pos Z: 0.461407 Hand Pos X: -0.2025265 Hand Pos Y: -0.1745488 Hand Pos Z: 0.4652607 Head Pos X: -0.09954596 Head Pos Y: -0.01833957 Head Pos Z: -0.1118429 Head Rot X: 0.1116708 Head Rot Y: -0.115694 Hand Rot Z: 0.03631366 Visible Ball Error: 2.658 randomnum: 165
 End:  120655.811  Start:  120655.798 Theta: 1.762783 Ball Pos X: -0.09637246 Ball Pos Y: -0.2 Ball Pos Z: 0.4957932 Hand Pos X: -0.08508487 Hand Pos Y: -0.1487909 Hand Pos Z: 0.4965026 Head Pos X: -0.04287553 Head Pos Y: -0.01927143 Head Pos Z: -0.09884906 Head Rot X: 0.1146989 Head Rot Y: -0.03231579 Hand Rot Z: -0.02923303 Visible Ball Error: 5.286 randomnum: 152
 End:  120659.599  Start:  120659.584 Theta: 1.186824 Ball Pos X: 0.1892036 Ball Pos Y: -0.2 Ball Pos Z: 0.4682954 Hand Pos X: 0.1915493 Hand Pos Y: -0.1729116 Hand Pos Z: 0.4851125 Head Pos X: -0.02043068 Head Pos Y: -0.01245463 Head Pos Z: -0.1215072 Head Rot X: 0.09965792 Head Rot Y: 0.03287092 Hand Rot Z: -0.01215331 Visible Ball Error: 3.289 randomnum: 190
 End:  120702.968  Start:  120700.991 Theta: 1.064651 Ball Pos X: 0.2448642 Ball Pos Y: -0.2 Ball Pos Z: 0.4417467 Hand Pos X: 0.2415653 Hand Pos Y: -0.1969714 Hand Pos Z: 0.4663933 Head Pos X: -0.007865846 Head Pos Y: -0.01250839 Head Pos Z: -0.1226149 Head Rot X: 0.1032037 Head Rot Y: 0.06546536 Hand Rot Z: -0.022574 Invisible Ball Error: 1.837 randomnum: 59
 End:  120706.700  Start:  120706.685 Theta: 1.937315 Ball Pos X: -0.1810019 Ball Pos Y: -0.2 Ball Pos Z: 0.4715261 Hand Pos X: -0.1807361 Hand Pos Y: -0.17747 Hand Pos Z: 0.4713967 Head Pos X: -0.06229681 Head Pos Y: -0.008117557 Head Pos Z: -0.1143556 Head Rot X: 0.0823613 Head Rot Y: -0.07364545 Hand Rot Z: -0.04619236 Visible Ball Error: 2.235 randomnum: 134
 End:  120710.250  Start:  120708.260 Theta: 1.22173 Ball Pos X: 0.1727451 Ball Pos Y: -0.2 Ball Pos Z: 0.4746132 Hand Pos X: 0.1566173 Hand Pos Y: -0.2406027 Hand Pos Z: 0.4807235 Head Pos X: -0.002111197 Head Pos Y: -0.007810622 Head Pos Z: -0.12664 Head Rot X: 0.08969056 Head Rot Y: 0.05149186 Hand Rot Z: -0.03605414 Invisible Ball Error: 4.243 randomnum: 22
 End:  120713.814  Start:  120713.801 Theta: 1.780236 Ball Pos X: -0.1050106 Ball Pos Y: -0.2 Ball Pos Z: 0.4940358 Hand Pos X: -0.0955473 Hand Pos Y: -0.1767806 Hand Pos Z: 0.4961847 Head Pos X: -0.05466443 Head Pos Y: -0.01682827 Head Pos Z: -0.1055121 Head Rot X: 0.1353276 Head Rot Y: -0.04873642 Hand Rot Z: -0.02107774 Visible Ball Error: 2.539 randomnum: 168
 End:  120717.504  Start:  120717.491 Theta: 1.204277 Ball Pos X: 0.1810019 Ball Pos Y: -0.2 Ball Pos Z: 0.4715261 Hand Pos X: 0.1744756 Hand Pos Y: -0.1694678 Hand Pos Z: 0.4733097 Head Pos X: -0.02040219 Head Pos Y: -0.003742814 Head Pos Z: -0.1361853 Head Rot X: 0.06388152 Head Rot Y: -0.004879236 Hand Rot Z: -0.03151347 Visible Ball Error: 3.117 randomnum: 133
 End:  120721.195  Start:  120721.180 Theta: 1.099557 Ball Pos X: 0.2292983 Ball Pos Y: -0.2 Ball Pos Z: 0.4500232 Hand Pos X: 0.2302985 Hand Pos Y: -0.205545 Hand Pos Z: 0.4543046 Head Pos X: -0.01090086 Head Pos Y: -0.0100078 Head Pos Z: -0.126507 Head Rot X: 0.09055737 Head Rot Y: 0.05721674 Hand Rot Z: -0.02314444 Visible Ball Error: 0.39 randomnum: 106
 End:  120724.717  Start:  120722.642 Theta: 1.239184 Ball Pos X: 0.1644356 Ball Pos Y: -0.2 Ball Pos Z: 0.4775557 Hand Pos X: 0.1369003 Hand Pos Y: -0.2401233 Hand Pos Z: 0.4855205 Head Pos X: -0.02027357 Head Pos Y: -0.009660065 Head Pos Z: -0.1258845 Head Rot X: 0.08646786 Head Rot Y: 0.02624662 Hand Rot Z: -0.02724359 Invisible Ball Error: 4.871 randomnum: 43
 End:  120728.253  Start:  120726.151 Theta: 1.972222 Ball Pos X: -0.1973477 Ball Pos Y: -0.2 Ball Pos Z: 0.464922 Hand Pos X: -0.161604 Hand Pos Y: -0.261918 Hand Pos Z: 0.4848921 Head Pos X: -0.04941493 Head Pos Y: -0.007173955 Head Pos Z: -0.1284691 Head Rot X: 0.08655218 Head Rot Y: -0.07017276 Hand Rot Z: -0.03839399 Invisible Ball Error: 6.919 randomnum: 30
 End:  120731.803  Start:  120729.897 Theta: 1.413717 Ball Pos X: 0.07901075 Ball Pos Y: -0.2 Ball Pos Z: 0.4988545 Hand Pos X: 0.06649548 Hand Pos Y: -0.2270528 Hand Pos Z: 0.5025785 Head Pos X: -0.02425277 Head Pos Y: -0.01592475 Head Pos Z: -0.1179823 Head Rot X: 0.1213409 Head Rot Y: 0.02532659 Hand Rot Z: -0.03227294 Invisible Ball Error: 2.861 randomnum: 20
 End:  120735.300  Start:  120733.336 Theta: 1.361357 Ball Pos X: 0.1050105 Ball Pos Y: -0.2 Ball Pos Z: 0.4940358 Hand Pos X: 0.09762296 Hand Pos Y: -0.2052038 Hand Pos Z: 0.5022032 Head Pos X: -0.0120908 Head Pos Y: -0.01603505 Head Pos Z: -0.1155119 Head Rot X: 0.1255997 Head Rot Y: 0.04925261 Hand Rot Z: -0.05908985 Invisible Ball Error: 0.962 randomnum: 45
 End:  120738.794  Start:  120738.780 Theta: 1.413717 Ball Pos X: 0.07901075 Ball Pos Y: -0.2 Ball Pos Z: 0.4988545 Hand Pos X: 0.06397349 Hand Pos Y: -0.2113651 Hand Pos Z: 0.5103277 Head Pos X: -0.01691675 Head Pos Y: -0.01523215 Head Pos Z: -0.1199243 Head Rot X: 0.1175452 Head Rot Y: 0.0418938 Hand Rot Z: -0.0472706 Visible Ball Error: 1.872 randomnum: 163
 End:  120742.302  Start:  120742.289 Theta: 1.518436 Ball Pos X: 0.02643348 Ball Pos Y: -0.2 Ball Pos Z: 0.5043806 Hand Pos X: 0.01870426 Hand Pos Y: -0.2104076 Hand Pos Z: 0.5108048 Head Pos X: -0.02509952 Head Pos Y: -0.004993379 Head Pos Z: -0.1288074 Head Rot X: 0.07568449 Head Rot Y: 0.02830149 Hand Rot Z: -0.04540221 Visible Ball Error: 1.138 randomnum: 115
 End:  120745.867  Start:  120745.853 Theta: 1.902409 Ball Pos X: -0.1644357 Ball Pos Y: -0.2 Ball Pos Z: 0.4775557 Hand Pos X: -0.1607912 Hand Pos Y: -0.2081737 Hand Pos Z: 0.4808189 Head Pos X: -0.04309809 Head Pos Y: -0.006667197 Head Pos Z: -0.1191365 Head Rot X: 0.08266291 Head Rot Y: -0.04363395 Hand Rot Z: -0.05842611 Visible Ball Error: 0.862 randomnum: 183
 End:  120749.445  Start:  120747.454 Theta: 1.37881 Ball Pos X: 0.09637241 Ball Pos Y: -0.2 Ball Pos Z: 0.4957932 Hand Pos X: 0.08149192 Hand Pos Y: -0.2216818 Hand Pos Z: 0.5107866 Head Pos X: -0.02431631 Head Pos Y: -0.01234818 Head Pos Z: -0.1216924 Head Rot X: 0.1047917 Head Rot Y: -0.007653921 Hand Rot Z: -0.02295747 Invisible Ball Error: 2.398 randomnum: 71
 End:  120753.066  Start:  120750.964 Theta: 1.780236 Ball Pos X: -0.1050106 Ball Pos Y: -0.2 Ball Pos Z: 0.4940358 Hand Pos X: -0.09214792 Hand Pos Y: -0.2516111 Hand Pos Z: 0.497714 Head Pos X: -0.03466052 Head Pos Y: -0.002999634 Head Pos Z: -0.1292242 Head Rot X: 0.06150277 Head Rot Y: -0.03027325 Hand Rot Z: -0.05143041 Invisible Ball Error: 5.022 randomnum: 96
 End:  120756.993  Start:  120754.695 Theta: 1.605703 Ball Pos X: -0.01762683 Ball Pos Y: -0.2 Ball Pos Z: 0.5047652 Hand Pos X: -0.06442879 Hand Pos Y: -0.2414842 Hand Pos Z: 0.5120718 Head Pos X: -0.07297647 Head Pos Y: 0.001544595 Head Pos Z: -0.1401523 Head Rot X: 0.02688439 Head Rot Y: -0.06854021 Hand Rot Z: 0.02204357 Invisible Ball Error: 5.881 randomnum: 4
 End:  120800.432  Start:  120800.417 Theta: 1.151917 Ball Pos X: 0.2054316 Ball Pos Y: -0.2 Ball Pos Z: 0.461407 Hand Pos X: 0.2080807 Hand Pos Y: -0.2074245 Hand Pos Z: 0.4682803 Head Pos X: -0.009686947 Head Pos Y: -0.007619113 Head Pos Z: -0.1290252 Head Rot X: 0.07710675 Head Rot Y: 0.1211068 Hand Rot Z: -0.02854526 Visible Ball Error: 0.437 randomnum: 138
 End:  120803.619  Start:  120803.605 Theta: 1.605703 Ball Pos X: -0.01762683 Ball Pos Y: -0.2 Ball Pos Z: 0.5047652 Hand Pos X: -0.03510626 Hand Pos Y: -0.2107574 Hand Pos Z: 0.5158029 Head Pos X: -0.03410804 Head Pos Y: -0.009332091 Head Pos Z: -0.1210213 Head Rot X: 0.08086896 Head Rot Y: 0.02608067 Hand Rot Z: -0.04305552 Visible Ball Error: 1.849 randomnum: 170
 End:  120807.142  Start:  120805.151 Theta: 1.692969 Ball Pos X: -0.06155293 Ball Pos Y: -0.2 Ball Pos Z: 0.5013081 Hand Pos X: -0.09816439 Hand Pos Y: -0.2677813 Hand Pos Z: 0.4962316 Head Pos X: -0.03640294 Head Pos Y: -0.01038074 Head Pos Z: -0.121304 Head Rot X: 0.0911373 Head Rot Y: -0.004575091 Hand Rot Z: -0.05774347 Invisible Ball Error: 7.352 randomnum: 23
 End:  120810.874  Start:  120810.861 Theta: 1.239184 Ball Pos X: 0.1644356 Ball Pos Y: -0.2 Ball Pos Z: 0.4775557 Hand Pos X: 0.1831512 Hand Pos Y: -0.1706851 Hand Pos Z: 0.4763504 Head Pos X: -0.03027064 Head Pos Y: -0.01308489 Head Pos Z: -0.1223053 Head Rot X: 0.1053521 Head Rot Y: 0.006430924 Hand Rot Z: -0.0227753 Visible Ball Error: 3.649 randomnum: 136
 End:  120814.285  Start:  120812.267 Theta: 1.64061 Ball Pos X: -0.0352321 Ball Pos Y: -0.2 Ball Pos Z: 0.5038425 Hand Pos X: -0.01938845 Hand Pos Y: -0.2497969 Hand Pos Z: 0.5100146 Head Pos X: -0.03678024 Head Pos Y: -0.01192915 Head Pos Z: -0.1204567 Head Rot X: 0.09876882 Head Rot Y: -0.00973127 Hand Rot Z: -0.03090307 Invisible Ball Error: 4.776 randomnum: 55
 End:  120817.975  Start:  120815.956 Theta: 1.605703 Ball Pos X: -0.01762683 Ball Pos Y: -0.2 Ball Pos Z: 0.5047652 Hand Pos X: -0.04981714 Hand Pos Y: -0.2631399 Hand Pos Z: 0.5068793 Head Pos X: -0.04045892 Head Pos Y: -0.01039344 Head Pos Z: -0.1249907 Head Rot X: 0.09049643 Head Rot Y: 0.003141325 Hand Rot Z: -0.03269745 Invisible Ball Error: 6.597 randomnum: 65
 End:  120821.595  Start:  120819.687 Theta: 1.413717 Ball Pos X: 0.07901075 Ball Pos Y: -0.2 Ball Pos Z: 0.4988545 Hand Pos X: 0.06803084 Hand Pos Y: -0.2363093 Hand Pos Z: 0.5074147 Head Pos X: -0.02918577 Head Pos Y: -0.0152511 Head Pos Z: -0.1196213 Head Rot X: 0.1105604 Head Rot Y: 0.002886127 Hand Rot Z: -0.02493805 Invisible Ball Error: 3.413 randomnum: 54
 End:  120825.118  Start:  120823.071 Theta: 1.919862 Ball Pos X: -0.1727451 Ball Pos Y: -0.2 Ball Pos Z: 0.4746132 Hand Pos X: -0.1972191 Hand Pos Y: -0.2434338 Hand Pos Z: 0.4734516 Head Pos X: -0.03759122 Head Pos Y: 0.005130887 Head Pos Z: -0.1418227 Head Rot X: 0.05105232 Head Rot Y: -0.07770636 Hand Rot Z: -0.08222101 Invisible Ball Error: 4.483 randomnum: 89
 End:  120828.630  Start:  120828.613 Theta: 1.64061 Ball Pos X: -0.0352321 Ball Pos Y: -0.2 Ball Pos Z: 0.5038425 Hand Pos X: -0.04259318 Hand Pos Y: -0.2188567 Hand Pos Z: 0.5044222 Head Pos X: -0.02880585 Head Pos Y: -0.01324704 Head Pos Z: -0.1199355 Head Rot X: 0.107126 Head Rot Y: -0.03598152 Hand Rot Z: -0.04020588 Visible Ball Error: 1.935 randomnum: 177
 End:  120832.470  Start:  120832.456 Theta: 2.007129 Ball Pos X: -0.213453 Ball Pos Y: -0.2 Ball Pos Z: 0.4577514 Hand Pos X: -0.1942438 Hand Pos Y: -0.2174026 Hand Pos Z: 0.4667552 Head Pos X: -0.06443775 Head Pos Y: -0.007789731 Head Pos Z: -0.1207415 Head Rot X: 0.08497015 Head Rot Y: -0.07655754 Hand Rot Z: -0.04749805 Visible Ball Error: 2.778 randomnum: 148
 End:  120835.909  Start:  120834.002 Theta: 1.553343 Ball Pos X: 0.008814725 Ball Pos Y: -0.2 Ball Pos Z: 0.5049959 Hand Pos X: -0.002375185 Hand Pos Y: -0.2385807 Hand Pos Z: 0.5131634 Head Pos X: -0.03213608 Head Pos Y: -0.007794052 Head Pos Z: -0.1279221 Head Rot X: 0.07520136 Head Rot Y: -0.02986395 Hand Rot Z: -0.03868342 Invisible Ball Error: 3.529 randomnum: 56
 End:  120839.530  Start:  120839.515 Theta: 1.291544 Ball Pos X: 0.1392169 Ball Pos Y: -0.2 Ball Pos Z: 0.4855072 Hand Pos X: 0.150568 Hand Pos Y: -0.1916124 Hand Pos Z: 0.4861003 Head Pos X: -0.02430463 Head Pos Y: -0.01338303 Head Pos Z: -0.1217499 Head Rot X: 0.1005543 Head Rot Y: -0.01225551 Hand Rot Z: -0.02823954 Visible Ball Error: 1.488 randomnum: 156
 End:  120842.954  Start:  120841.102 Theta: 1.832596 Ball Pos X: -0.1307225 Ball Pos Y: -0.2 Ball Pos Z: 0.4878629 Hand Pos X: -0.1446236 Hand Pos Y: -0.2554736 Hand Pos Z: 0.4862595 Head Pos X: -0.04083645 Head Pos Y: -0.01223481 Head Pos Z: -0.1201788 Head Rot X: 0.110752 Head Rot Y: -0.05841115 Hand Rot Z: -0.04256735 Invisible Ball Error: 5.321 randomnum: 49
 End:  120846.491  Start:  120844.583 Theta: 1.518436 Ball Pos X: 0.02643348 Ball Pos Y: -0.2 Ball Pos Z: 0.5043806 Hand Pos X: 0.0283135 Hand Pos Y: -0.2390658 Hand Pos Z: 0.5076813 Head Pos X: -0.01998436 Head Pos Y: -0.009022146 Head Pos Z: -0.1261209 Head Rot X: 0.09110314 Head Rot Y: 0.001278614 Hand Rot Z: -0.05291846 Invisible Ball Error: 3.583 randomnum: 100
 End:  120850.152  Start:  120850.139 Theta: 1.53589 Ball Pos X: 0.01762679 Ball Pos Y: -0.2 Ball Pos Z: 0.5047652 Hand Pos X: 0.03241884 Hand Pos Y: -0.2255464 Hand Pos Z: 0.5084496 Head Pos X: -0.03105736 Head Pos Y: -0.01186725 Head Pos Z: -0.1262057 Head Rot X: 0.1019583 Head Rot Y: 0.002706508 Hand Rot Z: -0.03692861 Visible Ball Error: 2.737 randomnum: 144
 End:  120853.579  Start:  120853.565 Theta: 1.186824 Ball Pos X: 0.1892036 Ball Pos Y: -0.2 Ball Pos Z: 0.4682954 Hand Pos X: 0.2225132 Hand Pos Y: -0.2075427 Hand Pos Z: 0.4594051 Head Pos X: -0.001852512 Head Pos Y: -0.004576445 Head Pos Z: -0.1429837 Head Rot X: 0.06948394 Head Rot Y: 0.06127091 Hand Rot Z: -0.02726589 Visible Ball Error: 3.605 randomnum: 146
 End:  120858.117  Start:  120858.103 Theta: 1.099557 Ball Pos X: 0.2292983 Ball Pos Y: -0.2 Ball Pos Z: 0.4500232 Hand Pos X: 0.272857 Hand Pos Y: -0.2123214 Hand Pos Z: 0.4318604 Head Pos X: -0.009822369 Head Pos Y: -0.02024615 Head Pos Z: -0.1363466 Head Rot X: 0.1622582 Head Rot Y: 0.08713216 Hand Rot Z: -0.04528207 Visible Ball Error: 4.992 randomnum: 137
 End:  120900.359  Start:  120859.511 Theta: 1.797689 Ball Pos X: -0.1136167 Ball Pos Y: -0.2 Ball Pos Z: 0.4921278 Hand Pos X: -0.09003484 Hand Pos Y: -0.2530101 Hand Pos Z: 0.4948219 Head Pos X: -0.03581905 Head Pos Y: -0.01501545 Head Pos Z: -0.1242766 Head Rot X: 0.1257626 Head Rot Y: -0.01639927 Hand Rot Z: -0.0920497 Invisible Ball Error: 5.66 randomnum: 21
 End:  120903.352  Start:  120903.339 Theta: 1.727876 Ball Pos X: -0.07901079 Ball Pos Y: -0.2 Ball Pos Z: 0.4988545 Hand Pos X: -0.07441105 Hand Pos Y: -0.2512006 Hand Pos Z: 0.5006708 Head Pos X: -0.04140294 Head Pos Y: -0.01378554 Head Pos Z: -0.1214333 Head Rot X: 0.1115063 Head Rot Y: -0.01505247 Hand Rot Z: -0.06137662 Visible Ball Error: 4.817 randomnum: 122
 End:  120906.708  Start:  120906.695 Theta: 1.727876 Ball Pos X: -0.07901079 Ball Pos Y: -0.2 Ball Pos Z: 0.4988545 Hand Pos X: -0.04865684 Hand Pos Y: -0.2221618 Hand Pos Z: 0.5061969 Head Pos X: -0.0366075 Head Pos Y: -0.009199351 Head Pos Z: -0.1278207 Head Rot X: 0.07174346 Head Rot Y: 0.04741884 Hand Rot Z: -0.1408356 Visible Ball Error: 3.805 randomnum: 125
 End:  120910.217  Start:  120910.203 Theta: 1.605703 Ball Pos X: -0.01762683 Ball Pos Y: -0.2 Ball Pos Z: 0.5047652 Hand Pos X: -0.0003233999 Hand Pos Y: -0.2435855 Hand Pos Z: 0.5052858 Head Pos X: 0.0105502 Head Pos Y: -0.003344059 Head Pos Z: -0.1377292 Head Rot X: 0.02440139 Head Rot Y: 0.2227731 Hand Rot Z: -0.07769804 Visible Ball Error: 4.509 randomnum: 193
