# Supplementary material for: Rapid assessment of hand reaching using virtual reality and application in cerebellar stroke
Source: PLoS One. 2022 Sep 29;17(9):e0275220. doi: 10.1371/journal.pone.0275220 (PMC9522266; doi:10.1371/journal.pone.0275220)
Supplement: S2 File — (ZIP) [file pone.0275220.s005.zip › MemoryBallDelay/ProVRb_010_dataMemBallDelay2021-06-10-14-50-31.txt]

Memory Ball Delay- List of Errors by Trial; Handedness1

 End:  145126.878  Start:  145124.608 Theta: 1.658063 Ball Pos X: -0.04352081 Ball Pos Y: -0.2 Ball Pos Z: 0.497445 Hand Pos X: -0.07790606 Hand Pos Y: -0.1933816 Hand Pos Z: 0.4992567 Head Pos X: -0.01939929 Head Pos Y: -0.02210245 Head Pos Z: -0.04850984 Head Rot X: 0.1943159 Head Rot Y: -0.01811592 Hand Rot Z: -0.04237464 Invisible Ball Error: 3.71 randomnum: 1
 End:  145130.636  Start:  145130.623 Theta: 1.727876 Ball Pos X: -0.07811478 Ball Pos Y: -0.2 Ball Pos Z: 0.4931974 Hand Pos X: -0.0922323 Hand Pos Y: -0.1989448 Hand Pos Z: 0.4911582 Head Pos X: -0.01386082 Head Pos Y: -0.02447632 Head Pos Z: -0.03615886 Head Rot X: 0.2011958 Head Rot Y: -0.001588112 Hand Rot Z: -0.06438985 Visible Ball Error: 1.524 randomnum: 104
 End:  145134.466  Start:  145132.168 Theta: 1.413717 Ball Pos X: 0.07811474 Ball Pos Y: -0.2 Ball Pos Z: 0.4931974 Hand Pos X: 0.07105381 Hand Pos Y: -0.1884059 Hand Pos Z: 0.4962342 Head Pos X: -0.005581796 Head Pos Y: -0.02145779 Head Pos Z: -0.05582476 Head Rot X: 0.1835019 Head Rot Y: 0.04240314 Hand Rot Z: -0.07050169 Invisible Ball Error: 1.463 randomnum: 25
 End:  145138.212  Start:  145135.984 Theta: 1.256637 Ball Pos X: 0.1543061 Ball Pos Y: -0.2 Ball Pos Z: 0.4749054 Hand Pos X: 0.1441463 Hand Pos Y: -0.185362 Hand Pos Z: 0.4847053 Head Pos X: 0.009157538 Head Pos Y: -0.01975191 Head Pos Z: -0.06526732 Head Rot X: 0.1710748 Head Rot Y: 0.07181689 Hand Rot Z: -0.07388063 Invisible Ball Error: 2.163 randomnum: 71
 End:  145141.915  Start:  145139.757 Theta: 1.37881 Ball Pos X: 0.09527951 Ball Pos Y: -0.2 Ball Pos Z: 0.4901707 Hand Pos X: 0.09209839 Hand Pos Y: -0.2057377 Hand Pos Z: 0.4941244 Head Pos X: -0.001685858 Head Pos Y: -0.01966953 Head Pos Z: -0.05588794 Head Rot X: 0.1769041 Head Rot Y: 0.01873655 Hand Rot Z: -0.0522028 Invisible Ball Error: 0.596 randomnum: 100
 End:  145145.521  Start:  145145.507 Theta: 1.53589 Ball Pos X: 0.01742689 Ball Pos Y: -0.2 Ball Pos Z: 0.4990409 Hand Pos X: 0.01967993 Hand Pos Y: -0.1874869 Hand Pos Z: 0.499194 Head Pos X: -0.009040117 Head Pos Y: -0.01886812 Head Pos Z: -0.04561919 Head Rot X: 0.174504 Head Rot Y: -0.01406943 Hand Rot Z: -0.06190582 Visible Ball Error: 1.28 randomnum: 168
 End:  145149.322  Start:  145149.308 Theta: 1.37881 Ball Pos X: 0.09527951 Ball Pos Y: -0.2 Ball Pos Z: 0.4901707 Hand Pos X: 0.09225093 Hand Pos Y: -0.1993309 Hand Pos Z: 0.4981059 Head Pos X: -0.01257092 Head Pos Y: -0.02128831 Head Pos Z: -0.04592854 Head Rot X: 0.1809911 Head Rot Y: 0.007228879 Hand Rot Z: -0.05110828 Visible Ball Error: 0.587 randomnum: 132
 End:  145152.817  Start:  145150.729 Theta: 1.134464 Ball Pos X: 0.2110324 Ball Pos Y: -0.2 Ball Pos Z: 0.4525604 Hand Pos X: 0.2260929 Hand Pos Y: -0.202277 Hand Pos Z: 0.452317 Head Pos X: 0.001868069 Head Pos Y: -0.02357355 Head Pos Z: -0.06533051 Head Rot X: 0.1858052 Head Rot Y: 0.05830214 Hand Rot Z: -0.06053064 Invisible Ball Error: 1.447 randomnum: 46
 End:  145156.521  Start:  145156.507 Theta: 1.047198 Ball Pos X: 0.2496725 Ball Pos Y: -0.2 Ball Pos Z: 0.4324456 Hand Pos X: 0.2700489 Hand Pos Y: -0.1807465 Hand Pos Z: 0.4213454 Head Pos X: 0.01287603 Head Pos Y: -0.02384341 Head Pos Z: -0.058604 Head Rot X: 0.1840945 Head Rot Y: 0.08629278 Hand Rot Z: -0.07505468 Visible Ball Error: 3.169 randomnum: 121
 End:  145200.086  Start:  145200.071 Theta: 2.024582 Ball Pos X: -0.2188985 Ball Pos Y: -0.2 Ball Pos Z: 0.4488084 Hand Pos X: -0.2126246 Hand Pos Y: -0.1919595 Hand Pos Z: 0.4553184 Head Pos X: -0.01168025 Head Pos Y: -0.02317613 Head Pos Z: -0.04481041 Head Rot X: 0.1927989 Head Rot Y: -0.0346096 Hand Rot Z: -0.03692234 Visible Ball Error: 1.289 randomnum: 200
 End:  145203.622  Start:  145201.715 Theta: 1.884956 Ball Pos X: -0.1543061 Ball Pos Y: -0.2 Ball Pos Z: 0.4749054 Hand Pos X: -0.2101818 Hand Pos Y: -0.2188355 Hand Pos Z: 0.4631744 Head Pos X: -0.008862615 Head Pos Y: -0.01801968 Head Pos Z: -0.0532378 Head Rot X: 0.1697411 Head Rot Y: -0.01894559 Hand Rot Z: -0.06421287 Invisible Ball Error: 6.093 randomnum: 30
 End:  145207.270  Start:  145205.210 Theta: 1.448623 Ball Pos X: 0.06085485 Ball Pos Y: -0.2 Ball Pos Z: 0.4956231 Hand Pos X: 0.02854005 Hand Pos Y: -0.2073421 Hand Pos Z: 0.5042757 Head Pos X: -0.004204035 Head Pos Y: -0.01775965 Head Pos Z: -0.05629683 Head Rot X: 0.1642992 Head Rot Y: 0.02691541 Hand Rot Z: -0.06894786 Invisible Ball Error: 3.519 randomnum: 16
 End:  145210.973  Start:  145208.858 Theta: 1.22173 Ball Pos X: 0.1707861 Ball Pos Y: -0.2 Ball Pos Z: 0.4692309 Hand Pos X: 0.1808244 Hand Pos Y: -0.202728 Hand Pos Z: 0.4722645 Head Pos X: 0.002738833 Head Pos Y: -0.01918602 Head Pos Z: -0.06380033 Head Rot X: 0.1694924 Head Rot Y: 0.05026055 Hand Rot Z: -0.06531989 Invisible Ball Error: 0.883 randomnum: 39
 End:  145214.357  Start:  145214.344 Theta: 1.308997 Ball Pos X: 0.12924 Ball Pos Y: -0.2 Ball Pos Z: 0.4823304 Hand Pos X: 0.1272479 Hand Pos Y: -0.1888704 Hand Pos Z: 0.4893981 Head Pos X: -0.004914403 Head Pos Y: -0.01940703 Head Pos Z: -0.04755139 Head Rot X: 0.1733061 Head Rot Y: 0.02542583 Hand Rot Z: -0.0512644 Visible Ball Error: 1.404 randomnum: 140
 End:  145217.837  Start:  145217.824 Theta: 1.850049 Ball Pos X: -0.1376382 Ball Pos Y: -0.2 Ball Pos Z: 0.4800013 Hand Pos X: -0.1414904 Hand Pos Y: -0.1970746 Hand Pos Z: 0.4795895 Head Pos X: -0.02135026 Head Pos Y: -0.01752111 Head Pos Z: -0.04341024 Head Rot X: 0.1711988 Head Rot Y: -0.06433475 Hand Rot Z: -0.05146051 Visible Ball Error: 0.515 randomnum: 117
 End:  145221.793  Start:  145221.778 Theta: 1.064651 Ball Pos X: 0.2420873 Ball Pos Y: -0.2 Ball Pos Z: 0.4367371 Hand Pos X: 0.2501817 Hand Pos Y: -0.1802666 Hand Pos Z: 0.4416841 Head Pos X: -0.0006517172 Head Pos Y: -0.02215329 Head Pos Z: -0.06061018 Head Rot X: 0.1894584 Head Rot Y: 0.05206339 Hand Rot Z: -0.0514522 Visible Ball Error: 2.329 randomnum: 162
 End:  145225.330  Start:  145225.316 Theta: 1.692969 Ball Pos X: -0.06085489 Ball Pos Y: -0.2 Ball Pos Z: 0.4956231 Hand Pos X: -0.06474724 Hand Pos Y: -0.1950689 Hand Pos Z: 0.4987934 Head Pos X: -0.01849997 Head Pos Y: -0.02023852 Head Pos Z: -0.04258293 Head Rot X: 0.1863868 Head Rot Y: -0.08471198 Hand Rot Z: -0.04860208 Visible Ball Error: 0.729 randomnum: 157
 End:  145228.921  Start:  145228.908 Theta: 1.500983 Ball Pos X: 0.03483251 Ball Pos Y: -0.2 Ball Pos Z: 0.4981288 Hand Pos X: 0.04161264 Hand Pos Y: -0.1952046 Hand Pos Z: 0.4987937 Head Pos X: -0.01497316 Head Pos Y: -0.02689886 Head Pos Z: -0.04345572 Head Rot X: 0.208808 Head Rot Y: 0.0004143433 Hand Rot Z: -0.03288444 Visible Ball Error: 0.886 randomnum: 108
 End:  145232.569  Start:  145230.369 Theta: 1.623156 Ball Pos X: -0.02613376 Ball Pos Y: -0.2 Ball Pos Z: 0.4986608 Hand Pos X: -0.0250487 Hand Pos Y: -0.206882 Hand Pos Z: 0.5013981 Head Pos X: -0.0212276 Head Pos Y: -0.02391022 Head Pos Z: -0.03921014 Head Rot X: 0.1957408 Head Rot Y: -0.0349445 Hand Rot Z: -0.0345543 Invisible Ball Error: 0.583 randomnum: 47
 End:  145236.343  Start:  145234.101 Theta: 1.186824 Ball Pos X: 0.1870579 Ball Pos Y: -0.2 Ball Pos Z: 0.4629847 Hand Pos X: 0.1851894 Hand Pos Y: -0.2269129 Hand Pos Z: 0.4633122 Head Pos X: -0.007942915 Head Pos Y: -0.02538702 Head Pos Z: -0.03371108 Head Rot X: 0.1993827 Head Rot Y: 0.04175327 Hand Rot Z: -0.05272307 Invisible Ball Error: 2.635 randomnum: 11
 End:  145239.503  Start:  145237.526 Theta: 1.902409 Ball Pos X: -0.1625709 Ball Pos Y: -0.2 Ball Pos Z: 0.4721401 Hand Pos X: -0.1459201 Hand Pos Y: -0.210065 Hand Pos Z: 0.4817676 Head Pos X: 0.00181514 Head Pos Y: -0.02235484 Head Pos Z: -0.03590751 Head Rot X: 0.1894262 Head Rot Y: 0.01591301 Hand Rot Z: -0.07526235 Invisible Ball Error: 2.153 randomnum: 86
 End:  145243.054  Start:  145243.040 Theta: 1.22173 Ball Pos X: 0.1707861 Ball Pos Y: -0.2 Ball Pos Z: 0.4692309 Hand Pos X: 0.1778751 Hand Pos Y: -0.1980517 Hand Pos Z: 0.4684729 Head Pos X: 0.001277387 Head Pos Y: -0.02206999 Head Pos Z: -0.03699815 Head Rot X: 0.1831187 Head Rot Y: 0.05203278 Hand Rot Z: -0.05215996 Visible Ball Error: 0.781 randomnum: 152
 End:  145246.437  Start:  145244.432 Theta: 1.396263 Ball Pos X: 0.08671033 Ball Pos Y: -0.2 Ball Pos Z: 0.491759 Hand Pos X: 0.05714373 Hand Pos Y: -0.2016564 Hand Pos Z: 0.49717 Head Pos X: -0.004921198 Head Pos Y: -0.02018157 Head Pos Z: -0.04449093 Head Rot X: 0.1757013 Head Rot Y: 0.02225297 Hand Rot Z: -0.05259731 Invisible Ball Error: 3.197 randomnum: 98
 End:  145249.779  Start:  145249.765 Theta: 2.076942 Ball Pos X: -0.2420874 Ball Pos Y: -0.2 Ball Pos Z: 0.436737 Hand Pos X: -0.237077 Hand Pos Y: -0.1883007 Hand Pos Z: 0.4425858 Head Pos X: -0.02405691 Head Pos Y: -0.01689166 Head Pos Z: -0.04343843 Head Rot X: 0.1636368 Head Rot Y: -0.06119378 Hand Rot Z: -0.04982673 Visible Ball Error: 1.483 randomnum: 188
 End:  145253.149  Start:  145251.284 Theta: 1.22173 Ball Pos X: 0.1707861 Ball Pos Y: -0.2 Ball Pos Z: 0.4692309 Hand Pos X: 0.1748364 Hand Pos Y: -0.1993114 Hand Pos Z: 0.4740949 Head Pos X: -0.0007127523 Head Pos Y: -0.01891875 Head Pos Z: -0.054057 Head Rot X: 0.1665691 Head Rot Y: 0.05697316 Hand Rot Z: -0.05792082 Invisible Ball Error: 0.377 randomnum: 99
 End:  145256.616  Start:  145256.601 Theta: 1.308997 Ball Pos X: 0.12924 Ball Pos Y: -0.2 Ball Pos Z: 0.4823304 Hand Pos X: 0.1219458 Hand Pos Y: -0.2096116 Hand Pos Z: 0.493485 Head Pos X: -0.004351377 Head Pos Y: -0.019777 Head Pos Z: -0.04311574 Head Rot X: 0.1720329 Head Rot Y: 0.03515933 Hand Rot Z: -0.06562226 Visible Ball Error: 1.189 randomnum: 165
 End:  145300.153  Start:  145258.023 Theta: 1.937315 Ball Pos X: -0.1789493 Ball Pos Y: -0.2 Ball Pos Z: 0.4661789 Hand Pos X: -0.209058 Hand Pos Y: -0.218674 Hand Pos Z: 0.4546892 Head Pos X: -0.01792145 Head Pos Y: -0.02123454 Head Pos Z: -0.03716499 Head Rot X: 0.1865438 Head Rot Y: -0.04547396 Hand Rot Z: -0.03524309 Invisible Ball Error: 3.841 randomnum: 54
 End:  145303.939  Start:  145303.925 Theta: 1.745329 Ball Pos X: -0.08671038 Ball Pos Y: -0.2 Ball Pos Z: 0.4917589 Hand Pos X: -0.09600517 Hand Pos Y: -0.1866213 Hand Pos Z: 0.4917441 Head Pos X: -0.01717532 Head Pos Y: -0.02102983 Head Pos Z: -0.03467941 Head Rot X: 0.1857104 Head Rot Y: -0.05735582 Hand Rot Z: -0.02779991 Visible Ball Error: 1.705 randomnum: 107
 End:  145307.657  Start:  145305.611 Theta: 1.797689 Ball Pos X: -0.1123282 Ball Pos Y: -0.2 Ball Pos Z: 0.4865469 Hand Pos X: -0.1297091 Hand Pos Y: -0.2140903 Hand Pos Z: 0.4838754 Head Pos X: -0.02259874 Head Pos Y: -0.02635765 Head Pos Z: -0.02840686 Head Rot X: 0.2152084 Head Rot Y: -0.083741 Hand Rot Z: -0.02024961 Invisible Ball Error: 2.271 randomnum: 9
 End:  145311.278  Start:  145311.264 Theta: 1.448623 Ball Pos X: 0.06085485 Ball Pos Y: -0.2 Ball Pos Z: 0.4956231 Hand Pos X: 0.05529488 Hand Pos Y: -0.1912922 Hand Pos Z: 0.4976442 Head Pos X: -0.006279111 Head Pos Y: -0.03111455 Head Pos Z: -0.03719646 Head Rot X: 0.228384 Head Rot Y: 0.02881508 Hand Rot Z: -0.04661288 Visible Ball Error: 1.105 randomnum: 110
 End:  145314.884  Start:  145312.767 Theta: 1.570796 Ball Pos X: -2.182707E-08 Ball Pos Y: -0.2 Ball Pos Z: 0.4993451 Hand Pos X: -0.008475155 Hand Pos Y: -0.1960593 Hand Pos Z: 0.5039819 Head Pos X: -0.008582056 Head Pos Y: -0.02366614 Head Pos Z: -0.03519893 Head Rot X: 0.1973789 Head Rot Y: 0.001058046 Hand Rot Z: -0.06108791 Invisible Ball Error: 1.064 randomnum: 27
 End:  145318.393  Start:  145318.378 Theta: 1.954769 Ball Pos X: -0.187058 Ball Pos Y: -0.2 Ball Pos Z: 0.4629847 Hand Pos X: -0.1873354 Hand Pos Y: -0.2018608 Hand Pos Z: 0.4699235 Head Pos X: -0.01316786 Head Pos Y: -0.02177835 Head Pos Z: -0.04898846 Head Rot X: 0.1887086 Head Rot Y: 0.01204012 Hand Rot Z: -0.04873535 Visible Ball Error: 0.257 randomnum: 179
 End:  145322.110  Start:  145322.096 Theta: 1.37881 Ball Pos X: 0.09527951 Ball Pos Y: -0.2 Ball Pos Z: 0.4901707 Hand Pos X: 0.1035592 Hand Pos Y: -0.2034928 Hand Pos Z: 0.4962352 Head Pos X: -0.007434845 Head Pos Y: -0.01936361 Head Pos Z: -0.05411696 Head Rot X: 0.176107 Head Rot Y: 0.02677639 Hand Rot Z: -0.04380565 Visible Ball Error: 0.733 randomnum: 148
 End:  145325.786  Start:  145325.772 Theta: 1.780236 Ball Pos X: -0.1038197 Ball Pos Y: -0.2 Ball Pos Z: 0.4884332 Hand Pos X: -0.1155897 Hand Pos Y: -0.1894124 Hand Pos Z: 0.4891672 Head Pos X: -0.02046406 Head Pos Y: -0.02438268 Head Pos Z: -0.04750121 Head Rot X: 0.1985212 Head Rot Y: -0.01854126 Hand Rot Z: -0.04814425 Visible Ball Error: 1.687 randomnum: 125
 End:  145329.684  Start:  145329.670 Theta: 2.059489 Ball Pos X: -0.2344283 Ball Pos Y: -0.2 Ball Pos Z: 0.4408956 Hand Pos X: -0.2342916 Hand Pos Y: -0.1732142 Hand Pos Z: 0.4405843 Head Pos X: -0.01858824 Head Pos Y: -0.02305686 Head Pos Z: -0.05174398 Head Rot X: 0.190508 Head Rot Y: 0.002942007 Hand Rot Z: -0.05421087 Visible Ball Error: 2.685 randomnum: 138
 End:  145333.234  Start:  145333.221 Theta: 1.43117 Ball Pos X: 0.06949541 Ball Pos Y: -0.2 Ball Pos Z: 0.4944855 Hand Pos X: 0.0635291 Hand Pos Y: -0.2105459 Hand Pos Z: 0.4980827 Head Pos X: -0.009134173 Head Pos Y: -0.0248819 Head Pos Z: -0.04384506 Head Rot X: 0.1889812 Head Rot Y: 0.03601025 Hand Rot Z: -0.04682258 Visible Ball Error: 1.143 randomnum: 101
 End:  145336.646  Start:  145334.545 Theta: 1.658063 Ball Pos X: -0.04352081 Ball Pos Y: -0.2 Ball Pos Z: 0.497445 Hand Pos X: -0.05742783 Hand Pos Y: -0.2149437 Hand Pos Z: 0.4993231 Head Pos X: -0.01136708 Head Pos Y: -0.02430528 Head Pos Z: -0.04245234 Head Rot X: 0.1954873 Head Rot Y: -0.001898438 Hand Rot Z: -0.02962342 Invisible Ball Error: 1.96 randomnum: 51
 End:  145340.517  Start:  145340.503 Theta: 1.047198 Ball Pos X: 0.2496725 Ball Pos Y: -0.2 Ball Pos Z: 0.4324456 Hand Pos X: 0.2593422 Hand Pos Y: -0.2141219 Hand Pos Z: 0.4329898 Head Pos X: -0.001349628 Head Pos Y: -0.02176037 Head Pos Z: -0.0513078 Head Rot X: 0.1726776 Head Rot Y: 0.1026947 Hand Rot Z: -0.06211505 Visible Ball Error: 1.439 randomnum: 118
 End:  145344.026  Start:  145344.013 Theta: 1.64061 Ball Pos X: -0.03483256 Ball Pos Y: -0.2 Ball Pos Z: 0.4981288 Hand Pos X: -0.0505392 Hand Pos Y: -0.2009215 Hand Pos Z: 0.5007342 Head Pos X: -0.01870722 Head Pos Y: -0.02379018 Head Pos Z: -0.03751135 Head Rot X: 0.1889668 Head Rot Y: 0.001683987 Hand Rot Z: -0.05412245 Visible Ball Error: 1.638 randomnum: 105
 End:  145347.507  Start:  145347.493 Theta: 1.186824 Ball Pos X: 0.1870579 Ball Pos Y: -0.2 Ball Pos Z: 0.4629847 Hand Pos X: 0.2039757 Hand Pos Y: -0.2105017 Hand Pos Z: 0.4588877 Head Pos X: -0.0004252195 Head Pos Y: -0.02326545 Head Pos Z: -0.05896389 Head Rot X: 0.1735431 Head Rot Y: 0.08112506 Hand Rot Z: -0.06435622 Visible Ball Error: 2.035 randomnum: 192
 End:  145351.169  Start:  145351.155 Theta: 1.937315 Ball Pos X: -0.1789493 Ball Pos Y: -0.2 Ball Pos Z: 0.4661789 Hand Pos X: -0.1884029 Hand Pos Y: -0.1848089 Hand Pos Z: 0.4628697 Head Pos X: -0.02909678 Head Pos Y: -0.02526784 Head Pos Z: -0.0421952 Head Rot X: 0.1957061 Head Rot Y: -0.04506959 Hand Rot Z: -0.0393552 Visible Ball Error: 1.87 randomnum: 129
 End:  145354.733  Start:  145354.720 Theta: 1.53589 Ball Pos X: 0.01742689 Ball Pos Y: -0.2 Ball Pos Z: 0.4990409 Hand Pos X: 0.005505461 Hand Pos Y: -0.1850372 Hand Pos Z: 0.5016487 Head Pos X: -0.01494074 Head Pos Y: -0.0206908 Head Pos Z: -0.04817605 Head Rot X: 0.1791722 Head Rot Y: -0.002474556 Hand Rot Z: -0.04883398 Visible Ball Error: 2.035 randomnum: 119
 End:  145358.172  Start:  145356.154 Theta: 1.27409 Ball Pos X: 0.1459944 Ball Pos Y: -0.2 Ball Pos Z: 0.4775261 Hand Pos X: 0.140358 Hand Pos Y: -0.2284378 Hand Pos Z: 0.4793541 Head Pos X: -0.01230001 Head Pos Y: -0.02101624 Head Pos Z: -0.0521946 Head Rot X: 0.1846475 Head Rot Y: 0.03180191 Hand Rot Z: -0.03952262 Invisible Ball Error: 2.82 randomnum: 2
 End:  145403.839  Start:  145359.467 Theta: 1.570796 Ball Pos X: -2.182707E-08 Ball Pos Y: -0.2 Ball Pos Z: 0.4993451 Hand Pos X: -0.03273241 Hand Pos Y: -0.2052056 Hand Pos Z: 0.5016711 Head Pos X: -0.02324736 Head Pos Y: -0.02040845 Head Pos Z: -0.05024123 Head Rot X: 0.1806989 Head Rot Y: -0.02682052 Hand Rot Z: -0.02700008 Invisible Ball Error: 3.481 randomnum: 91
 End:  145407.487  Start:  145405.316 Theta: 1.867502 Ball Pos X: -0.1459944 Ball Pos Y: -0.2 Ball Pos Z: 0.4775261 Hand Pos X: -0.2056036 Hand Pos Y: -0.2068729 Hand Pos Z: 0.4562585 Head Pos X: -0.02252835 Head Pos Y: -0.02127868 Head Pos Z: -0.04573572 Head Rot X: 0.1806855 Head Rot Y: -0.01484734 Hand Rot Z: -0.04651117 Invisible Ball Error: 6.751 randomnum: 53
 End:  145411.094  Start:  145409.061 Theta: 1.466077 Ball Pos X: 0.05219576 Ball Pos Y: -0.2 Ball Pos Z: 0.4966097 Hand Pos X: 0.04463453 Hand Pos Y: -0.2019277 Hand Pos Z: 0.5010351 Head Pos X: -0.009867668 Head Pos Y: -0.01933697 Head Pos Z: -0.05711246 Head Rot X: 0.1747832 Head Rot Y: 0.01479006 Hand Rot Z: -0.04409084 Invisible Ball Error: 0.845 randomnum: 18
 End:  145414.645  Start:  145414.630 Theta: 1.710423 Ball Pos X: -0.06949545 Ball Pos Y: -0.2 Ball Pos Z: 0.4944855 Hand Pos X: -0.0892747 Hand Pos Y: -0.1955235 Hand Pos Z: 0.4977463 Head Pos X: -0.02813476 Head Pos Y: -0.02645528 Head Pos Z: -0.0403161 Head Rot X: 0.2030658 Head Rot Y: -0.03362424 Hand Rot Z: -0.03488065 Visible Ball Error: 2.132 randomnum: 193
 End:  145418.209  Start:  145416.092 Theta: 1.727876 Ball Pos X: -0.07811478 Ball Pos Y: -0.2 Ball Pos Z: 0.4931974 Hand Pos X: -0.1185199 Hand Pos Y: -0.2081128 Hand Pos Z: 0.4899414 Head Pos X: -0.0198856 Head Pos Y: -0.01838279 Head Pos Z: -0.04961097 Head Rot X: 0.1715624 Head Rot Y: -0.02669466 Hand Rot Z: -0.0552923 Invisible Ball Error: 4.303 randomnum: 95
 End:  145421.800  Start:  145421.787 Theta: 1.466077 Ball Pos X: 0.05219576 Ball Pos Y: -0.2 Ball Pos Z: 0.4966097 Hand Pos X: 0.05280632 Hand Pos Y: -0.2137711 Hand Pos Z: 0.5006417 Head Pos X: -0.0120557 Head Pos Y: -0.02006233 Head Pos Z: -0.06509197 Head Rot X: 0.1699276 Head Rot Y: 0.01553282 Hand Rot Z: -0.04615842 Visible Ball Error: 1.181 randomnum: 103
 End:  145425.393  Start:  145423.319 Theta: 1.797689 Ball Pos X: -0.1123282 Ball Pos Y: -0.2 Ball Pos Z: 0.4865469 Hand Pos X: -0.1208381 Hand Pos Y: -0.2083901 Hand Pos Z: 0.4878175 Head Pos X: -0.02128398 Head Pos Y: -0.02571428 Head Pos Z: -0.04994321 Head Rot X: 0.2002837 Head Rot Y: -0.04126001 Hand Rot Z: -0.04242506 Invisible Ball Error: 1.094 randomnum: 58
 End:  145429.153  Start:  145426.994 Theta: 1.815143 Ball Pos X: -0.1208026 Ball Pos Y: -0.2 Ball Pos Z: 0.4845124 Hand Pos X: -0.1338321 Hand Pos Y: -0.2005562 Hand Pos Z: 0.4819477 Head Pos X: -0.009876251 Head Pos Y: -0.02270174 Head Pos Z: -0.05417967 Head Rot X: 0.1822897 Head Rot Y: 0.0004465597 Hand Rot Z: -0.05113422 Invisible Ball Error: 1.41 randomnum: 62
 End:  145432.897  Start:  145430.865 Theta: 1.867502 Ball Pos X: -0.1459944 Ball Pos Y: -0.2 Ball Pos Z: 0.4775261 Hand Pos X: -0.1471353 Hand Pos Y: -0.196027 Hand Pos Z: 0.4792219 Head Pos X: 0.002695262 Head Pos Y: -0.02045828 Head Pos Z: -0.05378342 Head Rot X: 0.1657217 Head Rot Y: 0.03947443 Hand Rot Z: -0.09568229 Invisible Ball Error: 0.474 randomnum: 38
 End:  145436.267  Start:  145436.253 Theta: 1.413717 Ball Pos X: 0.07811474 Ball Pos Y: -0.2 Ball Pos Z: 0.4931974 Hand Pos X: 0.08147294 Hand Pos Y: -0.199521 Hand Pos Z: 0.4992961 Head Pos X: -0.009088933 Head Pos Y: -0.01951623 Head Pos Z: -0.04868329 Head Rot X: 0.1676934 Head Rot Y: 0.02892025 Hand Rot Z: -0.05173754 Visible Ball Error: 0.392 randomnum: 169
 End:  145439.498  Start:  145437.577 Theta: 1.37881 Ball Pos X: 0.09527951 Ball Pos Y: -0.2 Ball Pos Z: 0.4901707 Hand Pos X: 0.09242271 Hand Pos Y: -0.1943556 Hand Pos Z: 0.5026093 Head Pos X: -0.00553143 Head Pos Y: -0.02269003 Head Pos Z: -0.05599761 Head Rot X: 0.179318 Head Rot Y: 0.03091853 Hand Rot Z: -0.05495815 Invisible Ball Error: 1.141 randomnum: 49
 End:  145442.867  Start:  145440.904 Theta: 1.37881 Ball Pos X: 0.09527951 Ball Pos Y: -0.2 Ball Pos Z: 0.4901707 Hand Pos X: 0.1091746 Hand Pos Y: -0.2154145 Hand Pos Z: 0.4942418 Head Pos X: -0.006052971 Head Pos Y: -0.01940918 Head Pos Z: -0.05719447 Head Rot X: 0.1660107 Head Rot Y: 0.03132117 Hand Rot Z: -0.05882195 Invisible Ball Error: 1.821 randomnum: 8
 End:  145446.182  Start:  145446.167 Theta: 2.059489 Ball Pos X: -0.2344283 Ball Pos Y: -0.2 Ball Pos Z: 0.4408956 Hand Pos X: -0.2360561 Hand Pos Y: -0.1906345 Hand Pos Z: 0.4423277 Head Pos X: -0.03789443 Head Pos Y: -0.02322975 Head Pos Z: -0.05324697 Head Rot X: 0.1883968 Head Rot Y: -0.07361636 Hand Rot Z: -0.0318772 Visible Ball Error: 1.013 randomnum: 180
 End:  145449.718  Start:  145447.657 Theta: 1.53589 Ball Pos X: 0.01742689 Ball Pos Y: -0.2 Ball Pos Z: 0.4990409 Hand Pos X: 0.006758299 Hand Pos Y: -0.1967154 Hand Pos Z: 0.4995424 Head Pos X: -0.009255826 Head Pos Y: -0.0203155 Head Pos Z: -0.05134702 Head Rot X: 0.1712163 Head Rot Y: 0.01118512 Hand Rot Z: -0.04738795 Invisible Ball Error: 1.187 randomnum: 79
 End:  145453.060  Start:  145451.153 Theta: 1.396263 Ball Pos X: 0.08671033 Ball Pos Y: -0.2 Ball Pos Z: 0.491759 Hand Pos X: 0.06619542 Hand Pos Y: -0.2521092 Hand Pos Z: 0.4969812 Head Pos X: -0.005641937 Head Pos Y: -0.01896605 Head Pos Z: -0.06718469 Head Rot X: 0.1609777 Head Rot Y: 0.04115117 Hand Rot Z: -0.06658281 Invisible Ball Error: 5.341 randomnum: 15
 End:  145456.554  Start:  145454.521 Theta: 1.762783 Ball Pos X: -0.09527956 Ball Pos Y: -0.2 Ball Pos Z: 0.4901707 Hand Pos X: -0.08373864 Hand Pos Y: -0.2212094 Hand Pos Z: 0.4980499 Head Pos X: -0.01306188 Head Pos Y: -0.01811728 Head Pos Z: -0.05306673 Head Rot X: 0.1652865 Head Rot Y: 0.008385331 Hand Rot Z: -0.05529508 Invisible Ball Error: 2.267 randomnum: 94
 End:  145500.189  Start:  145500.175 Theta: 2.024582 Ball Pos X: -0.2188985 Ball Pos Y: -0.2 Ball Pos Z: 0.4488084 Hand Pos X: -0.226576 Hand Pos Y: -0.2032593 Hand Pos Z: 0.4467101 Head Pos X: -0.02754116 Head Pos Y: -0.01383692 Head Pos Z: -0.06666458 Head Rot X: 0.1414409 Head Rot Y: -0.02716315 Hand Rot Z: -0.04846574 Visible Ball Error: 0.869 randomnum: 111
 End:  145503.767  Start:  145501.720 Theta: 1.117011 Ball Pos X: 0.2188985 Ball Pos Y: -0.2 Ball Pos Z: 0.4488084 Hand Pos X: 0.2553937 Hand Pos Y: -0.1698844 Hand Pos Z: 0.4442424 Head Pos X: 0.004132509 Head Pos Y: -0.02205187 Head Pos Z: -0.07548094 Head Rot X: 0.1650717 Head Rot Y: 0.1098712 Hand Rot Z: -0.06719033 Invisible Ball Error: 5.052 randomnum: 68
 End:  145507.387  Start:  145505.201 Theta: 1.064651 Ball Pos X: 0.2420873 Ball Pos Y: -0.2 Ball Pos Z: 0.4367371 Hand Pos X: 0.3007174 Hand Pos Y: -0.185191 Hand Pos Z: 0.4035292 Head Pos X: -7.987022E-06 Head Pos Y: -0.02056164 Head Pos Z: -0.07736886 Head Rot X: 0.1582133 Head Rot Y: 0.1002375 Hand Rot Z: -0.06981291 Invisible Ball Error: 7.363 randomnum: 19
 End:  145510.756  Start:  145510.743 Theta: 1.239184 Ball Pos X: 0.1625709 Ball Pos Y: -0.2 Ball Pos Z: 0.4721401 Hand Pos X: 0.1511445 Hand Pos Y: -0.2213081 Hand Pos Z: 0.4761204 Head Pos X: -0.009248614 Head Pos Y: -0.01865512 Head Pos Z: -0.07008529 Head Rot X: 0.1553422 Head Rot Y: 0.05397635 Hand Rot Z: -0.05811993 Visible Ball Error: 2.431 randomnum: 112
 End:  145514.210  Start:  145514.196 Theta: 1.082104 Ball Pos X: 0.2344283 Ball Pos Y: -0.2 Ball Pos Z: 0.4408956 Hand Pos X: 0.2375471 Hand Pos Y: -0.1978517 Hand Pos Z: 0.4393448 Head Pos X: 0.01008326 Head Pos Y: -0.02109048 Head Pos Z: -0.06835532 Head Rot X: 0.1592921 Head Rot Y: 0.128245 Hand Rot Z: -0.07052417 Visible Ball Error: 0.43 randomnum: 126
 End:  145517.734  Start:  145517.718 Theta: 1.518436 Ball Pos X: 0.02613371 Ball Pos Y: -0.2 Ball Pos Z: 0.4986608 Hand Pos X: 0.0394434 Hand Pos Y: -0.1942855 Hand Pos Z: 0.5017222 Head Pos X: -0.01608741 Head Pos Y: -0.02029693 Head Pos Z: -0.04723036 Head Rot X: 0.1709114 Head Rot Y: -0.002688001 Hand Rot Z: -0.03698871 Visible Ball Error: 1.566 randomnum: 191
 End:  145521.145  Start:  145521.131 Theta: 1.675516 Ball Pos X: -0.0521958 Ball Pos Y: -0.2 Ball Pos Z: 0.4966097 Hand Pos X: -0.05008164 Hand Pos Y: -0.189059 Hand Pos Z: 0.5030084 Head Pos X: -0.01942873 Head Pos Y: -0.02338797 Head Pos Z: -0.0412699 Head Rot X: 0.1872471 Head Rot Y: -0.01156552 Hand Rot Z: -0.04552493 Visible Ball Error: 1.353 randomnum: 197
 End:  145524.694  Start:  145524.682 Theta: 1.745329 Ball Pos X: -0.08671038 Ball Pos Y: -0.2 Ball Pos Z: 0.4917589 Hand Pos X: -0.09029036 Hand Pos Y: -0.1896084 Hand Pos Z: 0.4919645 Head Pos X: -0.02619803 Head Pos Y: -0.02385804 Head Pos Z: -0.04213536 Head Rot X: 0.1856905 Head Rot Y: -0.0304968 Hand Rot Z: -0.0389251 Visible Ball Error: 1.13 randomnum: 173
 End:  145528.231  Start:  145528.218 Theta: 1.989675 Ball Pos X: -0.203102 Ball Pos Y: -0.2 Ball Pos Z: 0.4561745 Hand Pos X: -0.1915803 Hand Pos Y: -0.2072996 Hand Pos Z: 0.4672725 Head Pos X: -0.04819661 Head Pos Y: -0.02270439 Head Pos Z: -0.0486815 Head Rot X: 0.1829714 Head Rot Y: -0.09062431 Hand Rot Z: -0.02847266 Visible Ball Error: 1.655 randomnum: 102
 End:  145531.950  Start:  145529.861 Theta: 1.43117 Ball Pos X: 0.06949541 Ball Pos Y: -0.2 Ball Pos Z: 0.4944855 Hand Pos X: 0.03077034 Hand Pos Y: -0.176153 Hand Pos Z: 0.4987977 Head Pos X: -0.01387787 Head Pos Y: -0.02246478 Head Pos Z: -0.04257381 Head Rot X: 0.1788862 Head Rot Y: 0.007798581 Hand Rot Z: -0.0451935 Invisible Ball Error: 4.828 randomnum: 7
 End:  145535.583  Start:  145535.568 Theta: 1.570796 Ball Pos X: -2.182707E-08 Ball Pos Y: -0.2 Ball Pos Z: 0.4993451 Hand Pos X: 0.005465541 Hand Pos Y: -0.1886751 Hand Pos Z: 0.5018451 Head Pos X: -0.01824188 Head Pos Y: -0.02187115 Head Pos Z: -0.04274285 Head Rot X: 0.1757958 Head Rot Y: -0.002773712 Hand Rot Z: -0.04491863 Visible Ball Error: 1.355 randomnum: 142
 End:  145539.120  Start:  145539.105 Theta: 1.902409 Ball Pos X: -0.1625709 Ball Pos Y: -0.2 Ball Pos Z: 0.4721401 Hand Pos X: -0.1646321 Hand Pos Y: -0.18578 Hand Pos Z: 0.4748259 Head Pos X: -0.04118693 Head Pos Y: -0.02541301 Head Pos Z: -0.03001189 Head Rot X: 0.1944194 Head Rot Y: -0.06549318 Hand Rot Z: -0.0254177 Visible Ball Error: 1.544 randomnum: 190
 End:  145542.796  Start:  145542.782 Theta: 1.099557 Ball Pos X: 0.226698 Ball Pos Y: -0.2 Ball Pos Z: 0.4449198 Hand Pos X: 0.2358736 Hand Pos Y: -0.2106887 Hand Pos Z: 0.4442161 Head Pos X: 0.006181896 Head Pos Y: -0.02330321 Head Pos Z: -0.05150259 Head Rot X: 0.176469 Head Rot Y: 0.08448566 Hand Rot Z: -0.05870333 Visible Ball Error: 1.271 randomnum: 136
 End:  145546.471  Start:  145546.457 Theta: 1.727876 Ball Pos X: -0.07811478 Ball Pos Y: -0.2 Ball Pos Z: 0.4931974 Hand Pos X: -0.07427283 Hand Pos Y: -0.1882834 Hand Pos Z: 0.4987484 Head Pos X: -0.03247106 Head Pos Y: -0.02061653 Head Pos Z: -0.03676414 Head Rot X: 0.1756587 Head Rot Y: -0.05111505 Hand Rot Z: -0.02862619 Visible Ball Error: 1.439 randomnum: 184
 End:  145550.202  Start:  145548.017 Theta: 1.082104 Ball Pos X: 0.2344283 Ball Pos Y: -0.2 Ball Pos Z: 0.4408956 Hand Pos X: 0.2862434 Hand Pos Y: -0.1855445 Hand Pos Z: 0.4104397 Head Pos X: -0.007642746 Head Pos Y: -0.02454758 Head Pos Z: -0.06318676 Head Rot X: 0.1818859 Head Rot Y: 0.07260001 Hand Rot Z: -0.05809557 Invisible Ball Error: 6.599 randomnum: 26
 End:  145553.545  Start:  145553.531 Theta: 1.204277 Ball Pos X: 0.1789492 Ball Pos Y: -0.2 Ball Pos Z: 0.4661789 Hand Pos X: 0.1839875 Hand Pos Y: -0.2052994 Hand Pos Z: 0.4667653 Head Pos X: -0.009890795 Head Pos Y: -0.0196434 Head Pos Z: -0.06228781 Head Rot X: 0.1627905 Head Rot Y: 0.0432097 Hand Rot Z: -0.05417055 Visible Ball Error: 0.639 randomnum: 155
 End:  145557.233  Start:  145555.020 Theta: 1.204277 Ball Pos X: 0.1789492 Ball Pos Y: -0.2 Ball Pos Z: 0.4661789 Hand Pos X: 0.1800787 Hand Pos Y: -0.1949356 Hand Pos Z: 0.4828966 Head Pos X: -0.01023984 Head Pos Y: -0.01914877 Head Pos Z: -0.0662241 Head Rot X: 0.1602735 Head Rot Y: 0.03947657 Hand Rot Z: -0.05320892 Invisible Ball Error: 1.221 randomnum: 80
 End:  145600.770  Start:  145600.756 Theta: 1.361357 Ball Pos X: 0.1038197 Ball Pos Y: -0.2 Ball Pos Z: 0.4884332 Hand Pos X: 0.09437692 Hand Pos Y: -0.2024105 Hand Pos Z: 0.493901 Head Pos X: -0.01181871 Head Pos Y: -0.01870784 Head Pos Z: -0.04657364 Head Rot X: 0.1629259 Head Rot Y: 0.01678813 Hand Rot Z: -0.04450596 Visible Ball Error: 1.101 randomnum: 178
 End:  145604.183  Start:  145604.168 Theta: 1.43117 Ball Pos X: 0.06949541 Ball Pos Y: -0.2 Ball Pos Z: 0.4944855 Hand Pos X: 0.062272 Hand Pos Y: -0.1987361 Hand Pos Z: 0.5006623 Head Pos X: -0.01000476 Head Pos Y: -0.02087849 Head Pos Z: -0.04799509 Head Rot X: 0.1719996 Head Rot Y: 0.01084186 Hand Rot Z: -0.04875552 Visible Ball Error: 0.907 randomnum: 171
 End:  145607.691  Start:  145607.678 Theta: 1.692969 Ball Pos X: -0.06085489 Ball Pos Y: -0.2 Ball Pos Z: 0.4956231 Hand Pos X: -0.06437318 Hand Pos Y: -0.1891568 Hand Pos Z: 0.4959552 Head Pos X: -0.0235858 Head Pos Y: -0.02515054 Head Pos Z: -0.04401529 Head Rot X: 0.1983942 Head Rot Y: -0.0366899 Hand Rot Z: -0.02789974 Visible Ball Error: 1.169 randomnum: 114
 End:  145611.533  Start:  145611.520 Theta: 1.082104 Ball Pos X: 0.2344283 Ball Pos Y: -0.2 Ball Pos Z: 0.4408956 Hand Pos X: 0.2324848 Hand Pos Y: -0.2000195 Hand Pos Z: 0.4428782 Head Pos X: -0.004981637 Head Pos Y: -0.02671692 Head Pos Z: -0.06081438 Head Rot X: 0.1913463 Head Rot Y: 0.05834001 Hand Rot Z: -0.05306688 Visible Ball Error: 0.283 randomnum: 170
 End:  145615.043  Start:  145612.983 Theta: 1.32645 Ball Pos X: 0.1208025 Ball Pos Y: -0.2 Ball Pos Z: 0.4845124 Hand Pos X: 0.1197821 Hand Pos Y: -0.2030537 Hand Pos Z: 0.4937078 Head Pos X: -0.01460326 Head Pos Y: -0.02056587 Head Pos Z: -0.05495191 Head Rot X: 0.170996 Head Rot Y: 0.007236657 Hand Rot Z: -0.04581157 Invisible Ball Error: 0.338 randomnum: 67
 End:  145618.581  Start:  145616.490 Theta: 1.239184 Ball Pos X: 0.1625709 Ball Pos Y: -0.2 Ball Pos Z: 0.4721401 Hand Pos X: 0.1465175 Hand Pos Y: -0.2099388 Hand Pos Z: 0.4888159 Head Pos X: -0.01113254 Head Pos Y: -0.016904 Head Pos Z: -0.06225133 Head Rot X: 0.1528632 Head Rot Y: 0.03004378 Hand Rot Z: -0.05506112 Invisible Ball Error: 2.21 randomnum: 29
 End:  145622.896  Start:  145619.957 Theta: 1.204277 Ball Pos X: 0.1789492 Ball Pos Y: -0.2 Ball Pos Z: 0.4661789 Hand Pos X: 0.03802171 Hand Pos Y: -0.2071498 Hand Pos Z: 0.5030593 Head Pos X: -0.02361751 Head Pos Y: -0.01909697 Head Pos Z: -0.06790948 Head Rot X: 0.1660516 Head Rot Y: -0.03830507 Hand Rot Z: -0.04149556 Invisible Ball Error: 15.455 randomnum: 33
 End:  145626.334  Start:  145624.344 Theta: 1.48353 Ball Pos X: 0.04352077 Ball Pos Y: -0.2 Ball Pos Z: 0.497445 Hand Pos X: 0.0006850474 Hand Pos Y: -0.211505 Hand Pos Z: 0.5038544 Head Pos X: -0.01496518 Head Pos Y: -0.01864171 Head Pos Z: -0.04890084 Head Rot X: 0.1685367 Head Rot Y: -0.0002909612 Hand Rot Z: -0.04767756 Invisible Ball Error: 4.651 randomnum: 20
 End:  145630.888  Start:  145627.797 Theta: 1.099557 Ball Pos X: 0.226698 Ball Pos Y: -0.2 Ball Pos Z: 0.4449198 Hand Pos X: 0.2361615 Hand Pos Y: -0.2444555 Hand Pos Z: 0.4408949 Head Pos X: 0.002410531 Head Pos Y: -0.02440041 Head Pos Z: -0.0677985 Head Rot X: 0.1825371 Head Rot Y: 0.1111838 Hand Rot Z: -0.05897509 Invisible Ball Error: 4.355 randomnum: 50
 End:  145634.424  Start:  145634.411 Theta: 1.064651 Ball Pos X: 0.2420873 Ball Pos Y: -0.2 Ball Pos Z: 0.4367371 Hand Pos X: 0.2456799 Hand Pos Y: -0.2026456 Hand Pos Z: 0.4409707 Head Pos X: 0.001695156 Head Pos Y: -0.01920736 Head Pos Z: -0.06680202 Head Rot X: 0.1602113 Head Rot Y: 0.08885558 Hand Rot Z: -0.04726984 Visible Ball Error: 0.124 randomnum: 143
 End:  145637.669  Start:  145635.748 Theta: 1.37881 Ball Pos X: 0.09527951 Ball Pos Y: -0.2 Ball Pos Z: 0.4901707 Hand Pos X: 0.09133854 Hand Pos Y: -0.2245157 Hand Pos Z: 0.4917412 Head Pos X: -0.01147377 Head Pos Y: -0.01873031 Head Pos Z: -0.05589294 Head Rot X: 0.1633223 Head Rot Y: 0.02860498 Hand Rot Z: -0.04841216 Invisible Ball Error: 2.389 randomnum: 78
 End:  145641.150  Start:  145641.135 Theta: 1.972222 Ball Pos X: -0.1951097 Ball Pos Y: -0.2 Ball Pos Z: 0.4596496 Hand Pos X: -0.1982998 Hand Pos Y: -0.1932417 Hand Pos Z: 0.4643222 Head Pos X: -0.03470385 Head Pos Y: -0.02130806 Head Pos Z: -0.05061078 Head Rot X: 0.1798979 Head Rot Y: -0.07219258 Hand Rot Z: -0.0364692 Visible Ball Error: 0.892 randomnum: 177
 End:  145644.923  Start:  145644.909 Theta: 1.117011 Ball Pos X: 0.2188985 Ball Pos Y: -0.2 Ball Pos Z: 0.4488084 Hand Pos X: 0.2309348 Hand Pos Y: -0.1965537 Hand Pos Z: 0.4469976 Head Pos X: -0.008842707 Head Pos Y: -0.02247453 Head Pos Z: -0.06560946 Head Rot X: 0.1749125 Head Rot Y: 0.04944856 Hand Rot Z: -0.05128977 Visible Ball Error: 1.323 randomnum: 175
 End:  145648.293  Start:  145648.279 Theta: 1.361357 Ball Pos X: 0.1038197 Ball Pos Y: -0.2 Ball Pos Z: 0.4884332 Hand Pos X: 0.09834898 Hand Pos Y: -0.2179555 Hand Pos Z: 0.4893027 Head Pos X: -0.0130502 Head Pos Y: -0.01721641 Head Pos Z: -0.05630183 Head Rot X: 0.1565009 Head Rot Y: 0.01513123 Hand Rot Z: -0.03900058 Visible Ball Error: 1.859 randomnum: 156
 End:  145652.037  Start:  145652.024 Theta: 1.064651 Ball Pos X: 0.2420873 Ball Pos Y: -0.2 Ball Pos Z: 0.4367371 Hand Pos X: 0.244909 Hand Pos Y: -0.2049725 Hand Pos Z: 0.4403937 Head Pos X: 0.007636786 Head Pos Y: -0.02035147 Head Pos Z: -0.07159019 Head Rot X: 0.1569785 Head Rot Y: 0.1122373 Hand Rot Z: -0.05682101 Visible Ball Error: 0.317 randomnum: 196
 End:  145655.631  Start:  145653.500 Theta: 1.047198 Ball Pos X: 0.2496725 Ball Pos Y: -0.2 Ball Pos Z: 0.4324456 Hand Pos X: 0.2886235 Hand Pos Y: -0.208393 Hand Pos Z: 0.4161861 Head Pos X: 0.01434088 Head Pos Y: -0.02588415 Head Pos Z: -0.07103992 Head Rot X: 0.1900883 Head Rot Y: 0.1406333 Hand Rot Z: -0.05995715 Invisible Ball Error: 4.425 randomnum: 56
 End:  145703.971  Start:  145656.939 Theta: 2.042035 Ball Pos X: -0.226698 Ball Pos Y: -0.2 Ball Pos Z: 0.4449197 Hand Pos X: -0.2182095 Hand Pos Y: -0.2647892 Hand Pos Z: 0.455955 Head Pos X: -0.02162528 Head Pos Y: -0.02128401 Head Pos Z: -0.03329831 Head Rot X: 0.1957246 Head Rot Y: -0.1423606 Hand Rot Z: -0.03786521 Invisible Ball Error: 5.962 randomnum: 89
 End:  145706.686  Start:  145706.671 Theta: 1.972222 Ball Pos X: -0.1951097 Ball Pos Y: -0.2 Ball Pos Z: 0.4596496 Hand Pos X: -0.2007769 Hand Pos Y: -0.1682244 Hand Pos Z: 0.4626998 Head Pos X: -0.03339684 Head Pos Y: -0.02597395 Head Pos Z: -0.01189768 Head Rot X: 0.1985047 Head Rot Y: -0.06638802 Hand Rot Z: -0.03030303 Visible Ball Error: 3.41 randomnum: 131
 End:  145710.904  Start:  145708.928 Theta: 1.256637 Ball Pos X: 0.1543061 Ball Pos Y: -0.2 Ball Pos Z: 0.4749054 Hand Pos X: 0.1794283 Hand Pos Y: -0.1915701 Hand Pos Z: 0.4677596 Head Pos X: 0.01563823 Head Pos Y: -0.02744392 Head Pos Z: -0.02041352 Head Rot X: 0.1818304 Head Rot Y: 0.1061803 Hand Rot Z: -0.05942728 Invisible Ball Error: 2.923 randomnum: 66
 End:  145714.525  Start:  145714.512 Theta: 2.024582 Ball Pos X: -0.2188985 Ball Pos Y: -0.2 Ball Pos Z: 0.4488084 Hand Pos X: -0.2349389 Hand Pos Y: -0.187482 Hand Pos Z: 0.4496028 Head Pos X: -0.03731066 Head Pos Y: -0.03192392 Head Pos Z: -0.0002539158 Head Rot X: 0.2103197 Head Rot Y: -0.09671311 Hand Rot Z: 0.0009328684 Visible Ball Error: 2.141 randomnum: 176
 End:  145718.118  Start:  145718.103 Theta: 1.32645 Ball Pos X: 0.1208025 Ball Pos Y: -0.2 Ball Pos Z: 0.4845124 Hand Pos X: 0.1130822 Hand Pos Y: -0.2048322 Hand Pos Z: 0.4887215 Head Pos X: -0.003407538 Head Pos Y: -0.02597725 Head Pos Z: -0.02812171 Head Rot X: 0.1948975 Head Rot Y: 0.06354171 Hand Rot Z: -0.04286315 Visible Ball Error: 0.979 randomnum: 113
 End:  145721.389  Start:  145721.375 Theta: 1.151917 Ball Pos X: 0.2031019 Ball Pos Y: -0.2 Ball Pos Z: 0.4561745 Hand Pos X: 0.2276848 Hand Pos Y: -0.1967923 Hand Pos Z: 0.449625 Head Pos X: 0.003538847 Head Pos Y: -0.02897179 Head Pos Z: -0.04338038 Head Rot X: 0.1840265 Head Rot Y: 0.09857194 Hand Rot Z: -0.0604491 Visible Ball Error: 2.703 randomnum: 106
 End:  145724.800  Start:  145722.686 Theta: 1.343904 Ball Pos X: 0.1123282 Ball Pos Y: -0.2 Ball Pos Z: 0.4865469 Hand Pos X: 0.1058294 Hand Pos Y: -0.1905407 Hand Pos Z: 0.5000372 Head Pos X: 0.0025208 Head Pos Y: -0.02561837 Head Pos Z: -0.04352903 Head Rot X: 0.1807248 Head Rot Y: 0.06323215 Hand Rot Z: -0.05792005 Invisible Ball Error: 1.694 randomnum: 41
 End:  145728.185  Start:  145726.304 Theta: 1.448623 Ball Pos X: 0.06085485 Ball Pos Y: -0.2 Ball Pos Z: 0.4956231 Hand Pos X: 0.02975459 Hand Pos Y: -0.2190713 Hand Pos Z: 0.5082635 Head Pos X: -0.00787437 Head Pos Y: -0.02724433 Head Pos Z: -0.0399859 Head Rot X: 0.1860171 Head Rot Y: 0.03353423 Hand Rot Z: -0.05634775 Invisible Ball Error: 3.671 randomnum: 92
 End:  145731.665  Start:  145731.651 Theta: 1.762783 Ball Pos X: -0.09527956 Ball Pos Y: -0.2 Ball Pos Z: 0.4901707 Hand Pos X: -0.1072817 Hand Pos Y: -0.1848048 Hand Pos Z: 0.4888848 Head Pos X: -0.02235508 Head Pos Y: -0.02501297 Head Pos Z: -0.03883445 Head Rot X: 0.1805801 Head Rot Y: -0.003652438 Hand Rot Z: -0.04546253 Visible Ball Error: 2.023 randomnum: 185
 End:  145735.147  Start:  145733.071 Theta: 1.396263 Ball Pos X: 0.08671033 Ball Pos Y: -0.2 Ball Pos Z: 0.491759 Hand Pos X: 0.0544605 Hand Pos Y: -0.218262 Hand Pos Z: 0.5113487 Head Pos X: -0.00776124 Head Pos Y: -0.02514574 Head Pos Z: -0.04804468 Head Rot X: 0.1737025 Head Rot Y: 0.05259579 Hand Rot Z: -0.06075339 Invisible Ball Error: 3.809 randomnum: 82
 End:  145738.516  Start:  145736.511 Theta: 1.797689 Ball Pos X: -0.1123282 Ball Pos Y: -0.2 Ball Pos Z: 0.4865469 Hand Pos X: -0.1348588 Hand Pos Y: -0.2140336 Hand Pos Z: 0.4834589 Head Pos X: -0.01641858 Head Pos Y: -0.02438918 Head Pos Z: -0.04167813 Head Rot X: 0.1801129 Head Rot Y: -0.006940242 Hand Rot Z: -0.04919181 Invisible Ball Error: 2.705 randomnum: 44
 End:  145741.856  Start:  145739.952 Theta: 1.727876 Ball Pos X: -0.07811478 Ball Pos Y: -0.2 Ball Pos Z: 0.4931974 Hand Pos X: -0.09671763 Hand Pos Y: -0.1939187 Hand Pos Z: 0.4974558 Head Pos X: -0.01094615 Head Pos Y: -0.02240372 Head Pos Z: -0.03861117 Head Rot X: 0.1716716 Head Rot Y: -0.0003631129 Hand Rot Z: -0.0596366 Invisible Ball Error: 2.065 randomnum: 75
 End:  145745.463  Start:  145745.451 Theta: 2.076942 Ball Pos X: -0.2420874 Ball Pos Y: -0.2 Ball Pos Z: 0.436737 Hand Pos X: -0.2540683 Hand Pos Y: -0.1740988 Hand Pos Z: 0.4301645 Head Pos X: -0.04394174 Head Pos Y: -0.02900544 Head Pos Z: -0.03215086 Head Rot X: 0.1966673 Head Rot Y: -0.0897896 Hand Rot Z: -0.03333114 Visible Ball Error: 2.999 randomnum: 122
 End:  145749.000  Start:  145747.052 Theta: 2.024582 Ball Pos X: -0.2188985 Ball Pos Y: -0.2 Ball Pos Z: 0.4488084 Hand Pos X: -0.2447837 Hand Pos Y: -0.1990097 Hand Pos Z: 0.4416007 Head Pos X: -0.03273642 Head Pos Y: -0.02829647 Head Pos Z: -0.04226053 Head Rot X: 0.1973063 Head Rot Y: -0.06561381 Hand Rot Z: -0.03824746 Invisible Ball Error: 2.806 randomnum: 31
 End:  145752.565  Start:  145752.552 Theta: 1.727876 Ball Pos X: -0.07811478 Ball Pos Y: -0.2 Ball Pos Z: 0.4931974 Hand Pos X: -0.08184703 Hand Pos Y: -0.181116 Hand Pos Z: 0.492551 Head Pos X: -0.02706218 Head Pos Y: -0.02600205 Head Pos Z: -0.04542816 Head Rot X: 0.1855197 Head Rot Y: -0.02015354 Hand Rot Z: -0.04630412 Visible Ball Error: 1.933 randomnum: 187
 End:  145755.906  Start:  145755.893 Theta: 1.396263 Ball Pos X: 0.08671033 Ball Pos Y: -0.2 Ball Pos Z: 0.491759 Hand Pos X: 0.09811799 Hand Pos Y: -0.2091262 Hand Pos Z: 0.4942797 Head Pos X: -0.01267159 Head Pos Y: -0.02483556 Head Pos Z: -0.04910016 Head Rot X: 0.1732065 Head Rot Y: 0.03356845 Hand Rot Z: -0.05786599 Visible Ball Error: 1.341 randomnum: 172
 End:  145759.429  Start:  145759.416 Theta: 1.867502 Ball Pos X: -0.1459944 Ball Pos Y: -0.2 Ball Pos Z: 0.4775261 Hand Pos X: -0.1504149 Hand Pos Y: -0.1867994 Hand Pos Z: 0.4771568 Head Pos X: -0.03874749 Head Pos Y: -0.02766719 Head Pos Z: -0.02878857 Head Rot X: 0.1928747 Head Rot Y: -0.0256114 Hand Rot Z: -0.03250292 Visible Ball Error: 1.43 randomnum: 141
 End:  145803.007  Start:  145800.960 Theta: 1.867502 Ball Pos X: -0.1459944 Ball Pos Y: -0.2 Ball Pos Z: 0.4775261 Hand Pos X: -0.1770432 Hand Pos Y: -0.1903185 Hand Pos Z: 0.4695846 Head Pos X: -0.02887768 Head Pos Y: -0.02817738 Head Pos Z: -0.03333926 Head Rot X: 0.1964352 Head Rot Y: -0.03072273 Hand Rot Z: -0.04307674 Invisible Ball Error: 3.568 randomnum: 48
 End:  145806.571  Start:  145804.497 Theta: 1.902409 Ball Pos X: -0.1625709 Ball Pos Y: -0.2 Ball Pos Z: 0.4721401 Hand Pos X: -0.1463498 Hand Pos Y: -0.2071445 Hand Pos Z: 0.4787273 Head Pos X: -0.01206398 Head Pos Y: -0.0266946 Head Pos Z: -0.05808342 Head Rot X: 0.1829944 Head Rot Y: 0.03280607 Hand Rot Z: -0.05013128 Invisible Ball Error: 1.965 randomnum: 64
 End:  145810.038  Start:  145808.048 Theta: 1.675516 Ball Pos X: -0.0521958 Ball Pos Y: -0.2 Ball Pos Z: 0.4966097 Hand Pos X: -0.0875769 Hand Pos Y: -0.2029246 Hand Pos Z: 0.4970861 Head Pos X: -0.01536119 Head Pos Y: -0.02759027 Head Pos Z: -0.04284221 Head Rot X: 0.1897725 Head Rot Y: 0.01346173 Hand Rot Z: -0.05057829 Invisible Ball Error: 3.705 randomnum: 73
 End:  145813.770  Start:  145811.626 Theta: 1.134464 Ball Pos X: 0.2110324 Ball Pos Y: -0.2 Ball Pos Z: 0.4525604 Hand Pos X: 0.2108905 Hand Pos Y: -0.2183228 Hand Pos Z: 0.4584883 Head Pos X: 0.00802219 Head Pos Y: -0.02669516 Head Pos Z: -0.06296265 Head Rot X: 0.1729134 Head Rot Y: 0.1070018 Hand Rot Z: -0.08252301 Invisible Ball Error: 1.591 randomnum: 43
 End:  145817.334  Start:  145815.344 Theta: 1.448623 Ball Pos X: 0.06085485 Ball Pos Y: -0.2 Ball Pos Z: 0.4956231 Hand Pos X: 0.0459388 Hand Pos Y: -0.2201114 Hand Pos Z: 0.4975995 Head Pos X: -0.00739187 Head Pos Y: -0.02504054 Head Pos Z: -0.05418158 Head Rot X: 0.1691819 Head Rot Y: 0.05413091 Hand Rot Z: -0.0679872 Invisible Ball Error: 2.512 randomnum: 85
 End:  145821.024  Start:  145821.011 Theta: 1.919862 Ball Pos X: -0.1707861 Ball Pos Y: -0.2 Ball Pos Z: 0.4692309 Hand Pos X: -0.1683002 Hand Pos Y: -0.1916308 Hand Pos Z: 0.4732274 Head Pos X: -0.03658545 Head Pos Y: -0.02646959 Head Pos Z: -0.04399288 Head Rot X: 0.1814908 Head Rot Y: -0.01987791 Hand Rot Z: -0.03494011 Visible Ball Error: 1.022 randomnum: 135
 End:  145824.854  Start:  145824.839 Theta: 2.076942 Ball Pos X: -0.2420874 Ball Pos Y: -0.2 Ball Pos Z: 0.436737 Hand Pos X: -0.2447711 Hand Pos Y: -0.189687 Hand Pos Z: 0.4383265 Head Pos X: -0.04001844 Head Pos Y: -0.02716768 Head Pos Z: -0.0411346 Head Rot X: 0.1933156 Head Rot Y: -0.09206393 Hand Rot Z: -0.03866047 Visible Ball Error: 1.141 randomnum: 150
 End:  145828.391  Start:  145828.377 Theta: 1.32645 Ball Pos X: 0.1208025 Ball Pos Y: -0.2 Ball Pos Z: 0.4845124 Hand Pos X: 0.109873 Hand Pos Y: -0.2013012 Hand Pos Z: 0.4911793 Head Pos X: -0.002538085 Head Pos Y: -0.02877197 Head Pos Z: -0.04811478 Head Rot X: 0.1854974 Head Rot Y: 0.06583096 Hand Rot Z: -0.07503774 Visible Ball Error: 1.292 randomnum: 166
 End:  145831.760  Start:  145829.797 Theta: 1.605703 Ball Pos X: -0.01742694 Ball Pos Y: -0.2 Ball Pos Z: 0.4990409 Hand Pos X: -0.01462314 Hand Pos Y: -0.2065103 Hand Pos Z: 0.5040245 Head Pos X: -0.009575248 Head Pos Y: -0.02465492 Head Pos Z: -0.05200195 Head Rot X: 0.1745768 Head Rot Y: 0.003260177 Hand Rot Z: -0.06307581 Invisible Ball Error: 0.544 randomnum: 74
 End:  145835.213  Start:  145833.264 Theta: 1.239184 Ball Pos X: 0.1625709 Ball Pos Y: -0.2 Ball Pos Z: 0.4721401 Hand Pos X: 0.1833173 Hand Pos Y: -0.2102086 Hand Pos Z: 0.4753287 Head Pos X: -0.004478335 Head Pos Y: -0.02597874 Head Pos Z: -0.06362998 Head Rot X: 0.1725323 Head Rot Y: 0.04761314 Hand Rot Z: -0.06606385 Invisible Ball Error: 2.025 randomnum: 83
 End:  145838.693  Start:  145836.800 Theta: 1.745329 Ball Pos X: -0.08671038 Ball Pos Y: -0.2 Ball Pos Z: 0.4917589 Hand Pos X: -0.09292156 Hand Pos Y: -0.2016493 Hand Pos Z: 0.4973979 Head Pos X: -0.0146265 Head Pos Y: -0.02554908 Head Pos Z: -0.04939902 Head Rot X: 0.1764566 Head Rot Y: -0.0009311472 Hand Rot Z: -0.06273589 Invisible Ball Error: 0.549 randomnum: 6
 End:  145842.077  Start:  145840.282 Theta: 1.361357 Ball Pos X: 0.1038197 Ball Pos Y: -0.2 Ball Pos Z: 0.4884332 Hand Pos X: 0.1078042 Hand Pos Y: -0.1993249 Hand Pos Z: 0.4943853 Head Pos X: -0.01018035 Head Pos Y: -0.02427694 Head Pos Z: -0.05645728 Head Rot X: 0.1678839 Head Rot Y: 0.03898752 Hand Rot Z: -0.06276245 Invisible Ball Error: 0.43 randomnum: 81
 End:  145845.572  Start:  145845.558 Theta: 1.605703 Ball Pos X: -0.01742694 Ball Pos Y: -0.2 Ball Pos Z: 0.4990409 Hand Pos X: -0.01442658 Hand Pos Y: -0.1905854 Hand Pos Z: 0.5024039 Head Pos X: -0.01599824 Head Pos Y: -0.02650762 Head Pos Z: -0.04118776 Head Rot X: 0.183157 Head Rot Y: -0.007309346 Hand Rot Z: -0.05720903 Visible Ball Error: 1.112 randomnum: 130
 End:  145849.318  Start:  145849.304 Theta: 1.48353 Ball Pos X: 0.04352077 Ball Pos Y: -0.2 Ball Pos Z: 0.497445 Hand Pos X: 0.04248771 Hand Pos Y: -0.2035177 Hand Pos Z: 0.4988947 Head Pos X: -0.01684827 Head Pos Y: -0.02361202 Head Pos Z: -0.04903901 Head Rot X: 0.1722715 Head Rot Y: 0.009215622 Hand Rot Z: -0.05261137 Visible Ball Error: 0.317 randomnum: 147
 End:  145852.576  Start:  145850.683 Theta: 2.076942 Ball Pos X: -0.2420874 Ball Pos Y: -0.2 Ball Pos Z: 0.436737 Hand Pos X: -0.2675988 Hand Pos Y: -0.1967283 Hand Pos Z: 0.4230414 Head Pos X: -0.04980707 Head Pos Y: -0.02691388 Head Pos Z: -0.04484951 Head Rot X: 0.1960067 Head Rot Y: -0.1318681 Hand Rot Z: -0.02045939 Invisible Ball Error: 3.104 randomnum: 23
 End:  145856.126  Start:  145854.163 Theta: 1.832596 Ball Pos X: -0.1292401 Ball Pos Y: -0.2 Ball Pos Z: 0.4823304 Hand Pos X: -0.1384072 Hand Pos Y: -0.220618 Hand Pos Z: 0.4803062 Head Pos X: -0.01696944 Head Pos Y: -0.02056295 Head Pos Z: -0.05302501 Head Rot X: 0.1622123 Head Rot Y: -0.02256798 Hand Rot Z: -0.05622943 Invisible Ball Error: 2.221 randomnum: 96
 End:  145859.732  Start:  145857.687 Theta: 1.762783 Ball Pos X: -0.09527956 Ball Pos Y: -0.2 Ball Pos Z: 0.4901707 Hand Pos X: -0.1283903 Hand Pos Y: -0.1945235 Hand Pos Z: 0.4872037 Head Pos X: -0.01983482 Head Pos Y: -0.02451789 Head Pos Z: -0.03821033 Head Rot X: 0.1820745 Head Rot Y: -0.03797635 Hand Rot Z: -0.04039128 Invisible Ball Error: 3.575 randomnum: 28
 End:  145903.214  Start:  145901.167 Theta: 2.042035 Ball Pos X: -0.226698 Ball Pos Y: -0.2 Ball Pos Z: 0.4449197 Hand Pos X: -0.2533186 Hand Pos Y: -0.1942267 Hand Pos Z: 0.4341972 Head Pos X: -0.04559278 Head Pos Y: -0.02221957 Head Pos Z: -0.03525698 Head Rot X: 0.1710189 Head Rot Y: -0.1105161 Hand Rot Z: -0.03542225 Invisible Ball Error: 3.114 randomnum: 59
 End:  145906.792  Start:  145904.689 Theta: 1.27409 Ball Pos X: 0.1459944 Ball Pos Y: -0.2 Ball Pos Z: 0.4775261 Hand Pos X: 0.128411 Hand Pos Y: -0.2268789 Hand Pos Z: 0.4840868 Head Pos X: -0.009010196 Head Pos Y: -0.02127188 Head Pos Z: -0.04354692 Head Rot X: 0.1455061 Head Rot Y: 0.07382262 Hand Rot Z: -0.08233798 Invisible Ball Error: 3.218 randomnum: 5
 End:  145910.246  Start:  145907.921 Theta: 1.099557 Ball Pos X: 0.226698 Ball Pos Y: -0.2 Ball Pos Z: 0.4449198 Hand Pos X: 0.1925002 Hand Pos Y: -0.2040244 Hand Pos Z: 0.4683488 Head Pos X: 0.003424882 Head Pos Y: -0.02509502 Head Pos Z: -0.05889976 Head Rot X: 0.1688486 Head Rot Y: 0.1208133 Hand Rot Z: -0.07215374 Invisible Ball Error: 4.322 randomnum: 4
 End:  145913.378  Start:  145913.366 Theta: 1.53589 Ball Pos X: 0.01742689 Ball Pos Y: -0.2 Ball Pos Z: 0.4990409 Hand Pos X: 0.01289412 Hand Pos Y: -0.1943571 Hand Pos Z: 0.5089133 Head Pos X: -0.005659819 Head Pos Y: -0.02644125 Head Pos Z: -0.05725646 Head Rot X: 0.1707987 Head Rot Y: 0.04696396 Hand Rot Z: -0.08211618 Visible Ball Error: 1.063 randomnum: 120
 End:  145916.554  Start:  145916.538 Theta: 1.099557 Ball Pos X: 0.226698 Ball Pos Y: -0.2 Ball Pos Z: 0.4449198 Hand Pos X: 0.2413507 Hand Pos Y: -0.1897736 Hand Pos Z: 0.4402867 Head Pos X: -0.00312227 Head Pos Y: -0.02382186 Head Pos Z: -0.06661713 Head Rot X: 0.1506328 Head Rot Y: 0.09748644 Hand Rot Z: -0.07456515 Visible Ball Error: 1.965 randomnum: 146
 End:  145920.020  Start:  145918.028 Theta: 1.745329 Ball Pos X: -0.08671038 Ball Pos Y: -0.2 Ball Pos Z: 0.4917589 Hand Pos X: -0.0719538 Hand Pos Y: -0.2012966 Hand Pos Z: 0.4950305 Head Pos X: -0.01803285 Head Pos Y: -0.02444327 Head Pos Z: -0.04445785 Head Rot X: 0.1721097 Head Rot Y: 0.01771453 Hand Rot Z: -0.05583887 Invisible Ball Error: 1.608 randomnum: 40
 End:  145923.697  Start:  145921.676 Theta: 1.919862 Ball Pos X: -0.1707861 Ball Pos Y: -0.2 Ball Pos Z: 0.4692309 Hand Pos X: -0.1819128 Hand Pos Y: -0.2140266 Hand Pos Z: 0.4720484 Head Pos X: -0.033687 Head Pos Y: -0.0233534 Head Pos Z: -0.03702945 Head Rot X: 0.1758585 Head Rot Y: -0.06267258 Hand Rot Z: -0.03863206 Invisible Ball Error: 1.486 randomnum: 88
 End:  145927.204  Start:  145927.190 Theta: 1.605703 Ball Pos X: -0.01742694 Ball Pos Y: -0.2 Ball Pos Z: 0.4990409 Hand Pos X: -0.0208516 Hand Pos Y: -0.2022432 Hand Pos Z: 0.5079962 Head Pos X: -0.01803291 Head Pos Y: -0.02930087 Head Pos Z: -0.03115749 Head Rot X: 0.1873561 Head Rot Y: -0.000922743 Hand Rot Z: -0.05875571 Visible Ball Error: 0.353 randomnum: 133
 End:  145930.740  Start:  145930.727 Theta: 1.623156 Ball Pos X: -0.02613376 Ball Pos Y: -0.2 Ball Pos Z: 0.4986608 Hand Pos X: -0.03008423 Hand Pos Y: -0.2075235 Hand Pos Z: 0.5031218 Head Pos X: -0.01485324 Head Pos Y: -0.02622983 Head Pos Z: -0.03577662 Head Rot X: 0.1746493 Head Rot Y: 0.007966995 Hand Rot Z: -0.07249242 Visible Ball Error: 0.676 randomnum: 123
 End:  145934.514  Start:  145934.500 Theta: 1.134464 Ball Pos X: 0.2110324 Ball Pos Y: -0.2 Ball Pos Z: 0.4525604 Hand Pos X: 0.2123906 Hand Pos Y: -0.2011331 Hand Pos Z: 0.4522473 Head Pos X: 0.006505072 Head Pos Y: -0.02530503 Head Pos Z: -0.04542452 Head Rot X: 0.1612654 Head Rot Y: 0.08747667 Hand Rot Z: -0.08437444 Visible Ball Error: 0.176 randomnum: 116
 End:  145937.994  Start:  145935.921 Theta: 1.658063 Ball Pos X: -0.04352081 Ball Pos Y: -0.2 Ball Pos Z: 0.497445 Hand Pos X: -0.05027945 Hand Pos Y: -0.1975177 Hand Pos Z: 0.4970846 Head Pos X: -0.0121938 Head Pos Y: -0.02196318 Head Pos Z: -0.04595077 Head Rot X: 0.1540226 Head Rot Y: 0.02706185 Hand Rot Z: -0.07339074 Invisible Ball Error: 0.765 randomnum: 13
 End:  145941.519  Start:  145939.443 Theta: 2.076942 Ball Pos X: -0.2420874 Ball Pos Y: -0.2 Ball Pos Z: 0.436737 Hand Pos X: -0.2470061 Hand Pos Y: -0.1865461 Hand Pos Z: 0.441671 Head Pos X: -0.04226542 Head Pos Y: -0.02570644 Head Pos Z: -0.04721624 Head Rot X: 0.1827723 Head Rot Y: -0.1091483 Hand Rot Z: -0.03738517 Invisible Ball Error: 1.604 randomnum: 37
 End:  145945.222  Start:  145943.105 Theta: 1.466077 Ball Pos X: 0.05219576 Ball Pos Y: -0.2 Ball Pos Z: 0.4966097 Hand Pos X: 0.04033138 Hand Pos Y: -0.1918786 Hand Pos Z: 0.5085588 Head Pos X: -0.008249819 Head Pos Y: -0.02106589 Head Pos Z: -0.04091454 Head Rot X: 0.1613768 Head Rot Y: 0.01836539 Hand Rot Z: -0.05497173 Invisible Ball Error: 1.828 randomnum: 17
 End:  145948.632  Start:  145946.571 Theta: 1.32645 Ball Pos X: 0.1208025 Ball Pos Y: -0.2 Ball Pos Z: 0.4845124 Hand Pos X: 0.1579155 Hand Pos Y: -0.1991247 Hand Pos Z: 0.4760655 Head Pos X: -0.001844406 Head Pos Y: -0.02355599 Head Pos Z: -0.05426669 Head Rot X: 0.1636961 Head Rot Y: 0.07669161 Hand Rot Z: -0.05864435 Invisible Ball Error: 4.045 randomnum: 36
 End:  145951.863  Start:  145949.914 Theta: 1.937315 Ball Pos X: -0.1789493 Ball Pos Y: -0.2 Ball Pos Z: 0.4661789 Hand Pos X: -0.1847012 Hand Pos Y: -0.185402 Hand Pos Z: 0.4739368 Head Pos X: -0.03649586 Head Pos Y: -0.02513909 Head Pos Z: -0.03013515 Head Rot X: 0.1795893 Head Rot Y: -0.05838252 Hand Rot Z: -0.04499014 Invisible Ball Error: 1.821 randomnum: 77
 End:  145956.026  Start:  145953.255 Theta: 1.064651 Ball Pos X: 0.2420873 Ball Pos Y: -0.2 Ball Pos Z: 0.4367371 Hand Pos X: 0.2709446 Hand Pos Y: -0.2648889 Hand Pos Z: 0.4396222 Head Pos X: 0.004938006 Head Pos Y: -0.02503037 Head Pos Z: -0.05642664 Head Rot X: 0.1653869 Head Rot Y: 0.1400717 Hand Rot Z: -0.07265583 Invisible Ball Error: 5.846 randomnum: 35
 End:  145959.312  Start:  145957.335 Theta: 1.954769 Ball Pos X: -0.187058 Ball Pos Y: -0.2 Ball Pos Z: 0.4629847 Hand Pos X: -0.1911169 Hand Pos Y: -0.2212166 Hand Pos Z: 0.4688877 Head Pos X: -0.02481151 Head Pos Y: -0.02439791 Head Pos Z: -0.03924 Head Rot X: 0.1773104 Head Rot Y: -0.02630877 Hand Rot Z: -0.05207497 Invisible Ball Error: 1.78 randomnum: 32
 End:  150002.668  Start:  150000.690 Theta: 1.570796 Ball Pos X: -2.182707E-08 Ball Pos Y: -0.2 Ball Pos Z: 0.4993451 Hand Pos X: -0.01985355 Hand Pos Y: -0.2049642 Hand Pos Z: 0.5064144 Head Pos X: -0.01478148 Head Pos Y: -0.02584606 Head Pos Z: -0.03865057 Head Rot X: 0.1951997 Head Rot Y: -0.0101181 Hand Rot Z: -0.03635634 Invisible Ball Error: 2.091 randomnum: 72
 End:  150006.065  Start:  150004.004 Theta: 1.797689 Ball Pos X: -0.1123282 Ball Pos Y: -0.2 Ball Pos Z: 0.4865469 Hand Pos X: -0.1422345 Hand Pos Y: -0.2121426 Hand Pos Z: 0.4873106 Head Pos X: -0.02813047 Head Pos Y: -0.02487224 Head Pos Z: -0.04137748 Head Rot X: 0.1784787 Head Rot Y: -0.03597556 Hand Rot Z: -0.04301666 Invisible Ball Error: 3.145 randomnum: 24
 End:  150009.617  Start:  150007.514 Theta: 1.27409 Ball Pos X: 0.1459944 Ball Pos Y: -0.2 Ball Pos Z: 0.4775261 Hand Pos X: 0.1397968 Hand Pos Y: -0.2295708 Hand Pos Z: 0.4827323 Head Pos X: -0.003754735 Head Pos Y: -0.02495843 Head Pos Z: -0.04985034 Head Rot X: 0.1654652 Head Rot Y: 0.08552536 Hand Rot Z: -0.06190141 Invisible Ball Error: 2.833 randomnum: 34
 End:  150012.860  Start:  150010.924 Theta: 1.448623 Ball Pos X: 0.06085485 Ball Pos Y: -0.2 Ball Pos Z: 0.4956231 Hand Pos X: 0.04408465 Hand Pos Y: -0.2092388 Hand Pos Z: 0.5078276 Head Pos X: -0.007874727 Head Pos Y: -0.02410877 Head Pos Z: -0.0338856 Head Rot X: 0.1707087 Head Rot Y: 0.02251711 Hand Rot Z: -0.05805937 Invisible Ball Error: 1.952 randomnum: 42
 End:  150016.438  Start:  150016.424 Theta: 1.710423 Ball Pos X: -0.06949545 Ball Pos Y: -0.2 Ball Pos Z: 0.4944855 Hand Pos X: -0.0846725 Hand Pos Y: -0.176161 Hand Pos Z: 0.4941822 Head Pos X: -0.02830327 Head Pos Y: -0.02581981 Head Pos Z: -0.02655965 Head Rot X: 0.1809003 Head Rot Y: -0.03077685 Hand Rot Z: -0.04050368 Visible Ball Error: 2.948 randomnum: 137
 End:  150019.933  Start:  150019.920 Theta: 1.64061 Ball Pos X: -0.03483256 Ball Pos Y: -0.2 Ball Pos Z: 0.4981288 Hand Pos X: -0.03589482 Hand Pos Y: -0.1926532 Hand Pos Z: 0.5027975 Head Pos X: -0.02169478 Head Pos Y: -0.02904594 Head Pos Z: -0.02602804 Head Rot X: 0.1960996 Head Rot Y: -0.02355915 Hand Rot Z: -0.03921859 Visible Ball Error: 0.914 randomnum: 134
 End:  150023.388  Start:  150021.339 Theta: 1.518436 Ball Pos X: 0.02613371 Ball Pos Y: -0.2 Ball Pos Z: 0.4986608 Hand Pos X: 0.01569168 Hand Pos Y: -0.206313 Hand Pos Z: 0.5005359 Head Pos X: -0.01266921 Head Pos Y: -0.02530757 Head Pos Z: -0.03711057 Head Rot X: 0.1780834 Head Rot Y: -0.005854778 Hand Rot Z: -0.04351492 Invisible Ball Error: 1.25 randomnum: 90
 End:  150026.797  Start:  150026.785 Theta: 1.134464 Ball Pos X: 0.2110324 Ball Pos Y: -0.2 Ball Pos Z: 0.4525604 Hand Pos X: 0.2353582 Hand Pos Y: -0.1921007 Hand Pos Z: 0.4457165 Head Pos X: -0.0005502105 Head Pos Y: -0.02548248 Head Pos Z: -0.04976594 Head Rot X: 0.1644408 Head Rot Y: 0.08674089 Hand Rot Z: -0.06288221 Visible Ball Error: 2.812 randomnum: 189
 End:  150030.041  Start:  150028.107 Theta: 1.553343 Ball Pos X: 0.008714763 Ball Pos Y: -0.2 Ball Pos Z: 0.4992691 Hand Pos X: 0.01277382 Hand Pos Y: -0.209042 Hand Pos Z: 0.5046569 Head Pos X: -0.01115346 Head Pos Y: -0.02193177 Head Pos Z: -0.04638034 Head Rot X: 0.1584871 Head Rot Y: 0.007826387 Hand Rot Z: -0.06583823 Invisible Ball Error: 0.786 randomnum: 61
 End:  150033.565  Start:  150033.551 Theta: 1.064651 Ball Pos X: 0.2420873 Ball Pos Y: -0.2 Ball Pos Z: 0.4367371 Hand Pos X: 0.2375263 Hand Pos Y: -0.198238 Hand Pos Z: 0.4452718 Head Pos X: 0.004144847 Head Pos Y: -0.02542913 Head Pos Z: -0.0563494 Head Rot X: 0.1659172 Head Rot Y: 0.1168107 Hand Rot Z: -0.05567035 Visible Ball Error: 0.939 randomnum: 115
 End:  150036.962  Start:  150034.873 Theta: 1.43117 Ball Pos X: 0.06949541 Ball Pos Y: -0.2 Ball Pos Z: 0.4944855 Hand Pos X: 0.05028092 Hand Pos Y: -0.1984053 Hand Pos Z: 0.5008013 Head Pos X: -0.01545256 Head Pos Y: -0.0218257 Head Pos Z: -0.05065084 Head Rot X: 0.1602204 Head Rot Y: 0.01238848 Hand Rot Z: -0.04831524 Invisible Ball Error: 2.13 randomnum: 21
 End:  150040.512  Start:  150040.499 Theta: 1.500983 Ball Pos X: 0.03483251 Ball Pos Y: -0.2 Ball Pos Z: 0.4981288 Hand Pos X: 0.03191749 Hand Pos Y: -0.1814383 Hand Pos Z: 0.5058857 Head Pos X: -0.007776141 Head Pos Y: -0.02219725 Head Pos Z: -0.04169154 Head Rot X: 0.1604769 Head Rot Y: 0.01684097 Hand Rot Z: -0.06510482 Visible Ball Error: 2.164 randomnum: 182
 End:  150044.230  Start:  150044.217 Theta: 1.902409 Ball Pos X: -0.1625709 Ball Pos Y: -0.2 Ball Pos Z: 0.4721401 Hand Pos X: -0.1673108 Hand Pos Y: -0.1751958 Hand Pos Z: 0.4731988 Head Pos X: -0.03870815 Head Pos Y: -0.02369711 Head Pos Z: -0.04729998 Head Rot X: 0.1686827 Head Rot Y: -0.04682583 Hand Rot Z: -0.02623633 Visible Ball Error: 2.623 randomnum: 124
 End:  150047.698  Start:  150047.684 Theta: 1.343904 Ball Pos X: 0.1123282 Ball Pos Y: -0.2 Ball Pos Z: 0.4865469 Hand Pos X: 0.111838 Hand Pos Y: -0.2061698 Hand Pos Z: 0.4946815 Head Pos X: -0.008265972 Head Pos Y: -0.02359623 Head Pos Z: -0.05039704 Head Rot X: 0.1664969 Head Rot Y: 0.04559686 Hand Rot Z: -0.0469055 Visible Ball Error: 0.382 randomnum: 181
 End:  150051.094  Start:  150051.081 Theta: 1.361357 Ball Pos X: 0.1038197 Ball Pos Y: -0.2 Ball Pos Z: 0.4884332 Hand Pos X: 0.1075921 Hand Pos Y: -0.2072944 Hand Pos Z: 0.4964868 Head Pos X: -0.01312864 Head Pos Y: -0.02298573 Head Pos Z: -0.04810047 Head Rot X: 0.1648136 Head Rot Y: 0.02866586 Hand Rot Z: -0.03538406 Visible Ball Error: 0.426 randomnum: 128
 End:  150054.618  Start:  150052.530 Theta: 1.762783 Ball Pos X: -0.09527956 Ball Pos Y: -0.2 Ball Pos Z: 0.4901707 Hand Pos X: -0.1257617 Hand Pos Y: -0.1960097 Hand Pos Z: 0.4868219 Head Pos X: -0.01920557 Head Pos Y: -0.02385134 Head Pos Z: -0.03821254 Head Rot X: 0.1714198 Head Rot Y: -0.001680112 Hand Rot Z: -0.05240151 Invisible Ball Error: 3.284 randomnum: 87
 End:  150058.405  Start:  150056.176 Theta: 1.064651 Ball Pos X: 0.2420873 Ball Pos Y: -0.2 Ball Pos Z: 0.4367371 Hand Pos X: 0.2450851 Hand Pos Y: -0.2345526 Hand Pos Z: 0.4410096 Head Pos X: 0.007269621 Head Pos Y: -0.0243873 Head Pos Z: -0.05906081 Head Rot X: 0.1656358 Head Rot Y: 0.1365953 Hand Rot Z: -0.06301116 Invisible Ball Error: 3.106 randomnum: 70
 End:  150103.626  Start:  150103.613 Theta: 1.099557 Ball Pos X: 0.226698 Ball Pos Y: -0.2 Ball Pos Z: 0.4449198 Hand Pos X: 0.2229354 Hand Pos Y: -0.1909835 Hand Pos Z: 0.4511766 Head Pos X: 0.00578022 Head Pos Y: -0.02452153 Head Pos Z: -0.05142605 Head Rot X: 0.1596906 Head Rot Y: 0.1254072 Hand Rot Z: -0.06088312 Visible Ball Error: 1.235 randomnum: 161
 End:  150107.079  Start:  150107.066 Theta: 1.48353 Ball Pos X: 0.04352077 Ball Pos Y: -0.2 Ball Pos Z: 0.497445 Hand Pos X: 0.0375975 Hand Pos Y: -0.2022433 Hand Pos Z: 0.5030447 Head Pos X: -0.01153117 Head Pos Y: -0.02480784 Head Pos Z: -0.04014802 Head Rot X: 0.1713907 Head Rot Y: 0.03980586 Hand Rot Z: -0.05632124 Visible Ball Error: 0.674 randomnum: 174
 End:  150110.602  Start:  150110.588 Theta: 1.448623 Ball Pos X: 0.06085485 Ball Pos Y: -0.2 Ball Pos Z: 0.4956231 Hand Pos X: 0.06095657 Hand Pos Y: -0.2027509 Hand Pos Z: 0.5021616 Head Pos X: -0.007317722 Head Pos Y: -0.02211636 Head Pos Z: -0.04306626 Head Rot X: 0.1590748 Head Rot Y: 0.03230715 Hand Rot Z: -0.0565393 Visible Ball Error: 0.074 randomnum: 153
 End:  150114.305  Start:  150112.078 Theta: 1.570796 Ball Pos X: -2.182707E-08 Ball Pos Y: -0.2 Ball Pos Z: 0.4993451 Hand Pos X: -0.03352317 Hand Pos Y: -0.1846671 Hand Pos Z: 0.4997236 Head Pos X: -0.01090592 Head Pos Y: -0.02193394 Head Pos Z: -0.04708755 Head Rot X: 0.1570476 Head Rot Y: 0.01754282 Hand Rot Z: -0.06205107 Invisible Ball Error: 3.918 randomnum: 3
 End:  150118.010  Start:  150117.996 Theta: 1.902409 Ball Pos X: -0.1625709 Ball Pos Y: -0.2 Ball Pos Z: 0.4721401 Hand Pos X: -0.1659446 Hand Pos Y: -0.1912955 Hand Pos Z: 0.4783032 Head Pos X: -0.0352596 Head Pos Y: -0.02468038 Head Pos Z: -0.03406537 Head Rot X: 0.1729826 Head Rot Y: -0.03128338 Hand Rot Z: -0.04172275 Visible Ball Error: 1.135 randomnum: 164
 End:  150121.783  Start:  150121.769 Theta: 1.58825 Ball Pos X: -0.008714806 Ball Pos Y: -0.2 Ball Pos Z: 0.4992691 Hand Pos X: -0.00131736 Hand Pos Y: -0.1910696 Hand Pos Z: 0.500656 Head Pos X: -0.009816408 Head Pos Y: -0.02658802 Head Pos Z: -0.04291993 Head Rot X: 0.180109 Head Rot Y: 0.01494559 Hand Rot Z: -0.04584802 Visible Ball Error: 1.227 randomnum: 144
 End:  150125.444  Start:  150125.431 Theta: 1.37881 Ball Pos X: 0.09527951 Ball Pos Y: -0.2 Ball Pos Z: 0.4901707 Hand Pos X: 0.0964055 Hand Pos Y: -0.1941554 Hand Pos Z: 0.4944849 Head Pos X: -0.01228547 Head Pos Y: -0.02705929 Head Pos Z: -0.03893042 Head Rot X: 0.1790421 Head Rot Y: 0.04262484 Hand Rot Z: -0.06111528 Visible Ball Error: 0.752 randomnum: 199
 End:  150128.856  Start:  150128.842 Theta: 1.500983 Ball Pos X: 0.03483251 Ball Pos Y: -0.2 Ball Pos Z: 0.4981288 Hand Pos X: 0.03831379 Hand Pos Y: -0.2022502 Hand Pos Z: 0.5023683 Head Pos X: -0.0106709 Head Pos Y: -0.02749175 Head Pos Z: -0.04806709 Head Rot X: 0.1782058 Head Rot Y: 0.03326402 Hand Rot Z: -0.06954363 Visible Ball Error: 0.339 randomnum: 198
 End:  150132.323  Start:  150132.309 Theta: 1.32645 Ball Pos X: 0.1208025 Ball Pos Y: -0.2 Ball Pos Z: 0.4845124 Hand Pos X: 0.1382527 Hand Pos Y: -0.2013203 Hand Pos Z: 0.4918208 Head Pos X: -0.009144187 Head Pos Y: -0.0268696 Head Pos Z: -0.04577184 Head Rot X: 0.1799847 Head Rot Y: 0.06363509 Hand Rot Z: -0.01842437 Visible Ball Error: 1.613 randomnum: 154
 End:  150135.693  Start:  150133.785 Theta: 1.692969 Ball Pos X: -0.06085489 Ball Pos Y: -0.2 Ball Pos Z: 0.4956231 Hand Pos X: -0.06563081 Hand Pos Y: -0.2235981 Hand Pos Z: 0.4977905 Head Pos X: -0.007837415 Head Pos Y: -0.02596509 Head Pos Z: -0.04401058 Head Rot X: 0.1765138 Head Rot Y: 0.006592149 Hand Rot Z: -0.05849588 Invisible Ball Error: 2.228 randomnum: 57
 End:  150139.172  Start:  150139.159 Theta: 1.343904 Ball Pos X: 0.1123282 Ball Pos Y: -0.2 Ball Pos Z: 0.4865469 Hand Pos X: 0.1227848 Hand Pos Y: -0.1900516 Hand Pos Z: 0.4959829 Head Pos X: -0.01208222 Head Pos Y: -0.02912998 Head Pos Z: -0.04729581 Head Rot X: 0.1903335 Head Rot Y: 0.04813257 Hand Rot Z: -0.04993385 Visible Ball Error: 1.656 randomnum: 167
 End:  150142.807  Start:  150140.720 Theta: 1.151917 Ball Pos X: 0.2031019 Ball Pos Y: -0.2 Ball Pos Z: 0.4561745 Hand Pos X: 0.2315697 Hand Pos Y: -0.2025276 Hand Pos Z: 0.4450375 Head Pos X: 0.002177298 Head Pos Y: -0.02756107 Head Pos Z: -0.06252682 Head Rot X: 0.1739568 Head Rot Y: 0.1080814 Hand Rot Z: -0.05974928 Invisible Ball Error: 3.241 randomnum: 69
 End:  150146.316  Start:  150146.302 Theta: 2.024582 Ball Pos X: -0.2188985 Ball Pos Y: -0.2 Ball Pos Z: 0.4488084 Hand Pos X: -0.2126106 Hand Pos Y: -0.2132843 Hand Pos Z: 0.4532303 Head Pos X: -0.03659356 Head Pos Y: -0.02804977 Head Pos Z: -0.04072428 Head Rot X: 0.1898131 Head Rot Y: -0.06750993 Hand Rot Z: -0.03460168 Visible Ball Error: 1.485 randomnum: 186
 End:  150149.727  Start:  150147.709 Theta: 1.53589 Ball Pos X: 0.01742689 Ball Pos Y: -0.2 Ball Pos Z: 0.4990409 Hand Pos X: 0.01646856 Hand Pos Y: -0.1984556 Hand Pos Z: 0.5012519 Head Pos X: -0.005571723 Head Pos Y: -0.02314636 Head Pos Z: -0.04812217 Head Rot X: 0.1664733 Head Rot Y: 0.006202155 Hand Rot Z: -0.06832903 Invisible Ball Error: 0.262 randomnum: 10
 End:  150153.222  Start:  150153.208 Theta: 2.042035 Ball Pos X: -0.226698 Ball Pos Y: -0.2 Ball Pos Z: 0.4449197 Hand Pos X: -0.2371037 Hand Pos Y: -0.1957573 Hand Pos Z: 0.4478376 Head Pos X: -0.05485469 Head Pos Y: -0.027749 Head Pos Z: -0.04738522 Head Rot X: 0.1880824 Head Rot Y: -0.1391344 Hand Rot Z: -0.01001566 Visible Ball Error: 1.094 randomnum: 109
 End:  150156.913  Start:  150154.809 Theta: 1.762783 Ball Pos X: -0.09527956 Ball Pos Y: -0.2 Ball Pos Z: 0.4901707 Hand Pos X: -0.1205165 Hand Pos Y: -0.1890621 Hand Pos Z: 0.4880966 Head Pos X: -0.01769316 Head Pos Y: -0.0208354 Head Pos Z: -0.04624742 Head Rot X: 0.161952 Head Rot Y: -0.05661842 Hand Rot Z: -0.06153607 Invisible Ball Error: 2.939 randomnum: 84
 End:  150200.658  Start:  150158.514 Theta: 1.186824 Ball Pos X: 0.1870579 Ball Pos Y: -0.2 Ball Pos Z: 0.4629847 Hand Pos X: 0.2420048 Hand Pos Y: -0.214815 Hand Pos Z: 0.4389945 Head Pos X: 0.005797446 Head Pos Y: -0.02448934 Head Pos Z: -0.06128955 Head Rot X: 0.1607951 Head Rot Y: 0.09197424 Hand Rot Z: -0.0742862 Invisible Ball Error: 6.489 randomnum: 63
 End:  150204.321  Start:  150202.133 Theta: 1.884956 Ball Pos X: -0.1543061 Ball Pos Y: -0.2 Ball Pos Z: 0.4749054 Hand Pos X: -0.1778022 Hand Pos Y: -0.1902886 Hand Pos Z: 0.4688702 Head Pos X: -0.007865369 Head Pos Y: -0.0196915 Head Pos Z: -0.04611051 Head Rot X: 0.1579832 Head Rot Y: -0.01577565 Hand Rot Z: -0.07032093 Invisible Ball Error: 2.783 randomnum: 93
 End:  150208.009  Start:  150207.995 Theta: 1.902409 Ball Pos X: -0.1625709 Ball Pos Y: -0.2 Ball Pos Z: 0.4721401 Hand Pos X: -0.1617131 Hand Pos Y: -0.1949835 Hand Pos Z: 0.4736546 Head Pos X: -0.02098739 Head Pos Y: -0.02190015 Head Pos Z: -0.04888332 Head Rot X: 0.1689082 Head Rot Y: -0.029996 Hand Rot Z: -0.05802141 Visible Ball Error: 0.561 randomnum: 149
 End:  150211.546  Start:  150209.527 Theta: 1.099557 Ball Pos X: 0.226698 Ball Pos Y: -0.2 Ball Pos Z: 0.4449198 Hand Pos X: 0.2664552 Hand Pos Y: -0.2169841 Hand Pos Z: 0.4263678 Head Pos X: 0.006421864 Head Pos Y: -0.02473444 Head Pos Z: -0.07331038 Head Rot X: 0.1541637 Head Rot Y: 0.1314542 Hand Rot Z: -0.08139239 Invisible Ball Error: 4.861 randomnum: 65
 End:  150214.860  Start:  150212.869 Theta: 1.623156 Ball Pos X: -0.02613376 Ball Pos Y: -0.2 Ball Pos Z: 0.4986608 Hand Pos X: -0.04483499 Hand Pos Y: -0.2196891 Hand Pos Z: 0.5082642 Head Pos X: -0.003056705 Head Pos Y: -0.01565841 Head Pos Z: -0.06153691 Head Rot X: 0.1295423 Head Rot Y: 0.01936617 Hand Rot Z: -0.07811068 Invisible Ball Error: 2.389 randomnum: 14
 End:  150218.396  Start:  150218.384 Theta: 1.43117 Ball Pos X: 0.06949541 Ball Pos Y: -0.2 Ball Pos Z: 0.4944855 Hand Pos X: 0.069454 Hand Pos Y: -0.1930207 Hand Pos Z: 0.4973347 Head Pos X: -0.0126909 Head Pos Y: -0.01921105 Head Pos Z: -0.06022668 Head Rot X: 0.1463561 Head Rot Y: 0.01532483 Hand Rot Z: -0.05444078 Visible Ball Error: 0.803 randomnum: 183
 End:  150221.850  Start:  150221.835 Theta: 1.762783 Ball Pos X: -0.09527956 Ball Pos Y: -0.2 Ball Pos Z: 0.4901707 Hand Pos X: -0.1135928 Hand Pos Y: -0.1865324 Hand Pos Z: 0.4917147 Head Pos X: -0.0212419 Head Pos Y: -0.0243077 Head Pos Z: -0.03249252 Head Rot X: 0.1747766 Head Rot Y: -0.0344672 Hand Rot Z: -0.05191742 Visible Ball Error: 2.427 randomnum: 139
 End:  150225.470  Start:  150223.367 Theta: 1.27409 Ball Pos X: 0.1459944 Ball Pos Y: -0.2 Ball Pos Z: 0.4775261 Hand Pos X: 0.155937 Hand Pos Y: -0.2019585 Hand Pos Z: 0.4764816 Head Pos X: -0.001559019 Head Pos Y: -0.02072215 Head Pos Z: -0.06301999 Head Rot X: 0.1441806 Head Rot Y: 0.06804844 Hand Rot Z: -0.06613748 Invisible Ball Error: 1.047 randomnum: 45
 End:  150228.952  Start:  150226.918 Theta: 1.343904 Ball Pos X: 0.1123282 Ball Pos Y: -0.2 Ball Pos Z: 0.4865469 Hand Pos X: 0.1130315 Hand Pos Y: -0.2143441 Hand Pos Z: 0.4909871 Head Pos X: -0.01067483 Head Pos Y: -0.01903006 Head Pos Z: -0.06408334 Head Rot X: 0.1422493 Head Rot Y: 0.02466474 Hand Rot Z: -0.0533253 Invisible Ball Error: 1.219 randomnum: 22
 End:  150232.459  Start:  150232.446 Theta: 1.48353 Ball Pos X: 0.04352077 Ball Pos Y: -0.2 Ball Pos Z: 0.497445 Hand Pos X: 0.03620574 Hand Pos Y: -0.1828329 Hand Pos Z: 0.5042269 Head Pos X: -0.01235557 Head Pos Y: -0.03101456 Head Pos Z: -0.04308093 Head Rot X: 0.1947033 Head Rot Y: 0.009787388 Hand Rot Z: -0.05228256 Visible Ball Error: 2.115 randomnum: 194
 End:  150235.998  Start:  150233.935 Theta: 1.972222 Ball Pos X: -0.1951097 Ball Pos Y: -0.2 Ball Pos Z: 0.4596496 Hand Pos X: -0.194315 Hand Pos Y: -0.1987454 Hand Pos Z: 0.4894248 Head Pos X: -0.02826428 Head Pos Y: -0.02810347 Head Pos Z: -0.04064596 Head Rot X: 0.1908845 Head Rot Y: -0.0520844 Hand Rot Z: -0.04701035 Invisible Ball Error: 1.701 randomnum: 55
 End:  150239.547  Start:  150237.417 Theta: 1.710423 Ball Pos X: -0.06949545 Ball Pos Y: -0.2 Ball Pos Z: 0.4944855 Hand Pos X: -0.08213344 Hand Pos Y: -0.205639 Hand Pos Z: 0.5030606 Head Pos X: -0.0188992 Head Pos Y: -0.02353847 Head Pos Z: -0.04740071 Head Rot X: 0.1660324 Head Rot Y: -0.01713828 Hand Rot Z: -0.05191605 Invisible Ball Error: 1.19 randomnum: 12
 End:  150242.903  Start:  150241.023 Theta: 1.43117 Ball Pos X: 0.06949541 Ball Pos Y: -0.2 Ball Pos Z: 0.4944855 Hand Pos X: 0.0669641 Hand Pos Y: -0.195684 Hand Pos Z: 0.5014634 Head Pos X: -0.009434938 Head Pos Y: -0.02086878 Head Pos Z: -0.05433512 Head Rot X: 0.1479542 Head Rot Y: 0.04088259 Hand Rot Z: -0.05908647 Invisible Ball Error: 0.774 randomnum: 60
 End:  150246.257  Start:  150246.244 Theta: 1.745329 Ball Pos X: -0.08671038 Ball Pos Y: -0.2 Ball Pos Z: 0.4917589 Hand Pos X: -0.08723122 Hand Pos Y: -0.1997367 Hand Pos Z: 0.497108 Head Pos X: -0.02892011 Head Pos Y: -0.02723375 Head Pos Z: -0.01607871 Head Rot X: 0.1793892 Head Rot Y: -0.02625627 Hand Rot Z: -0.04104053 Visible Ball Error: 0.24 randomnum: 195
 End:  150249.892  Start:  150249.878 Theta: 1.500983 Ball Pos X: 0.03483251 Ball Pos Y: -0.2 Ball Pos Z: 0.4981288 Hand Pos X: 0.03559322 Hand Pos Y: -0.1978213 Hand Pos Z: 0.4994404 Head Pos X: -0.01363373 Head Pos Y: -0.02834207 Head Pos Z: -0.03707743 Head Rot X: 0.1832997 Head Rot Y: 0.01963208 Hand Rot Z: -0.03383055 Visible Ball Error: 0.279 randomnum: 127
 End:  150253.289  Start:  150253.275 Theta: 1.58825 Ball Pos X: -0.008714806 Ball Pos Y: -0.2 Ball Pos Z: 0.4992691 Hand Pos X: -0.02439965 Hand Pos Y: -0.203898 Hand Pos Z: 0.500623 Head Pos X: -0.01781511 Head Pos Y: -0.02862245 Head Pos Z: -0.03570843 Head Rot X: 0.1962005 Head Rot Y: 0.002615015 Hand Rot Z: -0.04117936 Visible Ball Error: 1.689 randomnum: 158
 End:  150256.882  Start:  150256.868 Theta: 1.151917 Ball Pos X: 0.2031019 Ball Pos Y: -0.2 Ball Pos Z: 0.4561745 Hand Pos X: 0.2073682 Hand Pos Y: -0.2093875 Hand Pos Z: 0.4623961 Head Pos X: 0.008615017 Head Pos Y: -0.02917272 Head Pos Z: -0.05082035 Head Rot X: 0.1878229 Head Rot Y: 0.1132213 Hand Rot Z: -0.05051084 Visible Ball Error: 0.639 randomnum: 163
 End:  150300.433  Start:  150300.419 Theta: 1.727876 Ball Pos X: -0.07811478 Ball Pos Y: -0.2 Ball Pos Z: 0.4931974 Hand Pos X: -0.07392049 Hand Pos Y: -0.1910763 Hand Pos Z: 0.4938875 Head Pos X: -0.025783 Head Pos Y: -0.028723 Head Pos Z: -0.0408631 Head Rot X: 0.1874929 Head Rot Y: -0.008037061 Hand Rot Z: -0.03077562 Visible Ball Error: 0.999 randomnum: 159
 End:  150303.788  Start:  150301.824 Theta: 1.518436 Ball Pos X: 0.02613371 Ball Pos Y: -0.2 Ball Pos Z: 0.4986608 Hand Pos X: 0.02502967 Hand Pos Y: -0.201374 Hand Pos Z: 0.5049021 Head Pos X: -0.009759426 Head Pos Y: -0.02973992 Head Pos Z: -0.05076718 Head Rot X: 0.1908735 Head Rot Y: 0.03076815 Hand Rot Z: -0.04759414 Invisible Ball Error: 0.185 randomnum: 76
 End:  150307.310  Start:  150307.296 Theta: 1.553343 Ball Pos X: 0.008714763 Ball Pos Y: -0.2 Ball Pos Z: 0.4992691 Hand Pos X: 0.004890108 Hand Pos Y: -0.1812971 Hand Pos Z: 0.4994735 Head Pos X: -0.02118433 Head Pos Y: -0.02972788 Head Pos Z: -0.04595321 Head Rot X: 0.2001884 Head Rot Y: -0.007919579 Hand Rot Z: -0.0246469 Visible Ball Error: 1.923 randomnum: 145
 End:  150311.041  Start:  150311.028 Theta: 1.082104 Ball Pos X: 0.2344283 Ball Pos Y: -0.2 Ball Pos Z: 0.4408956 Hand Pos X: 0.242922 Hand Pos Y: -0.2029652 Hand Pos Z: 0.4372729 Head Pos X: 0.008451164 Head Pos Y: -0.02521408 Head Pos Z: -0.05223835 Head Rot X: 0.1561899 Head Rot Y: 0.1364813 Hand Rot Z: -0.06040558 Visible Ball Error: 1.011 randomnum: 160
 End:  150314.690  Start:  150312.435 Theta: 1.291544 Ball Pos X: 0.1376381 Ball Pos Y: -0.2 Ball Pos Z: 0.4800013 Hand Pos X: 0.1631912 Hand Pos Y: -0.1855603 Hand Pos Z: 0.4760505 Head Pos X: -0.003533721 Head Pos Y: -0.02769625 Head Pos Z: -0.05032325 Head Rot X: 0.1763229 Head Rot Y: 0.06305468 Hand Rot Z: -0.05334764 Invisible Ball Error: 3.155 randomnum: 52
 End:  150318.255  Start:  150318.241 Theta: 1.151917 Ball Pos X: 0.2031019 Ball Pos Y: -0.2 Ball Pos Z: 0.4561745 Hand Pos X: 0.209796 Hand Pos Y: -0.1984177 Hand Pos Z: 0.4589833 Head Pos X: -0.003196597 Head Pos Y: -0.02603599 Head Pos Z: -0.05551982 Head Rot X: 0.1737613 Head Rot Y: 0.0684853 Hand Rot Z: -0.04985949 Visible Ball Error: 0.638 randomnum: 151
 End:  150322.027  Start:  150319.856 Theta: 1.239184 Ball Pos X: 0.1625709 Ball Pos Y: -0.2 Ball Pos Z: 0.4721401 Hand Pos X: 0.1692787 Hand Pos Y: -0.1955113 Hand Pos Z: 0.4784755 Head Pos X: -0.004871845 Head Pos Y: -0.02570748 Head Pos Z: -0.05340135 Head Rot X: 0.1645491 Head Rot Y: 0.07574666 Hand Rot Z: -0.05706171 Invisible Ball Error: 0.883 randomnum: 97
