# Supplementary material for: Rapid assessment of hand reaching using virtual reality and application in cerebellar stroke
Source: PLoS One. 2022 Sep 29;17(9):e0275220. doi: 10.1371/journal.pone.0275220 (PMC9522266; doi:10.1371/journal.pone.0275220)
Supplement: S2 File — (ZIP) [file pone.0275220.s005.zip › MemoryBallDelay/ProVRb_018_dataMemBallDelay2021-07-20-10-51-46[1].txt]

Memory Ball Delay- List of Errors by Trial; Handedness1

 End:  105249.522  Start:  105243.092 Theta: 1.256637 Ball Pos X: 0.1441222 Ball Pos Y: -0.2 Ball Pos Z: 0.4435626 Hand Pos X: 0.175317 Hand Pos Y: -0.131543 Hand Pos Z: 0.4278271 Head Pos X: -0.0148679 Head Pos Y: -0.01974523 Head Pos Z: -0.02042007 Head Rot X: 0.1070317 Head Rot Y: 0.0005046725 Hand Rot Z: 0.01704722 Invisible Ball Error: 8.366 randomnum: 1
 End:  105253.620  Start:  105250.662 Theta: 1.134464 Ball Pos X: 0.1971046 Ball Pos Y: -0.2 Ball Pos Z: 0.4226923 Hand Pos X: 0.2035581 Hand Pos Y: -0.1747808 Hand Pos Z: 0.4229904 Head Pos X: -0.01731473 Head Pos Y: -0.01903322 Head Pos Z: -0.02440369 Head Rot X: 0.09864708 Head Rot Y: 0.005059171 Hand Rot Z: 0.02682434 Visible Ball Error: 2.863 randomnum: 171
 End:  105257.287  Start:  105254.481 Theta: 1.605703 Ball Pos X: -0.01627679 Ball Pos Y: -0.2 Ball Pos Z: 0.4661052 Hand Pos X: -0.02944545 Hand Pos Y: -0.179241 Hand Pos Z: 0.4699074 Head Pos X: -0.0205794 Head Pos Y: -0.019153 Head Pos Z: -0.01691937 Head Rot X: 0.1031098 Head Rot Y: -0.02001392 Hand Rot Z: 0.01317682 Visible Ball Error: 2.788 randomnum: 104
 End:  105300.870  Start:  105258.245 Theta: 1.623156 Ball Pos X: -0.02440898 Ball Pos Y: -0.2 Ball Pos Z: 0.4657502 Hand Pos X: -0.0325996 Hand Pos Y: -0.1873142 Hand Pos Z: 0.4714376 Head Pos X: -0.02430892 Head Pos Y: -0.0176008 Head Pos Z: -0.01643753 Head Rot X: 0.09643003 Head Rot Y: -0.02597935 Hand Rot Z: 0.009627345 Visible Ball Error: 1.818 randomnum: 175
 End:  105304.232  Start:  105301.676 Theta: 1.082104 Ball Pos X: 0.2189565 Ball Pos Y: -0.2 Ball Pos Z: 0.4117973 Hand Pos X: 0.250528 Hand Pos Y: -0.1982918 Hand Pos Z: 0.4044524 Head Pos X: -0.01977581 Head Pos Y: -0.01624006 Head Pos Z: -0.02441454 Head Rot X: 0.08491492 Head Rot Y: -0.01376163 Hand Rot Z: 0.02126113 Invisible Ball Error: 3.526 randomnum: 74
 End:  105307.649  Start:  105305.120 Theta: 1.658063 Ball Pos X: -0.04064852 Ball Pos Y: -0.2 Ball Pos Z: 0.4646146 Hand Pos X: -0.03484597 Hand Pos Y: -0.1711415 Hand Pos Z: 0.4682603 Head Pos X: -0.02224088 Head Pos Y: -0.01432946 Head Pos Z: -0.02291703 Head Rot X: 0.07917025 Head Rot Y: -0.0287502 Hand Rot Z: 0.009474243 Visible Ball Error: 3.26 randomnum: 152
 End:  105311.329  Start:  105308.537 Theta: 1.919862 Ball Pos X: -0.1595146 Ball Pos Y: -0.2 Ball Pos Z: 0.4382626 Hand Pos X: -0.1668906 Hand Pos Y: -0.2102042 Hand Pos Z: 0.4406929 Head Pos X: -0.03112495 Head Pos Y: -0.003517061 Head Pos Z: -0.01886356 Head Rot X: 0.04022672 Head Rot Y: -0.1208009 Hand Rot Z: -0.08110163 Visible Ball Error: 1.072 randomnum: 198
 End:  105315.051  Start:  105312.398 Theta: 1.780236 Ball Pos X: -0.09696782 Ball Pos Y: -0.2 Ball Pos Z: 0.4561976 Hand Pos X: -0.08057747 Hand Pos Y: -0.1989196 Hand Pos Z: 0.4764388 Head Pos X: -0.02779186 Head Pos Y: -0.02231327 Head Pos Z: 0.004952669 Head Rot X: 0.1174332 Head Rot Y: -0.08095438 Hand Rot Z: 0.003231102 Visible Ball Error: 2.366 randomnum: 165
 End:  105318.829  Start:  105315.801 Theta: 1.58825 Ball Pos X: -0.008139647 Ball Pos Y: -0.2 Ball Pos Z: 0.4663183 Hand Pos X: -0.002614759 Hand Pos Y: -0.1359787 Hand Pos Z: 0.4669863 Head Pos X: -0.0183993 Head Pos Y: -0.01999342 Head Pos Z: -0.007033587 Head Rot X: 0.1056114 Head Rot Y: -0.02575526 Hand Rot Z: -0.01024348 Invisible Ball Error: 7.006 randomnum: 79
 End:  105322.371  Start:  105319.648 Theta: 1.727876 Ball Pos X: -0.07295936 Ball Pos Y: -0.2 Ball Pos Z: 0.4606473 Hand Pos X: -0.09207798 Hand Pos Y: -0.2040664 Hand Pos Z: 0.4737318 Head Pos X: -0.02556527 Head Pos Y: -0.01968357 Head Pos Z: -0.00784564 Head Rot X: 0.1036049 Head Rot Y: -0.04317279 Hand Rot Z: -0.006146163 Visible Ball Error: 1.862 randomnum: 147
 End:  105326.079  Start:  105323.315 Theta: 2.042035 Ball Pos X: -0.2117364 Ball Pos Y: -0.2 Ball Pos Z: 0.4155559 Hand Pos X: -0.2367749 Hand Pos Y: -0.1948136 Hand Pos Z: 0.4173162 Head Pos X: -0.03011119 Head Pos Y: -0.02100289 Head Pos Z: -0.007456779 Head Rot X: 0.1053826 Head Rot Y: -0.05688623 Hand Rot Z: -0.1111388 Invisible Ball Error: 2.619 randomnum: 65
 End:  105329.954  Start:  105327.384 Theta: 1.204277 Ball Pos X: 0.1671389 Ball Pos Y: -0.2 Ball Pos Z: 0.435412 Hand Pos X: 0.1566749 Hand Pos Y: -0.1762469 Hand Pos Z: 0.4448555 Head Pos X: -0.02854455 Head Pos Y: -0.02583817 Head Pos Z: -0.005311608 Head Rot X: 0.1234666 Head Rot Y: -0.03657561 Hand Rot Z: 0.01303294 Invisible Ball Error: 3.099 randomnum: 16
 End:  105333.857  Start:  105331.204 Theta: 1.117011 Ball Pos X: 0.2044516 Ball Pos Y: -0.2 Ball Pos Z: 0.419188 Hand Pos X: 0.20102 Hand Pos Y: -0.192279 Hand Pos Z: 0.4486944 Head Pos X: -0.02666235 Head Pos Y: -0.0229463 Head Pos Z: -0.01136136 Head Rot X: 0.1087566 Head Rot Y: -0.04103781 Hand Rot Z: 0.008435014 Visible Ball Error: 2.532 randomnum: 148
 End:  105337.412  Start:  105334.842 Theta: 1.570796 Ball Pos X: -2.038652E-08 Ball Pos Y: -0.2 Ball Pos Z: 0.4663893 Hand Pos X: 0.01634328 Hand Pos Y: -0.2018075 Hand Pos Z: 0.4846612 Head Pos X: -0.02565348 Head Pos Y: -0.01921159 Head Pos Z: -0.01261187 Head Rot X: 0.09321084 Head Rot Y: -0.04340876 Hand Rot Z: 0.001447884 Invisible Ball Error: 1.883 randomnum: 40
 End:  105343.232  Start:  105340.690 Theta: 1.169371 Ball Pos X: 0.1822328 Ball Pos Y: -0.2 Ball Pos Z: 0.4293137 Hand Pos X: 0.1989891 Hand Pos Y: -0.179774 Hand Pos Z: 0.4295858 Head Pos X: -0.02610624 Head Pos Y: -0.02154419 Head Pos Z: 0.002620935 Head Rot X: 0.09569013 Head Rot Y: -0.03058174 Hand Rot Z: 0.02707675 Invisible Ball Error: 2.967 randomnum: 14
 End:  105349.593  Start:  105344.329 Theta: 1.919862 Ball Pos X: -0.1595146 Ball Pos Y: -0.2 Ball Pos Z: 0.4382626 Hand Pos X: 0.1654263 Hand Pos Y: -0.1432398 Hand Pos Z: 0.4482035 Head Pos X: -0.01439559 Head Pos Y: -0.02238512 Head Pos Z: -0.01019681 Head Rot X: 0.1076795 Head Rot Y: -0.0138762 Hand Rot Z: -0.003730223 Invisible Ball Error: 38.279 randomnum: 23
 End:  105353.593  Start:  105351.010 Theta: 1.151917 Ball Pos X: 0.1896976 Ball Pos Y: -0.2 Ball Pos Z: 0.4260679 Hand Pos X: 0.2219088 Hand Pos Y: -0.1901592 Hand Pos Z: 0.4352851 Head Pos X: -0.02211988 Head Pos Y: -0.02014434 Head Pos Z: -0.01257741 Head Rot X: 0.09485673 Head Rot Y: -0.0289578 Hand Rot Z: 0.01395973 Invisible Ball Error: 3.399 randomnum: 58
 End:  105357.065  Start:  105354.274 Theta: 1.675516 Ball Pos X: -0.04875098 Ball Pos Y: -0.2 Ball Pos Z: 0.4638344 Hand Pos X: -0.0597358 Hand Pos Y: -0.2487241 Hand Pos Z: 0.4675976 Head Pos X: -0.02783376 Head Pos Y: -0.01915753 Head Pos Z: -0.009358525 Head Rot X: 0.08959569 Head Rot Y: -0.05088229 Hand Rot Z: 0.005178854 Visible Ball Error: 4.749 randomnum: 115
 End:  105406.579  Start:  105358.676 Theta: 1.797689 Ball Pos X: -0.1049148 Ball Pos Y: -0.2 Ball Pos Z: 0.4544358 Hand Pos X: -0.1154017 Hand Pos Y: -0.2053968 Hand Pos Z: 0.4613606 Head Pos X: -0.01989692 Head Pos Y: -0.0209924 Head Pos Z: -0.00769341 Head Rot X: 0.1009835 Head Rot Y: -0.05898364 Hand Rot Z: -0.008666596 Visible Ball Error: 0.97 randomnum: 179
 End:  105410.274  Start:  105407.538 Theta: 1.413717 Ball Pos X: 0.07295932 Ball Pos Y: -0.2 Ball Pos Z: 0.4606473 Hand Pos X: 0.06322657 Hand Pos Y: -0.2340484 Hand Pos Z: 0.4638517 Head Pos X: -0.01968825 Head Pos Y: -0.02148885 Head Pos Z: -0.00667572 Head Rot X: 0.1017246 Head Rot Y: -0.04946727 Hand Rot Z: -0.006236118 Visible Ball Error: 3.535 randomnum: 122
 End:  105414.079  Start:  105411.330 Theta: 1.972222 Ball Pos X: -0.1822328 Ball Pos Y: -0.2 Ball Pos Z: 0.4293137 Hand Pos X: -0.194386 Hand Pos Y: -0.2293594 Hand Pos Z: 0.4246348 Head Pos X: -0.02668524 Head Pos Y: -0.02101624 Head Pos Z: -0.006597757 Head Rot X: 0.1021035 Head Rot Y: -0.06664885 Hand Rot Z: -0.01688741 Visible Ball Error: 3.283 randomnum: 134
 End:  105418.454  Start:  105415.371 Theta: 1.27409 Ball Pos X: 0.136359 Ball Pos Y: -0.2 Ball Pos Z: 0.4460104 Hand Pos X: 0.1269687 Hand Pos Y: -0.1933049 Hand Pos Z: 0.4510233 Head Pos X: -0.0118469 Head Pos Y: -0.02790311 Head Pos Z: -0.005739689 Head Rot X: 0.09478476 Head Rot Y: -0.04551473 Hand Rot Z: 0.018667 Visible Ball Error: 1.419 randomnum: 118
 End:  105422.121  Start:  105419.399 Theta: 1.658063 Ball Pos X: -0.04064852 Ball Pos Y: -0.2 Ball Pos Z: 0.4646146 Hand Pos X: -0.04779027 Hand Pos Y: -0.1854267 Hand Pos Z: 0.4648606 Head Pos X: -0.01370525 Head Pos Y: -0.02806753 Head Pos Z: -0.003780961 Head Rot X: 0.09896506 Head Rot Y: -0.05379602 Hand Rot Z: 0.003437405 Invisible Ball Error: 1.762 randomnum: 60
 End:  105425.760  Start:  105423.135 Theta: 1.291544 Ball Pos X: 0.1285543 Ball Pos Y: -0.2 Ball Pos Z: 0.4483222 Hand Pos X: 0.1378711 Hand Pos Y: -0.2008057 Hand Pos Z: 0.4498155 Head Pos X: -0.01232159 Head Pos Y: -0.02866039 Head Pos Z: -0.004276752 Head Rot X: 0.1001401 Head Rot Y: -0.04430341 Hand Rot Z: 0.01069176 Visible Ball Error: 0.962 randomnum: 186
 End:  105430.177  Start:  105427.552 Theta: 1.58825 Ball Pos X: -0.008139647 Ball Pos Y: -0.2 Ball Pos Z: 0.4663183 Hand Pos X: -0.005900029 Hand Pos Y: -0.1675098 Hand Pos Z: 0.4746737 Head Pos X: -0.01697719 Head Pos Y: -0.03175548 Head Pos Z: -0.001327515 Head Rot X: 0.1159832 Head Rot Y: -0.05461767 Hand Rot Z: 0.0110219 Visible Ball Error: 3.784 randomnum: 125
 End:  105434.260  Start:  105431.204 Theta: 1.832596 Ball Pos X: -0.1207105 Ball Pos Y: -0.2 Ball Pos Z: 0.4504975 Hand Pos X: -0.1119213 Hand Pos Y: -0.1982068 Hand Pos Z: 0.4552924 Head Pos X: -0.01782691 Head Pos Y: -0.03004712 Head Pos Z: -0.003290415 Head Rot X: 0.1062616 Head Rot Y: -0.06282255 Hand Rot Z: 0.00020032 Visible Ball Error: 1.133 randomnum: 142
 End:  105438.038  Start:  105435.204 Theta: 1.553343 Ball Pos X: 0.008139606 Ball Pos Y: -0.2 Ball Pos Z: 0.4663183 Hand Pos X: 0.01806488 Hand Pos Y: -0.2048871 Hand Pos Z: 0.4689255 Head Pos X: -0.01683336 Head Pos Y: -0.02814496 Head Pos Z: -0.005094051 Head Rot X: 0.09565724 Head Rot Y: -0.06454366 Hand Rot Z: 0.005631479 Visible Ball Error: 1.169 randomnum: 117
 End:  105441.843  Start:  105439.094 Theta: 1.937315 Ball Pos X: -0.167139 Ball Pos Y: -0.2 Ball Pos Z: 0.435412 Hand Pos X: -0.1852075 Hand Pos Y: -0.2038946 Hand Pos Z: 0.4301175 Head Pos X: -0.02312219 Head Pos Y: -0.02655894 Head Pos Z: -0.005958438 Head Rot X: 0.09169826 Head Rot Y: -0.06935191 Hand Rot Z: -0.02180194 Invisible Ball Error: 2.132 randomnum: 22
 End:  105446.038  Start:  105443.079 Theta: 1.43117 Ball Pos X: 0.06490885 Ball Pos Y: -0.2 Ball Pos Z: 0.4618505 Hand Pos X: 0.0391126 Hand Pos Y: -0.1929626 Hand Pos Z: 0.4729809 Head Pos X: -0.01555431 Head Pos Y: -0.02728721 Head Pos Z: -0.005079865 Head Rot X: 0.09134903 Head Rot Y: -0.06308123 Hand Rot Z: -0.0005482829 Invisible Ball Error: 3.209 randomnum: 36
 End:  105449.774  Start:  105446.969 Theta: 1.448623 Ball Pos X: 0.05683855 Ball Pos Y: -0.2 Ball Pos Z: 0.4629129 Hand Pos X: 0.08942152 Hand Pos Y: -0.1658152 Hand Pos Z: 0.4672138 Head Pos X: -0.01533496 Head Pos Y: -0.04150274 Head Pos Z: -0.001442552 Head Rot X: 0.1621909 Head Rot Y: -0.05150844 Hand Rot Z: 0.02537484 Visible Ball Error: 5.359 randomnum: 146
 End:  105453.510  Start:  105451.010 Theta: 1.448623 Ball Pos X: 0.05683855 Ball Pos Y: -0.2 Ball Pos Z: 0.4629129 Hand Pos X: 0.0578763 Hand Pos Y: -0.1713432 Hand Pos Z: 0.4738653 Head Pos X: -0.01907432 Head Pos Y: -0.03299719 Head Pos Z: -0.009379148 Head Rot X: 0.1193825 Head Rot Y: -0.05903007 Hand Rot Z: 0.02851412 Invisible Ball Error: 3.467 randomnum: 80
 End:  105456.913  Start:  105454.621 Theta: 1.22173 Ball Pos X: 0.1595145 Ball Pos Y: -0.2 Ball Pos Z: 0.4382626 Hand Pos X: 0.2009157 Hand Pos Y: -0.1764206 Hand Pos Z: 0.4275467 Head Pos X: -0.02107149 Head Pos Y: -0.02977002 Head Pos Z: -0.01388431 Head Rot X: 0.1035153 Head Rot Y: -0.05292875 Hand Rot Z: 0.03734981 Invisible Ball Error: 5.521 randomnum: 93
 End:  105500.608  Start:  105458.163 Theta: 1.22173 Ball Pos X: 0.1595145 Ball Pos Y: -0.2 Ball Pos Z: 0.4382626 Hand Pos X: 0.1465861 Hand Pos Y: -0.1928023 Hand Pos Z: 0.4507962 Head Pos X: -0.01573014 Head Pos Y: -0.02812302 Head Pos Z: -0.01429665 Head Rot X: 0.09747496 Head Rot Y: -0.03371538 Hand Rot Z: 0.02895231 Invisible Ball Error: 2.127 randomnum: 20
 End:  105503.983  Start:  105501.497 Theta: 1.047198 Ball Pos X: 0.2331946 Ball Pos Y: -0.2 Ball Pos Z: 0.403905 Hand Pos X: 0.2299026 Hand Pos Y: -0.198024 Hand Pos Z: 0.4067692 Head Pos X: -0.01660144 Head Pos Y: -0.0270316 Head Pos Z: -0.01462221 Head Rot X: 0.09041218 Head Rot Y: -0.04128042 Hand Rot Z: 0.03155617 Visible Ball Error: 0.541 randomnum: 132
 End:  105507.636  Start:  105505.067 Theta: 1.832596 Ball Pos X: -0.1207105 Ball Pos Y: -0.2 Ball Pos Z: 0.4504975 Hand Pos X: -0.1251473 Hand Pos Y: -0.2095832 Hand Pos Z: 0.4500305 Head Pos X: -0.04015511 Head Pos Y: -0.02426207 Head Pos Z: -0.01889706 Head Rot X: 0.07348198 Head Rot Y: -0.08925569 Hand Rot Z: 0.0342306 Visible Ball Error: 1.075 randomnum: 195
 End:  105511.205  Start:  105508.441 Theta: 1.972222 Ball Pos X: -0.1822328 Ball Pos Y: -0.2 Ball Pos Z: 0.4293137 Hand Pos X: -0.1982166 Hand Pos Y: -0.1933449 Hand Pos Z: 0.4247204 Head Pos X: -0.04697418 Head Pos Y: -0.01698518 Head Pos Z: -0.01190484 Head Rot X: 0.05832198 Head Rot Y: -0.1995328 Hand Rot Z: -0.03921191 Visible Ball Error: 2.023 randomnum: 164
 End:  105515.163  Start:  105512.580 Theta: 1.797689 Ball Pos X: -0.1049148 Ball Pos Y: -0.2 Ball Pos Z: 0.4544358 Hand Pos X: -0.125349 Hand Pos Y: -0.156891 Hand Pos Z: 0.4529074 Head Pos X: -0.02953267 Head Pos Y: -0.01288578 Head Pos Z: -0.01338446 Head Rot X: 0.01623524 Head Rot Y: -0.1292079 Hand Rot Z: -0.008006818 Invisible Ball Error: 5.28 randomnum: 52
 End:  105518.775  Start:  105516.219 Theta: 1.884956 Ball Pos X: -0.1441222 Ball Pos Y: -0.2 Ball Pos Z: 0.4435626 Hand Pos X: -0.1551052 Hand Pos Y: -0.1666217 Hand Pos Z: 0.439219 Head Pos X: -0.02585065 Head Pos Y: -0.03156868 Head Pos Z: -0.01337039 Head Rot X: 0.1149672 Head Rot Y: -0.08404911 Hand Rot Z: 0.01296879 Visible Ball Error: 3.778 randomnum: 136
 End:  105522.482  Start:  105519.885 Theta: 2.059489 Ball Pos X: -0.2189565 Ball Pos Y: -0.2 Ball Pos Z: 0.4117973 Hand Pos X: -0.2371887 Hand Pos Y: -0.2045266 Hand Pos Z: 0.4039386 Head Pos X: -0.03238034 Head Pos Y: -0.02956778 Head Pos Z: -0.01286423 Head Rot X: 0.1029817 Head Rot Y: -0.09660298 Hand Rot Z: -0.0004507358 Visible Ball Error: 2.254 randomnum: 162
 End:  105526.247  Start:  105523.636 Theta: 1.919862 Ball Pos X: -0.1595146 Ball Pos Y: -0.2 Ball Pos Z: 0.4382626 Hand Pos X: -0.194775 Hand Pos Y: -0.1798613 Hand Pos Z: 0.4292707 Head Pos X: -0.0289703 Head Pos Y: -0.02846324 Head Pos Z: -0.01261115 Head Rot X: 0.09865844 Head Rot Y: -0.08841381 Hand Rot Z: -0.008621315 Invisible Ball Error: 4.699 randomnum: 54
 End:  105529.816  Start:  105527.205 Theta: 1.500983 Ball Pos X: 0.03253364 Ball Pos Y: -0.2 Ball Pos Z: 0.4652532 Hand Pos X: 0.0004228204 Hand Pos Y: -0.1763107 Hand Pos Z: 0.4983093 Head Pos X: -0.0249753 Head Pos Y: -0.02184725 Head Pos Z: -0.01674616 Head Rot X: 0.05984193 Head Rot Y: -0.08805618 Hand Rot Z: 0.001696738 Invisible Ball Error: 5.237 randomnum: 8
 End:  105543.483  Start:  105540.802 Theta: 1.727876 Ball Pos X: -0.07295936 Ball Pos Y: -0.2 Ball Pos Z: 0.4606473 Hand Pos X: -0.09572285 Hand Pos Y: -0.1727583 Hand Pos Z: 0.4777477 Head Pos X: -0.02247953 Head Pos Y: -0.02678144 Head Pos Z: -0.01445937 Head Rot X: 0.089545 Head Rot Y: -0.05095182 Hand Rot Z: 0.004406956 Invisible Ball Error: 4.279 randomnum: 75
 End:  105551.483  Start:  105550.247 Theta: 1.134464 Ball Pos X: 0.1971046 Ball Pos Y: -0.2 Ball Pos Z: 0.4226923 Hand Pos X: 0.2077717 Hand Pos Y: -0.1998104 Hand Pos Z: 0.4349208 Head Pos X: -0.007571578 Head Pos Y: -0.02559397 Head Pos Z: -0.02052689 Head Rot X: 0.07650288 Head Rot Y: 0.04445755 Hand Rot Z: 0.01958688 Visible Ball Error: 0.852 randomnum: 156
 End:  105556.234  Start:  105553.636 Theta: 1.256637 Ball Pos X: 0.1441222 Ball Pos Y: -0.2 Ball Pos Z: 0.4435626 Hand Pos X: 0.1382629 Hand Pos Y: -0.1674534 Hand Pos Z: 0.4519923 Head Pos X: -0.01902735 Head Pos Y: -0.02727836 Head Pos Z: -0.02149653 Head Rot X: 0.08313354 Head Rot Y: 0.01139317 Hand Rot Z: 0.03313247 Invisible Ball Error: 3.816 randomnum: 56
 End:  105559.497  Start:  105556.997 Theta: 1.954769 Ball Pos X: -0.1747125 Ball Pos Y: -0.2 Ball Pos Z: 0.4324287 Hand Pos X: -0.1760506 Hand Pos Y: -0.2093343 Hand Pos Z: 0.4372663 Head Pos X: -0.03291976 Head Pos Y: -0.0247978 Head Pos Z: -0.01916182 Head Rot X: 0.0812171 Head Rot Y: -0.05945051 Hand Rot Z: 0.01063478 Invisible Ball Error: 0.737 randomnum: 78
 End:  105602.970  Start:  105600.400 Theta: 2.059489 Ball Pos X: -0.2189565 Ball Pos Y: -0.2 Ball Pos Z: 0.4117973 Hand Pos X: -0.226956 Hand Pos Y: -0.2236558 Hand Pos Z: 0.4119153 Head Pos X: -0.05096066 Head Pos Y: -0.02888376 Head Pos Z: -0.01554275 Head Rot X: 0.09660846 Head Rot Y: -0.1101166 Hand Rot Z: 0.02781493 Visible Ball Error: 2.355 randomnum: 196
 End:  105605.553  Start:  105603.567 Theta: 1.151917 Ball Pos X: 0.1896976 Ball Pos Y: -0.2 Ball Pos Z: 0.4260679 Hand Pos X: 0.1955714 Hand Pos Y: -0.1726546 Hand Pos Z: 0.4322239 Head Pos X: -0.02464193 Head Pos Y: -0.04097557 Head Pos Z: -0.0204891 Head Rot X: 0.1437141 Head Rot Y: -0.0646475 Hand Rot Z: 0.1059687 Invisible Ball Error: 3.229 randomnum: 24
 End:  105609.150  Start:  105606.636 Theta: 1.047198 Ball Pos X: 0.2331946 Ball Pos Y: -0.2 Ball Pos Z: 0.403905 Hand Pos X: 0.2625616 Hand Pos Y: -0.2065363 Hand Pos Z: 0.4174001 Head Pos X: -0.03085774 Head Pos Y: -0.03251785 Head Pos Z: -0.0248791 Head Rot X: 0.1031896 Head Rot Y: -0.04817841 Hand Rot Z: 0.0955639 Invisible Ball Error: 2.057 randomnum: 62
 End:  105616.761  Start:  105613.859 Theta: 1.919862 Ball Pos X: -0.1595146 Ball Pos Y: -0.2 Ball Pos Z: 0.4382626 Hand Pos X: -0.1683119 Hand Pos Y: -0.1975549 Hand Pos Z: 0.4509928 Head Pos X: -0.03968525 Head Pos Y: -0.03043425 Head Pos Z: -0.02583766 Head Rot X: 0.1024062 Head Rot Y: -0.09150095 Hand Rot Z: 0.0490603 Visible Ball Error: 0.995 randomnum: 166
 End:  105620.456  Start:  105617.608 Theta: 1.256637 Ball Pos X: 0.1441222 Ball Pos Y: -0.2 Ball Pos Z: 0.4435626 Hand Pos X: 0.1465993 Hand Pos Y: -0.1917959 Hand Pos Z: 0.4455138 Head Pos X: -0.02038032 Head Pos Y: -0.02581024 Head Pos Z: -0.008719921 Head Rot X: 0.07054947 Head Rot Y: 0.01621691 Hand Rot Z: 0.07417111 Visible Ball Error: 0.99 randomnum: 193
 End:  105623.970  Start:  105621.276 Theta: 1.762783 Ball Pos X: -0.08899129 Ball Pos Y: -0.2 Ball Pos Z: 0.4578204 Hand Pos X: -0.1175064 Hand Pos Y: -0.208395 Hand Pos Z: 0.4593927 Head Pos X: -0.03257608 Head Pos Y: -0.02601945 Head Pos Z: -0.02392292 Head Rot X: 0.0805126 Head Rot Y: -0.05048214 Hand Rot Z: 0.04112093 Invisible Ball Error: 3.113 randomnum: 37
 End:  105627.595  Start:  105624.789 Theta: 1.850049 Ball Pos X: -0.1285543 Ball Pos Y: -0.2 Ball Pos Z: 0.4483222 Hand Pos X: -0.1154992 Hand Pos Y: -0.1939175 Hand Pos Z: 0.4608485 Head Pos X: -0.02624494 Head Pos Y: -0.02226928 Head Pos Z: -0.02060962 Head Rot X: 0.0662474 Head Rot Y: -0.06617202 Hand Rot Z: 0.01593865 Invisible Ball Error: 2.046 randomnum: 17
 End:  105630.789  Start:  105628.206 Theta: 1.675516 Ball Pos X: -0.04875098 Ball Pos Y: -0.2 Ball Pos Z: 0.4638344 Hand Pos X: -0.04825486 Hand Pos Y: -0.1789402 Hand Pos Z: 0.4700806 Head Pos X: -0.02790338 Head Pos Y: -0.02346236 Head Pos Z: -0.02518475 Head Rot X: 0.07269151 Head Rot Y: -0.07272 Hand Rot Z: 0.01598156 Invisible Ball Error: 2.474 randomnum: 91
 End:  105633.956  Start:  105631.401 Theta: 1.413717 Ball Pos X: 0.07295932 Ball Pos Y: -0.2 Ball Pos Z: 0.4606473 Hand Pos X: 0.07873338 Hand Pos Y: -0.2054964 Hand Pos Z: 0.4865095 Head Pos X: -0.0247553 Head Pos Y: -0.02559611 Head Pos Z: -0.02521038 Head Rot X: 0.07650641 Head Rot Y: -0.04357769 Hand Rot Z: 0.02252127 Visible Ball Error: 0.603 randomnum: 116
 End:  105637.164  Start:  105634.554 Theta: 1.989675 Ball Pos X: -0.1896977 Ball Pos Y: -0.2 Ball Pos Z: 0.4260678 Hand Pos X: -0.1976705 Hand Pos Y: -0.1991055 Hand Pos Z: 0.4303838 Head Pos X: -0.03368855 Head Pos Y: -0.0149774 Head Pos Z: -0.01876605 Head Rot X: 0.03320049 Head Rot Y: -0.1369396 Hand Rot Z: -0.05311874 Visible Ball Error: 0.739 randomnum: 114
 End:  105640.706  Start:  105638.234 Theta: 1.43117 Ball Pos X: 0.06490885 Ball Pos Y: -0.2 Ball Pos Z: 0.4618505 Hand Pos X: 0.05798302 Hand Pos Y: -0.1816138 Hand Pos Z: 0.4661681 Head Pos X: -0.01300746 Head Pos Y: -0.02251753 Head Pos Z: 0.009115696 Head Rot X: 0.05607233 Head Rot Y: 0.01644427 Hand Rot Z: 0.01839532 Invisible Ball Error: 2.238 randomnum: 88
 End:  105643.303  Start:  105641.317 Theta: 1.396263 Ball Pos X: 0.08098762 Ball Pos Y: -0.2 Ball Pos Z: 0.4593039 Hand Pos X: 0.04699403 Hand Pos Y: -0.1876946 Hand Pos Z: 0.4703887 Head Pos X: -0.01892257 Head Pos Y: -0.03539544 Head Pos Z: 0.005171418 Head Rot X: 0.1197569 Head Rot Y: 0.005309245 Hand Rot Z: 0.03446632 Invisible Ball Error: 4.264 randomnum: 86
 End:  105646.540  Start:  105644.122 Theta: 1.361357 Ball Pos X: 0.09696778 Ball Pos Y: -0.2 Ball Pos Z: 0.4561976 Hand Pos X: 0.09747097 Hand Pos Y: -0.1449354 Hand Pos Z: 0.4588053 Head Pos X: -0.01666725 Head Pos Y: -0.02985206 Head Pos Z: 0.00063169 Head Rot X: 0.0949266 Head Rot Y: 0.02740295 Hand Rot Z: 0.02879904 Invisible Ball Error: 6.04 randomnum: 66
 End:  105649.789  Start:  105647.248 Theta: 2.042035 Ball Pos X: -0.2117364 Ball Pos Y: -0.2 Ball Pos Z: 0.4155559 Hand Pos X: -0.1873042 Hand Pos Y: -0.1939751 Hand Pos Z: 0.4329766 Head Pos X: -0.04062235 Head Pos Y: -0.0298245 Head Pos Z: -0.002608418 Head Rot X: 0.09944241 Head Rot Y: -0.09170412 Hand Rot Z: -0.06879558 Invisible Ball Error: 3.435 randomnum: 100
 End:  105652.761  Start:  105650.734 Theta: 1.396263 Ball Pos X: 0.08098762 Ball Pos Y: -0.2 Ball Pos Z: 0.4593039 Hand Pos X: 0.08691257 Hand Pos Y: -0.160955 Hand Pos Z: 0.4566742 Head Pos X: -0.02577412 Head Pos Y: -0.04406339 Head Pos Z: 0.007004738 Head Rot X: 0.1498052 Head Rot Y: 0.0006946352 Hand Rot Z: -0.02279122 Invisible Ball Error: 4.176 randomnum: 76
 End:  105659.276  Start:  105656.692 Theta: 1.623156 Ball Pos X: -0.02440898 Ball Pos Y: -0.2 Ball Pos Z: 0.4657502 Hand Pos X: -0.03599836 Hand Pos Y: -0.1519035 Hand Pos Z: 0.4712624 Head Pos X: -0.03079963 Head Pos Y: -0.04088366 Head Pos Z: -0.00226593 Head Rot X: 0.1445024 Head Rot Y: -0.02361414 Hand Rot Z: -0.01057207 Invisible Ball Error: 5.544 randomnum: 26
 End:  105703.068  Start:  105700.512 Theta: 1.134464 Ball Pos X: 0.1971046 Ball Pos Y: -0.2 Ball Pos Z: 0.4226923 Hand Pos X: 0.1943714 Hand Pos Y: -0.219362 Hand Pos Z: 0.4402122 Head Pos X: -0.02151841 Head Pos Y: -0.04035321 Head Pos Z: -0.001967192 Head Rot X: 0.1375243 Head Rot Y: 0.02221393 Hand Rot Z: 0.02029066 Visible Ball Error: 1.684 randomnum: 135
 End:  105709.776  Start:  105706.749 Theta: 1.867502 Ball Pos X: -0.1363591 Ball Pos Y: -0.2 Ball Pos Z: 0.4460103 Hand Pos X: -0.1464123 Hand Pos Y: -0.1804726 Hand Pos Z: 0.4609837 Head Pos X: -0.04101741 Head Pos Y: -0.03567991 Head Pos Z: -0.003623724 Head Rot X: 0.1199858 Head Rot Y: -0.06315687 Hand Rot Z: 0.001014609 Visible Ball Error: 2.809 randomnum: 139
 End:  105713.623  Start:  105710.873 Theta: 1.134464 Ball Pos X: 0.1971046 Ball Pos Y: -0.2 Ball Pos Z: 0.4226923 Hand Pos X: 0.1899001 Hand Pos Y: -0.2266989 Hand Pos Z: 0.4322056 Head Pos X: -0.02902043 Head Pos Y: -0.03471041 Head Pos Z: -0.0006227493 Head Rot X: 0.1025769 Head Rot Y: 0.005805872 Hand Rot Z: 0.1040424 Visible Ball Error: 2.704 randomnum: 127
 End:  105717.401  Start:  105714.637 Theta: 1.047198 Ball Pos X: 0.2331946 Ball Pos Y: -0.2 Ball Pos Z: 0.403905 Hand Pos X: 0.2494247 Hand Pos Y: -0.1383078 Hand Pos Z: 0.4006266 Head Pos X: -0.0178901 Head Pos Y: -0.03507721 Head Pos Z: -0.003985524 Head Rot X: 0.1103034 Head Rot Y: 0.04069746 Hand Rot Z: 0.05958562 Invisible Ball Error: 7.106 randomnum: 72
 End:  105721.248  Start:  105718.555 Theta: 1.22173 Ball Pos X: 0.1595145 Ball Pos Y: -0.2 Ball Pos Z: 0.4382626 Hand Pos X: 0.1678891 Hand Pos Y: -0.1938757 Hand Pos Z: 0.4435821 Head Pos X: -0.02213323 Head Pos Y: -0.03296113 Head Pos Z: -0.007327795 Head Rot X: 0.1049393 Head Rot Y: 0.001383757 Hand Rot Z: 0.04121102 Visible Ball Error: 1.188 randomnum: 109
 End:  105724.873  Start:  105722.152 Theta: 1.710423 Ball Pos X: -0.06490889 Ball Pos Y: -0.2 Ball Pos Z: 0.4618505 Hand Pos X: -0.0862296 Hand Pos Y: -0.1667881 Hand Pos Z: 0.4666436 Head Pos X: -0.02684087 Head Pos Y: -0.03018531 Head Pos Z: -0.005071878 Head Rot X: 0.09984921 Head Rot Y: -0.03377342 Hand Rot Z: 0.01405729 Invisible Ball Error: 4.481 randomnum: 12
 End:  105728.735  Start:  105726.179 Theta: 1.884956 Ball Pos X: -0.1441222 Ball Pos Y: -0.2 Ball Pos Z: 0.4435626 Hand Pos X: -0.1669838 Hand Pos Y: -0.1512516 Hand Pos Z: 0.4653002 Head Pos X: -0.03750777 Head Pos Y: -0.0332914 Head Pos Z: -0.006067991 Head Rot X: 0.1189141 Head Rot Y: -0.1164157 Hand Rot Z: -0.03436347 Invisible Ball Error: 6.411 randomnum: 71
 End:  105732.095  Start:  105729.595 Theta: 1.099557 Ball Pos X: 0.2117363 Ball Pos Y: -0.2 Ball Pos Z: 0.4155559 Hand Pos X: 0.2329725 Hand Pos Y: -0.1478171 Hand Pos Z: 0.409919 Head Pos X: -0.01317531 Head Pos Y: -0.02938104 Head Pos Z: -0.01171052 Head Rot X: 0.09187017 Head Rot Y: 0.05760224 Hand Rot Z: 0.03893879 Invisible Ball Error: 6.299 randomnum: 92
 End:  105736.276  Start:  105733.028 Theta: 1.22173 Ball Pos X: 0.1595145 Ball Pos Y: -0.2 Ball Pos Z: 0.4382626 Hand Pos X: 0.1705017 Hand Pos Y: -0.1747599 Hand Pos Z: 0.4342152 Head Pos X: -0.01796973 Head Pos Y: -0.0353083 Head Pos Z: -0.01070333 Head Rot X: 0.1187666 Head Rot Y: 0.02348476 Hand Rot Z: 0.03823625 Visible Ball Error: 2.988 randomnum: 107
 End:  105739.776  Start:  105737.207 Theta: 1.256637 Ball Pos X: 0.1441222 Ball Pos Y: -0.2 Ball Pos Z: 0.4435626 Hand Pos X: 0.1518726 Hand Pos Y: -0.1915536 Hand Pos Z: 0.4442589 Head Pos X: -0.02090919 Head Pos Y: -0.03375116 Head Pos Z: -0.01332498 Head Rot X: 0.108349 Head Rot Y: 0.01187168 Hand Rot Z: 0.0406676 Visible Ball Error: 1.296 randomnum: 174
 End:  105743.345  Start:  105740.568 Theta: 1.919862 Ball Pos X: -0.1595146 Ball Pos Y: -0.2 Ball Pos Z: 0.4382626 Hand Pos X: -0.1651965 Hand Pos Y: -0.2190722 Hand Pos Z: 0.4384866 Head Pos X: -0.05244505 Head Pos Y: -0.02997416 Head Pos Z: -0.01459146 Head Rot X: 0.09156514 Head Rot Y: -0.1481154 Hand Rot Z: 0.02323336 Visible Ball Error: 1.938 randomnum: 160
 End:  105747.123  Start:  105744.457 Theta: 1.867502 Ball Pos X: -0.1363591 Ball Pos Y: -0.2 Ball Pos Z: 0.4460103 Hand Pos X: -0.1506806 Hand Pos Y: -0.236731 Hand Pos Z: 0.4498875 Head Pos X: -0.04564863 Head Pos Y: -0.02642924 Head Pos Z: -0.01499009 Head Rot X: 0.08031628 Head Rot Y: -0.1245297 Hand Rot Z: 0.006759323 Visible Ball Error: 3.581 randomnum: 172
 End:  105750.762  Start:  105748.013 Theta: 1.797689 Ball Pos X: -0.1049148 Ball Pos Y: -0.2 Ball Pos Z: 0.4544358 Hand Pos X: -0.116683 Hand Pos Y: -0.1858574 Hand Pos Z: 0.4630628 Head Pos X: -0.03740543 Head Pos Y: -0.02378026 Head Pos Z: -0.006291986 Head Rot X: 0.06992693 Head Rot Y: -0.1048664 Hand Rot Z: -0.01045342 Visible Ball Error: 2.214 randomnum: 197
 End:  105754.429  Start:  105751.665 Theta: 2.076942 Ball Pos X: -0.2261101 Ball Pos Y: -0.2 Ball Pos Z: 0.4079132 Hand Pos X: -0.2208811 Hand Pos Y: -0.2092156 Hand Pos Z: 0.4109705 Head Pos X: -0.05339479 Head Pos Y: -0.02451047 Head Pos Z: -0.006049514 Head Rot X: 0.08305655 Head Rot Y: -0.2170179 Hand Rot Z: -0.0540833 Visible Ball Error: 1.162 randomnum: 185
 End:  105757.999  Start:  105755.401 Theta: 1.413717 Ball Pos X: 0.07295932 Ball Pos Y: -0.2 Ball Pos Z: 0.4606473 Hand Pos X: 0.06078158 Hand Pos Y: -0.1955836 Hand Pos Z: 0.4799654 Head Pos X: -0.0166918 Head Pos Y: -0.0347524 Head Pos Z: 0.015674 Head Rot X: 0.1126472 Head Rot Y: 0.007264495 Hand Rot Z: 0.01941154 Visible Ball Error: 2.036 randomnum: 194
 End:  105803.693  Start:  105758.888 Theta: 1.867502 Ball Pos X: -0.1363591 Ball Pos Y: -0.2 Ball Pos Z: 0.4460103 Hand Pos X: -0.1377465 Hand Pos Y: -0.1885199 Hand Pos Z: 0.4652099 Head Pos X: -0.04904538 Head Pos Y: -0.02941698 Head Pos Z: 0.002976894 Head Rot X: 0.09677122 Head Rot Y: -0.1551472 Hand Rot Z: -0.01007012 Visible Ball Error: 2.032 randomnum: 144
 End:  105806.999  Start:  105804.443 Theta: 1.727876 Ball Pos X: -0.07295936 Ball Pos Y: -0.2 Ball Pos Z: 0.4606473 Hand Pos X: -0.05524362 Hand Pos Y: -0.2020929 Hand Pos Z: 0.466785 Head Pos X: -0.03056037 Head Pos Y: -0.03051075 Head Pos Z: 0.005441189 Head Rot X: 0.0959601 Head Rot Y: -0.08359431 Hand Rot Z: -0.01066785 Invisible Ball Error: 2.068 randomnum: 27
 End:  105812.055  Start:  105807.804 Theta: 1.308997 Ball Pos X: 0.1207105 Ball Pos Y: -0.2 Ball Pos Z: 0.4504975 Hand Pos X: 0.1087521 Hand Pos Y: -0.216149 Hand Pos Z: 0.4751066 Head Pos X: -0.02695346 Head Pos Y: -0.0268572 Head Pos Z: -0.001525879 Head Rot X: 0.07753611 Head Rot Y: -0.05041423 Hand Rot Z: 0.0157249 Invisible Ball Error: 2.056 randomnum: 42
 End:  105815.388  Start:  105812.874 Theta: 1.43117 Ball Pos X: 0.06490885 Ball Pos Y: -0.2 Ball Pos Z: 0.4618505 Hand Pos X: 0.09255515 Hand Pos Y: -0.1926642 Hand Pos Z: 0.4774686 Head Pos X: -0.02660429 Head Pos Y: -0.02750218 Head Pos Z: -0.005069375 Head Rot X: 0.07968906 Head Rot Y: -0.03780478 Hand Rot Z: 0.02317158 Invisible Ball Error: 3.178 randomnum: 6
 End:  105820.360  Start:  105817.929 Theta: 1.658063 Ball Pos X: -0.04064852 Ball Pos Y: -0.2 Ball Pos Z: 0.4646146 Hand Pos X: -0.06370319 Hand Pos Y: -0.2348775 Hand Pos Z: 0.4615946 Head Pos X: -0.03377056 Head Pos Y: -0.02463633 Head Pos Z: -0.007907629 Head Rot X: 0.06364296 Head Rot Y: -0.07512225 Hand Rot Z: 0.01669007 Invisible Ball Error: 4.386 randomnum: 83
 End:  105824.401  Start:  105821.693 Theta: 1.780236 Ball Pos X: -0.09696782 Ball Pos Y: -0.2 Ball Pos Z: 0.4561976 Hand Pos X: -0.09873039 Hand Pos Y: -0.2607551 Hand Pos Z: 0.4519781 Head Pos X: -0.04165971 Head Pos Y: -0.02566069 Head Pos Z: -0.009690285 Head Rot X: 0.0618958 Head Rot Y: -0.1020696 Hand Rot Z: 0.01559236 Visible Ball Error: 6.203 randomnum: 157
 End:  105831.110  Start:  105828.235 Theta: 1.692969 Ball Pos X: -0.05683859 Ball Pos Y: -0.2 Ball Pos Z: 0.4629129 Hand Pos X: -0.06842525 Hand Pos Y: -0.1684171 Hand Pos Z: 0.4700391 Head Pos X: -0.0380789 Head Pos Y: -0.02835929 Head Pos Z: -0.01199067 Head Rot X: 0.08904037 Head Rot Y: -0.07723749 Hand Rot Z: 0.02158364 Visible Ball Error: 3.877 randomnum: 105
 End:  105835.123  Start:  105832.388 Theta: 1.186824 Ball Pos X: 0.1747125 Ball Pos Y: -0.2 Ball Pos Z: 0.4324287 Hand Pos X: 0.2039017 Hand Pos Y: -0.1878802 Hand Pos Z: 0.4525541 Head Pos X: -0.02951753 Head Pos Y: -0.03092825 Head Pos Z: -0.01363444 Head Rot X: 0.07274619 Head Rot Y: 0.01583484 Hand Rot Z: 0.04274374 Invisible Ball Error: 3.243 randomnum: 34
 End:  105838.902  Start:  105836.262 Theta: 1.902409 Ball Pos X: -0.1518416 Ball Pos Y: -0.2 Ball Pos Z: 0.4409797 Hand Pos X: -0.1301758 Hand Pos Y: -0.1646531 Hand Pos Z: 0.4477252 Head Pos X: -0.050174 Head Pos Y: -0.02916712 Head Pos Z: -0.007858276 Head Rot X: 0.08830906 Head Rot Y: -0.1539283 Hand Rot Z: -0.0135765 Visible Ball Error: 4.57 randomnum: 120
 End:  105842.665  Start:  105839.943 Theta: 1.291544 Ball Pos X: 0.1285543 Ball Pos Y: -0.2 Ball Pos Z: 0.4483222 Hand Pos X: 0.1466608 Hand Pos Y: -0.1747873 Hand Pos Z: 0.4454619 Head Pos X: -0.01151097 Head Pos Y: -0.03647533 Head Pos Z: 0.009879708 Head Rot X: 0.1098751 Head Rot Y: 0.07358958 Hand Rot Z: 0.05525801 Visible Ball Error: 3.455 randomnum: 124
 End:  105846.457  Start:  105843.721 Theta: 1.884956 Ball Pos X: -0.1441222 Ball Pos Y: -0.2 Ball Pos Z: 0.4435626 Hand Pos X: -0.1688999 Hand Pos Y: -0.1900249 Hand Pos Z: 0.4449035 Head Pos X: -0.04483706 Head Pos Y: -0.0326649 Head Pos Z: -0.001377821 Head Rot X: 0.1079017 Head Rot Y: -0.1314981 Hand Rot Z: -0.04875745 Invisible Ball Error: 2.953 randomnum: 33
 End:  105850.582  Start:  105847.874 Theta: 1.117011 Ball Pos X: 0.2044516 Ball Pos Y: -0.2 Ball Pos Z: 0.419188 Hand Pos X: 0.2200738 Hand Pos Y: -0.1815867 Hand Pos Z: 0.4213077 Head Pos X: -0.01507527 Head Pos Y: -0.04227698 Head Pos Z: 0.01054645 Head Rot X: 0.1449269 Head Rot Y: 0.0460265 Hand Rot Z: 0.05114231 Visible Ball Error: 2.729 randomnum: 176
 End:  105854.333  Start:  105851.721 Theta: 1.658063 Ball Pos X: -0.04064852 Ball Pos Y: -0.2 Ball Pos Z: 0.4646146 Hand Pos X: -0.0211721 Hand Pos Y: -0.1659517 Hand Pos Z: 0.4819844 Head Pos X: -0.03438073 Head Pos Y: -0.04253182 Head Pos Z: 0.004971147 Head Rot X: 0.1480286 Head Rot Y: -0.05264532 Hand Rot Z: 0.03365751 Invisible Ball Error: 4.822 randomnum: 21
 End:  105858.139  Start:  105855.430 Theta: 1.658063 Ball Pos X: -0.04064852 Ball Pos Y: -0.2 Ball Pos Z: 0.4646146 Hand Pos X: -0.04304429 Hand Pos Y: -0.1507806 Hand Pos Z: 0.4683353 Head Pos X: -0.03492624 Head Pos Y: -0.03892854 Head Pos Z: 0.001489043 Head Rot X: 0.1307398 Head Rot Y: -0.06122914 Hand Rot Z: 0.02652945 Invisible Ball Error: 5.44 randomnum: 3
 End:  105904.194  Start:  105859.082 Theta: 1.099557 Ball Pos X: 0.2117363 Ball Pos Y: -0.2 Ball Pos Z: 0.4155559 Hand Pos X: 0.2265157 Hand Pos Y: -0.1621174 Hand Pos Z: 0.4073452 Head Pos X: -0.01961207 Head Pos Y: -0.03688309 Head Pos Z: -0.002996683 Head Rot X: 0.1169337 Head Rot Y: 0.04281713 Hand Rot Z: 0.03261981 Invisible Ball Error: 4.473 randomnum: 44
 End:  105907.402  Start:  105904.860 Theta: 1.32645 Ball Pos X: 0.1128298 Ball Pos Y: -0.2 Ball Pos Z: 0.4525356 Hand Pos X: 0.1272114 Hand Pos Y: -0.2152962 Hand Pos Z: 0.4680991 Head Pos X: -0.02920687 Head Pos Y: -0.03525069 Head Pos Z: 9.50098E-05 Head Rot X: 0.1085231 Head Rot Y: -0.007841139 Hand Rot Z: 0.04721582 Visible Ball Error: 1.319 randomnum: 110
 End:  105910.679  Start:  105908.097 Theta: 1.623156 Ball Pos X: -0.02440898 Ball Pos Y: -0.2 Ball Pos Z: 0.4657502 Hand Pos X: -0.02326337 Hand Pos Y: -0.2249449 Hand Pos Z: 0.4685441 Head Pos X: -0.03472495 Head Pos Y: -0.03343526 Head Pos Z: -0.002884984 Head Rot X: 0.09239522 Head Rot Y: -0.03684859 Hand Rot Z: 0.03950416 Visible Ball Error: 2.411 randomnum: 177
 End:  105913.985  Start:  105911.221 Theta: 2.042035 Ball Pos X: -0.2117364 Ball Pos Y: -0.2 Ball Pos Z: 0.4155559 Hand Pos X: -0.1975042 Hand Pos Y: -0.2858512 Hand Pos Z: 0.4146241 Head Pos X: -0.04727936 Head Pos Y: -0.03171447 Head Pos Z: -0.009376764 Head Rot X: 0.09363811 Head Rot Y: -0.1350643 Hand Rot Z: -0.0443039 Visible Ball Error: 8.793 randomnum: 182
 End:  105917.208  Start:  105914.541 Theta: 1.727876 Ball Pos X: -0.07295936 Ball Pos Y: -0.2 Ball Pos Z: 0.4606473 Hand Pos X: -0.08399506 Hand Pos Y: -0.1837922 Hand Pos Z: 0.4629562 Head Pos X: -0.03554207 Head Pos Y: -0.03354532 Head Pos Z: -0.005059123 Head Rot X: 0.1071718 Head Rot Y: -0.07288122 Hand Rot Z: -0.01619669 Invisible Ball Error: 2.219 randomnum: 77
 End:  105920.416  Start:  105917.778 Theta: 1.692969 Ball Pos X: -0.05683859 Ball Pos Y: -0.2 Ball Pos Z: 0.4629129 Hand Pos X: -0.03867143 Hand Pos Y: -0.2367691 Hand Pos Z: 0.4786649 Head Pos X: -0.03402567 Head Pos Y: -0.03524357 Head Pos Z: -0.002806664 Head Rot X: 0.1110641 Head Rot Y: -0.06586848 Hand Rot Z: -0.001440225 Visible Ball Error: 3.726 randomnum: 113
 End:  105923.916  Start:  105921.055 Theta: 1.082104 Ball Pos X: 0.2189565 Ball Pos Y: -0.2 Ball Pos Z: 0.4117973 Hand Pos X: 0.2225635 Hand Pos Y: -0.2105923 Hand Pos Z: 0.43106 Head Pos X: -0.0160886 Head Pos Y: -0.03049049 Head Pos Z: -0.002380967 Head Rot X: 0.08278315 Head Rot Y: 0.04482137 Hand Rot Z: 0.03903997 Invisible Ball Error: 0.684 randomnum: 69
 End:  105927.402  Start:  105924.444 Theta: 1.500983 Ball Pos X: 0.03253364 Ball Pos Y: -0.2 Ball Pos Z: 0.4652532 Hand Pos X: 0.05086073 Hand Pos Y: -0.168106 Hand Pos Z: 0.4832279 Head Pos X: -0.02926409 Head Pos Y: -0.03011811 Head Pos Z: -0.006677151 Head Rot X: 0.08895954 Head Rot Y: -0.02859728 Hand Rot Z: 0.01992332 Visible Ball Error: 4.532 randomnum: 143
 End:  105930.152  Start:  105928.013 Theta: 1.500983 Ball Pos X: 0.03253364 Ball Pos Y: -0.2 Ball Pos Z: 0.4652532 Hand Pos X: 0.02153271 Hand Pos Y: -0.1807286 Hand Pos Z: 0.4724211 Head Pos X: -0.03408539 Head Pos Y: -0.02621719 Head Pos Z: -0.008746982 Head Rot X: 0.06088086 Head Rot Y: -0.04809142 Hand Rot Z: 0.02727065 Visible Ball Error: 2.633 randomnum: 161
 End:  105932.916  Start:  105930.916 Theta: 1.169371 Ball Pos X: 0.1822328 Ball Pos Y: -0.2 Ball Pos Z: 0.4293137 Hand Pos X: 0.1966408 Hand Pos Y: -0.2157927 Hand Pos Z: 0.4257871 Head Pos X: -0.01938128 Head Pos Y: -0.02457139 Head Pos Z: -0.007335424 Head Rot X: 0.05194805 Head Rot Y: 0.02952778 Hand Rot Z: 0.03567914 Invisible Ball Error: 2.216 randomnum: 5
 End:  105936.083  Start:  105933.527 Theta: 1.692969 Ball Pos X: -0.05683859 Ball Pos Y: -0.2 Ball Pos Z: 0.4629129 Hand Pos X: -0.07288426 Hand Pos Y: -0.2122024 Hand Pos Z: 0.4815533 Head Pos X: -0.03259861 Head Pos Y: -0.02134705 Head Pos Z: -0.00813055 Head Rot X: 0.04681364 Head Rot Y: -0.03460084 Hand Rot Z: 0.02223445 Visible Ball Error: 1.512 randomnum: 190
 End:  105939.139  Start:  105936.583 Theta: 1.48353 Ball Pos X: 0.04064848 Ball Pos Y: -0.2 Ball Pos Z: 0.4646146 Hand Pos X: 0.06271659 Hand Pos Y: -0.1933849 Hand Pos Z: 0.4795144 Head Pos X: -0.03137386 Head Pos Y: -0.007719696 Head Pos Z: 1.28746E-05 Head Rot X: -0.04285766 Head Rot Y: 0.03596216 Hand Rot Z: 0.0476474 Invisible Ball Error: 2.671 randomnum: 9
 End:  105942.347  Start:  105939.763 Theta: 1.762783 Ball Pos X: -0.08899129 Ball Pos Y: -0.2 Ball Pos Z: 0.4578204 Hand Pos X: -0.09638582 Hand Pos Y: -0.2291688 Hand Pos Z: 0.4689947 Head Pos X: -0.04584587 Head Pos Y: -0.02814689 Head Pos Z: 0.00174427 Head Rot X: 0.07742687 Head Rot Y: -0.07365457 Hand Rot Z: 0.0192917 Visible Ball Error: 2.432 randomnum: 163
 End:  105945.611  Start:  105942.959 Theta: 1.745329 Ball Pos X: -0.08098766 Ball Pos Y: -0.2 Ball Pos Z: 0.4593038 Hand Pos X: -0.08627658 Hand Pos Y: -0.2469064 Hand Pos Z: 0.4730919 Head Pos X: -0.03686959 Head Pos Y: -0.02580702 Head Pos Z: -0.001592398 Head Rot X: 0.06540001 Head Rot Y: -0.06759679 Hand Rot Z: 0.007545568 Visible Ball Error: 3.978 randomnum: 126
 End:  105949.305  Start:  105946.305 Theta: 1.343904 Ball Pos X: 0.1049148 Ball Pos Y: -0.2 Ball Pos Z: 0.4544358 Hand Pos X: 0.1909537 Hand Pos Y: -0.2111936 Hand Pos Z: 0.4509629 Head Pos X: -0.02114254 Head Pos Y: -0.02658242 Head Pos Z: -0.002636313 Head Rot X: 0.06658967 Head Rot Y: -0.001307726 Hand Rot Z: 0.01760382 Invisible Ball Error: 9.139 randomnum: 55
 End:  105952.708  Start:  105949.903 Theta: 2.007129 Ball Pos X: -0.1971047 Ball Pos Y: -0.2 Ball Pos Z: 0.4226923 Hand Pos X: -0.2077212 Hand Pos Y: -0.2119575 Hand Pos Z: 0.4439816 Head Pos X: -0.05647945 Head Pos Y: -0.02420026 Head Pos Z: -0.007198453 Head Rot X: 0.07011801 Head Rot Y: -0.1711125 Hand Rot Z: -0.03007252 Visible Ball Error: 0.187 randomnum: 150
 End:  105955.583  Start:  105953.667 Theta: 2.042035 Ball Pos X: -0.2117364 Ball Pos Y: -0.2 Ball Pos Z: 0.4155559 Hand Pos X: -0.2224234 Hand Pos Y: -0.1843858 Hand Pos Z: 0.4261666 Head Pos X: -0.0785321 Head Pos Y: -0.020408 Head Pos Z: 0.02358162 Head Rot X: 0.1405835 Head Rot Y: -0.1304988 Hand Rot Z: 0.08029019 Visible Ball Error: 2.286 randomnum: 158
 End:  105959.347  Start:  105956.694 Theta: 2.042035 Ball Pos X: -0.2117364 Ball Pos Y: -0.2 Ball Pos Z: 0.4155559 Hand Pos X: -0.2110993 Hand Pos Y: -0.1703744 Hand Pos Z: 0.4232942 Head Pos X: -0.06022501 Head Pos Y: -0.03306291 Head Pos Z: 0.01401937 Head Rot X: 0.1522767 Head Rot Y: -0.1714633 Hand Rot Z: -0.03992255 Visible Ball Error: 3.433 randomnum: 155
 End:  110002.708  Start:  110000.153 Theta: 1.815143 Ball Pos X: -0.1128298 Ball Pos Y: -0.2 Ball Pos Z: 0.4525356 Hand Pos X: -0.1109876 Hand Pos Y: -0.2198561 Hand Pos Z: 0.4714995 Head Pos X: -0.03806895 Head Pos Y: -0.03194994 Head Pos Z: 0.01047826 Head Rot X: 0.1487148 Head Rot Y: -0.1027538 Hand Rot Z: 0.01389665 Visible Ball Error: 1.386 randomnum: 178
 End:  110005.833  Start:  110003.305 Theta: 1.22173 Ball Pos X: 0.1595145 Ball Pos Y: -0.2 Ball Pos Z: 0.4382626 Hand Pos X: 0.1870296 Hand Pos Y: -0.1143088 Hand Pos Z: 0.4212948 Head Pos X: -0.00547719 Head Pos Y: -0.02679971 Head Pos Z: 0.01080799 Head Rot X: 0.1143364 Head Rot Y: 0.06442761 Hand Rot Z: 0.02436897 Invisible Ball Error: 10.004 randomnum: 49
 End:  110009.180  Start:  110006.624 Theta: 1.343904 Ball Pos X: 0.1049148 Ball Pos Y: -0.2 Ball Pos Z: 0.4544358 Hand Pos X: 0.1287737 Hand Pos Y: -0.1473331 Hand Pos Z: 0.4496483 Head Pos X: -0.0148102 Head Pos Y: -0.02538908 Head Pos Z: 0.0105809 Head Rot X: 0.1167136 Head Rot Y: -0.008060157 Hand Rot Z: 0.01589462 Invisible Ball Error: 6.372 randomnum: 19
 End:  110012.987  Start:  110009.694 Theta: 1.27409 Ball Pos X: 0.136359 Ball Pos Y: -0.2 Ball Pos Z: 0.4460104 Hand Pos X: 0.09241707 Hand Pos Y: -0.1578314 Hand Pos Z: 0.4693801 Head Pos X: -0.01663238 Head Pos Y: -0.02368164 Head Pos Z: 0.004688978 Head Rot X: 0.113323 Head Rot Y: -0.02990069 Hand Rot Z: 0.0190525 Invisible Ball Error: 7.385 randomnum: 41
 End:  110016.167  Start:  110013.598 Theta: 1.762783 Ball Pos X: -0.08899129 Ball Pos Y: -0.2 Ball Pos Z: 0.4578204 Hand Pos X: -0.1066276 Hand Pos Y: -0.2348716 Hand Pos Z: 0.4796862 Head Pos X: -0.02652264 Head Pos Y: -0.01766768 Head Pos Z: 0.0008075237 Head Rot X: 0.0881402 Head Rot Y: -0.07106896 Hand Rot Z: 0.007147227 Visible Ball Error: 2.721 randomnum: 188
 End:  110019.194  Start:  110016.737 Theta: 1.797689 Ball Pos X: -0.1049148 Ball Pos Y: -0.2 Ball Pos Z: 0.4544358 Hand Pos X: -0.1078247 Hand Pos Y: -0.2125878 Hand Pos Z: 0.494765 Head Pos X: -0.02582061 Head Pos Y: -0.01476038 Head Pos Z: 0.0009237528 Head Rot X: 0.07660303 Head Rot Y: -0.07978512 Hand Rot Z: 0.003185146 Invisible Ball Error: 0.783 randomnum: 67
 End:  110022.305  Start:  110019.820 Theta: 1.396263 Ball Pos X: 0.08098762 Ball Pos Y: -0.2 Ball Pos Z: 0.4593039 Hand Pos X: 0.1256984 Hand Pos Y: -0.1787388 Hand Pos Z: 0.477591 Head Pos X: -0.02131259 Head Pos Y: -0.01586306 Head Pos Z: -0.001598597 Head Rot X: 0.07823202 Head Rot Y: -0.06574227 Hand Rot Z: 0.02655665 Invisible Ball Error: 5.519 randomnum: 98
 End:  110025.347  Start:  110022.834 Theta: 1.151917 Ball Pos X: 0.1896976 Ball Pos Y: -0.2 Ball Pos Z: 0.4260679 Hand Pos X: 0.1872894 Hand Pos Y: -0.2290959 Hand Pos Z: 0.4516955 Head Pos X: -0.0229094 Head Pos Y: -0.01417172 Head Pos Z: -0.001873732 Head Rot X: 0.06584624 Head Rot Y: -0.06457416 Hand Rot Z: 0.04111146 Visible Ball Error: 2.325 randomnum: 140
 End:  110027.737  Start:  110025.792 Theta: 1.32645 Ball Pos X: 0.1128298 Ball Pos Y: -0.2 Ball Pos Z: 0.4525356 Hand Pos X: 0.1336196 Hand Pos Y: -0.1663665 Hand Pos Z: 0.4647866 Head Pos X: -0.01958126 Head Pos Y: -0.01213014 Head Pos Z: -0.001118064 Head Rot X: 0.06274907 Head Rot Y: -0.04732576 Hand Rot Z: 0.03493144 Visible Ball Error: 4.635 randomnum: 187
 End:  110030.680  Start:  110028.209 Theta: 1.58825 Ball Pos X: -0.008139647 Ball Pos Y: -0.2 Ball Pos Z: 0.4663183 Hand Pos X: 0.004518233 Hand Pos Y: -0.1953589 Hand Pos Z: 0.4718491 Head Pos X: -0.02444738 Head Pos Y: -0.01068604 Head Pos Z: -0.001610041 Head Rot X: 0.05502569 Head Rot Y: -0.06828054 Hand Rot Z: 0.02416473 Invisible Ball Error: 1.599 randomnum: 81
 End:  110033.625  Start:  110031.098 Theta: 1.37881 Ball Pos X: 0.08899125 Ball Pos Y: -0.2 Ball Pos Z: 0.4578204 Hand Pos X: 0.108728 Hand Pos Y: -0.1593493 Hand Pos Z: 0.4732212 Head Pos X: -0.03047991 Head Pos Y: -0.009875119 Head Pos Z: -0.005601406 Head Rot X: 0.04755529 Head Rot Y: -0.08054951 Hand Rot Z: 0.04331317 Invisible Ball Error: 5.358 randomnum: 99
 End:  110036.806  Start:  110034.112 Theta: 1.64061 Ball Pos X: -0.03253368 Ball Pos Y: -0.2 Ball Pos Z: 0.4652532 Hand Pos X: -0.02025906 Hand Pos Y: -0.2310009 Hand Pos Z: 0.4801943 Head Pos X: -0.02795017 Head Pos Y: -0.01252329 Head Pos Z: -0.0005480051 Head Rot X: 0.06258261 Head Rot Y: -0.0812421 Hand Rot Z: 0.02810882 Visible Ball Error: 2.851 randomnum: 183
 End:  110039.987  Start:  110037.306 Theta: 1.204277 Ball Pos X: 0.1671389 Ball Pos Y: -0.2 Ball Pos Z: 0.435412 Hand Pos X: 0.2710343 Hand Pos Y: -0.2197254 Hand Pos Z: 0.3965987 Head Pos X: 0.007262349 Head Pos Y: -0.01656681 Head Pos Z: 0.006966949 Head Rot X: 0.07411206 Head Rot Y: 0.06936833 Hand Rot Z: 0.0241216 Invisible Ball Error: 12.276 randomnum: 97
 End:  110044.639  Start:  110040.500 Theta: 1.361357 Ball Pos X: 0.09696778 Ball Pos Y: -0.2 Ball Pos Z: 0.4561976 Hand Pos X: -0.002356485 Hand Pos Y: -0.2909316 Hand Pos Z: 0.476847 Head Pos X: -0.01358032 Head Pos Y: -0.02249265 Head Pos Z: 0.01090109 Head Rot X: 0.1118504 Head Rot Y: -0.03799733 Hand Rot Z: 0.01914009 Invisible Ball Error: 13.621 randomnum: 96
 End:  110047.973  Start:  110045.222 Theta: 1.972222 Ball Pos X: -0.1822328 Ball Pos Y: -0.2 Ball Pos Z: 0.4293137 Hand Pos X: -0.1695148 Hand Pos Y: -0.2368596 Hand Pos Z: 0.4417046 Head Pos X: -0.04900312 Head Pos Y: -0.01786786 Head Pos Z: -0.003081799 Head Rot X: 0.0897504 Head Rot Y: -0.150622 Hand Rot Z: 0.03479883 Visible Ball Error: 3.841 randomnum: 108
 End:  110051.098  Start:  110048.515 Theta: 1.815143 Ball Pos X: -0.1128298 Ball Pos Y: -0.2 Ball Pos Z: 0.4525356 Hand Pos X: -0.1157421 Hand Pos Y: -0.1889418 Hand Pos Z: 0.4526755 Head Pos X: -0.0317741 Head Pos Y: -0.01470771 Head Pos Z: -0.002211928 Head Rot X: 0.07959361 Head Rot Y: -0.1184105 Hand Rot Z: 0.01551221 Visible Ball Error: 1.234 randomnum: 151
 End:  110054.292  Start:  110051.751 Theta: 1.204277 Ball Pos X: 0.1671389 Ball Pos Y: -0.2 Ball Pos Z: 0.435412 Hand Pos X: 0.1645696 Hand Pos Y: -0.202154 Hand Pos Z: 0.4564874 Head Pos X: 0.003025413 Head Pos Y: -0.01069319 Head Pos Z: 0.004120588 Head Rot X: 0.04991071 Head Rot Y: 0.05019842 Hand Rot Z: 0.0327847 Visible Ball Error: 1.235 randomnum: 181
 End:  110057.556  Start:  110054.890 Theta: 1.117011 Ball Pos X: 0.2044516 Ball Pos Y: -0.2 Ball Pos Z: 0.419188 Hand Pos X: 0.1816695 Hand Pos Y: -0.2113212 Hand Pos Z: 0.4448938 Head Pos X: -0.001990914 Head Pos Y: -0.009112239 Head Pos Z: 0.004285574 Head Rot X: 0.04314833 Head Rot Y: 0.03142523 Hand Rot Z: 0.04128405 Invisible Ball Error: 3.514 randomnum: 85
 End:  110100.695  Start:  110058.043 Theta: 1.047198 Ball Pos X: 0.2331946 Ball Pos Y: -0.2 Ball Pos Z: 0.403905 Hand Pos X: 0.1800011 Hand Pos Y: -0.1852745 Hand Pos Z: 0.4496529 Head Pos X: -0.0008766651 Head Pos Y: -0.01552653 Head Pos Z: 0.004902601 Head Rot X: 0.0778076 Head Rot Y: 0.0246082 Hand Rot Z: 0.03702041 Invisible Ball Error: 7.917 randomnum: 89
 End:  110103.806  Start:  110101.195 Theta: 1.047198 Ball Pos X: 0.2331946 Ball Pos Y: -0.2 Ball Pos Z: 0.403905 Hand Pos X: 0.2689374 Hand Pos Y: -0.1571822 Hand Pos Z: 0.4228681 Head Pos X: -0.009116292 Head Pos Y: -0.01669315 Head Pos Z: 0.003076434 Head Rot X: 0.07623339 Head Rot Y: 0.01850919 Hand Rot Z: 0.04416863 Invisible Ball Error: 6.237 randomnum: 31
 End:  110106.861  Start:  110104.320 Theta: 1.361357 Ball Pos X: 0.09696778 Ball Pos Y: -0.2 Ball Pos Z: 0.4561976 Hand Pos X: 0.0887894 Hand Pos Y: -0.2045388 Hand Pos Z: 0.468679 Head Pos X: 0.0007282495 Head Pos Y: -0.01422739 Head Pos Z: 0.01199961 Head Rot X: 0.06484665 Head Rot Y: 0.03728842 Hand Rot Z: 0.04706039 Visible Ball Error: 1.17 randomnum: 167
 End:  110109.945  Start:  110107.390 Theta: 1.047198 Ball Pos X: 0.2331946 Ball Pos Y: -0.2 Ball Pos Z: 0.403905 Hand Pos X: 0.2177533 Hand Pos Y: -0.1898102 Hand Pos Z: 0.4414061 Head Pos X: -0.007937074 Head Pos Y: -0.01742277 Head Pos Z: 0.0065521 Head Rot X: 0.07650663 Head Rot Y: 0.02842547 Hand Rot Z: 0.06405742 Invisible Ball Error: 4.064 randomnum: 87
 End:  110113.209  Start:  110110.487 Theta: 1.32645 Ball Pos X: 0.1128298 Ball Pos Y: -0.2 Ball Pos Z: 0.4525356 Hand Pos X: 0.1557431 Hand Pos Y: -0.1710624 Hand Pos Z: 0.4758471 Head Pos X: -0.01391804 Head Pos Y: -0.01641536 Head Pos Z: 0.00292778 Head Rot X: 0.08241809 Head Rot Y: -0.01208942 Hand Rot Z: 0.03189896 Invisible Ball Error: 5.805 randomnum: 7
 End:  110116.264  Start:  110113.668 Theta: 1.48353 Ball Pos X: 0.04064848 Ball Pos Y: -0.2 Ball Pos Z: 0.4646146 Hand Pos X: 0.04010998 Hand Pos Y: -0.1615213 Hand Pos Z: 0.4861031 Head Pos X: -0.01191211 Head Pos Y: -0.01188874 Head Pos Z: -0.003726482 Head Rot X: 0.06725875 Head Rot Y: -0.03306541 Hand Rot Z: 0.007914468 Visible Ball Error: 4.896 randomnum: 138
 End:  110119.251  Start:  110116.723 Theta: 1.361357 Ball Pos X: 0.09696778 Ball Pos Y: -0.2 Ball Pos Z: 0.4561976 Hand Pos X: 0.09305932 Hand Pos Y: -0.1702338 Hand Pos Z: 0.4828419 Head Pos X: -0.01193774 Head Pos Y: -0.007552773 Head Pos Z: -0.004059315 Head Rot X: 0.04473521 Head Rot Y: -0.01092244 Hand Rot Z: 0.02208234 Invisible Ball Error: 4.239 randomnum: 51
 End:  110122.251  Start:  110119.765 Theta: 1.570796 Ball Pos X: -2.038652E-08 Ball Pos Y: -0.2 Ball Pos Z: 0.4663893 Hand Pos X: -0.01504827 Hand Pos Y: -0.2328432 Hand Pos Z: 0.493876 Head Pos X: -0.02241504 Head Pos Y: -0.001491845 Head Pos Z: -0.004339576 Head Rot X: 0.009646159 Head Rot Y: -0.07230906 Hand Rot Z: 0.022241 Invisible Ball Error: 2.572 randomnum: 47
 End:  110125.390  Start:  110122.751 Theta: 1.361357 Ball Pos X: 0.09696778 Ball Pos Y: -0.2 Ball Pos Z: 0.4561976 Hand Pos X: 0.1122084 Hand Pos Y: -0.1869413 Hand Pos Z: 0.4649864 Head Pos X: -0.003239751 Head Pos Y: -0.005565822 Head Pos Z: 0.005087376 Head Rot X: 0.02842035 Head Rot Y: 0.003912956 Hand Rot Z: 0.02052518 Visible Ball Error: 2.362 randomnum: 159
 End:  110128.654  Start:  110125.876 Theta: 2.076942 Ball Pos X: -0.2261101 Ball Pos Y: -0.2 Ball Pos Z: 0.4079132 Hand Pos X: -0.2271204 Hand Pos Y: -0.2525505 Hand Pos Z: 0.4121458 Head Pos X: -0.04679334 Head Pos Y: -0.005830765 Head Pos Z: -0.007341862 Head Rot X: 0.03929623 Head Rot Y: -0.1820352 Hand Rot Z: 0.01927475 Visible Ball Error: 5.012 randomnum: 119
 End:  110130.571  Start:  110129.140 Theta: 2.059489 Ball Pos X: -0.2189565 Ball Pos Y: -0.2 Ball Pos Z: 0.4117973 Hand Pos X: -0.1860507 Hand Pos Y: -0.1703536 Hand Pos Z: 0.430545 Head Pos X: -0.04298556 Head Pos Y: -0.005840063 Head Pos Z: -0.005785942 Head Rot X: 0.04002759 Head Rot Y: -0.1966202 Hand Rot Z: 0.02654582 Visible Ball Error: 5.393 randomnum: 180
 End:  110133.792  Start:  110131.320 Theta: 1.58825 Ball Pos X: -0.008139647 Ball Pos Y: -0.2 Ball Pos Z: 0.4663183 Hand Pos X: 0.08199476 Hand Pos Y: -0.1359661 Hand Pos Z: 0.4596863 Head Pos X: -0.01987791 Head Pos Y: -0.005461812 Head Pos Z: 0.0006511211 Head Rot X: 0.03771064 Head Rot Y: -0.09216531 Hand Rot Z: 0.01457504 Invisible Ball Error: 12.565 randomnum: 32
 End:  110136.792  Start:  110134.237 Theta: 1.448623 Ball Pos X: 0.05683855 Ball Pos Y: -0.2 Ball Pos Z: 0.4629129 Hand Pos X: 0.1197621 Hand Pos Y: -0.1199386 Hand Pos Z: 0.4676062 Head Pos X: -0.01386154 Head Pos Y: -0.005019784 Head Pos Z: 0.0004725456 Head Rot X: 0.03737632 Head Rot Y: -0.07032514 Hand Rot Z: 0.01555173 Invisible Ball Error: 11.588 randomnum: 82
 End:  110139.835  Start:  110137.265 Theta: 1.291544 Ball Pos X: 0.1285543 Ball Pos Y: -0.2 Ball Pos Z: 0.4483222 Hand Pos X: 0.1438761 Hand Pos Y: -0.1695809 Hand Pos Z: 0.4488155 Head Pos X: -0.0006576777 Head Pos Y: -0.006998658 Head Pos Z: 0.001234174 Head Rot X: 0.04521524 Head Rot Y: -0.003094446 Hand Rot Z: 0.01394152 Visible Ball Error: 3.799 randomnum: 173
 End:  110144.264  Start:  110140.279 Theta: 1.850049 Ball Pos X: -0.1285543 Ball Pos Y: -0.2 Ball Pos Z: 0.4483222 Hand Pos X: 0.06391385 Hand Pos Y: -0.1588454 Hand Pos Z: 0.4851718 Head Pos X: -0.01129198 Head Pos Y: -0.009450823 Head Pos Z: 0.003016353 Head Rot X: 0.0610683 Head Rot Y: -0.0349841 Hand Rot Z: 0.0205406 Invisible Ball Error: 22.585 randomnum: 84
 End:  110147.390  Start:  110144.835 Theta: 1.186824 Ball Pos X: 0.1747125 Ball Pos Y: -0.2 Ball Pos Z: 0.4324287 Hand Pos X: 0.2037764 Hand Pos Y: -0.1272096 Hand Pos Z: 0.4273942 Head Pos X: -0.0172928 Head Pos Y: -0.01717263 Head Pos Z: -0.001719236 Head Rot X: 0.08652559 Head Rot Y: -0.03565719 Hand Rot Z: 0.02565135 Invisible Ball Error: 8.812 randomnum: 10
 End:  110150.515  Start:  110147.960 Theta: 1.134464 Ball Pos X: 0.1971046 Ball Pos Y: -0.2 Ball Pos Z: 0.4226923 Hand Pos X: 0.1823758 Hand Pos Y: -0.1382179 Hand Pos Z: 0.4423877 Head Pos X: -0.0176127 Head Pos Y: -0.01099303 Head Pos Z: -0.007604718 Head Rot X: 0.05897002 Head Rot Y: -0.03408966 Hand Rot Z: 0.02871857 Visible Ball Error: 7.508 randomnum: 192
 End:  110153.404  Start:  110151.002 Theta: 1.308997 Ball Pos X: 0.1207105 Ball Pos Y: -0.2 Ball Pos Z: 0.4504975 Hand Pos X: 0.1054522 Hand Pos Y: -0.1868444 Hand Pos Z: 0.4713143 Head Pos X: -0.01866484 Head Pos Y: -0.006106406 Head Pos Z: -0.01686239 Head Rot X: 0.03121483 Head Rot Y: -0.03773173 Hand Rot Z: 0.02886889 Invisible Ball Error: 3.023 randomnum: 39
 End:  110156.779  Start:  110153.918 Theta: 2.042035 Ball Pos X: -0.2117364 Ball Pos Y: -0.2 Ball Pos Z: 0.4155559 Hand Pos X: -0.2517219 Hand Pos Y: -0.2410129 Hand Pos Z: 0.4131997 Head Pos X: -0.02613306 Head Pos Y: -0.004153728 Head Pos Z: -0.01623392 Head Rot X: 0.03409071 Head Rot Y: -0.1168276 Hand Rot Z: 0.01382549 Invisible Ball Error: 5.124 randomnum: 35
 End:  110159.765  Start:  110157.654 Theta: 1.413717 Ball Pos X: 0.07295932 Ball Pos Y: -0.2 Ball Pos Z: 0.4606473 Hand Pos X: 0.09752829 Hand Pos Y: -0.1461237 Hand Pos Z: 0.4546584 Head Pos X: -0.008925676 Head Pos Y: -0.007587045 Head Pos Z: -0.01051879 Head Rot X: 0.04487305 Head Rot Y: -0.04779878 Hand Rot Z: 0.01208208 Visible Ball Error: 6.459 randomnum: 121
 End:  110202.876  Start:  110200.349 Theta: 1.64061 Ball Pos X: -0.03253368 Ball Pos Y: -0.2 Ball Pos Z: 0.4652532 Hand Pos X: -0.01686121 Hand Pos Y: -0.2159222 Hand Pos Z: 0.4697953 Head Pos X: -0.01490688 Head Pos Y: -0.004539222 Head Pos Z: -0.01483762 Head Rot X: 0.03151234 Head Rot Y: -0.06813177 Hand Rot Z: 0.01680432 Visible Ball Error: 2.299 randomnum: 145
 End:  110206.654  Start:  110203.377 Theta: 1.919862 Ball Pos X: -0.1595146 Ball Pos Y: -0.2 Ball Pos Z: 0.4382626 Hand Pos X: -0.1736533 Hand Pos Y: -0.2081874 Hand Pos Z: 0.443817 Head Pos X: -0.0328927 Head Pos Y: -0.0008728504 Head Pos Z: -0.01716816 Head Rot X: 0.00848495 Head Rot Y: -0.1349448 Hand Rot Z: 0.04334772 Visible Ball Error: 1.314 randomnum: 153
 End:  110210.126  Start:  110207.279 Theta: 1.902409 Ball Pos X: -0.1518416 Ball Pos Y: -0.2 Ball Pos Z: 0.4409797 Hand Pos X: -0.1541173 Hand Pos Y: -0.1906354 Hand Pos Z: 0.4561418 Head Pos X: -0.004037737 Head Pos Y: -0.02812022 Head Pos Z: -0.01627052 Head Rot X: 0.1621396 Head Rot Y: -0.1606117 Hand Rot Z: 0.06013646 Invisible Ball Error: 1.639 randomnum: 50
 End:  110213.376  Start:  110210.682 Theta: 1.466077 Ball Pos X: 0.04875094 Ball Pos Y: -0.2 Ball Pos Z: 0.4638344 Hand Pos X: 0.04136649 Hand Pos Y: -0.1669624 Hand Pos Z: 0.4798537 Head Pos X: 0.02272975 Head Pos Y: -0.02713501 Head Pos Z: -0.02262568 Head Rot X: 0.09042843 Head Rot Y: -0.08040581 Hand Rot Z: 0.04947137 Invisible Ball Error: 4.212 randomnum: 48
 End:  110216.432  Start:  110213.821 Theta: 1.082104 Ball Pos X: 0.2189565 Ball Pos Y: -0.2 Ball Pos Z: 0.4117973 Hand Pos X: 0.2397304 Hand Pos Y: -0.1428368 Hand Pos Z: 0.4022709 Head Pos X: 0.03437126 Head Pos Y: -0.02177143 Head Pos Z: -0.01749074 Head Rot X: 0.06293391 Head Rot Y: -0.0371097 Hand Rot Z: 0.06269374 Visible Ball Error: 6.776 randomnum: 112
 End:  110220.169  Start:  110217.015 Theta: 2.059489 Ball Pos X: -0.2189565 Ball Pos Y: -0.2 Ball Pos Z: 0.4117973 Hand Pos X: -0.2138782 Hand Pos Y: -0.2197439 Hand Pos Z: 0.4255607 Head Pos X: 0.03372216 Head Pos Y: -0.01613939 Head Pos Z: -0.02594459 Head Rot X: 0.03988897 Head Rot Y: -0.1490552 Hand Rot Z: 0.01082783 Invisible Ball Error: 1.967 randomnum: 30
 End:  110223.391  Start:  110220.738 Theta: 1.605703 Ball Pos X: -0.01627679 Ball Pos Y: -0.2 Ball Pos Z: 0.4661052 Hand Pos X: -0.01841727 Hand Pos Y: -0.1665134 Hand Pos Z: 0.4716513 Head Pos X: 0.03338611 Head Pos Y: -0.01822388 Head Pos Z: -0.02003908 Head Rot X: 0.04424542 Head Rot Y: -0.1163211 Hand Rot Z: 0.02476352 Visible Ball Error: 3.786 randomnum: 133
 End:  110226.515  Start:  110223.946 Theta: 1.500983 Ball Pos X: 0.03253364 Ball Pos Y: -0.2 Ball Pos Z: 0.4652532 Hand Pos X: 0.03728373 Hand Pos Y: -0.1770881 Hand Pos Z: 0.4675577 Head Pos X: 0.03585076 Head Pos Y: -0.01340422 Head Pos Z: -0.02805841 Head Rot X: 0.0209764 Head Rot Y: -0.1068142 Hand Rot Z: 0.03003906 Invisible Ball Error: 2.579 randomnum: 15
 End:  110230.155  Start:  110227.029 Theta: 1.396263 Ball Pos X: 0.08098762 Ball Pos Y: -0.2 Ball Pos Z: 0.4593039 Hand Pos X: 0.2039752 Hand Pos Y: -0.1537186 Hand Pos Z: 0.4280102 Head Pos X: 0.04624188 Head Pos Y: -0.02070588 Head Pos Z: -0.02449894 Head Rot X: 0.05567572 Head Rot Y: -0.05077434 Hand Rot Z: 0.02609213 Invisible Ball Error: 15.401 randomnum: 43
 End:  110233.543  Start:  110230.918 Theta: 1.27409 Ball Pos X: 0.136359 Ball Pos Y: -0.2 Ball Pos Z: 0.4460104 Hand Pos X: 0.2037537 Hand Pos Y: -0.1609043 Hand Pos Z: 0.4220135 Head Pos X: 0.0411036 Head Pos Y: -0.02227002 Head Pos Z: -0.02287924 Head Rot X: 0.05742711 Head Rot Y: -0.07978863 Hand Rot Z: 0.03103595 Visible Ball Error: 9.224 randomnum: 199
 End:  110236.043  Start:  110234.016 Theta: 1.047198 Ball Pos X: 0.2331946 Ball Pos Y: -0.2 Ball Pos Z: 0.403905 Hand Pos X: 0.2594547 Hand Pos Y: -0.1616144 Hand Pos Z: 0.394259 Head Pos X: 0.04930484 Head Pos Y: -0.02531973 Head Pos Z: -0.01116419 Head Rot X: 0.0677971 Head Rot Y: 0.01887215 Hand Rot Z: -0.006902388 Invisible Ball Error: 5.322 randomnum: 28
 End:  110239.015  Start:  110236.571 Theta: 1.27409 Ball Pos X: 0.136359 Ball Pos Y: -0.2 Ball Pos Z: 0.4460104 Hand Pos X: 0.1827853 Hand Pos Y: -0.1574738 Hand Pos Z: 0.4351533 Head Pos X: 0.0384903 Head Pos Y: -0.03021571 Head Pos Z: -0.009785533 Head Rot X: 0.09804162 Head Rot Y: -0.0733474 Hand Rot Z: 0.02946194 Invisible Ball Error: 7.202 randomnum: 53
 End:  110242.738  Start:  110239.474 Theta: 1.570796 Ball Pos X: -2.038652E-08 Ball Pos Y: -0.2 Ball Pos Z: 0.4663893 Hand Pos X: 0.003337003 Hand Pos Y: -0.2137844 Hand Pos Z: 0.4795644 Head Pos X: 0.0356096 Head Pos Y: -0.02514827 Head Pos Z: -0.01901793 Head Rot X: 0.07249527 Head Rot Y: -0.1035418 Hand Rot Z: 0.01776552 Invisible Ball Error: 0.894 randomnum: 38
 End:  110245.904  Start:  110243.211 Theta: 1.48353 Ball Pos X: 0.04064848 Ball Pos Y: -0.2 Ball Pos Z: 0.4646146 Hand Pos X: 0.01447612 Hand Pos Y: -0.1706333 Hand Pos Z: 0.468842 Head Pos X: 0.03134787 Head Pos Y: -0.02343389 Head Pos Z: -0.02319884 Head Rot X: 0.06663813 Head Rot Y: -0.1132653 Hand Rot Z: 0.02005828 Invisible Ball Error: 4.404 randomnum: 59
 End:  110248.946  Start:  110246.349 Theta: 1.43117 Ball Pos X: 0.06490885 Ball Pos Y: -0.2 Ball Pos Z: 0.4618505 Hand Pos X: 0.0815896 Hand Pos Y: -0.1994383 Hand Pos Z: 0.4834334 Head Pos X: 0.03830647 Head Pos Y: -0.02272362 Head Pos Z: -0.02106774 Head Rot X: 0.06155487 Head Rot Y: -0.09122979 Hand Rot Z: 0.01419794 Invisible Ball Error: 1.811 randomnum: 90
 End:  110252.932  Start:  110249.446 Theta: 1.134464 Ball Pos X: 0.1971046 Ball Pos Y: -0.2 Ball Pos Z: 0.4226923 Hand Pos X: 0.1758152 Hand Pos Y: -0.2078094 Hand Pos Z: 0.4357533 Head Pos X: 0.04386866 Head Pos Y: -0.02006102 Head Pos Z: -0.02389836 Head Rot X: 0.0485691 Head Rot Y: -0.03200046 Hand Rot Z: 0.02000387 Invisible Ball Error: 2.85 randomnum: 11
 End:  110256.113  Start:  110253.460 Theta: 1.658063 Ball Pos X: -0.04064852 Ball Pos Y: -0.2 Ball Pos Z: 0.4646146 Hand Pos X: -0.03311372 Hand Pos Y: -0.196972 Hand Pos Z: 0.4662154 Head Pos X: 0.03738284 Head Pos Y: -0.01828283 Head Pos Z: -0.02248144 Head Rot X: 0.04246685 Head Rot Y: -0.1096088 Hand Rot Z: 0.01366283 Visible Ball Error: 0.934 randomnum: 102
 End:  110259.293  Start:  110256.572 Theta: 2.007129 Ball Pos X: -0.1971047 Ball Pos Y: -0.2 Ball Pos Z: 0.4226923 Hand Pos X: -0.2038468 Hand Pos Y: -0.2337447 Hand Pos Z: 0.4415818 Head Pos X: 0.005714416 Head Pos Y: -0.01383239 Head Pos Z: -0.0273999 Head Rot X: 0.02959551 Head Rot Y: -0.2501414 Hand Rot Z: -0.01652166 Visible Ball Error: 2.466 randomnum: 200
 End:  110307.780  Start:  110259.752 Theta: 1.797689 Ball Pos X: -0.1971047 Ball Pos Y: -0.2 Ball Pos Z: 0.4226923 Hand Pos X: 0.196039 Hand Pos Y: -0.1341618 Hand Pos Z: 0.4216119 Head Pos X: 0.03297377 Head Pos Y: -0.02788329 Head Pos Z: -0.01641607 Head Rot X: 0.08063586 Head Rot Y: -0.0869495 Hand Rot Z: 0.01886221 Invisible Ball Error: 47.343 randomnum: 2
 End:  110311.016  Start:  110308.558 Theta: 1.082104 Ball Pos X: 0.2189565 Ball Pos Y: -0.2 Ball Pos Z: 0.4117973 Hand Pos X: 0.2265889 Hand Pos Y: -0.192994 Hand Pos Z: 0.4226059 Head Pos X: 0.06400776 Head Pos Y: -0.03188372 Head Pos Z: 0.001058578 Head Rot X: 0.09909005 Head Rot Y: 0.04703995 Hand Rot Z: 0.01846858 Visible Ball Error: 1.3 randomnum: 137
 End:  110314.099  Start:  110311.627 Theta: 1.919862 Ball Pos X: -0.1595146 Ball Pos Y: -0.2 Ball Pos Z: 0.4382626 Hand Pos X: -0.154319 Hand Pos Y: -0.2304277 Hand Pos Z: 0.4417506 Head Pos X: 0.003121733 Head Pos Y: -0.03230807 Head Pos Z: 0.002700329 Head Rot X: 0.09834468 Head Rot Y: -0.172651 Hand Rot Z: 0.02809693 Invisible Ball Error: 3.082 randomnum: 45
 End:  110316.447  Start:  110314.710 Theta: 2.024582 Ball Pos X: -0.2044516 Ball Pos Y: -0.2 Ball Pos Z: 0.419188 Hand Pos X: -0.2162437 Hand Pos Y: -0.2413126 Hand Pos Z: 0.4118008 Head Pos X: 0.006812214 Head Pos Y: -0.02665332 Head Pos Z: -0.01076758 Head Rot X: 0.07778493 Head Rot Y: -0.1797969 Hand Rot Z: 0.01586051 Invisible Ball Error: 4.483 randomnum: 18
 End:  110319.849  Start:  110317.155 Theta: 1.500983 Ball Pos X: 0.03253364 Ball Pos Y: -0.2 Ball Pos Z: 0.4652532 Hand Pos X: 0.03155064 Hand Pos Y: -0.2178594 Hand Pos Z: 0.4658881 Head Pos X: 0.01734412 Head Pos Y: -0.02640671 Head Pos Z: -0.01312017 Head Rot X: 0.07164763 Head Rot Y: -0.09255862 Hand Rot Z: 0.04604271 Visible Ball Error: 1.804 randomnum: 168
 End:  110322.975  Start:  110320.294 Theta: 1.815143 Ball Pos X: -0.1128298 Ball Pos Y: -0.2 Ball Pos Z: 0.4525356 Hand Pos X: -0.1241183 Hand Pos Y: -0.2183894 Hand Pos Z: 0.4660802 Head Pos X: 0.01074874 Head Pos Y: -0.01858741 Head Pos Z: -0.007412434 Head Rot X: 0.03892849 Head Rot Y: -0.1598277 Hand Rot Z: -0.01685789 Visible Ball Error: 1.42 randomnum: 101
 End:  110325.974  Start:  110323.405 Theta: 1.518436 Ball Pos X: 0.02440894 Ball Pos Y: -0.2 Ball Pos Z: 0.4657502 Hand Pos X: 0.0371951 Hand Pos Y: -0.1670261 Hand Pos Z: 0.4669951 Head Pos X: 0.004680158 Head Pos Y: -0.04733917 Head Pos Z: -0.003077507 Head Rot X: 0.1551586 Head Rot Y: -0.1525074 Hand Rot Z: 0.1047087 Visible Ball Error: 3.869 randomnum: 141
 End:  110329.196  Start:  110326.530 Theta: 2.059489 Ball Pos X: -0.2189565 Ball Pos Y: -0.2 Ball Pos Z: 0.4117973 Hand Pos X: -0.2381511 Hand Pos Y: -0.1844254 Hand Pos Z: 0.4047819 Head Pos X: -0.002298832 Head Pos Y: -0.03828189 Head Pos Z: -0.01933324 Head Rot X: 0.120028 Head Rot Y: -0.20329 Hand Rot Z: 0.07837669 Visible Ball Error: 2.891 randomnum: 154
 End:  110332.460  Start:  110329.905 Theta: 1.919862 Ball Pos X: -0.1595146 Ball Pos Y: -0.2 Ball Pos Z: 0.4382626 Hand Pos X: -0.1717094 Hand Pos Y: -0.1680376 Hand Pos Z: 0.435347 Head Pos X: 0.01538622 Head Pos Y: -0.02673826 Head Pos Z: -0.02051258 Head Rot X: 0.07465705 Head Rot Y: -0.1904309 Hand Rot Z: 0.03605003 Invisible Ball Error: 3.739 randomnum: 94
 End:  110335.752  Start:  110333.002 Theta: 1.239184 Ball Pos X: 0.1518415 Ball Pos Y: -0.2 Ball Pos Z: 0.4409797 Hand Pos X: 0.1624229 Hand Pos Y: -0.1794748 Hand Pos Z: 0.456102 Head Pos X: 0.02845299 Head Pos Y: -0.02662027 Head Pos Z: -6.246567E-05 Head Rot X: 0.06663977 Head Rot Y: -0.06630329 Hand Rot Z: 0.07682357 Visible Ball Error: 2.925 randomnum: 131
 End:  110339.002  Start:  110336.336 Theta: 1.099557 Ball Pos X: 0.2117363 Ball Pos Y: -0.2 Ball Pos Z: 0.4155559 Hand Pos X: 0.2099922 Hand Pos Y: -0.180728 Hand Pos Z: 0.4351458 Head Pos X: -0.01135671 Head Pos Y: -0.01901808 Head Pos Z: -0.01996827 Head Rot X: 0.0688662 Head Rot Y: 0.04763284 Hand Rot Z: 0.03962144 Visible Ball Error: 2.937 randomnum: 170
 End:  110342.460  Start:  110339.558 Theta: 1.884956 Ball Pos X: -0.1441222 Ball Pos Y: -0.2 Ball Pos Z: 0.4435626 Hand Pos X: -0.1230335 Hand Pos Y: -0.1914963 Hand Pos Z: 0.4512036 Head Pos X: -0.03207207 Head Pos Y: -0.02050459 Head Pos Z: -0.01302779 Head Rot X: 0.06262967 Head Rot Y: -0.151009 Hand Rot Z: 0.02531985 Invisible Ball Error: 2.704 randomnum: 95
 End:  110346.349  Start:  110343.044 Theta: 1.692969 Ball Pos X: -0.05683859 Ball Pos Y: -0.2 Ball Pos Z: 0.4629129 Hand Pos X: -0.08436839 Hand Pos Y: -0.211504 Hand Pos Z: 0.4714835 Head Pos X: 0.003763199 Head Pos Y: -0.02356279 Head Pos Z: -0.005714178 Head Rot X: 0.08350001 Head Rot Y: -0.07313463 Hand Rot Z: -0.009053241 Visible Ball Error: 2.949 randomnum: 189
 End:  110349.641  Start:  110346.960 Theta: 1.082104 Ball Pos X: 0.2189565 Ball Pos Y: -0.2 Ball Pos Z: 0.4117973 Hand Pos X: 0.270201 Hand Pos Y: -0.109518 Hand Pos Z: 0.3836786 Head Pos X: 0.008705497 Head Pos Y: -0.02975962 Head Pos Z: -0.02189291 Head Rot X: 0.1073475 Head Rot Y: 0.03359479 Hand Rot Z: 0.00854146 Invisible Ball Error: 12.147 randomnum: 70
 End:  110352.836  Start:  110350.253 Theta: 1.832596 Ball Pos X: -0.1207105 Ball Pos Y: -0.2 Ball Pos Z: 0.4504975 Hand Pos X: -0.1139126 Hand Pos Y: -0.1026409 Hand Pos Z: 0.4668803 Head Pos X: -0.006305099 Head Pos Y: -0.02692267 Head Pos Z: -0.01818442 Head Rot X: 0.1009774 Head Rot Y: -0.1043649 Hand Rot Z: -0.01271645 Invisible Ball Error: 11.222 randomnum: 57
 End:  110356.016  Start:  110353.392 Theta: 1.117011 Ball Pos X: 0.2044516 Ball Pos Y: -0.2 Ball Pos Z: 0.419188 Hand Pos X: 0.3021024 Hand Pos Y: -0.1313549 Hand Pos Z: 0.355853 Head Pos X: 0.0193001 Head Pos Y: -0.02050203 Head Pos Z: -0.01980793 Head Rot X: 0.06260847 Head Rot Y: 0.0497973 Hand Rot Z: 0.00335903 Invisible Ball Error: 15.435 randomnum: 63
 End:  110359.572  Start:  110356.517 Theta: 1.658063 Ball Pos X: -0.04064852 Ball Pos Y: -0.2 Ball Pos Z: 0.4646146 Hand Pos X: 0.08583927 Hand Pos Y: -0.1654947 Hand Pos Z: 0.4668314 Head Pos X: 0.004459143 Head Pos Y: -0.02246347 Head Pos Z: -0.01971173 Head Rot X: 0.0744753 Head Rot Y: -0.009016131 Hand Rot Z: -0.003994825 Invisible Ball Error: 14.908 randomnum: 46
 End:  110402.711  Start:  110400.114 Theta: 1.186824 Ball Pos X: 0.1747125 Ball Pos Y: -0.2 Ball Pos Z: 0.4324287 Hand Pos X: 0.213196 Hand Pos Y: -0.1817727 Hand Pos Z: 0.430601 Head Pos X: 0.01318336 Head Pos Y: -0.02220926 Head Pos Z: -0.01924407 Head Rot X: 0.06896109 Head Rot Y: 0.04479488 Hand Rot Z: 0.003607563 Visible Ball Error: 4.732 randomnum: 123
 End:  110405.851  Start:  110403.239 Theta: 1.972222 Ball Pos X: -0.1822328 Ball Pos Y: -0.2 Ball Pos Z: 0.4293137 Hand Pos X: -0.1651691 Hand Pos Y: -0.1868244 Hand Pos Z: 0.4364069 Head Pos X: -0.01623416 Head Pos Y: -0.01742151 Head Pos Z: -0.02331984 Head Rot X: 0.04539483 Head Rot Y: -0.07753274 Hand Rot Z: 0.01998677 Visible Ball Error: 2.516 randomnum: 128
 End:  110409.115  Start:  110406.572 Theta: 1.780236 Ball Pos X: -0.09696782 Ball Pos Y: -0.2 Ball Pos Z: 0.4561976 Hand Pos X: -0.005832106 Hand Pos Y: -0.1543436 Hand Pos Z: 0.4726963 Head Pos X: -0.005915642 Head Pos Y: -0.01029396 Head Pos Z: -0.02074134 Head Rot X: 0.006850728 Head Rot Y: -0.05735616 Hand Rot Z: 0.006133533 Visible Ball Error: 11.74 randomnum: 129
 End:  110412.697  Start:  110410.170 Theta: 1.48353 Ball Pos X: 0.04064848 Ball Pos Y: -0.2 Ball Pos Z: 0.4646146 Hand Pos X: 0.09100796 Hand Pos Y: -0.145331 Hand Pos Z: 0.4563412 Head Pos X: 0.001334071 Head Pos Y: -0.009435833 Head Pos Z: -0.02486169 Head Rot X: 0.005652633 Head Rot Y: -0.03078818 Hand Rot Z: -0.001104387 Invisible Ball Error: 8.31 randomnum: 13
 End:  110418.044  Start:  110415.489 Theta: 1.710423 Ball Pos X: -0.06490889 Ball Pos Y: -0.2 Ball Pos Z: 0.4618505 Hand Pos X: -0.08491243 Hand Pos Y: -0.1596761 Hand Pos Z: 0.4703775 Head Pos X: -0.02182543 Head Pos Y: -0.02549589 Head Pos Z: -0.01556277 Head Rot X: 0.08648535 Head Rot Y: -0.06848305 Hand Rot Z: 0.01966421 Invisible Ball Error: 5.177 randomnum: 61
 End:  110421.156  Start:  110418.600 Theta: 1.186824 Ball Pos X: 0.1747125 Ball Pos Y: -0.2 Ball Pos Z: 0.4324287 Hand Pos X: 0.2056131 Hand Pos Y: -0.1737754 Hand Pos Z: 0.4195959 Head Pos X: -0.01189101 Head Pos Y: -0.03013143 Head Pos Z: -0.01100516 Head Rot X: 0.1034472 Head Rot Y: 0.02652983 Hand Rot Z: 0.04831802 Visible Ball Error: 4.736 randomnum: 149
 End:  110424.099  Start:  110421.628 Theta: 1.518436 Ball Pos X: 0.02440894 Ball Pos Y: -0.2 Ball Pos Z: 0.4657502 Hand Pos X: 0.03550325 Hand Pos Y: -0.1780313 Hand Pos Z: 0.4756789 Head Pos X: -0.01564443 Head Pos Y: -0.02790806 Head Pos Z: -0.01918495 Head Rot X: 0.09560004 Head Rot Y: -0.02202949 Hand Rot Z: 0.028 Invisible Ball Error: 2.986 randomnum: 29
 End:  110427.239  Start:  110424.587 Theta: 1.867502 Ball Pos X: -0.1363591 Ball Pos Y: -0.2 Ball Pos Z: 0.4460103 Hand Pos X: -0.1847914 Hand Pos Y: -0.2205902 Hand Pos Z: 0.4405517 Head Pos X: -0.01907754 Head Pos Y: -0.02719381 Head Pos Z: -0.01722074 Head Rot X: 0.09686165 Head Rot Y: -0.06225672 Hand Rot Z: 0.008056268 Invisible Ball Error: 5.488 randomnum: 4
 End:  110430.378  Start:  110427.725 Theta: 1.082104 Ball Pos X: 0.2189565 Ball Pos Y: -0.2 Ball Pos Z: 0.4117973 Hand Pos X: 0.2235605 Hand Pos Y: -0.2003583 Hand Pos Z: 0.4176276 Head Pos X: 0.01492846 Head Pos Y: -0.02689284 Head Pos Z: -0.01452053 Head Rot X: 0.09144773 Head Rot Y: 0.07200745 Hand Rot Z: 0.005101454 Visible Ball Error: 0.32 randomnum: 103
 End:  110433.614  Start:  110430.989 Theta: 1.919862 Ball Pos X: -0.1595146 Ball Pos Y: -0.2 Ball Pos Z: 0.4382626 Hand Pos X: -0.1425049 Hand Pos Y: -0.1687753 Hand Pos Z: 0.4576194 Head Pos X: -0.02245569 Head Pos Y: -0.02497199 Head Pos Z: -0.0002213719 Head Rot X: 0.09504499 Head Rot Y: -0.1205575 Hand Rot Z: 0.005438395 Visible Ball Error: 4.568 randomnum: 130
 End:  110436.572  Start:  110434.087 Theta: 1.169371 Ball Pos X: 0.1822328 Ball Pos Y: -0.2 Ball Pos Z: 0.4293137 Hand Pos X: 0.1995178 Hand Pos Y: -0.1884956 Hand Pos Z: 0.4348406 Head Pos X: 0.01391709 Head Pos Y: -0.02200291 Head Pos Z: -0.007730722 Head Rot X: 0.1284491 Head Rot Y: 0.05651719 Hand Rot Z: 0.01344782 Visible Ball Error: 2.288 randomnum: 191
 End:  110438.767  Start:  110437.031 Theta: 1.082104 Ball Pos X: 0.2189565 Ball Pos Y: -0.2 Ball Pos Z: 0.4117973 Hand Pos X: 0.2207419 Hand Pos Y: -0.1856797 Hand Pos Z: 0.4139031 Head Pos X: 0.01434124 Head Pos Y: -0.01755044 Head Pos Z: -0.007414818 Head Rot X: 0.1050199 Head Rot Y: 0.04428355 Hand Rot Z: 0.02235758 Visible Ball Error: 1.617 randomnum: 184
 End:  110442.656  Start:  110439.503 Theta: 1.745329 Ball Pos X: -0.08098766 Ball Pos Y: -0.2 Ball Pos Z: 0.4593038 Hand Pos X: -0.06736192 Hand Pos Y: -0.1800968 Hand Pos Z: 0.4709483 Head Pos X: -0.002084255 Head Pos Y: -0.01298928 Head Pos Z: -0.01708484 Head Rot X: 0.09416021 Head Rot Y: -0.1020435 Hand Rot Z: 0.01572402 Visible Ball Error: 3.018 randomnum: 169
 End:  110445.961  Start:  110443.281 Theta: 1.151917 Ball Pos X: 0.1896976 Ball Pos Y: -0.2 Ball Pos Z: 0.4260679 Hand Pos X: 0.2292449 Hand Pos Y: -0.187153 Hand Pos Z: 0.4385322 Head Pos X: 0.0184058 Head Pos Y: -0.008543253 Head Pos Z: -0.01521945 Head Rot X: 0.06395916 Head Rot Y: 0.03948954 Hand Rot Z: 0.02361447 Invisible Ball Error: 4.166 randomnum: 64
 End:  110449.850  Start:  110446.628 Theta: 2.059489 Ball Pos X: -0.2189565 Ball Pos Y: -0.2 Ball Pos Z: 0.4117973 Hand Pos X: -0.2728724 Hand Pos Y: -0.2560243 Hand Pos Z: 0.3878672 Head Pos X: -0.01055229 Head Pos Y: -0.001923978 Head Pos Z: -0.02543664 Head Rot X: 0.04776369 Head Rot Y: -0.1823206 Hand Rot Z: 0.02775889 Invisible Ball Error: 8.226 randomnum: 25
 End:  110453.059  Start:  110450.434 Theta: 1.134464 Ball Pos X: 0.1971046 Ball Pos Y: -0.2 Ball Pos Z: 0.4226923 Hand Pos X: 0.184318 Hand Pos Y: -0.1291051 Hand Pos Z: 0.4230967 Head Pos X: 0.00532949 Head Pos Y: -0.0003956258 Head Pos Z: -0.02196836 Head Rot X: 0.02931264 Head Rot Y: -0.08524674 Hand Rot Z: 0.0305039 Invisible Ball Error: 7.706 randomnum: 68
 End:  110456.420  Start:  110453.670 Theta: 1.343904 Ball Pos X: 0.1049148 Ball Pos Y: -0.2 Ball Pos Z: 0.4544358 Hand Pos X: 0.1112842 Hand Pos Y: -0.1404611 Hand Pos Z: 0.4537839 Head Pos X: 0.0114814 Head Pos Y: -0.001701713 Head Pos Z: -0.01814187 Head Rot X: 0.03592887 Head Rot Y: -0.07292954 Hand Rot Z: 0.02466396 Visible Ball Error: 6.52 randomnum: 106
 End:  110503.656  Start:  110459.087 Theta: 1.937315 Ball Pos X: -0.167139 Ball Pos Y: -0.2 Ball Pos Z: 0.435412 Hand Pos X: -0.176783 Hand Pos Y: -0.1476223 Hand Pos Z: 0.4389196 Head Pos X: -0.002362846 Head Pos Y: -0.008786649 Head Pos Z: -0.0228951 Head Rot X: 0.08300744 Head Rot Y: -0.1588138 Hand Rot Z: 0.01785449 Invisible Ball Error: 5.95 randomnum: 73
 End:  110507.031  Start:  110504.198 Theta: 1.64061 Ball Pos X: -0.03253368 Ball Pos Y: -0.2 Ball Pos Z: 0.4652532 Hand Pos X: -0.01459847 Hand Pos Y: -0.1662817 Hand Pos Z: 0.4702102 Head Pos X: 0.0007622242 Head Pos Y: -0.01793963 Head Pos Z: -0.008247137 Head Rot X: 0.1162089 Head Rot Y: -0.1415439 Hand Rot Z: 0.04975023 Visible Ball Error: 4.278 randomnum: 111
