# Supplementary material for: Rapid assessment of hand reaching using virtual reality and application in cerebellar stroke
Source: PLoS One. 2022 Sep 29;17(9):e0275220. doi: 10.1371/journal.pone.0275220 (PMC9522266; doi:10.1371/journal.pone.0275220)
Supplement: S2 File — (ZIP) [file pone.0275220.s005.zip › MemoryBallDelay/ProVRb_002_dataMemBallDelay2021-04-27-11-26-52.txt]

Memory Ball Delay- List of Errors by Trial; Handedness1

 End:  112737.814  Start:  112735.252 Theta: 1.867502 Ball Pos X: -0.0950799 Ball Pos Y: -0.2 Ball Pos Z: 0.3109923 Hand Pos X: -0.1075516 Hand Pos Y: -0.1955174 Hand Pos Z: 0.310378 Head Pos X: -0.03979725 Head Pos Y: -0.01029849 Head Pos Z: -0.3247442 Head Rot X: 0.01142362 Head Rot Y: -0.03024286 Hand Rot Z: -0.006974269 Invisible Ball Error: 1.988 randomnum: 1
 End:  112740.891  Start:  112738.942 Theta: 1.117011 Ball Pos X: 0.1425592 Ball Pos Y: -0.2 Ball Pos Z: 0.2922897 Hand Pos X: 0.1580899 Hand Pos Y: -0.1996369 Hand Pos Z: 0.2872469 Head Pos X: -0.02930665 Head Pos Y: -0.009816378 Head Pos Z: -0.3269591 Head Rot X: 0.01206313 Head Rot Y: 0.02735624 Hand Rot Z: -0.00184354 Invisible Ball Error: 2.425 randomnum: 25
 End:  112743.884  Start:  112743.872 Theta: 1.623156 Ball Pos X: -0.0170198 Ball Pos Y: -0.2 Ball Pos Z: 0.3247564 Hand Pos X: -0.02415439 Hand Pos Y: -0.228378 Hand Pos Z: 0.3247216 Head Pos X: -0.04335821 Head Pos Y: -0.009287953 Head Pos Z: -0.3254724 Head Rot X: 0.007763996 Head Rot Y: -0.007625966 Hand Rot Z: 0.007832741 Visible Ball Error: 3.608 randomnum: 191
 End:  112746.864  Start:  112744.971 Theta: 1.518436 Ball Pos X: 0.01701977 Ball Pos Y: -0.2 Ball Pos Z: 0.3247564 Hand Pos X: 0.020865 Hand Pos Y: -0.2023314 Hand Pos Z: 0.3310155 Head Pos X: -0.04119289 Head Pos Y: -0.01051259 Head Pos Z: -0.3260621 Head Rot X: 0.01119205 Head Rot Y: -0.007173449 Hand Rot Z: 0.0116121 Invisible Ball Error: 0.557 randomnum: 34
 End:  112749.705  Start:  112749.691 Theta: 1.48353 Ball Pos X: 0.02834321 Ball Pos Y: -0.2 Ball Pos Z: 0.3239646 Hand Pos X: 0.04279357 Hand Pos Y: -0.214031 Hand Pos Z: 0.3284864 Head Pos X: -0.04132748 Head Pos Y: -0.01225948 Head Pos Z: -0.3230027 Head Rot X: 0.02283189 Head Rot Y: -0.003793641 Hand Rot Z: 0.01520011 Visible Ball Error: 2.413 randomnum: 152
 End:  112752.601  Start:  112752.587 Theta: 1.186824 Ball Pos X: 0.1218228 Ball Pos Y: -0.2 Ball Pos Z: 0.3015221 Hand Pos X: 0.1360675 Hand Pos Y: -0.2165425 Hand Pos Z: 0.300568 Head Pos X: -0.03818393 Head Pos Y: -0.0128853 Head Pos Z: -0.322953 Head Rot X: 0.02845524 Head Rot Y: 0.008807811 Hand Rot Z: 0.0106689 Visible Ball Error: 2.607 randomnum: 179
 End:  112755.344  Start:  112753.563 Theta: 1.43117 Ball Pos X: 0.04525938 Ball Pos Y: -0.2 Ball Pos Z: 0.3220372 Hand Pos X: 0.05598151 Hand Pos Y: -0.2136709 Hand Pos Z: 0.3223023 Head Pos X: -0.04177856 Head Pos Y: -0.01140854 Head Pos Z: -0.3235132 Head Rot X: 0.01942289 Head Rot Y: -0.002814363 Hand Rot Z: 0.008704443 Invisible Ball Error: 2.21 randomnum: 36
 End:  112758.379  Start:  112756.500 Theta: 1.361357 Ball Pos X: 0.0676133 Ball Pos Y: -0.2 Ball Pos Z: 0.3180957 Hand Pos X: 0.07457154 Hand Pos Y: -0.2081031 Hand Pos Z: 0.3228874 Head Pos X: -0.04103798 Head Pos Y: -0.01221454 Head Pos Z: -0.3247452 Head Rot X: 0.0231381 Head Rot Y: 0.005345911 Hand Rot Z: 0.002023466 Invisible Ball Error: 1.008 randomnum: 42
 End:  112807.862  Start:  112759.424 Theta: 1.047198 Ball Pos X: 0.162601 Ball Pos Y: -0.2 Ball Pos Z: 0.2816333 Hand Pos X: 0.1655003 Hand Pos Y: -0.1973888 Hand Pos Z: 0.2843964 Head Pos X: -0.0380947 Head Pos Y: -0.01209289 Head Pos Z: -0.3279479 Head Rot X: 0.0244381 Head Rot Y: 0.01351829 Hand Rot Z: 0.01203922 Invisible Ball Error: 0.655 randomnum: 94
 End:  112811.565  Start:  112809.046 Theta: 1.692969 Ball Pos X: -0.03963219 Ball Pos Y: -0.2 Ball Pos Z: 0.3227781 Hand Pos X: -0.04068692 Hand Pos Y: -0.222801 Hand Pos Z: 0.3277611 Head Pos X: -0.04578042 Head Pos Y: -0.01123205 Head Pos Z: -0.3259876 Head Rot X: 0.01830695 Head Rot Y: -0.009056692 Hand Rot Z: 0.0127143 Invisible Ball Error: 2.412 randomnum: 87
 End:  112814.670  Start:  112812.776 Theta: 1.204277 Ball Pos X: 0.116542 Ball Pos Y: -0.2 Ball Pos Z: 0.3036023 Hand Pos X: 0.1381065 Hand Pos Y: -0.203925 Hand Pos Z: 0.2965008 Head Pos X: -0.04044521 Head Pos Y: -0.01142901 Head Pos Z: -0.327999 Head Rot X: 0.01997184 Head Rot Y: 0.006396914 Hand Rot Z: 0.01508571 Invisible Ball Error: 3.398 randomnum: 11
 End:  112817.581  Start:  112817.567 Theta: 1.396263 Ball Pos X: 0.05647073 Ball Pos Y: -0.2 Ball Pos Z: 0.3202615 Hand Pos X: 0.06946401 Hand Pos Y: -0.1992673 Hand Pos Z: 0.3281576 Head Pos X: -0.0429492 Head Pos Y: -0.01110178 Head Pos Z: -0.3254452 Head Rot X: 0.02053212 Head Rot Y: -0.0007200269 Hand Rot Z: 0.0166233 Visible Ball Error: 1.887 randomnum: 187
 End:  112820.434  Start:  112818.542 Theta: 1.099557 Ball Pos X: 0.1476387 Ball Pos Y: -0.2 Ball Pos Z: 0.2897572 Hand Pos X: 0.1617325 Hand Pos Y: -0.2207368 Hand Pos Z: 0.2855043 Head Pos X: -0.04029638 Head Pos Y: -0.010562 Head Pos Z: -0.3286109 Head Rot X: 0.01368139 Head Rot Y: 0.009029304 Hand Rot Z: 0.01710973 Invisible Ball Error: 3.161 randomnum: 45
 End:  112823.944  Start:  112821.423 Theta: 1.954769 Ball Pos X: -0.1218228 Ball Pos Y: -0.2 Ball Pos Z: 0.3015221 Hand Pos X: -0.1494259 Hand Pos Y: -0.196909 Hand Pos Z: 0.2940161 Head Pos X: -0.04242659 Head Pos Y: -0.009304762 Head Pos Z: -0.3298028 Head Rot X: 0.004355045 Head Rot Y: -0.006223404 Hand Rot Z: 0.0009967128 Invisible Ball Error: 4.292 randomnum: 17
 End:  112826.868  Start:  112826.853 Theta: 1.937315 Ball Pos X: -0.116542 Ball Pos Y: -0.2 Ball Pos Z: 0.3036023 Hand Pos X: -0.1411551 Hand Pos Y: -0.216416 Hand Pos Z: 0.2994242 Head Pos X: -0.04712951 Head Pos Y: -0.009915769 Head Pos Z: -0.3256235 Head Rot X: 0.01276439 Head Rot Y: -0.01279557 Hand Rot Z: 0.01006433 Visible Ball Error: 3.915 randomnum: 156
 End:  112829.777  Start:  112827.995 Theta: 1.291544 Ball Pos X: 0.08963782 Ball Pos Y: -0.2 Ball Pos Z: 0.3126043 Hand Pos X: 0.0880674 Hand Pos Y: -0.1951674 Hand Pos Z: 0.3170449 Head Pos X: -0.04061866 Head Pos Y: -0.01115471 Head Pos Z: -0.329215 Head Rot X: 0.01821229 Head Rot Y: 0.01243122 Hand Rot Z: 0.0124827 Invisible Ball Error: 1.004 randomnum: 53
 End:  112832.591  Start:  112832.576 Theta: 1.692969 Ball Pos X: -0.03963219 Ball Pos Y: -0.2 Ball Pos Z: 0.3227781 Hand Pos X: -0.05221414 Hand Pos Y: -0.186832 Hand Pos Z: 0.3242242 Head Pos X: -0.04516941 Head Pos Y: -0.01020265 Head Pos Z: -0.3283405 Head Rot X: 0.01301149 Head Rot Y: -0.00322817 Hand Rot Z: 0.01248536 Visible Ball Error: 2.691 randomnum: 150
 End:  112835.292  Start:  112835.277 Theta: 1.605703 Ball Pos X: -0.01134942 Ball Pos Y: -0.2 Ball Pos Z: 0.325004 Hand Pos X: -0.02000921 Hand Pos Y: -0.2102265 Hand Pos Z: 0.3306307 Head Pos X: -0.04124373 Head Pos Y: -0.01017573 Head Pos Z: -0.3266542 Head Rot X: 0.01383634 Head Rot Y: 0.007956297 Hand Rot Z: 0.007859311 Visible Ball Error: 1.482 randomnum: 104
 End:  112838.006  Start:  112837.992 Theta: 1.623156 Ball Pos X: -0.0170198 Ball Pos Y: -0.2 Ball Pos Z: 0.3247564 Hand Pos X: -0.02751537 Hand Pos Y: -0.2048278 Hand Pos Z: 0.3279781 Head Pos X: -0.0408988 Head Pos Y: -0.01040953 Head Pos Z: -0.3277962 Head Rot X: 0.01325197 Head Rot Y: 0.002905022 Hand Rot Z: 0.005980665 Visible Ball Error: 1.557 randomnum: 155
 End:  112840.749  Start:  112838.940 Theta: 1.099557 Ball Pos X: 0.1476387 Ball Pos Y: -0.2 Ball Pos Z: 0.2897572 Hand Pos X: 0.1469817 Hand Pos Y: -0.2081984 Hand Pos Z: 0.295214 Head Pos X: -0.03779674 Head Pos Y: -0.01188737 Head Pos Z: -0.3213718 Head Rot X: 0.02541279 Head Rot Y: 0.008793357 Hand Rot Z: 0.01396806 Invisible Ball Error: 0.811 randomnum: 38
 End:  112843.687  Start:  112843.673 Theta: 2.007129 Ball Pos X: -0.1374364 Ball Pos Y: -0.2 Ball Pos Z: 0.2947332 Hand Pos X: -0.1371931 Hand Pos Y: -0.2472661 Hand Pos Z: 0.2944909 Head Pos X: -0.04715586 Head Pos Y: -0.01112959 Head Pos Z: -0.3241632 Head Rot X: 0.02038606 Head Rot Y: -0.00298661 Hand Rot Z: 0.01883915 Visible Ball Error: 5.683 randomnum: 181
 End:  112846.389  Start:  112846.374 Theta: 1.605703 Ball Pos X: -0.01134942 Ball Pos Y: -0.2 Ball Pos Z: 0.325004 Hand Pos X: -0.03194727 Hand Pos Y: -0.2243525 Hand Pos Z: 0.3337825 Head Pos X: -0.04514432 Head Pos Y: -0.009756148 Head Pos Z: -0.3265611 Head Rot X: 0.006635331 Head Rot Y: -0.00465548 Hand Rot Z: 0.01026165 Visible Ball Error: 3.651 randomnum: 192
 End:  112849.925  Start:  112849.911 Theta: 1.675516 Ball Pos X: -0.03399289 Ball Pos Y: -0.2 Ball Pos Z: 0.3234206 Hand Pos X: -0.04359104 Hand Pos Y: -0.1937644 Hand Pos Z: 0.3266274 Head Pos X: -0.04227382 Head Pos Y: -0.010436 Head Pos Z: -0.3273398 Head Rot X: 0.01254822 Head Rot Y: -0.003750592 Hand Rot Z: 0.008706939 Visible Ball Error: 1.781 randomnum: 153
 End:  112852.891  Start:  112852.876 Theta: 1.361357 Ball Pos X: 0.0676133 Ball Pos Y: -0.2 Ball Pos Z: 0.3180957 Hand Pos X: 0.07857898 Hand Pos Y: -0.2126512 Hand Pos Z: 0.3230444 Head Pos X: -0.0385561 Head Pos Y: -0.0118469 Head Pos Z: -0.3242604 Head Rot X: 0.02252588 Head Rot Y: 0.01426216 Hand Rot Z: 0.004916974 Visible Ball Error: 1.74 randomnum: 175
 End:  112855.592  Start:  112855.578 Theta: 1.22173 Ball Pos X: 0.1112257 Ball Pos Y: -0.2 Ball Pos Z: 0.30559 Hand Pos X: 0.1156478 Hand Pos Y: -0.2061483 Hand Pos Z: 0.3065086 Head Pos X: -0.04131168 Head Pos Y: -0.01214454 Head Pos Z: -0.3226597 Head Rot X: 0.0237371 Head Rot Y: 0.01083178 Hand Rot Z: 0.01402964 Visible Ball Error: 0.82 randomnum: 114
 End:  112858.460  Start:  112856.581 Theta: 1.692969 Ball Pos X: -0.03963219 Ball Pos Y: -0.2 Ball Pos Z: 0.3227781 Hand Pos X: -0.03999602 Hand Pos Y: -0.2043922 Hand Pos Z: 0.3290355 Head Pos X: -0.04657167 Head Pos Y: -0.01193196 Head Pos Z: -0.3257 Head Rot X: 0.01805823 Head Rot Y: -0.004864305 Hand Rot Z: 0.008502212 Invisible Ball Error: 0.088 randomnum: 81
 End:  112904.099  Start:  112904.086 Theta: 1.675516 Ball Pos X: -0.03399289 Ball Pos Y: -0.2 Ball Pos Z: 0.3234206 Hand Pos X: -0.05564966 Hand Pos Y: -0.211001 Hand Pos Z: 0.3263489 Head Pos X: -0.04708731 Head Pos Y: -0.01047176 Head Pos Z: -0.3288136 Head Rot X: 0.01080454 Head Rot Y: -0.007730096 Hand Rot Z: 0.01023477 Visible Ball Error: 3.249 randomnum: 157
 End:  112907.065  Start:  112907.051 Theta: 1.919862 Ball Pos X: -0.1112257 Ball Pos Y: -0.2 Ball Pos Z: 0.30559 Hand Pos X: -0.1303948 Hand Pos Y: -0.1986064 Hand Pos Z: 0.2980322 Head Pos X: -0.04850161 Head Pos Y: -0.01200867 Head Pos Z: -0.3253603 Head Rot X: 0.02461031 Head Rot Y: -0.008177192 Hand Rot Z: 0.01029302 Visible Ball Error: 3.101 randomnum: 167
 End:  112909.920  Start:  112908.026 Theta: 1.43117 Ball Pos X: 0.04525938 Ball Pos Y: -0.2 Ball Pos Z: 0.3220372 Hand Pos X: 0.05617747 Hand Pos Y: -0.2135109 Hand Pos Z: 0.3234146 Head Pos X: -0.04449373 Head Pos Y: -0.01127443 Head Pos Z: -0.3232148 Head Rot X: 0.02111928 Head Rot Y: -0.001738227 Hand Rot Z: 0.01234334 Invisible Ball Error: 2.135 randomnum: 88
 End:  112912.774  Start:  112912.760 Theta: 1.32645 Ball Pos X: 0.0786735 Ball Pos Y: -0.2 Ball Pos Z: 0.3155422 Hand Pos X: 0.09782773 Hand Pos Y: -0.1990964 Hand Pos Z: 0.3210298 Head Pos X: -0.04473275 Head Pos Y: -0.01166296 Head Pos Z: -0.3270512 Head Rot X: 0.02012456 Head Rot Y: 0.009036307 Hand Rot Z: 0.01528997 Visible Ball Error: 2.683 randomnum: 131
 End:  112915.643  Start:  112915.628 Theta: 1.64061 Ball Pos X: -0.02268495 Ball Pos Y: -0.2 Ball Pos Z: 0.3244099 Hand Pos X: -0.0295435 Hand Pos Y: -0.2115511 Hand Pos Z: 0.3302668 Head Pos X: -0.0493958 Head Pos Y: -0.01070607 Head Pos Z: -0.3259814 Head Rot X: 0.01455049 Head Rot Y: -0.0003730668 Hand Rot Z: 0.02133532 Visible Ball Error: 1.335 randomnum: 141
 End:  112918.469  Start:  112916.603 Theta: 1.989675 Ball Pos X: -0.1322716 Ball Pos Y: -0.2 Ball Pos Z: 0.2970869 Hand Pos X: -0.1464314 Hand Pos Y: -0.2209793 Hand Pos Z: 0.2900618 Head Pos X: -0.04794264 Head Pos Y: -0.01065317 Head Pos Z: -0.326773 Head Rot X: 0.01304473 Head Rot Y: -0.008780244 Hand Rot Z: 0.01191535 Invisible Ball Error: 3.517 randomnum: 30
 End:  112921.296  Start:  112919.485 Theta: 1.291544 Ball Pos X: 0.08963782 Ball Pos Y: -0.2 Ball Pos Z: 0.3126043 Hand Pos X: 0.07665642 Hand Pos Y: -0.212235 Hand Pos Z: 0.3225815 Head Pos X: -0.04739487 Head Pos Y: -0.01215547 Head Pos Z: -0.3247516 Head Rot X: 0.02156584 Head Rot Y: 0.003197831 Hand Rot Z: 0.01761351 Invisible Ball Error: 2.457 randomnum: 67
 End:  112924.108  Start:  112924.094 Theta: 1.500983 Ball Pos X: 0.02268492 Ball Pos Y: -0.2 Ball Pos Z: 0.3244099 Hand Pos X: 0.01911555 Hand Pos Y: -0.1897595 Hand Pos Z: 0.3316043 Head Pos X: -0.04908246 Head Pos Y: -0.01041013 Head Pos Z: -0.3299159 Head Rot X: 0.008111558 Head Rot Y: 0.004369782 Hand Rot Z: 0.01569658 Visible Ball Error: 1.948 randomnum: 184
 End:  112926.962  Start:  112926.948 Theta: 1.867502 Ball Pos X: -0.0950799 Ball Pos Y: -0.2 Ball Pos Z: 0.3109923 Hand Pos X: -0.109344 Hand Pos Y: -0.2346392 Hand Pos Z: 0.3175333 Head Pos X: -0.04864794 Head Pos Y: -0.01104558 Head Pos Z: -0.3253331 Head Rot X: 0.01274266 Head Rot Y: -0.0003869832 Hand Rot Z: 0.008130918 Visible Ball Error: 3.744 randomnum: 166
 End:  112929.733  Start:  112927.909 Theta: 1.53589 Ball Pos X: 0.01134939 Ball Pos Y: -0.2 Ball Pos Z: 0.325004 Hand Pos X: 0.02312615 Hand Pos Y: -0.2069165 Hand Pos Z: 0.3289294 Head Pos X: -0.04483014 Head Pos Y: -0.01240385 Head Pos Z: -0.3256292 Head Rot X: 0.01727848 Head Rot Y: 0.01686433 Hand Rot Z: 0.01007143 Invisible Ball Error: 1.793 randomnum: 46
 End:  112934.578  Start:  112930.596 Theta: 1.902409 Ball Pos X: -0.1058755 Ball Pos Y: -0.2 Ball Pos Z: 0.3074846 Hand Pos X: -0.2757421 Hand Pos Y: -0.1943226 Hand Pos Z: 0.1751481 Head Pos X: -0.04903752 Head Pos Y: -0.0100159 Head Pos Z: -0.3330927 Head Rot X: 0.007717466 Head Rot Y: -0.01749584 Hand Rot Z: 0.01034566 Invisible Ball Error: 32.846 randomnum: 56
 End:  112937.878  Start:  112935.957 Theta: 1.64061 Ball Pos X: -0.02268495 Ball Pos Y: -0.2 Ball Pos Z: 0.3244099 Hand Pos X: -0.02202496 Hand Pos Y: -0.2043577 Hand Pos Z: 0.3305876 Head Pos X: -0.04795885 Head Pos Y: -0.009087086 Head Pos Z: -0.3261218 Head Rot X: 0.0003480814 Head Rot Y: -0.002241224 Hand Rot Z: 0.006447124 Invisible Ball Error: 0.176 randomnum: 69
 End:  112940.732  Start:  112938.909 Theta: 1.972222 Ball Pos X: -0.1270666 Ball Pos Y: -0.2 Ball Pos Z: 0.2993501 Hand Pos X: -0.13852 Hand Pos Y: -0.2038796 Hand Pos Z: 0.2970239 Head Pos X: -0.05133647 Head Pos Y: -0.01117998 Head Pos Z: -0.325016 Head Rot X: 0.01195664 Head Rot Y: -0.02082049 Hand Rot Z: 0.01028318 Invisible Ball Error: 1.728 randomnum: 33
 End:  112943.629  Start:  112943.615 Theta: 1.832596 Ball Pos X: -0.08416853 Ball Pos Y: -0.2 Ball Pos Z: 0.3141211 Hand Pos X: -0.1075138 Hand Pos Y: -0.1957676 Hand Pos Z: 0.3151994 Head Pos X: -0.04865444 Head Pos Y: -0.0118109 Head Pos Z: -0.3254356 Head Rot X: 0.01790036 Head Rot Y: -0.007847369 Hand Rot Z: 0.005866234 Visible Ball Error: 3.479 randomnum: 183
 End:  112946.511  Start:  112944.576 Theta: 1.151917 Ball Pos X: 0.1322716 Ball Pos Y: -0.2 Ball Pos Z: 0.2970869 Hand Pos X: 0.1420044 Hand Pos Y: -0.2039422 Hand Pos Z: 0.3011018 Head Pos X: -0.04375237 Head Pos Y: -0.0137068 Head Pos Z: -0.3208652 Head Rot X: 0.03029769 Head Rot Y: 0.004151762 Hand Rot Z: 0.01677966 Invisible Ball Error: 1.069 randomnum: 28
 End:  112949.282  Start:  112947.416 Theta: 1.53589 Ball Pos X: 0.01134939 Ball Pos Y: -0.2 Ball Pos Z: 0.325004 Hand Pos X: 0.01549094 Hand Pos Y: -0.1789805 Hand Pos Z: 0.3258086 Head Pos X: -0.04657131 Head Pos Y: -0.01226306 Head Pos Z: -0.3217503 Head Rot X: 0.02090445 Head Rot Y: -0.001267229 Hand Rot Z: 0.01085028 Invisible Ball Error: 2.905 randomnum: 85
 End:  112952.067  Start:  112952.053 Theta: 2.059489 Ball Pos X: -0.1526731 Ball Pos Y: -0.2 Ball Pos Z: 0.2871364 Hand Pos X: -0.1602438 Hand Pos Y: -0.2114976 Hand Pos Z: 0.2833169 Head Pos X: -0.04835504 Head Pos Y: -0.0119231 Head Pos Z: -0.3239455 Head Rot X: 0.0181116 Head Rot Y: -0.01573396 Hand Rot Z: 0.006071408 Visible Ball Error: 1.902 randomnum: 193
 End:  112954.837  Start:  112953.070 Theta: 1.32645 Ball Pos X: 0.0786735 Ball Pos Y: -0.2 Ball Pos Z: 0.3155422 Hand Pos X: 0.07329997 Hand Pos Y: -0.2066318 Hand Pos Z: 0.3174249 Head Pos X: -0.04569644 Head Pos Y: -0.01113412 Head Pos Z: -0.3223087 Head Rot X: 0.01714017 Head Rot Y: -0.001540667 Hand Rot Z: 0.01437141 Invisible Ball Error: 1.16 randomnum: 60
 End:  112957.720  Start:  112955.854 Theta: 1.500983 Ball Pos X: 0.02268492 Ball Pos Y: -0.2 Ball Pos Z: 0.3244099 Hand Pos X: 0.02875687 Hand Pos Y: -0.2000563 Hand Pos Z: 0.3271575 Head Pos X: -0.04405123 Head Pos Y: -0.0100511 Head Pos Z: -0.3243246 Head Rot X: 0.0120136 Head Rot Y: -0.006284707 Hand Rot Z: 0.007793858 Invisible Ball Error: 0.907 randomnum: 57
 End:  113000.588  Start:  113000.574 Theta: 1.308997 Ball Pos X: 0.0841685 Ball Pos Y: -0.2 Ball Pos Z: 0.3141211 Hand Pos X: 0.09365702 Hand Pos Y: -0.2067467 Hand Pos Z: 0.3198546 Head Pos X: -0.04425162 Head Pos Y: -0.01192832 Head Pos Z: -0.3220108 Head Rot X: 0.02149905 Head Rot Y: 0.001404857 Hand Rot Z: 0.009331585 Visible Ball Error: 1.145 randomnum: 172
 End:  113003.415  Start:  113001.549 Theta: 2.024582 Ball Pos X: -0.1425592 Ball Pos Y: -0.2 Ball Pos Z: 0.2922897 Hand Pos X: -0.137151 Hand Pos Y: -0.2094356 Hand Pos Z: 0.3001233 Head Pos X: -0.04389256 Head Pos Y: -0.01136869 Head Pos Z: -0.3253189 Head Rot X: 0.01775178 Head Rot Y: 0.007219819 Hand Rot Z: -0.0006785875 Invisible Ball Error: 1.467 randomnum: 77
 End:  113006.130  Start:  113004.389 Theta: 1.53589 Ball Pos X: 0.01134939 Ball Pos Y: -0.2 Ball Pos Z: 0.325004 Hand Pos X: 0.01038964 Hand Pos Y: -0.2124268 Hand Pos Z: 0.3422128 Head Pos X: -0.04589194 Head Pos Y: -0.0110175 Head Pos Z: -0.3224018 Head Rot X: 0.0150982 Head Rot Y: 0.0009082258 Hand Rot Z: 0.007218321 Invisible Ball Error: 0.317 randomnum: 89
 End:  113008.886  Start:  113007.104 Theta: 1.43117 Ball Pos X: 0.04525938 Ball Pos Y: -0.2 Ball Pos Z: 0.3220372 Hand Pos X: 0.05862186 Hand Pos Y: -0.2050895 Hand Pos Z: 0.3264303 Head Pos X: -0.04219472 Head Pos Y: -0.01355445 Head Pos Z: -0.3195655 Head Rot X: 0.02890877 Head Rot Y: 0.009965517 Hand Rot Z: 0.006393996 Invisible Ball Error: 1.861 randomnum: 21
 End:  113011.602  Start:  113011.588 Theta: 1.343904 Ball Pos X: 0.07315455 Ball Pos Y: -0.2 Ball Pos Z: 0.3168672 Hand Pos X: 0.08092679 Hand Pos Y: -0.2276269 Hand Pos Z: 0.3228092 Head Pos X: -0.04563785 Head Pos Y: -0.0135065 Head Pos Z: -0.3200771 Head Rot X: 0.02636978 Head Rot Y: 0.004098729 Hand Rot Z: 0.01842581 Visible Ball Error: 2.922 randomnum: 161
 End:  113014.234  Start:  113012.423 Theta: 1.762783 Ball Pos X: -0.06205149 Ball Pos Y: -0.2 Ball Pos Z: 0.3192272 Hand Pos X: -0.05170201 Hand Pos Y: -0.2196523 Hand Pos Z: 0.3233511 Head Pos X: -0.04773384 Head Pos Y: -0.01117975 Head Pos Z: -0.321111 Head Rot X: 0.01415643 Head Rot Y: -0.008074849 Hand Rot Z: 0.009224921 Invisible Ball Error: 2.777 randomnum: 9
 End:  113017.046  Start:  113015.277 Theta: 1.884956 Ball Pos X: -0.100493 Ball Pos Y: -0.2 Ball Pos Z: 0.3092856 Hand Pos X: -0.1160206 Hand Pos Y: -0.2088816 Hand Pos Z: 0.3128428 Head Pos X: -0.04812264 Head Pos Y: -0.01069778 Head Pos Z: -0.32365 Head Rot X: 0.00868934 Head Rot Y: 0.008458855 Hand Rot Z: 0.004171711 Invisible Ball Error: 2.046 randomnum: 63
 End:  113019.706  Start:  113019.692 Theta: 1.745329 Ball Pos X: -0.05647075 Ball Pos Y: -0.2 Ball Pos Z: 0.3202615 Hand Pos X: -0.07154506 Hand Pos Y: -0.1939038 Hand Pos Z: 0.3266097 Head Pos X: -0.04727799 Head Pos Y: -0.01120377 Head Pos Z: -0.3222662 Head Rot X: 0.01546449 Head Rot Y: -0.003957971 Hand Rot Z: 0.004577788 Visible Ball Error: 2.506 randomnum: 126
 End:  113022.420  Start:  113020.666 Theta: 1.727876 Ball Pos X: -0.05087281 Ball Pos Y: -0.2 Ball Pos Z: 0.3211983 Hand Pos X: -0.06081428 Hand Pos Y: -0.1829897 Hand Pos Z: 0.3285437 Head Pos X: -0.04896033 Head Pos Y: -0.01058316 Head Pos Z: -0.3201374 Head Rot X: 0.01324463 Head Rot Y: -0.01140799 Hand Rot Z: 0.002909504 Invisible Ball Error: 3.157 randomnum: 19
 End:  113025.080  Start:  113023.353 Theta: 1.291544 Ball Pos X: 0.08963782 Ball Pos Y: -0.2 Ball Pos Z: 0.3126043 Hand Pos X: 0.084451 Hand Pos Y: -0.2042862 Hand Pos Z: 0.3163976 Head Pos X: -0.0447042 Head Pos Y: -0.01094186 Head Pos Z: -0.3195939 Head Rot X: 0.0197047 Head Rot Y: -0.003729298 Hand Rot Z: 0.005717891 Invisible Ball Error: 0.969 randomnum: 6
 End:  113027.809  Start:  113027.794 Theta: 1.989675 Ball Pos X: -0.1322716 Ball Pos Y: -0.2 Ball Pos Z: 0.2970869 Hand Pos X: -0.1505515 Hand Pos Y: -0.191234 Hand Pos Z: 0.2893175 Head Pos X: -0.0481379 Head Pos Y: -0.01048353 Head Pos Z: -0.3256333 Head Rot X: 0.01120418 Head Rot Y: -0.01796234 Hand Rot Z: 0.002646319 Visible Ball Error: 3.227 randomnum: 146
 End:  113030.579  Start:  113030.566 Theta: 1.169371 Ball Pos X: 0.1270666 Ball Pos Y: -0.2 Ball Pos Z: 0.2993501 Hand Pos X: 0.1424861 Hand Pos Y: -0.2003726 Hand Pos Z: 0.2974565 Head Pos X: -0.04293078 Head Pos Y: -0.01157469 Head Pos Z: -0.3208196 Head Rot X: 0.01993918 Head Rot Y: 0.005285373 Hand Rot Z: 0.008868665 Visible Ball Error: 2.236 randomnum: 163
 End:  113033.197  Start:  113033.183 Theta: 1.466077 Ball Pos X: 0.03399286 Ball Pos Y: -0.2 Ball Pos Z: 0.3234206 Hand Pos X: 0.03592607 Hand Pos Y: -0.1993768 Hand Pos Z: 0.323838 Head Pos X: -0.04821879 Head Pos Y: -0.01176044 Head Pos Z: -0.323375 Head Rot X: 0.01939495 Head Rot Y: -0.004475879 Hand Rot Z: 0.01285259 Visible Ball Error: 0.31 randomnum: 115
 End:  113035.968  Start:  113034.158 Theta: 1.239184 Ball Pos X: 0.1058754 Ball Pos Y: -0.2 Ball Pos Z: 0.3074846 Hand Pos X: 0.1283535 Hand Pos Y: -0.1983984 Hand Pos Z: 0.3082457 Head Pos X: -0.04993927 Head Pos Y: -0.01180151 Head Pos Z: -0.3220265 Head Rot X: 0.01925111 Head Rot Y: -0.001222377 Hand Rot Z: 0.01876973 Invisible Ball Error: 3.208 randomnum: 61
 End:  113038.683  Start:  113038.670 Theta: 1.32645 Ball Pos X: 0.0786735 Ball Pos Y: -0.2 Ball Pos Z: 0.3155422 Hand Pos X: 0.08310625 Hand Pos Y: -0.2088893 Hand Pos Z: 0.3243133 Head Pos X: -0.05255961 Head Pos Y: -0.01121387 Head Pos Z: -0.3307765 Head Rot X: 0.0120712 Head Rot Y: -0.008272053 Hand Rot Z: 0.01770797 Visible Ball Error: 0.487 randomnum: 197
 End:  113041.440  Start:  113041.426 Theta: 1.308997 Ball Pos X: 0.0841685 Ball Pos Y: -0.2 Ball Pos Z: 0.3141211 Hand Pos X: 0.09577633 Hand Pos Y: -0.2169056 Hand Pos Z: 0.319859 Head Pos X: -0.04757863 Head Pos Y: -0.01200566 Head Pos Z: -0.325161 Head Rot X: 0.01810534 Head Rot Y: -0.006682843 Hand Rot Z: 0.01424017 Visible Ball Error: 2 randomnum: 147
 End:  113043.223  Start:  113042.415 Theta: 1.780236 Ball Pos X: -0.06761333 Ball Pos Y: -0.2 Ball Pos Z: 0.3180956 Hand Pos X: -0.07498063 Hand Pos Y: -0.1922116 Hand Pos Z: 0.3190311 Head Pos X: -0.04880357 Head Pos Y: -0.01148808 Head Pos Z: -0.3263192 Head Rot X: 0.01500686 Head Rot Y: -0.01084688 Hand Rot Z: 0.005159636 Invisible Ball Error: 1.595 randomnum: 50
 End:  113046.508  Start:  113044.072 Theta: 2.042035 Ball Pos X: -0.1476387 Ball Pos Y: -0.2 Ball Pos Z: 0.2897572 Hand Pos X: -0.1544922 Hand Pos Y: -0.1931695 Hand Pos Z: 0.2923963 Head Pos X: -0.05552 Head Pos Y: -0.007533908 Head Pos Z: -0.3216219 Head Rot X: -0.01370603 Head Rot Y: -0.04087108 Hand Rot Z: 0.005365934 Invisible Ball Error: 1.492 randomnum: 55
 End:  113049.418  Start:  113047.581 Theta: 1.605703 Ball Pos X: -0.01134942 Ball Pos Y: -0.2 Ball Pos Z: 0.325004 Hand Pos X: 0.002981311 Hand Pos Y: -0.1947691 Hand Pos Z: 0.3371924 Head Pos X: -0.04557425 Head Pos Y: -0.007600665 Head Pos Z: -0.3202286 Head Rot X: -0.005151812 Head Rot Y: 0.001382356 Hand Rot Z: -7.157777E-05 Invisible Ball Error: 2.671 randomnum: 13
 End:  113052.175  Start:  113052.162 Theta: 1.117011 Ball Pos X: 0.1425592 Ball Pos Y: -0.2 Ball Pos Z: 0.2922897 Hand Pos X: 0.1641212 Hand Pos Y: -0.2210743 Hand Pos Z: 0.2818692 Head Pos X: -0.04186118 Head Pos Y: -0.009984255 Head Pos Z: -0.3174536 Head Rot X: 0.01109197 Head Rot Y: 0.01150717 Hand Rot Z: 0.006777901 Visible Ball Error: 4.352 randomnum: 101
 End:  113054.905  Start:  113054.890 Theta: 2.059489 Ball Pos X: -0.1526731 Ball Pos Y: -0.2 Ball Pos Z: 0.2871364 Hand Pos X: -0.1511613 Hand Pos Y: -0.2141605 Hand Pos Z: 0.2895613 Head Pos X: -0.05413985 Head Pos Y: -0.008386672 Head Pos Z: -0.3230603 Head Rot X: -0.005022794 Head Rot Y: -0.005162377 Hand Rot Z: 0.003108725 Visible Ball Error: 1.699 randomnum: 173
 End:  113057.690  Start:  113055.795 Theta: 1.500983 Ball Pos X: 0.02268492 Ball Pos Y: -0.2 Ball Pos Z: 0.3244099 Hand Pos X: 0.02881934 Hand Pos Y: -0.2003271 Hand Pos Z: 0.3320339 Head Pos X: -0.0508967 Head Pos Y: -0.008453488 Head Pos Z: -0.3220358 Head Rot X: 0.0005443252 Head Rot Y: -0.0149416 Hand Rot Z: 0.0137389 Invisible Ball Error: 1.006 randomnum: 54
 End:  113100.488  Start:  113100.473 Theta: 1.605703 Ball Pos X: -0.01134942 Ball Pos Y: -0.2 Ball Pos Z: 0.325004 Hand Pos X: -0.01034225 Hand Pos Y: -0.2210041 Hand Pos Z: 0.3301128 Head Pos X: -0.04446405 Head Pos Y: -0.007600248 Head Pos Z: -0.3184407 Head Rot X: -0.004620417 Head Rot Y: -0.00803581 Hand Rot Z: -0.001297427 Visible Ball Error: 2.204 randomnum: 127
 End:  113103.190  Start:  113101.365 Theta: 1.884956 Ball Pos X: -0.100493 Ball Pos Y: -0.2 Ball Pos Z: 0.3092856 Hand Pos X: -0.09863719 Hand Pos Y: -0.2171279 Hand Pos Z: 0.3131126 Head Pos X: -0.04523283 Head Pos Y: -0.007906884 Head Pos Z: -0.3191605 Head Rot X: 0.0007955196 Head Rot Y: -0.01205861 Hand Rot Z: -0.005363227 Invisible Ball Error: 1.938 randomnum: 68
 End:  113105.960  Start:  113104.150 Theta: 1.151917 Ball Pos X: 0.1322716 Ball Pos Y: -0.2 Ball Pos Z: 0.2970869 Hand Pos X: 0.1338985 Hand Pos Y: -0.1968734 Hand Pos Z: 0.3043949 Head Pos X: -0.04203159 Head Pos Y: -0.0106093 Head Pos Z: -0.3170612 Head Rot X: 0.01761398 Head Rot Y: 0.01887993 Hand Rot Z: -0.006052179 Invisible Ball Error: 0.99 randomnum: 66
 End:  113108.606  Start:  113108.592 Theta: 1.570796 Ball Pos X: -1.421503E-08 Ball Pos Y: -0.2 Ball Pos Z: 0.3252021 Hand Pos X: 0.008278623 Hand Pos Y: -0.1987845 Hand Pos Z: 0.3282484 Head Pos X: -0.04606438 Head Pos Y: -0.008779109 Head Pos Z: -0.315083 Head Rot X: 0.009550251 Head Rot Y: -0.007091817 Hand Rot Z: 0.0004180148 Visible Ball Error: 1.297 randomnum: 137
 End:  113111.376  Start:  113109.511 Theta: 1.972222 Ball Pos X: -0.1270666 Ball Pos Y: -0.2 Ball Pos Z: 0.2993501 Hand Pos X: -0.1295759 Hand Pos Y: -0.2161271 Hand Pos Z: 0.2992775 Head Pos X: -0.04688013 Head Pos Y: -0.008185863 Head Pos Z: -0.3181334 Head Rot X: 0.003510469 Head Rot Y: -0.009900071 Hand Rot Z: -0.002036028 Invisible Ball Error: 1.972 randomnum: 99
 End:  113114.063  Start:  113114.050 Theta: 1.43117 Ball Pos X: 0.04525938 Ball Pos Y: -0.2 Ball Pos Z: 0.3220372 Hand Pos X: 0.05867292 Hand Pos Y: -0.2245336 Hand Pos Z: 0.3242542 Head Pos X: -0.04845673 Head Pos Y: -0.009227723 Head Pos Z: -0.3125608 Head Rot X: 0.0127102 Head Rot Y: -0.01454895 Hand Rot Z: 0.01046207 Visible Ball Error: 3.28 randomnum: 108
 End:  113116.653  Start:  113114.955 Theta: 1.658063 Ball Pos X: -0.02834324 Ball Pos Y: -0.2 Ball Pos Z: 0.3239646 Hand Pos X: -0.02669952 Hand Pos Y: -0.227194 Hand Pos Z: 0.3303841 Head Pos X: -0.04834014 Head Pos Y: -0.008678287 Head Pos Z: -0.3166103 Head Rot X: 0.00877844 Head Rot Y: -0.005064954 Hand Rot Z: 0.002815416 Invisible Ball Error: 2.854 randomnum: 51
 End:  113119.312  Start:  113119.299 Theta: 1.291544 Ball Pos X: 0.08963782 Ball Pos Y: -0.2 Ball Pos Z: 0.3126043 Hand Pos X: 0.0967876 Hand Pos Y: -0.2247789 Hand Pos Z: 0.3139431 Head Pos X: -0.04620367 Head Pos Y: -0.009359002 Head Pos Z: -0.3168843 Head Rot X: 0.01060459 Head Rot Y: -0.006568695 Hand Rot Z: 0.01100597 Visible Ball Error: 2.946 randomnum: 120
 End:  113122.530  Start:  113120.260 Theta: 1.27409 Ball Pos X: 0.09507987 Ball Pos Y: -0.2 Ball Pos Z: 0.3109923 Hand Pos X: 0.09784813 Hand Pos Y: -0.1876984 Hand Pos Z: 0.3162797 Head Pos X: -0.04646087 Head Pos Y: -0.008486569 Head Pos Z: -0.3155293 Head Rot X: 0.00666461 Head Rot Y: -0.01550394 Hand Rot Z: 0.006350518 Invisible Ball Error: 2.047 randomnum: 41
 End:  113125.425  Start:  113123.615 Theta: 1.570796 Ball Pos X: -1.421503E-08 Ball Pos Y: -0.2 Ball Pos Z: 0.3252021 Hand Pos X: -0.006015316 Hand Pos Y: -0.1857352 Hand Pos Z: 0.3283554 Head Pos X: -0.05067962 Head Pos Y: -0.007663459 Head Pos Z: -0.3188748 Head Rot X: 0.001426992 Head Rot Y: -0.0207106 Hand Rot Z: 0.008082003 Invisible Ball Error: 2.287 randomnum: 43
 End:  113128.280  Start:  113126.344 Theta: 1.099557 Ball Pos X: 0.1476387 Ball Pos Y: -0.2 Ball Pos Z: 0.2897572 Hand Pos X: 0.1457372 Hand Pos Y: -0.2246763 Hand Pos Z: 0.2918356 Head Pos X: -0.04577506 Head Pos Y: -0.01037115 Head Pos Z: -0.317278 Head Rot X: 0.01740109 Head Rot Y: -0.01753367 Hand Rot Z: 0.0149543 Invisible Ball Error: 2.991 randomnum: 71
 End:  113130.912  Start:  113129.143 Theta: 1.169371 Ball Pos X: 0.1270666 Ball Pos Y: -0.2 Ball Pos Z: 0.2993501 Hand Pos X: 0.1211876 Hand Pos Y: -0.2230902 Hand Pos Z: 0.3186308 Head Pos X: -0.04688132 Head Pos Y: -0.008622795 Head Pos Z: -0.3164046 Head Rot X: 0.006304772 Head Rot Y: -0.01435476 Hand Rot Z: 0.00931347 Invisible Ball Error: 2.443 randomnum: 100
 End:  113133.626  Start:  113133.613 Theta: 1.396263 Ball Pos X: 0.05647073 Ball Pos Y: -0.2 Ball Pos Z: 0.3202615 Hand Pos X: 0.05553744 Hand Pos Y: -0.1974028 Hand Pos Z: 0.320881 Head Pos X: -0.04864025 Head Pos Y: -0.008940011 Head Pos Z: -0.3161252 Head Rot X: 0.01027715 Head Rot Y: -0.01666311 Hand Rot Z: 0.008264781 Visible Ball Error: 0.4 randomnum: 144
 End:  113136.286  Start:  113134.517 Theta: 1.64061 Ball Pos X: -0.02268495 Ball Pos Y: -0.2 Ball Pos Z: 0.3244099 Hand Pos X: -0.01842716 Hand Pos Y: -0.2185054 Hand Pos Z: 0.326795 Head Pos X: -0.04305261 Head Pos Y: -0.01009804 Head Pos Z: -0.3150311 Head Rot X: 0.01046649 Head Rot Y: 0.008452328 Hand Rot Z: -0.01136064 Invisible Ball Error: 2.231 randomnum: 82
 End:  113139.071  Start:  113139.056 Theta: 1.134464 Ball Pos X: 0.1374363 Ball Pos Y: -0.2 Ball Pos Z: 0.2947332 Hand Pos X: 0.1459208 Hand Pos Y: -0.2149856 Hand Pos Z: 0.2915174 Head Pos X: -0.04521823 Head Pos Y: -0.008936256 Head Pos Z: -0.3163838 Head Rot X: 0.009748602 Head Rot Y: -0.00586962 Hand Rot Z: 0.0156431 Visible Ball Error: 2.254 randomnum: 194
 End:  113141.675  Start:  113139.906 Theta: 1.413717 Ball Pos X: 0.05087278 Ball Pos Y: -0.2 Ball Pos Z: 0.3211983 Hand Pos X: 0.06040723 Hand Pos Y: -0.1893636 Hand Pos Z: 0.3216681 Head Pos X: -0.04827589 Head Pos Y: -0.007753372 Head Pos Z: -0.3195009 Head Rot X: 0.003512539 Head Rot Y: -0.009978987 Hand Rot Z: 0.006696211 Invisible Ball Error: 2.084 randomnum: 22
 End:  113144.473  Start:  113144.458 Theta: 1.22173 Ball Pos X: 0.1112257 Ball Pos Y: -0.2 Ball Pos Z: 0.30559 Hand Pos X: 0.1204413 Hand Pos Y: -0.2188267 Hand Pos Z: 0.3023299 Head Pos X: -0.04648793 Head Pos Y: -0.0107007 Head Pos Z: -0.3181686 Head Rot X: 0.01915562 Head Rot Y: -0.009231155 Hand Rot Z: 0.01815996 Visible Ball Error: 2.739 randomnum: 130
 End:  113147.091  Start:  113147.076 Theta: 1.727876 Ball Pos X: -0.05087281 Ball Pos Y: -0.2 Ball Pos Z: 0.3211983 Hand Pos X: -0.06581572 Hand Pos Y: -0.1836034 Hand Pos Z: 0.3184298 Head Pos X: -0.05002761 Head Pos Y: -0.009014785 Head Pos Z: -0.3188599 Head Rot X: 0.01214716 Head Rot Y: -0.02147894 Hand Rot Z: 0.02217755 Visible Ball Error: 3.146 randomnum: 117
 End:  113150.516  Start:  113150.502 Theta: 1.308997 Ball Pos X: 0.0841685 Ball Pos Y: -0.2 Ball Pos Z: 0.3141211 Hand Pos X: 0.08672157 Hand Pos Y: -0.1961408 Hand Pos Z: 0.3166618 Head Pos X: -0.04524195 Head Pos Y: -0.009424329 Head Pos Z: -0.3170402 Head Rot X: 0.0126699 Head Rot Y: -0.009261668 Hand Rot Z: 0.00643972 Visible Ball Error: 0.785 randomnum: 112
 End:  113153.551  Start:  113151.616 Theta: 1.448623 Ball Pos X: 0.03963216 Ball Pos Y: -0.2 Ball Pos Z: 0.3227781 Hand Pos X: 0.04067657 Hand Pos Y: -0.2220087 Hand Pos Z: 0.3252258 Head Pos X: -0.0525679 Head Pos Y: -0.009081036 Head Pos Z: -0.321578 Head Rot X: 0.002654842 Head Rot Y: -0.00790739 Hand Rot Z: 0.02072437 Invisible Ball Error: 2.523 randomnum: 98
 End:  113156.448  Start:  113154.734 Theta: 1.745329 Ball Pos X: -0.05647075 Ball Pos Y: -0.2 Ball Pos Z: 0.3202615 Hand Pos X: -0.06130883 Hand Pos Y: -0.1911991 Hand Pos Z: 0.3270767 Head Pos X: -0.05384856 Head Pos Y: -0.008070111 Head Pos Z: -0.3208281 Head Rot X: 0.0002220789 Head Rot Y: -0.02044349 Hand Rot Z: 0.01337523 Invisible Ball Error: 1.792 randomnum: 10
 End:  113159.246  Start:  113157.409 Theta: 1.762783 Ball Pos X: -0.06205149 Ball Pos Y: -0.2 Ball Pos Z: 0.3192272 Hand Pos X: -0.06088689 Hand Pos Y: -0.20987 Hand Pos Z: 0.3195523 Head Pos X: -0.04939991 Head Pos Y: -0.008408785 Head Pos Z: -0.3166178 Head Rot X: 0.009163133 Head Rot Y: -0.01532396 Hand Rot Z: 0.005159484 Invisible Ball Error: 1.25 randomnum: 73
 End:  113207.907  Start:  113157.409 Theta: 1.43117 Ball Pos X: -0.06205149 Ball Pos Y: -0.2 Ball Pos Z: 0.3192272 Hand Pos X: -0.3129452 Hand Pos Y: -0.1867141 Hand Pos Z: 0.09386614 Head Pos X: -0.05803037 Head Pos Y: -0.008211374 Head Pos Z: -0.3283259 Head Rot X: -0.0009835633 Head Rot Y: -0.04433104 Hand Rot Z: 0.01405828 Invisible Ball Error: 52.867 randomnum: 93
 End:  113211.472  Start:  113209.564 Theta: 1.169371 Ball Pos X: 0.1270666 Ball Pos Y: -0.2 Ball Pos Z: 0.2993501 Hand Pos X: 0.1602081 Hand Pos Y: -0.1970307 Hand Pos Z: 0.2913515 Head Pos X: -0.04109436 Head Pos Y: -0.005321562 Head Pos Z: -0.3197416 Head Rot X: 0.01013116 Head Rot Y: 0.03148276 Hand Rot Z: 0.00859041 Invisible Ball Error: 5.058 randomnum: 27
 End:  113214.284  Start:  113212.446 Theta: 2.076942 Ball Pos X: -0.1576611 Ball Pos Y: -0.2 Ball Pos Z: 0.2844281 Hand Pos X: -0.1592859 Hand Pos Y: -0.2021475 Hand Pos Z: 0.2937505 Head Pos X: -0.05187446 Head Pos Y: -0.004208952 Head Pos Z: -0.3196113 Head Rot X: 0.00426298 Head Rot Y: -0.02265453 Hand Rot Z: 0.002389258 Invisible Ball Error: 0.619 randomnum: 76
 End:  113217.026  Start:  113217.013 Theta: 1.43117 Ball Pos X: 0.04525938 Ball Pos Y: -0.2 Ball Pos Z: 0.3220372 Hand Pos X: 0.06793305 Hand Pos Y: -0.1910874 Hand Pos Z: 0.3242855 Head Pos X: -0.05136508 Head Pos Y: -0.006421447 Head Pos Z: -0.3149993 Head Rot X: 0.01288936 Head Rot Y: -0.01083479 Hand Rot Z: 0.01624775 Visible Ball Error: 3.668 randomnum: 159
 End:  113219.923  Start:  113218.014 Theta: 1.692969 Ball Pos X: -0.03963219 Ball Pos Y: -0.2 Ball Pos Z: 0.3227781 Hand Pos X: -0.03811266 Hand Pos Y: -0.2091587 Hand Pos Z: 0.3282575 Head Pos X: -0.05158556 Head Pos Y: -0.005035579 Head Pos Z: -0.3203908 Head Rot X: 0.01040679 Head Rot Y: -0.02490071 Hand Rot Z: 0.006743572 Invisible Ball Error: 0.806 randomnum: 44
 End:  113222.666  Start:  113222.652 Theta: 1.22173 Ball Pos X: 0.1112257 Ball Pos Y: -0.2 Ball Pos Z: 0.30559 Hand Pos X: 0.1205336 Hand Pos Y: -0.2076848 Hand Pos Z: 0.3044561 Head Pos X: -0.04932946 Head Pos Y: -0.007864267 Head Pos Z: -0.3184755 Head Rot X: 0.01975079 Head Rot Y: 0.0009733476 Hand Rot Z: 0.01608132 Visible Ball Error: 1.571 randomnum: 134
 End:  113225.422  Start:  113225.409 Theta: 1.658063 Ball Pos X: -0.02834324 Ball Pos Y: -0.2 Ball Pos Z: 0.3239646 Hand Pos X: -0.02774563 Hand Pos Y: -0.2191625 Hand Pos Z: 0.3269426 Head Pos X: -0.05245322 Head Pos Y: -0.006341755 Head Pos Z: -0.3197939 Head Rot X: 0.009214659 Head Rot Y: -0.0155935 Hand Rot Z: 0.01279303 Visible Ball Error: 2.152 randomnum: 160
 End:  113228.124  Start:  113228.110 Theta: 1.972222 Ball Pos X: -0.1270666 Ball Pos Y: -0.2 Ball Pos Z: 0.2993501 Hand Pos X: -0.1387531 Hand Pos Y: -0.2086052 Hand Pos Z: 0.2944838 Head Pos X: -0.05076092 Head Pos Y: -0.007926047 Head Pos Z: -0.31844 Head Rot X: 0.02226974 Head Rot Y: -0.007444561 Hand Rot Z: 0.01420845 Visible Ball Error: 2.165 randomnum: 165
 End:  113230.797  Start:  113230.784 Theta: 1.169371 Ball Pos X: 0.1270666 Ball Pos Y: -0.2 Ball Pos Z: 0.2993501 Hand Pos X: 0.1265811 Hand Pos Y: -0.223707 Hand Pos Z: 0.3078647 Head Pos X: -0.04852027 Head Pos Y: -0.006777138 Head Pos Z: -0.3168647 Head Rot X: 0.01502662 Head Rot Y: -0.001553088 Hand Rot Z: 0.01787451 Visible Ball Error: 2.375 randomnum: 174
 End:  113233.583  Start:  113233.569 Theta: 1.815143 Ball Pos X: -0.07867353 Ball Pos Y: -0.2 Ball Pos Z: 0.3155422 Hand Pos X: -0.09045741 Hand Pos Y: -0.2128477 Hand Pos Z: 0.3253639 Head Pos X: -0.05344367 Head Pos Y: -0.005787849 Head Pos Z: -0.3208756 Head Rot X: 0.006081517 Head Rot Y: -0.008399757 Hand Rot Z: 0.00905092 Visible Ball Error: 1.449 randomnum: 151
 End:  113236.256  Start:  113234.502 Theta: 1.239184 Ball Pos X: 0.1058754 Ball Pos Y: -0.2 Ball Pos Z: 0.3074846 Hand Pos X: 0.123189 Hand Pos Y: -0.202201 Hand Pos Z: 0.3094665 Head Pos X: -0.04619753 Head Pos Y: -0.006066233 Head Pos Z: -0.3178685 Head Rot X: 0.009747328 Head Rot Y: -0.003529652 Hand Rot Z: 0.01034788 Invisible Ball Error: 2.333 randomnum: 3
 End:  113242.229  Start:  113242.214 Theta: 1.518436 Ball Pos X: 0.01701977 Ball Pos Y: -0.2 Ball Pos Z: 0.3247564 Hand Pos X: 0.023319 Hand Pos Y: -0.2056158 Hand Pos Z: 0.3289094 Head Pos X: -0.05410826 Head Pos Y: -0.00541234 Head Pos Z: -0.3232392 Head Rot X: 0.0002291384 Head Rot Y: -0.008938049 Hand Rot Z: 0.01599122 Visible Ball Error: 0.965 randomnum: 142
 End:  113245.027  Start:  113245.013 Theta: 1.099557 Ball Pos X: 0.1476387 Ball Pos Y: -0.2 Ball Pos Z: 0.2897572 Hand Pos X: 0.1760089 Hand Pos Y: -0.2105309 Hand Pos Z: 0.2763344 Head Pos X: -0.05135971 Head Pos Y: -0.009301692 Head Pos Z: -0.3177078 Head Rot X: 0.02713292 Head Rot Y: 0.003879264 Hand Rot Z: 0.02066805 Visible Ball Error: 4.787 randomnum: 109
 End:  113247.853  Start:  113247.840 Theta: 1.745329 Ball Pos X: -0.05647075 Ball Pos Y: -0.2 Ball Pos Z: 0.3202615 Hand Pos X: -0.05663782 Hand Pos Y: -0.2075985 Hand Pos Z: 0.3212588 Head Pos X: -0.05413252 Head Pos Y: -0.007125288 Head Pos Z: -0.3187943 Head Rot X: 0.01263173 Head Rot Y: -0.007149723 Hand Rot Z: 0.01778677 Visible Ball Error: 0.88 randomnum: 102
 End:  113250.680  Start:  113250.666 Theta: 1.675516 Ball Pos X: -0.03399289 Ball Pos Y: -0.2 Ball Pos Z: 0.3234206 Hand Pos X: -0.03751581 Hand Pos Y: -0.2239764 Hand Pos Z: 0.3328224 Head Pos X: -0.05271655 Head Pos Y: -0.006582439 Head Pos Z: -0.3219703 Head Rot X: 0.006028208 Head Rot Y: -0.009418458 Hand Rot Z: 0.01304902 Visible Ball Error: 2.21 randomnum: 133
 End:  113253.507  Start:  113251.683 Theta: 1.43117 Ball Pos X: 0.04525938 Ball Pos Y: -0.2 Ball Pos Z: 0.3220372 Hand Pos X: 0.03975223 Hand Pos Y: -0.1993475 Hand Pos Z: 0.3382395 Head Pos X: -0.04956812 Head Pos Y: -0.006566167 Head Pos Z: -0.3212329 Head Rot X: 0.01107304 Head Rot Y: -0.01021073 Hand Rot Z: 0.008965048 Invisible Ball Error: 1.673 randomnum: 39
 End:  113256.361  Start:  113256.348 Theta: 1.692969 Ball Pos X: -0.03963219 Ball Pos Y: -0.2 Ball Pos Z: 0.3227781 Hand Pos X: -0.04765261 Hand Pos Y: -0.1962192 Hand Pos Z: 0.3217656 Head Pos X: -0.05701363 Head Pos Y: -0.00771606 Head Pos Z: -0.3236228 Head Rot X: 0.01919644 Head Rot Y: -0.007969618 Hand Rot Z: 0.01091677 Visible Ball Error: 1.312 randomnum: 185
 End:  113259.063  Start:  113257.280 Theta: 1.43117 Ball Pos X: 0.04525938 Ball Pos Y: -0.2 Ball Pos Z: 0.3220372 Hand Pos X: 0.05761237 Hand Pos Y: -0.2044598 Hand Pos Z: 0.3207412 Head Pos X: -0.05445862 Head Pos Y: -0.007440716 Head Pos Z: -0.3207352 Head Rot X: 0.01913402 Head Rot Y: -0.008409739 Hand Rot Z: 0.02019461 Invisible Ball Error: 1.924 randomnum: 90
 End:  113303.602  Start:  113259.968 Theta: 1.605703 Ball Pos X: -0.01134942 Ball Pos Y: -0.2 Ball Pos Z: 0.325004 Hand Pos X: -0.02518667 Hand Pos Y: -0.2032557 Hand Pos Z: 0.3306811 Head Pos X: -0.05663866 Head Pos Y: -0.007367969 Head Pos Z: -0.3174 Head Rot X: 0.01484161 Head Rot Y: -0.01330766 Hand Rot Z: 0.01709175 Invisible Ball Error: 2.009 randomnum: 97
 End:  113306.401  Start:  113306.387 Theta: 1.64061 Ball Pos X: -0.02268495 Ball Pos Y: -0.2 Ball Pos Z: 0.3244099 Hand Pos X: -0.01718157 Hand Pos Y: -0.2122041 Hand Pos Z: 0.3292998 Head Pos X: -0.05150366 Head Pos Y: -0.007530093 Head Pos Z: -0.3196943 Head Rot X: 0.01983078 Head Rot Y: 0.003746404 Hand Rot Z: 0.003127169 Visible Ball Error: 1.452 randomnum: 154
 End:  113309.129  Start:  113309.115 Theta: 1.204277 Ball Pos X: 0.116542 Ball Pos Y: -0.2 Ball Pos Z: 0.3036023 Hand Pos X: 0.1325557 Hand Pos Y: -0.2097604 Hand Pos Z: 0.3042011 Head Pos X: -0.04833555 Head Pos Y: -0.009016275 Head Pos Z: -0.3181593 Head Rot X: 0.02675938 Head Rot Y: 0.004728109 Hand Rot Z: 0.01206151 Visible Ball Error: 2.272 randomnum: 116
 End:  113312.527  Start:  113310.063 Theta: 1.53589 Ball Pos X: 0.01134939 Ball Pos Y: -0.2 Ball Pos Z: 0.325004 Hand Pos X: 0.019433 Hand Pos Y: -0.1725857 Hand Pos Z: 0.3307942 Head Pos X: -0.0533492 Head Pos Y: -0.007528365 Head Pos Z: -0.3202987 Head Rot X: 0.01892942 Head Rot Y: -0.0117818 Hand Rot Z: 0.01583329 Invisible Ball Error: 4.248 randomnum: 8
 End:  113315.451  Start:  113315.437 Theta: 1.117011 Ball Pos X: 0.1425592 Ball Pos Y: -0.2 Ball Pos Z: 0.2922897 Hand Pos X: 0.1509473 Hand Pos Y: -0.2016012 Hand Pos Z: 0.2932209 Head Pos X: -0.05235773 Head Pos Y: -0.008714408 Head Pos Z: -0.3198732 Head Rot X: 0.02394138 Head Rot Y: 0.006087691 Hand Rot Z: 0.02305735 Visible Ball Error: 1.068 randomnum: 199
 End:  113318.180  Start:  113318.166 Theta: 1.291544 Ball Pos X: 0.08963782 Ball Pos Y: -0.2 Ball Pos Z: 0.3126043 Hand Pos X: 0.09080549 Hand Pos Y: -0.2059157 Hand Pos Z: 0.3131709 Head Pos X: -0.05764937 Head Pos Y: -0.008094311 Head Pos Z: -0.3213372 Head Rot X: 0.01711526 Head Rot Y: 0.002466479 Hand Rot Z: 0.02946948 Visible Ball Error: 0.696 randomnum: 103
 End:  113320.839  Start:  113320.826 Theta: 1.361357 Ball Pos X: 0.0676133 Ball Pos Y: -0.2 Ball Pos Z: 0.3180957 Hand Pos X: 0.07428783 Hand Pos Y: -0.2109352 Hand Pos Z: 0.3226344 Head Pos X: -0.05069125 Head Pos Y: -0.007398039 Head Pos Z: -0.3194718 Head Rot X: 0.01721077 Head Rot Y: 0.006303335 Hand Rot Z: 0.009718318 Visible Ball Error: 1.225 randomnum: 178
 End:  113323.526  Start:  113323.512 Theta: 1.745329 Ball Pos X: -0.05647075 Ball Pos Y: -0.2 Ball Pos Z: 0.3202615 Hand Pos X: -0.07343705 Hand Pos Y: -0.2079404 Hand Pos Z: 0.3180059 Head Pos X: -0.05154395 Head Pos Y: -0.007795244 Head Pos Z: -0.3235202 Head Rot X: 0.01833654 Head Rot Y: -0.007657229 Hand Rot Z: 0.0216454 Visible Ball Error: 2.703 randomnum: 189
 End:  113326.229  Start:  113324.488 Theta: 1.710423 Ball Pos X: -0.04525941 Ball Pos Y: -0.2 Ball Pos Z: 0.3220372 Hand Pos X: -0.05738717 Hand Pos Y: -0.1942612 Hand Pos Z: 0.3213135 Head Pos X: -0.05245471 Head Pos Y: -0.007714093 Head Pos Z: -0.3206302 Head Rot X: 0.01690878 Head Rot Y: -0.01003758 Hand Rot Z: 0.01503287 Invisible Ball Error: 2 randomnum: 26
 End:  113329.124  Start:  113329.110 Theta: 1.151917 Ball Pos X: 0.1322716 Ball Pos Y: -0.2 Ball Pos Z: 0.2970869 Hand Pos X: 0.1412334 Hand Pos Y: -0.2131462 Hand Pos Z: 0.2955915 Head Pos X: -0.04800594 Head Pos Y: -0.007603467 Head Pos Z: -0.3187299 Head Rot X: 0.01893339 Head Rot Y: 0.002887905 Hand Rot Z: 0.01584138 Visible Ball Error: 1.953 randomnum: 111
 End:  113331.852  Start:  113331.839 Theta: 1.745329 Ball Pos X: -0.05647075 Ball Pos Y: -0.2 Ball Pos Z: 0.3202615 Hand Pos X: -0.06835386 Hand Pos Y: -0.205728 Hand Pos Z: 0.327234 Head Pos X: -0.05014217 Head Pos Y: -0.008003682 Head Pos Z: -0.3203497 Head Rot X: 0.02041531 Head Rot Y: 0.005824894 Hand Rot Z: 0.01619562 Visible Ball Error: 1.532 randomnum: 107
 End:  113334.610  Start:  113332.883 Theta: 1.780236 Ball Pos X: -0.06761333 Ball Pos Y: -0.2 Ball Pos Z: 0.3180956 Hand Pos X: -0.07320108 Hand Pos Y: -0.2144781 Hand Pos Z: 0.3183909 Head Pos X: -0.05368572 Head Pos Y: -0.007897854 Head Pos Z: -0.320648 Head Rot X: 0.01387978 Head Rot Y: -0.003023248 Hand Rot Z: 0.01613266 Invisible Ball Error: 1.873 randomnum: 2
 End:  113337.436  Start:  113335.654 Theta: 1.343904 Ball Pos X: 0.07315455 Ball Pos Y: -0.2 Ball Pos Z: 0.3168672 Hand Pos X: 0.06550303 Hand Pos Y: -0.2132045 Hand Pos Z: 0.3187281 Head Pos X: -0.04976517 Head Pos Y: -0.008395642 Head Pos Z: -0.319973 Head Rot X: 0.01826454 Head Rot Y: -0.0005225558 Hand Rot Z: 0.02101464 Invisible Ball Error: 2.017 randomnum: 35
 End:  113340.096  Start:  113340.082 Theta: 1.239184 Ball Pos X: 0.1058754 Ball Pos Y: -0.2 Ball Pos Z: 0.3074846 Hand Pos X: 0.1097213 Hand Pos Y: -0.2008681 Hand Pos Z: 0.3071569 Head Pos X: -0.04786193 Head Pos Y: -0.009662032 Head Pos Z: -0.3186189 Head Rot X: 0.02480997 Head Rot Y: -0.0002835404 Hand Rot Z: 0.02292929 Visible Ball Error: 0.561 randomnum: 149
 End:  113342.783  Start:  113341.029 Theta: 1.58825 Ball Pos X: -0.00567558 Ball Pos Y: -0.2 Ball Pos Z: 0.3251525 Hand Pos X: 0.002989862 Hand Pos Y: -0.2082184 Hand Pos Z: 0.3264335 Head Pos X: -0.0530073 Head Pos Y: -0.006749153 Head Pos Z: -0.3214263 Head Rot X: 0.007443788 Head Rot Y: -0.005655012 Hand Rot Z: 0.01845176 Invisible Ball Error: 1.598 randomnum: 40
 End:  113345.456  Start:  113343.674 Theta: 2.076942 Ball Pos X: -0.1576611 Ball Pos Y: -0.2 Ball Pos Z: 0.2844281 Hand Pos X: -0.1622386 Hand Pos Y: -0.2082261 Hand Pos Z: 0.2836208 Head Pos X: -0.05771345 Head Pos Y: -0.004049629 Head Pos Z: -0.3235846 Head Rot X: 0.0006952042 Head Rot Y: -0.02502323 Hand Rot Z: 0.01323584 Invisible Ball Error: 1.126 randomnum: 91
 End:  113348.157  Start:  113348.143 Theta: 1.082104 Ball Pos X: 0.1526731 Ball Pos Y: -0.2 Ball Pos Z: 0.2871364 Hand Pos X: 0.1512612 Hand Pos Y: -0.2041751 Hand Pos Z: 0.2918502 Head Pos X: -0.0454579 Head Pos Y: -0.008142978 Head Pos Z: -0.3193861 Head Rot X: 0.02686837 Head Rot Y: 0.02020027 Hand Rot Z: 0.0008652131 Visible Ball Error: 0.573 randomnum: 129
 End:  113350.915  Start:  113350.901 Theta: 1.64061 Ball Pos X: -0.02268495 Ball Pos Y: -0.2 Ball Pos Z: 0.3244099 Hand Pos X: -0.02757289 Hand Pos Y: -0.1867151 Hand Pos Z: 0.3306691 Head Pos X: -0.05297822 Head Pos Y: -0.006485403 Head Pos Z: -0.3181441 Head Rot X: 0.0170587 Head Rot Y: -0.008655071 Hand Rot Z: 0.004832651 Visible Ball Error: 2.321 randomnum: 162
 End:  113353.505  Start:  113353.490 Theta: 1.710423 Ball Pos X: -0.04525941 Ball Pos Y: -0.2 Ball Pos Z: 0.3220372 Hand Pos X: -0.05024359 Hand Pos Y: -0.1961843 Hand Pos Z: 0.3220764 Head Pos X: -0.05342913 Head Pos Y: -0.006475568 Head Pos Z: -0.3209405 Head Rot X: 0.01621055 Head Rot Y: -0.01125261 Hand Rot Z: 0.007547936 Visible Ball Error: 0.923 randomnum: 164
 End:  113356.136  Start:  113356.122 Theta: 2.007129 Ball Pos X: -0.1374364 Ball Pos Y: -0.2 Ball Pos Z: 0.2947332 Hand Pos X: -0.1438973 Hand Pos Y: -0.1974515 Hand Pos Z: 0.2946539 Head Pos X: -0.04801345 Head Pos Y: -0.007197589 Head Pos Z: -0.3242581 Head Rot X: 0.01951433 Head Rot Y: 0.0101573 Hand Rot Z: 0.01007146 Visible Ball Error: 1.03 randomnum: 200
 End:  113358.753  Start:  113357.055 Theta: 1.989675 Ball Pos X: -0.1322716 Ball Pos Y: -0.2 Ball Pos Z: 0.2970869 Hand Pos X: -0.1331436 Hand Pos Y: -0.22355 Hand Pos Z: 0.3193586 Head Pos X: -0.05527675 Head Pos Y: -0.005398124 Head Pos Z: -0.3200815 Head Rot X: 0.0106375 Head Rot Y: -0.01009823 Hand Rot Z: 0.006049295 Invisible Ball Error: 1.722 randomnum: 7
 End:  113401.274  Start:  113359.632 Theta: 1.605703 Ball Pos X: -0.01134942 Ball Pos Y: -0.2 Ball Pos Z: 0.325004 Hand Pos X: -0.01165824 Hand Pos Y: -0.2038415 Hand Pos Z: 0.3263703 Head Pos X: -0.05382019 Head Pos Y: -0.00683403 Head Pos Z: -0.3174186 Head Rot X: 0.01695162 Head Rot Y: -0.01678541 Hand Rot Z: 0.01641534 Invisible Ball Error: 0.382 randomnum: 75
 End:  113404.212  Start:  113404.198 Theta: 1.413717 Ball Pos X: 0.05087278 Ball Pos Y: -0.2 Ball Pos Z: 0.3211983 Hand Pos X: 0.0685885 Hand Pos Y: -0.1956745 Hand Pos Z: 0.3229243 Head Pos X: -0.05262494 Head Pos Y: -0.008079201 Head Pos Z: -0.3206487 Head Rot X: 0.01870609 Head Rot Y: 0.0009694733 Hand Rot Z: 0.01893922 Visible Ball Error: 2.726 randomnum: 198
 End:  113406.843  Start:  113405.033 Theta: 1.22173 Ball Pos X: 0.1112257 Ball Pos Y: -0.2 Ball Pos Z: 0.30559 Hand Pos X: 0.1254349 Hand Pos Y: -0.177504 Hand Pos Z: 0.3001128 Head Pos X: -0.05052489 Head Pos Y: -0.008894622 Head Pos Z: -0.3167384 Head Rot X: 0.02606757 Head Rot Y: 0.00276209 Hand Rot Z: 0.02037017 Invisible Ball Error: 3.769 randomnum: 83
 End:  113409.461  Start:  113407.734 Theta: 1.937315 Ball Pos X: -0.116542 Ball Pos Y: -0.2 Ball Pos Z: 0.3036023 Hand Pos X: -0.126992 Hand Pos Y: -0.1961337 Hand Pos Z: 0.3156732 Head Pos X: -0.04901296 Head Pos Y: -0.007077277 Head Pos Z: -0.3224007 Head Rot X: 0.0157934 Head Rot Y: -0.004164086 Hand Rot Z: 0.006142469 Invisible Ball Error: 1.811 randomnum: 24
 End:  113412.106  Start:  113410.310 Theta: 1.308997 Ball Pos X: 0.0841685 Ball Pos Y: -0.2 Ball Pos Z: 0.3141211 Hand Pos X: 0.07459914 Hand Pos Y: -0.2002836 Hand Pos Z: 0.3183607 Head Pos X: -0.04955602 Head Pos Y: -0.007860363 Head Pos Z: -0.3196616 Head Rot X: 0.02180928 Head Rot Y: -0.007708161 Hand Rot Z: 0.01974764 Invisible Ball Error: 1.548 randomnum: 74
 End:  113414.682  Start:  113414.669 Theta: 1.972222 Ball Pos X: -0.1270666 Ball Pos Y: -0.2 Ball Pos Z: 0.2993501 Hand Pos X: -0.1281061 Hand Pos Y: -0.1903404 Hand Pos Z: 0.2997042 Head Pos X: -0.05546963 Head Pos Y: -0.009271294 Head Pos Z: -0.3153324 Head Rot X: 0.02941785 Head Rot Y: -0.01283413 Hand Rot Z: 0.009501612 Visible Ball Error: 1.313 randomnum: 195
 End:  113417.273  Start:  113417.258 Theta: 1.099557 Ball Pos X: 0.1476387 Ball Pos Y: -0.2 Ball Pos Z: 0.2897572 Hand Pos X: 0.1550856 Hand Pos Y: -0.200627 Hand Pos Z: 0.2863118 Head Pos X: -0.04743493 Head Pos Y: -0.007241935 Head Pos Z: -0.3180808 Head Rot X: 0.0197614 Head Rot Y: 0.009760506 Hand Rot Z: 0.01559153 Visible Ball Error: 1.23 randomnum: 140
 End:  113419.862  Start:  113419.848 Theta: 1.553343 Ball Pos X: 0.005675551 Ball Pos Y: -0.2 Ball Pos Z: 0.3251525 Hand Pos X: -0.001781892 Hand Pos Y: -0.2264606 Hand Pos Z: 0.3326309 Head Pos X: -0.04946113 Head Pos Y: -0.006406546 Head Pos Z: -0.3202859 Head Rot X: 0.01312144 Head Rot Y: 0.0004500168 Hand Rot Z: 0.003158885 Visible Ball Error: 2.873 randomnum: 136
 End:  113422.508  Start:  113420.753 Theta: 1.815143 Ball Pos X: -0.07867353 Ball Pos Y: -0.2 Ball Pos Z: 0.3155422 Hand Pos X: -0.08612426 Hand Pos Y: -0.2017361 Hand Pos Z: 0.3158119 Head Pos X: -0.05550003 Head Pos Y: -0.008648932 Head Pos Z: -0.3237748 Head Rot X: 0.02341989 Head Rot Y: -0.006428504 Hand Rot Z: 0.02288381 Invisible Ball Error: 1.069 randomnum: 31
 End:  113425.181  Start:  113425.167 Theta: 1.937315 Ball Pos X: -0.116542 Ball Pos Y: -0.2 Ball Pos Z: 0.3036023 Hand Pos X: -0.1300032 Hand Pos Y: -0.2082998 Hand Pos Z: 0.3132826 Head Pos X: -0.0479849 Head Pos Y: -0.009029508 Head Pos Z: -0.3201976 Head Rot X: 0.02595666 Head Rot Y: 0.01703734 Hand Rot Z: -0.009513631 Visible Ball Error: 1.31 randomnum: 119
 End:  113427.771  Start:  113426.045 Theta: 1.32645 Ball Pos X: 0.0786735 Ball Pos Y: -0.2 Ball Pos Z: 0.3155422 Hand Pos X: 0.08258597 Hand Pos Y: -0.1988677 Hand Pos Z: 0.3208548 Head Pos X: -0.05076671 Head Pos Y: -0.008461058 Head Pos Z: -0.3183676 Head Rot X: 0.02303279 Head Rot Y: -0.006645645 Hand Rot Z: 0.01439393 Invisible Ball Error: 0.721 randomnum: 96
 End:  113430.458  Start:  113430.444 Theta: 1.954769 Ball Pos X: -0.1218228 Ball Pos Y: -0.2 Ball Pos Z: 0.3015221 Hand Pos X: -0.126373 Hand Pos Y: -0.1919949 Hand Pos Z: 0.3046995 Head Pos X: -0.04641706 Head Pos Y: -0.009484172 Head Pos Z: -0.3222456 Head Rot X: 0.03108945 Head Rot Y: 0.001433974 Hand Rot Z: 0.005094623 Visible Ball Error: 1.462 randomnum: 169
 End:  113433.034  Start:  113433.020 Theta: 1.151917 Ball Pos X: 0.1322716 Ball Pos Y: -0.2 Ball Pos Z: 0.2970869 Hand Pos X: 0.1380841 Hand Pos Y: -0.2038508 Hand Pos Z: 0.2999485 Head Pos X: -0.04465872 Head Pos Y: -0.009076953 Head Pos Z: -0.3140774 Head Rot X: 0.02987612 Head Rot Y: 0.003227633 Hand Rot Z: 0.01235463 Visible Ball Error: 0.621 randomnum: 106
 End:  113435.693  Start:  113435.680 Theta: 1.658063 Ball Pos X: -0.02834324 Ball Pos Y: -0.2 Ball Pos Z: 0.3239646 Hand Pos X: -0.03335895 Hand Pos Y: -0.2109431 Hand Pos Z: 0.3354458 Head Pos X: -0.0445599 Head Pos Y: -0.008645594 Head Pos Z: -0.3155518 Head Rot X: 0.02717433 Head Rot Y: -0.003273219 Hand Rot Z: -0.002620381 Visible Ball Error: 0.729 randomnum: 110
 End:  113438.241  Start:  113438.227 Theta: 1.832596 Ball Pos X: -0.08416853 Ball Pos Y: -0.2 Ball Pos Z: 0.3141211 Hand Pos X: -0.09969082 Hand Pos Y: -0.2183572 Hand Pos Z: 0.3139577 Head Pos X: -0.05107522 Head Pos Y: -0.006642401 Head Pos Z: -0.3182124 Head Rot X: 0.01257581 Head Rot Y: -0.009658821 Hand Rot Z: -0.0005916305 Visible Ball Error: 2.942 randomnum: 176
 End:  113441.208  Start:  113439.076 Theta: 1.832596 Ball Pos X: -0.08416853 Ball Pos Y: -0.2 Ball Pos Z: 0.3141211 Hand Pos X: -0.09371392 Hand Pos Y: -0.22251 Hand Pos Z: 0.3199669 Head Pos X: -0.04995269 Head Pos Y: -0.008519441 Head Pos Z: -0.3169038 Head Rot X: 0.0227427 Head Rot Y: -0.01262109 Hand Rot Z: 0.001635689 Invisible Ball Error: 2.401 randomnum: 62
 End:  113443.881  Start:  113443.866 Theta: 2.076942 Ball Pos X: -0.1576611 Ball Pos Y: -0.2 Ball Pos Z: 0.2844281 Hand Pos X: -0.1764126 Hand Pos Y: -0.2101078 Hand Pos Z: 0.2812656 Head Pos X: -0.047773 Head Pos Y: -0.007799804 Head Pos Z: -0.3167441 Head Rot X: 0.01663778 Head Rot Y: -0.006774779 Hand Rot Z: 0.007817064 Visible Ball Error: 2.728 randomnum: 196
 End:  113446.497  Start:  113446.484 Theta: 1.832596 Ball Pos X: -0.08416853 Ball Pos Y: -0.2 Ball Pos Z: 0.3141211 Hand Pos X: -0.0912451 Hand Pos Y: -0.208938 Hand Pos Z: 0.3193198 Head Pos X: -0.05194736 Head Pos Y: -0.006120384 Head Pos Z: -0.3246596 Head Rot X: 0.008560844 Head Rot Y: -0.02896025 Hand Rot Z: 0.006853689 Visible Ball Error: 0.994 randomnum: 168
 End:  113449.171  Start:  113447.445 Theta: 1.361357 Ball Pos X: 0.0676133 Ball Pos Y: -0.2 Ball Pos Z: 0.3180957 Hand Pos X: 0.07361118 Hand Pos Y: -0.2095145 Hand Pos Z: 0.324768 Head Pos X: -0.04490811 Head Pos Y: -0.008667052 Head Pos Z: -0.3145123 Head Rot X: 0.02389009 Head Rot Y: -0.01036347 Hand Rot Z: 0.008441881 Invisible Ball Error: 0.878 randomnum: 48
 End:  113451.762  Start:  113450.076 Theta: 1.413717 Ball Pos X: 0.05087278 Ball Pos Y: -0.2 Ball Pos Z: 0.3211983 Hand Pos X: 0.04476788 Hand Pos Y: -0.2050354 Hand Pos Z: 0.3291785 Head Pos X: -0.04605514 Head Pos Y: -0.006221622 Head Pos Z: -0.3150066 Head Rot X: 0.01518692 Head Rot Y: -0.02200793 Hand Rot Z: 0.00463024 Invisible Ball Error: 1.072 randomnum: 16
 End:  113454.490  Start:  113452.736 Theta: 1.675516 Ball Pos X: -0.03399289 Ball Pos Y: -0.2 Ball Pos Z: 0.3234206 Hand Pos X: -0.02940741 Hand Pos Y: -0.2014578 Hand Pos Z: 0.3264251 Head Pos X: -0.04778641 Head Pos Y: -0.007125676 Head Pos Z: -0.3159581 Head Rot X: 0.017477 Head Rot Y: -0.0175663 Hand Rot Z: 0.003406353 Invisible Ball Error: 0.726 randomnum: 5
 End:  113457.192  Start:  113455.368 Theta: 1.22173 Ball Pos X: 0.1112257 Ball Pos Y: -0.2 Ball Pos Z: 0.30559 Hand Pos X: 0.1217201 Hand Pos Y: -0.2128108 Hand Pos Z: 0.3055252 Head Pos X: -0.04729712 Head Pos Y: -0.007229179 Head Pos Z: -0.3157167 Head Rot X: 0.01599156 Head Rot Y: -0.01029463 Hand Rot Z: 0.01718436 Invisible Ball Error: 1.962 randomnum: 12
 End:  113459.795  Start:  113458.083 Theta: 1.064651 Ball Pos X: 0.1576611 Ball Pos Y: -0.2 Ball Pos Z: 0.2844281 Hand Pos X: 0.1721413 Hand Pos Y: -0.2090185 Hand Pos Z: 0.2835307 Head Pos X: -0.04279357 Head Pos Y: -0.007030547 Head Pos Z: -0.316658 Head Rot X: 0.01487468 Head Rot Y: 9.936095E-05 Hand Rot Z: 0.01115682 Invisible Ball Error: 2.021 randomnum: 95
 End:  113502.761  Start:  113502.747 Theta: 1.675516 Ball Pos X: -0.03399289 Ball Pos Y: -0.2 Ball Pos Z: 0.3234206 Hand Pos X: -0.03853525 Hand Pos Y: -0.1911925 Hand Pos Z: 0.3244537 Head Pos X: -0.04365355 Head Pos Y: -0.006672263 Head Pos Z: -0.3166745 Head Rot X: 0.01631422 Head Rot Y: -0.01981162 Hand Rot Z: -0.00352187 Visible Ball Error: 1.421 randomnum: 128
 End:  113505.448  Start:  113503.735 Theta: 1.204277 Ball Pos X: 0.116542 Ball Pos Y: -0.2 Ball Pos Z: 0.3036023 Hand Pos X: 0.1124803 Hand Pos Y: -0.206446 Hand Pos Z: 0.3118469 Head Pos X: -0.04376113 Head Pos Y: -0.006691694 Head Pos Z: -0.3158038 Head Rot X: 0.01425133 Head Rot Y: -0.005565069 Hand Rot Z: 0.003945627 Invisible Ball Error: 1.042 randomnum: 64
 End:  113508.108  Start:  113508.093 Theta: 1.48353 Ball Pos X: 0.02834321 Ball Pos Y: -0.2 Ball Pos Z: 0.3239646 Hand Pos X: 0.03441138 Hand Pos Y: -0.1987693 Hand Pos Z: 0.3436736 Head Pos X: -0.04567456 Head Pos Y: -0.006027877 Head Pos Z: -0.3196733 Head Rot X: 0.01391524 Head Rot Y: -0.01258145 Hand Rot Z: 0.001604795 Visible Ball Error: 1.782 randomnum: 180
 End:  113510.656  Start:  113508.985 Theta: 2.059489 Ball Pos X: -0.1526731 Ball Pos Y: -0.2 Ball Pos Z: 0.2871364 Hand Pos X: -0.1532033 Hand Pos Y: -0.1893784 Hand Pos Z: 0.3030601 Head Pos X: -0.04519218 Head Pos Y: -0.00747329 Head Pos Z: -0.3167591 Head Rot X: 0.02111908 Head Rot Y: -0.02196123 Hand Rot Z: -0.009543163 Invisible Ball Error: 2.648 randomnum: 65
 End:  113513.134  Start:  113513.120 Theta: 1.448623 Ball Pos X: 0.03963216 Ball Pos Y: -0.2 Ball Pos Z: 0.3227781 Hand Pos X: 0.03520195 Hand Pos Y: -0.2127545 Hand Pos Z: 0.3322808 Head Pos X: -0.04325062 Head Pos Y: -0.009302378 Head Pos Z: -0.3104206 Head Rot X: 0.02909091 Head Rot Y: -0.008143753 Hand Rot Z: 0.00229225 Visible Ball Error: 1.205 randomnum: 122
 End:  113515.627  Start:  113515.613 Theta: 1.605703 Ball Pos X: -0.01134942 Ball Pos Y: -0.2 Ball Pos Z: 0.325004 Hand Pos X: -0.009589806 Hand Pos Y: -0.234281 Hand Pos Z: 0.3295759 Head Pos X: -0.05172169 Head Pos Y: -0.0079301 Head Pos Z: -0.3146858 Head Rot X: 0.01982653 Head Rot Y: -0.02493623 Hand Rot Z: 0.008201271 Visible Ball Error: 3.814 randomnum: 182
 End:  113518.286  Start:  113516.517 Theta: 1.117011 Ball Pos X: 0.1425592 Ball Pos Y: -0.2 Ball Pos Z: 0.2922897 Hand Pos X: 0.1606001 Hand Pos Y: -0.2071094 Hand Pos Z: 0.2849975 Head Pos X: -0.04138052 Head Pos Y: -0.006586343 Head Pos Z: -0.3164001 Head Rot X: 0.01429051 Head Rot Y: -0.001756108 Hand Rot Z: 0.008289619 Invisible Ball Error: 2.981 randomnum: 4
 End:  113520.932  Start:  113519.219 Theta: 1.58825 Ball Pos X: -0.00567558 Ball Pos Y: -0.2 Ball Pos Z: 0.3251525 Hand Pos X: 0.0003645644 Hand Pos Y: -0.1945447 Hand Pos Z: 0.3258072 Head Pos X: -0.04344904 Head Pos Y: -0.003961384 Head Pos Z: -0.3145291 Head Rot X: 0.003217222 Head Rot Y: -0.02548299 Hand Rot Z: 0.0002342377 Invisible Ball Error: 1.179 randomnum: 84
 End:  113523.619  Start:  113521.836 Theta: 1.413717 Ball Pos X: 0.05087278 Ball Pos Y: -0.2 Ball Pos Z: 0.3211983 Hand Pos X: 0.07813389 Hand Pos Y: -0.2124734 Hand Pos Z: 0.3198081 Head Pos X: -0.04079157 Head Pos Y: -0.00580281 Head Pos Z: -0.3158404 Head Rot X: 0.007666339 Head Rot Y: 0.01636037 Hand Rot Z: -0.007108338 Invisible Ball Error: 4.19 randomnum: 72
 End:  113526.223  Start:  113524.496 Theta: 2.042035 Ball Pos X: -0.1476387 Ball Pos Y: -0.2 Ball Pos Z: 0.2897572 Hand Pos X: -0.1500451 Hand Pos Y: -0.1886252 Hand Pos Z: 0.2935109 Head Pos X: -0.04619014 Head Pos Y: -0.007074237 Head Pos Z: -0.3189652 Head Rot X: 0.01824537 Head Rot Y: -0.01609555 Hand Rot Z: -0.007923346 Invisible Ball Error: 1.814 randomnum: 79
 End:  113528.840  Start:  113527.128 Theta: 1.850049 Ball Pos X: -0.08963784 Ball Pos Y: -0.2 Ball Pos Z: 0.3126043 Hand Pos X: -0.08626391 Hand Pos Y: -0.1768997 Hand Pos Z: 0.3160089 Head Pos X: -0.04895049 Head Pos Y: -0.002577484 Head Pos Z: -0.3240283 Head Rot X: -0.0007034036 Head Rot Y: -0.03738891 Hand Rot Z: 0.006419247 Invisible Ball Error: 3.283 randomnum: 14
 End:  113531.584  Start:  113529.885 Theta: 1.186824 Ball Pos X: 0.1218228 Ball Pos Y: -0.2 Ball Pos Z: 0.3015221 Hand Pos X: 0.1203377 Hand Pos Y: -0.1857519 Hand Pos Z: 0.327632 Head Pos X: -0.04007763 Head Pos Y: -0.008820742 Head Pos Z: -0.3112769 Head Rot X: 0.02872161 Head Rot Y: 0.001332377 Hand Rot Z: 0.01100986 Invisible Ball Error: 3.908 randomnum: 80
 End:  113534.285  Start:  113532.628 Theta: 1.727876 Ball Pos X: -0.05087281 Ball Pos Y: -0.2 Ball Pos Z: 0.3211983 Hand Pos X: -0.03905324 Hand Pos Y: -0.1783235 Hand Pos Z: 0.3266459 Head Pos X: -0.04501253 Head Pos Y: -0.007997751 Head Pos Z: -0.3093333 Head Rot X: 0.0242486 Head Rot Y: -0.01805375 Hand Rot Z: -0.003036128 Invisible Ball Error: 3.657 randomnum: 78
 End:  113537.084  Start:  113535.274 Theta: 1.850049 Ball Pos X: -0.08963784 Ball Pos Y: -0.2 Ball Pos Z: 0.3126043 Hand Pos X: -0.0729184 Hand Pos Y: -0.2289126 Hand Pos Z: 0.315612 Head Pos X: -0.04573482 Head Pos Y: -0.01007745 Head Pos Z: -0.3149705 Head Rot X: 0.0274963 Head Rot Y: -0.01460298 Hand Rot Z: 0.008393574 Invisible Ball Error: 4.427 randomnum: 59
 End:  113539.700  Start:  113539.687 Theta: 1.954769 Ball Pos X: -0.1218228 Ball Pos Y: -0.2 Ball Pos Z: 0.3015221 Hand Pos X: -0.1294923 Hand Pos Y: -0.1964794 Hand Pos Z: 0.3133647 Head Pos X: -0.04425579 Head Pos Y: -0.008262575 Head Pos Z: -0.3155928 Head Rot X: 0.0264639 Head Rot Y: -0.0136542 Hand Rot Z: 0.007286971 Visible Ball Error: 1.55 randomnum: 188
 End:  113542.416  Start:  113542.402 Theta: 1.832596 Ball Pos X: -0.08416853 Ball Pos Y: -0.2 Ball Pos Z: 0.3141211 Hand Pos X: -0.09029619 Hand Pos Y: -0.2002119 Hand Pos Z: 0.3242916 Head Pos X: -0.03498858 Head Pos Y: -0.008831859 Head Pos Z: -0.3127755 Head Rot X: 0.02433649 Head Rot Y: 0.01487627 Hand Rot Z: -0.02021288 Visible Ball Error: 0.975 randomnum: 139
 End:  113545.019  Start:  113545.006 Theta: 1.972222 Ball Pos X: -0.1270666 Ball Pos Y: -0.2 Ball Pos Z: 0.2993501 Hand Pos X: -0.1333429 Hand Pos Y: -0.2252098 Hand Pos Z: 0.2958835 Head Pos X: -0.05831563 Head Pos Y: -0.008724928 Head Pos Z: -0.3119346 Head Rot X: 0.02293716 Head Rot Y: -0.04190711 Hand Rot Z: 0.01807837 Visible Ball Error: 3.337 randomnum: 123
 End:  113547.567  Start:  113547.553 Theta: 1.48353 Ball Pos X: 0.02834321 Ball Pos Y: -0.2 Ball Pos Z: 0.3239646 Hand Pos X: 0.04684882 Hand Pos Y: -0.1864414 Hand Pos Z: 0.3255481 Head Pos X: -0.04766196 Head Pos Y: -0.009159654 Head Pos Z: -0.3114598 Head Rot X: 0.02781651 Head Rot Y: -0.01823152 Hand Rot Z: 0.00611246 Visible Ball Error: 3.423 randomnum: 190
 End:  113550.393  Start:  113550.381 Theta: 2.076942 Ball Pos X: -0.1576611 Ball Pos Y: -0.2 Ball Pos Z: 0.2844281 Hand Pos X: -0.1547451 Hand Pos Y: -0.2262463 Hand Pos Z: 0.2986562 Head Pos X: -0.04757935 Head Pos Y: -0.0113706 Head Pos Z: -0.3080664 Head Rot X: 0.04119031 Head Rot Y: -0.01602838 Hand Rot Z: -0.01347733 Visible Ball Error: 2.698 randomnum: 145
 End:  113552.997  Start:  113551.299 Theta: 1.780236 Ball Pos X: -0.06761333 Ball Pos Y: -0.2 Ball Pos Z: 0.3180956 Hand Pos X: -0.06820454 Hand Pos Y: -0.2086596 Hand Pos Z: 0.3346332 Head Pos X: -0.05191785 Head Pos Y: -0.00948748 Head Pos Z: -0.3122087 Head Rot X: 0.03128119 Head Rot Y: -0.03452421 Hand Rot Z: 0.001471985 Invisible Ball Error: 0.442 randomnum: 18
 End:  113555.615  Start:  113555.602 Theta: 1.518436 Ball Pos X: 0.01701977 Ball Pos Y: -0.2 Ball Pos Z: 0.3247564 Hand Pos X: 0.02508058 Hand Pos Y: -0.2048627 Hand Pos Z: 0.3428733 Head Pos X: -0.04622322 Head Pos Y: -0.01090768 Head Pos Z: -0.3081231 Head Rot X: 0.03616599 Head Rot Y: -0.01555842 Hand Rot Z: -0.006457647 Visible Ball Error: 1.291 randomnum: 124
 End:  113558.832  Start:  113558.818 Theta: 1.22173 Ball Pos X: 0.1112257 Ball Pos Y: -0.2 Ball Pos Z: 0.30559 Hand Pos X: 0.1378829 Hand Pos Y: -0.2129404 Hand Pos Z: 0.302233 Head Pos X: -0.04393095 Head Pos Y: -0.01113671 Head Pos Z: -0.3058004 Head Rot X: 0.04375342 Head Rot Y: -0.01475733 Hand Rot Z: 0.005047936 Visible Ball Error: 3.976 randomnum: 132
 End:  113602.870  Start:  113559.778 Theta: 1.797689 Ball Pos X: -0.07315457 Ball Pos Y: -0.2 Ball Pos Z: 0.3168672 Hand Pos X: -0.0889679 Hand Pos Y: -0.1999915 Hand Pos Z: 0.3212805 Head Pos X: -0.05147207 Head Pos Y: -0.008918226 Head Pos Z: -0.3162214 Head Rot X: 0.02447571 Head Rot Y: -0.03099403 Hand Rot Z: -0.0007895958 Invisible Ball Error: 2.21 randomnum: 92
 End:  113605.640  Start:  113603.831 Theta: 1.151917 Ball Pos X: 0.1322716 Ball Pos Y: -0.2 Ball Pos Z: 0.2970869 Hand Pos X: 0.1606215 Hand Pos Y: -0.2087534 Hand Pos Z: 0.2879592 Head Pos X: -0.05033165 Head Pos Y: -0.01046342 Head Pos Z: -0.3133191 Head Rot X: 0.03435435 Head Rot Y: -0.00448817 Hand Rot Z: 0.01773066 Invisible Ball Error: 4.434 randomnum: 70
 End:  113608.301  Start:  113606.573 Theta: 1.082104 Ball Pos X: 0.1526731 Ball Pos Y: -0.2 Ball Pos Z: 0.2871364 Hand Pos X: 0.1619975 Hand Pos Y: -0.2075 Hand Pos Z: 0.2930632 Head Pos X: -0.04938936 Head Pos Y: -0.01158774 Head Pos Z: -0.3079536 Head Rot X: 0.04169562 Head Rot Y: -0.01372262 Hand Rot Z: 0.0184237 Invisible Ball Error: 0.817 randomnum: 49
 End:  113610.960  Start:  113609.220 Theta: 1.710423 Ball Pos X: -0.04525941 Ball Pos Y: -0.2 Ball Pos Z: 0.3220372 Hand Pos X: -0.04757313 Hand Pos Y: -0.2011206 Hand Pos Z: 0.3262157 Head Pos X: -0.05272698 Head Pos Y: -0.009228796 Head Pos Z: -0.3141748 Head Rot X: 0.02945366 Head Rot Y: -0.02602417 Hand Rot Z: 0.011943 Invisible Ball Error: 0.326 randomnum: 23
 End:  113613.731  Start:  113613.716 Theta: 1.047198 Ball Pos X: 0.162601 Ball Pos Y: -0.2 Ball Pos Z: 0.2816333 Hand Pos X: 0.1653681 Hand Pos Y: -0.2189004 Hand Pos Z: 0.280455 Head Pos X: -0.04807979 Head Pos Y: -0.0117276 Head Pos Z: -0.3130264 Head Rot X: 0.03944252 Head Rot Y: -0.009080324 Hand Rot Z: 0.02102964 Visible Ball Error: 2.365 randomnum: 171
 End:  113616.432  Start:  113616.418 Theta: 1.884956 Ball Pos X: -0.100493 Ball Pos Y: -0.2 Ball Pos Z: 0.3092856 Hand Pos X: -0.1295679 Hand Pos Y: -0.2041073 Hand Pos Z: 0.3158023 Head Pos X: -0.05203545 Head Pos Y: -0.01015213 Head Pos Z: -0.3133931 Head Rot X: 0.02987719 Head Rot Y: -0.0156582 Hand Rot Z: 0.002548653 Visible Ball Error: 3.751 randomnum: 113
 End:  113619.244  Start:  113619.230 Theta: 1.37881 Ball Pos X: 0.06205146 Ball Pos Y: -0.2 Ball Pos Z: 0.3192272 Hand Pos X: 0.07739846 Hand Pos Y: -0.200463 Hand Pos Z: 0.3290789 Head Pos X: -0.04875618 Head Pos Y: -0.008308113 Head Pos Z: -0.312259 Head Rot X: 0.02262518 Head Rot Y: -0.003507061 Hand Rot Z: 0.0003691646 Visible Ball Error: 2.125 randomnum: 186
 End:  113621.833  Start:  113621.820 Theta: 1.204277 Ball Pos X: 0.116542 Ball Pos Y: -0.2 Ball Pos Z: 0.3036023 Hand Pos X: 0.1325925 Hand Pos Y: -0.1992165 Hand Pos Z: 0.3067835 Head Pos X: -0.04874098 Head Pos Y: -0.005824894 Head Pos Z: -0.308936 Head Rot X: 0.01360158 Head Rot Y: 0.001681692 Hand Rot Z: 0.02144888 Visible Ball Error: 2.18 randomnum: 118
 End:  113624.591  Start:  113622.753 Theta: 1.919862 Ball Pos X: -0.1112257 Ball Pos Y: -0.2 Ball Pos Z: 0.30559 Hand Pos X: -0.1046261 Hand Pos Y: -0.2073018 Hand Pos Z: 0.3141683 Head Pos X: -0.05019897 Head Pos Y: -0.004369199 Head Pos Z: -0.313308 Head Rot X: 0.008319722 Head Rot Y: -0.01192264 Hand Rot Z: -0.004425786 Invisible Ball Error: 1.419 randomnum: 37
 End:  113627.362  Start:  113627.349 Theta: 2.024582 Ball Pos X: -0.1425592 Ball Pos Y: -0.2 Ball Pos Z: 0.2922897 Hand Pos X: -0.1475635 Hand Pos Y: -0.1918277 Hand Pos Z: 0.2922836 Head Pos X: -0.05030084 Head Pos Y: -0.00739938 Head Pos Z: -0.3104744 Head Rot X: 0.02036732 Head Rot Y: -0.009032642 Hand Rot Z: -0.006670522 Visible Ball Error: 1.4 randomnum: 143
 End:  113630.076  Start:  113628.267 Theta: 1.082104 Ball Pos X: 0.1526731 Ball Pos Y: -0.2 Ball Pos Z: 0.2871364 Hand Pos X: 0.1655944 Hand Pos Y: -0.2007907 Hand Pos Z: 0.2841839 Head Pos X: -0.04133815 Head Pos Y: -0.008076906 Head Pos Z: -0.3044914 Head Rot X: 0.02492912 Head Rot Y: 0.01226526 Hand Rot Z: 0.01251087 Invisible Ball Error: 1.91 randomnum: 58
 End:  113632.793  Start:  113632.777 Theta: 1.58825 Ball Pos X: -0.00567558 Ball Pos Y: -0.2 Ball Pos Z: 0.3251525 Hand Pos X: 0.00324202 Hand Pos Y: -0.2118406 Hand Pos Z: 0.3323148 Head Pos X: -0.05070984 Head Pos Y: -0.008198619 Head Pos Z: -0.3111867 Head Rot X: 0.01379122 Head Rot Y: 0.005746118 Hand Rot Z: 0.009499541 Visible Ball Error: 1.612 randomnum: 177
 End:  113635.493  Start:  113635.479 Theta: 1.134464 Ball Pos X: 0.1374363 Ball Pos Y: -0.2 Ball Pos Z: 0.2947332 Hand Pos X: 0.1469873 Hand Pos Y: -0.2125415 Hand Pos Z: 0.3111386 Head Pos X: -0.04718316 Head Pos Y: -0.008468926 Head Pos Z: -0.3080653 Head Rot X: 0.02127259 Head Rot Y: -0.0003487481 Hand Rot Z: 0.01245907 Visible Ball Error: 0.268 randomnum: 170
 End:  113638.138  Start:  113636.453 Theta: 1.151917 Ball Pos X: 0.1322716 Ball Pos Y: -0.2 Ball Pos Z: 0.2970869 Hand Pos X: 0.1412088 Hand Pos Y: -0.2052105 Hand Pos Z: 0.3001809 Head Pos X: -0.04869312 Head Pos Y: -0.008699566 Head Pos Z: -0.3090739 Head Rot X: 0.02257147 Head Rot Y: 0.004303426 Hand Rot Z: 0.020732 Invisible Ball Error: 1.026 randomnum: 20
 End:  113640.631  Start:  113640.617 Theta: 1.361357 Ball Pos X: 0.0676133 Ball Pos Y: -0.2 Ball Pos Z: 0.3180957 Hand Pos X: 0.06872393 Hand Pos Y: -0.2122872 Hand Pos Z: 0.319665 Head Pos X: -0.04901433 Head Pos Y: -0.009176224 Head Pos Z: -0.3031037 Head Rot X: 0.02893421 Head Rot Y: -0.02205937 Hand Rot Z: 0.0186536 Visible Ball Error: 1.407 randomnum: 105
 End:  113643.458  Start:  113641.704 Theta: 1.745329 Ball Pos X: -0.05647075 Ball Pos Y: -0.2 Ball Pos Z: 0.3202615 Hand Pos X: -0.05547963 Hand Pos Y: -0.2045879 Hand Pos Z: 0.3215538 Head Pos X: -0.05170327 Head Pos Y: -0.008249044 Head Pos Z: -0.3148825 Head Rot X: 0.02436086 Head Rot Y: -0.0005538187 Hand Rot Z: 0.01069565 Invisible Ball Error: 0.526 randomnum: 29
 End:  113646.149  Start:  113646.132 Theta: 2.076942 Ball Pos X: -0.1576611 Ball Pos Y: -0.2 Ball Pos Z: 0.2844281 Hand Pos X: -0.1769079 Hand Pos Y: -0.2180591 Hand Pos Z: 0.2744027 Head Pos X: -0.04675859 Head Pos Y: -0.006925404 Head Pos Z: -0.3130679 Head Rot X: 0.01406331 Head Rot Y: -0.02038811 Hand Rot Z: -0.003011705 Visible Ball Error: 3.859 randomnum: 135
 End:  113648.721  Start:  113648.707 Theta: 1.850049 Ball Pos X: -0.08963784 Ball Pos Y: -0.2 Ball Pos Z: 0.3126043 Hand Pos X: -0.08762059 Hand Pos Y: -0.2086433 Hand Pos Z: 0.3208149 Head Pos X: -0.04974806 Head Pos Y: -0.006928831 Head Pos Z: -0.3072908 Head Rot X: 0.01529675 Head Rot Y: -0.02259397 Hand Rot Z: 0.001849206 Visible Ball Error: 0.8 randomnum: 148
 End:  113651.409  Start:  113649.612 Theta: 1.099557 Ball Pos X: 0.1476387 Ball Pos Y: -0.2 Ball Pos Z: 0.2897572 Hand Pos X: 0.1424905 Hand Pos Y: -0.2363719 Hand Pos Z: 0.2945415 Head Pos X: -0.04858071 Head Pos Y: -0.008785129 Head Pos Z: -0.3138041 Head Rot X: 0.02356165 Head Rot Y: -0.0125322 Hand Rot Z: 0.01697671 Invisible Ball Error: 4.366 randomnum: 86
 End:  113654.110  Start:  113652.299 Theta: 1.169371 Ball Pos X: 0.1270666 Ball Pos Y: -0.2 Ball Pos Z: 0.2993501 Hand Pos X: 0.1206918 Hand Pos Y: -0.2109457 Hand Pos Z: 0.3076404 Head Pos X: -0.04905546 Head Pos Y: -0.008843124 Head Pos Z: -0.3061051 Head Rot X: 0.02494416 Head Rot Y: -0.0126036 Hand Rot Z: 0.01872722 Invisible Ball Error: 1.646 randomnum: 47
 End:  113656.754  Start:  113655.014 Theta: 1.186824 Ball Pos X: 0.1218228 Ball Pos Y: -0.2 Ball Pos Z: 0.3015221 Hand Pos X: 0.1144387 Hand Pos Y: -0.2170665 Hand Pos Z: 0.3232175 Head Pos X: -0.04072666 Head Pos Y: -0.008075684 Head Pos Z: -0.3063166 Head Rot X: 0.02192166 Head Rot Y: 0.001921959 Hand Rot Z: -0.004175667 Invisible Ball Error: 2.25 randomnum: 32
 End:  113659.358  Start:  113657.785 Theta: 1.954769 Ball Pos X: -0.1218228 Ball Pos Y: -0.2 Ball Pos Z: 0.3015221 Hand Pos X: -0.1110355 Hand Pos Y: -0.1962653 Hand Pos Z: 0.3061532 Head Pos X: -0.0504002 Head Pos Y: -0.00592041 Head Pos Z: -0.3103585 Head Rot X: 0.01261741 Head Rot Y: -0.0276386 Hand Rot Z: 0.001910916 Invisible Ball Error: 1.838 randomnum: 52
 End:  113704.817  Start:  113704.803 Theta: 1.413717 Ball Pos X: 0.05087278 Ball Pos Y: -0.2 Ball Pos Z: 0.3211983 Hand Pos X: 0.06013423 Hand Pos Y: -0.203528 Hand Pos Z: 0.3207682 Head Pos X: -0.05229408 Head Pos Y: -0.008798599 Head Pos Z: -0.3093977 Head Rot X: 0.02282225 Head Rot Y: -0.01803056 Hand Rot Z: 0.01779095 Visible Ball Error: 1.421 randomnum: 125
 End:  113708.075  Start:  113708.062 Theta: 1.186824 Ball Pos X: 0.1218228 Ball Pos Y: -0.2 Ball Pos Z: 0.3015221 Hand Pos X: 0.1314476 Hand Pos Y: -0.2207369 Hand Pos Z: 0.3047377 Head Pos X: -0.05276459 Head Pos Y: -0.008959889 Head Pos Z: -0.3065312 Head Rot X: 0.02437722 Head Rot Y: -0.0209965 Hand Rot Z: 0.02123781 Visible Ball Error: 2.326 randomnum: 158
 End:  113710.831  Start:  113709.077 Theta: 1.518436 Ball Pos X: 0.01701977 Ball Pos Y: -0.2 Ball Pos Z: 0.3247564 Hand Pos X: 0.03500386 Hand Pos Y: -0.2015286 Hand Pos Z: 0.331626 Head Pos X: -0.05364674 Head Pos Y: -0.00904274 Head Pos Z: -0.3090367 Head Rot X: 0.02499787 Head Rot Y: -0.02193957 Hand Rot Z: 0.01656294 Invisible Ball Error: 2.621 randomnum: 15
 End:  113713.505  Start:  113713.491 Theta: 1.047198 Ball Pos X: 0.162601 Ball Pos Y: -0.2 Ball Pos Z: 0.2816333 Hand Pos X: 0.1743732 Hand Pos Y: -0.2018015 Hand Pos Z: 0.2827427 Head Pos X: -0.04391485 Head Pos Y: -0.0120526 Head Pos Z: -0.3023074 Head Rot X: 0.04616356 Head Rot Y: 0.01513654 Hand Rot Z: 0.01398628 Visible Ball Error: 1.453 randomnum: 138
 End:  113716.221  Start:  113716.207 Theta: 1.972222 Ball Pos X: -0.1270666 Ball Pos Y: -0.2 Ball Pos Z: 0.2993501 Hand Pos X: -0.1351496 Hand Pos Y: -0.2142209 Hand Pos Z: 0.3027752 Head Pos X: -0.04915863 Head Pos Y: -0.008542657 Head Pos Z: -0.3115097 Head Rot X: 0.02318702 Head Rot Y: -0.008901241 Hand Rot Z: -0.01567044 Visible Ball Error: 1.555 randomnum: 121
