# Supplementary material for: Rapid assessment of hand reaching using virtual reality and application in cerebellar stroke
Source: PLoS One. 2022 Sep 29;17(9):e0275220. doi: 10.1371/journal.pone.0275220 (PMC9522266; doi:10.1371/journal.pone.0275220)
Supplement: S2 File — (ZIP) [file pone.0275220.s005.zip › MemoryBallDelay/ProVRb_007_dataMemBallDelay2021-05-18-10-56-08.txt]

Memory Ball Delay- List of Errors by Trial; Handedness1

 End:  105801.606  Start:  105759.883 Theta: 1.117011 Ball Pos X: 0.1837869 Ball Pos Y: -0.2 Ball Pos Z: 0.376819 Hand Pos X: 0.2210348 Hand Pos Y: -0.1585811 Hand Pos Z: 0.3607239 Head Pos X: 0.0291214 Head Pos Y: -0.005310953 Head Pos Z: -0.03841937 Head Rot X: 0.07288367 Head Rot Y: 0.003019195 Hand Rot Z: 0.001601978 Invisible Ball Error: 7.08 randomnum: 1
 End:  105804.258  Start:  105803.509 Theta: 1.134464 Ball Pos X: 0.1771825 Ball Pos Y: -0.2 Ball Pos Z: 0.3799692 Hand Pos X: 0.18794 Hand Pos Y: -0.1983998 Hand Pos Z: 0.3810295 Head Pos X: 0.0257228 Head Pos Y: -0.005772352 Head Pos Z: -0.03922105 Head Rot X: 0.07514728 Head Rot Y: -0.01133574 Hand Rot Z: 0.004021436 Invisible Ball Error: 1.229 randomnum: 69
 End:  105809.953  Start:  105807.522 Theta: 1.745329 Ball Pos X: -0.07280193 Ball Pos Y: -0.2 Ball Pos Z: 0.4128802 Hand Pos X: -0.1142474 Hand Pos Y: -0.2160045 Hand Pos Z: 0.4087459 Head Pos X: 0.01595634 Head Pos Y: -0.006328672 Head Pos Z: -0.03448796 Head Rot X: 0.08650798 Head Rot Y: -0.03321064 Hand Rot Z: 0.001946322 Invisible Ball Error: 5.247 randomnum: 29
 End:  105814.412  Start:  105812.439 Theta: 1.448623 Ball Pos X: 0.05109366 Ball Pos Y: -0.2 Ball Pos Z: 0.4161246 Hand Pos X: 0.02743493 Hand Pos Y: -0.2092649 Hand Pos Z: 0.419461 Head Pos X: 0.02009851 Head Pos Y: -0.007803112 Head Pos Z: -0.03615022 Head Rot X: 0.09344287 Head Rot Y: -0.02591452 Hand Rot Z: -8.447095E-05 Invisible Ball Error: 3.082 randomnum: 63
 End:  105818.773  Start:  105816.842 Theta: 1.570796 Ball Pos X: -1.832598E-08 Ball Pos Y: -0.2 Ball Pos Z: 0.4192496 Hand Pos X: -0.0007897317 Hand Pos Y: -0.1842141 Hand Pos Z: 0.4293873 Head Pos X: 0.02295381 Head Pos Y: -0.005351126 Head Pos Z: -0.03844202 Head Rot X: 0.08503895 Head Rot Y: -0.02175354 Hand Rot Z: -0.004906151 Invisible Ball Error: 2.285 randomnum: 92
 End:  105823.911  Start:  105823.897 Theta: 1.832596 Ball Pos X: -0.1085098 Ball Pos Y: -0.2 Ball Pos Z: 0.404964 Hand Pos X: -0.09527451 Hand Pos Y: -0.1744397 Hand Pos Z: 0.4108951 Head Pos X: 0.01049221 Head Pos Y: -0.006876141 Head Pos Z: -0.03405583 Head Rot X: 0.0899958 Head Rot Y: -0.04211859 Hand Rot Z: 0.007187289 Visible Ball Error: 3.517 randomnum: 137
 End:  105828.009  Start:  105825.953 Theta: 1.675516 Ball Pos X: -0.04382354 Ball Pos Y: -0.2 Ball Pos Z: 0.4169529 Hand Pos X: -0.06961213 Hand Pos Y: -0.1823333 Hand Pos Z: 0.4231867 Head Pos X: 0.008696973 Head Pos Y: -0.006706029 Head Pos Z: -0.03605771 Head Rot X: 0.08989742 Head Rot Y: -0.04560241 Hand Rot Z: 0.007837713 Invisible Ball Error: 3.922 randomnum: 23
 End:  105832.161  Start:  105832.148 Theta: 1.867502 Ball Pos X: -0.1225767 Ball Pos Y: -0.2 Ball Pos Z: 0.4009304 Hand Pos X: -0.1347006 Hand Pos Y: -0.1931846 Hand Pos Z: 0.4006442 Head Pos X: 0.008714557 Head Pos Y: -0.009629667 Head Pos Z: -0.03264296 Head Rot X: 0.1028222 Head Rot Y: -0.05168014 Hand Rot Z: 0.005551233 Visible Ball Error: 1.715 randomnum: 139
 End:  105836.884  Start:  105836.870 Theta: 1.972222 Ball Pos X: -0.1638139 Ball Pos Y: -0.2 Ball Pos Z: 0.3859213 Hand Pos X: -0.1597976 Hand Pos Y: -0.1579998 Hand Pos Z: 0.3969555 Head Pos X: 0.007348537 Head Pos Y: -0.00937444 Head Pos Z: -0.03139818 Head Rot X: 0.1016372 Head Rot Y: -0.0496597 Hand Rot Z: 0.003796107 Visible Ball Error: 5.33 randomnum: 150
 End:  105840.440  Start:  105840.425 Theta: 1.169371 Ball Pos X: 0.1638138 Ball Pos Y: -0.2 Ball Pos Z: 0.3859213 Hand Pos X: 0.1578853 Hand Pos Y: -0.1927418 Hand Pos Z: 0.3908824 Head Pos X: 0.01553094 Head Pos Y: -0.01150113 Head Pos Z: -0.03170228 Head Rot X: 0.1057075 Head Rot Y: -0.03097683 Hand Rot Z: 0.006225542 Visible Ball Error: 1.304 randomnum: 118
 End:  105844.676  Start:  105844.661 Theta: 1.32645 Ball Pos X: 0.1014257 Ball Pos Y: -0.2 Ball Pos Z: 0.4067961 Hand Pos X: 0.09838475 Hand Pos Y: -0.1872342 Hand Pos Z: 0.4167379 Head Pos X: 0.01725936 Head Pos Y: -0.01143301 Head Pos Z: -0.03049147 Head Rot X: 0.1049125 Head Rot Y: -0.03493626 Hand Rot Z: 0.001693065 Visible Ball Error: 1.995 randomnum: 156
 End:  105847.717  Start:  105846.453 Theta: 1.22173 Ball Pos X: 0.1433918 Ball Pos Y: -0.2 Ball Pos Z: 0.3939658 Hand Pos X: 0.1317014 Hand Pos Y: -0.2036945 Hand Pos Z: 0.4015715 Head Pos X: 0.01637 Head Pos Y: -0.01268509 Head Pos Z: -0.02989805 Head Rot X: 0.1096698 Head Rot Y: -0.03665408 Hand Rot Z: 0.004530448 Invisible Ball Error: 1.677 randomnum: 3
 End:  105857.634  Start:  105854.940 Theta: 1.780236 Ball Pos X: -0.08716691 Ball Pos Y: -0.2 Ball Pos Z: 0.410088 Hand Pos X: -0.1120065 Hand Pos Y: -0.2094982 Hand Pos Z: 0.4040216 Head Pos X: 0.005326747 Head Pos Y: -0.008711457 Head Pos Z: -0.02639139 Head Rot X: 0.09960907 Head Rot Y: -0.05258428 Hand Rot Z: 0.0007332888 Invisible Ball Error: 3.31 randomnum: 5
 End:  105908.384  Start:  105859.815 Theta: 1.780236 Ball Pos X: -0.08716691 Ball Pos Y: -0.2 Ball Pos Z: 0.410088 Hand Pos X: -0.1015173 Hand Pos Y: -0.2151715 Hand Pos Z: 0.4108679 Head Pos X: 0.007709205 Head Pos Y: -0.01260805 Head Pos Z: -0.02382648 Head Rot X: 0.1187806 Head Rot Y: -0.05131813 Hand Rot Z: -0.006270127 Invisible Ball Error: 2.221 randomnum: 57
 End:  105912.648  Start:  105912.635 Theta: 1.780236 Ball Pos X: -0.08716691 Ball Pos Y: -0.2 Ball Pos Z: 0.410088 Hand Pos X: -0.104648 Hand Pos Y: -0.1871658 Hand Pos Z: 0.4099667 Head Pos X: 0.005632102 Head Pos Y: -0.01054189 Head Pos Z: -0.02403164 Head Rot X: 0.110663 Head Rot Y: -0.0553498 Hand Rot Z: -0.003271174 Visible Ball Error: 2.671 randomnum: 122
 End:  105925.259  Start:  105923.134 Theta: 2.007129 Ball Pos X: -0.1771826 Ball Pos Y: -0.2 Ball Pos Z: 0.3799691 Hand Pos X: -0.1865595 Hand Pos Y: -0.2028009 Hand Pos Z: 0.37903 Head Pos X: -0.02055317 Head Pos Y: -0.009314984 Head Pos Z: -0.02845263 Head Rot X: 0.1116763 Head Rot Y: -0.1070195 Hand Rot Z: 0.01011804 Invisible Ball Error: 1.097 randomnum: 83
 End:  105929.148  Start:  105929.135 Theta: 1.675516 Ball Pos X: -0.04382354 Ball Pos Y: -0.2 Ball Pos Z: 0.4169529 Hand Pos X: -0.06366225 Hand Pos Y: -0.1990125 Hand Pos Z: 0.4163436 Head Pos X: -0.01137793 Head Pos Y: -0.01036209 Head Pos Z: -0.02738607 Head Rot X: 0.1126008 Head Rot Y: -0.07711913 Hand Rot Z: 0.01295847 Visible Ball Error: 2.443 randomnum: 131
 End:  105932.801  Start:  105930.843 Theta: 1.53589 Ball Pos X: 0.0146316 Ball Pos Y: -0.2 Ball Pos Z: 0.4189942 Hand Pos X: 0.002436295 Hand Pos Y: -0.1939721 Hand Pos Z: 0.42431 Head Pos X: -0.003819883 Head Pos Y: -0.006797254 Head Pos Z: -0.02389729 Head Rot X: 0.08820999 Head Rot Y: -0.04786393 Hand Rot Z: 0.003215638 Invisible Ball Error: 1.78 randomnum: 41
 End:  105936.232  Start:  105934.315 Theta: 1.22173 Ball Pos X: 0.1433918 Ball Pos Y: -0.2 Ball Pos Z: 0.3939658 Hand Pos X: 0.1713543 Hand Pos Y: -0.1851454 Hand Pos Z: 0.392278 Head Pos X: -0.006105899 Head Pos Y: -0.01053619 Head Pos Z: -0.02168977 Head Rot X: 0.0987896 Head Rot Y: -0.04682541 Hand Rot Z: 0.01359256 Invisible Ball Error: 3.897 randomnum: 34
 End:  105939.732  Start:  105939.718 Theta: 1.082104 Ball Pos X: 0.1968257 Ball Pos Y: -0.2 Ball Pos Z: 0.3701754 Hand Pos X: 0.1967084 Hand Pos Y: -0.1954565 Hand Pos Z: 0.3732279 Head Pos X: 0.01643819 Head Pos Y: -0.01165992 Head Pos Z: -0.01894951 Head Rot X: 0.1006035 Head Rot Y: 0.05013746 Hand Rot Z: -0.0004603097 Visible Ball Error: 0.673 randomnum: 160
 End:  105943.441  Start:  105943.426 Theta: 1.884956 Ball Pos X: -0.1295553 Ball Pos Y: -0.2 Ball Pos Z: 0.39873 Hand Pos X: -0.1339523 Hand Pos Y: -0.199532 Hand Pos Z: 0.3977482 Head Pos X: -0.01201546 Head Pos Y: -0.002849162 Head Pos Z: -0.03281343 Head Rot X: 0.0808629 Head Rot Y: -0.05045185 Hand Rot Z: 0.004265142 Visible Ball Error: 0.558 randomnum: 133
 End:  105947.135  Start:  105944.815 Theta: 1.064651 Ball Pos X: 0.2032562 Ball Pos Y: -0.2 Ball Pos Z: 0.366684 Hand Pos X: 0.209562 Hand Pos Y: -0.1906571 Hand Pos Z: 0.38199 Head Pos X: 0.008423387 Head Pos Y: -0.008626342 Head Pos Z: -0.02684879 Head Rot X: 0.09823824 Head Rot Y: 0.03527419 Hand Rot Z: 0.002171778 Invisible Ball Error: 1.883 randomnum: 100
 End:  105950.649  Start:  105950.635 Theta: 1.27409 Ball Pos X: 0.1225767 Ball Pos Y: -0.2 Ball Pos Z: 0.4009304 Hand Pos X: 0.1056137 Hand Pos Y: -0.2120225 Hand Pos Z: 0.4152505 Head Pos X: 0.005080819 Head Pos Y: -0.00670737 Head Pos Z: -0.02786613 Head Rot X: 0.09048142 Head Rot Y: 0.007795602 Hand Rot Z: -0.001591161 Visible Ball Error: 2.59 randomnum: 187
 End:  105954.398  Start:  105952.329 Theta: 1.58825 Ball Pos X: -0.007316941 Ball Pos Y: -0.2 Ball Pos Z: 0.4191858 Hand Pos X: -0.006857216 Hand Pos Y: -0.2266373 Hand Pos Z: 0.4267277 Head Pos X: -0.003686905 Head Pos Y: -0.006772578 Head Pos Z: -0.0244242 Head Rot X: 0.09103252 Head Rot Y: -0.0122931 Hand Rot Z: 0.007285534 Invisible Ball Error: 2.468 randomnum: 90
 End:  105957.913  Start:  105955.955 Theta: 1.291544 Ball Pos X: 0.1155608 Ball Pos Y: -0.2 Ball Pos Z: 0.4030086 Hand Pos X: 0.1219713 Hand Pos Y: -0.2040471 Hand Pos Z: 0.4088388 Head Pos X: 0.001398385 Head Pos Y: -0.007625997 Head Pos Z: -0.02541912 Head Rot X: 0.09387723 Head Rot Y: 0.0001128618 Hand Rot Z: 0.003175922 Invisible Ball Error: 0.555 randomnum: 40
 End:  110005.538  Start:  110005.523 Theta: 1.22173 Ball Pos X: 0.1433918 Ball Pos Y: -0.2 Ball Pos Z: 0.3939658 Hand Pos X: 0.1484488 Hand Pos Y: -0.2066804 Hand Pos Z: 0.4021221 Head Pos X: 0.005545437 Head Pos Y: -0.009982765 Head Pos Z: -0.02178359 Head Rot X: 0.1002322 Head Rot Y: 0.007576167 Hand Rot Z: -0.003678593 Visible Ball Error: 0.336 randomnum: 172
 End:  110008.857  Start:  110008.843 Theta: 1.134464 Ball Pos X: 0.1771825 Ball Pos Y: -0.2 Ball Pos Z: 0.3799692 Hand Pos X: 0.1881506 Hand Pos Y: -0.1836746 Hand Pos Z: 0.3844744 Head Pos X: 0.007704676 Head Pos Y: -0.01078612 Head Pos Z: -0.02493787 Head Rot X: 0.1043704 Head Rot Y: 0.01375591 Hand Rot Z: 0.00389602 Visible Ball Error: 2.48 randomnum: 104
 End:  110012.398  Start:  110012.385 Theta: 1.902409 Ball Pos X: -0.1364944 Ball Pos Y: -0.2 Ball Pos Z: 0.3964083 Hand Pos X: -0.1402792 Hand Pos Y: -0.2030751 Hand Pos Z: 0.3958157 Head Pos X: -0.01203257 Head Pos Y: -0.006998479 Head Pos Z: -0.02663445 Head Rot X: 0.09491358 Head Rot Y: -0.02582113 Hand Rot Z: 0.008701476 Visible Ball Error: 0.555 randomnum: 129
 End:  110015.690  Start:  110013.718 Theta: 1.48353 Ball Pos X: 0.03653999 Ball Pos Y: -0.2 Ball Pos Z: 0.4176542 Hand Pos X: 0.02564233 Hand Pos Y: -0.2118623 Hand Pos Z: 0.423998 Head Pos X: -0.006625055 Head Pos Y: -0.007199287 Head Pos Z: -0.02880621 Head Rot X: 0.09737276 Head Rot Y: -0.01010979 Hand Rot Z: 0.00458956 Invisible Ball Error: 1.71 randomnum: 95
 End:  110019.232  Start:  110019.218 Theta: 1.727876 Ball Pos X: -0.06558508 Ball Pos Y: -0.2 Ball Pos Z: 0.414088 Hand Pos X: -0.05833601 Hand Pos Y: -0.1923179 Hand Pos Z: 0.4169251 Head Pos X: -0.01204866 Head Pos Y: -0.002730012 Head Pos Z: -0.03334153 Head Rot X: 0.07682013 Head Rot Y: -0.0335407 Hand Rot Z: 0.005905591 Visible Ball Error: 1.335 randomnum: 115
 End:  110022.608  Start:  110022.593 Theta: 1.361357 Ball Pos X: 0.08716688 Ball Pos Y: -0.2 Ball Pos Z: 0.410088 Hand Pos X: 0.08721702 Hand Pos Y: -0.2051037 Hand Pos Z: 0.4154836 Head Pos X: -0.002158701 Head Pos Y: -0.006286502 Head Pos Z: -0.02869344 Head Rot X: 0.08767127 Head Rot Y: -0.01300971 Hand Rot Z: 0.003682683 Visible Ball Error: 0.312 randomnum: 123
 End:  110025.927  Start:  110025.913 Theta: 1.658063 Ball Pos X: -0.03654002 Ball Pos Y: -0.2 Ball Pos Z: 0.4176542 Hand Pos X: -0.03853163 Hand Pos Y: -0.1954753 Hand Pos Z: 0.4285353 Head Pos X: -0.007293344 Head Pos Y: -0.005257905 Head Pos Z: -0.0305934 Head Rot X: 0.08542636 Head Rot Y: -0.03293354 Hand Rot Z: 0.002839159 Visible Ball Error: 1.078 randomnum: 171
 End:  110029.080  Start:  110027.275 Theta: 1.867502 Ball Pos X: -0.1225767 Ball Pos Y: -0.2 Ball Pos Z: 0.4009304 Hand Pos X: -0.1204037 Hand Pos Y: -0.2265475 Hand Pos Z: 0.4062939 Head Pos X: -0.01149732 Head Pos Y: -0.005287528 Head Pos Z: -0.02743971 Head Rot X: 0.08391958 Head Rot Y: -0.0394051 Hand Rot Z: 0.005380088 Invisible Ball Error: 2.663 randomnum: 6
 End:  110032.482  Start:  110030.524 Theta: 1.308997 Ball Pos X: 0.1085098 Ball Pos Y: -0.2 Ball Pos Z: 0.404964 Hand Pos X: 0.1435498 Hand Pos Y: -0.1999384 Hand Pos Z: 0.4040902 Head Pos X: -0.002502739 Head Pos Y: -0.006295562 Head Pos Z: -0.03157139 Head Rot X: 0.09334145 Head Rot Y: -0.005766928 Hand Rot Z: 0.008153629 Invisible Ball Error: 4.152 randomnum: 49
 End:  110035.857  Start:  110033.941 Theta: 1.48353 Ball Pos X: 0.03653999 Ball Pos Y: -0.2 Ball Pos Z: 0.4176542 Hand Pos X: 0.04148214 Hand Pos Y: -0.2290552 Hand Pos Z: 0.417564 Head Pos X: -0.005809129 Head Pos Y: -0.00564301 Head Pos Z: -0.03421211 Head Rot X: 0.08940029 Head Rot Y: -0.02249684 Hand Rot Z: 0.00956043 Invisible Ball Error: 3.182 randomnum: 89
 End:  110039.357  Start:  110039.344 Theta: 1.745329 Ball Pos X: -0.07280193 Ball Pos Y: -0.2 Ball Pos Z: 0.4128802 Hand Pos X: -0.08858824 Hand Pos Y: -0.1984382 Hand Pos Z: 0.4106676 Head Pos X: -0.01528281 Head Pos Y: -0.001702636 Head Pos Z: -0.0366559 Head Rot X: 0.07661859 Head Rot Y: -0.03576183 Hand Rot Z: 0.009566872 Visible Ball Error: 1.975 randomnum: 167
 End:  110042.206  Start:  110042.191 Theta: 1.815143 Ball Pos X: -0.1014257 Ball Pos Y: -0.2 Ball Pos Z: 0.4067961 Hand Pos X: -0.108782 Hand Pos Y: -0.2108798 Hand Pos Z: 0.4057577 Head Pos X: -0.01528942 Head Pos Y: -0.001625687 Head Pos Z: -0.0367018 Head Rot X: 0.07240763 Head Rot Y: -0.03894135 Hand Rot Z: 0.0102003 Visible Ball Error: 1.466 randomnum: 200
 End:  110045.524  Start:  110045.510 Theta: 1.117011 Ball Pos X: 0.1837869 Ball Pos Y: -0.2 Ball Pos Z: 0.376819 Hand Pos X: 0.1964054 Hand Pos Y: -0.204978 Hand Pos Z: 0.3838882 Head Pos X: 0.001267731 Head Pos Y: -0.005151451 Head Pos Z: -0.03707671 Head Rot X: 0.08267963 Head Rot Y: -0.002346703 Hand Rot Z: 0.008144151 Visible Ball Error: 0.992 randomnum: 195
 End:  110048.775  Start:  110046.830 Theta: 1.605703 Ball Pos X: -0.01463164 Ball Pos Y: -0.2 Ball Pos Z: 0.4189942 Hand Pos X: -0.01263584 Hand Pos Y: -0.2354762 Hand Pos Z: 0.4219911 Head Pos X: -0.009396731 Head Pos Y: -0.003555238 Head Pos Z: -0.03732586 Head Rot X: 0.08252836 Head Rot Y: -0.037358 Hand Rot Z: 0.006533956 Invisible Ball Error: 3.657 randomnum: 81
 End:  110052.372  Start:  110052.358 Theta: 1.937315 Ball Pos X: -0.1502456 Ball Pos Y: -0.2 Ball Pos Z: 0.3914032 Hand Pos X: -0.1554625 Hand Pos Y: -0.1935707 Hand Pos Z: 0.3934812 Head Pos X: -0.02912527 Head Pos Y: -0.0005604029 Head Pos Z: -0.04075277 Head Rot X: 0.07243708 Head Rot Y: -0.06072338 Hand Rot Z: 0.02299147 Visible Ball Error: 1.048 randomnum: 144
 End:  110055.982  Start:  110055.969 Theta: 1.117011 Ball Pos X: 0.1837869 Ball Pos Y: -0.2 Ball Pos Z: 0.376819 Hand Pos X: 0.194823 Hand Pos Y: -0.1999089 Hand Pos Z: 0.3784413 Head Pos X: 0.01370382 Head Pos Y: -0.006004274 Head Pos Z: -0.03252935 Head Rot X: 0.07992733 Head Rot Y: 0.07032873 Hand Rot Z: 0.005557256 Visible Ball Error: 1.172 randomnum: 177
 End:  110058.316  Start:  110058.302 Theta: 1.099557 Ball Pos X: 0.1903353 Ball Pos Y: -0.2 Ball Pos Z: 0.3735541 Hand Pos X: 0.194228 Hand Pos Y: -0.1981159 Hand Pos Z: 0.3804116 Head Pos X: 0.01095545 Head Pos Y: -0.004477918 Head Pos Z: -0.03276479 Head Rot X: 0.07299691 Head Rot Y: 0.04889173 Hand Rot Z: 0.0043505 Visible Ball Error: 0.621 randomnum: 164
 End:  110116.971  Start:  110058.302 Theta: 1.239184 Ball Pos X: 0.1903353 Ball Pos Y: -0.2 Ball Pos Z: 0.3735541 Hand Pos X: -0.03070571 Hand Pos Y: -0.1028413 Hand Pos Z: 0.4911566 Head Pos X: -0.0059129 Head Pos Y: 0.01100379 Head Pos Z: -0.06112373 Head Rot X: 0.0267143 Head Rot Y: -0.01348953 Hand Rot Z: -0.000849564 Invisible Ball Error: 31.93 randomnum: 14
 End:  110121.109  Start:  110121.094 Theta: 1.797689 Ball Pos X: -0.09431066 Ball Pos Y: -0.2 Ball Pos Z: 0.4085042 Hand Pos X: -0.09810416 Hand Pos Y: -0.2016557 Hand Pos Z: 0.4195334 Head Pos X: -0.007632911 Head Pos Y: 0.00144881 Head Pos Z: -0.05182493 Head Rot X: 0.07568791 Head Rot Y: -0.04950291 Hand Rot Z: -0.002621064 Visible Ball Error: 0.446 randomnum: 182
 End:  110123.747  Start:  110123.733 Theta: 1.186824 Ball Pos X: 0.1570536 Ball Pos Y: -0.2 Ball Pos Z: 0.3887215 Hand Pos X: 0.1793637 Hand Pos Y: -0.2010148 Hand Pos Z: 0.3831897 Head Pos X: 0.005937873 Head Pos Y: -0.003153861 Head Pos Z: -0.04441571 Head Rot X: 0.09378471 Head Rot Y: 0.0312331 Hand Rot Z: -0.0004912019 Visible Ball Error: 2.785 randomnum: 148
 End:  110127.163  Start:  110127.150 Theta: 1.902409 Ball Pos X: -0.1364944 Ball Pos Y: -0.2 Ball Pos Z: 0.3964083 Hand Pos X: -0.1535107 Hand Pos Y: -0.1949142 Hand Pos Z: 0.3925794 Head Pos X: -0.02078408 Head Pos Y: -0.001029223 Head Pos Z: -0.04970908 Head Rot X: 0.08479895 Head Rot Y: -0.08240438 Hand Rot Z: 0.004203018 Visible Ball Error: 2.241 randomnum: 180
 End:  110130.760  Start:  110128.483 Theta: 2.076942 Ball Pos X: -0.2032563 Ball Pos Y: -0.2 Ball Pos Z: 0.3666839 Hand Pos X: -0.2021123 Hand Pos Y: -0.2144942 Hand Pos Z: 0.3715013 Head Pos X: -0.02906609 Head Pos Y: -0.001217008 Head Pos Z: -0.04679286 Head Rot X: 0.08401392 Head Rot Y: -0.09031988 Hand Rot Z: 0.009346002 Invisible Ball Error: 1.448 randomnum: 77
 End:  110134.288  Start:  110134.276 Theta: 1.692969 Ball Pos X: -0.0510937 Ball Pos Y: -0.2 Ball Pos Z: 0.4161246 Hand Pos X: -0.05851234 Hand Pos Y: -0.2029527 Hand Pos Z: 0.4155384 Head Pos X: -0.01260579 Head Pos Y: -0.002477407 Head Pos Z: -0.0427891 Head Rot X: 0.08920819 Head Rot Y: -0.04600772 Hand Rot Z: -0.004666175 Visible Ball Error: 0.966 randomnum: 143
 End:  110137.080  Start:  110137.066 Theta: 1.53589 Ball Pos X: 0.0146316 Ball Pos Y: -0.2 Ball Pos Z: 0.4189942 Hand Pos X: -0.005589426 Hand Pos Y: -0.1809672 Hand Pos Z: 0.4317536 Head Pos X: -0.01241785 Head Pos Y: -0.001674592 Head Pos Z: -0.05068815 Head Rot X: 0.08713493 Head Rot Y: -0.02692785 Hand Rot Z: 0.01006471 Visible Ball Error: 3.728 randomnum: 170
 End:  110140.663  Start:  110140.650 Theta: 1.134464 Ball Pos X: 0.1771825 Ball Pos Y: -0.2 Ball Pos Z: 0.3799692 Hand Pos X: 0.1861687 Hand Pos Y: -0.2309563 Hand Pos Z: 0.3817437 Head Pos X: 0.01542264 Head Pos Y: -0.005737722 Head Pos Z: -0.04260945 Head Rot X: 0.0952427 Head Rot Y: 0.06480655 Hand Rot Z: -0.007579828 Visible Ball Error: 3.161 randomnum: 197
 End:  110144.678  Start:  110142.303 Theta: 2.076942 Ball Pos X: -0.2032563 Ball Pos Y: -0.2 Ball Pos Z: 0.3666839 Hand Pos X: -0.1839536 Hand Pos Y: -0.2148868 Hand Pos Z: 0.3780395 Head Pos X: -0.0194245 Head Pos Y: 0.0004420578 Head Pos Z: -0.04824567 Head Rot X: 0.07419599 Head Rot Y: -0.06638134 Hand Rot Z: -0.002436401 Invisible Ball Error: 3.155 randomnum: 42
 End:  110148.317  Start:  110146.233 Theta: 1.099557 Ball Pos X: 0.1903353 Ball Pos Y: -0.2 Ball Pos Z: 0.3735541 Hand Pos X: 0.1804447 Hand Pos Y: -0.2272649 Hand Pos Z: 0.3781853 Head Pos X: 0.008699239 Head Pos Y: -0.002243221 Head Pos Z: -0.0477165 Head Rot X: 0.08019137 Head Rot Y: 0.04613861 Hand Rot Z: -0.01042175 Invisible Ball Error: 3.255 randomnum: 93
 End:  110152.289  Start:  110149.844 Theta: 1.884956 Ball Pos X: -0.1295553 Ball Pos Y: -0.2 Ball Pos Z: 0.39873 Hand Pos X: -0.1294456 Hand Pos Y: -0.2290734 Hand Pos Z: 0.3980431 Head Pos X: -0.02756923 Head Pos Y: 0.002306581 Head Pos Z: -0.05669272 Head Rot X: 0.06409302 Head Rot Y: -0.05896244 Hand Rot Z: 0.01499615 Invisible Ball Error: 3.188 randomnum: 80
 End:  110156.886  Start:  110153.789 Theta: 1.134464 Ball Pos X: 0.1771825 Ball Pos Y: -0.2 Ball Pos Z: 0.3799692 Hand Pos X: 0.1707737 Hand Pos Y: -0.2018744 Hand Pos Z: 0.3843617 Head Pos X: 0.01519781 Head Pos Y: -0.003381491 Head Pos Z: -0.04998636 Head Rot X: 0.08318475 Head Rot Y: 0.0493939 Hand Rot Z: -0.008146302 Invisible Ball Error: 0.952 randomnum: 88
 End:  110200.706  Start:  110200.692 Theta: 1.832596 Ball Pos X: -0.1085098 Ball Pos Y: -0.2 Ball Pos Z: 0.404964 Hand Pos X: -0.1221813 Hand Pos Y: -0.2252903 Hand Pos Z: 0.4022807 Head Pos X: -0.01071918 Head Pos Y: 0.002298981 Head Pos Z: -0.05467951 Head Rot X: 0.06162744 Head Rot Y: -0.04298671 Hand Rot Z: -0.004509269 Visible Ball Error: 3.17 randomnum: 154
 End:  110204.025  Start:  110204.011 Theta: 1.169371 Ball Pos X: 0.1638138 Ball Pos Y: -0.2 Ball Pos Z: 0.3859213 Hand Pos X: 0.1605332 Hand Pos Y: -0.2059268 Hand Pos Z: 0.3913517 Head Pos X: 0.03076595 Head Pos Y: -0.004676461 Head Pos Z: -0.05108249 Head Rot X: 0.08419386 Head Rot Y: 0.1497065 Hand Rot Z: -0.02051904 Visible Ball Error: 0.775 randomnum: 114
 End:  110207.400  Start:  110205.456 Theta: 2.007129 Ball Pos X: -0.1771826 Ball Pos Y: -0.2 Ball Pos Z: 0.3799691 Hand Pos X: -0.1743908 Hand Pos Y: -0.2289296 Hand Pos Z: 0.3825662 Head Pos X: -0.02523023 Head Pos Y: 0.003230006 Head Pos Z: -0.0489763 Head Rot X: 0.05271075 Head Rot Y: -0.09151541 Hand Rot Z: 0.01411304 Invisible Ball Error: 3.097 randomnum: 54
 End:  110210.983  Start:  110210.970 Theta: 1.989675 Ball Pos X: -0.1705242 Ball Pos Y: -0.2 Ball Pos Z: 0.3830036 Hand Pos X: -0.1640126 Hand Pos Y: -0.2195498 Hand Pos Z: 0.3875033 Head Pos X: -0.0221917 Head Pos Y: 0.0008567572 Head Pos Z: -0.04833448 Head Rot X: 0.06609671 Head Rot Y: -0.07942867 Hand Rot Z: 0.01344089 Visible Ball Error: 2.259 randomnum: 140
 End:  110214.428  Start:  110214.414 Theta: 1.762783 Ball Pos X: -0.07999661 Ball Pos Y: -0.2 Ball Pos Z: 0.4115468 Hand Pos X: -0.0939867 Hand Pos Y: -0.1988546 Hand Pos Z: 0.4092086 Head Pos X: -0.01670647 Head Pos Y: 1.144409E-05 Head Pos Z: -0.04996598 Head Rot X: 0.07043976 Head Rot Y: -0.05866623 Hand Rot Z: 0.0123122 Visible Ball Error: 1.755 randomnum: 106
 End:  110217.886  Start:  110215.789 Theta: 1.989675 Ball Pos X: -0.1705242 Ball Pos Y: -0.2 Ball Pos Z: 0.3830036 Hand Pos X: -0.1539361 Hand Pos Y: -0.2215932 Hand Pos Z: 0.3928331 Head Pos X: -0.03428608 Head Pos Y: 0.002198994 Head Pos Z: -0.05413711 Head Rot X: 0.06140566 Head Rot Y: -0.08348453 Hand Rot Z: 0.02936179 Invisible Ball Error: 3.205 randomnum: 12
 End:  110221.525  Start:  110221.512 Theta: 1.884956 Ball Pos X: -0.1295553 Ball Pos Y: -0.2 Ball Pos Z: 0.39873 Hand Pos X: -0.1264907 Hand Pos Y: -0.2069872 Hand Pos Z: 0.4040084 Head Pos X: -0.02688539 Head Pos Y: 0.002468199 Head Pos Z: -0.06000125 Head Rot X: 0.06075694 Head Rot Y: -0.082241 Hand Rot Z: 0.01906902 Visible Ball Error: 0.782 randomnum: 165
 End:  110225.261  Start:  110225.248 Theta: 1.32645 Ball Pos X: 0.1014257 Ball Pos Y: -0.2 Ball Pos Z: 0.4067961 Hand Pos X: 0.1117604 Hand Pos Y: -0.2089467 Hand Pos Z: 0.4090085 Head Pos X: -0.004643918 Head Pos Y: -0.00205487 Head Pos Z: -0.05096126 Head Rot X: 0.07719316 Head Rot Y: -0.02003114 Hand Rot Z: 0.006641863 Visible Ball Error: 1.366 randomnum: 127
 End:  110228.664  Start:  110228.650 Theta: 1.937315 Ball Pos X: -0.1502456 Ball Pos Y: -0.2 Ball Pos Z: 0.3914032 Hand Pos X: -0.1574243 Hand Pos Y: -0.2172901 Hand Pos Z: 0.3919789 Head Pos X: -0.02185577 Head Pos Y: 0.0005467236 Head Pos Z: -0.05116439 Head Rot X: 0.06721033 Head Rot Y: -0.07483596 Hand Rot Z: 0.01027222 Visible Ball Error: 1.891 randomnum: 192
 End:  110231.942  Start:  110231.928 Theta: 1.361357 Ball Pos X: 0.08716688 Ball Pos Y: -0.2 Ball Pos Z: 0.410088 Hand Pos X: 0.08965452 Hand Pos Y: -0.213373 Hand Pos Z: 0.4118043 Head Pos X: 0.004992188 Head Pos Y: -0.002558827 Head Pos Z: -0.04812467 Head Rot X: 0.07918745 Head Rot Y: 0.01400223 Hand Rot Z: 0.001380978 Visible Ball Error: 1.373 randomnum: 168
 End:  110234.387  Start:  110233.456 Theta: 2.059489 Ball Pos X: -0.1968258 Ball Pos Y: -0.2 Ball Pos Z: 0.3701754 Hand Pos X: -0.1997367 Hand Pos Y: -0.2021798 Hand Pos Z: 0.3711599 Head Pos X: -0.036313 Head Pos Y: 0.004226983 Head Pos Z: -0.06196797 Head Rot X: 0.05516189 Head Rot Y: -0.08941625 Hand Rot Z: 0.03001759 Invisible Ball Error: 0.287 randomnum: 85
 End:  110238.554  Start:  110238.540 Theta: 2.007129 Ball Pos X: -0.1771826 Ball Pos Y: -0.2 Ball Pos Z: 0.3799691 Hand Pos X: -0.1892393 Hand Pos Y: -0.2031493 Hand Pos Z: 0.3805179 Head Pos X: -0.02806896 Head Pos Y: 0.001023114 Head Pos Z: -0.05167472 Head Rot X: 0.07253197 Head Rot Y: -0.0713748 Hand Rot Z: 0.01163588 Visible Ball Error: 1.302 randomnum: 136
 End:  110241.956  Start:  110241.943 Theta: 1.151917 Ball Pos X: 0.1705242 Ball Pos Y: -0.2 Ball Pos Z: 0.3830036 Hand Pos X: 0.1668638 Hand Pos Y: -0.1969262 Hand Pos Z: 0.3852908 Head Pos X: 0.01633203 Head Pos Y: -0.005408913 Head Pos Z: -0.04792225 Head Rot X: 0.09455722 Head Rot Y: 0.07085197 Hand Rot Z: -0.009703192 Visible Ball Error: 0.648 randomnum: 126
 End:  110245.400  Start:  110245.387 Theta: 1.553343 Ball Pos X: 0.007316905 Ball Pos Y: -0.2 Ball Pos Z: 0.4191858 Hand Pos X: 0.01804134 Hand Pos Y: -0.2102059 Hand Pos Z: 0.4219646 Head Pos X: 0.00530845 Head Pos Y: -0.002336919 Head Pos Z: -0.04839098 Head Rot X: 0.08079679 Head Rot Y: 0.00898448 Hand Rot Z: -0.003141262 Visible Ball Error: 1.616 randomnum: 169
 End:  110249.192  Start:  110246.984 Theta: 1.972222 Ball Pos X: -0.1638139 Ball Pos Y: -0.2 Ball Pos Z: 0.3859213 Hand Pos X: -0.1822431 Hand Pos Y: -0.2110089 Hand Pos Z: 0.382827 Head Pos X: -0.02900708 Head Pos Y: 0.002181441 Head Pos Z: -0.05413198 Head Rot X: 0.06549869 Head Rot Y: -0.06952101 Hand Rot Z: 0.0141948 Invisible Ball Error: 2.406 randomnum: 26
 End:  110252.777  Start:  110250.721 Theta: 1.117011 Ball Pos X: 0.1837869 Ball Pos Y: -0.2 Ball Pos Z: 0.376819 Hand Pos X: 0.1927495 Hand Pos Y: -0.2320397 Hand Pos Z: 0.3729371 Head Pos X: 0.00113672 Head Pos Y: -0.003598064 Head Pos Z: -0.0460068 Head Rot X: 0.08156456 Head Rot Y: 0.01909856 Hand Rot Z: 0.005673843 Invisible Ball Error: 3.627 randomnum: 56
 End:  110257.123  Start:  110254.971 Theta: 2.007129 Ball Pos X: -0.1771826 Ball Pos Y: -0.2 Ball Pos Z: 0.3799691 Hand Pos X: -0.1661891 Hand Pos Y: -0.2174639 Hand Pos Z: 0.3864307 Head Pos X: -0.03563219 Head Pos Y: 0.002218574 Head Pos Z: -0.057845 Head Rot X: 0.06352437 Head Rot Y: -0.07471261 Hand Rot Z: 0.03151666 Invisible Ball Error: 2.401 randomnum: 62
 End:  110300.761  Start:  110300.748 Theta: 2.042035 Ball Pos X: -0.1903354 Ball Pos Y: -0.2 Ball Pos Z: 0.3735541 Hand Pos X: -0.1899865 Hand Pos Y: -0.2015845 Hand Pos Z: 0.3806064 Head Pos X: -0.02282423 Head Pos Y: 0.002412736 Head Pos Z: -0.05164921 Head Rot X: 0.05914218 Head Rot Y: -0.06865618 Hand Rot Z: 0.01037897 Visible Ball Error: 0.452 randomnum: 146
 End:  110304.261  Start:  110304.248 Theta: 1.134464 Ball Pos X: 0.1771825 Ball Pos Y: -0.2 Ball Pos Z: 0.3799692 Hand Pos X: 0.193857 Hand Pos Y: -0.1961732 Hand Pos Z: 0.3790379 Head Pos X: 0.01641154 Head Pos Y: -0.005252898 Head Pos Z: -0.04433489 Head Rot X: 0.08573193 Head Rot Y: 0.04618909 Hand Rot Z: -0.005697201 Visible Ball Error: 2.038 randomnum: 138
 End:  110307.900  Start:  110307.888 Theta: 1.797689 Ball Pos X: -0.09431066 Ball Pos Y: -0.2 Ball Pos Z: 0.4085042 Hand Pos X: -0.09075551 Hand Pos Y: -0.1933006 Hand Pos Z: 0.4106643 Head Pos X: -0.01006514 Head Pos Y: 0.000564754 Head Pos Z: -0.05058753 Head Rot X: 0.06465981 Head Rot Y: -0.02989303 Hand Rot Z: 0.004667769 Visible Ball Error: 0.953 randomnum: 125
 End:  110311.387  Start:  110309.331 Theta: 1.53589 Ball Pos X: 0.0146316 Ball Pos Y: -0.2 Ball Pos Z: 0.4189942 Hand Pos X: -0.003115073 Hand Pos Y: -0.2205946 Hand Pos Z: 0.4245843 Head Pos X: -0.004243434 Head Pos Y: 7.852912E-05 Head Pos Z: -0.0503794 Head Rot X: 0.06183202 Head Rot Y: -0.03013953 Hand Rot Z: 0.003216442 Invisible Ball Error: 2.915 randomnum: 11
 End:  110314.846  Start:  110314.831 Theta: 1.134464 Ball Pos X: 0.1771825 Ball Pos Y: -0.2 Ball Pos Z: 0.3799692 Hand Pos X: 0.1723839 Hand Pos Y: -0.2150698 Hand Pos Z: 0.3839178 Head Pos X: 0.007834257 Head Pos Y: -0.003834367 Head Pos Z: -0.04820788 Head Rot X: 0.0763777 Head Rot Y: 0.01769806 Hand Rot Z: 0.001918666 Visible Ball Error: 1.73 randomnum: 198
 End:  110319.359  Start:  110317.290 Theta: 1.291544 Ball Pos X: 0.1155608 Ball Pos Y: -0.2 Ball Pos Z: 0.4030086 Hand Pos X: 0.1221922 Hand Pos Y: -0.226312 Hand Pos Z: 0.4064823 Head Pos X: 0.0071584 Head Pos Y: -0.003456473 Head Pos Z: -0.04811609 Head Rot X: 0.07511001 Head Rot Y: 0.02081378 Hand Rot Z: 0.009721967 Invisible Ball Error: 2.645 randomnum: 9
 End:  110322.984  Start:  110322.971 Theta: 1.396263 Ball Pos X: 0.0728019 Ball Pos Y: -0.2 Ball Pos Z: 0.4128803 Hand Pos X: 0.07330041 Hand Pos Y: -0.2085102 Hand Pos Z: 0.4145515 Head Pos X: 0.001212656 Head Pos Y: -0.001404703 Head Pos Z: -0.05163145 Head Rot X: 0.06833561 Head Rot Y: 0.01858244 Hand Rot Z: 0.01738662 Visible Ball Error: 0.846 randomnum: 193
 End:  110329.110  Start:  110329.095 Theta: 1.256637 Ball Pos X: 0.1295552 Ball Pos Y: -0.2 Ball Pos Z: 0.3987301 Hand Pos X: 0.1257584 Hand Pos Y: -0.209998 Hand Pos Z: 0.4018151 Head Pos X: 0.007794559 Head Pos Y: -0.002681911 Head Pos Z: -0.05336821 Head Rot X: 0.07625922 Head Rot Y: 0.02612547 Hand Rot Z: 0.005828634 Visible Ball Error: 1.15 randomnum: 113
 End:  110333.234  Start:  110330.971 Theta: 1.605703 Ball Pos X: -0.01463164 Ball Pos Y: -0.2 Ball Pos Z: 0.4189942 Hand Pos X: -0.01963314 Hand Pos Y: -0.1971021 Hand Pos Z: 0.4203668 Head Pos X: -0.005006491 Head Pos Y: -0.001037985 Head Pos Z: -0.05004656 Head Rot X: 0.07017119 Head Rot Y: -0.01707438 Hand Rot Z: 0.009631553 Invisible Ball Error: 0.732 randomnum: 79
 End:  110336.928  Start:  110336.915 Theta: 1.43117 Ball Pos X: 0.05834827 Ball Pos Y: -0.2 Ball Pos Z: 0.4151695 Hand Pos X: 0.05398948 Hand Pos Y: -0.20131 Hand Pos Z: 0.4195483 Head Pos X: 0.01532698 Head Pos Y: 0.001737118 Head Pos Z: -0.04596543 Head Rot X: 0.05606224 Head Rot Y: 0.05975724 Hand Rot Z: -0.01272114 Visible Ball Error: 0.605 randomnum: 186
 End:  110340.331  Start:  110340.317 Theta: 1.064651 Ball Pos X: 0.2032562 Ball Pos Y: -0.2 Ball Pos Z: 0.366684 Hand Pos X: 0.2012652 Hand Pos Y: -0.2011141 Hand Pos Z: 0.3839553 Head Pos X: 0.009318768 Head Pos Y: -0.0007805228 Head Pos Z: -0.04376566 Head Rot X: 0.06772987 Head Rot Y: 0.04250555 Hand Rot Z: 0.003628938 Visible Ball Error: 1.357 randomnum: 141
 End:  110345.262  Start:  110343.290 Theta: 1.43117 Ball Pos X: 0.05834827 Ball Pos Y: -0.2 Ball Pos Z: 0.4151695 Hand Pos X: 0.0565193 Hand Pos Y: -0.1981069 Hand Pos Z: 0.4160187 Head Pos X: 0.002461731 Head Pos Y: 0.001786441 Head Pos Z: -0.04742861 Head Rot X: 0.05612196 Head Rot Y: 0.009824045 Hand Rot Z: 0.0009129529 Invisible Ball Error: 0.339 randomnum: 73
 End:  110348.762  Start:  110346.596 Theta: 1.413717 Ball Pos X: 0.06558505 Ball Pos Y: -0.2 Ball Pos Z: 0.414088 Hand Pos X: 0.06883427 Hand Pos Y: -0.2297592 Hand Pos Z: 0.4279411 Head Pos X: 0.002993286 Head Pos Y: -0.0007807016 Head Pos Z: -0.04418075 Head Rot X: 0.06911773 Head Rot Y: 0.01499334 Hand Rot Z: 0.007677181 Invisible Ball Error: 2.427 randomnum: 66
 End:  110352.554  Start:  110350.415 Theta: 1.361357 Ball Pos X: 0.08716688 Ball Pos Y: -0.2 Ball Pos Z: 0.410088 Hand Pos X: 0.09535921 Hand Pos Y: -0.2421305 Hand Pos Z: 0.418556 Head Pos X: 0.006141662 Head Pos Y: 0.000969708 Head Pos Z: -0.04794633 Head Rot X: 0.05848826 Head Rot Y: 0.02480358 Hand Rot Z: 0.0008546333 Invisible Ball Error: 3.991 randomnum: 74
 End:  110356.957  Start:  110354.359 Theta: 1.954769 Ball Pos X: -0.1570537 Ball Pos Y: -0.2 Ball Pos Z: 0.3887215 Hand Pos X: -0.1267623 Hand Pos Y: -0.2024903 Hand Pos Z: 0.4004663 Head Pos X: -0.04602528 Head Pos Y: 0.003069878 Head Pos Z: -0.06010389 Head Rot X: 0.04663861 Head Rot Y: -0.118466 Hand Rot Z: 0.05928572 Invisible Ball Error: 4.006 randomnum: 94
 End:  110400.638  Start:  110358.596 Theta: 1.064651 Ball Pos X: 0.2032562 Ball Pos Y: -0.2 Ball Pos Z: 0.366684 Hand Pos X: 0.1739725 Hand Pos Y: -0.2258487 Hand Pos Z: 0.3995737 Head Pos X: 0.01532906 Head Pos Y: -0.002290666 Head Pos Z: -0.04471481 Head Rot X: 0.06968285 Head Rot Y: 0.06171887 Hand Rot Z: -0.008131808 Invisible Ball Error: 5.251 randomnum: 50
 End:  110404.138  Start:  110402.179 Theta: 1.27409 Ball Pos X: 0.1225767 Ball Pos Y: -0.2 Ball Pos Z: 0.4009304 Hand Pos X: 0.1297661 Hand Pos Y: -0.2234575 Hand Pos Z: 0.4051761 Head Pos X: 0.004285693 Head Pos Y: 0.001893222 Head Pos Z: -0.04935634 Head Rot X: 0.05340907 Head Rot Y: 0.007895886 Hand Rot Z: 0.002185724 Invisible Ball Error: 2.309 randomnum: 86
 End:  110407.859  Start:  110407.846 Theta: 1.48353 Ball Pos X: 0.03653999 Ball Pos Y: -0.2 Ball Pos Z: 0.4176542 Hand Pos X: 0.03916669 Hand Pos Y: -0.2412354 Hand Pos Z: 0.4255655 Head Pos X: -0.0009897351 Head Pos Y: 0.002105474 Head Pos Z: -0.05589771 Head Rot X: 0.05698293 Head Rot Y: 0.002190181 Hand Rot Z: 0.004462656 Visible Ball Error: 3.947 randomnum: 149
 End:  110411.290  Start:  110409.291 Theta: 1.32645 Ball Pos X: 0.1014257 Ball Pos Y: -0.2 Ball Pos Z: 0.4067961 Hand Pos X: 0.09235045 Hand Pos Y: -0.2144008 Hand Pos Z: 0.4216913 Head Pos X: 0.0008037686 Head Pos Y: 0.001309454 Head Pos Z: -0.05347884 Head Rot X: 0.0590505 Head Rot Y: 0.005485764 Hand Rot Z: 0.009070876 Invisible Ball Error: 1.738 randomnum: 76
 End:  110415.012  Start:  110414.998 Theta: 1.937315 Ball Pos X: -0.1502456 Ball Pos Y: -0.2 Ball Pos Z: 0.3914032 Hand Pos X: -0.1460966 Hand Pos Y: -0.2054807 Hand Pos Z: 0.40117 Head Pos X: -0.03307134 Head Pos Y: 0.005888164 Head Pos Z: -0.06316841 Head Rot X: 0.04507089 Head Rot Y: -0.07194138 Hand Rot Z: 0.02511133 Visible Ball Error: 0.914 randomnum: 111
 End:  110418.540  Start:  110416.582 Theta: 1.256637 Ball Pos X: 0.1295552 Ball Pos Y: -0.2 Ball Pos Z: 0.3987301 Hand Pos X: 0.1110836 Hand Pos Y: -0.228469 Hand Pos Z: 0.4070538 Head Pos X: 0.01120466 Head Pos Y: 0.004160225 Head Pos Z: -0.05865467 Head Rot X: 0.04497683 Head Rot Y: 0.04379349 Hand Rot Z: -0.007338727 Invisible Ball Error: 3.812 randomnum: 45
 End:  110422.165  Start:  110420.221 Theta: 1.082104 Ball Pos X: 0.1968257 Ball Pos Y: -0.2 Ball Pos Z: 0.3701754 Hand Pos X: 0.1741526 Hand Pos Y: -0.207231 Hand Pos Z: 0.3931953 Head Pos X: 0.01527005 Head Pos Y: 0.000910908 Head Pos Z: -0.05441308 Head Rot X: 0.05550863 Head Rot Y: 0.04345926 Hand Rot Z: -0.00362599 Invisible Ball Error: 3.713 randomnum: 75
 End:  110425.847  Start:  110425.832 Theta: 1.832596 Ball Pos X: -0.1085098 Ball Pos Y: -0.2 Ball Pos Z: 0.404964 Hand Pos X: -0.1147049 Hand Pos Y: -0.2002154 Hand Pos Z: 0.4051203 Head Pos X: -0.00731635 Head Pos Y: 0.002857983 Head Pos Z: -0.06112778 Head Rot X: 0.05157041 Head Rot Y: -0.04372071 Hand Rot Z: 0.0102064 Visible Ball Error: 0.734 randomnum: 103
 End:  110429.068  Start:  110429.055 Theta: 1.32645 Ball Pos X: 0.1014257 Ball Pos Y: -0.2 Ball Pos Z: 0.4067961 Hand Pos X: 0.1039544 Hand Pos Y: -0.2296339 Hand Pos Z: 0.4134323 Head Pos X: 0.01397365 Head Pos Y: 0.002255708 Head Pos Z: -0.06164122 Head Rot X: 0.05260073 Head Rot Y: 0.04144343 Hand Rot Z: -0.002257161 Visible Ball Error: 2.808 randomnum: 183
 End:  110433.082  Start:  110433.068 Theta: 1.989675 Ball Pos X: -0.1705242 Ball Pos Y: -0.2 Ball Pos Z: 0.3830036 Hand Pos X: -0.1655702 Hand Pos Y: -0.1798555 Hand Pos Z: 0.3887848 Head Pos X: -0.02270567 Head Pos Y: 0.004469097 Head Pos Z: -0.06570888 Head Rot X: 0.04940409 Head Rot Y: -0.07194743 Hand Rot Z: 0.01379008 Visible Ball Error: 2.591 randomnum: 109
 End:  110436.193  Start:  110436.179 Theta: 1.937315 Ball Pos X: -0.1502456 Ball Pos Y: -0.2 Ball Pos Z: 0.3914032 Hand Pos X: -0.1525209 Hand Pos Y: -0.1915316 Hand Pos Z: 0.3979762 Head Pos X: -0.01359635 Head Pos Y: -0.0002245307 Head Pos Z: -0.04992211 Head Rot X: 0.08351139 Head Rot Y: -0.07375411 Hand Rot Z: 0.01143086 Visible Ball Error: 1.305 randomnum: 152
 End:  110439.429  Start:  110437.542 Theta: 1.343904 Ball Pos X: 0.09431063 Ball Pos Y: -0.2 Ball Pos Z: 0.4085042 Hand Pos X: 0.09614387 Hand Pos Y: -0.2059238 Hand Pos Z: 0.4130654 Head Pos X: 0.01343316 Head Pos Y: 0.001336813 Head Pos Z: -0.05307353 Head Rot X: 0.06682751 Head Rot Y: 0.02358568 Hand Rot Z: -0.006388333 Invisible Ball Error: 0.406 randomnum: 48
 End:  110442.846  Start:  110442.832 Theta: 2.007129 Ball Pos X: -0.1771826 Ball Pos Y: -0.2 Ball Pos Z: 0.3799691 Hand Pos X: -0.1876746 Hand Pos Y: -0.1819214 Hand Pos Z: 0.3829036 Head Pos X: -0.01569241 Head Pos Y: 0.005220294 Head Pos Z: -0.06445169 Head Rot X: 0.05125528 Head Rot Y: -0.1046042 Hand Rot Z: 0.005973186 Visible Ball Error: 2.604 randomnum: 157
 End:  110446.096  Start:  110446.082 Theta: 1.32645 Ball Pos X: 0.1014257 Ball Pos Y: -0.2 Ball Pos Z: 0.4067961 Hand Pos X: 0.1206146 Hand Pos Y: -0.1924468 Hand Pos Z: 0.4097851 Head Pos X: 0.01063597 Head Pos Y: 0.0024243 Head Pos Z: -0.06063581 Head Rot X: 0.06146077 Head Rot Y: 0.02193456 Hand Rot Z: 0.001243021 Visible Ball Error: 2.512 randomnum: 162
 End:  110449.611  Start:  110449.596 Theta: 1.553343 Ball Pos X: 0.007316905 Ball Pos Y: -0.2 Ball Pos Z: 0.4191858 Hand Pos X: 0.01457298 Hand Pos Y: -0.2159791 Hand Pos Z: 0.4243679 Head Pos X: 0.006320358 Head Pos Y: 0.001629114 Head Pos Z: -0.05618107 Head Rot X: 0.06296056 Head Rot Y: -0.01278319 Hand Rot Z: -0.003706835 Visible Ball Error: 1.695 randomnum: 102
 End:  110453.124  Start:  110453.111 Theta: 1.361357 Ball Pos X: 0.08716688 Ball Pos Y: -0.2 Ball Pos Z: 0.410088 Hand Pos X: 0.11741 Hand Pos Y: -0.2044107 Hand Pos Z: 0.4085335 Head Pos X: 0.004980445 Head Pos Y: 0.001349568 Head Pos Z: -0.05953062 Head Rot X: 0.06014117 Head Rot Y: -0.006741162 Hand Rot Z: 0.01723264 Visible Ball Error: 3.643 randomnum: 175
 End:  110456.749  Start:  110454.860 Theta: 1.291544 Ball Pos X: 0.1155608 Ball Pos Y: -0.2 Ball Pos Z: 0.4030086 Hand Pos X: 0.1108196 Hand Pos Y: -0.2144593 Hand Pos Z: 0.4153627 Head Pos X: 0.00149703 Head Pos Y: 0.001077682 Head Pos Z: -0.05744755 Head Rot X: 0.05697213 Head Rot Y: -0.01695937 Hand Rot Z: 0.02429693 Invisible Ball Error: 1.389 randomnum: 28
 End:  110500.513  Start:  110458.375 Theta: 1.762783 Ball Pos X: -0.07999661 Ball Pos Y: -0.2 Ball Pos Z: 0.4115468 Hand Pos X: -0.0549477 Hand Pos Y: -0.2119111 Hand Pos Z: 0.4159893 Head Pos X: 0.00159055 Head Pos Y: 0.000277698 Head Pos Z: -0.05723596 Head Rot X: 0.06259949 Head Rot Y: -0.03866121 Hand Rot Z: 0.00587492 Invisible Ball Error: 3.376 randomnum: 18
 End:  110504.166  Start:  110504.152 Theta: 1.151917 Ball Pos X: 0.1705242 Ball Pos Y: -0.2 Ball Pos Z: 0.3830036 Hand Pos X: 0.1405638 Hand Pos Y: -0.2092055 Hand Pos Z: 0.3959415 Head Pos X: 0.002799511 Head Pos Y: -0.002097458 Head Pos Z: -0.05549443 Head Rot X: 0.07201331 Head Rot Y: -0.01335793 Hand Rot Z: 0.01722157 Visible Ball Error: 4.119 randomnum: 190
 End:  110508.457  Start:  110508.445 Theta: 1.396263 Ball Pos X: 0.0728019 Ball Pos Y: -0.2 Ball Pos Z: 0.4128803 Hand Pos X: 0.06717972 Hand Pos Y: -0.1909216 Hand Pos Z: 0.4171307 Head Pos X: -0.004559158 Head Pos Y: -0.001785785 Head Pos Z: -0.05609691 Head Rot X: 0.06906057 Head Rot Y: -0.03200239 Hand Rot Z: 0.02407864 Visible Ball Error: 1.415 randomnum: 185
 End:  110512.902  Start:  110509.986 Theta: 1.082104 Ball Pos X: 0.1968257 Ball Pos Y: -0.2 Ball Pos Z: 0.3701754 Hand Pos X: 0.116963 Hand Pos Y: -0.2173889 Hand Pos Z: 0.4050959 Head Pos X: 0.001962007 Head Pos Y: -0.001571357 Head Pos Z: -0.05409884 Head Rot X: 0.0632718 Head Rot Y: -0.02689285 Hand Rot Z: 0.0203463 Invisible Ball Error: 10.797 randomnum: 98
 End:  110516.389  Start:  110516.375 Theta: 1.48353 Ball Pos X: 0.03653999 Ball Pos Y: -0.2 Ball Pos Z: 0.4176542 Hand Pos X: 0.04814486 Hand Pos Y: -0.1902414 Hand Pos Z: 0.4190143 Head Pos X: 0.007810473 Head Pos Y: -0.001288354 Head Pos Z: -0.05601156 Head Rot X: 0.06418745 Head Rot Y: -0.008132965 Hand Rot Z: 0.01065361 Visible Ball Error: 1.868 randomnum: 108
 End:  110519.680  Start:  110517.680 Theta: 1.867502 Ball Pos X: -0.1225767 Ball Pos Y: -0.2 Ball Pos Z: 0.4009304 Hand Pos X: -0.1085123 Hand Pos Y: -0.1939904 Hand Pos Z: 0.4071943 Head Pos X: -0.00281942 Head Pos Y: 0.004393518 Head Pos Z: -0.06239641 Head Rot X: 0.04363575 Head Rot Y: -0.03943991 Hand Rot Z: 0.002724352 Invisible Ball Error: 2.039 randomnum: 20
 End:  110522.638  Start:  110522.625 Theta: 1.937315 Ball Pos X: -0.1502456 Ball Pos Y: -0.2 Ball Pos Z: 0.3914032 Hand Pos X: -0.1545168 Hand Pos Y: -0.2260587 Hand Pos Z: 0.3979282 Head Pos X: -0.001021564 Head Pos Y: 0.002394706 Head Pos Z: -0.05663621 Head Rot X: 0.05349684 Head Rot Y: -0.08487807 Hand Rot Z: -0.02210107 Visible Ball Error: 2.409 randomnum: 178
 End:  110526.096  Start:  110524.082 Theta: 1.500983 Ball Pos X: 0.02924534 Ball Pos Y: -0.2 Ball Pos Z: 0.4182283 Hand Pos X: 0.01989065 Hand Pos Y: -0.2115623 Hand Pos Z: 0.4216107 Head Pos X: 0.009657741 Head Pos Y: 0.0003085434 Head Pos Z: -0.04837072 Head Rot X: 0.06124917 Head Rot Y: -0.005267282 Hand Rot Z: -0.006099752 Invisible Ball Error: 1.617 randomnum: 70
 End:  110531.140  Start:  110530.042 Theta: 1.623156 Ball Pos X: -0.02194187 Ball Pos Y: -0.2 Ball Pos Z: 0.418675 Hand Pos X: -0.04529136 Hand Pos Y: -0.1995843 Hand Pos Z: 0.4199146 Head Pos X: 0.00572753 Head Pos Y: -0.0002467632 Head Pos Z: -0.05300438 Head Rot X: 0.06569162 Head Rot Y: -0.01395541 Hand Rot Z: -0.008464692 Invisible Ball Error: 2.859 randomnum: 65
 End:  110535.680  Start:  110535.666 Theta: 1.867502 Ball Pos X: -0.1225767 Ball Pos Y: -0.2 Ball Pos Z: 0.4009304 Hand Pos X: -0.1171106 Hand Pos Y: -0.2038937 Hand Pos Z: 0.4122678 Head Pos X: -0.008309424 Head Pos Y: -3.856421E-05 Head Pos Z: -0.05231845 Head Rot X: 0.07032284 Head Rot Y: -0.04635569 Hand Rot Z: 0.009954838 Visible Ball Error: 1.033 randomnum: 194
 End:  110539.194  Start:  110539.180 Theta: 1.204277 Ball Pos X: 0.1502456 Ball Pos Y: -0.2 Ball Pos Z: 0.3914032 Hand Pos X: 0.1441506 Hand Pos Y: -0.2244854 Hand Pos Z: 0.4027643 Head Pos X: 0.02090365 Head Pos Y: -0.002169728 Head Pos Z: -0.04756129 Head Rot X: 0.07985547 Head Rot Y: 0.07106962 Hand Rot Z: 0.006830825 Visible Ball Error: 2.479 randomnum: 176
 End:  110541.902  Start:  110541.889 Theta: 1.466077 Ball Pos X: 0.0438235 Ball Pos Y: -0.2 Ball Pos Z: 0.4169529 Hand Pos X: 0.04517316 Hand Pos Y: -0.2101274 Hand Pos Z: 0.4170143 Head Pos X: 0.01171833 Head Pos Y: -0.005090058 Head Pos Z: -0.04699337 Head Rot X: 0.08465349 Head Rot Y: 0.007784754 Hand Rot Z: 0.02111948 Visible Ball Error: 1.118 randomnum: 199
 End:  110545.222  Start:  110543.250 Theta: 1.58825 Ball Pos X: -0.007316941 Ball Pos Y: -0.2 Ball Pos Z: 0.4191858 Hand Pos X: -0.01095217 Hand Pos Y: -0.1931429 Hand Pos Z: 0.4235923 Head Pos X: 0.008987904 Head Pos Y: -0.002050549 Head Pos Z: -0.05213451 Head Rot X: 0.0722667 Head Rot Y: -0.02411312 Hand Rot Z: -0.001198985 Invisible Ball Error: 1.09 randomnum: 15
 End:  110548.430  Start:  110548.416 Theta: 1.413717 Ball Pos X: 0.06558505 Ball Pos Y: -0.2 Ball Pos Z: 0.414088 Hand Pos X: 0.07106096 Hand Pos Y: -0.2151182 Hand Pos Z: 0.4137591 Head Pos X: 0.01562315 Head Pos Y: -0.002696812 Head Pos Z: -0.05315447 Head Rot X: 0.0732543 Head Rot Y: 0.01708129 Hand Rot Z: 0.006518503 Visible Ball Error: 1.76 randomnum: 112
 End:  110551.778  Start:  110549.862 Theta: 1.745329 Ball Pos X: -0.07280193 Ball Pos Y: -0.2 Ball Pos Z: 0.4128802 Hand Pos X: -0.06970683 Hand Pos Y: -0.1983672 Hand Pos Z: 0.4175938 Head Pos X: 0.002351223 Head Pos Y: 0.0006025434 Head Pos Z: -0.05291784 Head Rot X: 0.05533542 Head Rot Y: -0.03058162 Hand Rot Z: 0.01603057 Invisible Ball Error: 0.618 randomnum: 22
 End:  110555.097  Start:  110553.139 Theta: 2.024582 Ball Pos X: -0.1837869 Ball Pos Y: -0.2 Ball Pos Z: 0.376819 Hand Pos X: -0.1634289 Hand Pos Y: -0.2100623 Hand Pos Z: 0.3890166 Head Pos X: -0.007790147 Head Pos Y: 0.002360642 Head Pos Z: -0.05881953 Head Rot X: 0.03841012 Head Rot Y: -0.103174 Hand Rot Z: 0.01259455 Invisible Ball Error: 3.044 randomnum: 39
 End:  110558.611  Start:  110558.598 Theta: 2.024582 Ball Pos X: -0.1837869 Ball Pos Y: -0.2 Ball Pos Z: 0.376819 Hand Pos X: -0.1851541 Hand Pos Y: -0.2024432 Hand Pos Z: 0.3784323 Head Pos X: -0.01470381 Head Pos Y: 0.002327442 Head Pos Z: -0.05762219 Head Rot X: 0.0489465 Head Rot Y: -0.09801519 Hand Rot Z: 0.008778987 Visible Ball Error: 0.175 randomnum: 151
 End:  110604.194  Start:  110559.861 Theta: 1.064651 Ball Pos X: 0.2032562 Ball Pos Y: -0.2 Ball Pos Z: 0.366684 Hand Pos X: 0.192857 Hand Pos Y: -0.2046505 Hand Pos Z: 0.3838705 Head Pos X: 0.02460861 Head Pos Y: -0.005289614 Head Pos Z: -0.04523504 Head Rot X: 0.07468028 Head Rot Y: 0.06915192 Hand Rot Z: 0.008505085 Invisible Ball Error: 2.099 randomnum: 32
 End:  110607.736  Start:  110605.694 Theta: 1.605703 Ball Pos X: -0.01463164 Ball Pos Y: -0.2 Ball Pos Z: 0.4189942 Hand Pos X: -0.005424678 Hand Pos Y: -0.2023183 Hand Pos Z: 0.4201819 Head Pos X: 0.005459905 Head Pos Y: -0.0007722378 Head Pos Z: -0.0488286 Head Rot X: 0.06037022 Head Rot Y: -0.01513451 Hand Rot Z: 0.005233897 Invisible Ball Error: 1.155 randomnum: 96
 End:  110610.958  Start:  110608.986 Theta: 1.58825 Ball Pos X: -0.007316941 Ball Pos Y: -0.2 Ball Pos Z: 0.4191858 Hand Pos X: 0.006289832 Hand Pos Y: -0.1991643 Hand Pos Z: 0.422525 Head Pos X: 0.002209722 Head Pos Y: 8.285046E-06 Head Pos Z: -0.05056477 Head Rot X: 0.05325264 Head Rot Y: -0.02294734 Hand Rot Z: 0.01086916 Invisible Ball Error: 1.696 randomnum: 59
 End:  110614.223  Start:  110612.126 Theta: 1.343904 Ball Pos X: 0.09431063 Ball Pos Y: -0.2 Ball Pos Z: 0.4085042 Hand Pos X: 0.01152398 Hand Pos Y: -0.2098954 Hand Pos Z: 0.4321982 Head Pos X: 0.003090859 Head Pos Y: -0.001888454 Head Pos Z: -0.04550207 Head Rot X: 0.05821879 Head Rot Y: -0.02535689 Hand Rot Z: 0.01474799 Invisible Ball Error: 10.342 randomnum: 17
 End:  110618.250  Start:  110615.806 Theta: 1.37881 Ball Pos X: 0.07999657 Ball Pos Y: -0.2 Ball Pos Z: 0.4115468 Hand Pos X: 0.0685543 Hand Pos Y: -0.231052 Hand Pos Z: 0.4151217 Head Pos X: 0.01011258 Head Pos Y: -0.001827359 Head Pos Z: -0.04804301 Head Rot X: 0.05976082 Head Rot Y: -0.001752204 Hand Rot Z: 0.01394322 Invisible Ball Error: 3.575 randomnum: 55
 End:  110621.695  Start:  110619.806 Theta: 1.117011 Ball Pos X: 0.1837869 Ball Pos Y: -0.2 Ball Pos Z: 0.376819 Hand Pos X: 0.1935518 Hand Pos Y: -0.1713127 Hand Pos Z: 0.3859767 Head Pos X: 0.01082206 Head Pos Y: -0.00339815 Head Pos Z: -0.04628682 Head Rot X: 0.05906924 Head Rot Y: 0.003063958 Hand Rot Z: 0.0191371 Invisible Ball Error: 3.905 randomnum: 27
 End:  110625.139  Start:  110625.125 Theta: 1.047198 Ball Pos X: 0.2096248 Ball Pos Y: -0.2 Ball Pos Z: 0.3630808 Hand Pos X: 0.2122335 Hand Pos Y: -0.1988837 Hand Pos Z: 0.3764884 Head Pos X: 0.01582414 Head Pos Y: -0.002981961 Head Pos Z: -0.04748476 Head Rot X: 0.06066037 Head Rot Y: 0.03574136 Hand Rot Z: 0.0111654 Visible Ball Error: 0.955 randomnum: 173
 End:  110628.473  Start:  110628.458 Theta: 1.117011 Ball Pos X: 0.1837869 Ball Pos Y: -0.2 Ball Pos Z: 0.376819 Hand Pos X: 0.2031784 Hand Pos Y: -0.2000817 Hand Pos Z: 0.3795015 Head Pos X: 0.01516449 Head Pos Y: -0.003529251 Head Pos Z: -0.0460428 Head Rot X: 0.06348619 Head Rot Y: 0.03311366 Hand Rot Z: 0.01308055 Visible Ball Error: 2.04 randomnum: 135
 End:  110631.806  Start:  110629.876 Theta: 1.099557 Ball Pos X: 0.1903353 Ball Pos Y: -0.2 Ball Pos Z: 0.3735541 Hand Pos X: 0.1804866 Hand Pos Y: -0.1837578 Hand Pos Z: 0.382183 Head Pos X: 0.01439339 Head Pos Y: -0.004089981 Head Pos Z: -0.04721069 Head Rot X: 0.06664421 Head Rot Y: 0.03242195 Hand Rot Z: 0.01313796 Invisible Ball Error: 2.544 randomnum: 25
 End:  110635.167  Start:  110633.236 Theta: 1.623156 Ball Pos X: -0.02194187 Ball Pos Y: -0.2 Ball Pos Z: 0.418675 Hand Pos X: -0.0003132746 Hand Pos Y: -0.1933009 Hand Pos Z: 0.4219245 Head Pos X: 0.003961145 Head Pos Y: -0.001298934 Head Pos Z: -0.04630816 Head Rot X: 0.05472758 Head Rot Y: -0.02340612 Hand Rot Z: 0.00619484 Invisible Ball Error: 2.823 randomnum: 52
 End:  110639.028  Start:  110639.014 Theta: 1.692969 Ball Pos X: -0.0510937 Ball Pos Y: -0.2 Ball Pos Z: 0.4161246 Hand Pos X: -0.04487811 Hand Pos Y: -0.2135676 Hand Pos Z: 0.4215879 Head Pos X: -0.003145873 Head Pos Y: -0.001093388 Head Pos Z: -0.04992592 Head Rot X: 0.05024261 Head Rot Y: -0.03931814 Hand Rot Z: 0.03008391 Visible Ball Error: 1.486 randomnum: 116
 End:  110643.653  Start:  110641.695 Theta: 1.500983 Ball Pos X: 0.02924534 Ball Pos Y: -0.2 Ball Pos Z: 0.4182283 Hand Pos X: 0.03385288 Hand Pos Y: -0.1841537 Hand Pos Z: 0.4330381 Head Pos X: 0.0112387 Head Pos Y: -0.0009027421 Head Pos Z: -0.04980958 Head Rot X: 0.05396031 Head Rot Y: -0.003634512 Hand Rot Z: 0.002267377 Invisible Ball Error: 2.564 randomnum: 46
 End:  110647.112  Start:  110647.098 Theta: 1.361357 Ball Pos X: 0.08716688 Ball Pos Y: -0.2 Ball Pos Z: 0.410088 Hand Pos X: 0.1042786 Hand Pos Y: -0.2154583 Hand Pos Z: 0.4071744 Head Pos X: 0.01462543 Head Pos Y: -0.003961772 Head Pos Z: -0.04089916 Head Rot X: 0.0588348 Head Rot Y: -0.0002290019 Hand Rot Z: 0.00853706 Visible Ball Error: 2.678 randomnum: 142
 End:  110650.361  Start:  110650.348 Theta: 1.884956 Ball Pos X: -0.1295553 Ball Pos Y: -0.2 Ball Pos Z: 0.39873 Hand Pos X: -0.1337359 Hand Pos Y: -0.1871922 Hand Pos Z: 0.3974184 Head Pos X: -0.003124417 Head Pos Y: 0.002155602 Head Pos Z: -0.05302155 Head Rot X: 0.04402967 Head Rot Y: -0.04354243 Hand Rot Z: 0.01081195 Visible Ball Error: 1.545 randomnum: 147
 End:  110653.458  Start:  110651.528 Theta: 1.117011 Ball Pos X: 0.1837869 Ball Pos Y: -0.2 Ball Pos Z: 0.376819 Hand Pos X: 0.1667669 Hand Pos Y: -0.198426 Hand Pos Z: 0.3969665 Head Pos X: 0.01791644 Head Pos Y: 0.0003974438 Head Pos Z: -0.0467931 Head Rot X: 0.04222536 Head Rot Y: 0.0423841 Hand Rot Z: 0.01041996 Invisible Ball Error: 3.006 randomnum: 82
 End:  110656.833  Start:  110656.820 Theta: 1.780236 Ball Pos X: -0.08716691 Ball Pos Y: -0.2 Ball Pos Z: 0.410088 Hand Pos X: -0.08653972 Hand Pos Y: -0.1974955 Hand Pos Z: 0.4152536 Head Pos X: -0.003123283 Head Pos Y: 0.002516717 Head Pos Z: -0.05433953 Head Rot X: 0.04050929 Head Rot Y: -0.034057 Hand Rot Z: 0.01302148 Visible Ball Error: 0.574 randomnum: 101
 End:  110659.931  Start:  110658.015 Theta: 1.58825 Ball Pos X: -0.007316941 Ball Pos Y: -0.2 Ball Pos Z: 0.4191858 Hand Pos X: -0.01825432 Hand Pos Y: -0.1966933 Hand Pos Z: 0.4197407 Head Pos X: -6.556511E-05 Head Pos Y: 0.0005537868 Head Pos Z: -0.05429947 Head Rot X: 0.05162517 Head Rot Y: -0.0248504 Hand Rot Z: 0.01081094 Invisible Ball Error: 1.41 randomnum: 44
 End:  110703.417  Start:  110701.195 Theta: 1.797689 Ball Pos X: -0.09431066 Ball Pos Y: -0.2 Ball Pos Z: 0.4085042 Hand Pos X: -0.08135743 Hand Pos Y: -0.2131425 Hand Pos Z: 0.4169767 Head Pos X: -0.01068878 Head Pos Y: 0.003072858 Head Pos Z: -0.05817711 Head Rot X: 0.04103275 Head Rot Y: -0.04680368 Hand Rot Z: 0.01759841 Invisible Ball Error: 2.097 randomnum: 87
 End:  110706.890  Start:  110704.890 Theta: 1.989675 Ball Pos X: -0.1705242 Ball Pos Y: -0.2 Ball Pos Z: 0.3830036 Hand Pos X: -0.1512241 Hand Pos Y: -0.2283772 Hand Pos Z: 0.394745 Head Pos X: -0.01131982 Head Pos Y: 0.0005116165 Head Pos Z: -0.05379498 Head Rot X: 0.05217959 Head Rot Y: -0.05358734 Hand Rot Z: 0.01376214 Invisible Ball Error: 3.951 randomnum: 53
 End:  110710.459  Start:  110708.376 Theta: 1.937315 Ball Pos X: -0.1502456 Ball Pos Y: -0.2 Ball Pos Z: 0.3914032 Hand Pos X: -0.1301032 Hand Pos Y: -0.2094707 Hand Pos Z: 0.4002262 Head Pos X: -0.01025998 Head Pos Y: -0.0002754927 Head Pos Z: -0.0545541 Head Rot X: 0.05443901 Head Rot Y: -0.05543375 Hand Rot Z: 0.01532406 Invisible Ball Error: 2.855 randomnum: 47
 End:  110714.222  Start:  110712.167 Theta: 1.064651 Ball Pos X: 0.2032562 Ball Pos Y: -0.2 Ball Pos Z: 0.366684 Hand Pos X: 0.1623846 Hand Pos Y: -0.1986278 Hand Pos Z: 0.3917666 Head Pos X: -0.0004453659 Head Pos Y: -0.001516193 Head Pos Z: -0.05619347 Head Rot X: 0.04985565 Head Rot Y: -0.0539649 Hand Rot Z: 0.01557307 Invisible Ball Error: 5.878 randomnum: 58
 End:  110717.515  Start:  110717.500 Theta: 1.308997 Ball Pos X: 0.1085098 Ball Pos Y: -0.2 Ball Pos Z: 0.404964 Hand Pos X: 0.1261354 Hand Pos Y: -0.2262426 Hand Pos Z: 0.4076749 Head Pos X: 0.002007842 Head Pos Y: -0.003815711 Head Pos Z: -0.05336583 Head Rot X: 0.05922728 Head Rot Y: -0.04974816 Hand Rot Z: 0.01193368 Visible Ball Error: 3.119 randomnum: 132
 End:  110725.084  Start:  110717.500 Theta: 1.675516 Ball Pos X: 0.1085098 Ball Pos Y: -0.2 Ball Pos Z: 0.404964 Hand Pos X: 0.1607468 Hand Pos Y: -0.1420972 Hand Pos Z: 0.3925643 Head Pos X: 0.001777828 Head Pos Y: -0.002803445 Head Pos Z: -0.05649352 Head Rot X: 0.06820485 Head Rot Y: -0.01413944 Hand Rot Z: 0.02264399 Visible Ball Error: 9.7 randomnum: 128
 End:  110729.154  Start:  110727.238 Theta: 1.239184 Ball Pos X: 0.1364943 Ball Pos Y: -0.2 Ball Pos Z: 0.3964083 Hand Pos X: 0.1077382 Hand Pos Y: -0.1878075 Hand Pos Z: 0.4122764 Head Pos X: 0.01320314 Head Pos Y: -0.0006139874 Head Pos Z: -0.05154908 Head Rot X: 0.06256908 Head Rot Y: 0.01170024 Hand Rot Z: 0.007140854 Invisible Ball Error: 4.315 randomnum: 21
 End:  110734.029  Start:  110730.320 Theta: 2.076942 Ball Pos X: -0.2032563 Ball Pos Y: -0.2 Ball Pos Z: 0.3666839 Hand Pos X: 0.02476291 Hand Pos Y: -0.105125 Hand Pos Z: 0.4090088 Head Pos X: 0.01412046 Head Pos Y: -0.00274837 Head Pos Z: -0.05360711 Head Rot X: 0.07361975 Head Rot Y: -0.002198078 Hand Rot Z: 0.0006262236 Invisible Ball Error: 32.369 randomnum: 67
 End:  110737.543  Start:  110735.390 Theta: 1.919862 Ball Pos X: -0.1433918 Ball Pos Y: -0.2 Ball Pos Z: 0.3939658 Hand Pos X: -0.1498623 Hand Pos Y: -0.202363 Hand Pos Z: 0.3944553 Head Pos X: -0.01523447 Head Pos Y: -0.0005660057 Head Pos Z: -0.05375874 Head Rot X: 0.07003498 Head Rot Y: -0.07579175 Hand Rot Z: 0.001741618 Invisible Ball Error: 0.734 randomnum: 51
 End:  110741.029  Start:  110738.890 Theta: 1.815143 Ball Pos X: -0.1014257 Ball Pos Y: -0.2 Ball Pos Z: 0.4067961 Hand Pos X: -0.08976452 Hand Pos Y: -0.1907399 Hand Pos Z: 0.4194066 Head Pos X: -0.006652057 Head Pos Y: -0.00112009 Head Pos Z: -0.05344224 Head Rot X: 0.06978443 Head Rot Y: -0.0686939 Hand Rot Z: 0.0007383487 Invisible Ball Error: 2.318 randomnum: 10
 End:  110744.320  Start:  110742.390 Theta: 1.22173 Ball Pos X: 0.1433918 Ball Pos Y: -0.2 Ball Pos Z: 0.3939658 Hand Pos X: 0.1719937 Hand Pos Y: -0.1810213 Hand Pos Z: 0.3857452 Head Pos X: 4.702806E-05 Head Pos Y: -0.003549635 Head Pos Z: -0.04850054 Head Rot X: 0.06809616 Head Rot Y: -0.04704418 Hand Rot Z: 0.01309874 Invisible Ball Error: 4.334 randomnum: 31
 End:  110747.390  Start:  110745.500 Theta: 1.867502 Ball Pos X: -0.1225767 Ball Pos Y: -0.2 Ball Pos Z: 0.4009304 Hand Pos X: -0.09167645 Hand Pos Y: -0.1609629 Hand Pos Z: 0.4100513 Head Pos X: -0.008682908 Head Pos Y: 0.000597477 Head Pos Z: -0.05051422 Head Rot X: 0.05797321 Head Rot Y: -0.06477079 Hand Rot Z: 0.01302135 Invisible Ball Error: 6.078 randomnum: 16
 End:  110750.751  Start:  110748.890 Theta: 1.343904 Ball Pos X: 0.09431063 Ball Pos Y: -0.2 Ball Pos Z: 0.4085042 Hand Pos X: 0.1050253 Hand Pos Y: -0.2274538 Hand Pos Z: 0.4101935 Head Pos X: 0.004923522 Head Pos Y: -0.003866434 Head Pos Z: -0.03890216 Head Rot X: 0.06399727 Head Rot Y: -0.03286356 Hand Rot Z: 0.005454803 Invisible Ball Error: 2.997 randomnum: 37
 End:  110754.085  Start:  110752.141 Theta: 1.553343 Ball Pos X: 0.007316905 Ball Pos Y: -0.2 Ball Pos Z: 0.4191858 Hand Pos X: 0.02622169 Hand Pos Y: -0.214579 Hand Pos Z: 0.4230615 Head Pos X: -0.001724362 Head Pos Y: -0.003205955 Head Pos Z: -0.03984773 Head Rot X: 0.0638723 Head Rot Y: -0.0410308 Hand Rot Z: 0.01465797 Invisible Ball Error: 2.653 randomnum: 35
 End:  110757.488  Start:  110755.585 Theta: 1.815143 Ball Pos X: -0.1014257 Ball Pos Y: -0.2 Ball Pos Z: 0.4067961 Hand Pos X: -0.1121039 Hand Pos Y: -0.2215191 Hand Pos Z: 0.4149223 Head Pos X: -0.009052156 Head Pos Y: -0.0009715557 Head Pos Z: -0.04398322 Head Rot X: 0.05547379 Head Rot Y: -0.06484101 Hand Rot Z: 0.0171654 Invisible Ball Error: 2.029 randomnum: 24
 End:  110804.168  Start:  110804.154 Theta: 1.727876 Ball Pos X: -0.06558508 Ball Pos Y: -0.2 Ball Pos Z: 0.414088 Hand Pos X: -0.06776059 Hand Pos Y: -0.1975883 Hand Pos Z: 0.4181802 Head Pos X: -0.01545757 Head Pos Y: -0.00406602 Head Pos Z: -0.04345155 Head Rot X: 0.07585676 Head Rot Y: -0.05806926 Hand Rot Z: 0.02695227 Visible Ball Error: 0.531 randomnum: 159
 End:  110807.404  Start:  110807.391 Theta: 1.186824 Ball Pos X: 0.1570536 Ball Pos Y: -0.2 Ball Pos Z: 0.3887215 Hand Pos X: 0.1581414 Hand Pos Y: -0.1850336 Hand Pos Z: 0.3881597 Head Pos X: 0.01263511 Head Pos Y: -0.007313251 Head Pos Z: -0.03963017 Head Rot X: 0.08271103 Head Rot Y: 0.005303313 Hand Rot Z: 0.003306822 Visible Ball Error: 1.69 randomnum: 188
 End:  110810.862  Start:  110808.862 Theta: 1.58825 Ball Pos X: -0.007316941 Ball Pos Y: -0.2 Ball Pos Z: 0.4191858 Hand Pos X: -0.01106738 Hand Pos Y: -0.2109038 Hand Pos Z: 0.4288154 Head Pos X: -0.002400219 Head Pos Y: -0.003412336 Head Pos Z: -0.04364181 Head Rot X: 0.07095571 Head Rot Y: -0.04724564 Hand Rot Z: 0.00224578 Invisible Ball Error: 0.804 randomnum: 4
 End:  110836.947  Start:  110834.891 Theta: 1.658063 Ball Pos X: -0.03654002 Ball Pos Y: -0.2 Ball Pos Z: 0.4176542 Hand Pos X: -0.04239402 Hand Pos Y: -0.1642612 Hand Pos Z: 0.4257905 Head Pos X: -0.00958842 Head Pos Y: 0.005501926 Head Pos Z: -0.06219578 Head Rot X: 0.05659378 Head Rot Y: -0.02986848 Hand Rot Z: -0.02260348 Invisible Ball Error: 4.546 randomnum: 36
 End:  110840.308  Start:  110838.155 Theta: 1.989675 Ball Pos X: -0.1705242 Ball Pos Y: -0.2 Ball Pos Z: 0.3830036 Hand Pos X: -0.1561314 Hand Pos Y: -0.207797 Hand Pos Z: 0.3898321 Head Pos X: -0.03782988 Head Pos Y: 0.006848931 Head Pos Z: -0.06360626 Head Rot X: 0.0452086 Head Rot Y: -0.1130301 Hand Rot Z: 0.01508224 Invisible Ball Error: 2.122 randomnum: 68
 End:  110843.571  Start:  110841.737 Theta: 1.169371 Ball Pos X: 0.1638138 Ball Pos Y: -0.2 Ball Pos Z: 0.3859213 Hand Pos X: 0.2055734 Hand Pos Y: -0.1895135 Hand Pos Z: 0.3727157 Head Pos X: 0.007562459 Head Pos Y: 0.0001861453 Head Pos Z: -0.05393267 Head Rot X: 0.07059716 Head Rot Y: 0.05456913 Hand Rot Z: 0.0001384174 Invisible Ball Error: 5.546 randomnum: 84
 End:  110847.058  Start:  110847.043 Theta: 1.972222 Ball Pos X: -0.1638139 Ball Pos Y: -0.2 Ball Pos Z: 0.3859213 Hand Pos X: -0.1660572 Hand Pos Y: -0.1969061 Hand Pos Z: 0.3857563 Head Pos X: -0.02718145 Head Pos Y: 0.007459283 Head Pos Z: -0.06982541 Head Rot X: 0.0438816 Head Rot Y: -0.08556371 Hand Rot Z: 0.007427927 Visible Ball Error: 0.465 randomnum: 124
 End:  110850.237  Start:  110848.335 Theta: 1.396263 Ball Pos X: 0.0728019 Ball Pos Y: -0.2 Ball Pos Z: 0.4128803 Hand Pos X: 0.08739877 Hand Pos Y: -0.1981598 Hand Pos Z: 0.4107561 Head Pos X: -0.0001443028 Head Pos Y: 0.001639366 Head Pos Z: -0.0586617 Head Rot X: 0.06259934 Head Rot Y: -0.005442441 Hand Rot Z: -0.003402973 Invisible Ball Error: 1.834 randomnum: 38
 End:  110853.529  Start:  110851.599 Theta: 1.413717 Ball Pos X: 0.06558505 Ball Pos Y: -0.2 Ball Pos Z: 0.414088 Hand Pos X: 0.07630873 Hand Pos Y: -0.1847169 Hand Pos Z: 0.4164289 Head Pos X: 0.001944481 Head Pos Y: 0.0002867579 Head Pos Z: -0.0558784 Head Rot X: 0.06567978 Head Rot Y: -0.006550129 Hand Rot Z: -0.003823254 Invisible Ball Error: 2.305 randomnum: 78
 End:  110856.766  Start:  110854.863 Theta: 1.099557 Ball Pos X: 0.1903353 Ball Pos Y: -0.2 Ball Pos Z: 0.3735541 Hand Pos X: 0.1472438 Hand Pos Y: -0.1946734 Hand Pos Z: 0.4013849 Head Pos X: 0.01930618 Head Pos Y: -0.002367347 Head Pos Z: -0.05606019 Head Rot X: 0.07345802 Head Rot Y: 0.05046418 Hand Rot Z: -0.008586723 Invisible Ball Error: 6.296 randomnum: 30
 End:  110903.710  Start:  110903.696 Theta: 1.064651 Ball Pos X: 0.2032562 Ball Pos Y: -0.2 Ball Pos Z: 0.366684 Hand Pos X: 0.2125258 Hand Pos Y: -0.1838433 Hand Pos Z: 0.3684838 Head Pos X: 0.02104276 Head Pos Y: -0.006177902 Head Pos Z: -0.0514189 Head Rot X: 0.09279826 Head Rot Y: 0.06900121 Hand Rot Z: -0.004228913 Visible Ball Error: 2.307 randomnum: 196
 End:  110907.030  Start:  110904.947 Theta: 2.076942 Ball Pos X: -0.2032563 Ball Pos Y: -0.2 Ball Pos Z: 0.3666839 Hand Pos X: -0.1647431 Hand Pos Y: -0.1583778 Hand Pos Z: 0.3884138 Head Pos X: -0.02797163 Head Pos Y: 0.003353298 Head Pos Z: -0.06312644 Head Rot X: 0.05852875 Head Rot Y: -0.08636358 Hand Rot Z: 0.01102127 Invisible Ball Error: 7.409 randomnum: 60
 End:  110910.558  Start:  110910.545 Theta: 1.22173 Ball Pos X: 0.1433918 Ball Pos Y: -0.2 Ball Pos Z: 0.3939658 Hand Pos X: 0.1582812 Hand Pos Y: -0.1975136 Hand Pos Z: 0.3942833 Head Pos X: 0.01284856 Head Pos Y: -0.00517568 Head Pos Z: -0.0558424 Head Rot X: 0.09734188 Head Rot Y: 0.05568921 Hand Rot Z: -0.004604375 Visible Ball Error: 1.788 randomnum: 155
 End:  110915.114  Start:  110913.086 Theta: 1.518436 Ball Pos X: 0.02194184 Ball Pos Y: -0.2 Ball Pos Z: 0.418675 Hand Pos X: 0.02568773 Hand Pos Y: -0.1934023 Hand Pos Z: 0.4307365 Head Pos X: -0.00734514 Head Pos Y: -0.001142859 Head Pos Z: -0.0540936 Head Rot X: 0.07650439 Head Rot Y: -0.01612076 Hand Rot Z: 0.0216302 Invisible Ball Error: 1.411 randomnum: 71
 End:  110919.294  Start:  110917.281 Theta: 1.500983 Ball Pos X: 0.02924534 Ball Pos Y: -0.2 Ball Pos Z: 0.4182283 Hand Pos X: 0.0305648 Hand Pos Y: -0.2025839 Hand Pos Z: 0.4193485 Head Pos X: -0.0006801486 Head Pos Y: 0.0003963113 Head Pos Z: -0.05025446 Head Rot X: 0.06290145 Head Rot Y: -0.005651585 Hand Rot Z: 0.02006623 Invisible Ball Error: 0.27 randomnum: 97
 End:  110922.766  Start:  110922.752 Theta: 1.396263 Ball Pos X: 0.0728019 Ball Pos Y: -0.2 Ball Pos Z: 0.4128803 Hand Pos X: 0.0833214 Hand Pos Y: -0.2063026 Hand Pos Z: 0.4145822 Head Pos X: 0.0108164 Head Pos Y: -0.0001106262 Head Pos Z: -0.05027747 Head Rot X: 0.06163895 Head Rot Y: 0.01218256 Hand Rot Z: 0.004911309 Visible Ball Error: 1.327 randomnum: 120
 End:  110927.989  Start:  110925.960 Theta: 1.954769 Ball Pos X: -0.1570537 Ball Pos Y: -0.2 Ball Pos Z: 0.3887215 Hand Pos X: -0.131755 Hand Pos Y: -0.2210385 Hand Pos Z: 0.4077313 Head Pos X: -0.02858454 Head Pos Y: 0.0005968213 Head Pos Z: -0.05524492 Head Rot X: 0.06314979 Head Rot Y: -0.08404124 Hand Rot Z: 0.03767686 Invisible Ball Error: 4.076 randomnum: 61
 End:  110931.655  Start:  110931.641 Theta: 1.937315 Ball Pos X: -0.1502456 Ball Pos Y: -0.2 Ball Pos Z: 0.3914032 Hand Pos X: -0.1493625 Hand Pos Y: -0.1917446 Hand Pos Z: 0.395035 Head Pos X: -0.03760898 Head Pos Y: 0.002390891 Head Pos Z: -0.05895865 Head Rot X: 0.05828154 Head Rot Y: -0.09367692 Hand Rot Z: 0.03935839 Visible Ball Error: 1.115 randomnum: 117
 End:  110934.947  Start:  110934.933 Theta: 1.43117 Ball Pos X: 0.05834827 Ball Pos Y: -0.2 Ball Pos Z: 0.4151695 Hand Pos X: 0.05641183 Hand Pos Y: -0.1935952 Hand Pos Z: 0.4223927 Head Pos X: 0.001149714 Head Pos Y: -0.003768772 Head Pos Z: -0.04964352 Head Rot X: 0.0883808 Head Rot Y: 0.005884311 Hand Rot Z: 0.0008485684 Visible Ball Error: 1.129 randomnum: 163
 End:  110941.448  Start:  110939.516 Theta: 1.413717 Ball Pos X: 0.06558505 Ball Pos Y: -0.2 Ball Pos Z: 0.414088 Hand Pos X: 0.05757318 Hand Pos Y: -0.1914894 Hand Pos Z: 0.4185347 Head Pos X: 0.0007569194 Head Pos Y: -0.003511369 Head Pos Z: -0.04491448 Head Rot X: 0.08200954 Head Rot Y: -0.003131133 Hand Rot Z: 0.001162571 Invisible Ball Error: 1.542 randomnum: 2
 End:  110945.322  Start:  110942.836 Theta: 1.850049 Ball Pos X: -0.1155609 Ball Pos Y: -0.2 Ball Pos Z: 0.4030086 Hand Pos X: -0.08730534 Hand Pos Y: -0.1941184 Hand Pos Z: 0.413411 Head Pos X: -0.01183444 Head Pos Y: 5.00083E-05 Head Pos Z: -0.05422175 Head Rot X: 0.06299271 Head Rot Y: -0.04524591 Hand Rot Z: 0.02855591 Invisible Ball Error: 3.782 randomnum: 64
 End:  110949.099  Start:  110949.086 Theta: 2.042035 Ball Pos X: -0.1903354 Ball Pos Y: -0.2 Ball Pos Z: 0.3735541 Hand Pos X: -0.1935993 Hand Pos Y: -0.1936044 Hand Pos Z: 0.381745 Head Pos X: -0.04395026 Head Pos Y: 0.003691941 Head Pos Z: -0.05990434 Head Rot X: 0.05570279 Head Rot Y: -0.09899841 Hand Rot Z: 0.0334935 Visible Ball Error: 1.169 randomnum: 181
 End:  110953.169  Start:  110953.156 Theta: 1.762783 Ball Pos X: -0.07999661 Ball Pos Y: -0.2 Ball Pos Z: 0.4115468 Hand Pos X: -0.08322761 Hand Pos Y: -0.2077668 Hand Pos Z: 0.4174997 Head Pos X: -0.01557893 Head Pos Y: 0.0005046725 Head Pos Z: -0.0509938 Head Rot X: 0.06917951 Head Rot Y: -0.04086208 Hand Rot Z: 0.003637243 Visible Ball Error: 0.568 randomnum: 174
 End:  110956.669  Start:  110956.655 Theta: 1.53589 Ball Pos X: 0.0146316 Ball Pos Y: -0.2 Ball Pos Z: 0.4189942 Hand Pos X: 0.01132501 Hand Pos Y: -0.1957944 Hand Pos Z: 0.4272161 Head Pos X: -0.003926217 Head Pos Y: -0.001056015 Head Pos Z: -0.05258358 Head Rot X: 0.07085897 Head Rot Y: -0.01753984 Hand Rot Z: 0.006051466 Visible Ball Error: 0.99 randomnum: 161
 End:  110959.878  Start:  110957.905 Theta: 1.832596 Ball Pos X: -0.1085098 Ball Pos Y: -0.2 Ball Pos Z: 0.404964 Hand Pos X: -0.1079627 Hand Pos Y: -0.19313 Hand Pos Z: 0.4064224 Head Pos X: -0.01604325 Head Pos Y: 0.001771003 Head Pos Z: -0.05958593 Head Rot X: 0.06127659 Head Rot Y: -0.05059342 Hand Rot Z: 0.01398755 Invisible Ball Error: 0.843 randomnum: 99
 End:  111003.433  Start:  111003.419 Theta: 1.815143 Ball Pos X: -0.1014257 Ball Pos Y: -0.2 Ball Pos Z: 0.4067961 Hand Pos X: -0.0957938 Hand Pos Y: -0.2071639 Hand Pos Z: 0.410453 Head Pos X: -0.002780914 Head Pos Y: -0.0008358955 Head Pos Z: -0.05072999 Head Rot X: 0.07155009 Head Rot Y: -0.03174657 Hand Rot Z: -0.007610561 Visible Ball Error: 1.027 randomnum: 119
 End:  111008.614  Start:  111008.599 Theta: 2.007129 Ball Pos X: -0.1771826 Ball Pos Y: -0.2 Ball Pos Z: 0.3799691 Hand Pos X: -0.1807086 Hand Pos Y: -0.1968141 Hand Pos Z: 0.3876773 Head Pos X: -0.0246045 Head Pos Y: 0.002723455 Head Pos Z: -0.05903614 Head Rot X: 0.05573211 Head Rot Y: -0.08519295 Hand Rot Z: 0.01644708 Visible Ball Error: 0.794 randomnum: 179
 End:  111011.976  Start:  111011.961 Theta: 1.692969 Ball Pos X: -0.0510937 Ball Pos Y: -0.2 Ball Pos Z: 0.4161246 Hand Pos X: -0.05960031 Hand Pos Y: -0.2180494 Hand Pos Z: 0.4197215 Head Pos X: -0.007987618 Head Pos Y: 0.004888594 Head Pos Z: -0.06439769 Head Rot X: 0.04762209 Head Rot Y: -0.03098154 Hand Rot Z: 6.837212E-05 Visible Ball Error: 1.971 randomnum: 166
 End:  111015.642  Start:  111015.628 Theta: 1.169371 Ball Pos X: 0.1638138 Ball Pos Y: -0.2 Ball Pos Z: 0.3859213 Hand Pos X: 0.1821862 Hand Pos Y: -0.2099916 Hand Pos Z: 0.3848172 Head Pos X: 0.01889461 Head Pos Y: -0.006040215 Head Pos Z: -0.0490191 Head Rot X: 0.08535811 Head Rot Y: 0.04643467 Hand Rot Z: -0.007597557 Visible Ball Error: 2.23 randomnum: 191
 End:  111019.072  Start:  111019.058 Theta: 1.867502 Ball Pos X: -0.1225767 Ball Pos Y: -0.2 Ball Pos Z: 0.4009304 Hand Pos X: -0.1341197 Hand Pos Y: -0.213125 Hand Pos Z: 0.4022954 Head Pos X: -0.02488714 Head Pos Y: 0.0008410811 Head Pos Z: -0.05837893 Head Rot X: 0.06320001 Head Rot Y: -0.05679056 Hand Rot Z: 0.03215563 Visible Ball Error: 1.749 randomnum: 105
 End:  111022.614  Start:  111022.600 Theta: 1.291544 Ball Pos X: 0.1155608 Ball Pos Y: -0.2 Ball Pos Z: 0.4030086 Hand Pos X: 0.1271082 Hand Pos Y: -0.2012924 Hand Pos Z: 0.4057643 Head Pos X: 0.01569426 Head Pos Y: -0.002760172 Head Pos Z: -0.0538305 Head Rot X: 0.076255 Head Rot Y: 0.041766 Hand Rot Z: -0.0003387233 Visible Ball Error: 1.27 randomnum: 189
 End:  111026.017  Start:  111023.976 Theta: 1.780236 Ball Pos X: -0.08716691 Ball Pos Y: -0.2 Ball Pos Z: 0.410088 Hand Pos X: -0.07865137 Hand Pos Y: -0.1871079 Hand Pos Z: 0.418373 Head Pos X: -0.008504211 Head Pos Y: 4.035234E-05 Head Pos Z: -0.05536962 Head Rot X: 0.06244364 Head Rot Y: -0.03704302 Hand Rot Z: 0.01176173 Invisible Ball Error: 2.161 randomnum: 8
 End:  111029.405  Start:  111029.392 Theta: 1.117011 Ball Pos X: 0.1837869 Ball Pos Y: -0.2 Ball Pos Z: 0.376819 Hand Pos X: 0.2020731 Hand Pos Y: -0.2029285 Hand Pos Z: 0.3808593 Head Pos X: 0.01967919 Head Pos Y: -0.005483627 Head Pos Z: -0.0524323 Head Rot X: 0.08478719 Head Rot Y: 0.05527956 Hand Rot Z: -0.002395445 Visible Ball Error: 1.787 randomnum: 107
 End:  111033.378  Start:  111033.364 Theta: 1.553343 Ball Pos X: 0.007316905 Ball Pos Y: -0.2 Ball Pos Z: 0.4191858 Hand Pos X: 0.006659888 Hand Pos Y: -0.2065299 Hand Pos Z: 0.4216749 Head Pos X: -0.005761862 Head Pos Y: -0.003391027 Head Pos Z: -0.05406523 Head Rot X: 0.07800662 Head Rot Y: -0.03200018 Hand Rot Z: 0.01620365 Visible Ball Error: 0.595 randomnum: 110
 End:  111036.738  Start:  111036.726 Theta: 1.518436 Ball Pos X: 0.02194184 Ball Pos Y: -0.2 Ball Pos Z: 0.418675 Hand Pos X: 0.02479186 Hand Pos Y: -0.197432 Hand Pos Z: 0.4276182 Head Pos X: -0.001435578 Head Pos Y: -0.00267905 Head Pos Z: -0.05806613 Head Rot X: 0.0759163 Head Rot Y: -0.02357554 Hand Rot Z: 0.01219331 Visible Ball Error: 0.81 randomnum: 184
 End:  111039.989  Start:  111039.976 Theta: 1.884956 Ball Pos X: -0.1295553 Ball Pos Y: -0.2 Ball Pos Z: 0.39873 Hand Pos X: -0.1480763 Hand Pos Y: -0.1893613 Hand Pos Z: 0.3950298 Head Pos X: -0.01632023 Head Pos Y: -0.0006500483 Head Pos Z: -0.06194603 Head Rot X: 0.0756326 Head Rot Y: -0.06493104 Hand Rot Z: 0.004988768 Visible Ball Error: 2.668 randomnum: 153
 End:  111043.392  Start:  111041.502 Theta: 1.884956 Ball Pos X: -0.1295553 Ball Pos Y: -0.2 Ball Pos Z: 0.39873 Hand Pos X: -0.1421232 Hand Pos Y: -0.1884565 Hand Pos Z: 0.4031487 Head Pos X: -0.0161227 Head Pos Y: -0.001385629 Head Pos Z: -0.05265403 Head Rot X: 0.07757409 Head Rot Y: -0.08793501 Hand Rot Z: 0.000695574 Invisible Ball Error: 2.143 randomnum: 91
 End:  111047.461  Start:  111047.448 Theta: 1.448623 Ball Pos X: 0.05109366 Ball Pos Y: -0.2 Ball Pos Z: 0.4161246 Hand Pos X: 0.06265619 Hand Pos Y: -0.1902684 Hand Pos Z: 0.4149363 Head Pos X: 0.009066819 Head Pos Y: -0.006190777 Head Pos Z: -0.04695082 Head Rot X: 0.09353624 Head Rot Y: 0.004784334 Hand Rot Z: -0.009310038 Visible Ball Error: 1.819 randomnum: 121
 End:  111051.615  Start:  111049.697 Theta: 1.780236 Ball Pos X: -0.08716691 Ball Pos Y: -0.2 Ball Pos Z: 0.410088 Hand Pos X: -0.08484593 Hand Pos Y: -0.2336842 Hand Pos Z: 0.4144602 Head Pos X: -0.008700013 Head Pos Y: -0.002923906 Head Pos Z: -0.04663062 Head Rot X: 0.07710332 Head Rot Y: -0.04949617 Hand Rot Z: 0.004911053 Invisible Ball Error: 3.433 randomnum: 13
 End:  111055.017  Start:  111053.087 Theta: 1.466077 Ball Pos X: 0.0438235 Ball Pos Y: -0.2 Ball Pos Z: 0.4169529 Hand Pos X: 0.03058627 Hand Pos Y: -0.1888199 Hand Pos Z: 0.4225003 Head Pos X: 0.003320456 Head Pos Y: 0.0002939105 Head Pos Z: -0.05010724 Head Rot X: 0.06023246 Head Rot Y: -0.0147131 Hand Rot Z: -0.004127721 Invisible Ball Error: 2.244 randomnum: 72
 End:  111059.531  Start:  111059.517 Theta: 2.042035 Ball Pos X: -0.1903354 Ball Pos Y: -0.2 Ball Pos Z: 0.3735541 Hand Pos X: -0.184256 Hand Pos Y: -0.2078079 Hand Pos Z: 0.3816996 Head Pos X: -0.02206737 Head Pos Y: 4.953146E-05 Head Pos Z: -0.05509019 Head Rot X: 0.06115108 Head Rot Y: -0.1018752 Hand Rot Z: 0.01855646 Visible Ball Error: 1.268 randomnum: 130
 End:  111102.836  Start:  111100.836 Theta: 1.32645 Ball Pos X: 0.1014257 Ball Pos Y: -0.2 Ball Pos Z: 0.4067961 Hand Pos X: 0.1108517 Hand Pos Y: -0.2361913 Hand Pos Z: 0.4060294 Head Pos X: 0.009925187 Head Pos Y: -0.008852243 Head Pos Z: -0.04237473 Head Rot X: 0.09464513 Head Rot Y: -0.01297574 Hand Rot Z: -0.003273563 Invisible Ball Error: 3.961 randomnum: 43
 End:  111106.517  Start:  111106.503 Theta: 1.047198 Ball Pos X: 0.2096248 Ball Pos Y: -0.2 Ball Pos Z: 0.3630808 Hand Pos X: 0.1861702 Hand Pos Y: -0.1880217 Hand Pos Z: 0.3808851 Head Pos X: 0.02150542 Head Pos Y: -0.009920925 Head Pos Z: -0.0443846 Head Rot X: 0.1011027 Head Rot Y: 0.04525258 Hand Rot Z: -0.008444065 Visible Ball Error: 3.924 randomnum: 158
 End:  111109.822  Start:  111107.864 Theta: 1.48353 Ball Pos X: 0.03653999 Ball Pos Y: -0.2 Ball Pos Z: 0.4176542 Hand Pos X: 0.05792366 Hand Pos Y: -0.2056479 Hand Pos Z: 0.4169209 Head Pos X: 0.01383078 Head Pos Y: -0.009243608 Head Pos Z: -0.04427421 Head Rot X: 0.09863365 Head Rot Y: 0.009884574 Hand Rot Z: -0.006548761 Invisible Ball Error: 2.674 randomnum: 19
 End:  111113.739  Start:  111111.212 Theta: 1.832596 Ball Pos X: -0.1085098 Ball Pos Y: -0.2 Ball Pos Z: 0.404964 Hand Pos X: -0.0772201 Hand Pos Y: -0.1973286 Hand Pos Z: 0.4169556 Head Pos X: 0.002239585 Head Pos Y: -0.00352177 Head Pos Z: -0.05233824 Head Rot X: 0.07602049 Head Rot Y: -0.02822347 Hand Rot Z: -0.003796376 Invisible Ball Error: 4.114 randomnum: 33
 End:  111117.600  Start:  111117.587 Theta: 1.48353 Ball Pos X: 0.03653999 Ball Pos Y: -0.2 Ball Pos Z: 0.4176542 Hand Pos X: 0.04516707 Hand Pos Y: -0.2077103 Hand Pos Z: 0.4195827 Head Pos X: 0.008983254 Head Pos Y: -0.01047277 Head Pos Z: -0.04215193 Head Rot X: 0.1044532 Head Rot Y: -0.01390042 Hand Rot Z: -0.004208409 Visible Ball Error: 1.247 randomnum: 134
 End:  111122.073  Start:  111122.059 Theta: 1.151917 Ball Pos X: 0.1705242 Ball Pos Y: -0.2 Ball Pos Z: 0.3830036 Hand Pos X: 0.1828336 Hand Pos Y: -0.195529 Hand Pos Z: 0.3868307 Head Pos X: 0.02235717 Head Pos Y: -0.01187512 Head Pos Z: -0.04272091 Head Rot X: 0.1054449 Head Rot Y: 0.03514434 Hand Rot Z: -0.008629369 Visible Ball Error: 1.507 randomnum: 145
 End:  111126.587  Start:  111123.448 Theta: 1.919862 Ball Pos X: -0.1433918 Ball Pos Y: -0.2 Ball Pos Z: 0.3939658 Hand Pos X: -0.179445 Hand Pos Y: -0.2232899 Hand Pos Z: 0.3809339 Head Pos X: -0.01635647 Head Pos Y: -0.002854288 Head Pos Z: -0.0586381 Head Rot X: 0.07565479 Head Rot Y: -0.05875356 Hand Rot Z: 0.02461227 Invisible Ball Error: 5.261 randomnum: 7
