# Supplementary material for: Rapid assessment of hand reaching using virtual reality and application in cerebellar stroke
Source: PLoS One. 2022 Sep 29;17(9):e0275220. doi: 10.1371/journal.pone.0275220 (PMC9522266; doi:10.1371/journal.pone.0275220)
Supplement: S2 File — (ZIP) [file pone.0275220.s005.zip › MemoryBallDelay/ProVRb_004_dataMemBallDelay2021-05-04-12-25-59[1].txt]

Memory Ball Delay- List of Errors by Trial; Handedness1

 End:  122703.301  Start:  122701.087 Theta: 1.32645 Ball Pos X: 0.09837287 Ball Pos Y: -0.2 Ball Pos Z: 0.394552 Hand Pos X: 0.1198682 Hand Pos Y: -0.2092462 Hand Pos Z: 0.3970321 Head Pos X: 0.02168725 Head Pos Y: -0.02103768 Head Pos Z: -0.01899749 Head Rot X: 0.2394817 Head Rot Y: 0.1055108 Hand Rot Z: -0.008768269 Invisible Ball Error: 2.573 randomnum: 1
 End:  122706.573  Start:  122704.624 Theta: 1.919862 Ball Pos X: -0.1390759 Ball Pos Y: -0.2 Ball Pos Z: 0.3821079 Hand Pos X: -0.1473835 Hand Pos Y: -0.1793098 Hand Pos Z: 0.3936769 Head Pos X: 0.0001542196 Head Pos Y: -0.02122184 Head Pos Z: -0.008284479 Head Rot X: 0.2485693 Head Rot Y: -0.02300005 Hand Rot Z: -0.01650276 Invisible Ball Error: 3.125 randomnum: 68
 End:  122709.817  Start:  122709.804 Theta: 1.884956 Ball Pos X: -0.1256558 Ball Pos Y: -0.2 Ball Pos Z: 0.3867288 Hand Pos X: -0.1403705 Hand Pos Y: -0.1719886 Hand Pos Z: 0.3974131 Head Pos X: 0.000768315 Head Pos Y: -0.01832472 Head Pos Z: -0.008113146 Head Rot X: 0.2377066 Head Rot Y: -0.01721913 Hand Rot Z: -0.02567518 Visible Ball Error: 4.206 randomnum: 146
 End:  122713.006  Start:  122711.029 Theta: 1.954769 Ball Pos X: -0.1523265 Ball Pos Y: -0.2 Ball Pos Z: 0.3770214 Hand Pos X: -0.1523731 Hand Pos Y: -0.18594 Hand Pos Z: 0.3950071 Head Pos X: -0.003307226 Head Pos Y: -0.02261401 Head Pos Z: -0.003475487 Head Rot X: 0.2542666 Head Rot Y: -0.0182722 Hand Rot Z: -0.01881927 Invisible Ball Error: 2.612 randomnum: 23
 End:  122716.097  Start:  122714.204 Theta: 1.902409 Ball Pos X: -0.132386 Ball Pos Y: -0.2 Ball Pos Z: 0.3844769 Hand Pos X: -0.1515885 Hand Pos Y: -0.1796431 Hand Pos Z: 0.3829639 Head Pos X: -0.005979732 Head Pos Y: -0.0210598 Head Pos Z: 0.00358656 Head Rot X: 0.2488691 Head Rot Y: -0.03039783 Hand Rot Z: -0.02823672 Invisible Ball Error: 3.526 randomnum: 89
 End:  122719.355  Start:  122717.393 Theta: 1.972222 Ball Pos X: -0.1588833 Ball Pos Y: -0.2 Ball Pos Z: 0.3743055 Hand Pos X: -0.1705835 Hand Pos Y: -0.1869686 Hand Pos Z: 0.3700077 Head Pos X: -0.0009408183 Head Pos Y: -0.02067854 Head Pos Z: 0.004610628 Head Rot X: 0.245814 Head Rot Y: -0.01864017 Hand Rot Z: -0.03702811 Invisible Ball Error: 2.207 randomnum: 27
 End:  122722.627  Start:  122720.706 Theta: 1.954769 Ball Pos X: -0.1523265 Ball Pos Y: -0.2 Ball Pos Z: 0.3770214 Hand Pos X: -0.1411107 Hand Pos Y: -0.1578597 Hand Pos Z: 0.3871031 Head Pos X: 0.003771347 Head Pos Y: -0.02253582 Head Pos Z: 0.002832294 Head Rot X: 0.2522247 Head Rot Y: -0.0161656 Hand Rot Z: -0.03815357 Invisible Ball Error: 5.53 randomnum: 19
 End:  122725.996  Start:  122725.983 Theta: 1.972222 Ball Pos X: -0.1588833 Ball Pos Y: -0.2 Ball Pos Z: 0.3743055 Hand Pos X: -0.1615178 Hand Pos Y: -0.1581085 Hand Pos Z: 0.3830958 Head Pos X: 0.004256606 Head Pos Y: -0.0216954 Head Pos Z: 0.005444139 Head Rot X: 0.2514602 Head Rot Y: -0.01778573 Hand Rot Z: -0.04042923 Visible Ball Error: 5.37 randomnum: 119
 End:  122729.199  Start:  122729.186 Theta: 1.413717 Ball Pos X: 0.06361102 Ball Pos Y: -0.2 Ball Pos Z: 0.4016244 Hand Pos X: 0.06011252 Hand Pos Y: -0.1607187 Hand Pos Z: 0.4083619 Head Pos X: 0.01095617 Head Pos Y: -0.02440519 Head Pos Z: 0.000883311 Head Rot X: 0.2598887 Head Rot Y: 0.003719002 Hand Rot Z: -0.03692004 Visible Ball Error: 4.949 randomnum: 136
 End:  122732.346  Start:  122730.453 Theta: 1.413717 Ball Pos X: 0.06361102 Ball Pos Y: -0.2 Ball Pos Z: 0.4016244 Hand Pos X: 0.05376904 Hand Pos Y: -0.184422 Hand Pos Z: 0.4095487 Head Pos X: 0.01675718 Head Pos Y: -0.02447106 Head Pos Z: -0.001099914 Head Rot X: 0.2582642 Head Rot Y: 0.01636833 Hand Rot Z: -0.03998015 Invisible Ball Error: 2.537 randomnum: 69
 End:  122735.576  Start:  122733.697 Theta: 1.605703 Ball Pos X: -0.01419124 Ball Pos Y: -0.2 Ball Pos Z: 0.406383 Hand Pos X: -0.03869838 Hand Pos Y: -0.1948485 Hand Pos Z: 0.4179234 Head Pos X: 0.008974861 Head Pos Y: -0.02508682 Head Pos Z: 0.004277438 Head Rot X: 0.2591901 Head Rot Y: 0.005932211 Hand Rot Z: -0.03806901 Invisible Ball Error: 3.236 randomnum: 16
 End:  122738.821  Start:  122736.858 Theta: 1.396263 Ball Pos X: 0.07061065 Ball Pos Y: -0.2 Ball Pos Z: 0.4004531 Hand Pos X: 0.04782106 Hand Pos Y: -0.1942588 Hand Pos Z: 0.410945 Head Pos X: 0.01492473 Head Pos Y: -0.02762287 Head Pos Z: 0.007340819 Head Rot X: 0.2688974 Head Rot Y: 0.01823882 Hand Rot Z: -0.03678768 Invisible Ball Error: 3.203 randomnum: 5
 End:  122741.995  Start:  122740.102 Theta: 1.867502 Ball Pos X: -0.1188873 Ball Pos Y: -0.2 Ball Pos Z: 0.3888628 Hand Pos X: -0.161531 Hand Pos Y: -0.1796189 Hand Pos Z: 0.37555 Head Pos X: 0.004350271 Head Pos Y: -0.02583111 Head Pos Z: 0.003921717 Head Rot X: 0.2651531 Head Rot Y: -0.008353471 Hand Rot Z: -0.03250733 Invisible Ball Error: 6.2 randomnum: 3
 End:  122745.226  Start:  122745.212 Theta: 2.024582 Ball Pos X: -0.1782552 Ball Pos Y: -0.2 Ball Pos Z: 0.3654773 Hand Pos X: -0.2005378 Hand Pos Y: -0.1991843 Hand Pos Z: 0.3571229 Head Pos X: -0.003405347 Head Pos Y: -0.02244451 Head Pos Z: 0.003684461 Head Rot X: 0.2548305 Head Rot Y: -0.03328732 Hand Rot Z: -0.03145759 Visible Ball Error: 2.99 randomnum: 174
 End:  122748.484  Start:  122748.470 Theta: 1.53589 Ball Pos X: 0.01419121 Ball Pos Y: -0.2 Ball Pos Z: 0.406383 Hand Pos X: -0.006403714 Hand Pos Y: -0.1664254 Hand Pos Z: 0.4145462 Head Pos X: 0.00908136 Head Pos Y: -0.02508159 Head Pos Z: 0.002252519 Head Rot X: 0.2608288 Head Rot Y: 0.009795279 Hand Rot Z: -0.03360768 Visible Ball Error: 5.059 randomnum: 194
 End:  122751.644  Start:  122749.751 Theta: 1.762783 Ball Pos X: -0.0775888 Ball Pos Y: -0.2 Ball Pos Z: 0.3991597 Hand Pos X: -0.09489821 Hand Pos Y: -0.1778697 Hand Pos Z: 0.4104819 Head Pos X: 0.009667914 Head Pos Y: -0.02314236 Head Pos Z: 0.004785061 Head Rot X: 0.2542424 Head Rot Y: 0.00644268 Hand Rot Z: -0.04441983 Invisible Ball Error: 3.777 randomnum: 42
 End:  122754.749  Start:  122752.939 Theta: 1.082104 Ball Pos X: 0.1909015 Ball Pos Y: -0.2 Ball Pos Z: 0.3590336 Hand Pos X: 0.1667484 Hand Pos Y: -0.1998588 Hand Pos Z: 0.3798939 Head Pos X: 0.01842963 Head Pos Y: -0.02523286 Head Pos Z: -0.002598792 Head Rot X: 0.2590247 Head Rot Y: 0.04060996 Hand Rot Z: -0.0447642 Invisible Ball Error: 3.896 randomnum: 11
 End:  122757.952  Start:  122757.938 Theta: 2.076942 Ball Pos X: -0.1971385 Ball Pos Y: -0.2 Ball Pos Z: 0.3556472 Hand Pos X: -0.2101187 Hand Pos Y: -0.1577507 Hand Pos Z: 0.3615763 Head Pos X: 0.004203815 Head Pos Y: -0.02703009 Head Pos Z: 0.007760823 Head Rot X: 0.27058 Head Rot Y: -0.01210822 Hand Rot Z: -0.04934803 Visible Ball Error: 5.625 randomnum: 185
 End:  122807.350  Start:  122807.337 Theta: 1.605703 Ball Pos X: -0.01419124 Ball Pos Y: -0.2 Ball Pos Z: 0.406383 Hand Pos X: -0.04147327 Hand Pos Y: -0.1688391 Hand Pos Z: 0.428142 Head Pos X: 0.009112244 Head Pos Y: -0.0213411 Head Pos Z: 0.005657315 Head Rot X: 0.2376593 Head Rot Y: -0.0005643591 Hand Rot Z: -0.05122234 Visible Ball Error: 5.752 randomnum: 188
 End:  122810.525  Start:  122808.507 Theta: 1.500983 Ball Pos X: 0.02836509 Ball Pos Y: -0.2 Ball Pos Z: 0.4056402 Hand Pos X: 0.03400063 Hand Pos Y: -0.1950492 Hand Pos Z: 0.433289 Head Pos X: 0.009061572 Head Pos Y: -0.02565373 Head Pos Z: 0.001699746 Head Rot X: 0.2573852 Head Rot Y: 0.02895092 Hand Rot Z: -0.01659929 Invisible Ball Error: 2.068 randomnum: 45
 End:  122814.019  Start:  122814.006 Theta: 1.308997 Ball Pos X: 0.1052438 Ball Pos Y: -0.2 Ball Pos Z: 0.3927751 Hand Pos X: 0.1028912 Hand Pos Y: -0.1575429 Hand Pos Z: 0.3929272 Head Pos X: 0.01415832 Head Pos Y: -0.02739298 Head Pos Z: 0.0008737743 Head Rot X: 0.2668232 Head Rot Y: 0.03524106 Hand Rot Z: -0.02748821 Visible Ball Error: 4.999 randomnum: 168
 End:  122817.153  Start:  122815.259 Theta: 1.692969 Ball Pos X: -0.04955584 Ball Pos Y: -0.2 Ball Pos Z: 0.4035997 Hand Pos X: -0.0698546 Hand Pos Y: -0.1588555 Hand Pos Z: 0.4010425 Head Pos X: 0.0142352 Head Pos Y: -0.02647966 Head Pos Z: 0.0061194 Head Rot X: 0.2635085 Head Rot Y: 0.01515786 Hand Rot Z: -0.03557524 Invisible Ball Error: 5.54 randomnum: 80
 End:  122820.271  Start:  122818.323 Theta: 1.151917 Ball Pos X: 0.1653916 Ball Pos Y: -0.2 Ball Pos Z: 0.3714756 Hand Pos X: 0.1522203 Hand Pos Y: -0.1663225 Hand Pos Z: 0.3917135 Head Pos X: 0.01584767 Head Pos Y: -0.02824407 Head Pos Z: 0.003835142 Head Rot X: 0.2703868 Head Rot Y: 0.04007053 Hand Rot Z: -0.03157722 Invisible Ball Error: 5.246 randomnum: 53
 End:  122823.348  Start:  122823.335 Theta: 1.762783 Ball Pos X: -0.0775888 Ball Pos Y: -0.2 Ball Pos Z: 0.3991597 Hand Pos X: -0.1044959 Hand Pos Y: -0.1444772 Hand Pos Z: 0.4108489 Head Pos X: 0.01100183 Head Pos Y: -0.02420734 Head Pos Z: 0.01011178 Head Rot X: 0.2514552 Head Rot Y: 0.003970228 Hand Rot Z: -0.04059521 Visible Ball Error: 7.965 randomnum: 169
 End:  122826.495  Start:  122824.588 Theta: 1.134464 Ball Pos X: 0.1718495 Ball Pos Y: -0.2 Ball Pos Z: 0.3685326 Hand Pos X: 0.1800812 Hand Pos Y: -0.16355 Hand Pos Z: 0.3717832 Head Pos X: 0.01067304 Head Pos Y: -0.02584166 Head Pos Z: 0.001898199 Head Rot X: 0.2613194 Head Rot Y: 0.03292819 Hand Rot Z: -0.02575772 Invisible Ball Error: 4.655 randomnum: 12
 End:  122829.656  Start:  122829.643 Theta: 1.291544 Ball Pos X: 0.1120826 Ball Pos Y: -0.2 Ball Pos Z: 0.3908785 Hand Pos X: 0.09827414 Hand Pos Y: -0.1654083 Hand Pos Z: 0.4013382 Head Pos X: 0.01091293 Head Pos Y: -0.02526953 Head Pos Z: 0.001774639 Head Rot X: 0.2598331 Head Rot Y: 0.02044181 Hand Rot Z: -0.03234028 Visible Ball Error: 4.828 randomnum: 170
 End:  122832.775  Start:  122832.761 Theta: 1.22173 Ball Pos X: 0.1390759 Ball Pos Y: -0.2 Ball Pos Z: 0.3821079 Hand Pos X: 0.1206431 Hand Pos Y: -0.2003908 Hand Pos Z: 0.4027227 Head Pos X: 0.009731238 Head Pos Y: -0.02337642 Head Pos Z: 0.0001470447 Head Rot X: 0.2511451 Head Rot Y: 0.03489152 Hand Rot Z: -0.01764596 Visible Ball Error: 3.073 randomnum: 142
 End:  122835.977  Start:  122835.964 Theta: 1.082104 Ball Pos X: 0.1909015 Ball Pos Y: -0.2 Ball Pos Z: 0.3590336 Hand Pos X: 0.1999255 Hand Pos Y: -0.1785712 Hand Pos Z: 0.3587847 Head Pos X: 0.004208595 Head Pos Y: -0.02517357 Head Pos Z: -0.0008109807 Head Rot X: 0.259163 Head Rot Y: 0.03035487 Hand Rot Z: -0.01329438 Visible Ball Error: 2.88 randomnum: 117
 End:  122839.180  Start:  122837.259 Theta: 1.675516 Ball Pos X: -0.0425045 Ball Pos Y: -0.2 Ball Pos Z: 0.4044032 Hand Pos X: -0.06791617 Hand Pos Y: -0.1884942 Hand Pos Z: 0.4255554 Head Pos X: 0.004733956 Head Pos Y: -0.02606915 Head Pos Z: 0.003405035 Head Rot X: 0.262841 Head Rot Y: 0.0133911 Hand Rot Z: -0.02191151 Invisible Ball Error: 3.784 randomnum: 82
 End:  122842.341  Start:  122840.406 Theta: 1.989675 Ball Pos X: -0.1653916 Ball Pos Y: -0.2 Ball Pos Z: 0.3714756 Hand Pos X: -0.1824022 Hand Pos Y: -0.1258363 Hand Pos Z: 0.3588215 Head Pos X: -0.003575143 Head Pos Y: -0.02203824 Head Pos Z: 0.009394497 Head Rot X: 0.2540011 Head Rot Y: -0.04879493 Hand Rot Z: -0.03081649 Invisible Ball Error: 9.243 randomnum: 70
 End:  122845.655  Start:  122845.640 Theta: 1.361357 Ball Pos X: 0.08454326 Ball Pos Y: -0.2 Ball Pos Z: 0.3977448 Hand Pos X: 0.06200738 Hand Pos Y: -0.1570465 Hand Pos Z: 0.4025776 Head Pos X: 0.01262048 Head Pos Y: -0.02795168 Head Pos Z: 0.008351713 Head Rot X: 0.2714928 Head Rot Y: 0.02232467 Hand Rot Z: -0.02916827 Visible Ball Error: 5.907 randomnum: 155
 End:  122848.802  Start:  122848.787 Theta: 1.605703 Ball Pos X: -0.01419124 Ball Pos Y: -0.2 Ball Pos Z: 0.406383 Hand Pos X: -0.03988848 Hand Pos Y: -0.1389281 Hand Pos Z: 0.4049335 Head Pos X: 0.01442286 Head Pos Y: -0.02232432 Head Pos Z: 0.006317079 Head Rot X: 0.2502349 Head Rot Y: 0.0277939 Hand Rot Z: -0.02390993 Visible Ball Error: 8.065 randomnum: 172
 End:  122851.920  Start:  122851.907 Theta: 1.570796 Ball Pos X: -1.777439E-08 Ball Pos Y: -0.2 Ball Pos Z: 0.4066307 Hand Pos X: -0.01943095 Hand Pos Y: -0.1694984 Hand Pos Z: 0.4219728 Head Pos X: 0.01039008 Head Pos Y: -0.02593134 Head Pos Z: 0.005607486 Head Rot X: 0.2636856 Head Rot Y: 0.01381565 Hand Rot Z: -0.02659404 Visible Ball Error: 4.951 randomnum: 166
 End:  122855.178  Start:  122853.285 Theta: 1.553343 Ball Pos X: 0.007096675 Ball Pos Y: -0.2 Ball Pos Z: 0.4065688 Hand Pos X: -0.01440235 Hand Pos Y: -0.1732877 Hand Pos Z: 0.4145455 Head Pos X: 0.00980715 Head Pos Y: -0.02682152 Head Pos Z: 0.007457823 Head Rot X: 0.26848 Head Rot Y: 0.01267347 Hand Rot Z: -0.02639741 Invisible Ball Error: 4.447 randomnum: 20
 End:  122858.297  Start:  122856.446 Theta: 1.623156 Ball Pos X: -0.02128145 Ball Pos Y: -0.2 Ball Pos Z: 0.4060734 Hand Pos X: -0.04639952 Hand Pos Y: -0.1511816 Hand Pos Z: 0.4035509 Head Pos X: 0.01145225 Head Pos Y: -0.02611557 Head Pos Z: 0.007535398 Head Rot X: 0.268805 Head Rot Y: 0.01057245 Hand Rot Z: -0.02991109 Invisible Ball Error: 6.636 randomnum: 58
 End:  122902.489  Start:  122859.536 Theta: 1.169371 Ball Pos X: 0.1588832 Ball Pos Y: -0.2 Ball Pos Z: 0.3743055 Hand Pos X: 0.1819149 Hand Pos Y: -0.1777142 Hand Pos Z: 0.3826222 Head Pos X: 0.01557896 Head Pos Y: -0.03056636 Head Pos Z: 0.00495863 Head Rot X: 0.2812397 Head Rot Y: 0.04748897 Hand Rot Z: -0.0207594 Invisible Ball Error: 4.083 randomnum: 6
 End:  122905.468  Start:  122905.455 Theta: 1.117011 Ball Pos X: 0.1782552 Ball Pos Y: -0.2 Ball Pos Z: 0.3654773 Hand Pos X: 0.1811305 Hand Pos Y: -0.1510968 Hand Pos Z: 0.3643241 Head Pos X: 0.01875607 Head Pos Y: -0.02975423 Head Pos Z: 0.003559887 Head Rot X: 0.2783149 Head Rot Y: 0.05611053 Hand Rot Z: -0.02396475 Visible Ball Error: 5.83 randomnum: 141
 End:  122908.504  Start:  122908.490 Theta: 1.972222 Ball Pos X: -0.1588833 Ball Pos Y: -0.2 Ball Pos Z: 0.3743055 Hand Pos X: -0.1723806 Hand Pos Y: -0.1535847 Hand Pos Z: 0.3755025 Head Pos X: 0.004379897 Head Pos Y: -0.02820193 Head Pos Z: 0.006810009 Head Rot X: 0.2763601 Head Rot Y: 0.002452604 Hand Rot Z: -0.0250475 Visible Ball Error: 5.996 randomnum: 112
 End:  122911.636  Start:  122909.757 Theta: 1.48353 Ball Pos X: 0.03544018 Ball Pos Y: -0.2 Ball Pos Z: 0.4050834 Hand Pos X: 0.001628809 Hand Pos Y: -0.1477663 Hand Pos Z: 0.4156877 Head Pos X: 0.00994541 Head Pos Y: -0.02846102 Head Pos Z: 0.003416508 Head Rot X: 0.2750738 Head Rot Y: 0.01541913 Hand Rot Z: -0.02066297 Invisible Ball Error: 7.948 randomnum: 66
 End:  122914.741  Start:  122912.863 Theta: 1.117011 Ball Pos X: 0.1782552 Ball Pos Y: -0.2 Ball Pos Z: 0.3654773 Hand Pos X: 0.171539 Hand Pos Y: -0.1542717 Hand Pos Z: 0.367161 Head Pos X: 0.006954449 Head Pos Y: -0.02807129 Head Pos Z: 0.002323449 Head Rot X: 0.2712948 Head Rot Y: 0.02305114 Hand Rot Z: -0.0142093 Invisible Ball Error: 5.421 randomnum: 34
 End:  122917.832  Start:  122917.818 Theta: 1.500983 Ball Pos X: 0.02836509 Ball Pos Y: -0.2 Ball Pos Z: 0.4056402 Hand Pos X: 0.002466135 Hand Pos Y: -0.1849012 Hand Pos Z: 0.4263872 Head Pos X: 0.01006749 Head Pos Y: -0.02814811 Head Pos Z: 0.003823787 Head Rot X: 0.2719408 Head Rot Y: 0.01638379 Hand Rot Z: -0.0201911 Visible Ball Error: 4.316 randomnum: 167
 End:  122921.007  Start:  122920.993 Theta: 1.047198 Ball Pos X: 0.2033153 Ball Pos Y: -0.2 Ball Pos Z: 0.3521525 Hand Pos X: 0.1901637 Hand Pos Y: -0.165961 Hand Pos Z: 0.357926 Head Pos X: 0.01431648 Head Pos Y: -0.0276317 Head Pos Z: -0.0003066958 Head Rot X: 0.2668025 Head Rot Y: 0.05780041 Hand Rot Z: -0.02397168 Visible Ball Error: 4.333 randomnum: 150
 End:  122925.351  Start:  122922.261 Theta: 1.815143 Ball Pos X: -0.0983729 Ball Pos Y: -0.2 Ball Pos Z: 0.394552 Hand Pos X: -0.1229745 Hand Pos Y: -0.1647852 Hand Pos Z: 0.3950366 Head Pos X: 0.0009662732 Head Pos Y: -0.02674244 Head Pos Z: 0.005984098 Head Rot X: 0.2690924 Head Rot Y: -0.01899821 Hand Rot Z: -0.01146117 Invisible Ball Error: 5.39 randomnum: 26
 End:  122928.595  Start:  122928.581 Theta: 1.082104 Ball Pos X: 0.1909015 Ball Pos Y: -0.2 Ball Pos Z: 0.3590336 Hand Pos X: 0.2025593 Hand Pos Y: -0.18737 Hand Pos Z: 0.3734523 Head Pos X: 0.02947206 Head Pos Y: -0.02955675 Head Pos Z: 4.470348E-06 Head Rot X: 0.2754351 Head Rot Y: 0.1093161 Hand Rot Z: -0.01822488 Visible Ball Error: 2.43 randomnum: 109
 End:  122931.686  Start:  122931.673 Theta: 1.48353 Ball Pos X: 0.03544018 Ball Pos Y: -0.2 Ball Pos Z: 0.4050834 Hand Pos X: 0.03184044 Hand Pos Y: -0.20445 Hand Pos Z: 0.4094156 Head Pos X: 0.00749186 Head Pos Y: -0.0295288 Head Pos Z: 0.004016578 Head Rot X: 0.2753137 Head Rot Y: 0.02247556 Hand Rot Z: -0.01653088 Visible Ball Error: 0.568 randomnum: 103
 End:  122934.764  Start:  122932.912 Theta: 1.53589 Ball Pos X: 0.01419121 Ball Pos Y: -0.2 Ball Pos Z: 0.406383 Hand Pos X: -0.007711761 Hand Pos Y: -0.1392923 Hand Pos Z: 0.4201935 Head Pos X: 0.007371391 Head Pos Y: -0.02748633 Head Pos Z: 0.003182203 Head Rot X: 0.2715701 Head Rot Y: 0.01706449 Hand Rot Z: -0.01313898 Invisible Ball Error: 8.344 randomnum: 24
 End:  122937.966  Start:  122937.952 Theta: 1.727876 Ball Pos X: -0.06361105 Ball Pos Y: -0.2 Ball Pos Z: 0.4016244 Hand Pos X: -0.09517325 Hand Pos Y: -0.1499179 Hand Pos Z: 0.400023 Head Pos X: 0.001681402 Head Pos Y: -0.025666 Head Pos Z: 0.004415452 Head Rot X: 0.2651913 Head Rot Y: -0.003864437 Hand Rot Z: -0.01201515 Visible Ball Error: 7.359 randomnum: 190
 End:  122941.072  Start:  122941.057 Theta: 1.53589 Ball Pos X: 0.01419121 Ball Pos Y: -0.2 Ball Pos Z: 0.406383 Hand Pos X: -0.004890464 Hand Pos Y: -0.1345732 Hand Pos Z: 0.4069301 Head Pos X: 0.007263209 Head Pos Y: -0.02392765 Head Pos Z: 0.002000988 Head Rot X: 0.2598422 Head Rot Y: 0.01870792 Hand Rot Z: -0.01388155 Visible Ball Error: 8.274 randomnum: 152
 End:  122944.218  Start:  122944.205 Theta: 1.745329 Ball Pos X: -0.07061069 Ball Pos Y: -0.2 Ball Pos Z: 0.4004531 Hand Pos X: -0.09261525 Hand Pos Y: -0.1646682 Hand Pos Z: 0.4017729 Head Pos X: 0.00128039 Head Pos Y: -0.02016876 Head Pos Z: 0.005145252 Head Rot X: 0.2438618 Head Rot Y: -0.00317093 Hand Rot Z: -0.01468026 Visible Ball Error: 5.191 randomnum: 195
 End:  122947.351  Start:  122947.337 Theta: 1.553343 Ball Pos X: 0.007096675 Ball Pos Y: -0.2 Ball Pos Z: 0.4065688 Hand Pos X: -0.01716329 Hand Pos Y: -0.1845212 Hand Pos Z: 0.4065087 Head Pos X: 0.001948062 Head Pos Y: -0.02220761 Head Pos Z: 0.001426488 Head Rot X: 0.2486309 Head Rot Y: 0.01793436 Hand Rot Z: -0.007101143 Visible Ball Error: 3.573 randomnum: 192
 End:  122950.483  Start:  122950.470 Theta: 1.186824 Ball Pos X: 0.1523265 Ball Pos Y: -0.2 Ball Pos Z: 0.3770214 Hand Pos X: 0.1631294 Hand Pos Y: -0.1764119 Hand Pos Z: 0.3840981 Head Pos X: 0.002409312 Head Pos Y: -0.0225197 Head Pos Z: -0.001635283 Head Rot X: 0.2493428 Head Rot Y: 0.03232773 Hand Rot Z: -0.006278366 Visible Ball Error: 3.401 randomnum: 130
 End:  122953.672  Start:  122953.658 Theta: 1.780236 Ball Pos X: -0.0845433 Ball Pos Y: -0.2 Ball Pos Z: 0.3977448 Hand Pos X: -0.1059594 Hand Pos Y: -0.1480314 Hand Pos Z: 0.4017842 Head Pos X: 0.004644983 Head Pos Y: -0.02249268 Head Pos Z: 0.004216403 Head Rot X: 0.2508025 Head Rot Y: 0.008342117 Hand Rot Z: -0.02357367 Visible Ball Error: 7.059 randomnum: 138
 End:  122956.890  Start:  122956.875 Theta: 2.042035 Ball Pos X: -0.1846065 Ball Pos Y: -0.2 Ball Pos Z: 0.3623106 Hand Pos X: -0.2041571 Hand Pos Y: -0.1472161 Hand Pos Z: 0.3559482 Head Pos X: 0.0008533373 Head Pos Y: -0.02480248 Head Pos Z: 0.006479084 Head Rot X: 0.2612438 Head Rot Y: -0.004945017 Hand Rot Z: -0.02260865 Visible Ball Error: 6.962 randomnum: 134
 End:  123000.216  Start:  123000.202 Theta: 1.082104 Ball Pos X: 0.1909015 Ball Pos Y: -0.2 Ball Pos Z: 0.3590336 Hand Pos X: 0.1951354 Hand Pos Y: -0.1826214 Hand Pos Z: 0.3590191 Head Pos X: 0.01113894 Head Pos Y: -0.02721876 Head Pos Z: 0.001245975 Head Rot X: 0.26503 Head Rot Y: 0.05205428 Hand Rot Z: -0.02245529 Visible Ball Error: 2.162 randomnum: 191
 End:  123003.294  Start:  123003.279 Theta: 1.867502 Ball Pos X: -0.1188873 Ball Pos Y: -0.2 Ball Pos Z: 0.3888628 Hand Pos X: -0.1395788 Hand Pos Y: -0.1685932 Hand Pos Z: 0.4002103 Head Pos X: 0.002407484 Head Pos Y: -0.02495636 Head Pos Z: 0.006017506 Head Rot X: 0.2600172 Head Rot Y: 0.006015286 Hand Rot Z: -0.02749869 Visible Ball Error: 4.938 randomnum: 171
 End:  123006.384  Start:  123004.588 Theta: 1.134464 Ball Pos X: 0.1718495 Ball Pos Y: -0.2 Ball Pos Z: 0.3685326 Hand Pos X: 0.1908959 Hand Pos Y: -0.1788236 Hand Pos Z: 0.3708217 Head Pos X: 0.006933179 Head Pos Y: -0.02535575 Head Pos Z: 0.0009117424 Head Rot X: 0.2596481 Head Rot Y: 0.04939366 Hand Rot Z: -0.01688877 Invisible Ball Error: 3.61 randomnum: 54
 End:  123009.615  Start:  123009.600 Theta: 2.042035 Ball Pos X: -0.1846065 Ball Pos Y: -0.2 Ball Pos Z: 0.3623106 Hand Pos X: -0.2037191 Hand Pos Y: -0.164177 Hand Pos Z: 0.3508345 Head Pos X: -0.007975105 Head Pos Y: -0.02564378 Head Pos Z: 0.004169255 Head Rot X: 0.2637336 Head Rot Y: -0.01250164 Hand Rot Z: -0.007706845 Visible Ball Error: 5.051 randomnum: 156
 End:  123012.719  Start:  123012.706 Theta: 1.867502 Ball Pos X: -0.1188873 Ball Pos Y: -0.2 Ball Pos Z: 0.3888628 Hand Pos X: -0.1295551 Hand Pos Y: -0.1998092 Hand Pos Z: 0.3929801 Head Pos X: 0.001612257 Head Pos Y: -0.02358661 Head Pos Z: 0.004306704 Head Rot X: 0.2541126 Head Rot Y: 0.005113117 Hand Rot Z: -0.02834203 Visible Ball Error: 1.195 randomnum: 124
 End:  123015.839  Start:  123015.825 Theta: 1.256637 Ball Pos X: 0.1256558 Ball Pos Y: -0.2 Ball Pos Z: 0.3867288 Hand Pos X: 0.09117534 Hand Pos Y: -0.1836051 Hand Pos Z: 0.4008704 Head Pos X: 0.00439069 Head Pos Y: -0.02162534 Head Pos Z: 0.001888216 Head Rot X: 0.2423111 Head Rot Y: 0.02858246 Hand Rot Z: -0.02012103 Visible Ball Error: 5.153 randomnum: 189
 End:  123018.957  Start:  123017.162 Theta: 1.134464 Ball Pos X: 0.1718495 Ball Pos Y: -0.2 Ball Pos Z: 0.3685326 Hand Pos X: 0.165433 Hand Pos Y: -0.1826081 Hand Pos Z: 0.3820114 Head Pos X: 0.006859432 Head Pos Y: -0.02232748 Head Pos Z: 0.002275556 Head Rot X: 0.2476613 Head Rot Y: 0.04406369 Hand Rot Z: -0.01815321 Invisible Ball Error: 2.888 randomnum: 79
 End:  123022.021  Start:  123022.007 Theta: 1.745329 Ball Pos X: -0.07061069 Ball Pos Y: -0.2 Ball Pos Z: 0.4004531 Hand Pos X: -0.08452924 Hand Pos Y: -0.1617103 Hand Pos Z: 0.4130281 Head Pos X: 0.004897546 Head Pos Y: -0.02207954 Head Pos Z: 0.003892303 Head Rot X: 0.2478063 Head Rot Y: 0.02243995 Hand Rot Z: -0.02586586 Visible Ball Error: 5.399 randomnum: 129
 End:  123025.070  Start:  123025.056 Theta: 1.361357 Ball Pos X: 0.08454326 Ball Pos Y: -0.2 Ball Pos Z: 0.3977448 Hand Pos X: 0.0592251 Hand Pos Y: -0.1821216 Hand Pos Z: 0.4141706 Head Pos X: 0.002910946 Head Pos Y: -0.02240553 Head Pos Z: 0.001755118 Head Rot X: 0.2490967 Head Rot Y: 0.02859065 Hand Rot Z: -0.01446549 Visible Ball Error: 4.403 randomnum: 199
 End:  123028.147  Start:  123026.351 Theta: 1.675516 Ball Pos X: -0.0425045 Ball Pos Y: -0.2 Ball Pos Z: 0.4044032 Hand Pos X: -0.06757753 Hand Pos Y: -0.1475589 Hand Pos Z: 0.4189078 Head Pos X: 0.005713372 Head Pos Y: -0.02373436 Head Pos Z: 0.00467959 Head Rot X: 0.2537149 Head Rot Y: 0.02454222 Hand Rot Z: -0.0271417 Invisible Ball Error: 7.597 randomnum: 50
 End:  123031.140  Start:  123031.127 Theta: 1.343904 Ball Pos X: 0.091472 Ball Pos Y: -0.2 Ball Pos Z: 0.3962088 Hand Pos X: 0.06121583 Hand Pos Y: -0.18874 Hand Pos Z: 0.4094954 Head Pos X: 0.00740542 Head Pos Y: -0.02275802 Head Pos Z: 0.0008423626 Head Rot X: 0.2489682 Head Rot Y: 0.04773635 Hand Rot Z: -0.01524927 Visible Ball Error: 4.4 randomnum: 193
 End:  123034.274  Start:  123034.259 Theta: 1.658063 Ball Pos X: -0.03544021 Ball Pos Y: -0.2 Ball Pos Z: 0.4050834 Hand Pos X: -0.06719102 Hand Pos Y: -0.1638432 Hand Pos Z: 0.4147549 Head Pos X: 0.003855854 Head Pos Y: -0.02238499 Head Pos Z: 0.002136558 Head Rot X: 0.2507962 Head Rot Y: 0.02043658 Hand Rot Z: -0.02005266 Visible Ball Error: 6.218 randomnum: 177
 End:  123037.448  Start:  123035.596 Theta: 1.64061 Ball Pos X: -0.02836513 Ball Pos Y: -0.2 Ball Pos Z: 0.4056402 Hand Pos X: -0.0546761 Hand Pos Y: -0.1734037 Hand Pos Z: 0.4167263 Head Pos X: 0.004294706 Head Pos Y: -0.02348576 Head Pos Z: 0.0006168187 Head Rot X: 0.2549244 Head Rot Y: 0.01950514 Hand Rot Z: -0.01838256 Invisible Ball Error: 4.923 randomnum: 61
 End:  123040.609  Start:  123038.798 Theta: 1.727876 Ball Pos X: -0.06361105 Ball Pos Y: -0.2 Ball Pos Z: 0.4016244 Hand Pos X: -0.09251431 Hand Pos Y: -0.1703224 Hand Pos Z: 0.4119004 Head Pos X: 0.000576891 Head Pos Y: -0.02310017 Head Pos Z: 0.002011418 Head Rot X: 0.2522466 Head Rot Y: 0.008941031 Hand Rot Z: -0.01836084 Invisible Ball Error: 5.38 randomnum: 14
 End:  123043.728  Start:  123041.918 Theta: 1.780236 Ball Pos X: -0.0845433 Ball Pos Y: -0.2 Ball Pos Z: 0.3977448 Hand Pos X: -0.1043278 Hand Pos Y: -0.1618146 Hand Pos Z: 0.3974694 Head Pos X: 0.002392598 Head Pos Y: -0.02160135 Head Pos Z: 0.001997799 Head Rot X: 0.2467243 Head Rot Y: 0.009441987 Hand Rot Z: -0.02439552 Invisible Ball Error: 5.309 randomnum: 92
 End:  123046.903  Start:  123046.890 Theta: 1.727876 Ball Pos X: -0.06361105 Ball Pos Y: -0.2 Ball Pos Z: 0.4016244 Hand Pos X: -0.07395573 Hand Pos Y: -0.1530398 Hand Pos Z: 0.4036389 Head Pos X: 0.008016932 Head Pos Y: -0.01872244 Head Pos Z: 0.001280725 Head Rot X: 0.2348336 Head Rot Y: 0.02370416 Hand Rot Z: -0.03232624 Visible Ball Error: 5.876 randomnum: 182
 End:  123050.035  Start:  123050.022 Theta: 1.658063 Ball Pos X: -0.03544021 Ball Pos Y: -0.2 Ball Pos Z: 0.4050834 Hand Pos X: -0.03824237 Hand Pos Y: -0.1765837 Hand Pos Z: 0.4059788 Head Pos X: 0.006600384 Head Pos Y: -0.01942902 Head Pos Z: -0.001540244 Head Rot X: 0.2381431 Head Rot Y: 0.01945473 Hand Rot Z: -0.02344762 Visible Ball Error: 2.797 randomnum: 154
 End:  123053.349  Start:  123051.456 Theta: 1.099557 Ball Pos X: 0.1846065 Ball Pos Y: -0.2 Ball Pos Z: 0.3623106 Hand Pos X: 0.1648211 Hand Pos Y: -0.1878428 Hand Pos Z: 0.3819894 Head Pos X: 0.006381776 Head Pos Y: -0.01926024 Head Pos Z: -0.005665839 Head Rot X: 0.236026 Head Rot Y: 0.03937285 Hand Rot Z: -0.0129958 Invisible Ball Error: 3.812 randomnum: 25
 End:  123056.579  Start:  123056.566 Theta: 1.937315 Ball Pos X: -0.1457234 Ball Pos Y: -0.2 Ball Pos Z: 0.3796225 Hand Pos X: -0.1616445 Hand Pos Y: -0.1583978 Hand Pos Z: 0.3746054 Head Pos X: -0.008864295 Head Pos Y: -0.0204931 Head Pos Z: 0.001329035 Head Rot X: 0.2426636 Head Rot Y: -0.0110359 Hand Rot Z: -0.01036257 Visible Ball Error: 5.414 randomnum: 157
 End:  123059.559  Start:  123057.791 Theta: 1.099557 Ball Pos X: 0.1846065 Ball Pos Y: -0.2 Ball Pos Z: 0.3623106 Hand Pos X: 0.1600189 Hand Pos Y: -0.1946069 Hand Pos Z: 0.3793591 Head Pos X: -0.0008338876 Head Pos Y: -0.02145774 Head Pos Z: -0.0053657 Head Rot X: 0.2457608 Head Rot Y: 0.02870103 Hand Rot Z: -0.005471784 Invisible Ball Error: 3.825 randomnum: 7
 End:  123102.719  Start:  123102.706 Theta: 1.780236 Ball Pos X: -0.0845433 Ball Pos Y: -0.2 Ball Pos Z: 0.3977448 Hand Pos X: -0.0912722 Hand Pos Y: -0.1967092 Hand Pos Z: 0.4004533 Head Pos X: 0.0006737784 Head Pos Y: -0.01994713 Head Pos Z: 0.007475376 Head Rot X: 0.2372803 Head Rot Y: 0.01602004 Hand Rot Z: -0.02365616 Visible Ball Error: 0.964 randomnum: 173
 End:  123105.866  Start:  123104.112 Theta: 1.745329 Ball Pos X: -0.07061069 Ball Pos Y: -0.2 Ball Pos Z: 0.4004531 Hand Pos X: -0.09802681 Hand Pos Y: -0.1702343 Hand Pos Z: 0.4099708 Head Pos X: 0.003175477 Head Pos Y: -0.02432586 Head Pos Z: 0.004353583 Head Rot X: 0.2563879 Head Rot Y: 0.02236214 Hand Rot Z: -0.02308123 Invisible Ball Error: 5.247 randomnum: 38
 End:  123108.916  Start:  123107.093 Theta: 1.53589 Ball Pos X: 0.01419121 Ball Pos Y: -0.2 Ball Pos Z: 0.406383 Hand Pos X: -0.01193205 Hand Pos Y: -0.1712082 Hand Pos Z: 0.4066624 Head Pos X: 0.01150289 Head Pos Y: -0.01595285 Head Pos Z: 0.00803557 Head Rot X: 0.2196048 Head Rot Y: 0.03704026 Hand Rot Z: -0.03566247 Invisible Ball Error: 4.749 randomnum: 41
 End:  123112.049  Start:  123110.197 Theta: 1.710423 Ball Pos X: -0.05659209 Ball Pos Y: -0.2 Ball Pos Z: 0.4026734 Hand Pos X: -0.06345767 Hand Pos Y: -0.168239 Hand Pos Z: 0.4155901 Head Pos X: 0.006100277 Head Pos Y: -0.01859084 Head Pos Z: 0.007101893 Head Rot X: 0.2307742 Head Rot Y: 0.02564881 Hand Rot Z: -0.0284528 Invisible Ball Error: 4.424 randomnum: 46
 End:  123114.987  Start:  123114.973 Theta: 1.553343 Ball Pos X: 0.007096675 Ball Pos Y: -0.2 Ball Pos Z: 0.4065688 Hand Pos X: 0.0009662807 Hand Pos Y: -0.1763085 Hand Pos Z: 0.4193157 Head Pos X: 0.01230288 Head Pos Y: -0.0159159 Head Pos Z: -0.001569152 Head Rot X: 0.2394583 Head Rot Y: 0.03338179 Hand Rot Z: -0.02499489 Visible Ball Error: 3.476 randomnum: 143
 End:  123118.077  Start:  123116.212 Theta: 1.518436 Ball Pos X: 0.02128141 Ball Pos Y: -0.2 Ball Pos Z: 0.4060734 Hand Pos X: 0.03175947 Hand Pos Y: -0.1778174 Hand Pos Z: 0.4146026 Head Pos X: 0.005209632 Head Pos Y: -0.01755598 Head Pos Z: -0.004578233 Head Rot X: 0.2431684 Head Rot Y: 0.03312365 Hand Rot Z: -0.01664736 Invisible Ball Error: 3.286 randomnum: 73
 End:  123121.196  Start:  123119.331 Theta: 1.48353 Ball Pos X: 0.03544018 Ball Pos Y: -0.2 Ball Pos Z: 0.4050834 Hand Pos X: 0.02897076 Hand Pos Y: -0.1410687 Hand Pos Z: 0.4022113 Head Pos X: 0.004605417 Head Pos Y: -0.01612438 Head Pos Z: -0.007487446 Head Rot X: 0.2363814 Head Rot Y: 0.02819998 Hand Rot Z: -0.01190033 Invisible Ball Error: 6.956 randomnum: 78
 End:  123124.218  Start:  123122.408 Theta: 1.867502 Ball Pos X: -0.1188873 Ball Pos Y: -0.2 Ball Pos Z: 0.3888628 Hand Pos X: -0.1303773 Hand Pos Y: -0.1615622 Hand Pos Z: 0.4010167 Head Pos X: -0.007436809 Head Pos Y: -0.01555214 Head Pos Z: -0.003956288 Head Rot X: 0.2305655 Head Rot Y: -0.01407064 Hand Rot Z: -0.007408099 Invisible Ball Error: 5.308 randomnum: 97
 End:  123127.184  Start:  123127.170 Theta: 1.37881 Ball Pos X: 0.07758877 Ball Pos Y: -0.2 Ball Pos Z: 0.3991597 Hand Pos X: 0.05769549 Hand Pos Y: -0.1770815 Hand Pos Z: 0.4206457 Head Pos X: -0.00396758 Head Pos Y: -0.01822762 Head Pos Z: -0.006453305 Head Rot X: 0.2394153 Head Rot Y: 0.009222738 Hand Rot Z: -0.003010986 Visible Ball Error: 4.587 randomnum: 137
 End:  123130.456  Start:  123130.442 Theta: 1.850049 Ball Pos X: -0.1120826 Ball Pos Y: -0.2 Ball Pos Z: 0.3908785 Hand Pos X: -0.1182851 Hand Pos Y: -0.1214395 Hand Pos Z: 0.385667 Head Pos X: 0.001677737 Head Pos Y: -0.01730307 Head Pos Z: -0.00227949 Head Rot X: 0.23485 Head Rot Y: -0.004782415 Hand Rot Z: -0.02346186 Visible Ball Error: 9.487 randomnum: 147
 End:  123133.561  Start:  123133.547 Theta: 1.117011 Ball Pos X: 0.1782552 Ball Pos Y: -0.2 Ball Pos Z: 0.3654773 Hand Pos X: 0.1549082 Hand Pos Y: -0.1763366 Hand Pos Z: 0.3834439 Head Pos X: 0.008627701 Head Pos Y: -0.02064667 Head Pos Z: -0.006223321 Head Rot X: 0.2461293 Head Rot Y: 0.03323759 Hand Rot Z: -0.02347321 Visible Ball Error: 4.776 randomnum: 105
 End:  123136.638  Start:  123136.624 Theta: 1.675516 Ball Pos X: -0.0425045 Ball Pos Y: -0.2 Ball Pos Z: 0.4044032 Hand Pos X: -0.04702436 Hand Pos Y: -0.1534413 Hand Pos Z: 0.4240128 Head Pos X: 0.00971048 Head Pos Y: -0.01722843 Head Pos Z: -0.00555259 Head Rot X: 0.2337212 Head Rot Y: 0.01604854 Hand Rot Z: -0.0391306 Visible Ball Error: 6.415 randomnum: 123
 End:  123139.743  Start:  123137.947 Theta: 1.53589 Ball Pos X: 0.01419121 Ball Pos Y: -0.2 Ball Pos Z: 0.406383 Hand Pos X: -0.01432108 Hand Pos Y: -0.1558063 Hand Pos Z: 0.417569 Head Pos X: 0.005258064 Head Pos Y: -0.01960047 Head Pos Z: -0.004862607 Head Rot X: 0.2430493 Head Rot Y: 0.01714599 Hand Rot Z: -0.02542215 Invisible Ball Error: 6.795 randomnum: 9
 End:  123142.904  Start:  123142.890 Theta: 1.745329 Ball Pos X: -0.07061069 Ball Pos Y: -0.2 Ball Pos Z: 0.4004531 Hand Pos X: -0.08459036 Hand Pos Y: -0.1591615 Hand Pos Z: 0.4146221 Head Pos X: 0.007679228 Head Pos Y: -0.02067465 Head Pos Z: -0.004987061 Head Rot X: 0.2473671 Head Rot Y: 0.01276131 Hand Rot Z: -0.03308006 Visible Ball Error: 5.752 randomnum: 145
 End:  123146.078  Start:  123144.171 Theta: 2.042035 Ball Pos X: -0.1846065 Ball Pos Y: -0.2 Ball Pos Z: 0.3623106 Hand Pos X: -0.1920066 Hand Pos Y: -0.1568249 Hand Pos Z: 0.3656586 Head Pos X: -0.004152149 Head Pos Y: -0.01967346 Head Pos Z: -0.008075088 Head Rot X: 0.2459413 Head Rot Y: -0.02385796 Hand Rot Z: -0.01644041 Invisible Ball Error: 5.436 randomnum: 87
 End:  123149.281  Start:  123147.429 Theta: 1.134464 Ball Pos X: 0.1718495 Ball Pos Y: -0.2 Ball Pos Z: 0.3685326 Hand Pos X: 0.1634967 Hand Pos Y: -0.2083852 Hand Pos Z: 0.3833719 Head Pos X: 0.007123551 Head Pos Y: -0.0237436 Head Pos Z: -0.004644513 Head Rot X: 0.2572649 Head Rot Y: 0.0161502 Hand Rot Z: -0.02071295 Invisible Ball Error: 1.746 randomnum: 44
 End:  123152.400  Start:  123150.548 Theta: 1.570796 Ball Pos X: -1.777439E-08 Ball Pos Y: -0.2 Ball Pos Z: 0.4066307 Hand Pos X: -0.02623841 Hand Pos Y: -0.1993375 Hand Pos Z: 0.4137313 Head Pos X: 0.009302538 Head Pos Y: -0.0229716 Head Pos Z: -0.0008915067 Head Rot X: 0.2547064 Head Rot Y: 0.0131014 Hand Rot Z: -0.03180762 Invisible Ball Error: 3.303 randomnum: 15
 End:  123155.393  Start:  123153.611 Theta: 1.448623 Ball Pos X: 0.04955581 Ball Pos Y: -0.2 Ball Pos Z: 0.4035997 Hand Pos X: 0.04039373 Hand Pos Y: -0.1556271 Hand Pos Z: 0.4202519 Head Pos X: 0.00820738 Head Pos Y: -0.02248678 Head Pos Z: -0.003528565 Head Rot X: 0.2532001 Head Rot Y: 0.01485255 Hand Rot Z: -0.02823805 Invisible Ball Error: 6.115 randomnum: 51
 End:  123159.013  Start:  123158.999 Theta: 1.064651 Ball Pos X: 0.1971385 Ball Pos Y: -0.2 Ball Pos Z: 0.3556472 Hand Pos X: 0.201116 Hand Pos Y: -0.1802573 Hand Pos Z: 0.364117 Head Pos X: 0.009601947 Head Pos Y: -0.0240713 Head Pos Z: -0.007471323 Head Rot X: 0.2580661 Head Rot Y: 0.0416856 Hand Rot Z: -0.02604035 Visible Ball Error: 2.762 randomnum: 197
 End:  123213.244  Start:  123158.999 Theta: 1.466077 Ball Pos X: 0.1971385 Ball Pos Y: -0.2 Ball Pos Z: 0.3556472 Hand Pos X: 0.005542211 Hand Pos Y: -0.1047591 Hand Pos Z: 0.4019453 Head Pos X: 0.007143526 Head Pos Y: -0.01924905 Head Pos Z: -0.02028188 Head Rot X: 0.2421255 Head Rot Y: 0.0184768 Hand Rot Z: -0.0008913893 Invisible Ball Error: 28.778 randomnum: 71
 End:  123215.764  Start:  123214.803 Theta: 1.48353 Ball Pos X: 0.03544018 Ball Pos Y: -0.2 Ball Pos Z: 0.4050834 Hand Pos X: 0.04710944 Hand Pos Y: -0.2026671 Hand Pos Z: 0.4056267 Head Pos X: 0.00857854 Head Pos Y: -0.01997663 Head Pos Z: -0.0166429 Head Rot X: 0.242901 Head Rot Y: 0.01980998 Hand Rot Z: -0.01299688 Invisible Ball Error: 1.471 randomnum: 74
 End:  123218.896  Start:  123216.920 Theta: 2.059489 Ball Pos X: -0.1909015 Ball Pos Y: -0.2 Ball Pos Z: 0.3590336 Hand Pos X: -0.1804579 Hand Pos Y: -0.1453089 Hand Pos Z: 0.3740056 Head Pos X: -0.007715259 Head Pos Y: -0.0208106 Head Pos Z: -0.01149106 Head Rot X: 0.2479334 Head Rot Y: -0.04701915 Hand Rot Z: -0.001765886 Invisible Ball Error: 7.207 randomnum: 72
 End:  123221.960  Start:  123221.946 Theta: 1.658063 Ball Pos X: -0.03544021 Ball Pos Y: -0.2 Ball Pos Z: 0.4050834 Hand Pos X: -0.05206405 Hand Pos Y: -0.1734538 Hand Pos Z: 0.4140272 Head Pos X: 0.004091233 Head Pos Y: -0.02006752 Head Pos Z: -0.0122548 Head Rot X: 0.2469898 Head Rot Y: 0.002370425 Hand Rot Z: -0.02044194 Visible Ball Error: 4.122 randomnum: 127
 End:  123224.953  Start:  123223.074 Theta: 1.850049 Ball Pos X: -0.1120826 Ball Pos Y: -0.2 Ball Pos Z: 0.3908785 Hand Pos X: -0.1232408 Hand Pos Y: -0.1765923 Hand Pos Z: 0.4091343 Head Pos X: 0.003749779 Head Pos Y: -0.01953572 Head Pos Z: -0.009895593 Head Rot X: 0.2447648 Head Rot Y: -0.01112834 Hand Rot Z: -0.02704617 Invisible Ball Error: 3.8 randomnum: 81
 End:  123227.919  Start:  123227.905 Theta: 1.082104 Ball Pos X: 0.1909015 Ball Pos Y: -0.2 Ball Pos Z: 0.3590336 Hand Pos X: 0.1949508 Hand Pos Y: -0.1648262 Hand Pos Z: 0.3661402 Head Pos X: 0.01387542 Head Pos Y: -0.02409341 Head Pos Z: -0.01269063 Head Rot X: 0.2587587 Head Rot Y: 0.0328051 Hand Rot Z: -0.02725025 Visible Ball Error: 4.519 randomnum: 158
 End:  123231.052  Start:  123229.158 Theta: 1.466077 Ball Pos X: 0.04250446 Ball Pos Y: -0.2 Ball Pos Z: 0.4044032 Hand Pos X: 0.04467329 Hand Pos Y: -0.1739992 Hand Pos Z: 0.4083157 Head Pos X: 0.01122672 Head Pos Y: -0.02059476 Head Pos Z: -0.01233137 Head Rot X: 0.2458212 Head Rot Y: 0.01866519 Hand Rot Z: -0.03280338 Invisible Ball Error: 3.24 randomnum: 2
 End:  123234.115  Start:  123234.102 Theta: 2.042035 Ball Pos X: -0.1846065 Ball Pos Y: -0.2 Ball Pos Z: 0.3623106 Hand Pos X: -0.1854629 Hand Pos Y: -0.1365142 Hand Pos Z: 0.360498 Head Pos X: 0.009750586 Head Pos Y: -0.02310294 Head Pos Z: -0.005173981 Head Rot X: 0.2557658 Head Rot Y: -0.003191598 Hand Rot Z: -0.05229292 Visible Ball Error: 7.583 randomnum: 111
 End:  123237.485  Start:  123235.565 Theta: 1.151917 Ball Pos X: 0.1653916 Ball Pos Y: -0.2 Ball Pos Z: 0.3714756 Hand Pos X: 0.1269728 Hand Pos Y: -0.1715814 Hand Pos Z: 0.387538 Head Pos X: 0.01074717 Head Pos Y: -0.0224202 Head Pos Z: -0.01093376 Head Rot X: 0.2481595 Head Rot Y: 0.04123706 Hand Rot Z: -0.03765538 Invisible Ball Error: 6.307 randomnum: 65
 End:  123240.548  Start:  123238.738 Theta: 1.22173 Ball Pos X: 0.1390759 Ball Pos Y: -0.2 Ball Pos Z: 0.3821079 Hand Pos X: 0.1257565 Hand Pos Y: -0.2031725 Hand Pos Z: 0.3938583 Head Pos X: 0.01355323 Head Pos Y: -0.02206778 Head Pos Z: -0.0166426 Head Rot X: 0.244469 Head Rot Y: 0.05558698 Hand Rot Z: -0.0397116 Invisible Ball Error: 2.057 randomnum: 67
 End:  123243.695  Start:  123243.681 Theta: 1.48353 Ball Pos X: 0.03544018 Ball Pos Y: -0.2 Ball Pos Z: 0.4050834 Hand Pos X: 0.0434946 Hand Pos Y: -0.1775014 Hand Pos Z: 0.4153475 Head Pos X: 0.008988912 Head Pos Y: -0.02129315 Head Pos Z: -0.01629281 Head Rot X: 0.2426881 Head Rot Y: 0.03140486 Hand Rot Z: -0.04100586 Visible Ball Error: 3.286 randomnum: 149
 End:  123246.689  Start:  123244.906 Theta: 1.134464 Ball Pos X: 0.1718495 Ball Pos Y: -0.2 Ball Pos Z: 0.3685326 Hand Pos X: 0.1627306 Hand Pos Y: -0.1477759 Hand Pos Z: 0.3700204 Head Pos X: 0.009290223 Head Pos Y: -0.02250663 Head Pos Z: -0.01645547 Head Rot X: 0.2474833 Head Rot Y: 0.03610367 Hand Rot Z: -0.03365307 Invisible Ball Error: 6.218 randomnum: 62
 End:  123249.835  Start:  123247.955 Theta: 1.186824 Ball Pos X: 0.1523265 Ball Pos Y: -0.2 Ball Pos Z: 0.3770214 Hand Pos X: 0.1695033 Hand Pos Y: -0.1859017 Hand Pos Z: 0.3775387 Head Pos X: 0.007082548 Head Pos Y: -0.02175106 Head Pos Z: -0.01646411 Head Rot X: 0.2447334 Head Rot Y: 0.03426379 Hand Rot Z: -0.02791391 Invisible Ball Error: 2.808 randomnum: 75
 End:  123252.996  Start:  123251.158 Theta: 1.867502 Ball Pos X: -0.1188873 Ball Pos Y: -0.2 Ball Pos Z: 0.3888628 Hand Pos X: -0.1271835 Hand Pos Y: -0.1932073 Hand Pos Z: 0.399546 Head Pos X: 0.00404459 Head Pos Y: -0.02226181 Head Pos Z: -0.0130747 Head Rot X: 0.2493345 Head Rot Y: 0.01227769 Hand Rot Z: -0.03498289 Invisible Ball Error: 1.567 randomnum: 47
 End:  123256.045  Start:  123254.179 Theta: 1.954769 Ball Pos X: -0.1523265 Ball Pos Y: -0.2 Ball Pos Z: 0.3770214 Hand Pos X: -0.167662 Hand Pos Y: -0.1960922 Hand Pos Z: 0.389756 Head Pos X: 0.001047652 Head Pos Y: -0.02320733 Head Pos Z: -0.009499222 Head Rot X: 0.2538794 Head Rot Y: 0.001928627 Hand Rot Z: -0.03455491 Invisible Ball Error: 1.801 randomnum: 31
 End:  123259.290  Start:  123259.275 Theta: 1.570796 Ball Pos X: -1.777439E-08 Ball Pos Y: -0.2 Ball Pos Z: 0.4066307 Hand Pos X: -0.01043598 Hand Pos Y: -0.1128456 Hand Pos Z: 0.3991948 Head Pos X: 0.006269239 Head Pos Y: -0.02160348 Head Pos Z: -0.01492396 Head Rot X: 0.2461169 Head Rot Y: 0.01989084 Hand Rot Z: -0.03583625 Visible Ball Error: 10.504 randomnum: 114
 End:  123304.580  Start:  123259.275 Theta: 1.22173 Ball Pos X: -1.777439E-08 Ball Pos Y: -0.2 Ball Pos Z: 0.4066307 Hand Pos X: 0.3039386 Hand Pos Y: -0.1866986 Hand Pos Z: 0.2840672 Head Pos X: 0.01494704 Head Pos Y: -0.02635008 Head Pos Z: -0.01893777 Head Rot X: 0.2603588 Head Rot Y: 0.06514908 Hand Rot Z: -0.04876935 Invisible Ball Error: 42.293 randomnum: 76
 End:  123306.738  Start:  123306.725 Theta: 1.186824 Ball Pos X: 0.1523265 Ball Pos Y: -0.2 Ball Pos Z: 0.3770214 Hand Pos X: 0.1825187 Hand Pos Y: -0.1504348 Hand Pos Z: 0.366403 Head Pos X: 0.0183092 Head Pos Y: -0.02426638 Head Pos Z: -0.01363984 Head Rot X: 0.2554609 Head Rot Y: 0.05831176 Hand Rot Z: -0.03624476 Visible Ball Error: 7.285 randomnum: 159
 End:  123309.426  Start:  123309.412 Theta: 1.53589 Ball Pos X: 0.01419121 Ball Pos Y: -0.2 Ball Pos Z: 0.406383 Hand Pos X: 0.01711536 Hand Pos Y: -0.148184 Hand Pos Z: 0.4119898 Head Pos X: 0.0154251 Head Pos Y: -0.01652868 Head Pos Z: -0.01310581 Head Rot X: 0.216796 Head Rot Y: 0.0512719 Hand Rot Z: -0.04120639 Visible Ball Error: 6.433 randomnum: 186
 End:  123312.475  Start:  123312.462 Theta: 1.151917 Ball Pos X: 0.1653916 Ball Pos Y: -0.2 Ball Pos Z: 0.3714756 Hand Pos X: 0.186475 Hand Pos Y: -0.1708527 Hand Pos Z: 0.3834848 Head Pos X: 0.008263913 Head Pos Y: -0.02272383 Head Pos Z: -0.01581737 Head Rot X: 0.2479092 Head Rot Y: 0.04982441 Hand Rot Z: -0.02279039 Visible Ball Error: 4.699 randomnum: 132
 End:  123317.363  Start:  123313.603 Theta: 1.518436 Ball Pos X: 0.02128141 Ball Pos Y: -0.2 Ball Pos Z: 0.4060734 Hand Pos X: 0.2080727 Hand Pos Y: -0.2104115 Hand Pos Z: 0.3582959 Head Pos X: -0.01578324 Head Pos Y: -0.01169228 Head Pos Z: -0.01250416 Head Rot X: 0.2133724 Head Rot Y: -0.09600259 Hand Rot Z: -0.02907197 Invisible Ball Error: 24.246 randomnum: 94
 End:  123320.927  Start:  123319.033 Theta: 1.43117 Ball Pos X: 0.05659206 Ball Pos Y: -0.2 Ball Pos Z: 0.4026734 Hand Pos X: 0.08344849 Hand Pos Y: -0.1609041 Hand Pos Z: 0.4163679 Head Pos X: 0.009592324 Head Pos Y: -0.0244442 Head Pos Z: -0.01103365 Head Rot X: 0.2557589 Head Rot Y: 0.03818531 Hand Rot Z: -0.03751632 Invisible Ball Error: 6.237 randomnum: 10
 End:  123323.851  Start:  123322.055 Theta: 1.151917 Ball Pos X: 0.1653916 Ball Pos Y: -0.2 Ball Pos Z: 0.3714756 Hand Pos X: 0.2143588 Hand Pos Y: -0.1318792 Hand Pos Z: 0.3498451 Head Pos X: 0.006730142 Head Pos Y: -0.02592643 Head Pos Z: -0.0108889 Head Rot X: 0.2604099 Head Rot Y: 0.04822416 Hand Rot Z: -0.03400511 Invisible Ball Error: 10.874 randomnum: 57
 End:  123326.803  Start:  123326.789 Theta: 1.343904 Ball Pos X: 0.091472 Ball Pos Y: -0.2 Ball Pos Z: 0.3962088 Hand Pos X: 0.09132348 Hand Pos Y: -0.1593102 Hand Pos Z: 0.3987405 Head Pos X: 0.00537052 Head Pos Y: -0.0249524 Head Pos Z: -0.01193705 Head Rot X: 0.2561484 Head Rot Y: 0.03974303 Hand Rot Z: -0.03349954 Visible Ball Error: 4.913 randomnum: 102
 End:  123329.755  Start:  123329.740 Theta: 1.169371 Ball Pos X: 0.1588832 Ball Pos Y: -0.2 Ball Pos Z: 0.3743055 Hand Pos X: 0.183919 Hand Pos Y: -0.1751305 Hand Pos Z: 0.3663141 Head Pos X: 0.008722653 Head Pos Y: -0.02466452 Head Pos Z: -0.0135794 Head Rot X: 0.2540078 Head Rot Y: 0.04823568 Hand Rot Z: -0.03686761 Visible Ball Error: 4.516 randomnum: 163
 End:  123332.929  Start:  123332.915 Theta: 1.937315 Ball Pos X: -0.1457234 Ball Pos Y: -0.2 Ball Pos Z: 0.3796225 Hand Pos X: -0.1402342 Hand Pos Y: -0.1937635 Hand Pos Z: 0.3820478 Head Pos X: 0.005733241 Head Pos Y: -0.0247837 Head Pos Z: -0.01016685 Head Rot X: 0.2576318 Head Rot Y: 0.02977121 Hand Rot Z: -0.0434826 Visible Ball Error: 1.054 randomnum: 131
 End:  123336.271  Start:  123336.257 Theta: 2.059489 Ball Pos X: -0.1909015 Ball Pos Y: -0.2 Ball Pos Z: 0.3590336 Hand Pos X: -0.2021314 Hand Pos Y: -0.1941059 Hand Pos Z: 0.353979 Head Pos X: 0.004611614 Head Pos Y: -0.02403313 Head Pos Z: -0.009507686 Head Rot X: 0.2540698 Head Rot Y: 0.02350063 Hand Rot Z: -0.05563646 Visible Ball Error: 1.716 randomnum: 196
 End:  123343.790  Start:  123343.775 Theta: 1.780236 Ball Pos X: -0.0845433 Ball Pos Y: -0.2 Ball Pos Z: 0.3977448 Hand Pos X: -0.07468925 Hand Pos Y: -0.1683683 Hand Pos Z: 0.4037576 Head Pos X: -0.001125176 Head Pos Y: -0.01980662 Head Pos Z: -0.01556203 Head Rot X: 0.2412568 Head Rot Y: -0.027089 Hand Rot Z: -0.02954269 Visible Ball Error: 4.133 randomnum: 108
 End:  123346.825  Start:  123346.811 Theta: 2.007129 Ball Pos X: -0.1718496 Ball Pos Y: -0.2 Ball Pos Z: 0.3685325 Hand Pos X: -0.1776526 Hand Pos Y: -0.1429023 Hand Pos Z: 0.3775197 Head Pos X: -0.007612932 Head Pos Y: -0.02114604 Head Pos Z: -0.005115449 Head Rot X: 0.2468428 Head Rot Y: -0.04284774 Hand Rot Z: -0.02971112 Visible Ball Error: 7.286 randomnum: 122
 End:  123350.041  Start:  123348.064 Theta: 1.553343 Ball Pos X: 0.007096675 Ball Pos Y: -0.2 Ball Pos Z: 0.4065688 Hand Pos X: -0.007030252 Hand Pos Y: -0.1514706 Hand Pos Z: 0.4252789 Head Pos X: 0.008127507 Head Pos Y: -0.02504178 Head Pos Z: -0.004374206 Head Rot X: 0.251259 Head Rot Y: 0.02839851 Hand Rot Z: -0.04523711 Invisible Ball Error: 6.828 randomnum: 85
 End:  123353.160  Start:  123353.146 Theta: 1.186824 Ball Pos X: 0.1523265 Ball Pos Y: -0.2 Ball Pos Z: 0.3770214 Hand Pos X: 0.1393934 Hand Pos Y: -0.174922 Hand Pos Z: 0.3986031 Head Pos X: 0.009133156 Head Pos Y: -0.02490489 Head Pos Z: -0.005709857 Head Rot X: 0.2508028 Head Rot Y: 0.04624895 Hand Rot Z: -0.03698718 Visible Ball Error: 4.446 randomnum: 118
 End:  123404.215  Start:  123404.202 Theta: 1.291544 Ball Pos X: 0.1120826 Ball Pos Y: -0.2 Ball Pos Z: 0.3908785 Hand Pos X: 0.1089266 Hand Pos Y: -0.1726503 Hand Pos Z: 0.4064466 Head Pos X: 0.01301342 Head Pos Y: -0.02307543 Head Pos Z: -0.006784588 Head Rot X: 0.248109 Head Rot Y: 0.07132056 Hand Rot Z: -0.01645646 Visible Ball Error: 3.987 randomnum: 120
 End:  123415.396  Start:  123413.587 Theta: 1.64061 Ball Pos X: -0.02836513 Ball Pos Y: -0.2 Ball Pos Z: 0.4056402 Hand Pos X: 0.004589569 Hand Pos Y: -0.2078887 Hand Pos Z: 0.4159461 Head Pos X: 0.005698073 Head Pos Y: -0.02351626 Head Pos Z: -0.007110536 Head Rot X: 0.2486974 Head Rot Y: 0.01329534 Hand Rot Z: -0.02642052 Invisible Ball Error: 4.166 randomnum: 96
 End:  123418.098  Start:  123418.084 Theta: 2.076942 Ball Pos X: -0.1971385 Ball Pos Y: -0.2 Ball Pos Z: 0.3556472 Hand Pos X: -0.2165771 Hand Pos Y: -0.1864761 Hand Pos Z: 0.3496853 Head Pos X: -0.01299192 Head Pos Y: -0.02596349 Head Pos Z: -0.004963666 Head Rot X: 0.264068 Head Rot Y: -0.03944522 Hand Rot Z: -0.009379364 Visible Ball Error: 3.087 randomnum: 128
 End:  123421.370  Start:  123419.476 Theta: 1.675516 Ball Pos X: -0.0425045 Ball Pos Y: -0.2 Ball Pos Z: 0.4044032 Hand Pos X: -0.04701103 Hand Pos Y: -0.1535807 Hand Pos Z: 0.4079239 Head Pos X: 0.002184882 Head Pos Y: -0.03042886 Head Pos Z: -0.0007993579 Head Rot X: 0.2783795 Head Rot Y: 9.781867E-05 Hand Rot Z: -0.02475354 Invisible Ball Error: 5.708 randomnum: 90
 End:  123424.364  Start:  123424.350 Theta: 1.151917 Ball Pos X: 0.1653916 Ball Pos Y: -0.2 Ball Pos Z: 0.3714756 Hand Pos X: 0.1876372 Hand Pos Y: -0.1688906 Hand Pos Z: 0.3714879 Head Pos X: 0.01551995 Head Pos Y: -0.02755993 Head Pos Z: -0.01250505 Head Rot X: 0.2663068 Head Rot Y: 0.04532849 Hand Rot Z: -0.0352219 Visible Ball Error: 4.832 randomnum: 113
 End:  123427.538  Start:  123425.672 Theta: 1.064651 Ball Pos X: 0.1971385 Ball Pos Y: -0.2 Ball Pos Z: 0.3556472 Hand Pos X: 0.229315 Hand Pos Y: -0.1864711 Hand Pos Z: 0.3436654 Head Pos X: 0.01902032 Head Pos Y: -0.02520708 Head Pos Z: -0.01533931 Head Rot X: 0.2552102 Head Rot Y: 0.05963931 Hand Rot Z: -0.04019214 Invisible Ball Error: 4.667 randomnum: 21
 End:  123430.531  Start:  123430.518 Theta: 1.169371 Ball Pos X: 0.1588832 Ball Pos Y: -0.2 Ball Pos Z: 0.3743055 Hand Pos X: 0.141865 Hand Pos Y: -0.2011102 Hand Pos Z: 0.3942965 Head Pos X: 0.01561068 Head Pos Y: -0.02571453 Head Pos Z: -0.0153476 Head Rot X: 0.2590941 Head Rot Y: 0.04651661 Hand Rot Z: -0.0360359 Visible Ball Error: 2.941 randomnum: 151
 End:  123433.469  Start:  123431.632 Theta: 1.082104 Ball Pos X: 0.1909015 Ball Pos Y: -0.2 Ball Pos Z: 0.3590336 Hand Pos X: 0.2242768 Hand Pos Y: -0.178149 Hand Pos Z: 0.3506274 Head Pos X: 0.01337156 Head Pos Y: -0.02582772 Head Pos Z: -0.01858997 Head Rot X: 0.2590008 Head Rot Y: 0.05494665 Hand Rot Z: -0.03382041 Invisible Ball Error: 5.158 randomnum: 64
 End:  123436.589  Start:  123436.574 Theta: 1.727876 Ball Pos X: -0.06361105 Ball Pos Y: -0.2 Ball Pos Z: 0.4016244 Hand Pos X: -0.05950323 Hand Pos Y: -0.1346848 Hand Pos Z: 0.4051689 Head Pos X: 0.00830227 Head Pos Y: -0.02412881 Head Pos Z: -0.0136447 Head Rot X: 0.2539054 Head Rot Y: 0.0229561 Hand Rot Z: -0.04041421 Visible Ball Error: 8.007 randomnum: 200
 End:  123439.721  Start:  123439.708 Theta: 1.832596 Ball Pos X: -0.1052438 Ball Pos Y: -0.2 Ball Pos Z: 0.3927751 Hand Pos X: -0.09877926 Hand Pos Y: -0.1811603 Hand Pos Z: 0.4021108 Head Pos X: 0.006527741 Head Pos Y: -0.02382122 Head Pos Z: -0.01425475 Head Rot X: 0.2528526 Head Rot Y: 0.01486057 Hand Rot Z: -0.04329462 Visible Ball Error: 2.781 randomnum: 104
 End:  123442.882  Start:  123442.868 Theta: 1.047198 Ball Pos X: 0.2033153 Ball Pos Y: -0.2 Ball Pos Z: 0.3521525 Hand Pos X: 0.2033029 Hand Pos Y: -0.1592709 Hand Pos Z: 0.3511367 Head Pos X: 0.01757833 Head Pos Y: -0.02513808 Head Pos Z: -0.01929057 Head Rot X: 0.2535166 Head Rot Y: 0.07205787 Hand Rot Z: -0.04237551 Visible Ball Error: 4.759 randomnum: 180
 End:  123446.126  Start:  123446.112 Theta: 1.58825 Ball Pos X: -0.007096711 Ball Pos Y: -0.2 Ball Pos Z: 0.4065688 Hand Pos X: 0.0007373095 Hand Pos Y: -0.2045662 Hand Pos Z: 0.4194753 Head Pos X: 0.02042056 Head Pos Y: -0.02350562 Head Pos Z: -0.01893702 Head Rot X: 0.2427161 Head Rot Y: 0.08238962 Hand Rot Z: -0.0551311 Visible Ball Error: 1.007 randomnum: 121
 End:  123449.426  Start:  123449.412 Theta: 2.042035 Ball Pos X: -0.1846065 Ball Pos Y: -0.2 Ball Pos Z: 0.3623106 Hand Pos X: -0.1804933 Hand Pos Y: -0.1961353 Hand Pos Z: 0.3684748 Head Pos X: -0.0005238876 Head Pos Y: -0.02220605 Head Pos Z: -0.01495227 Head Rot X: 0.246265 Head Rot Y: -0.0008264482 Hand Rot Z: -0.02996241 Visible Ball Error: 1.035 randomnum: 160
 End:  123452.573  Start:  123450.624 Theta: 1.919862 Ball Pos X: -0.1390759 Ball Pos Y: -0.2 Ball Pos Z: 0.3821079 Hand Pos X: -0.161035 Hand Pos Y: -0.1982117 Hand Pos Z: 0.3767484 Head Pos X: -0.005971063 Head Pos Y: -0.02099058 Head Pos Z: -0.01432532 Head Rot X: 0.2434597 Head Rot Y: -0.02514294 Hand Rot Z: -0.01878005 Invisible Ball Error: 2.85 randomnum: 63
 End:  123455.636  Start:  123455.622 Theta: 1.675516 Ball Pos X: -0.0425045 Ball Pos Y: -0.2 Ball Pos Z: 0.4044032 Hand Pos X: -0.03849746 Hand Pos Y: -0.1612869 Hand Pos Z: 0.4123752 Head Pos X: 0.01029637 Head Pos Y: -0.01669415 Head Pos Z: -0.02537167 Head Rot X: 0.2259061 Head Rot Y: 0.00583443 Hand Rot Z: -0.0403797 Visible Ball Error: 4.951 randomnum: 144
 End:  123458.852  Start:  123456.917 Theta: 1.762783 Ball Pos X: -0.0775888 Ball Pos Y: -0.2 Ball Pos Z: 0.3991597 Hand Pos X: -0.07075249 Hand Pos Y: -0.2526713 Hand Pos Z: 0.4039599 Head Pos X: 0.00376872 Head Pos Y: -0.02100888 Head Pos Z: -0.01736274 Head Rot X: 0.2429864 Head Rot Y: 0.008633025 Hand Rot Z: -0.03428996 Invisible Ball Error: 5.527 randomnum: 55
 End:  123502.292  Start:  123459.870 Theta: 1.204277 Ball Pos X: 0.1457234 Ball Pos Y: -0.2 Ball Pos Z: 0.3796225 Hand Pos X: 0.1679794 Hand Pos Y: -0.1639682 Hand Pos Z: 0.37005 Head Pos X: 0.008524548 Head Pos Y: -0.02488982 Head Pos Z: -0.01661897 Head Rot X: 0.2557335 Head Rot Y: 0.02913638 Hand Rot Z: -0.02538153 Invisible Ball Error: 5.244 randomnum: 49
 End:  123505.870  Start:  123503.866 Theta: 1.48353 Ball Pos X: 0.03544018 Ball Pos Y: -0.2 Ball Pos Z: 0.4050834 Hand Pos X: 0.06327105 Hand Pos Y: -0.1285708 Hand Pos Z: 0.4127784 Head Pos X: 0.006679181 Head Pos Y: -0.02186706 Head Pos Z: -0.01471505 Head Rot X: 0.2443841 Head Rot Y: 0.02719373 Hand Rot Z: -0.02704814 Invisible Ball Error: 9.71 randomnum: 52
 End:  123508.989  Start:  123507.041 Theta: 1.727876 Ball Pos X: -0.06361105 Ball Pos Y: -0.2 Ball Pos Z: 0.4016244 Hand Pos X: -0.07118302 Hand Pos Y: -0.198901 Hand Pos Z: 0.4035909 Head Pos X: 0.002367038 Head Pos Y: -0.02109316 Head Pos Z: -0.01871216 Head Rot X: 0.2417366 Head Rot Y: 0.01919437 Hand Rot Z: -0.02509544 Invisible Ball Error: 0.95 randomnum: 39
 End:  123512.415  Start:  123510.478 Theta: 1.727876 Ball Pos X: -0.06361105 Ball Pos Y: -0.2 Ball Pos Z: 0.4016244 Hand Pos X: -0.06988471 Hand Pos Y: -0.2315627 Hand Pos Z: 0.4043137 Head Pos X: 0.0007162131 Head Pos Y: -0.02396308 Head Pos Z: -0.01400751 Head Rot X: 0.2518281 Head Rot Y: 0.018016 Hand Rot Z: -0.02273421 Invisible Ball Error: 3.326 randomnum: 100
 End:  123515.338  Start:  123515.324 Theta: 1.396263 Ball Pos X: 0.07061065 Ball Pos Y: -0.2 Ball Pos Z: 0.4004531 Hand Pos X: 0.09819624 Hand Pos Y: -0.1320664 Hand Pos Z: 0.3938653 Head Pos X: 0.0119383 Head Pos Y: -0.02101617 Head Pos Z: -0.01562876 Head Rot X: 0.2378505 Head Rot Y: 0.06592345 Hand Rot Z: -0.01358192 Visible Ball Error: 8.967 randomnum: 164
 End:  123518.430  Start:  123516.577 Theta: 1.117011 Ball Pos X: 0.1782552 Ball Pos Y: -0.2 Ball Pos Z: 0.3654773 Hand Pos X: 0.1589352 Hand Pos Y: -0.1691265 Hand Pos Z: 0.3810294 Head Pos X: 0.01479921 Head Pos Y: -0.02080794 Head Pos Z: -0.01962933 Head Rot X: 0.238356 Head Rot Y: 0.06992448 Hand Rot Z: -0.02146525 Invisible Ball Error: 4.968 randomnum: 48
 End:  123521.604  Start:  123521.590 Theta: 2.076942 Ball Pos X: -0.1971385 Ball Pos Y: -0.2 Ball Pos Z: 0.3556472 Hand Pos X: -0.1968304 Hand Pos Y: -0.2374136 Hand Pos Z: 0.3574508 Head Pos X: 0.0008962192 Head Pos Y: -0.02343014 Head Pos Z: -0.01352391 Head Rot X: 0.2520888 Head Rot Y: 0.0056362 Hand Rot Z: -0.02486068 Visible Ball Error: 4.004 randomnum: 161
 End:  123524.751  Start:  123524.737 Theta: 1.58825 Ball Pos X: -0.007096711 Ball Pos Y: -0.2 Ball Pos Z: 0.4065688 Hand Pos X: 0.0007684231 Hand Pos Y: -0.1658924 Hand Pos Z: 0.4186919 Head Pos X: 0.009380816 Head Pos Y: -0.0210283 Head Pos Z: -0.01662183 Head Rot X: 0.2376657 Head Rot Y: 0.04037571 Hand Rot Z: -0.04080779 Visible Ball Error: 4.686 randomnum: 125
 End:  123527.842  Start:  123525.948 Theta: 1.396263 Ball Pos X: 0.07061065 Ball Pos Y: -0.2 Ball Pos Z: 0.4004531 Hand Pos X: 0.08396683 Hand Pos Y: -0.1851397 Hand Pos Z: 0.4015076 Head Pos X: 0.008281435 Head Pos Y: -0.02050918 Head Pos Z: -0.01865891 Head Rot X: 0.2330311 Head Rot Y: 0.04314307 Hand Rot Z: -0.03106157 Invisible Ball Error: 2.508 randomnum: 37
 End:  123531.086  Start:  123531.072 Theta: 1.972222 Ball Pos X: -0.1588833 Ball Pos Y: -0.2 Ball Pos Z: 0.3743055 Hand Pos X: -0.1688205 Hand Pos Y: -0.1852527 Hand Pos Z: 0.3719745 Head Pos X: 0.001258954 Head Pos Y: -0.02262763 Head Pos Z: -0.01162496 Head Rot X: 0.2458469 Head Rot Y: 0.01318539 Hand Rot Z: -0.02835255 Visible Ball Error: 2.203 randomnum: 116
 End:  123534.483  Start:  123532.548 Theta: 1.989675 Ball Pos X: -0.1653916 Ball Pos Y: -0.2 Ball Pos Z: 0.3714756 Hand Pos X: -0.157652 Hand Pos Y: -0.2140418 Hand Pos Z: 0.3836513 Head Pos X: 0.001717005 Head Pos Y: -0.02271553 Head Pos Z: -0.01436999 Head Rot X: 0.2467023 Head Rot Y: 0.00968346 Hand Rot Z: -0.0298912 Invisible Ball Error: 1.85 randomnum: 77
 End:  123537.742  Start:  123537.728 Theta: 1.448623 Ball Pos X: 0.04955581 Ball Pos Y: -0.2 Ball Pos Z: 0.4035997 Hand Pos X: 0.04956695 Hand Pos Y: -0.1900042 Hand Pos Z: 0.4153102 Head Pos X: 0.007510982 Head Pos Y: -0.01807759 Head Pos Z: -0.01464453 Head Rot X: 0.2229097 Head Rot Y: 0.03854676 Hand Rot Z: -0.02903685 Visible Ball Error: 1.768 randomnum: 181
 End:  123540.846  Start:  123538.925 Theta: 1.22173 Ball Pos X: 0.1390759 Ball Pos Y: -0.2 Ball Pos Z: 0.3821079 Hand Pos X: 0.1490998 Hand Pos Y: -0.2409634 Hand Pos Z: 0.3890164 Head Pos X: 0.00600486 Head Pos Y: -0.0174901 Head Pos Z: -0.01761636 Head Rot X: 0.2218041 Head Rot Y: 0.05202439 Hand Rot Z: -0.02031059 Invisible Ball Error: 3.948 randomnum: 18
 End:  123544.342  Start:  123542.574 Theta: 1.22173 Ball Pos X: 0.1390759 Ball Pos Y: -0.2 Ball Pos Z: 0.3821079 Hand Pos X: 0.1524377 Hand Pos Y: -0.1666069 Hand Pos Z: 0.383429 Head Pos X: 0.006119777 Head Pos Y: -0.01879499 Head Pos Z: -0.01826891 Head Rot X: 0.2287188 Head Rot Y: 0.04193677 Hand Rot Z: -0.02302835 Invisible Ball Error: 4.474 randomnum: 93
 End:  123547.572  Start:  123545.650 Theta: 1.850049 Ball Pos X: -0.1120826 Ball Pos Y: -0.2 Ball Pos Z: 0.3908785 Hand Pos X: -0.1141987 Hand Pos Y: -0.1754597 Hand Pos Z: 0.392416 Head Pos X: 0.007587549 Head Pos Y: -0.02264192 Head Pos Z: -0.01430467 Head Rot X: 0.2444223 Head Rot Y: 0.03089045 Hand Rot Z: -0.02715468 Invisible Ball Error: 2.963 randomnum: 86
 End:  123550.871  Start:  123550.858 Theta: 2.076942 Ball Pos X: -0.1971385 Ball Pos Y: -0.2 Ball Pos Z: 0.3556472 Hand Pos X: -0.2216951 Hand Pos Y: -0.2017261 Hand Pos Z: 0.3504005 Head Pos X: 0.004059513 Head Pos Y: -0.02311036 Head Pos Z: -0.01287797 Head Rot X: 0.247385 Head Rot Y: 0.02033922 Hand Rot Z: -0.0293488 Visible Ball Error: 2.993 randomnum: 126
 End:  123554.158  Start:  123552.236 Theta: 1.58825 Ball Pos X: -0.007096711 Ball Pos Y: -0.2 Ball Pos Z: 0.4065688 Hand Pos X: -0.002259724 Hand Pos Y: -0.2007316 Hand Pos Z: 0.4316543 Head Pos X: 0.01019782 Head Pos Y: -0.02274555 Head Pos Z: -0.01606011 Head Rot X: 0.2442549 Head Rot Y: 0.03342295 Hand Rot Z: -0.03808481 Invisible Ball Error: 1.401 randomnum: 17
 End:  123557.249  Start:  123555.383 Theta: 1.989675 Ball Pos X: -0.1653916 Ball Pos Y: -0.2 Ball Pos Z: 0.3714756 Hand Pos X: -0.1772248 Hand Pos Y: -0.271611 Hand Pos Z: 0.3697916 Head Pos X: 0.004958141 Head Pos Y: -0.02179777 Head Pos Z: -0.01818213 Head Rot X: 0.2426307 Head Rot Y: 0.02817743 Hand Rot Z: -0.03454154 Invisible Ball Error: 7.46 randomnum: 40
 End:  123600.256  Start:  123558.404 Theta: 2.007129 Ball Pos X: -0.1718496 Ball Pos Y: -0.2 Ball Pos Z: 0.3685325 Hand Pos X: -0.1764179 Hand Pos Y: -0.2286648 Hand Pos Z: 0.3840704 Head Pos X: 0.001491632 Head Pos Y: -0.02129297 Head Pos Z: -0.01657891 Head Rot X: 0.2417295 Head Rot Y: 0.01513724 Hand Rot Z: -0.0320481 Invisible Ball Error: 2.244 randomnum: 22
 End:  123603.389  Start:  123603.375 Theta: 1.675516 Ball Pos X: -0.0425045 Ball Pos Y: -0.2 Ball Pos Z: 0.4044032 Hand Pos X: -0.03835013 Hand Pos Y: -0.227892 Hand Pos Z: 0.4088495 Head Pos X: 0.006385099 Head Pos Y: -0.02128995 Head Pos Z: -0.01458305 Head Rot X: 0.239136 Head Rot Y: 0.03428356 Hand Rot Z: -0.03022688 Visible Ball Error: 2.895 randomnum: 187
 End:  123606.494  Start:  123604.698 Theta: 1.710423 Ball Pos X: -0.05659209 Ball Pos Y: -0.2 Ball Pos Z: 0.4026734 Hand Pos X: -0.05773823 Hand Pos Y: -0.2257702 Hand Pos Z: 0.4064176 Head Pos X: 0.005981494 Head Pos Y: -0.02209045 Head Pos Z: -0.01709288 Head Rot X: 0.2436129 Head Rot Y: 0.02926354 Hand Rot Z: -0.03409381 Invisible Ball Error: 2.621 randomnum: 29
 End:  123609.446  Start:  123609.432 Theta: 1.780236 Ball Pos X: -0.0845433 Ball Pos Y: -0.2 Ball Pos Z: 0.3977448 Hand Pos X: -0.05173299 Hand Pos Y: -0.1652128 Hand Pos Z: 0.4088548 Head Pos X: 0.01008775 Head Pos Y: -0.02220877 Head Pos Z: -0.01752955 Head Rot X: 0.2425361 Head Rot Y: 0.0340937 Hand Rot Z: -0.04220219 Visible Ball Error: 6.164 randomnum: 115
 End:  123612.537  Start:  123610.741 Theta: 1.815143 Ball Pos X: -0.0983729 Ball Pos Y: -0.2 Ball Pos Z: 0.394552 Hand Pos X: -0.09634323 Hand Pos Y: -0.2262065 Hand Pos Z: 0.4066024 Head Pos X: 0.01067881 Head Pos Y: -0.02311048 Head Pos Z: -0.01700649 Head Rot X: 0.2453325 Head Rot Y: 0.03556978 Hand Rot Z: -0.0442698 Invisible Ball Error: 2.316 randomnum: 33
 End:  123615.531  Start:  123615.516 Theta: 1.186824 Ball Pos X: 0.1523265 Ball Pos Y: -0.2 Ball Pos Z: 0.3770214 Hand Pos X: 0.1660221 Hand Pos Y: -0.1561395 Hand Pos Z: 0.3714407 Head Pos X: 0.0159997 Head Pos Y: -0.02191549 Head Pos Z: -0.02207032 Head Rot X: 0.2400932 Head Rot Y: 0.05664013 Hand Rot Z: -0.04168274 Visible Ball Error: 5.534 randomnum: 162
 End:  123618.524  Start:  123618.510 Theta: 1.675516 Ball Pos X: -0.0425045 Ball Pos Y: -0.2 Ball Pos Z: 0.4044032 Hand Pos X: -0.04822799 Hand Pos Y: -0.1967231 Hand Pos Z: 0.4106762 Head Pos X: 0.009157042 Head Pos Y: -0.02253287 Head Pos Z: -0.01810932 Head Rot X: 0.2431269 Head Rot Y: 0.0349097 Hand Rot Z: -0.04429494 Visible Ball Error: 0.976 randomnum: 176
 End:  123621.698  Start:  123621.685 Theta: 1.308997 Ball Pos X: 0.1052438 Ball Pos Y: -0.2 Ball Pos Z: 0.3927751 Hand Pos X: 0.1072614 Hand Pos Y: -0.1853688 Hand Pos Z: 0.4034358 Head Pos X: 0.009717498 Head Pos Y: -0.02352047 Head Pos Z: -0.02129897 Head Rot X: 0.2481425 Head Rot Y: 0.03930475 Hand Rot Z: -0.03886126 Visible Ball Error: 2.249 randomnum: 101
 End:  123624.650  Start:  123622.854 Theta: 1.396263 Ball Pos X: 0.07061065 Ball Pos Y: -0.2 Ball Pos Z: 0.4004531 Hand Pos X: 0.05932438 Hand Pos Y: -0.2221605 Hand Pos Z: 0.4073732 Head Pos X: 0.009645674 Head Pos Y: -0.02361832 Head Pos Z: -0.02207908 Head Rot X: 0.2492465 Head Rot Y: 0.03625412 Hand Rot Z: -0.03808668 Invisible Ball Error: 2.646 randomnum: 43
 End:  123627.728  Start:  123625.862 Theta: 1.815143 Ball Pos X: -0.0983729 Ball Pos Y: -0.2 Ball Pos Z: 0.394552 Hand Pos X: -0.09548366 Hand Pos Y: -0.2487077 Hand Pos Z: 0.4000077 Head Pos X: 0.006643582 Head Pos Y: -0.02361758 Head Pos Z: -0.02045554 Head Rot X: 0.2493414 Head Rot Y: 0.03196047 Hand Rot Z: -0.0395341 Invisible Ball Error: 4.999 randomnum: 35
 End:  123630.679  Start:  123630.666 Theta: 1.361357 Ball Pos X: 0.08454326 Ball Pos Y: -0.2 Ball Pos Z: 0.3977448 Hand Pos X: 0.07978451 Hand Pos Y: -0.1520926 Hand Pos Z: 0.4015858 Head Pos X: 0.007004045 Head Pos Y: -0.0240481 Head Pos Z: -0.01974556 Head Rot X: 0.2505943 Head Rot Y: 0.02936398 Hand Rot Z: -0.03527682 Visible Ball Error: 5.854 randomnum: 175
 End:  123633.798  Start:  123631.891 Theta: 1.22173 Ball Pos X: 0.1390759 Ball Pos Y: -0.2 Ball Pos Z: 0.3821079 Hand Pos X: 0.1619933 Hand Pos Y: -0.1586889 Hand Pos Z: 0.3867973 Head Pos X: 0.01259619 Head Pos Y: -0.0245425 Head Pos Z: -0.02096227 Head Rot X: 0.2526908 Head Rot Y: 0.04721182 Hand Rot Z: -0.03780867 Invisible Ball Error: 6.006 randomnum: 32
 End:  123636.973  Start:  123636.959 Theta: 1.553343 Ball Pos X: 0.007096675 Ball Pos Y: -0.2 Ball Pos Z: 0.4065688 Hand Pos X: 0.007183637 Hand Pos Y: -0.1747019 Hand Pos Z: 0.4200369 Head Pos X: 0.005894814 Head Pos Y: -0.009492435 Head Pos Z: -0.01608542 Head Rot X: 0.1856368 Head Rot Y: 0.02604048 Hand Rot Z: -0.03988555 Visible Ball Error: 3.61 randomnum: 153
 End:  123640.343  Start:  123638.408 Theta: 1.099557 Ball Pos X: 0.1846065 Ball Pos Y: -0.2 Ball Pos Z: 0.3623106 Hand Pos X: 0.1813817 Hand Pos Y: -0.1739212 Hand Pos Z: 0.3739121 Head Pos X: 0.01712173 Head Pos Y: -0.02234671 Head Pos Z: -0.0165205 Head Rot X: 0.2358376 Head Rot Y: 0.1433149 Hand Rot Z: -0.004206974 Invisible Ball Error: 3.628 randomnum: 98
 End:  123643.308  Start:  123643.294 Theta: 1.448623 Ball Pos X: 0.04955581 Ball Pos Y: -0.2 Ball Pos Z: 0.4035997 Hand Pos X: 0.0491649 Hand Pos Y: -0.1554061 Hand Pos Z: 0.4052812 Head Pos X: 0.007593553 Head Pos Y: -0.01983737 Head Pos Z: -0.02018416 Head Rot X: 0.2290608 Head Rot Y: 0.05302069 Hand Rot Z: -0.03236665 Visible Ball Error: 5.351 randomnum: 135
 End:  123646.497  Start:  123644.534 Theta: 1.553343 Ball Pos X: 0.007096675 Ball Pos Y: -0.2 Ball Pos Z: 0.4065688 Hand Pos X: -0.01205326 Hand Pos Y: -0.1714537 Hand Pos Z: 0.4086742 Head Pos X: 0.01244118 Head Pos Y: -0.02372095 Head Pos Z: -0.02211154 Head Rot X: 0.243729 Head Rot Y: 0.06709637 Hand Rot Z: -0.04646127 Invisible Ball Error: 4.221 randomnum: 59
 End:  123650.298  Start:  123650.284 Theta: 1.37881 Ball Pos X: 0.07758877 Ball Pos Y: -0.2 Ball Pos Z: 0.3991597 Hand Pos X: 0.08174084 Hand Pos Y: -0.1958066 Hand Pos Z: 0.3983831 Head Pos X: -0.004548658 Head Pos Y: -0.01221499 Head Pos Z: -0.005646259 Head Rot X: 0.1857962 Head Rot Y: 0.06216789 Hand Rot Z: -0.02020216 Visible Ball Error: 0.719 randomnum: 184
 End:  123653.362  Start:  123653.348 Theta: 1.553343 Ball Pos X: 0.007096675 Ball Pos Y: -0.2 Ball Pos Z: 0.4065688 Hand Pos X: 0.01992675 Hand Pos Y: -0.2043308 Hand Pos Z: 0.4068344 Head Pos X: -0.001742091 Head Pos Y: -0.01513555 Head Pos Z: -0.02056551 Head Rot X: 0.2268537 Head Rot Y: 0.03209791 Hand Rot Z: -0.0204591 Visible Ball Error: 1.677 randomnum: 139
 End:  123657.455  Start:  123655.617 Theta: 2.024582 Ball Pos X: -0.1782552 Ball Pos Y: -0.2 Ball Pos Z: 0.3654773 Hand Pos X: -0.1572368 Hand Pos Y: -0.1860166 Hand Pos Z: 0.3760391 Head Pos X: -0.01225831 Head Pos Y: -0.01689648 Head Pos Z: -0.01935866 Head Rot X: 0.2379439 Head Rot Y: -0.059285 Hand Rot Z: -0.01750565 Invisible Ball Error: 3.419 randomnum: 4
 End:  123700.630  Start:  123700.616 Theta: 1.151917 Ball Pos X: 0.1653916 Ball Pos Y: -0.2 Ball Pos Z: 0.3714756 Hand Pos X: 0.1871248 Hand Pos Y: -0.175084 Hand Pos Z: 0.3659756 Head Pos X: 0.01052127 Head Pos Y: -0.0216862 Head Pos Z: -0.02210042 Head Rot X: 0.2440653 Head Rot Y: 0.08206737 Hand Rot Z: -0.02468816 Visible Ball Error: 4.191 randomnum: 106
 End:  123703.749  Start:  123703.735 Theta: 1.134464 Ball Pos X: 0.1718495 Ball Pos Y: -0.2 Ball Pos Z: 0.3685326 Hand Pos X: 0.1742387 Hand Pos Y: -0.1672846 Hand Pos Z: 0.3704897 Head Pos X: 0.002333097 Head Pos Y: -0.02051594 Head Pos Z: -0.02138558 Head Rot X: 0.2361547 Head Rot Y: 0.0651752 Hand Rot Z: -0.0223405 Visible Ball Error: 3.969 randomnum: 133
 End:  123706.979  Start:  123705.057 Theta: 1.832596 Ball Pos X: -0.1052438 Ball Pos Y: -0.2 Ball Pos Z: 0.3927751 Hand Pos X: -0.09776223 Hand Pos Y: -0.1821471 Hand Pos Z: 0.4027914 Head Pos X: -0.0004785098 Head Pos Y: -0.02091887 Head Pos Z: -0.0197697 Head Rot X: 0.2424277 Head Rot Y: 0.02835396 Hand Rot Z: -0.03303318 Invisible Ball Error: 2.757 randomnum: 30
 End:  123710.126  Start:  123708.246 Theta: 1.710423 Ball Pos X: -0.05659209 Ball Pos Y: -0.2 Ball Pos Z: 0.4026734 Hand Pos X: -0.05525015 Hand Pos Y: -0.1938457 Hand Pos Z: 0.4164537 Head Pos X: 0.003352318 Head Pos Y: -0.02005083 Head Pos Z: -0.02215505 Head Rot X: 0.2373909 Head Rot Y: 0.03375346 Hand Rot Z: -0.03470898 Invisible Ball Error: 1.476 randomnum: 88
 End:  123713.175  Start:  123711.393 Theta: 1.343904 Ball Pos X: 0.091472 Ball Pos Y: -0.2 Ball Pos Z: 0.3962088 Hand Pos X: 0.08554004 Hand Pos Y: -0.1621466 Hand Pos Z: 0.4020658 Head Pos X: 0.007406536 Head Pos Y: -0.02118691 Head Pos Z: -0.02276918 Head Rot X: 0.2409053 Head Rot Y: 0.04149332 Hand Rot Z: -0.03635237 Invisible Ball Error: 4.75 randomnum: 84
 End:  123716.363  Start:  123714.470 Theta: 1.902409 Ball Pos X: -0.132386 Ball Pos Y: -0.2 Ball Pos Z: 0.3844769 Hand Pos X: -0.1399836 Hand Pos Y: -0.2161085 Hand Pos Z: 0.3918216 Head Pos X: 0.001962375 Head Pos Y: -0.02284077 Head Pos Z: -0.0184181 Head Rot X: 0.2496313 Head Rot Y: 0.01761503 Hand Rot Z: -0.03393355 Invisible Ball Error: 1.388 randomnum: 95
 End:  123719.468  Start:  123717.533 Theta: 1.117011 Ball Pos X: 0.1782552 Ball Pos Y: -0.2 Ball Pos Z: 0.3654773 Hand Pos X: 0.1977919 Hand Pos Y: -0.1733546 Hand Pos Z: 0.3670459 Head Pos X: 0.009848058 Head Pos Y: -0.02288924 Head Pos Z: -0.02346075 Head Rot X: 0.2464652 Head Rot Y: 0.05849818 Hand Rot Z: -0.03316885 Invisible Ball Error: 4.186 randomnum: 8
 End:  123722.671  Start:  123720.861 Theta: 1.745329 Ball Pos X: -0.07061069 Ball Pos Y: -0.2 Ball Pos Z: 0.4004531 Hand Pos X: -0.05923699 Hand Pos Y: -0.1939634 Hand Pos Z: 0.4066156 Head Pos X: 0.00507478 Head Pos Y: -0.02372628 Head Pos Z: -0.02103436 Head Rot X: 0.2510553 Head Rot Y: 0.033126 Hand Rot Z: -0.03710284 Invisible Ball Error: 1.796 randomnum: 13
 End:  123725.776  Start:  123725.762 Theta: 1.58825 Ball Pos X: -0.007096711 Ball Pos Y: -0.2 Ball Pos Z: 0.4065688 Hand Pos X: -0.0007640235 Hand Pos Y: -0.1372674 Hand Pos Z: 0.418808 Head Pos X: 0.00521718 Head Pos Y: -0.02285938 Head Pos Z: -0.02384287 Head Rot X: 0.2485528 Head Rot Y: 0.03585044 Hand Rot Z: -0.0361688 Visible Ball Error: 8.086 randomnum: 183
 End:  123728.936  Start:  123728.922 Theta: 1.937315 Ball Pos X: -0.1457234 Ball Pos Y: -0.2 Ball Pos Z: 0.3796225 Hand Pos X: -0.138641 Hand Pos Y: -0.1808197 Hand Pos Z: 0.3851654 Head Pos X: 0.001724012 Head Pos Y: -0.02289022 Head Pos Z: -0.02013448 Head Rot X: 0.250389 Head Rot Y: 0.01134512 Hand Rot Z: -0.0365858 Visible Ball Error: 2.598 randomnum: 179
 End:  123732.153  Start:  123730.288 Theta: 1.169371 Ball Pos X: 0.1588832 Ball Pos Y: -0.2 Ball Pos Z: 0.3743055 Hand Pos X: 0.1890862 Hand Pos Y: -0.1558157 Hand Pos Z: 0.3663281 Head Pos X: 0.007955197 Head Pos Y: -0.02341321 Head Pos Z: -0.02555376 Head Rot X: 0.2497288 Head Rot Y: 0.04976476 Hand Rot Z: -0.03165877 Invisible Ball Error: 6.756 randomnum: 56
 End:  123735.314  Start:  123735.300 Theta: 1.710423 Ball Pos X: -0.05659209 Ball Pos Y: -0.2 Ball Pos Z: 0.4026734 Hand Pos X: -0.06421418 Hand Pos Y: -0.2001697 Hand Pos Z: 0.4142331 Head Pos X: 0.007567574 Head Pos Y: -0.02192257 Head Pos Z: -0.02412295 Head Rot X: 0.2447134 Head Rot Y: 0.02983869 Hand Rot Z: -0.04374605 Visible Ball Error: 0.988 randomnum: 178
 End:  123738.405  Start:  123738.391 Theta: 1.553343 Ball Pos X: 0.007096675 Ball Pos Y: -0.2 Ball Pos Z: 0.4065688 Hand Pos X: 0.01463194 Hand Pos Y: -0.1395263 Hand Pos Z: 0.4037796 Head Pos X: 0.006489123 Head Pos Y: -0.02251058 Head Pos Z: -0.02530256 Head Rot X: 0.2477245 Head Rot Y: 0.03178188 Hand Rot Z: -0.03835927 Visible Ball Error: 7.208 randomnum: 140
 End:  123741.621  Start:  123739.811 Theta: 1.396263 Ball Pos X: 0.07061065 Ball Pos Y: -0.2 Ball Pos Z: 0.4004531 Hand Pos X: 0.08346354 Hand Pos Y: -0.1502834 Hand Pos Z: 0.4094597 Head Pos X: 0.006285559 Head Pos Y: -0.02289769 Head Pos Z: -0.02587849 Head Rot X: 0.2485128 Head Rot Y: 0.03236365 Hand Rot Z: -0.03541373 Invisible Ball Error: 6.561 randomnum: 60
 End:  123744.670  Start:  123744.656 Theta: 1.43117 Ball Pos X: 0.05659206 Ball Pos Y: -0.2 Ball Pos Z: 0.4026734 Hand Pos X: 0.04901259 Hand Pos Y: -0.141529 Hand Pos Z: 0.3997535 Head Pos X: 0.00651177 Head Pos Y: -0.02428819 Head Pos Z: -0.02341029 Head Rot X: 0.2534421 Head Rot Y: 0.02965407 Hand Rot Z: -0.03496188 Visible Ball Error: 6.891 randomnum: 107
 End:  123747.914  Start:  123746.076 Theta: 1.43117 Ball Pos X: 0.05659206 Ball Pos Y: -0.2 Ball Pos Z: 0.4026734 Hand Pos X: 0.05892317 Hand Pos Y: -0.1903248 Hand Pos Z: 0.4137749 Head Pos X: 0.005437288 Head Pos Y: -0.02374932 Head Pos Z: -0.02486354 Head Rot X: 0.2522411 Head Rot Y: 0.03069345 Hand Rot Z: -0.03441982 Invisible Ball Error: 1.709 randomnum: 36
 End:  123751.201  Start:  123751.187 Theta: 1.239184 Ball Pos X: 0.132386 Ball Pos Y: -0.2 Ball Pos Z: 0.3844769 Hand Pos X: 0.1414185 Hand Pos Y: -0.1627131 Hand Pos Z: 0.3813322 Head Pos X: 0.006908897 Head Pos Y: -0.02313871 Head Pos Z: -0.02632025 Head Rot X: 0.2487936 Head Rot Y: 0.04073387 Hand Rot Z: -0.03017701 Visible Ball Error: 4.555 randomnum: 165
 End:  123754.348  Start:  123754.334 Theta: 1.972222 Ball Pos X: -0.1588833 Ball Pos Y: -0.2 Ball Pos Z: 0.3743055 Hand Pos X: -0.1582166 Hand Pos Y: -0.1833673 Hand Pos Z: 0.3877914 Head Pos X: -0.001043025 Head Pos Y: -0.02229419 Head Pos Z: -0.02336532 Head Rot X: 0.249908 Head Rot Y: 0.006503276 Hand Rot Z: -0.03176435 Visible Ball Error: 2.648 randomnum: 110
 End:  123757.662  Start:  123755.656 Theta: 1.58825 Ball Pos X: -0.007096711 Ball Pos Y: -0.2 Ball Pos Z: 0.4065688 Hand Pos X: 0.009431999 Hand Pos Y: -0.2214465 Hand Pos Z: 0.4163025 Head Pos X: 0.006849105 Head Pos Y: -0.02274581 Head Pos Z: -0.02303267 Head Rot X: 0.2480484 Head Rot Y: 0.02452959 Hand Rot Z: -0.04127138 Invisible Ball Error: 2.734 randomnum: 28
 End:  123800.725  Start:  123758.831 Theta: 2.007129 Ball Pos X: -0.1718496 Ball Pos Y: -0.2 Ball Pos Z: 0.3685325 Hand Pos X: -0.2013958 Hand Pos Y: -0.237694 Hand Pos Z: 0.3537917 Head Pos X: 0.004584919 Head Pos Y: -0.0246222 Head Pos Z: -0.01848415 Head Rot X: 0.2582202 Head Rot Y: 0.0002058521 Hand Rot Z: -0.02962232 Invisible Ball Error: 5.788 randomnum: 83
 End:  123803.704  Start:  123803.690 Theta: 1.134464 Ball Pos X: 0.1718495 Ball Pos Y: -0.2 Ball Pos Z: 0.3685326 Hand Pos X: 0.1797892 Hand Pos Y: -0.155985 Hand Pos Z: 0.3676161 Head Pos X: 0.0121248 Head Pos Y: -0.02480461 Head Pos Z: -0.02254647 Head Rot X: 0.2548528 Head Rot Y: 0.03986749 Hand Rot Z: -0.03581227 Visible Ball Error: 5.413 randomnum: 198
 End:  123806.768  Start:  123806.754 Theta: 1.37881 Ball Pos X: 0.07758877 Ball Pos Y: -0.2 Ball Pos Z: 0.3991597 Hand Pos X: 0.08861388 Hand Pos Y: -0.1603331 Hand Pos Z: 0.401208 Head Pos X: 0.009358284 Head Pos Y: -0.02333715 Head Pos Z: -0.02237216 Head Rot X: 0.2497611 Head Rot Y: 0.02815541 Hand Rot Z: -0.03645306 Visible Ball Error: 5.052 randomnum: 148
 End:  123809.873  Start:  123808.062 Theta: 1.710423 Ball Pos X: -0.05659209 Ball Pos Y: -0.2 Ball Pos Z: 0.4026734 Hand Pos X: -0.07238063 Hand Pos Y: -0.1612881 Hand Pos Z: 0.4018947 Head Pos X: 0.006712555 Head Pos Y: -0.02299177 Head Pos Z: -0.02099484 Head Rot X: 0.251121 Head Rot Y: 0.02076964 Hand Rot Z: -0.03686373 Invisible Ball Error: 5.058 randomnum: 99
 End:  123812.921  Start:  123811.112 Theta: 1.710423 Ball Pos X: -0.05659209 Ball Pos Y: -0.2 Ball Pos Z: 0.4026734 Hand Pos X: -0.05496893 Hand Pos Y: -0.1951143 Hand Pos Z: 0.4114301 Head Pos X: 0.00231425 Head Pos Y: -0.02375166 Head Pos Z: -0.02092218 Head Rot X: 0.25256 Head Rot Y: 0.01435311 Hand Rot Z: -0.03453892 Invisible Ball Error: 1.073 randomnum: 91
