# Supplementary material for: Rapid assessment of hand reaching using virtual reality and application in cerebellar stroke
Source: PLoS One. 2022 Sep 29;17(9):e0275220. doi: 10.1371/journal.pone.0275220 (PMC9522266; doi:10.1371/journal.pone.0275220)
Supplement: S2 File — (ZIP) [file pone.0275220.s005.zip › MemoryBallDelay/ProVRb_009_dataMemBallDelay2021-06-04-15-12-47.txt]

Memory Ball Delay- List of Errors by Trial; Handedness1

 End:  151430.357  Start:  151428.476 Theta: 1.797689 Ball Pos X: -0.08578616 Ball Pos Y: -0.2 Ball Pos Z: 0.3715806 Hand Pos X: -0.08438982 Hand Pos Y: -0.1006023 Hand Pos Z: 0.3603852 Head Pos X: -0.02570987 Head Pos Y: 0.0002391338 Head Pos Z: 0.00220108 Head Rot X: 0.161267 Head Rot Y: -0.07774556 Hand Rot Z: 0.03388379 Invisible Ball Error: 12.47 randomnum: 1
 End:  151434.240  Start:  151434.226 Theta: 1.413717 Ball Pos X: 0.05965698 Ball Pos Y: -0.2 Ball Pos Z: 0.3766596 Hand Pos X: 0.07925588 Hand Pos Y: -0.1773607 Hand Pos Z: 0.3813867 Head Pos X: -0.008795738 Head Pos Y: -0.01053491 Head Pos Z: 0.005031884 Head Rot X: 0.1991443 Head Rot Y: -0.006092161 Hand Rot Z: 0.04102515 Visible Ball Error: 4.032 randomnum: 167
 End:  151437.039  Start:  151437.025 Theta: 1.32645 Ball Pos X: 0.09225805 Ball Pos Y: -0.2 Ball Pos Z: 0.3700268 Hand Pos X: 0.09893977 Hand Pos Y: -0.1737751 Hand Pos Z: 0.370706 Head Pos X: -0.0119797 Head Pos Y: -0.01332062 Head Pos Z: 0.004741907 Head Rot X: 0.2105198 Head Rot Y: -0.01282998 Hand Rot Z: 0.04481748 Visible Ball Error: 3.415 randomnum: 142
 End:  151442.497  Start:  151442.484 Theta: 1.815143 Ball Pos X: -0.09225808 Ball Pos Y: -0.2 Ball Pos Z: 0.3700268 Hand Pos X: -0.1082917 Hand Pos Y: -0.2013882 Hand Pos Z: 0.3703983 Head Pos X: -0.0301913 Head Pos Y: -0.01426387 Head Pos Z: 0.01073098 Head Rot X: 0.2143957 Head Rot Y: -0.07214216 Hand Rot Z: 0.04535739 Visible Ball Error: 2.039 randomnum: 197
 End:  151446.145  Start:  151446.132 Theta: 1.186824 Ball Pos X: 0.142858 Ball Pos Y: -0.2 Ball Pos Z: 0.3535859 Hand Pos X: 0.1700658 Hand Pos Y: -0.1774683 Hand Pos Z: 0.3417004 Head Pos X: -0.0154078 Head Pos Y: -0.01682332 Head Pos Z: 0.007191777 Head Rot X: 0.224163 Head Rot Y: -0.03463609 Hand Rot Z: 0.03762076 Visible Ball Error: 4.845 randomnum: 199
 End:  151450.448  Start:  151450.434 Theta: 1.169371 Ball Pos X: 0.1490071 Ball Pos Y: -0.2 Ball Pos Z: 0.3510388 Hand Pos X: 0.1465521 Hand Pos Y: -0.1832709 Hand Pos Z: 0.3517963 Head Pos X: -0.02342379 Head Pos Y: -0.01463127 Head Pos Z: 0.007000566 Head Rot X: 0.2112475 Head Rot Y: -0.05044357 Hand Rot Z: 0.04926036 Visible Ball Error: 2.021 randomnum: 129
 End:  151454.528  Start:  151452.411 Theta: 1.989675 Ball Pos X: -0.155111 Ball Pos Y: -0.2 Ball Pos Z: 0.3483848 Hand Pos X: -0.1611519 Hand Pos Y: -0.1801704 Hand Pos Z: 0.3482288 Head Pos X: -0.03758049 Head Pos Y: -0.01390019 Head Pos Z: 0.006972313 Head Rot X: 0.2113038 Head Rot Y: -0.08496687 Hand Rot Z: 0.05688759 Invisible Ball Error: 2.63 randomnum: 25
 End:  151459.486  Start:  151456.714 Theta: 1.692969 Ball Pos X: -0.04647547 Ball Pos Y: -0.2 Ball Pos Z: 0.3785121 Hand Pos X: -0.005226552 Hand Pos Y: -0.1499343 Hand Pos Z: 0.3819001 Head Pos X: -0.01972389 Head Pos Y: -0.01270592 Head Pos Z: 0.007299304 Head Rot X: 0.2085803 Head Rot Y: -0.04767555 Hand Rot Z: 0.04005038 Invisible Ball Error: 8.418 randomnum: 89
 End:  151506.253  Start:  151506.237 Theta: 1.692969 Ball Pos X: -0.04647547 Ball Pos Y: -0.2 Ball Pos Z: 0.3785121 Hand Pos X: -0.02920932 Hand Pos Y: -0.1822664 Hand Pos Z: 0.380914 Head Pos X: -0.02207839 Head Pos Y: -0.0164299 Head Pos Z: 0.0119226 Head Rot X: 0.2222553 Head Rot Y: -0.05467638 Hand Rot Z: 0.04307325 Visible Ball Error: 3.189 randomnum: 156
 End:  151510.150  Start:  151508.103 Theta: 1.204277 Ball Pos X: 0.1366653 Ball Pos Y: -0.2 Ball Pos Z: 0.3560253 Hand Pos X: 0.155444 Hand Pos Y: -0.1764163 Hand Pos Z: 0.3550627 Head Pos X: -0.01283753 Head Pos Y: -0.01697662 Head Pos Z: 0.006398618 Head Rot X: 0.217915 Head Rot Y: -0.01077999 Hand Rot Z: 0.05160172 Invisible Ball Error: 3.986 randomnum: 59
 End:  151513.952  Start:  151513.937 Theta: 1.134464 Ball Pos X: 0.1611674 Ball Pos Y: -0.2 Ball Pos Z: 0.3456247 Hand Pos X: 0.1811582 Hand Pos Y: -0.1425238 Hand Pos Z: 0.3358992 Head Pos X: -0.02384102 Head Pos Y: -0.02003369 Head Pos Z: 0.007761896 Head Rot X: 0.2291934 Head Rot Y: -0.03987005 Hand Rot Z: 0.06181242 Visible Ball Error: 7.814 randomnum: 108
 End:  151517.264  Start:  151515.413 Theta: 1.204277 Ball Pos X: 0.1366653 Ball Pos Y: -0.2 Ball Pos Z: 0.3560253 Hand Pos X: 0.1329754 Hand Pos Y: -0.1499648 Hand Pos Z: 0.3587553 Head Pos X: -0.02431071 Head Pos Y: -0.01846647 Head Pos Z: 0.007638872 Head Rot X: 0.2252383 Head Rot Y: -0.0455504 Hand Rot Z: 0.05818805 Invisible Ball Error: 6.3 randomnum: 39
 End:  151521.400  Start:  151518.671 Theta: 1.518436 Ball Pos X: 0.01995857 Ball Pos Y: -0.2 Ball Pos Z: 0.380832 Hand Pos X: 0.03278691 Hand Pos Y: -0.1973646 Hand Pos Z: 0.382895 Head Pos X: -0.02207959 Head Pos Y: -0.01699865 Head Pos Z: 0.008386493 Head Rot X: 0.2211993 Head Rot Y: -0.05663827 Hand Rot Z: 0.04847451 Invisible Ball Error: 1.751 randomnum: 53
 End:  151528.516  Start:  151526.677 Theta: 1.43117 Ball Pos X: 0.05307432 Ball Pos Y: -0.2 Ball Pos Z: 0.3776434 Hand Pos X: 0.06042008 Hand Pos Y: -0.1416539 Hand Pos Z: 0.3792784 Head Pos X: -0.02083266 Head Pos Y: -0.01621485 Head Pos Z: 0.005671501 Head Rot X: 0.2201585 Head Rot Y: -0.04985343 Hand Rot Z: 0.04833717 Invisible Ball Error: 7.491 randomnum: 57
 End:  151532.414  Start:  151532.401 Theta: 1.570796 Ball Pos X: -1.666954E-08 Ball Pos Y: -0.2 Ball Pos Z: 0.3813547 Hand Pos X: 0.01214841 Hand Pos Y: -0.1686366 Hand Pos Z: 0.38067 Head Pos X: -0.02266896 Head Pos Y: -0.01685983 Head Pos Z: 0.008605719 Head Rot X: 0.2221214 Head Rot Y: -0.05618498 Hand Rot Z: 0.04834709 Visible Ball Error: 4.134 randomnum: 132
 End:  151535.783  Start:  151533.876 Theta: 1.692969 Ball Pos X: -0.04647547 Ball Pos Y: -0.2 Ball Pos Z: 0.3785121 Hand Pos X: -0.04839571 Hand Pos Y: -0.1921396 Hand Pos Z: 0.3801699 Head Pos X: -0.0257417 Head Pos Y: -0.01475596 Head Pos Z: 0.007336617 Head Rot X: 0.2172846 Head Rot Y: -0.06191413 Hand Rot Z: 0.04618462 Invisible Ball Error: 1.071 randomnum: 96
 End:  151539.990  Start:  151538.178 Theta: 1.396263 Ball Pos X: 0.06622152 Ball Pos Y: -0.2 Ball Pos Z: 0.3755611 Hand Pos X: 0.06642196 Hand Pos Y: -0.1649711 Hand Pos Z: 0.378708 Head Pos X: -0.0219208 Head Pos Y: -0.01586303 Head Pos Z: 0.006554365 Head Rot X: 0.2173217 Head Rot Y: -0.05377558 Hand Rot Z: 0.04599033 Invisible Ball Error: 4.452 randomnum: 20
 End:  151544.360  Start:  151543.761 Theta: 1.37881 Ball Pos X: 0.07276588 Ball Pos Y: -0.2 Ball Pos Z: 0.3743481 Hand Pos X: 0.08750675 Hand Pos Y: -0.1609713 Hand Pos Z: 0.3695199 Head Pos X: -0.02575386 Head Pos Y: -0.01580015 Head Pos Z: 0.005581737 Head Rot X: 0.2171023 Head Rot Y: -0.06141474 Hand Rot Z: 0.05228376 Invisible Ball Error: 5.15 randomnum: 37
 End:  151547.619  Start:  151545.754 Theta: 1.53589 Ball Pos X: 0.01330909 Ball Pos Y: -0.2 Ball Pos Z: 0.3811224 Hand Pos X: 0.03331758 Hand Pos Y: -0.1360798 Hand Pos Z: 0.3789181 Head Pos X: -0.02046573 Head Pos Y: -0.01313439 Head Pos Z: 0.006358564 Head Rot X: 0.2063052 Head Rot Y: -0.0559677 Hand Rot Z: 0.04180723 Invisible Ball Error: 8.456 randomnum: 76
 End:  151551.099  Start:  151549.054 Theta: 2.059489 Ball Pos X: -0.1790352 Ball Pos Y: -0.2 Ball Pos Z: 0.3367162 Hand Pos X: -0.1584508 Hand Pos Y: -0.1616159 Hand Pos Z: 0.3509911 Head Pos X: -0.03024697 Head Pos Y: -0.01470315 Head Pos Z: 0.01290524 Head Rot X: 0.2214721 Head Rot Y: -0.09855993 Hand Rot Z: 0.0363484 Invisible Ball Error: 5.942 randomnum: 99
 End:  151557.671  Start:  151557.658 Theta: 1.239184 Ball Pos X: 0.1241569 Ball Pos Y: -0.2 Ball Pos Z: 0.3605779 Hand Pos X: 0.132644 Hand Pos Y: -0.184985 Hand Pos Z: 0.3666672 Head Pos X: -0.007232428 Head Pos Y: -0.01511022 Head Pos Z: 0.01072466 Head Rot X: 0.2141437 Head Rot Y: 0.001731634 Hand Rot Z: 0.04328277 Visible Ball Error: 2.428 randomnum: 101
 End:  151608.783  Start:  151608.769 Theta: 1.867502 Ball Pos X: -0.1114973 Ball Pos Y: -0.2 Ball Pos Z: 0.3646913 Hand Pos X: -0.1051797 Hand Pos Y: -0.176945 Hand Pos Z: 0.3688348 Head Pos X: -0.02634919 Head Pos Y: -0.006853878 Head Pos Z: -0.001488626 Head Rot X: 0.1853312 Head Rot Y: -0.08074343 Hand Rot Z: 0.04703876 Visible Ball Error: 3.067 randomnum: 119
 End:  151612.431  Start:  151612.418 Theta: 1.413717 Ball Pos X: 0.05965698 Ball Pos Y: -0.2 Ball Pos Z: 0.3766596 Hand Pos X: 0.05966119 Hand Pos Y: -0.1854603 Hand Pos Z: 0.3815478 Head Pos X: -0.02225327 Head Pos Y: -0.009893745 Head Pos Z: -0.001643836 Head Rot X: 0.1926383 Head Rot Y: -0.06432128 Hand Rot Z: 0.04674172 Visible Ball Error: 2.025 randomnum: 106
 End:  151615.828  Start:  151613.823 Theta: 2.059489 Ball Pos X: -0.1790352 Ball Pos Y: -0.2 Ball Pos Z: 0.3367162 Hand Pos X: -0.1817743 Hand Pos Y: -0.2077914 Hand Pos Z: 0.3411639 Head Pos X: -0.02086997 Head Pos Y: -0.009266794 Head Pos Z: 0.004048705 Head Rot X: 0.1954971 Head Rot Y: -0.06675541 Hand Rot Z: 0.03361285 Invisible Ball Error: 0.586 randomnum: 72
 End:  151619.114  Start:  151617.249 Theta: 1.047198 Ball Pos X: 0.1906773 Ball Pos Y: -0.2 Ball Pos Z: 0.3302629 Hand Pos X: 0.198072 Hand Pos Y: -0.1752227 Hand Pos Z: 0.3291035 Head Pos X: -0.02282572 Head Pos Y: -0.01258996 Head Pos Z: 0.001712084 Head Rot X: 0.2016294 Head Rot Y: -0.06349231 Hand Rot Z: 0.04769882 Invisible Ball Error: 3.289 randomnum: 48
 End:  151629.348  Start:  151629.334 Theta: 1.518436 Ball Pos X: 0.01995857 Ball Pos Y: -0.2 Ball Pos Z: 0.380832 Hand Pos X: 0.03545021 Hand Pos Y: -0.1738307 Hand Pos Z: 0.3808995 Head Pos X: -0.02170277 Head Pos Y: -0.01187384 Head Pos Z: 0.0003663301 Head Rot X: 0.1971487 Head Rot Y: -0.06797775 Hand Rot Z: 0.04512654 Visible Ball Error: 3.849 randomnum: 164
 End:  151633.010  Start:  151630.768 Theta: 1.884956 Ball Pos X: -0.1178451 Ball Pos Y: -0.2 Ball Pos Z: 0.3626899 Hand Pos X: -0.11275 Hand Pos Y: -0.1596837 Hand Pos Z: 0.3663121 Head Pos X: -0.01548731 Head Pos Y: -0.007741123 Head Pos Z: 0.002872705 Head Rot X: 0.1905563 Head Rot Y: -0.06230512 Hand Rot Z: 0.02914085 Invisible Ball Error: 5.12 randomnum: 3
 End:  151636.338  Start:  151634.389 Theta: 1.727876 Ball Pos X: -0.05965701 Ball Pos Y: -0.2 Ball Pos Z: 0.3766596 Hand Pos X: -0.02673839 Hand Pos Y: -0.1787935 Hand Pos Z: 0.3840501 Head Pos X: -0.01861238 Head Pos Y: -0.01105523 Head Pos Z: 0.00706172 Head Rot X: 0.2010903 Head Rot Y: -0.07056502 Hand Rot Z: 0.03371648 Invisible Ball Error: 5.278 randomnum: 38
 End:  151639.596  Start:  151637.646 Theta: 1.605703 Ball Pos X: -0.01330912 Ball Pos Y: -0.2 Ball Pos Z: 0.3811224 Hand Pos X: 0.01182412 Hand Pos Y: -0.1897269 Hand Pos Z: 0.3880914 Head Pos X: -0.01818192 Head Pos Y: -0.009774029 Head Pos Z: 0.003997028 Head Rot X: 0.1967469 Head Rot Y: -0.06352756 Hand Rot Z: 0.03284276 Invisible Ball Error: 3.718 randomnum: 30
 End:  151642.673  Start:  151642.659 Theta: 1.047198 Ball Pos X: 0.1906773 Ball Pos Y: -0.2 Ball Pos Z: 0.3302629 Hand Pos X: 0.1950319 Hand Pos Y: -0.1614458 Hand Pos Z: 0.3266123 Head Pos X: -0.02414572 Head Pos Y: -0.01305512 Head Pos Z: 0.002825737 Head Rot X: 0.2038676 Head Rot Y: -0.06832775 Hand Rot Z: 0.04488037 Visible Ball Error: 4.74 randomnum: 123
 End:  151650.874  Start:  151648.911 Theta: 1.989675 Ball Pos X: -0.155111 Ball Pos Y: -0.2 Ball Pos Z: 0.3483848 Hand Pos X: -0.1372843 Hand Pos Y: -0.182341 Hand Pos Z: 0.3634583 Head Pos X: -0.01977289 Head Pos Y: -0.009212106 Head Pos Z: 0.001478553 Head Rot X: 0.1964562 Head Rot Y: -0.06996541 Hand Rot Z: 0.03618069 Invisible Ball Error: 3.897 randomnum: 44
 End:  151654.466  Start:  151652.490 Theta: 1.850049 Ball Pos X: -0.1051156 Ball Pos Y: -0.2 Ball Pos Z: 0.3665816 Hand Pos X: -0.07729337 Hand Pos Y: -0.1811641 Hand Pos Z: 0.3774975 Head Pos X: -0.01535225 Head Pos Y: -0.00973773 Head Pos Z: 0.007891297 Head Rot X: 0.1924066 Head Rot Y: -0.06600276 Hand Rot Z: 0.03224912 Invisible Ball Error: 4.684 randomnum: 68
 End:  151658.281  Start:  151656.569 Theta: 1.308997 Ball Pos X: 0.09870186 Ball Pos Y: -0.2 Ball Pos Z: 0.3683603 Hand Pos X: 0.1477451 Hand Pos Y: -0.1752763 Hand Pos Z: 0.3582456 Head Pos X: -0.02265131 Head Pos Y: -0.01284498 Head Pos Z: 0.005910993 Head Rot X: 0.2049184 Head Rot Y: -0.07287494 Hand Rot Z: 0.04220647 Invisible Ball Error: 7.448 randomnum: 14
 End:  151708.696  Start:  151708.683 Theta: 1.169371 Ball Pos X: 0.1490071 Ball Pos Y: -0.2 Ball Pos Z: 0.3510388 Hand Pos X: 0.1410761 Hand Pos Y: -0.176816 Hand Pos Z: 0.3581499 Head Pos X: -0.02474523 Head Pos Y: -0.01509866 Head Pos Z: 0.004747093 Head Rot X: 0.2089246 Head Rot Y: -0.07798398 Hand Rot Z: 0.04725242 Visible Ball Error: 3.291 randomnum: 112
 End:  151712.609  Start:  151710.159 Theta: 1.570796 Ball Pos X: -1.666954E-08 Ball Pos Y: -0.2 Ball Pos Z: 0.3813547 Hand Pos X: 0.02234207 Hand Pos Y: -0.1857997 Hand Pos Z: 0.3838578 Head Pos X: -0.02051115 Head Pos Y: -0.01353425 Head Pos Z: 0.0031631 Head Rot X: 0.2034465 Head Rot Y: -0.07325498 Hand Rot Z: 0.03889774 Invisible Ball Error: 3.521 randomnum: 46
 End:  151715.728  Start:  151715.714 Theta: 1.047198 Ball Pos X: 0.1906773 Ball Pos Y: -0.2 Ball Pos Z: 0.3302629 Hand Pos X: 0.1850146 Hand Pos Y: -0.1748694 Hand Pos Z: 0.3373169 Head Pos X: -0.02784467 Head Pos Y: -0.01509413 Head Pos Z: 0.004014015 Head Rot X: 0.2101414 Head Rot Y: -0.07866389 Hand Rot Z: 0.04944297 Visible Ball Error: 3.422 randomnum: 144
 End:  151727.954  Start:  151727.939 Theta: 1.064651 Ball Pos X: 0.1848844 Ball Pos Y: -0.2 Ball Pos Z: 0.3335403 Hand Pos X: 0.1762552 Hand Pos Y: -0.1758401 Hand Pos Z: 0.3385299 Head Pos X: -0.02342117 Head Pos Y: -0.01506227 Head Pos Z: 0.002803445 Head Rot X: 0.2077565 Head Rot Y: -0.07626069 Hand Rot Z: 0.04464721 Visible Ball Error: 3.23 randomnum: 158
 End:  151731.559  Start:  151731.545 Theta: 2.024582 Ball Pos X: -0.1671749 Ball Pos Y: -0.2 Ball Pos Z: 0.3427593 Hand Pos X: -0.1556038 Hand Pos Y: -0.189104 Hand Pos Z: 0.3501557 Head Pos X: -0.02701151 Head Pos Y: -0.01319337 Head Pos Z: 0.005761385 Head Rot X: 0.2086642 Head Rot Y: -0.08417862 Hand Rot Z: 0.03727329 Visible Ball Error: 2.299 randomnum: 124
 End:  151734.902  Start:  151734.888 Theta: 1.692969 Ball Pos X: -0.04647547 Ball Pos Y: -0.2 Ball Pos Z: 0.3785121 Hand Pos X: -0.02863079 Hand Pos Y: -0.166133 Hand Pos Z: 0.3793717 Head Pos X: -0.02307284 Head Pos Y: -0.01235887 Head Pos Z: 0.003224253 Head Rot X: 0.2034027 Head Rot Y: -0.08335403 Hand Rot Z: 0.03528339 Visible Ball Error: 4.747 randomnum: 195
 End:  151737.853  Start:  151737.839 Theta: 1.343904 Ball Pos X: 0.08578613 Ball Pos Y: -0.2 Ball Pos Z: 0.3715806 Hand Pos X: 0.09639375 Hand Pos Y: -0.1676061 Hand Pos Z: 0.3701331 Head Pos X: -0.02312565 Head Pos Y: -0.01372346 Head Pos Z: 0.001639068 Head Rot X: 0.2043104 Head Rot Y: -0.0747851 Hand Rot Z: 0.04218713 Visible Ball Error: 4.261 randomnum: 171
 End:  151740.777  Start:  151740.763 Theta: 1.22173 Ball Pos X: 0.130431 Ball Pos Y: -0.2 Ball Pos Z: 0.3583562 Hand Pos X: 0.1101527 Hand Pos Y: -0.1877393 Hand Pos Z: 0.3724131 Head Pos X: -0.02607477 Head Pos Y: -0.01393422 Head Pos Z: 0.001216173 Head Rot X: 0.2024179 Head Rot Y: -0.08144929 Hand Rot Z: 0.04511831 Visible Ball Error: 3.662 randomnum: 130
 End:  151747.321  Start:  151747.307 Theta: 2.076942 Ball Pos X: -0.1848845 Ball Pos Y: -0.2 Ball Pos Z: 0.3335403 Hand Pos X: -0.1887223 Hand Pos Y: -0.1728096 Hand Pos Z: 0.3315259 Head Pos X: -0.02537239 Head Pos Y: -0.01142821 Head Pos Z: 0.003880561 Head Rot X: 0.2023403 Head Rot Y: -0.08951397 Hand Rot Z: 0.0414128 Visible Ball Error: 3.355 randomnum: 131
 End:  151750.801  Start:  151748.756 Theta: 1.58825 Ball Pos X: -0.006655582 Ball Pos Y: -0.2 Ball Pos Z: 0.3812966 Hand Pos X: -0.001147762 Hand Pos Y: -0.1608602 Hand Pos Z: 0.386502 Head Pos X: -0.01424479 Head Pos Y: -0.004374921 Head Pos Z: 0.001892686 Head Rot X: 0.1708756 Head Rot Y: -0.0642126 Hand Rot Z: 0.0230487 Invisible Ball Error: 5.133 randomnum: 86
 End:  151754.143  Start:  151754.130 Theta: 1.850049 Ball Pos X: -0.1051156 Ball Pos Y: -0.2 Ball Pos Z: 0.3665816 Hand Pos X: -0.08428931 Hand Pos Y: -0.1790063 Hand Pos Z: 0.3791948 Head Pos X: -0.01492393 Head Pos Y: -0.00791651 Head Pos Z: 0.00396961 Head Rot X: 0.1855888 Head Rot Y: -0.07278341 Hand Rot Z: 0.02242272 Visible Ball Error: 4.275 randomnum: 127
 End:  151757.458  Start:  151757.443 Theta: 1.762783 Ball Pos X: -0.07276592 Ball Pos Y: -0.2 Ball Pos Z: 0.3743481 Hand Pos X: -0.07042406 Hand Pos Y: -0.1971716 Hand Pos Z: 0.3765724 Head Pos X: -0.01686525 Head Pos Y: -0.01040137 Head Pos Z: 0.003450513 Head Rot X: 0.1943919 Head Rot Y: -0.07277247 Hand Rot Z: 0.02804456 Visible Ball Error: 0.57 randomnum: 146
 End:  151817.299  Start:  151817.285 Theta: 1.413717 Ball Pos X: 0.05965698 Ball Pos Y: -0.2 Ball Pos Z: 0.3766596 Hand Pos X: 0.06473181 Hand Pos Y: -0.1642997 Hand Pos Z: 0.3801177 Head Pos X: -0.01760435 Head Pos Y: -0.01304302 Head Pos Z: 0.001446545 Head Rot X: 0.2012294 Head Rot Y: -0.06389019 Hand Rot Z: 0.0368245 Visible Ball Error: 4.635 randomnum: 111
 End:  151820.558  Start:  151818.746 Theta: 1.361357 Ball Pos X: 0.07928809 Ball Pos Y: -0.2 Ball Pos Z: 0.3730212 Hand Pos X: 0.07022114 Hand Pos Y: -0.2073253 Hand Pos Z: 0.3762533 Head Pos X: -0.02126944 Head Pos Y: -0.01314813 Head Pos Z: 0.002053142 Head Rot X: 0.2002419 Head Rot Y: -0.06985296 Hand Rot Z: 0.04009043 Invisible Ball Error: 1.476 randomnum: 9
 End:  151823.912  Start:  151823.899 Theta: 1.396263 Ball Pos X: 0.06622152 Ball Pos Y: -0.2 Ball Pos Z: 0.3755611 Hand Pos X: 0.06762505 Hand Pos Y: -0.1733906 Hand Pos Z: 0.380752 Head Pos X: -0.02004087 Head Pos Y: -0.01399681 Head Pos Z: 0.001212895 Head Rot X: 0.2041287 Head Rot Y: -0.06852792 Hand Rot Z: 0.03941697 Visible Ball Error: 3.525 randomnum: 145
 End:  151827.255  Start:  151825.346 Theta: 1.605703 Ball Pos X: -0.01330912 Ball Pos Y: -0.2 Ball Pos Z: 0.3811224 Hand Pos X: -0.0220297 Hand Pos Y: -0.212728 Hand Pos Z: 0.3878344 Head Pos X: -0.02148139 Head Pos Y: -0.01409316 Head Pos Z: 0.00252831 Head Rot X: 0.2039291 Head Rot Y: -0.07432761 Hand Rot Z: 0.03868359 Invisible Ball Error: 1.51 randomnum: 52
 End:  151830.192  Start:  151830.178 Theta: 1.239184 Ball Pos X: 0.1241569 Ball Pos Y: -0.2 Ball Pos Z: 0.3605779 Hand Pos X: 0.1211063 Hand Pos Y: -0.1520248 Hand Pos Z: 0.3598918 Head Pos X: -0.02207708 Head Pos Y: -0.01379195 Head Pos Z: 0.0008473396 Head Rot X: 0.2043046 Head Rot Y: -0.06987491 Hand Rot Z: 0.041737 Visible Ball Error: 5.867 randomnum: 182
 End:  151834.439  Start:  151832.559 Theta: 1.727876 Ball Pos X: -0.05965701 Ball Pos Y: -0.2 Ball Pos Z: 0.3766596 Hand Pos X: -0.04185589 Hand Pos Y: -0.1528897 Hand Pos Z: 0.3780581 Head Pos X: -0.02184236 Head Pos Y: -0.01383781 Head Pos Z: 0.002437949 Head Rot X: 0.2058359 Head Rot Y: -0.07925732 Hand Rot Z: 0.04052145 Invisible Ball Error: 6.269 randomnum: 31
 End:  151837.851  Start:  151837.836 Theta: 1.448623 Ball Pos X: 0.04647544 Ball Pos Y: -0.2 Ball Pos Z: 0.3785121 Hand Pos X: 0.04908072 Hand Pos Y: -0.1738299 Hand Pos Z: 0.3882537 Head Pos X: -0.01734793 Head Pos Y: -0.01014829 Head Pos Z: 0.002312243 Head Rot X: 0.1945727 Head Rot Y: -0.08010138 Hand Rot Z: 0.02803821 Visible Ball Error: 3.729 randomnum: 187
 End:  151840.719  Start:  151838.992 Theta: 1.553343 Ball Pos X: 0.006655548 Ball Pos Y: -0.2 Ball Pos Z: 0.3812966 Hand Pos X: -0.001568556 Hand Pos Y: -0.154178 Hand Pos Z: 0.3805688 Head Pos X: -0.01775455 Head Pos Y: -0.009158581 Head Pos Z: -0.001772404 Head Rot X: 0.1914269 Head Rot Y: -0.07282856 Hand Rot Z: 0.02908916 Invisible Ball Error: 5.731 randomnum: 4
 End:  151843.726  Start:  151841.972 Theta: 1.32645 Ball Pos X: 0.09225805 Ball Pos Y: -0.2 Ball Pos Z: 0.3700268 Hand Pos X: 0.08086812 Hand Pos Y: -0.1952735 Hand Pos Z: 0.3731481 Head Pos X: -0.02204168 Head Pos Y: -0.01198086 Head Pos Z: 0.0009896755 Head Rot X: 0.1963384 Head Rot Y: -0.07992215 Hand Rot Z: 0.03903366 Invisible Ball Error: 1.679 randomnum: 56
 End:  151846.623  Start:  151846.608 Theta: 1.151917 Ball Pos X: 0.1551109 Ball Pos Y: -0.2 Ball Pos Z: 0.3483849 Hand Pos X: 0.1301506 Hand Pos Y: -0.2034605 Hand Pos Z: 0.3600554 Head Pos X: -0.02503467 Head Pos Y: -0.01428926 Head Pos Z: 0.0002523661 Head Rot X: 0.2023448 Head Rot Y: -0.07967857 Hand Rot Z: 0.04744522 Visible Ball Error: 3.662 randomnum: 136
 End:  151851.063  Start:  151849.296 Theta: 1.047198 Ball Pos X: 0.1906773 Ball Pos Y: -0.2 Ball Pos Z: 0.3302629 Hand Pos X: 0.1938443 Hand Pos Y: -0.1889129 Hand Pos Z: 0.3396587 Head Pos X: -0.02997828 Head Pos Y: -0.01450765 Head Pos Z: -0.001236856 Head Rot X: 0.2025665 Head Rot Y: -0.08617849 Hand Rot Z: 0.05358564 Invisible Ball Error: 1.909 randomnum: 63
 End:  151854.837  Start:  151852.247 Theta: 1.884956 Ball Pos X: -0.1178451 Ball Pos Y: -0.2 Ball Pos Z: 0.3626899 Hand Pos X: -0.08145982 Hand Pos Y: -0.1790116 Hand Pos Z: 0.3724651 Head Pos X: -0.02262771 Head Pos Y: -0.01265615 Head Pos Z: -0.0008614063 Head Rot X: 0.199839 Head Rot Y: -0.08449891 Hand Rot Z: 0.03834569 Invisible Ball Error: 5.664 randomnum: 66
 End:  151858.304  Start:  151858.291 Theta: 1.291544 Ball Pos X: 0.1051156 Ball Pos Y: -0.2 Ball Pos Z: 0.3665816 Hand Pos X: 0.1127373 Hand Pos Y: -0.1367469 Hand Pos Z: 0.3649669 Head Pos X: -0.02986073 Head Pos Y: -0.01585245 Head Pos Z: 0.002848506 Head Rot X: 0.2084055 Head Rot Y: -0.09743204 Hand Rot Z: 0.05317187 Visible Ball Error: 8.049 randomnum: 107
 End:  151914.204  Start:  151914.192 Theta: 1.815143 Ball Pos X: -0.09225808 Ball Pos Y: -0.2 Ball Pos Z: 0.3700268 Hand Pos X: -0.0543571 Hand Pos Y: -0.1697213 Hand Pos Z: 0.380217 Head Pos X: -0.02750123 Head Pos Y: -0.01519394 Head Pos Z: 0.001810074 Head Rot X: 0.2078547 Head Rot Y: -0.0927154 Hand Rot Z: 0.05178304 Visible Ball Error: 6.525 randomnum: 183
 End:  151917.728  Start:  151917.714 Theta: 1.37881 Ball Pos X: 0.07276588 Ball Pos Y: -0.2 Ball Pos Z: 0.3743481 Hand Pos X: 0.08764416 Hand Pos Y: -0.1608979 Hand Pos Z: 0.3829409 Head Pos X: -0.0284673 Head Pos Y: -0.01536423 Head Pos Z: 0.0003794432 Head Rot X: 0.2070102 Head Rot Y: -0.09422284 Hand Rot Z: 0.05513173 Visible Ball Error: 5.667 randomnum: 104
 End:  151920.804  Start:  151919.093 Theta: 1.082104 Ball Pos X: 0.1790352 Ball Pos Y: -0.2 Ball Pos Z: 0.3367162 Hand Pos X: 0.1715817 Hand Pos Y: -0.1607826 Hand Pos Z: 0.3468677 Head Pos X: -0.03323257 Head Pos Y: -0.01616722 Head Pos Z: -0.0009667277 Head Rot X: 0.205466 Head Rot Y: -0.09935219 Hand Rot Z: 0.06334012 Invisible Ball Error: 5.334 randomnum: 5
 End:  151924.007  Start:  151922.114 Theta: 2.076942 Ball Pos X: -0.1848845 Ball Pos Y: -0.2 Ball Pos Z: 0.3335403 Hand Pos X: -0.2103305 Hand Pos Y: -0.2009831 Hand Pos Z: 0.3258011 Head Pos X: -0.02658355 Head Pos Y: -0.01114547 Head Pos Z: 0.002413512 Head Rot X: 0.200053 Head Rot Y: -0.0978812 Hand Rot Z: 0.03832514 Invisible Ball Error: 3.421 randomnum: 15
 End:  151927.657  Start:  151925.274 Theta: 1.58825 Ball Pos X: -0.006655582 Ball Pos Y: -0.2 Ball Pos Z: 0.3812966 Hand Pos X: -0.02017038 Hand Pos Y: -0.1494519 Hand Pos Z: 0.3822534 Head Pos X: -0.02313483 Head Pos Y: -0.01310307 Head Pos Z: -0.00258553 Head Rot X: 0.2009957 Head Rot Y: -0.09332139 Hand Rot Z: 0.04190169 Invisible Ball Error: 6.608 randomnum: 19
 End:  151930.830  Start:  151928.908 Theta: 1.797689 Ball Pos X: -0.08578616 Ball Pos Y: -0.2 Ball Pos Z: 0.3715806 Hand Pos X: -0.07505801 Hand Pos Y: -0.1731765 Hand Pos Z: 0.3774787 Head Pos X: -0.02538192 Head Pos Y: -0.01217204 Head Pos Z: -0.001366257 Head Rot X: 0.2002724 Head Rot Y: -0.09619659 Hand Rot Z: 0.0392706 Invisible Ball Error: 3.792 randomnum: 80
 End:  151934.644  Start:  151934.631 Theta: 1.396263 Ball Pos X: 0.06622152 Ball Pos Y: -0.2 Ball Pos Z: 0.3755611 Hand Pos X: 0.07416417 Hand Pos Y: -0.1796282 Hand Pos Z: 0.3736864 Head Pos X: -0.02663422 Head Pos Y: -0.01476449 Head Pos Z: -0.001966953 Head Rot X: 0.2042169 Head Rot Y: -0.09328791 Hand Rot Z: 0.04819793 Visible Ball Error: 2.667 randomnum: 157
 End:  151937.443  Start:  151935.703 Theta: 1.762783 Ball Pos X: -0.07276592 Ball Pos Y: -0.2 Ball Pos Z: 0.3743481 Hand Pos X: -0.05228886 Hand Pos Y: -0.1737038 Hand Pos Z: 0.3833781 Head Pos X: -0.02384889 Head Pos Y: -0.0111022 Head Pos Z: -0.002421856 Head Rot X: 0.1948093 Head Rot Y: -0.09072625 Hand Rot Z: 0.03131557 Invisible Ball Error: 4.548 randomnum: 45
 End:  151940.576  Start:  151938.656 Theta: 1.413717 Ball Pos X: 0.05965698 Ball Pos Y: -0.2 Ball Pos Z: 0.3766596 Hand Pos X: 0.05877215 Hand Pos Y: -0.1677514 Hand Pos Z: 0.3854529 Head Pos X: -0.02454412 Head Pos Y: -0.01269639 Head Pos Z: -0.004618526 Head Rot X: 0.1980626 Head Rot Y: -0.08847791 Hand Rot Z: 0.03925083 Invisible Ball Error: 4.406 randomnum: 69
 End:  151944.127  Start:  151944.113 Theta: 1.53589 Ball Pos X: 0.01330909 Ball Pos Y: -0.2 Ball Pos Z: 0.3811224 Hand Pos X: 0.02303004 Hand Pos Y: -0.1534847 Hand Pos Z: 0.3779629 Head Pos X: -0.02486658 Head Pos Y: -0.01397339 Head Pos Z: -0.002379179 Head Rot X: 0.2019104 Head Rot Y: -0.09048858 Hand Rot Z: 0.04062217 Visible Ball Error: 5.77 randomnum: 116
 End:  151947.775  Start:  151947.761 Theta: 1.343904 Ball Pos X: 0.08578613 Ball Pos Y: -0.2 Ball Pos Z: 0.3715806 Hand Pos X: 0.1052756 Hand Pos Y: -0.1521789 Hand Pos Z: 0.3726911 Head Pos X: -0.02517092 Head Pos Y: -0.009697378 Head Pos Z: 0.0005221367 Head Rot X: 0.1842911 Head Rot Y: -0.08500689 Hand Rot Z: 0.04049477 Visible Ball Error: 6.713 randomnum: 159
 End:  151950.810  Start:  151950.797 Theta: 1.937315 Ball Pos X: -0.1366653 Ball Pos Y: -0.2 Ball Pos Z: 0.3560253 Hand Pos X: -0.1453687 Hand Pos Y: -0.1773969 Hand Pos Z: 0.3558947 Head Pos X: -0.02775991 Head Pos Y: -0.009972036 Head Pos Z: 0.0012483 Head Rot X: 0.1886266 Head Rot Y: -0.09555614 Hand Rot Z: 0.03765881 Visible Ball Error: 3.103 randomnum: 134
 End:  151953.804  Start:  151953.792 Theta: 1.780236 Ball Pos X: -0.07928812 Ball Pos Y: -0.2 Ball Pos Z: 0.3730212 Hand Pos X: -0.07404964 Hand Pos Y: -0.167726 Hand Pos Z: 0.3798435 Head Pos X: -0.02781367 Head Pos Y: -0.01083988 Head Pos Z: 2.741814E-05 Head Rot X: 0.1901653 Head Rot Y: -0.1074561 Hand Rot Z: 0.04130211 Visible Ball Error: 4.331 randomnum: 115
 End:  151956.881  Start:  151956.867 Theta: 1.308997 Ball Pos X: 0.09870186 Ball Pos Y: -0.2 Ball Pos Z: 0.3683603 Hand Pos X: 0.09103827 Hand Pos Y: -0.1706917 Hand Pos Z: 0.3740334 Head Pos X: -0.02962208 Head Pos Y: -0.009420156 Head Pos Z: -0.001491904 Head Rot X: 0.1782851 Head Rot Y: -0.102065 Hand Rot Z: 0.04845608 Visible Ball Error: 3.945 randomnum: 172
 End:  151959.750  Start:  151958.079 Theta: 1.58825 Ball Pos X: -0.006655582 Ball Pos Y: -0.2 Ball Pos Z: 0.3812966 Hand Pos X: -0.007269353 Hand Pos Y: -0.1825591 Hand Pos Z: 0.3885463 Head Pos X: -0.02721798 Head Pos Y: -0.01207903 Head Pos Z: 0.00099051 Head Rot X: 0.1933857 Head Rot Y: -0.09860117 Hand Rot Z: 0.04079304 Invisible Ball Error: 2.513 randomnum: 35
 End:  152002.688  Start:  152002.674 Theta: 1.361357 Ball Pos X: 0.07928809 Ball Pos Y: -0.2 Ball Pos Z: 0.3730212 Hand Pos X: 0.09213337 Hand Pos Y: -0.1725364 Hand Pos Z: 0.3750542 Head Pos X: -0.0267185 Head Pos Y: -0.01309001 Head Pos Z: 0.0001835227 Head Rot X: 0.1948626 Head Rot Y: -0.0934336 Hand Rot Z: 0.04712488 Visible Ball Error: 3.95 randomnum: 194
 End:  152005.528  Start:  152003.801 Theta: 1.710423 Ball Pos X: -0.05307435 Ball Pos Y: -0.2 Ball Pos Z: 0.3776434 Hand Pos X: -0.04531178 Hand Pos Y: -0.1714765 Hand Pos Z: 0.385849 Head Pos X: -0.02577281 Head Pos Y: -0.01180717 Head Pos Z: -0.001684785 Head Rot X: 0.1942718 Head Rot Y: -0.0979669 Hand Rot Z: 0.041552 Invisible Ball Error: 4.033 randomnum: 49
 End:  152008.508  Start:  152006.684 Theta: 1.570796 Ball Pos X: -1.666954E-08 Ball Pos Y: -0.2 Ball Pos Z: 0.3813547 Hand Pos X: 0.02537364 Hand Pos Y: -0.1746634 Hand Pos Z: 0.3810683 Head Pos X: -0.02656376 Head Pos Y: -0.01167464 Head Pos Z: -0.004542589 Head Rot X: 0.1899187 Head Rot Y: -0.09445381 Hand Rot Z: 0.04372965 Invisible Ball Error: 4.614 randomnum: 87
 End:  152011.612  Start:  152011.599 Theta: 1.047198 Ball Pos X: 0.1906773 Ball Pos Y: -0.2 Ball Pos Z: 0.3302629 Hand Pos X: 0.18621 Hand Pos Y: -0.1736044 Hand Pos Z: 0.3403873 Head Pos X: -0.03088367 Head Pos Y: -0.01408944 Head Pos Z: -0.003239632 Head Rot X: 0.1972972 Head Rot Y: -0.1001193 Hand Rot Z: 0.05404681 Visible Ball Error: 3.761 randomnum: 150
 End:  152015.330  Start:  152013.521 Theta: 1.815143 Ball Pos X: -0.09225808 Ball Pos Y: -0.2 Ball Pos Z: 0.3700268 Hand Pos X: -0.06068546 Hand Pos Y: -0.1609167 Hand Pos Z: 0.3787246 Head Pos X: -0.02620995 Head Pos Y: -0.008444339 Head Pos Z: -0.004398108 Head Rot X: 0.180595 Head Rot Y: -0.1041705 Hand Rot Z: 0.03735563 Invisible Ball Error: 6.615 randomnum: 73
 End:  152018.185  Start:  152016.444 Theta: 1.53589 Ball Pos X: 0.01330909 Ball Pos Y: -0.2 Ball Pos Z: 0.3811224 Hand Pos X: 0.01773933 Hand Pos Y: -0.1558713 Hand Pos Z: 0.3843064 Head Pos X: -0.02647781 Head Pos Y: -0.008451521 Head Pos Z: -0.005545914 Head Rot X: 0.1818691 Head Rot Y: -0.09949962 Hand Rot Z: 0.03879305 Invisible Ball Error: 5.649 randomnum: 42
 End:  152021.137  Start:  152019.356 Theta: 1.727876 Ball Pos X: -0.05965701 Ball Pos Y: -0.2 Ball Pos Z: 0.3766596 Hand Pos X: -0.04139745 Hand Pos Y: -0.1850893 Hand Pos Z: 0.3944042 Head Pos X: -0.02541459 Head Pos Y: -0.007626057 Head Pos Z: -0.007303596 Head Rot X: 0.1788687 Head Rot Y: -0.09779577 Hand Rot Z: 0.03856349 Invisible Ball Error: 3.783 randomnum: 70
 End:  152024.074  Start:  152024.061 Theta: 1.43117 Ball Pos X: 0.05307432 Ball Pos Y: -0.2 Ball Pos Z: 0.3776434 Hand Pos X: 0.07823136 Hand Pos Y: -0.1722326 Hand Pos Z: 0.3741606 Head Pos X: -0.02826583 Head Pos Y: -0.009768844 Head Pos Z: -0.006735682 Head Rot X: 0.1835553 Head Rot Y: -0.1050914 Hand Rot Z: 0.04608519 Visible Ball Error: 4.839 randomnum: 118
 End:  152030.104  Start:  152028.156 Theta: 1.919862 Ball Pos X: -0.130431 Ball Pos Y: -0.2 Ball Pos Z: 0.3583562 Hand Pos X: -0.1266217 Hand Pos Y: -0.1931501 Hand Pos Z: 0.361847 Head Pos X: -0.02322316 Head Pos Y: -0.008300185 Head Pos Z: -0.007356942 Head Rot X: 0.1830565 Head Rot Y: -0.09663818 Hand Rot Z: 0.03199871 Invisible Ball Error: 1.129 randomnum: 93
 End:  152033.208  Start:  152031.342 Theta: 1.500983 Ball Pos X: 0.02660193 Ball Pos Y: -0.2 Ball Pos Z: 0.3804258 Hand Pos X: 0.04708387 Hand Pos Y: -0.1636663 Hand Pos Z: 0.3881818 Head Pos X: -0.02499723 Head Pos Y: -0.009352356 Head Pos Z: -0.008020043 Head Rot X: 0.182645 Head Rot Y: -0.09540437 Hand Rot Z: 0.03523553 Invisible Ball Error: 5.62 randomnum: 58
 End:  152036.884  Start:  152034.447 Theta: 1.937315 Ball Pos X: -0.1366653 Ball Pos Y: -0.2 Ball Pos Z: 0.3560253 Hand Pos X: -0.1289002 Hand Pos Y: -0.1816318 Hand Pos Z: 0.3665802 Head Pos X: -0.02042603 Head Pos Y: -0.007509351 Head Pos Z: -0.008762598 Head Rot X: 0.1799617 Head Rot Y: -0.09350938 Hand Rot Z: 0.02764085 Invisible Ball Error: 3 randomnum: 11
 End:  152040.421  Start:  152038.109 Theta: 1.53589 Ball Pos X: 0.01330909 Ball Pos Y: -0.2 Ball Pos Z: 0.3811224 Hand Pos X: 0.01870643 Hand Pos Y: -0.1618448 Hand Pos Z: 0.3843277 Head Pos X: -0.02526677 Head Pos Y: -0.009215772 Head Pos Z: -0.008018136 Head Rot X: 0.1814556 Head Rot Y: -0.09757681 Hand Rot Z: 0.03841885 Invisible Ball Error: 4.914 randomnum: 8
 End:  152043.722  Start:  152043.706 Theta: 1.396263 Ball Pos X: 0.06622152 Ball Pos Y: -0.2 Ball Pos Z: 0.3755611 Hand Pos X: 0.06631021 Hand Pos Y: -0.1946251 Hand Pos Z: 0.3792513 Head Pos X: -0.02807391 Head Pos Y: -0.009248734 Head Pos Z: -0.007053494 Head Rot X: 0.1818569 Head Rot Y: -0.1008682 Hand Rot Z: 0.04257625 Visible Ball Error: 0.86 randomnum: 117
 End:  152046.700  Start:  152044.862 Theta: 1.466077 Ball Pos X: 0.0398624 Ball Pos Y: -0.2 Ball Pos Z: 0.3792656 Hand Pos X: 0.0202958 Hand Pos Y: -0.2033513 Hand Pos Z: 0.3815159 Head Pos X: -0.02885902 Head Pos Y: -0.008886456 Head Pos Z: -0.009405732 Head Rot X: 0.1794026 Head Rot Y: -0.1041356 Hand Rot Z: 0.04318959 Invisible Ball Error: 2.636 randomnum: 18
 End:  152049.680  Start:  152047.842 Theta: 1.151917 Ball Pos X: 0.1551109 Ball Pos Y: -0.2 Ball Pos Z: 0.3483849 Hand Pos X: 0.1309368 Hand Pos Y: -0.1571819 Hand Pos Z: 0.3637848 Head Pos X: -0.02949178 Head Pos Y: -0.008949161 Head Pos Z: -0.01031613 Head Rot X: 0.1781514 Head Rot Y: -0.1015266 Hand Rot Z: 0.0476104 Invisible Ball Error: 6.733 randomnum: 40
 End:  152052.701  Start:  152050.905 Theta: 1.53589 Ball Pos X: 0.01330909 Ball Pos Y: -0.2 Ball Pos Z: 0.3811224 Hand Pos X: 0.02150589 Hand Pos Y: -0.1694661 Hand Pos Z: 0.3882873 Head Pos X: -0.02674854 Head Pos Y: -0.009248823 Head Pos Z: -0.005969703 Head Rot X: 0.1792403 Head Rot Y: -0.1010296 Hand Rot Z: 0.03664829 Invisible Ball Error: 4.261 randomnum: 33
 End:  152055.709  Start:  152055.696 Theta: 1.605703 Ball Pos X: -0.01330912 Ball Pos Y: -0.2 Ball Pos Z: 0.3811224 Hand Pos X: -0.005190194 Hand Pos Y: -0.1815322 Hand Pos Z: 0.3873739 Head Pos X: -0.02205932 Head Pos Y: -0.00716871 Head Pos Z: -0.008659124 Head Rot X: 0.1691264 Head Rot Y: -0.0981756 Hand Rot Z: 0.02848398 Visible Ball Error: 2.795 randomnum: 170
 End:  152058.119  Start:  152058.104 Theta: 1.466077 Ball Pos X: 0.0398624 Ball Pos Y: -0.2 Ball Pos Z: 0.3792656 Hand Pos X: 0.05145871 Hand Pos Y: -0.191034 Hand Pos Z: 0.3921657 Head Pos X: -0.02055824 Head Pos Y: -0.006274939 Head Pos Z: -0.01025093 Head Rot X: 0.1659933 Head Rot Y: -0.0979937 Hand Rot Z: 0.02875333 Visible Ball Error: 2.308 randomnum: 198
 End:  152106.320  Start:  152106.305 Theta: 1.22173 Ball Pos X: 0.130431 Ball Pos Y: -0.2 Ball Pos Z: 0.3583562 Hand Pos X: 0.1327036 Hand Pos Y: -0.1587507 Hand Pos Z: 0.3631996 Head Pos X: -0.0259465 Head Pos Y: -0.007420838 Head Pos Z: -0.008850574 Head Rot X: 0.1698108 Head Rot Y: -0.1006884 Hand Rot Z: 0.04192943 Visible Ball Error: 5.355 randomnum: 109
 End:  152109.522  Start:  152109.507 Theta: 1.815143 Ball Pos X: -0.09225808 Ball Pos Y: -0.2 Ball Pos Z: 0.3700268 Hand Pos X: -0.08493555 Hand Pos Y: -0.1686407 Hand Pos Z: 0.3739114 Head Pos X: -0.02557278 Head Pos Y: -0.005628169 Head Pos Z: -0.01014626 Head Rot X: 0.1663394 Head Rot Y: -0.1047598 Hand Rot Z: 0.04123259 Visible Ball Error: 4.08 randomnum: 178
 End:  152112.585  Start:  152112.571 Theta: 1.169371 Ball Pos X: 0.1490071 Ball Pos Y: -0.2 Ball Pos Z: 0.3510388 Hand Pos X: 0.1699382 Hand Pos Y: -0.162645 Hand Pos Z: 0.3519041 Head Pos X: -0.02676916 Head Pos Y: -0.006870568 Head Pos Z: -0.01019979 Head Rot X: 0.168421 Head Rot Y: -0.1024172 Hand Rot Z: 0.04252093 Visible Ball Error: 5.665 randomnum: 139
 End:  152115.718  Start:  152115.703 Theta: 1.972222 Ball Pos X: -0.1490072 Ball Pos Y: -0.2 Ball Pos Z: 0.3510388 Hand Pos X: -0.1685953 Hand Pos Y: -0.196624 Hand Pos Z: 0.3460044 Head Pos X: -0.02665567 Head Pos Y: -0.005808532 Head Pos Z: -0.01156616 Head Rot X: 0.1669419 Head Rot Y: -0.1043111 Hand Rot Z: 0.03728899 Visible Ball Error: 2.715 randomnum: 181
 End:  152118.628  Start:  152116.873 Theta: 1.117011 Ball Pos X: 0.1671749 Ball Pos Y: -0.2 Ball Pos Z: 0.3427593 Hand Pos X: 0.1844311 Hand Pos Y: -0.1363663 Hand Pos Z: 0.3286142 Head Pos X: -0.03020632 Head Pos Y: -0.007460237 Head Pos Z: -0.01084781 Head Rot X: 0.1680083 Head Rot Y: -0.1073007 Hand Rot Z: 0.05020791 Invisible Ball Error: 8.346 randomnum: 62
 End:  152123.153  Start:  152123.139 Theta: 1.884956 Ball Pos X: -0.1178451 Ball Pos Y: -0.2 Ball Pos Z: 0.3626899 Hand Pos X: -0.1326205 Hand Pos Y: -0.1969495 Hand Pos Z: 0.3576174 Head Pos X: -0.03441584 Head Pos Y: -0.006199002 Head Pos Z: -0.009995699 Head Rot X: 0.1639312 Head Rot Y: -0.1123627 Hand Rot Z: 0.04724857 Visible Ball Error: 2.114 randomnum: 176
 End:  152126.328  Start:  152126.313 Theta: 2.024582 Ball Pos X: -0.1671749 Ball Pos Y: -0.2 Ball Pos Z: 0.3427593 Hand Pos X: -0.1722728 Hand Pos Y: -0.1861971 Hand Pos Z: 0.3422408 Head Pos X: -0.0302155 Head Pos Y: -0.007658184 Head Pos Z: -0.00935334 Head Rot X: 0.173687 Head Rot Y: -0.110073 Hand Rot Z: 0.03954246 Visible Ball Error: 1.87 randomnum: 140
 End:  152129.196  Start:  152129.181 Theta: 1.169371 Ball Pos X: 0.1490071 Ball Pos Y: -0.2 Ball Pos Z: 0.3510388 Hand Pos X: 0.1666771 Hand Pos Y: -0.1759087 Hand Pos Z: 0.3454049 Head Pos X: -0.0299629 Head Pos Y: -0.009926081 Head Pos Z: -0.009663463 Head Rot X: 0.1774073 Head Rot Y: -0.1047951 Hand Rot Z: 0.05169719 Visible Ball Error: 3.917 randomnum: 179
 End:  152132.023  Start:  152132.008 Theta: 1.570796 Ball Pos X: -1.666954E-08 Ball Pos Y: -0.2 Ball Pos Z: 0.3813547 Hand Pos X: 0.01114569 Hand Pos Y: -0.1886918 Hand Pos Z: 0.3825688 Head Pos X: -0.0264101 Head Pos Y: -0.00857085 Head Pos Z: -0.01114607 Head Rot X: 0.1719189 Head Rot Y: -0.09751296 Hand Rot Z: 0.04304102 Visible Ball Error: 2.064 randomnum: 175
 End:  152134.822  Start:  152133.205 Theta: 1.361357 Ball Pos X: 0.07928809 Ball Pos Y: -0.2 Ball Pos Z: 0.3730212 Hand Pos X: 0.09595367 Hand Pos Y: -0.1744859 Hand Pos Z: 0.3755792 Head Pos X: -0.02794838 Head Pos Y: -0.008659691 Head Pos Z: -0.01149249 Head Rot X: 0.1726285 Head Rot Y: -0.1013555 Hand Rot Z: 0.04615822 Invisible Ball Error: 4.029 randomnum: 54
 End:  152137.690  Start:  152137.675 Theta: 1.658063 Ball Pos X: -0.03323726 Ball Pos Y: -0.2 Ball Pos Z: 0.3799035 Hand Pos X: -0.02999127 Hand Pos Y: -0.1964555 Hand Pos Z: 0.3847213 Head Pos X: -0.02831137 Head Pos Y: -0.006644517 Head Pos Z: -0.01140618 Head Rot X: 0.1679709 Head Rot Y: -0.1002184 Hand Rot Z: 0.04321969 Visible Ball Error: 0.845 randomnum: 122
 End:  152140.975  Start:  152139.235 Theta: 1.239184 Ball Pos X: 0.1241569 Ball Pos Y: -0.2 Ball Pos Z: 0.3605779 Hand Pos X: 0.1309406 Hand Pos Y: -0.1832066 Hand Pos Z: 0.3683292 Head Pos X: -0.02255952 Head Pos Y: -0.008574575 Head Pos Z: -0.01026201 Head Rot X: 0.1706057 Head Rot Y: -0.07830801 Hand Rot Z: 0.04921161 Invisible Ball Error: 2.614 randomnum: 10
 End:  152143.996  Start:  152143.982 Theta: 1.745329 Ball Pos X: -0.06622155 Ball Pos Y: -0.2 Ball Pos Z: 0.3755611 Hand Pos X: -0.06426685 Hand Pos Y: -0.1896594 Hand Pos Z: 0.3819092 Head Pos X: -0.02222741 Head Pos Y: -0.007278293 Head Pos Z: -0.012007 Head Rot X: 0.1672851 Head Rot Y: -0.08337258 Hand Rot Z: 0.04297079 Visible Ball Error: 1.632 randomnum: 166
 End:  152146.935  Start:  152146.922 Theta: 1.675516 Ball Pos X: -0.03986244 Ball Pos Y: -0.2 Ball Pos Z: 0.3792656 Hand Pos X: -0.0341346 Hand Pos Y: -0.185005 Hand Pos Z: 0.3836882 Head Pos X: -0.02086973 Head Pos Y: -0.004218876 Head Pos Z: -0.0137254 Head Rot X: 0.160821 Head Rot Y: -0.08261698 Hand Rot Z: 0.03603125 Visible Ball Error: 2.18 randomnum: 126
 End:  152149.747  Start:  152149.733 Theta: 1.500983 Ball Pos X: 0.02660193 Ball Pos Y: -0.2 Ball Pos Z: 0.3804258 Hand Pos X: 0.02591015 Hand Pos Y: -0.1873014 Hand Pos Z: 0.3863449 Head Pos X: -0.02497745 Head Pos Y: -0.005623072 Head Pos Z: -0.01387179 Head Rot X: 0.1616403 Head Rot Y: -0.09390147 Hand Rot Z: 0.04389624 Visible Ball Error: 1.866 randomnum: 165
 End:  152152.699  Start:  152152.685 Theta: 2.007129 Ball Pos X: -0.1611675 Ball Pos Y: -0.2 Ball Pos Z: 0.3456247 Hand Pos X: -0.1746251 Hand Pos Y: -0.2023514 Hand Pos Z: 0.340605 Head Pos X: -0.02321398 Head Pos Y: -0.004815817 Head Pos Z: -0.01391745 Head Rot X: 0.1607661 Head Rot Y: -0.09183889 Hand Rot Z: 0.02982272 Visible Ball Error: 1.906 randomnum: 121
 End:  152155.929  Start:  152155.915 Theta: 1.117011 Ball Pos X: 0.1671749 Ball Pos Y: -0.2 Ball Pos Z: 0.3427593 Hand Pos X: 0.1640912 Hand Pos Y: -0.1795942 Hand Pos Z: 0.3535678 Head Pos X: -0.02235675 Head Pos Y: -0.006553531 Head Pos Z: -0.01578391 Head Rot X: 0.1638352 Head Rot Y: -0.0838279 Hand Rot Z: 0.04175276 Visible Ball Error: 3.099 randomnum: 135
 End:  152202.807  Start:  152157.112 Theta: 1.099557 Ball Pos X: 0.1731314 Ball Pos Y: -0.2 Ball Pos Z: 0.3397895 Hand Pos X: 0.09934296 Hand Pos Y: -0.1758758 Hand Pos Z: 0.3744543 Head Pos X: -0.02120984 Head Pos Y: -0.005182207 Head Pos Z: -0.0160408 Head Rot X: 0.1578081 Head Rot Y: -0.08529961 Hand Rot Z: 0.03697457 Invisible Ball Error: 11.378 randomnum: 94
 End:  152206.302  Start:  152206.290 Theta: 1.082104 Ball Pos X: 0.1790352 Ball Pos Y: -0.2 Ball Pos Z: 0.3367162 Hand Pos X: 0.1579719 Hand Pos Y: -0.1991729 Hand Pos Z: 0.3486574 Head Pos X: -0.02438903 Head Pos Y: -0.007034957 Head Pos Z: -0.01419222 Head Rot X: 0.1656249 Head Rot Y: -0.09094341 Hand Rot Z: 0.04361651 Visible Ball Error: 3.219 randomnum: 138
 End:  152209.115  Start:  152207.444 Theta: 1.151917 Ball Pos X: 0.1551109 Ball Pos Y: -0.2 Ball Pos Z: 0.3483849 Hand Pos X: 0.1474847 Hand Pos Y: -0.1746069 Hand Pos Z: 0.3576914 Head Pos X: -0.02285588 Head Pos Y: -0.006640792 Head Pos Z: -0.01605594 Head Rot X: 0.1635589 Head Rot Y: -0.08517217 Hand Rot Z: 0.04038139 Invisible Ball Error: 3.675 randomnum: 81
 End:  152211.998  Start:  152210.242 Theta: 1.850049 Ball Pos X: -0.1051156 Ball Pos Y: -0.2 Ball Pos Z: 0.3665816 Hand Pos X: -0.1037292 Hand Pos Y: -0.2122947 Hand Pos Z: 0.3677493 Head Pos X: -0.02078569 Head Pos Y: -0.005128145 Head Pos Z: -0.01567197 Head Rot X: 0.1587472 Head Rot Y: -0.08777781 Hand Rot Z: 0.03182125 Invisible Ball Error: 1.399 randomnum: 29
 End:  152214.830  Start:  152213.126 Theta: 1.047198 Ball Pos X: 0.1906773 Ball Pos Y: -0.2 Ball Pos Z: 0.3302629 Hand Pos X: 0.1744663 Hand Pos Y: -0.1969225 Hand Pos Z: 0.3428048 Head Pos X: -0.02446485 Head Pos Y: -0.007124275 Head Pos Z: -0.01618338 Head Rot X: 0.1634361 Head Rot Y: -0.08765495 Hand Rot Z: 0.04617007 Invisible Ball Error: 2.746 randomnum: 47
 End:  152217.711  Start:  152215.901 Theta: 1.413717 Ball Pos X: 0.05965698 Ball Pos Y: -0.2 Ball Pos Z: 0.3766596 Hand Pos X: 0.03205541 Hand Pos Y: -0.1688154 Hand Pos Z: 0.3921796 Head Pos X: -0.02193928 Head Pos Y: -0.005811691 Head Pos Z: -0.01659632 Head Rot X: 0.161176 Head Rot Y: -0.08422004 Hand Rot Z: 0.03793739 Invisible Ball Error: 5.924 randomnum: 22
 End:  152220.816  Start:  152219.021 Theta: 1.832596 Ball Pos X: -0.0987019 Ball Pos Y: -0.2 Ball Pos Z: 0.3683603 Hand Pos X: -0.1059539 Hand Pos Y: -0.1870144 Hand Pos Z: 0.3723285 Head Pos X: -0.01963735 Head Pos Y: -0.006138682 Head Pos Z: -0.01367772 Head Rot X: 0.1660428 Head Rot Y: -0.08603626 Hand Rot Z: 0.02811614 Invisible Ball Error: 2.048 randomnum: 67
 End:  152224.062  Start:  152224.047 Theta: 1.710423 Ball Pos X: -0.05307435 Ball Pos Y: -0.2 Ball Pos Z: 0.3776434 Hand Pos X: -0.05018224 Hand Pos Y: -0.2003045 Hand Pos Z: 0.387497 Head Pos X: -0.02207112 Head Pos Y: -0.005980372 Head Pos Z: -0.01458645 Head Rot X: 0.1634113 Head Rot Y: -0.08896071 Hand Rot Z: 0.03670669 Visible Ball Error: 0.767 randomnum: 189
 End:  152227.068  Start:  152225.370 Theta: 1.58825 Ball Pos X: -0.006655582 Ball Pos Y: -0.2 Ball Pos Z: 0.3812966 Hand Pos X: -0.003908291 Hand Pos Y: -0.1983297 Hand Pos Z: 0.3856491 Head Pos X: -0.02172005 Head Pos Y: -0.006822675 Head Pos Z: -0.01466513 Head Rot X: 0.163962 Head Rot Y: -0.08610472 Hand Rot Z: 0.03913254 Invisible Ball Error: 0.592 randomnum: 2
 End:  152230.605  Start:  152230.591 Theta: 1.675516 Ball Pos X: -0.03986244 Ball Pos Y: -0.2 Ball Pos Z: 0.3792656 Hand Pos X: -0.02517372 Hand Pos Y: -0.186464 Hand Pos Z: 0.388708 Head Pos X: -0.02521992 Head Pos Y: -0.006081432 Head Pos Z: -0.01404035 Head Rot X: 0.1627322 Head Rot Y: -0.0883524 Hand Rot Z: 0.03838238 Visible Ball Error: 2.931 randomnum: 133
 End:  152233.835  Start:  152232.096 Theta: 1.780236 Ball Pos X: -0.07928812 Ball Pos Y: -0.2 Ball Pos Z: 0.3730212 Hand Pos X: -0.07877655 Hand Pos Y: -0.2059412 Hand Pos Z: 0.3764179 Head Pos X: -0.02298105 Head Pos Y: -0.004940718 Head Pos Z: -0.01623607 Head Rot X: 0.1591077 Head Rot Y: -0.08923471 Hand Rot Z: 0.03465925 Invisible Ball Error: 0.52 randomnum: 21
 End:  152237.567  Start:  152237.553 Theta: 1.762783 Ball Pos X: -0.07276592 Ball Pos Y: -0.2 Ball Pos Z: 0.3743481 Hand Pos X: -0.07000773 Hand Pos Y: -0.1649585 Hand Pos Z: 0.3750492 Head Pos X: -0.02961552 Head Pos Y: -0.006519794 Head Pos Z: -0.01538026 Head Rot X: 0.1639201 Head Rot Y: -0.09308374 Hand Rot Z: 0.04620007 Visible Ball Error: 4.31 randomnum: 173
 End:  152241.201  Start:  152241.187 Theta: 1.780236 Ball Pos X: -0.07928812 Ball Pos Y: -0.2 Ball Pos Z: 0.3730212 Hand Pos X: -0.08961606 Hand Pos Y: -0.1786817 Hand Pos Z: 0.3741803 Head Pos X: -0.02480364 Head Pos Y: -0.004040748 Head Pos Z: -0.01593959 Head Rot X: 0.1557182 Head Rot Y: -0.09566616 Hand Rot Z: 0.0346633 Visible Ball Error: 3.062 randomnum: 152
 End:  152244.153  Start:  152244.139 Theta: 1.396263 Ball Pos X: 0.06622152 Ball Pos Y: -0.2 Ball Pos Z: 0.3755611 Hand Pos X: 0.09760895 Hand Pos Y: -0.152493 Hand Pos Z: 0.3670563 Head Pos X: -0.02052617 Head Pos Y: -0.008400202 Head Pos Z: -0.01601267 Head Rot X: 0.1706735 Head Rot Y: -0.07851607 Hand Rot Z: 0.03660126 Visible Ball Error: 7.303 randomnum: 174
 End:  152247.550  Start:  152245.350 Theta: 1.099557 Ball Pos X: 0.1731314 Ball Pos Y: -0.2 Ball Pos Z: 0.3397895 Hand Pos X: 0.1718994 Hand Pos Y: -0.1910088 Hand Pos Z: 0.3429217 Head Pos X: -0.0277369 Head Pos Y: -0.01040882 Head Pos Z: -0.01246715 Head Rot X: 0.1766863 Head Rot Y: -0.08889394 Hand Rot Z: 0.04879099 Invisible Ball Error: 1.25 randomnum: 83
 End:  152251.226  Start:  152248.775 Theta: 1.570796 Ball Pos X: -1.666954E-08 Ball Pos Y: -0.2 Ball Pos Z: 0.3813547 Hand Pos X: 0.01932348 Hand Pos Y: -0.1384012 Hand Pos Z: 0.3836732 Head Pos X: -0.02701497 Head Pos Y: -0.008244336 Head Pos Z: -0.01529336 Head Rot X: 0.1722591 Head Rot Y: -0.08611604 Hand Rot Z: 0.04545675 Invisible Ball Error: 8.292 randomnum: 55
 End:  152254.665  Start:  152254.651 Theta: 2.042035 Ball Pos X: -0.1731315 Ball Pos Y: -0.2 Ball Pos Z: 0.3397895 Hand Pos X: -0.165236 Hand Pos Y: -0.18521 Hand Pos Z: 0.3443138 Head Pos X: -0.02716708 Head Pos Y: -0.007569134 Head Pos Z: -0.01359868 Head Rot X: 0.1711604 Head Rot Y: -0.09521876 Hand Rot Z: 0.03802701 Visible Ball Error: 2.176 randomnum: 148
 End:  152258.230  Start:  152255.892 Theta: 1.989675 Ball Pos X: -0.155111 Ball Pos Y: -0.2 Ball Pos Z: 0.3483848 Hand Pos X: -0.1051298 Hand Pos Y: -0.1810146 Hand Pos Z: 0.3678097 Head Pos X: -0.02322507 Head Pos Y: -0.006914049 Head Pos Z: -0.01602471 Head Rot X: 0.1677427 Head Rot Y: -0.08606925 Hand Rot Z: 0.03245672 Invisible Ball Error: 7.575 randomnum: 24
 End:  152305.930  Start:  152305.915 Theta: 1.815143 Ball Pos X: -0.09225808 Ball Pos Y: -0.2 Ball Pos Z: 0.3700268 Hand Pos X: -0.09233049 Hand Pos Y: -0.1907517 Hand Pos Z: 0.3767943 Head Pos X: -0.02016222 Head Pos Y: -0.00820443 Head Pos Z: -0.01535201 Head Rot X: 0.1701464 Head Rot Y: -0.08165911 Hand Rot Z: 0.03256353 Visible Ball Error: 1.505 randomnum: 200
 End:  152308.937  Start:  152308.924 Theta: 1.58825 Ball Pos X: -0.006655582 Ball Pos Y: -0.2 Ball Pos Z: 0.3812966 Hand Pos X: 0.005332634 Hand Pos Y: -0.1906076 Hand Pos Z: 0.3871539 Head Pos X: -0.02220774 Head Pos Y: -0.007776618 Head Pos Z: -0.01572204 Head Rot X: 0.1662892 Head Rot Y: -0.08512002 Hand Rot Z: 0.03639618 Visible Ball Error: 2.165 randomnum: 190
 End:  152311.679  Start:  152311.666 Theta: 1.22173 Ball Pos X: 0.130431 Ball Pos Y: -0.2 Ball Pos Z: 0.3583562 Hand Pos X: 0.1461525 Hand Pos Y: -0.190815 Hand Pos Z: 0.3614404 Head Pos X: -0.02582502 Head Pos Y: -0.009489477 Head Pos Z: -0.01523769 Head Rot X: 0.1733193 Head Rot Y: -0.08715314 Hand Rot Z: 0.04585268 Visible Ball Error: 2.405 randomnum: 192
 End:  152314.381  Start:  152312.752 Theta: 1.169371 Ball Pos X: 0.1490071 Ball Pos Y: -0.2 Ball Pos Z: 0.3510388 Hand Pos X: 0.159887 Hand Pos Y: -0.1725242 Hand Pos Z: 0.3557644 Head Pos X: -0.02738988 Head Pos Y: -0.009257734 Head Pos Z: -0.01559639 Head Rot X: 0.171623 Head Rot Y: -0.09161665 Hand Rot Z: 0.04838916 Invisible Ball Error: 3.964 randomnum: 82
 End:  152318.030  Start:  152318.015 Theta: 1.850049 Ball Pos X: -0.1051156 Ball Pos Y: -0.2 Ball Pos Z: 0.3665816 Hand Pos X: -0.1025919 Hand Pos Y: -0.1800321 Hand Pos Z: 0.3776695 Head Pos X: -0.02167046 Head Pos Y: -0.00696516 Head Pos Z: -0.01820028 Head Rot X: 0.1679303 Head Rot Y: -0.08304425 Hand Rot Z: 0.03359112 Visible Ball Error: 3.057 randomnum: 169
 End:  152321.635  Start:  152319.881 Theta: 1.27409 Ball Pos X: 0.1114973 Ball Pos Y: -0.2 Ball Pos Z: 0.3646913 Hand Pos X: 0.1423472 Hand Pos Y: -0.1740174 Hand Pos Z: 0.3532782 Head Pos X: -0.02817655 Head Pos Y: -0.008730948 Head Pos Z: -0.01775277 Head Rot X: 0.1705082 Head Rot Y: -0.09276757 Hand Rot Z: 0.05314981 Invisible Ball Error: 5.426 randomnum: 26
 End:  152324.727  Start:  152324.713 Theta: 2.042035 Ball Pos X: -0.1731315 Ball Pos Y: -0.2 Ball Pos Z: 0.3397895 Hand Pos X: -0.1824751 Hand Pos Y: -0.1990043 Hand Pos Z: 0.3355228 Head Pos X: -0.02579248 Head Pos Y: -0.004894465 Head Pos Z: -0.0170691 Head Rot X: 0.1589452 Head Rot Y: -0.094715 Hand Rot Z: 0.02372569 Visible Ball Error: 1.373 randomnum: 149
 End:  152327.678  Start:  152327.665 Theta: 1.762783 Ball Pos X: -0.07276592 Ball Pos Y: -0.2 Ball Pos Z: 0.3743481 Hand Pos X: -0.08022198 Hand Pos Y: -0.1845436 Hand Pos Z: 0.3801267 Head Pos X: -0.02389896 Head Pos Y: -0.003359854 Head Pos Z: -0.01780391 Head Rot X: 0.1517643 Head Rot Y: -0.09355282 Hand Rot Z: 0.02186595 Visible Ball Error: 2.41 randomnum: 161
 End:  152330.602  Start:  152330.589 Theta: 2.042035 Ball Pos X: -0.1731315 Ball Pos Y: -0.2 Ball Pos Z: 0.3397895 Hand Pos X: -0.1740958 Hand Pos Y: -0.1923822 Hand Pos Z: 0.3439295 Head Pos X: -0.01799273 Head Pos Y: -0.005416811 Head Pos Z: -0.0162648 Head Rot X: 0.1630621 Head Rot Y: -0.07983387 Hand Rot Z: 0.01225118 Visible Ball Error: 1.16 randomnum: 110
 End:  152333.637  Start:  152333.625 Theta: 1.43117 Ball Pos X: 0.05307432 Ball Pos Y: -0.2 Ball Pos Z: 0.3776434 Hand Pos X: 0.0829529 Hand Pos Y: -0.177563 Hand Pos Z: 0.3727108 Head Pos X: -0.01360464 Head Pos Y: -0.007120609 Head Pos Z: -0.01660633 Head Rot X: 0.1661612 Head Rot Y: -0.06371991 Hand Rot Z: 0.01792966 Visible Ball Error: 4.908 randomnum: 114
 End:  152336.617  Start:  152335.238 Theta: 1.361357 Ball Pos X: 0.07928809 Ball Pos Y: -0.2 Ball Pos Z: 0.3730212 Hand Pos X: 0.1054723 Hand Pos Y: -0.1931403 Hand Pos Z: 0.3697051 Head Pos X: -0.01873529 Head Pos Y: -0.008616149 Head Pos Z: -0.01549602 Head Rot X: 0.1693452 Head Rot Y: -0.0719215 Hand Rot Z: 0.03013917 Invisible Ball Error: 3.63 randomnum: 12
 End:  152339.458  Start:  152337.577 Theta: 1.850049 Ball Pos X: -0.1051156 Ball Pos Y: -0.2 Ball Pos Z: 0.3665816 Hand Pos X: -0.09914672 Hand Pos Y: -0.1858684 Hand Pos Z: 0.3782669 Head Pos X: -0.02123058 Head Pos Y: -0.005602539 Head Pos Z: -0.01661491 Head Rot X: 0.1621216 Head Rot Y: -0.07935631 Hand Rot Z: 0.01937562 Invisible Ball Error: 2.54 randomnum: 43
 End:  152342.396  Start:  152342.381 Theta: 1.117011 Ball Pos X: 0.1671749 Ball Pos Y: -0.2 Ball Pos Z: 0.3427593 Hand Pos X: 0.1744451 Hand Pos Y: -0.1714879 Hand Pos Z: 0.3408371 Head Pos X: -0.02476609 Head Pos Y: -0.007944226 Head Pos Z: -0.01830399 Head Rot X: 0.1670212 Head Rot Y: -0.084389 Hand Rot Z: 0.03851017 Visible Ball Error: 3.684 randomnum: 147
 End:  152345.277  Start:  152345.264 Theta: 1.658063 Ball Pos X: -0.03323726 Ball Pos Y: -0.2 Ball Pos Z: 0.3799035 Hand Pos X: -0.03351438 Hand Pos Y: -0.2017349 Hand Pos Z: 0.3822661 Head Pos X: -0.02126992 Head Pos Y: -0.00639385 Head Pos Z: -0.01887727 Head Rot X: 0.1588594 Head Rot Y: -0.07442252 Hand Rot Z: 0.03041307 Visible Ball Error: 0.056 randomnum: 151
 End:  152349.399  Start:  152349.385 Theta: 2.059489 Ball Pos X: -0.1790352 Ball Pos Y: -0.2 Ball Pos Z: 0.3367162 Hand Pos X: -0.1954453 Hand Pos Y: -0.1839995 Hand Pos Z: 0.3318697 Head Pos X: -0.01692331 Head Pos Y: -0.007924497 Head Pos Z: -0.0155412 Head Rot X: 0.1710425 Head Rot Y: -0.07570894 Hand Rot Z: 0.02121337 Visible Ball Error: 3.09 randomnum: 154
 End:  152352.324  Start:  152352.309 Theta: 1.815143 Ball Pos X: -0.09225808 Ball Pos Y: -0.2 Ball Pos Z: 0.3700268 Hand Pos X: -0.1047312 Hand Pos Y: -0.1687783 Hand Pos Z: 0.3655047 Head Pos X: -0.01545131 Head Pos Y: -0.007564485 Head Pos Z: -0.01552653 Head Rot X: 0.1712148 Head Rot Y: -0.07466487 Hand Rot Z: 0.01776785 Visible Ball Error: 4.144 randomnum: 193
 End:  152355.276  Start:  152353.451 Theta: 2.059489 Ball Pos X: -0.1790352 Ball Pos Y: -0.2 Ball Pos Z: 0.3367162 Hand Pos X: -0.1705968 Hand Pos Y: -0.1927517 Hand Pos Z: 0.3470869 Head Pos X: -0.01414275 Head Pos Y: -0.007344276 Head Pos Z: -0.01354456 Head Rot X: 0.1717559 Head Rot Y: -0.07061684 Hand Rot Z: 0.003422624 Invisible Ball Error: 2.01 randomnum: 34
 End:  152358.422  Start:  152356.612 Theta: 1.186824 Ball Pos X: 0.142858 Ball Pos Y: -0.2 Ball Pos Z: 0.3535859 Hand Pos X: 0.1624521 Hand Pos Y: -0.1707942 Hand Pos Z: 0.3571154 Head Pos X: -0.01021874 Head Pos Y: -0.008044243 Head Pos Z: -0.01272869 Head Rot X: 0.1691991 Head Rot Y: -0.06149712 Hand Rot Z: 0.01262277 Invisible Ball Error: 4.705 randomnum: 36
 End:  152412.610  Start:  152356.612 Theta: 1.48353 Ball Pos X: 0.142858 Ball Pos Y: -0.2 Ball Pos Z: 0.3535859 Hand Pos X: 0.04889931 Hand Pos Y: -0.105308 Hand Pos Z: 0.370165 Head Pos X: -0.01911557 Head Pos Y: -0.0092673 Head Pos Z: -0.01461792 Head Rot X: 0.1690482 Head Rot Y: -0.05654479 Hand Rot Z: 0.02902813 Invisible Ball Error: 17.942 randomnum: 85
 End:  152416.049  Start:  152414.281 Theta: 1.186824 Ball Pos X: 0.142858 Ball Pos Y: -0.2 Ball Pos Z: 0.3535859 Hand Pos X: 0.1236657 Hand Pos Y: -0.1417656 Hand Pos Z: 0.3618483 Head Pos X: -0.02202904 Head Pos Y: -0.01253203 Head Pos Z: -0.01248193 Head Rot X: 0.1804137 Head Rot Y: -0.06076708 Hand Rot Z: 0.03763162 Invisible Ball Error: 7.87 randomnum: 65
 End:  152419.197  Start:  152419.182 Theta: 1.099557 Ball Pos X: 0.1731314 Ball Pos Y: -0.2 Ball Pos Z: 0.3397895 Hand Pos X: 0.1925877 Hand Pos Y: -0.1803381 Hand Pos Z: 0.3423603 Head Pos X: -0.02557385 Head Pos Y: -0.01366681 Head Pos Z: -0.01147997 Head Rot X: 0.1844748 Head Rot Y: -0.0661401 Hand Rot Z: 0.04230054 Visible Ball Error: 3.684 randomnum: 160
 End:  152422.691  Start:  152420.338 Theta: 1.099557 Ball Pos X: 0.1731314 Ball Pos Y: -0.2 Ball Pos Z: 0.3397895 Hand Pos X: 0.1936757 Hand Pos Y: -0.2052084 Hand Pos Z: 0.3361694 Head Pos X: -0.02637613 Head Pos Y: -0.01294759 Head Pos Z: -0.01259589 Head Rot X: 0.1818761 Head Rot Y: -0.06849604 Hand Rot Z: 0.04466956 Invisible Ball Error: 2.615 randomnum: 50
 End:  152425.825  Start:  152423.999 Theta: 1.047198 Ball Pos X: 0.1906773 Ball Pos Y: -0.2 Ball Pos Z: 0.3302629 Hand Pos X: 0.1866339 Hand Pos Y: -0.1119264 Hand Pos Z: 0.322632 Head Pos X: -0.02471471 Head Pos Y: -0.01346323 Head Pos Z: -0.01510835 Head Rot X: 0.1829043 Head Rot Y: -0.05726839 Hand Rot Z: 0.04143365 Invisible Ball Error: 10.96 randomnum: 88
 End:  152429.151  Start:  152429.137 Theta: 1.099557 Ball Pos X: 0.1731314 Ball Pos Y: -0.2 Ball Pos Z: 0.3397895 Hand Pos X: 0.1971685 Hand Pos Y: -0.1710943 Hand Pos Z: 0.3328022 Head Pos X: -0.02680886 Head Pos Y: -0.01357612 Head Pos Z: -0.01226473 Head Rot X: 0.1840103 Head Rot Y: -0.06170671 Hand Rot Z: 0.04376305 Visible Ball Error: 5.031 randomnum: 188
 End:  152432.270  Start:  152430.544 Theta: 1.204277 Ball Pos X: 0.1366653 Ball Pos Y: -0.2 Ball Pos Z: 0.3560253 Hand Pos X: 0.1411039 Hand Pos Y: -0.1932568 Hand Pos Z: 0.3620899 Head Pos X: -0.02560627 Head Pos Y: -0.01197964 Head Pos Z: -0.01212215 Head Rot X: 0.1798283 Head Rot Y: -0.06085365 Hand Rot Z: 0.03919885 Invisible Ball Error: 1.26 randomnum: 32
 End:  152435.166  Start:  152435.153 Theta: 1.256637 Ball Pos X: 0.1178451 Ball Pos Y: -0.2 Ball Pos Z: 0.3626899 Hand Pos X: 0.1352211 Hand Pos Y: -0.1681916 Hand Pos Z: 0.3600976 Head Pos X: -0.02422965 Head Pos Y: -0.01280347 Head Pos Z: -0.01157665 Head Rot X: 0.1801613 Head Rot Y: -0.06077296 Hand Rot Z: 0.03728005 Visible Ball Error: 4.677 randomnum: 120
 End:  152438.133  Start:  152438.118 Theta: 2.076942 Ball Pos X: -0.1848845 Ball Pos Y: -0.2 Ball Pos Z: 0.3335403 Hand Pos X: -0.1873474 Hand Pos Y: -0.1953152 Hand Pos Z: 0.3366033 Head Pos X: -0.01545918 Head Pos Y: -0.009910911 Head Pos Z: -0.009067178 Head Rot X: 0.1764445 Head Rot Y: -0.05748132 Hand Rot Z: 0.004375607 Visible Ball Error: 0.794 randomnum: 185
 End:  152441.669  Start:  152439.302 Theta: 1.658063 Ball Pos X: -0.03323726 Ball Pos Y: -0.2 Ball Pos Z: 0.3799035 Hand Pos X: -0.03353083 Hand Pos Y: -0.1930787 Hand Pos Z: 0.3857857 Head Pos X: -0.01314545 Head Pos Y: -0.00533548 Head Pos Z: -0.009438753 Head Rot X: 0.1589126 Head Rot Y: -0.03650104 Hand Rot Z: -0.001212087 Invisible Ball Error: 1.174 randomnum: 75
 End:  152445.136  Start:  152443.284 Theta: 1.692969 Ball Pos X: -0.04647547 Ball Pos Y: -0.2 Ball Pos Z: 0.3785121 Hand Pos X: -0.02428147 Hand Pos Y: -0.1623229 Hand Pos Z: 0.3860224 Head Pos X: -0.02064013 Head Pos Y: -0.007839978 Head Pos Z: -0.005348444 Head Rot X: 0.167114 Head Rot Y: -0.04534926 Hand Rot Z: 0.02529714 Invisible Ball Error: 5.792 randomnum: 95
 End:  152448.436  Start:  152446.334 Theta: 1.919862 Ball Pos X: -0.130431 Ball Pos Y: -0.2 Ball Pos Z: 0.3583562 Hand Pos X: -0.1355354 Hand Pos Y: -0.1901398 Hand Pos Z: 0.3594954 Head Pos X: -0.003840327 Head Pos Y: -0.002823293 Head Pos Z: 0.0125531 Head Rot X: 0.1565351 Head Rot Y: -0.03157523 Hand Rot Z: -0.009118214 Invisible Ball Error: 1.466 randomnum: 97
 End:  152451.499  Start:  152451.485 Theta: 1.989675 Ball Pos X: -0.155111 Ball Pos Y: -0.2 Ball Pos Z: 0.3483848 Hand Pos X: -0.1100893 Hand Pos Y: -0.1738321 Hand Pos Z: 0.3647443 Head Pos X: -0.02128446 Head Pos Y: -0.01312441 Head Pos Z: 0.001781523 Head Rot X: 0.1942707 Head Rot Y: -0.08744187 Hand Rot Z: 0.01759367 Visible Ball Error: 7.194 randomnum: 102
 End:  152454.715  Start:  152454.701 Theta: 1.919862 Ball Pos X: -0.130431 Ball Pos Y: -0.2 Ball Pos Z: 0.3583562 Hand Pos X: -0.1325967 Hand Pos Y: -0.1976877 Hand Pos Z: 0.3634023 Head Pos X: -0.02404201 Head Pos Y: -0.01487213 Head Pos Z: 0.0006815195 Head Rot X: 0.1977035 Head Rot Y: -0.09027784 Hand Rot Z: 0.02586999 Visible Ball Error: 0.607 randomnum: 141
 End:  152457.639  Start:  152457.627 Theta: 1.466077 Ball Pos X: 0.0398624 Ball Pos Y: -0.2 Ball Pos Z: 0.3792656 Hand Pos X: 0.05474722 Hand Pos Y: -0.1917924 Hand Pos Z: 0.3842932 Head Pos X: -0.02179122 Head Pos Y: -0.01550841 Head Pos Z: -0.0004765987 Head Rot X: 0.197653 Head Rot Y: -0.07078826 Hand Rot Z: 0.03576743 Visible Ball Error: 2.331 randomnum: 191
 End:  152500.549  Start:  152458.878 Theta: 1.308997 Ball Pos X: 0.09870186 Ball Pos Y: -0.2 Ball Pos Z: 0.3683603 Hand Pos X: 0.1174467 Hand Pos Y: -0.1931628 Hand Pos Z: 0.3695261 Head Pos X: -0.02171922 Head Pos Y: -0.01799029 Head Pos Z: -0.000112772 Head Rot X: 0.2031469 Head Rot Y: -0.06393602 Hand Rot Z: 0.035481 Invisible Ball Error: 2.63 randomnum: 79
 End:  152503.849  Start:  152503.836 Theta: 1.117011 Ball Pos X: 0.1671749 Ball Pos Y: -0.2 Ball Pos Z: 0.3427593 Hand Pos X: 0.1984882 Hand Pos Y: -0.1691152 Hand Pos Z: 0.3282688 Head Pos X: -0.009140253 Head Pos Y: -0.009115219 Head Pos Z: -0.002323985 Head Rot X: 0.2019351 Head Rot Y: -0.05734558 Hand Rot Z: 0.01901718 Visible Ball Error: 6.056 randomnum: 143
 End:  152507.345  Start:  152505.451 Theta: 1.832596 Ball Pos X: -0.0987019 Ball Pos Y: -0.2 Ball Pos Z: 0.3683603 Hand Pos X: -0.09203218 Hand Pos Y: -0.1979171 Hand Pos Z: 0.3735669 Head Pos X: -0.01674366 Head Pos Y: -0.009764045 Head Pos Z: -0.00248611 Head Rot X: 0.2031654 Head Rot Y: -0.088574 Hand Rot Z: 0.03292673 Invisible Ball Error: 1.124 randomnum: 51
 End:  152510.408  Start:  152510.395 Theta: 1.710423 Ball Pos X: -0.05307435 Ball Pos Y: -0.2 Ball Pos Z: 0.3776434 Hand Pos X: -0.0512954 Hand Pos Y: -0.1798936 Hand Pos Z: 0.3782519 Head Pos X: -0.01429522 Head Pos Y: -0.006991774 Head Pos Z: 0.002005636 Head Rot X: 0.1935228 Head Rot Y: -0.09165429 Hand Rot Z: 0.02794915 Visible Ball Error: 2.454 randomnum: 155
 End:  152513.373  Start:  152511.577 Theta: 2.042035 Ball Pos X: -0.1731315 Ball Pos Y: -0.2 Ball Pos Z: 0.3397895 Hand Pos X: -0.1719389 Hand Pos Y: -0.2164413 Hand Pos Z: 0.3433986 Head Pos X: -0.006028056 Head Pos Y: -0.006720304 Head Pos Z: -0.001183391 Head Rot X: 0.1919373 Head Rot Y: -0.07059713 Hand Rot Z: 0.0195461 Invisible Ball Error: 1.766 randomnum: 6
 End:  152516.339  Start:  152514.487 Theta: 1.884956 Ball Pos X: -0.1178451 Ball Pos Y: -0.2 Ball Pos Z: 0.3626899 Hand Pos X: -0.1202423 Hand Pos Y: -0.2005896 Hand Pos Z: 0.3659574 Head Pos X: -0.01000261 Head Pos Y: -0.006217033 Head Pos Z: -0.002170742 Head Rot X: 0.1888897 Head Rot Y: -0.07655494 Hand Rot Z: 0.01535763 Invisible Ball Error: 0.236 randomnum: 71
 End:  152520.474  Start:  152520.461 Theta: 1.48353 Ball Pos X: 0.03323723 Ball Pos Y: -0.2 Ball Pos Z: 0.3799035 Hand Pos X: 0.05042617 Hand Pos Y: -0.1949375 Hand Pos Z: 0.389351 Head Pos X: -0.01330829 Head Pos Y: -0.007607877 Head Pos Z: -0.002911747 Head Rot X: 0.1894058 Head Rot Y: -0.07097948 Hand Rot Z: 0.02250097 Visible Ball Error: 2.47 randomnum: 163
 End:  152523.718  Start:  152523.705 Theta: 1.117011 Ball Pos X: 0.1671749 Ball Pos Y: -0.2 Ball Pos Z: 0.3427593 Hand Pos X: 0.1638661 Hand Pos Y: -0.2015574 Hand Pos Z: 0.3495817 Head Pos X: -0.0176785 Head Pos Y: -0.01344571 Head Pos Z: -0.001958609 Head Rot X: 0.2093434 Head Rot Y: -0.07610848 Hand Rot Z: 0.03345542 Visible Ball Error: 0.792 randomnum: 103
 End:  152527.645  Start:  152527.632 Theta: 1.745329 Ball Pos X: -0.06622155 Ball Pos Y: -0.2 Ball Pos Z: 0.3755611 Hand Pos X: -0.06792921 Hand Pos Y: -0.1762733 Hand Pos Z: 0.3749548 Head Pos X: -0.01485431 Head Pos Y: -0.006800473 Head Pos Z: -0.001458287 Head Rot X: 0.1868213 Head Rot Y: -0.07760763 Hand Rot Z: 0.02075777 Visible Ball Error: 2.86 randomnum: 196
 End:  152530.862  Start:  152530.848 Theta: 1.58825 Ball Pos X: -0.006655582 Ball Pos Y: -0.2 Ball Pos Z: 0.3812966 Hand Pos X: 0.002163425 Hand Pos Y: -0.1822305 Hand Pos Z: 0.3858415 Head Pos X: -0.007718444 Head Pos Y: -0.006631166 Head Pos Z: -0.0003004075 Head Rot X: 0.1784049 Head Rot Y: -0.05659197 Hand Rot Z: 0.0111561 Visible Ball Error: 2.67 randomnum: 177
 End:  152533.883  Start:  152533.869 Theta: 1.53589 Ball Pos X: 0.01330909 Ball Pos Y: -0.2 Ball Pos Z: 0.3811224 Hand Pos X: 0.02458516 Hand Pos Y: -0.182255 Hand Pos Z: 0.3873377 Head Pos X: -0.006626725 Head Pos Y: -0.007837355 Head Pos Z: 6.061792E-05 Head Rot X: 0.1827637 Head Rot Y: -0.05371236 Hand Rot Z: 0.007152286 Visible Ball Error: 2.913 randomnum: 162
 End:  152537.252  Start:  152537.239 Theta: 1.256637 Ball Pos X: 0.1178451 Ball Pos Y: -0.2 Ball Pos Z: 0.3626899 Hand Pos X: 0.1325454 Hand Pos Y: -0.1771819 Hand Pos Z: 0.3615738 Head Pos X: -0.008906841 Head Pos Y: -0.01059079 Head Pos Z: -0.001717627 Head Rot X: 0.1898057 Head Rot Y: -0.05592233 Hand Rot Z: 0.01568829 Visible Ball Error: 3.531 randomnum: 113
 End:  152540.469  Start:  152538.506 Theta: 1.186824 Ball Pos X: 0.142858 Ball Pos Y: -0.2 Ball Pos Z: 0.3535859 Hand Pos X: 0.1363259 Hand Pos Y: -0.169922 Hand Pos Z: 0.3551534 Head Pos X: -0.008040071 Head Pos Y: -0.0107919 Head Pos Z: -0.002902091 Head Rot X: 0.1938938 Head Rot Y: -0.05026034 Hand Rot Z: 0.01428867 Invisible Ball Error: 3.716 randomnum: 28
 End:  152543.825  Start:  152541.903 Theta: 1.972222 Ball Pos X: -0.1490072 Ball Pos Y: -0.2 Ball Pos Z: 0.3510388 Hand Pos X: -0.1265807 Hand Pos Y: -0.1535147 Hand Pos Z: 0.3691163 Head Pos X: -0.006074071 Head Pos Y: -0.007620841 Head Pos Z: -0.0005609989 Head Rot X: 0.1884565 Head Rot Y: -0.05764664 Hand Rot Z: 0.003332523 Invisible Ball Error: 7.22 randomnum: 7
 End:  152547.778  Start:  152545.496 Theta: 1.064651 Ball Pos X: 0.1848844 Ball Pos Y: -0.2 Ball Pos Z: 0.3335403 Hand Pos X: 0.1655553 Hand Pos Y: -0.1563432 Hand Pos Z: 0.3425683 Head Pos X: -0.01523459 Head Pos Y: -0.01225239 Head Pos Z: -0.004464507 Head Rot X: 0.1958616 Head Rot Y: -0.05777189 Hand Rot Z: 0.03359036 Invisible Ball Error: 6.075 randomnum: 64
 End:  152552.541  Start:  152549.017 Theta: 1.570796 Ball Pos X: -1.666954E-08 Ball Pos Y: -0.2 Ball Pos Z: 0.3813547 Hand Pos X: 0.04262615 Hand Pos Y: -0.1739396 Hand Pos Z: 0.3877872 Head Pos X: -0.01467085 Head Pos Y: -0.008974761 Head Pos Z: -0.005058706 Head Rot X: 0.183623 Head Rot Y: -0.0584193 Hand Rot Z: 0.02091152 Invisible Ball Error: 6.717 randomnum: 74
 End:  152555.701  Start:  152553.641 Theta: 1.186824 Ball Pos X: 0.142858 Ball Pos Y: -0.2 Ball Pos Z: 0.3535859 Hand Pos X: 0.1208542 Hand Pos Y: -0.1750987 Hand Pos Z: 0.3659935 Head Pos X: -0.0174166 Head Pos Y: -0.01346606 Head Pos Z: -0.005993545 Head Rot X: 0.1992353 Head Rot Y: -0.06004066 Hand Rot Z: 0.03386869 Invisible Ball Error: 4.66 randomnum: 92
 End:  152558.736  Start:  152556.843 Theta: 1.53589 Ball Pos X: 0.01330909 Ball Pos Y: -0.2 Ball Pos Z: 0.3811224 Hand Pos X: -0.005614959 Hand Pos Y: -0.1998791 Hand Pos Z: 0.3890319 Head Pos X: -0.0133779 Head Pos Y: -0.01176867 Head Pos Z: -0.001744747 Head Rot X: 0.1972072 Head Rot Y: -0.05763537 Hand Rot Z: 0.02135111 Invisible Ball Error: 2.555 randomnum: 17
 End:  152606.701  Start:  152606.688 Theta: 1.186824 Ball Pos X: 0.142858 Ball Pos Y: -0.2 Ball Pos Z: 0.3535859 Hand Pos X: 0.1652402 Hand Pos Y: -0.178748 Hand Pos Z: 0.3436751 Head Pos X: -0.02000797 Head Pos Y: -0.012593 Head Pos Z: -0.005711436 Head Rot X: 0.1957642 Head Rot Y: -0.06476769 Hand Rot Z: 0.03616199 Visible Ball Error: 4.172 randomnum: 105
 End:  152609.653  Start:  152607.843 Theta: 1.727876 Ball Pos X: -0.05965701 Ball Pos Y: -0.2 Ball Pos Z: 0.3766596 Hand Pos X: -0.07992259 Hand Pos Y: -0.1996151 Hand Pos Z: 0.3742246 Head Pos X: -0.02213526 Head Pos Y: -0.009272456 Head Pos Z: -0.0006554127 Head Rot X: 0.1885403 Head Rot Y: -0.0677339 Hand Rot Z: 0.02352455 Invisible Ball Error: 2.71 randomnum: 60
 End:  152613.023  Start:  152611.017 Theta: 1.27409 Ball Pos X: 0.1114973 Ball Pos Y: -0.2 Ball Pos Z: 0.3646913 Hand Pos X: 0.131677 Hand Pos Y: -0.1872579 Hand Pos Z: 0.3682453 Head Pos X: -0.01913154 Head Pos Y: -0.01303294 Head Pos Z: -0.004713893 Head Rot X: 0.1927185 Head Rot Y: -0.06478075 Hand Rot Z: 0.03186775 Invisible Ball Error: 3.175 randomnum: 98
 End:  152616.072  Start:  152616.059 Theta: 2.042035 Ball Pos X: -0.1731315 Ball Pos Y: -0.2 Ball Pos Z: 0.3397895 Hand Pos X: -0.1954589 Hand Pos Y: -0.1930361 Hand Pos Z: 0.3288173 Head Pos X: -0.01798403 Head Pos Y: -0.0116508 Head Pos Z: -0.001244247 Head Rot X: 0.1959681 Head Rot Y: -0.07843199 Hand Rot Z: 0.02762712 Visible Ball Error: 3.435 randomnum: 153
 End:  152619.107  Start:  152617.214 Theta: 1.797689 Ball Pos X: -0.08578616 Ball Pos Y: -0.2 Ball Pos Z: 0.3715806 Hand Pos X: -0.09958673 Hand Pos Y: -0.1949797 Hand Pos Z: 0.372935 Head Pos X: -0.01457405 Head Pos Y: -0.01036078 Head Pos Z: -0.001168132 Head Rot X: 0.1889331 Head Rot Y: -0.06366239 Hand Rot Z: 0.02410278 Invisible Ball Error: 1.943 randomnum: 16
 End:  152622.574  Start:  152620.778 Theta: 1.134464 Ball Pos X: 0.1611674 Ball Pos Y: -0.2 Ball Pos Z: 0.3456247 Hand Pos X: 0.1814094 Hand Pos Y: -0.1075421 Hand Pos Z: 0.3397334 Head Pos X: -0.02194774 Head Pos Y: -0.01454884 Head Pos Z: -0.004876971 Head Rot X: 0.199295 Head Rot Y: -0.06838095 Hand Rot Z: 0.04538323 Invisible Ball Error: 12.411 randomnum: 78
 End:  152625.554  Start:  152625.540 Theta: 1.710423 Ball Pos X: -0.05307435 Ball Pos Y: -0.2 Ball Pos Z: 0.3776434 Hand Pos X: -0.06585613 Hand Pos Y: -0.1869085 Hand Pos Z: 0.3755445 Head Pos X: -0.02059293 Head Pos Y: -0.01341224 Head Pos Z: -0.002587676 Head Rot X: 0.1992081 Head Rot Y: -0.0743899 Hand Rot Z: 0.03852197 Visible Ball Error: 2.334 randomnum: 186
 End:  152628.297  Start:  152626.640 Theta: 1.291544 Ball Pos X: 0.1051156 Ball Pos Y: -0.2 Ball Pos Z: 0.3665816 Hand Pos X: 0.1542791 Hand Pos Y: -0.1892754 Hand Pos Z: 0.3548257 Head Pos X: -0.02377868 Head Pos Y: -0.01476723 Head Pos Z: -0.005036771 Head Rot X: 0.1987689 Head Rot Y: -0.07591444 Hand Rot Z: 0.05057807 Invisible Ball Error: 6.879 randomnum: 27
 End:  152631.458  Start:  152629.593 Theta: 1.692969 Ball Pos X: -0.04647547 Ball Pos Y: -0.2 Ball Pos Z: 0.3785121 Hand Pos X: -0.04379289 Hand Pos Y: -0.1655653 Hand Pos Z: 0.3848558 Head Pos X: -0.02596831 Head Pos Y: -0.01362869 Head Pos Z: -0.006163478 Head Rot X: 0.1955411 Head Rot Y: -0.07970122 Hand Rot Z: 0.05412273 Invisible Ball Error: 4.554 randomnum: 13
 End:  152634.520  Start:  152634.507 Theta: 1.832596 Ball Pos X: -0.0987019 Ball Pos Y: -0.2 Ball Pos Z: 0.3683603 Hand Pos X: -0.1039907 Hand Pos Y: -0.174652 Hand Pos Z: 0.3693192 Head Pos X: -0.02067101 Head Pos Y: -0.01385289 Head Pos Z: -0.003846765 Head Rot X: 0.2010584 Head Rot Y: -0.0803541 Hand Rot Z: 0.03959478 Visible Ball Error: 3.265 randomnum: 125
 End:  152637.794  Start:  152635.718 Theta: 1.727876 Ball Pos X: -0.05965701 Ball Pos Y: -0.2 Ball Pos Z: 0.3766596 Hand Pos X: -0.03998005 Hand Pos Y: -0.1662283 Hand Pos Z: 0.3850065 Head Pos X: -0.01816833 Head Pos Y: -0.01370472 Head Pos Z: -0.004197419 Head Rot X: 0.1966126 Head Rot Y: -0.07105579 Hand Rot Z: 0.03420732 Invisible Ball Error: 5.229 randomnum: 41
 End:  152640.912  Start:  152639.046 Theta: 1.954769 Ball Pos X: -0.142858 Ball Pos Y: -0.2 Ball Pos Z: 0.3535859 Hand Pos X: -0.1455162 Hand Pos Y: -0.1948921 Hand Pos Z: 0.3588319 Head Pos X: -0.005996704 Head Pos Y: -0.01457116 Head Pos Z: -0.003839731 Head Rot X: 0.2058357 Head Rot Y: -0.05192127 Hand Rot Z: 0.003816955 Invisible Ball Error: 0.96 randomnum: 100
 End:  152644.532  Start:  152642.528 Theta: 1.972222 Ball Pos X: -0.1490072 Ball Pos Y: -0.2 Ball Pos Z: 0.3510388 Hand Pos X: -0.1451858 Hand Pos Y: -0.2070916 Hand Pos Z: 0.3567533 Head Pos X: -0.02260053 Head Pos Y: -0.001216233 Head Pos Z: -0.007239401 Head Rot X: 0.1483601 Head Rot Y: -0.08104409 Hand Rot Z: 0.01695036 Invisible Ball Error: 0.959 randomnum: 90
 End:  152648.179  Start:  152646.119 Theta: 1.937315 Ball Pos X: -0.1366653 Ball Pos Y: -0.2 Ball Pos Z: 0.3560253 Hand Pos X: -0.1233356 Hand Pos Y: -0.1510466 Hand Pos Z: 0.3577687 Head Pos X: -0.01711202 Head Pos Y: -0.005303264 Head Pos Z: -0.006699562 Head Rot X: 0.1665254 Head Rot Y: -0.08471148 Hand Rot Z: 0.02489188 Invisible Ball Error: 6.183 randomnum: 77
 End:  152701.449  Start:  152701.435 Theta: 1.466077 Ball Pos X: 0.0398624 Ball Pos Y: -0.2 Ball Pos Z: 0.3792656 Hand Pos X: 0.05513657 Hand Pos Y: -0.1838055 Hand Pos Z: 0.3893876 Head Pos X: -0.01466095 Head Pos Y: 0.005143464 Head Pos Z: -0.02783513 Head Rot X: 0.1114397 Head Rot Y: -0.045573 Hand Rot Z: 0.03269821 Visible Ball Error: 3.208 randomnum: 168
 End:  152704.932  Start:  152704.916 Theta: 1.570796 Ball Pos X: -1.666954E-08 Ball Pos Y: -0.2 Ball Pos Z: 0.3813547 Hand Pos X: 0.00581798 Hand Pos Y: -0.1705508 Hand Pos Z: 0.3873623 Head Pos X: -0.01408625 Head Pos Y: 0.001526952 Head Pos Z: -0.02372861 Head Rot X: 0.1304314 Head Rot Y: -0.04824865 Hand Rot Z: 0.03299965 Visible Ball Error: 3.99 randomnum: 137
 End:  152708.593  Start:  152708.578 Theta: 1.48353 Ball Pos X: 0.03323723 Ball Pos Y: -0.2 Ball Pos Z: 0.3799035 Hand Pos X: 0.0377315 Hand Pos Y: -0.1747284 Hand Pos Z: 0.3817156 Head Pos X: -0.01286852 Head Pos Y: -0.002195507 Head Pos Z: -0.02129591 Head Rot X: 0.1449976 Head Rot Y: -0.04789621 Hand Rot Z: 0.02912209 Visible Ball Error: 3.236 randomnum: 128
 End:  152711.683  Start:  152709.694 Theta: 2.059489 Ball Pos X: -0.1790352 Ball Pos Y: -0.2 Ball Pos Z: 0.3367162 Hand Pos X: -0.1847155 Hand Pos Y: -0.2209127 Hand Pos Z: 0.3343842 Head Pos X: -0.01423919 Head Pos Y: -0.002999961 Head Pos Z: -0.01734197 Head Rot X: 0.1518868 Head Rot Y: -0.0619412 Hand Rot Z: 0.01870436 Invisible Ball Error: 2.498 randomnum: 84
 End:  152714.885  Start:  152712.839 Theta: 1.972222 Ball Pos X: -0.1490072 Ball Pos Y: -0.2 Ball Pos Z: 0.3510388 Hand Pos X: -0.1437868 Hand Pos Y: -0.2216882 Hand Pos Z: 0.3579695 Head Pos X: -0.01291251 Head Pos Y: -0.003943652 Head Pos Z: -0.01613426 Head Rot X: 0.1574151 Head Rot Y: -0.05537212 Hand Rot Z: 0.0186424 Invisible Ball Error: 2.417 randomnum: 91
 End:  152718.437  Start:  152716.487 Theta: 1.186824 Ball Pos X: 0.142858 Ball Pos Y: -0.2 Ball Pos Z: 0.3535859 Hand Pos X: 0.1351414 Hand Pos Y: -0.1800339 Hand Pos Z: 0.361681 Head Pos X: -0.01257861 Head Pos Y: -0.005520016 Head Pos Z: -0.01882434 Head Rot X: 0.1575214 Head Rot Y: -0.05313077 Hand Rot Z: 0.0298059 Invisible Ball Error: 2.999 randomnum: 61
 End:  152721.485  Start:  152721.472 Theta: 1.919862 Ball Pos X: -0.130431 Ball Pos Y: -0.2 Ball Pos Z: 0.3583562 Hand Pos X: -0.1548567 Hand Pos Y: -0.2005853 Hand Pos Z: 0.3528875 Head Pos X: -0.01504552 Head Pos Y: -0.004369169 Head Pos Z: -0.01913834 Head Rot X: 0.154447 Head Rot Y: -0.06064266 Hand Rot Z: 0.02815276 Visible Ball Error: 3.278 randomnum: 184
 End:  152724.674  Start:  152722.683 Theta: 1.099557 Ball Pos X: 0.1731314 Ball Pos Y: -0.2 Ball Pos Z: 0.3397895 Hand Pos X: 0.1559178 Hand Pos Y: -0.1863645 Hand Pos Z: 0.3477592 Head Pos X: -0.01651454 Head Pos Y: -0.006364375 Head Pos Z: -0.01889515 Head Rot X: 0.1599024 Head Rot Y: -0.05859748 Hand Rot Z: 0.03856309 Invisible Ball Error: 3.013 randomnum: 23
 End:  152728.322  Start:  152728.308 Theta: 1.797689 Ball Pos X: -0.08578616 Ball Pos Y: -0.2 Ball Pos Z: 0.3715806 Hand Pos X: -0.09204057 Hand Pos Y: -0.2167541 Hand Pos Z: 0.3698961 Head Pos X: -0.01023531 Head Pos Y: -0.002118438 Head Pos Z: -0.01639581 Head Rot X: 0.1487502 Head Rot Y: -0.05502415 Hand Rot Z: 0.01686296 Visible Ball Error: 2.129 randomnum: 180
