# Supplementary material for: Rapid assessment of hand reaching using virtual reality and application in cerebellar stroke
Source: PLoS One. 2022 Sep 29;17(9):e0275220. doi: 10.1371/journal.pone.0275220 (PMC9522266; doi:10.1371/journal.pone.0275220)
Supplement: S2 File — (ZIP) [file pone.0275220.s005.zip › MemoryBallDelay/ProVRb_001_dataMemBallDelay2021-04-22-14-33-03.txt]

Memory Ball Delay- List of Errors by Trial; Handedness1

 End:  143417.038  Start:  143415.076 Theta: 2.076942 Ball Pos X: -0.1961408 Ball Pos Y: -0.2 Ball Pos Z: 0.3538471 Hand Pos X: -0.207581 Hand Pos Y: -0.2186167 Hand Pos Z: 0.3575754 Head Pos X: -0.02766502 Head Pos Y: -0.02359363 Head Pos Z: -0.03473628 Head Rot X: 0.08889924 Head Rot Y: -0.1429242 Hand Rot Z: 0.03873588 Invisible Ball Error: 1.861 randomnum: 1
 End:  143420.171  Start:  143418.320 Theta: 1.22173 Ball Pos X: 0.138372 Ball Pos Y: -0.2 Ball Pos Z: 0.3801739 Hand Pos X: 0.151272 Hand Pos Y: -0.2124535 Hand Pos Z: 0.3775643 Head Pos X: 0.006032228 Head Pos Y: -0.02384833 Head Pos Z: -0.02526927 Head Rot X: 0.09374364 Head Rot Y: -0.03224576 Hand Rot Z: 0.004783436 Invisible Ball Error: 2.072 randomnum: 17
 End:  143423.234  Start:  143423.221 Theta: 1.186824 Ball Pos X: 0.1515556 Ball Pos Y: -0.2 Ball Pos Z: 0.3751132 Hand Pos X: 0.1722774 Hand Pos Y: -0.1915102 Hand Pos Z: 0.3785498 Head Pos X: 0.0159235 Head Pos Y: -0.01860979 Head Pos Z: -0.02541327 Head Rot X: 0.06684558 Head Rot Y: 0.009996542 Hand Rot Z: -0.004811735 Visible Ball Error: 2.733 randomnum: 134
 End:  143426.298  Start:  143424.364 Theta: 2.007129 Ball Pos X: -0.1709798 Ball Pos Y: -0.2 Ball Pos Z: 0.3666673 Hand Pos X: -0.1575751 Hand Pos Y: -0.2001731 Hand Pos Z: 0.3819816 Head Pos X: -0.008528829 Head Pos Y: -0.02016985 Head Pos Z: -0.02604681 Head Rot X: 0.07330701 Head Rot Y: -0.06945374 Hand Rot Z: 0.01000953 Invisible Ball Error: 2.365 randomnum: 25
 End:  143429.487  Start:  143429.473 Theta: 1.291544 Ball Pos X: 0.1115153 Ball Pos Y: -0.2 Ball Pos Z: 0.3889002 Hand Pos X: 0.1124729 Hand Pos Y: -0.198734 Hand Pos Z: 0.3932176 Head Pos X: 0.005962491 Head Pos Y: -0.01985815 Head Pos Z: -0.02601469 Head Rot X: 0.07016207 Head Rot Y: -0.01170163 Hand Rot Z: 0.004075917 Visible Ball Error: 0.391 randomnum: 198
 End:  143432.759  Start:  143430.684 Theta: 1.186824 Ball Pos X: 0.1515556 Ball Pos Y: -0.2 Ball Pos Z: 0.3751132 Hand Pos X: 0.1139338 Hand Pos Y: -0.2147248 Hand Pos Z: 0.3952628 Head Pos X: 0.005217671 Head Pos Y: -0.02052572 Head Pos Z: -0.02513719 Head Rot X: 0.07509705 Head Rot Y: -0.02252275 Hand Rot Z: 0.0001126569 Invisible Ball Error: 5.426 randomnum: 56
 End:  143436.226  Start:  143436.212 Theta: 1.815143 Ball Pos X: -0.09787501 Ball Pos Y: -0.2 Ball Pos Z: 0.3925551 Hand Pos X: -0.09601519 Hand Pos Y: -0.1696382 Hand Pos Z: 0.3970543 Head Pos X: -0.02772951 Head Pos Y: -0.02571544 Head Pos Z: -0.03169006 Head Rot X: 0.09085499 Head Rot Y: -0.109237 Hand Rot Z: 0.04845919 Visible Ball Error: 3.772 randomnum: 166
 End:  143439.498  Start:  143437.562 Theta: 1.413717 Ball Pos X: 0.06328907 Ball Pos Y: -0.2 Ball Pos Z: 0.3995917 Hand Pos X: 0.1183655 Hand Pos Y: -0.1998579 Hand Pos Z: 0.3904824 Head Pos X: -0.008103848 Head Pos Y: -0.02718613 Head Pos Z: -0.02746183 Head Rot X: 0.1065062 Head Rot Y: -0.03107792 Hand Rot Z: 0.02690916 Invisible Ball Error: 7.057 randomnum: 36
 End:  143442.672  Start:  143442.659 Theta: 1.989675 Ball Pos X: -0.1645545 Ball Pos Y: -0.2 Ball Pos Z: 0.3695955 Hand Pos X: -0.1630846 Hand Pos Y: -0.1967888 Hand Pos Z: 0.3769733 Head Pos X: -0.004896641 Head Pos Y: -0.02560422 Head Pos Z: -0.03141427 Head Rot X: 0.09856994 Head Rot Y: -0.03987807 Hand Rot Z: 0.01312552 Visible Ball Error: 0.892 randomnum: 147
 End:  143445.805  Start:  143443.856 Theta: 1.291544 Ball Pos X: 0.1115153 Ball Pos Y: -0.2 Ball Pos Z: 0.3889002 Hand Pos X: 0.1197654 Hand Pos Y: -0.2094155 Hand Pos Z: 0.3989336 Head Pos X: -0.003113747 Head Pos Y: -0.025029 Head Pos Z: -0.03541636 Head Rot X: 0.09379199 Head Rot Y: -0.01844064 Hand Rot Z: 0.02574333 Invisible Ball Error: 0.744 randomnum: 69
 End:  143449.495  Start:  143449.481 Theta: 1.867502 Ball Pos X: -0.1182856 Ball Pos Y: -0.2 Ball Pos Z: 0.3868947 Hand Pos X: -0.1362687 Hand Pos Y: -0.1960093 Hand Pos Z: 0.3852451 Head Pos X: -0.009279609 Head Pos Y: -0.0190756 Head Pos Z: -0.03874815 Head Rot X: 0.06783694 Head Rot Y: -0.06789821 Hand Rot Z: 0.02113928 Visible Ball Error: 2.331 randomnum: 162
 End:  143452.433  Start:  143450.567 Theta: 1.047198 Ball Pos X: 0.2022863 Ball Pos Y: -0.2 Ball Pos Z: 0.3503702 Hand Pos X: 0.1970458 Hand Pos Y: -0.2015798 Hand Pos Z: 0.3652069 Head Pos X: 0.0008337498 Head Pos Y: -0.02084062 Head Pos Z: -0.0381394 Head Rot X: 0.07581115 Head Rot Y: -0.02380341 Hand Rot Z: 0.01748935 Invisible Ball Error: 1.535 randomnum: 61
 End:  143455.440  Start:  143455.427 Theta: 1.53589 Ball Pos X: 0.01411938 Ball Pos Y: -0.2 Ball Pos Z: 0.4043262 Hand Pos X: 0.01487285 Hand Pos Y: -0.1838683 Hand Pos Z: 0.4156937 Head Pos X: -0.002577424 Head Pos Y: -0.02184194 Head Pos Z: -0.0353502 Head Rot X: 0.08230265 Head Rot Y: -0.04091052 Hand Rot Z: 0.01716761 Visible Ball Error: 2.459 randomnum: 111
 End:  143458.323  Start:  143458.308 Theta: 1.204277 Ball Pos X: 0.1449858 Ball Pos Y: -0.2 Ball Pos Z: 0.3777011 Hand Pos X: 0.1197474 Hand Pos Y: -0.1929907 Hand Pos Z: 0.3933228 Head Pos X: -0.005439281 Head Pos Y: -0.02140945 Head Pos Z: -0.03697264 Head Rot X: 0.07738728 Head Rot Y: -0.04188867 Hand Rot Z: 0.02718569 Visible Ball Error: 3.843 randomnum: 121
 End:  143505.326  Start:  143459.423 Theta: 1.256637 Ball Pos X: 0.1250198 Ball Pos Y: -0.2 Ball Pos Z: 0.3847714 Hand Pos X: 0.1348985 Hand Pos Y: -0.2012868 Hand Pos Z: 0.3841581 Head Pos X: -0.001621604 Head Pos Y: -0.02249429 Head Pos Z: -0.03613281 Head Rot X: 0.08193218 Head Rot Y: -0.03560244 Hand Rot Z: 0.02276215 Invisible Ball Error: 1.209 randomnum: 43
 End:  143508.932  Start:  143508.919 Theta: 2.059489 Ball Pos X: -0.1899354 Ball Pos Y: -0.2 Ball Pos Z: 0.3572164 Hand Pos X: -0.2003606 Hand Pos Y: -0.1874013 Hand Pos Z: 0.365432 Head Pos X: -0.01073265 Head Pos Y: -0.02225003 Head Pos Z: -0.03639054 Head Rot X: 0.08154706 Head Rot Y: -0.05783559 Hand Rot Z: 0.02613583 Visible Ball Error: 2.197 randomnum: 185
 End:  143512.261  Start:  143510.256 Theta: 1.37881 Ball Pos X: 0.07719608 Ball Pos Y: -0.2 Ball Pos Z: 0.3971395 Hand Pos X: 0.09735277 Hand Pos Y: -0.2236059 Hand Pos Z: 0.413111 Head Pos X: -0.003301859 Head Pos Y: -0.02274334 Head Pos Z: -0.03688753 Head Rot X: 0.08312275 Head Rot Y: -0.04019755 Hand Rot Z: 0.0250935 Invisible Ball Error: 2.497 randomnum: 78
 End:  143515.518  Start:  143513.501 Theta: 1.605703 Ball Pos X: -0.01411942 Ball Pos Y: -0.2 Ball Pos Z: 0.4043262 Hand Pos X: -0.01556472 Hand Pos Y: -0.1688675 Hand Pos Z: 0.4037203 Head Pos X: -0.004345775 Head Pos Y: -0.02177438 Head Pos Z: -0.03866804 Head Rot X: 0.07911556 Head Rot Y: -0.0427921 Hand Rot Z: 0.02448869 Invisible Ball Error: 3.627 randomnum: 55
 End:  143518.693  Start:  143516.702 Theta: 1.832596 Ball Pos X: -0.1047112 Ball Pos Y: -0.2 Ball Pos Z: 0.3907872 Hand Pos X: -0.1144695 Hand Pos Y: -0.185645 Hand Pos Z: 0.3944166 Head Pos X: -0.007716537 Head Pos Y: -0.02085876 Head Pos Z: -0.03934646 Head Rot X: 0.07777558 Head Rot Y: -0.05341023 Hand Rot Z: 0.02659949 Invisible Ball Error: 2.252 randomnum: 35
 End:  143521.867  Start:  143521.854 Theta: 1.745329 Ball Pos X: -0.07025331 Ball Pos Y: -0.2 Ball Pos Z: 0.3984263 Hand Pos X: -0.08443521 Hand Pos Y: -0.1918469 Hand Pos Z: 0.3984545 Head Pos X: -0.008224607 Head Pos Y: -0.02085778 Head Pos Z: -0.0396294 Head Rot X: 0.07537136 Head Rot Y: -0.060925 Hand Rot Z: 0.02529678 Visible Ball Error: 2.075 randomnum: 103
 End:  143525.057  Start:  143525.042 Theta: 1.675516 Ball Pos X: -0.04228938 Ball Pos Y: -0.2 Ball Pos Z: 0.4023564 Hand Pos X: -0.04791738 Hand Pos Y: -0.2018097 Hand Pos Z: 0.407759 Head Pos X: -0.008288145 Head Pos Y: -0.02197146 Head Pos Z: -0.03807092 Head Rot X: 0.08015949 Head Rot Y: -0.05742962 Hand Rot Z: 0.02564388 Visible Ball Error: 0.643 randomnum: 113
 End:  143528.314  Start:  143528.300 Theta: 1.48353 Ball Pos X: 0.0352608 Ball Pos Y: -0.2 Ball Pos Z: 0.4030331 Hand Pos X: 0.02542076 Hand Pos Y: -0.2061915 Hand Pos Z: 0.4069389 Head Pos X: -0.005745888 Head Pos Y: -0.02341995 Head Pos Z: -0.03485727 Head Rot X: 0.0852678 Head Rot Y: -0.04587602 Hand Rot Z: 0.01587556 Visible Ball Error: 1.377 randomnum: 188
 End:  143531.405  Start:  143529.499 Theta: 1.22173 Ball Pos X: 0.138372 Ball Pos Y: -0.2 Ball Pos Z: 0.3801739 Hand Pos X: 0.1648418 Hand Pos Y: -0.1985815 Hand Pos Z: 0.375351 Head Pos X: -0.002379417 Head Pos Y: -0.02427533 Head Pos Z: -0.03791785 Head Rot X: 0.08447368 Head Rot Y: -0.03433374 Hand Rot Z: 0.01406199 Invisible Ball Error: 3.363 randomnum: 91
 End:  143534.468  Start:  143534.455 Theta: 1.780236 Ball Pos X: -0.0841154 Ball Pos Y: -0.2 Ball Pos Z: 0.3957317 Hand Pos X: -0.0898605 Hand Pos Y: -0.2059882 Hand Pos Z: 0.3976869 Head Pos X: -0.005449176 Head Pos Y: -0.02384454 Head Pos Z: -0.03744966 Head Rot X: 0.08448121 Head Rot Y: -0.05485498 Hand Rot Z: 0.00977135 Visible Ball Error: 0.824 randomnum: 200
 End:  143537.964  Start:  143535.638 Theta: 1.117011 Ball Pos X: 0.177353 Ball Pos Y: -0.2 Ball Pos Z: 0.3636275 Hand Pos X: 0.148789 Hand Pos Y: -0.1813703 Hand Pos Z: 0.3815166 Head Pos X: -0.005917192 Head Pos Y: -0.02323925 Head Pos Z: -0.0417136 Head Rot X: 0.0780825 Head Rot Y: -0.04908601 Hand Rot Z: 0.01808034 Invisible Ball Error: 4.89 randomnum: 87
 End:  143541.055  Start:  143541.040 Theta: 1.396263 Ball Pos X: 0.07025327 Ball Pos Y: -0.2 Ball Pos Z: 0.3984263 Hand Pos X: 0.0685316 Hand Pos Y: -0.2026455 Hand Pos Z: 0.4037554 Head Pos X: -0.001995325 Head Pos Y: -0.02298346 Head Pos Z: -0.04079449 Head Rot X: 0.07836965 Head Rot Y: -0.04279633 Hand Rot Z: 0.0118433 Visible Ball Error: 0.33 randomnum: 149
 End:  143544.758  Start:  143542.726 Theta: 1.553343 Ball Pos X: 0.007060757 Ball Pos Y: -0.2 Ball Pos Z: 0.404511 Hand Pos X: 0.06467135 Hand Pos Y: -0.1759142 Hand Pos Z: 0.3997971 Head Pos X: -0.005530953 Head Pos Y: -0.02208522 Head Pos Z: -0.04325855 Head Rot X: 0.07461043 Head Rot Y: -0.04902527 Hand Rot Z: 0.01730655 Invisible Ball Error: 7.945 randomnum: 28
 End:  143547.989  Start:  143545.983 Theta: 1.937315 Ball Pos X: -0.1449859 Ball Pos Y: -0.2 Ball Pos Z: 0.3777011 Hand Pos X: -0.1487464 Hand Pos Y: -0.2028051 Hand Pos Z: 0.3859142 Head Pos X: -0.002543569 Head Pos Y: -0.02173364 Head Pos Z: -0.04395384 Head Rot X: 0.07398123 Head Rot Y: -0.05915565 Hand Rot Z: 0.007271736 Invisible Ball Error: 0.198 randomnum: 40
 End:  143551.079  Start:  143551.066 Theta: 1.239184 Ball Pos X: 0.131716 Ball Pos Y: -0.2 Ball Pos Z: 0.3825309 Hand Pos X: 0.1165328 Hand Pos Y: -0.1873895 Hand Pos Z: 0.3898393 Head Pos X: 1.823902E-05 Head Pos Y: -0.02195689 Head Pos Z: -0.0460434 Head Rot X: 0.07113452 Head Rot Y: -0.03270558 Hand Rot Z: 0.01400684 Visible Ball Error: 2.648 randomnum: 190
 End:  143554.088  Start:  143552.222 Theta: 2.024582 Ball Pos X: -0.177353 Ball Pos Y: -0.2 Ball Pos Z: 0.3636275 Hand Pos X: -0.1778866 Hand Pos Y: -0.2135291 Hand Pos Z: 0.3669408 Head Pos X: -0.008378267 Head Pos Y: -0.0216054 Head Pos Z: -0.04217219 Head Rot X: 0.07458444 Head Rot Y: -0.07785872 Hand Rot Z: 0.01279118 Invisible Ball Error: 1.338 randomnum: 82
 End:  143557.220  Start:  143555.229 Theta: 1.22173 Ball Pos X: 0.138372 Ball Pos Y: -0.2 Ball Pos Z: 0.3801739 Hand Pos X: 0.1745153 Hand Pos Y: -0.1971214 Hand Pos Z: 0.3688952 Head Pos X: 0.02200663 Head Pos Y: -0.02504906 Head Pos Z: -0.04635137 Head Rot X: 0.08450709 Head Rot Y: 0.05078052 Hand Rot Z: -0.03411823 Invisible Ball Error: 4.806 randomnum: 100
 End:  143600.269  Start:  143600.256 Theta: 2.059489 Ball Pos X: -0.1899354 Ball Pos Y: -0.2 Ball Pos Z: 0.3572164 Hand Pos X: -0.1827665 Hand Pos Y: -0.1869671 Hand Pos Z: 0.3690061 Head Pos X: -0.01061571 Head Pos Y: -0.02230558 Head Pos Z: -0.04147452 Head Rot X: 0.07655562 Head Rot Y: -0.09486806 Hand Rot Z: 0.009092117 Visible Ball Error: 2.404 randomnum: 183
 End:  143603.151  Start:  143601.426 Theta: 1.867502 Ball Pos X: -0.1182856 Ball Pos Y: -0.2 Ball Pos Z: 0.3868947 Hand Pos X: -0.106799 Hand Pos Y: -0.1726888 Hand Pos Z: 0.3961224 Head Pos X: -0.01204944 Head Pos Y: -0.02286643 Head Pos Z: -0.04011095 Head Rot X: 0.08397149 Head Rot Y: -0.07849512 Hand Rot Z: 0.01288831 Invisible Ball Error: 3.888 randomnum: 53
 End:  143606.243  Start:  143604.363 Theta: 1.169371 Ball Pos X: 0.1580791 Ball Pos Y: -0.2 Ball Pos Z: 0.3724111 Hand Pos X: 0.1710933 Hand Pos Y: -0.1996756 Hand Pos Z: 0.3765679 Head Pos X: 0.003780365 Head Pos Y: -0.02433535 Head Pos Z: -0.03955096 Head Rot X: 0.08366028 Head Rot Y: -0.0164482 Hand Rot Z: 0.001605522 Invisible Ball Error: 1.396 randomnum: 49
 End:  143609.208  Start:  143609.195 Theta: 1.850049 Ball Pos X: -0.1115153 Ball Pos Y: -0.2 Ball Pos Z: 0.3889002 Hand Pos X: -0.1131953 Hand Pos Y: -0.2058209 Hand Pos Z: 0.3897122 Head Pos X: -0.007841468 Head Pos Y: -0.02393037 Head Pos Z: -0.03876263 Head Rot X: 0.08125883 Head Rot Y: -0.06276047 Hand Rot Z: 0.008345934 Visible Ball Error: 0.614 randomnum: 141
 End:  143612.118  Start:  143612.104 Theta: 1.204277 Ball Pos X: 0.1449858 Ball Pos Y: -0.2 Ball Pos Z: 0.3777011 Hand Pos X: 0.1558037 Hand Pos Y: -0.1933483 Hand Pos Z: 0.376757 Head Pos X: -0.004468441 Head Pos Y: -0.02559564 Head Pos Z: -0.03890401 Head Rot X: 0.08684415 Head Rot Y: -0.04070602 Hand Rot Z: 0.006313426 Visible Ball Error: 1.617 randomnum: 127
 End:  143615.154  Start:  143613.232 Theta: 1.919862 Ball Pos X: -0.138372 Ball Pos Y: -0.2 Ball Pos Z: 0.3801739 Hand Pos X: -0.144739 Hand Pos Y: -0.186783 Hand Pos Z: 0.3932659 Head Pos X: -0.01043296 Head Pos Y: -0.02366331 Head Pos Z: -0.04040742 Head Rot X: 0.08037245 Head Rot Y: -0.06124204 Hand Rot Z: 0.01046544 Invisible Ball Error: 2.289 randomnum: 81
 End:  143618.119  Start:  143618.106 Theta: 1.53589 Ball Pos X: 0.01411938 Ball Pos Y: -0.2 Ball Pos Z: 0.4043262 Hand Pos X: 0.01199051 Hand Pos Y: -0.1983129 Hand Pos Z: 0.4107903 Head Pos X: -0.009646297 Head Pos Y: -0.02429414 Head Pos Z: -0.0396353 Head Rot X: 0.08171315 Head Rot Y: -0.05245967 Hand Rot Z: 0.01885416 Visible Ball Error: 0.62 randomnum: 172
 End:  143621.071  Start:  143619.247 Theta: 1.623156 Ball Pos X: -0.02117374 Ball Pos Y: -0.2 Ball Pos Z: 0.4040182 Hand Pos X: -0.04083093 Hand Pos Y: -0.2047891 Hand Pos Z: 0.4121347 Head Pos X: -0.009285212 Head Pos Y: -0.0242444 Head Pos Z: -0.03911316 Head Rot X: 0.08230154 Head Rot Y: -0.05574938 Hand Rot Z: 0.01662442 Invisible Ball Error: 2.383 randomnum: 23
 End:  143624.177  Start:  143622.268 Theta: 2.059489 Ball Pos X: -0.1899354 Ball Pos Y: -0.2 Ball Pos Z: 0.3572164 Hand Pos X: -0.2070672 Hand Pos Y: -0.2004193 Hand Pos Z: 0.3550186 Head Pos X: -0.01741648 Head Pos Y: -0.02356485 Head Pos Z: -0.04022396 Head Rot X: 0.07914869 Head Rot Y: -0.06903484 Hand Rot Z: 0.0214739 Invisible Ball Error: 2.046 randomnum: 14
 End:  143627.295  Start:  143627.281 Theta: 1.658063 Ball Pos X: -0.03526084 Ball Pos Y: -0.2 Ball Pos Z: 0.4030331 Hand Pos X: -0.03084501 Hand Pos Y: -0.1938548 Hand Pos Z: 0.4047472 Head Pos X: -0.009702563 Head Pos Y: -0.02456713 Head Pos Z: -0.04036045 Head Rot X: 0.08585256 Head Rot Y: -0.05829813 Hand Rot Z: 0.02111833 Visible Ball Error: 0.969 randomnum: 181
 End:  143630.469  Start:  143630.456 Theta: 1.989675 Ball Pos X: -0.1645545 Ball Pos Y: -0.2 Ball Pos Z: 0.3695955 Hand Pos X: -0.1728645 Hand Pos Y: -0.1782646 Hand Pos Z: 0.367168 Head Pos X: -0.02899194 Head Pos Y: -0.02330783 Head Pos Z: -0.04138315 Head Rot X: 0.08407137 Head Rot Y: -0.1345622 Hand Rot Z: 0.04715405 Visible Ball Error: 2.814 randomnum: 110
 End:  143633.519  Start:  143633.505 Theta: 1.605703 Ball Pos X: -0.01411942 Ball Pos Y: -0.2 Ball Pos Z: 0.4043262 Hand Pos X: -0.01514236 Hand Pos Y: -0.1937038 Hand Pos Z: 0.4140864 Head Pos X: -0.009095192 Head Pos Y: -0.02638894 Head Pos Z: -0.03603637 Head Rot X: 0.0951114 Head Rot Y: -0.06165486 Hand Rot Z: 0.01772832 Visible Ball Error: 1.254 randomnum: 128
 End:  143638.964  Start:  143634.563 Theta: 1.151917 Ball Pos X: 0.1645545 Ball Pos Y: -0.2 Ball Pos Z: 0.3695955 Hand Pos X: 0.2026843 Hand Pos Y: -0.2123823 Hand Pos Z: 0.3571826 Head Pos X: 0.01067078 Head Pos Y: -0.02739367 Head Pos Z: -0.03188074 Head Rot X: 0.1026214 Head Rot Y: 0.001220082 Hand Rot Z: -0.01074996 Invisible Ball Error: 5.08 randomnum: 65
 End:  143641.817  Start:  143640.022 Theta: 1.396263 Ball Pos X: 0.07025327 Ball Pos Y: -0.2 Ball Pos Z: 0.3984263 Hand Pos X: 0.08826914 Hand Pos Y: -0.1897674 Hand Pos Z: 0.4010109 Head Pos X: 0.000192523 Head Pos Y: -0.02680802 Head Pos Z: -0.03303432 Head Rot X: 0.1005403 Head Rot Y: -0.02461082 Hand Rot Z: 0.004514465 Invisible Ball Error: 2.645 randomnum: 32
 End:  143644.826  Start:  143642.903 Theta: 1.727876 Ball Pos X: -0.0632891 Ball Pos Y: -0.2 Ball Pos Z: 0.3995917 Hand Pos X: -0.09474576 Hand Pos Y: -0.187397 Hand Pos Z: 0.3989221 Head Pos X: -0.009958029 Head Pos Y: -0.02514267 Head Pos Z: -0.03565586 Head Rot X: 0.09417069 Head Rot Y: -0.05897388 Hand Rot Z: 0.01558365 Invisible Ball Error: 4.306 randomnum: 76
 End:  143647.735  Start:  143647.722 Theta: 1.291544 Ball Pos X: 0.1115153 Ball Pos Y: -0.2 Ball Pos Z: 0.3889002 Hand Pos X: 0.1209664 Hand Pos Y: -0.1850465 Hand Pos Z: 0.387004 Head Pos X: -0.008395791 Head Pos Y: -0.02647787 Head Pos Z: -0.03522795 Head Rot X: 0.09681135 Head Rot Y: -0.04770622 Hand Rot Z: 0.01865687 Visible Ball Error: 2.157 randomnum: 123
 End:  143650.603  Start:  143650.590 Theta: 1.745329 Ball Pos X: -0.07025331 Ball Pos Y: -0.2 Ball Pos Z: 0.3984263 Hand Pos X: -0.07828717 Hand Pos Y: -0.2021244 Hand Pos Z: 0.4076515 Head Pos X: -0.01202118 Head Pos Y: -0.02651769 Head Pos Z: -0.03532386 Head Rot X: 0.09675029 Head Rot Y: -0.0607697 Hand Rot Z: 0.02013867 Visible Ball Error: 0.854 randomnum: 173
 End:  143653.639  Start:  143651.704 Theta: 2.076942 Ball Pos X: -0.1961408 Ball Pos Y: -0.2 Ball Pos Z: 0.3538471 Hand Pos X: -0.2126033 Hand Pos Y: -0.2221811 Hand Pos Z: 0.3516219 Head Pos X: -0.01476228 Head Pos Y: -0.02625528 Head Pos Z: -0.03608918 Head Rot X: 0.09600209 Head Rot Y: -0.06508103 Hand Rot Z: 0.01790088 Invisible Ball Error: 2.84 randomnum: 62
 End:  143656.758  Start:  143656.744 Theta: 1.727876 Ball Pos X: -0.0632891 Ball Pos Y: -0.2 Ball Pos Z: 0.3995917 Hand Pos X: -0.07250817 Hand Pos Y: -0.1953412 Hand Pos Z: 0.4044988 Head Pos X: -0.01021469 Head Pos Y: -0.02725697 Head Pos Z: -0.03288853 Head Rot X: 0.1005126 Head Rot Y: -0.06401798 Hand Rot Z: 0.01740367 Visible Ball Error: 1.368 randomnum: 102
 End:  143659.877  Start:  143657.871 Theta: 2.076942 Ball Pos X: -0.1961408 Ball Pos Y: -0.2 Ball Pos Z: 0.3538471 Hand Pos X: -0.1950865 Hand Pos Y: -0.2158436 Hand Pos Z: 0.3543734 Head Pos X: -0.01207173 Head Pos Y: -0.02610037 Head Pos Z: -0.03463787 Head Rot X: 0.09558322 Head Rot Y: -0.0697379 Hand Rot Z: 0.01189903 Invisible Ball Error: 1.784 randomnum: 92
 End:  143702.967  Start:  143702.954 Theta: 1.37881 Ball Pos X: 0.07719608 Ball Pos Y: -0.2 Ball Pos Z: 0.3971395 Hand Pos X: 0.07717261 Hand Pos Y: -0.2003882 Hand Pos Z: 0.408551 Head Pos X: -0.004528403 Head Pos Y: -0.02711329 Head Pos Z: -0.03598338 Head Rot X: 0.09656762 Head Rot Y: -0.04813233 Hand Rot Z: 0.01213574 Visible Ball Error: 0.635 randomnum: 155
 End:  143705.809  Start:  143705.795 Theta: 1.605703 Ball Pos X: -0.01411942 Ball Pos Y: -0.2 Ball Pos Z: 0.4043262 Hand Pos X: -0.02295831 Hand Pos Y: -0.1832658 Hand Pos Z: 0.4073354 Head Pos X: -0.006129026 Head Pos Y: -0.02683124 Head Pos Z: -0.03402424 Head Rot X: 0.09672535 Head Rot Y: -0.05248065 Hand Rot Z: 0.01173191 Visible Ball Error: 2.389 randomnum: 139
 End:  143708.829  Start:  143708.816 Theta: 2.076942 Ball Pos X: -0.1961408 Ball Pos Y: -0.2 Ball Pos Z: 0.3538471 Hand Pos X: -0.185427 Hand Pos Y: -0.2025683 Hand Pos Z: 0.3721298 Head Pos X: -0.009848356 Head Pos Y: -0.02713591 Head Pos Z: -0.03344762 Head Rot X: 0.09882029 Head Rot Y: -0.06706273 Hand Rot Z: 0.009403459 Visible Ball Error: 2.28 randomnum: 196
 End:  143711.795  Start:  143711.781 Theta: 1.308997 Ball Pos X: 0.1047111 Ball Pos Y: -0.2 Ball Pos Z: 0.3907872 Hand Pos X: 0.1136669 Hand Pos Y: -0.2020572 Hand Pos Z: 0.3919373 Head Pos X: 0.0008192062 Head Pos Y: -0.02822736 Head Pos Z: -0.03288925 Head Rot X: 0.1024952 Head Rot Y: -0.04450267 Hand Rot Z: 0.003972877 Visible Ball Error: 1.052 randomnum: 148
 End:  143714.789  Start:  143712.951 Theta: 1.361357 Ball Pos X: 0.08411536 Ball Pos Y: -0.2 Ball Pos Z: 0.3957318 Hand Pos X: 0.08512872 Hand Pos Y: -0.1936084 Hand Pos Z: 0.4083706 Head Pos X: -0.0003563166 Head Pos Y: -0.02761859 Head Pos Z: -0.03463334 Head Rot X: 0.1000968 Head Rot Y: -0.04336663 Hand Rot Z: 0.005854253 Invisible Ball Error: 1.423 randomnum: 95
 End:  143717.714  Start:  143717.700 Theta: 1.32645 Ball Pos X: 0.09787498 Ball Pos Y: -0.2 Ball Pos Z: 0.3925551 Hand Pos X: 0.1060712 Hand Pos Y: -0.1943018 Hand Pos Z: 0.4028286 Head Pos X: -0.0001553297 Head Pos Y: -0.02803186 Head Pos Z: -0.03434932 Head Rot X: 0.1016209 Head Rot Y: -0.03802725 Hand Rot Z: 0.00467009 Visible Ball Error: 1.465 randomnum: 184
 End:  143721.389  Start:  143719.551 Theta: 1.553343 Ball Pos X: 0.007060757 Ball Pos Y: -0.2 Ball Pos Z: 0.404511 Hand Pos X: -0.01879804 Hand Pos Y: -0.1872219 Hand Pos Z: 0.4144222 Head Pos X: -0.002585411 Head Pos Y: -0.02751413 Head Pos Z: -0.03395182 Head Rot X: 0.1029986 Head Rot Y: -0.04625392 Hand Rot Z: 0.008487318 Invisible Ball Error: 3.826 randomnum: 29
 End:  143724.397  Start:  143724.383 Theta: 1.937315 Ball Pos X: -0.1449859 Ball Pos Y: -0.2 Ball Pos Z: 0.3777011 Hand Pos X: -0.142829 Hand Pos Y: -0.2163511 Hand Pos Z: 0.3882881 Head Pos X: -0.005484462 Head Pos Y: -0.02880761 Head Pos Z: -0.03225404 Head Rot X: 0.1055659 Head Rot Y: -0.05369546 Hand Rot Z: 0.009118199 Visible Ball Error: 1.486 randomnum: 153
 End:  143727.431  Start:  143725.580 Theta: 1.500983 Ball Pos X: 0.02822153 Ball Pos Y: -0.2 Ball Pos Z: 0.4035871 Hand Pos X: -0.007591724 Hand Pos Y: -0.1859715 Hand Pos Z: 0.4061765 Head Pos X: -0.002686501 Head Pos Y: -0.02794373 Head Pos Z: -0.03486234 Head Rot X: 0.1015474 Head Rot Y: -0.04891065 Hand Rot Z: 0.01041766 Invisible Ball Error: 4.886 randomnum: 11
 End:  143730.481  Start:  143728.587 Theta: 1.239184 Ball Pos X: 0.131716 Ball Pos Y: -0.2 Ball Pos Z: 0.3825309 Hand Pos X: 0.1630693 Hand Pos Y: -0.1910673 Hand Pos Z: 0.3820546 Head Pos X: 0.002965331 Head Pos Y: -0.02769434 Head Pos Z: -0.03657442 Head Rot X: 0.1005992 Head Rot Y: -0.02245345 Hand Rot Z: 0.009292957 Invisible Ball Error: 4.045 randomnum: 67
 End:  143733.419  Start:  143733.405 Theta: 1.658063 Ball Pos X: -0.03526084 Ball Pos Y: -0.2 Ball Pos Z: 0.4030331 Hand Pos X: -0.03913312 Hand Pos Y: -0.1913817 Hand Pos Z: 0.4123114 Head Pos X: -0.001978159 Head Pos Y: -0.02709845 Head Pos Z: -0.03596807 Head Rot X: 0.09790188 Head Rot Y: -0.04203952 Hand Rot Z: 0.007433156 Visible Ball Error: 1.552 randomnum: 126
 End:  143736.440  Start:  143734.547 Theta: 1.448623 Ball Pos X: 0.049305 Ball Pos Y: -0.2 Ball Pos Z: 0.401557 Hand Pos X: 0.06297685 Hand Pos Y: -0.1896147 Hand Pos Z: 0.4021154 Head Pos X: -0.0009020567 Head Pos Y: -0.02685744 Head Pos Z: -0.03562486 Head Rot X: 0.0979362 Head Rot Y: -0.03900594 Hand Rot Z: 0.009738684 Invisible Ball Error: 2.167 randomnum: 39
 End:  143739.476  Start:  143739.463 Theta: 1.37881 Ball Pos X: 0.07719608 Ball Pos Y: -0.2 Ball Pos Z: 0.3971395 Hand Pos X: 0.08049175 Hand Pos Y: -0.1879441 Hand Pos Z: 0.3974593 Head Pos X: -0.0005847216 Head Pos Y: -0.02748924 Head Pos Z: -0.0330621 Head Rot X: 0.09647331 Head Rot Y: -0.04302402 Hand Rot Z: 0.005593109 Visible Ball Error: 1.496 randomnum: 104
 End:  143743.151  Start:  143743.138 Theta: 1.605703 Ball Pos X: -0.01411942 Ball Pos Y: -0.2 Ball Pos Z: 0.4043262 Hand Pos X: -0.01385891 Hand Pos Y: -0.1684292 Hand Pos Z: 0.4036033 Head Pos X: -0.007047892 Head Pos Y: -0.02984682 Head Pos Z: -0.0334059 Head Rot X: 0.1096228 Head Rot Y: -0.05747779 Hand Rot Z: 0.01676126 Visible Ball Error: 3.666 randomnum: 171
 End:  143746.744  Start:  143744.488 Theta: 1.832596 Ball Pos X: -0.1047112 Ball Pos Y: -0.2 Ball Pos Z: 0.3907872 Hand Pos X: -0.07415939 Hand Pos Y: -0.1788056 Hand Pos Z: 0.4098782 Head Pos X: -0.003676891 Head Pos Y: -0.02924362 Head Pos Z: -0.03205222 Head Rot X: 0.109806 Head Rot Y: -0.05303793 Hand Rot Z: 0.004126974 Invisible Ball Error: 5.291 randomnum: 99
 End:  143749.766  Start:  143747.859 Theta: 1.832596 Ball Pos X: -0.1047112 Ball Pos Y: -0.2 Ball Pos Z: 0.3907872 Hand Pos X: -0.1230271 Hand Pos Y: -0.2113548 Hand Pos Z: 0.3982475 Head Pos X: -0.004849315 Head Pos Y: -0.02800855 Head Pos Z: -0.03307861 Head Rot X: 0.1025053 Head Rot Y: -0.05858658 Hand Rot Z: 0.005605212 Invisible Ball Error: 2.023 randomnum: 71
 End:  143752.760  Start:  143750.906 Theta: 1.37881 Ball Pos X: 0.07719608 Ball Pos Y: -0.2 Ball Pos Z: 0.3971395 Hand Pos X: 0.09421857 Hand Pos Y: -0.2271799 Hand Pos Z: 0.3937877 Head Pos X: 0.0003336668 Head Pos Y: -0.02818924 Head Pos Z: -0.03193438 Head Rot X: 0.1025248 Head Rot Y: -0.04118077 Hand Rot Z: 0.005038247 Invisible Ball Error: 3.696 randomnum: 96
 End:  143755.585  Start:  143755.572 Theta: 1.797689 Ball Pos X: -0.09100907 Ball Pos Y: -0.2 Ball Pos Z: 0.3942035 Hand Pos X: -0.09871131 Hand Pos Y: -0.1897066 Hand Pos Z: 0.410871 Head Pos X: -0.006595373 Head Pos Y: -0.02509016 Head Pos Z: -0.03446335 Head Rot X: 0.08728088 Head Rot Y: -0.07240916 Hand Rot Z: 0.008699741 Visible Ball Error: 2.177 randomnum: 137
 End:  143758.691  Start:  143758.677 Theta: 1.937315 Ball Pos X: -0.1449859 Ball Pos Y: -0.2 Ball Pos Z: 0.3777011 Hand Pos X: -0.1579225 Hand Pos Y: -0.1903772 Hand Pos Z: 0.3817288 Head Pos X: -0.01487112 Head Pos Y: -0.02577138 Head Pos Z: -0.03184599 Head Rot X: 0.09478346 Head Rot Y: -0.09155556 Hand Rot Z: 0.01331832 Visible Ball Error: 2.053 randomnum: 107
 End:  143812.168  Start:  143812.155 Theta: 2.024582 Ball Pos X: -0.177353 Ball Pos Y: -0.2 Ball Pos Z: 0.3636275 Hand Pos X: -0.1722393 Hand Pos Y: -0.2109824 Hand Pos Z: 0.3753836 Head Pos X: -0.01869583 Head Pos Y: -0.02768418 Head Pos Z: -0.03113627 Head Rot X: 0.09829372 Head Rot Y: -0.09253775 Hand Rot Z: 0.02970773 Visible Ball Error: 1.425 randomnum: 175
 End:  143814.271  Start:  143814.258 Theta: 1.972222 Ball Pos X: -0.1580791 Ball Pos Y: -0.2 Ball Pos Z: 0.3724111 Hand Pos X: -0.1540288 Hand Pos Y: -0.1997297 Hand Pos Z: 0.3757635 Head Pos X: -0.01328743 Head Pos Y: -0.03027466 Head Pos Z: -0.02581799 Head Rot X: 0.1095987 Head Rot Y: -0.07974243 Hand Rot Z: 0.02103001 Visible Ball Error: 0.648 randomnum: 169
 End:  143816.137  Start:  143815.594 Theta: 1.291544 Ball Pos X: 0.1115153 Ball Pos Y: -0.2 Ball Pos Z: 0.3889002 Hand Pos X: 0.1064128 Hand Pos Y: -0.201695 Hand Pos Z: 0.3948731 Head Pos X: -0.000235796 Head Pos Y: -0.03099048 Head Pos Z: -0.02629811 Head Rot X: 0.1131733 Head Rot Y: -0.04773405 Hand Rot Z: 0.00500904 Invisible Ball Error: 0.825 randomnum: 34
 End:  143819.146  Start:  143817.348 Theta: 1.605703 Ball Pos X: -0.01411942 Ball Pos Y: -0.2 Ball Pos Z: 0.4043262 Hand Pos X: -0.02679816 Hand Pos Y: -0.1941336 Hand Pos Z: 0.4155393 Head Pos X: -0.006464124 Head Pos Y: -0.03035274 Head Pos Z: -0.02612412 Head Rot X: 0.1112127 Head Rot Y: -0.05895839 Hand Rot Z: 0.01136209 Invisible Ball Error: 2.009 randomnum: 72
 End:  143822.305  Start:  143820.342 Theta: 1.884956 Ball Pos X: -0.1250198 Ball Pos Y: -0.2 Ball Pos Z: 0.3847714 Hand Pos X: -0.141005 Hand Pos Y: -0.2096111 Hand Pos Z: 0.3800236 Head Pos X: -0.008713365 Head Pos Y: -0.03025433 Head Pos Z: -0.02798426 Head Rot X: 0.1089128 Head Rot Y: -0.06464221 Hand Rot Z: 0.01261579 Invisible Ball Error: 2.346 randomnum: 21
 End:  143824.144  Start:  143824.129 Theta: 1.169371 Ball Pos X: 0.1580791 Ball Pos Y: -0.2 Ball Pos Z: 0.3724111 Hand Pos X: 0.145518 Hand Pos Y: -0.1894826 Hand Pos Z: 0.3787469 Head Pos X: 0.004655361 Head Pos Y: -0.03140196 Head Pos Z: -0.02509749 Head Rot X: 0.1150652 Head Rot Y: -0.02108942 Hand Rot Z: 0.001754752 Visible Ball Error: 2.194 randomnum: 193
 End:  143827.193  Start:  143827.180 Theta: 1.466077 Ball Pos X: 0.04228934 Ball Pos Y: -0.2 Ball Pos Z: 0.4023564 Hand Pos X: 0.04328912 Hand Pos Y: -0.1969774 Hand Pos Z: 0.4131129 Head Pos X: -0.00279808 Head Pos Y: -0.03142318 Head Pos Z: -0.02408463 Head Rot X: 0.1147866 Head Rot Y: -0.03796804 Hand Rot Z: 0.01068861 Visible Ball Error: 0.935 randomnum: 158
 End:  143830.102  Start:  143828.236 Theta: 1.500983 Ball Pos X: 0.02822153 Ball Pos Y: -0.2 Ball Pos Z: 0.4035871 Hand Pos X: 0.004506156 Hand Pos Y: -0.1919652 Hand Pos Z: 0.409339 Head Pos X: -0.004281878 Head Pos Y: -0.03050247 Head Pos Z: -0.02647775 Head Rot X: 0.1099703 Head Rot Y: -0.04285089 Hand Rot Z: 0.01132259 Invisible Ball Error: 3.257 randomnum: 7
 End:  143833.138  Start:  143833.125 Theta: 1.518436 Ball Pos X: 0.0211737 Ball Pos Y: -0.2 Ball Pos Z: 0.4040182 Hand Pos X: 0.02312079 Hand Pos Y: -0.1931853 Hand Pos Z: 0.4120944 Head Pos X: -0.001887441 Head Pos Y: -0.0312936 Head Pos Z: -0.02593482 Head Rot X: 0.1126766 Head Rot Y: -0.04332661 Hand Rot Z: 0.008593126 Visible Ball Error: 1.238 randomnum: 109
 End:  143836.062  Start:  143836.047 Theta: 1.32645 Ball Pos X: 0.09787498 Ball Pos Y: -0.2 Ball Pos Z: 0.3925551 Hand Pos X: 0.1031647 Hand Pos Y: -0.197764 Hand Pos Z: 0.4027592 Head Pos X: -0.001790166 Head Pos Y: -0.03182375 Head Pos Z: -0.02525198 Head Rot X: 0.1137024 Head Rot Y: -0.04104818 Hand Rot Z: 0.01066951 Visible Ball Error: 0.927 randomnum: 192
 End:  143839.014  Start:  143839.000 Theta: 1.658063 Ball Pos X: -0.03526084 Ball Pos Y: -0.2 Ball Pos Z: 0.4030331 Hand Pos X: -0.04246418 Hand Pos Y: -0.1897986 Hand Pos Z: 0.4032486 Head Pos X: -0.003535271 Head Pos Y: -0.03145874 Head Pos Z: -0.02601916 Head Rot X: 0.1127637 Head Rot Y: -0.05238916 Hand Rot Z: 0.007100377 Visible Ball Error: 1.524 randomnum: 191
 End:  143842.606  Start:  143840.156 Theta: 1.361357 Ball Pos X: 0.08411536 Ball Pos Y: -0.2 Ball Pos Z: 0.3957318 Hand Pos X: -0.04346489 Hand Pos Y: -0.1979863 Hand Pos Z: 0.418657 Head Pos X: -0.003746629 Head Pos Y: -0.03040758 Head Pos Z: -0.02713948 Head Rot X: 0.1080392 Head Rot Y: -0.05046456 Hand Rot Z: 0.006580248 Invisible Ball Error: 16.173 randomnum: 80
 End:  143845.697  Start:  143845.683 Theta: 1.972222 Ball Pos X: -0.1580791 Ball Pos Y: -0.2 Ball Pos Z: 0.3724111 Hand Pos X: -0.160494 Hand Pos Y: -0.2058878 Hand Pos Z: 0.3772581 Head Pos X: -0.005702257 Head Pos Y: -0.0303497 Head Pos Z: -0.02835262 Head Rot X: 0.107021 Head Rot Y: -0.05958601 Hand Rot Z: 0.009544416 Visible Ball Error: 0.363 randomnum: 146
 End:  143848.788  Start:  143846.936 Theta: 1.53589 Ball Pos X: 0.01411938 Ball Pos Y: -0.2 Ball Pos Z: 0.4043262 Hand Pos X: 0.0003396645 Hand Pos Y: -0.1848112 Hand Pos Z: 0.4053044 Head Pos X: -0.001854658 Head Pos Y: -0.03041229 Head Pos Z: -0.02678782 Head Rot X: 0.1096702 Head Rot Y: -0.04718816 Hand Rot Z: 0.008517137 Invisible Ball Error: 2.515 randomnum: 57
 End:  143851.906  Start:  143849.985 Theta: 1.151917 Ball Pos X: 0.1645545 Ball Pos Y: -0.2 Ball Pos Z: 0.3695955 Hand Pos X: 0.1765989 Hand Pos Y: -0.1958928 Hand Pos Z: 0.3649905 Head Pos X: 0.01317227 Head Pos Y: -0.02726001 Head Pos Z: -0.03353798 Head Rot X: 0.09255449 Head Rot Y: 0.01131443 Hand Rot Z: -0.01249938 Invisible Ball Error: 1.715 randomnum: 54
 End:  143854.873  Start:  143854.860 Theta: 1.151917 Ball Pos X: 0.1645545 Ball Pos Y: -0.2 Ball Pos Z: 0.3695955 Hand Pos X: 0.1676948 Hand Pos Y: -0.2000121 Hand Pos Z: 0.3762899 Head Pos X: 0.005715609 Head Pos Y: -0.02990615 Head Pos Z: -0.02843159 Head Rot X: 0.1047283 Head Rot Y: -0.02060811 Hand Rot Z: -0.001981504 Visible Ball Error: 0.409 randomnum: 105
 End:  143857.811  Start:  143855.903 Theta: 1.867502 Ball Pos X: -0.1182856 Ball Pos Y: -0.2 Ball Pos Z: 0.3868947 Hand Pos X: -0.1390738 Hand Pos Y: -0.2127579 Hand Pos Z: 0.3838966 Head Pos X: -0.0001884699 Head Pos Y: -0.02853659 Head Pos Z: -0.03110898 Head Rot X: 0.09934825 Head Rot Y: -0.03657104 Hand Rot Z: 0.0004577244 Invisible Ball Error: 2.869 randomnum: 98
 End:  143903.812  Start:  143903.798 Theta: 1.727876 Ball Pos X: -0.0632891 Ball Pos Y: -0.2 Ball Pos Z: 0.3995917 Hand Pos X: -0.06372599 Hand Pos Y: -0.1902828 Hand Pos Z: 0.402303 Head Pos X: -0.001418233 Head Pos Y: -0.02850404 Head Pos Z: -0.03127706 Head Rot X: 0.09750512 Head Rot Y: -0.04335795 Hand Rot Z: 0.006561919 Visible Ball Error: 1.265 randomnum: 108
 End:  143906.764  Start:  143904.843 Theta: 1.797689 Ball Pos X: -0.09100907 Ball Pos Y: -0.2 Ball Pos Z: 0.3942035 Hand Pos X: -0.09159181 Hand Pos Y: -0.2165046 Hand Pos Z: 0.4059542 Head Pos X: -0.003141165 Head Pos Y: -0.02813286 Head Pos Z: -0.03015685 Head Rot X: 0.09714922 Head Rot Y: -0.0495363 Hand Rot Z: 0.006506639 Invisible Ball Error: 1.207 randomnum: 86
 End:  143909.883  Start:  143909.868 Theta: 1.27409 Ball Pos X: 0.1182856 Ball Pos Y: -0.2 Ball Pos Z: 0.3868948 Hand Pos X: 0.1228062 Hand Pos Y: -0.2058647 Hand Pos Z: 0.396738 Head Pos X: 0.002632976 Head Pos Y: -0.02913287 Head Pos Z: -0.02847749 Head Rot X: 0.1064517 Head Rot Y: -0.03601458 Hand Rot Z: 0.005110846 Visible Ball Error: 0.19 randomnum: 189
 End:  143913.405  Start:  143911.498 Theta: 1.518436 Ball Pos X: 0.0211737 Ball Pos Y: -0.2 Ball Pos Z: 0.4040182 Hand Pos X: 0.01425157 Hand Pos Y: -0.1793784 Hand Pos Z: 0.4122556 Head Pos X: 0.0006016493 Head Pos Y: -0.02867961 Head Pos Z: -0.03037333 Head Rot X: 0.09950733 Head Rot Y: -0.04024467 Hand Rot Z: 0.00464088 Invisible Ball Error: 2.952 randomnum: 48
 End:  143916.538  Start:  143916.525 Theta: 1.937315 Ball Pos X: -0.1449859 Ball Pos Y: -0.2 Ball Pos Z: 0.3777011 Hand Pos X: -0.1509707 Hand Pos Y: -0.2019663 Hand Pos Z: 0.3774486 Head Pos X: -0.01162148 Head Pos Y: -0.02797067 Head Pos Z: -0.02834445 Head Rot X: 0.09645012 Head Rot Y: -0.07108317 Hand Rot Z: 0.01804079 Visible Ball Error: 0.726 randomnum: 157
 End:  143919.615  Start:  143917.625 Theta: 1.692969 Ball Pos X: -0.04930503 Ball Pos Y: -0.2 Ball Pos Z: 0.401557 Hand Pos X: -0.069846 Hand Pos Y: -0.1980711 Hand Pos Z: 0.4100087 Head Pos X: -0.003751636 Head Pos Y: -0.02896783 Head Pos Z: -0.02896917 Head Rot X: 0.1014183 Head Rot Y: -0.05153741 Hand Rot Z: 0.006770592 Invisible Ball Error: 2.543 randomnum: 52
 End:  143922.804  Start:  143920.799 Theta: 1.623156 Ball Pos X: -0.02117374 Ball Pos Y: -0.2 Ball Pos Z: 0.4040182 Hand Pos X: -0.03848349 Hand Pos Y: -0.1709503 Hand Pos Z: 0.4043394 Head Pos X: -0.001005888 Head Pos Y: -0.02812138 Head Pos Z: -0.02840412 Head Rot X: 0.1039071 Head Rot Y: -0.0458261 Hand Rot Z: 0.006045096 Invisible Ball Error: 4.125 randomnum: 70
 End:  143926.535  Start:  143924.044 Theta: 2.024582 Ball Pos X: -0.177353 Ball Pos Y: -0.2 Ball Pos Z: 0.3636275 Hand Pos X: -0.1632438 Hand Pos Y: -0.1895241 Hand Pos Z: 0.3711868 Head Pos X: -0.002939701 Head Pos Y: -0.02775458 Head Pos Z: -0.03271765 Head Rot X: 0.09656147 Head Rot Y: -0.04802665 Hand Rot Z: 0.003585647 Invisible Ball Error: 2.393 randomnum: 60
 End:  143929.515  Start:  143929.501 Theta: 1.064651 Ball Pos X: 0.1961407 Ball Pos Y: -0.2 Ball Pos Z: 0.3538472 Hand Pos X: 0.2011712 Hand Pos Y: -0.1897158 Hand Pos Z: 0.3517472 Head Pos X: 0.03972924 Head Pos Y: -0.03084239 Head Pos Z: -0.03610474 Head Rot X: 0.1084714 Head Rot Y: 0.08553076 Hand Rot Z: -0.07548776 Visible Ball Error: 1.399 randomnum: 160
 End:  143932.369  Start:  143930.546 Theta: 1.256637 Ball Pos X: 0.1250198 Ball Pos Y: -0.2 Ball Pos Z: 0.3847714 Hand Pos X: 0.1471709 Hand Pos Y: -0.183936 Hand Pos Z: 0.3811153 Head Pos X: 0.001786828 Head Pos Y: -0.02972594 Head Pos Z: -0.02950644 Head Rot X: 0.103681 Head Rot Y: -0.01123206 Hand Rot Z: 0.005281286 Invisible Ball Error: 3.493 randomnum: 22
 End:  143935.377  Start:  143933.371 Theta: 1.134464 Ball Pos X: 0.1709798 Ball Pos Y: -0.2 Ball Pos Z: 0.3666673 Hand Pos X: 0.1836027 Hand Pos Y: -0.1861307 Hand Pos Z: 0.3660817 Head Pos X: 0.004647255 Head Pos Y: -0.02979228 Head Pos Z: -0.03176165 Head Rot X: 0.1048544 Head Rot Y: -0.0119078 Hand Rot Z: 0.008088515 Invisible Ball Error: 2.379 randomnum: 26
 End:  143940.000  Start:  143939.986 Theta: 1.361357 Ball Pos X: 0.08411536 Ball Pos Y: -0.2 Ball Pos Z: 0.3957318 Hand Pos X: 0.1021044 Hand Pos Y: -0.1716866 Hand Pos Z: 0.3944109 Head Pos X: -0.001300454 Head Pos Y: -0.03226236 Head Pos Z: -0.02523774 Head Rot X: 0.1260474 Head Rot Y: -0.04281651 Hand Rot Z: 0.0113054 Visible Ball Error: 4.142 randomnum: 156
 End:  143942.881  Start:  143941.615 Theta: 2.007129 Ball Pos X: -0.1709798 Ball Pos Y: -0.2 Ball Pos Z: 0.3666673 Hand Pos X: -0.1613636 Hand Pos Y: -0.2052676 Hand Pos Z: 0.3734055 Head Pos X: -0.01400888 Head Pos Y: -0.03148773 Head Pos Z: -0.02773774 Head Rot X: 0.1128242 Head Rot Y: -0.06561597 Hand Rot Z: 0.02598686 Invisible Ball Error: 1.531 randomnum: 75
 End:  143947.658  Start:  143947.644 Theta: 1.064651 Ball Pos X: 0.1961407 Ball Pos Y: -0.2 Ball Pos Z: 0.3538472 Hand Pos X: 0.2009763 Hand Pos Y: -0.2062569 Hand Pos Z: 0.365526 Head Pos X: 0.00887084 Head Pos Y: -0.03469768 Head Pos Z: -0.0245834 Head Rot X: 0.1285765 Head Rot Y: -0.01092826 Hand Rot Z: -0.006248457 Visible Ball Error: 0.177 randomnum: 143
 End:  143950.554  Start:  143950.540 Theta: 1.308997 Ball Pos X: 0.1047111 Ball Pos Y: -0.2 Ball Pos Z: 0.3907872 Hand Pos X: 0.1145914 Hand Pos Y: -0.191414 Hand Pos Z: 0.3998639 Head Pos X: 0.003135085 Head Pos Y: -0.03529939 Head Pos Z: -0.02207685 Head Rot X: 0.1291174 Head Rot Y: -0.03116316 Hand Rot Z: 0.0005530028 Visible Ball Error: 1.828 randomnum: 138
 End:  143953.464  Start:  143953.450 Theta: 1.937315 Ball Pos X: -0.1449859 Ball Pos Y: -0.2 Ball Pos Z: 0.3777011 Hand Pos X: -0.1249212 Hand Pos Y: -0.1945147 Hand Pos Z: 0.3939555 Head Pos X: -0.0008970499 Head Pos Y: -0.03431943 Head Pos Z: -0.02388567 Head Rot X: 0.1251025 Head Rot Y: -0.04316377 Hand Rot Z: 0.001449416 Visible Ball Error: 3.26 randomnum: 195
 End:  143956.485  Start:  143956.471 Theta: 1.099557 Ball Pos X: 0.1836721 Ball Pos Y: -0.2 Ball Pos Z: 0.3604769 Hand Pos X: 0.2065531 Hand Pos Y: -0.1778039 Hand Pos Z: 0.355521 Head Pos X: 0.02403224 Head Pos Y: -0.02993944 Head Pos Z: -0.03137958 Head Rot X: 0.1024672 Head Rot Y: 0.04212994 Hand Rot Z: -0.03961313 Visible Ball Error: 4.09 randomnum: 145
 End:  143959.450  Start:  143959.437 Theta: 1.204277 Ball Pos X: 0.1449858 Ball Pos Y: -0.2 Ball Pos Z: 0.3777011 Hand Pos X: 0.1691494 Hand Pos Y: -0.1841635 Hand Pos Z: 0.368304 Head Pos X: 0.008739829 Head Pos Y: -0.03116119 Head Pos Z: -0.02382207 Head Rot X: 0.1117539 Head Rot Y: -0.001204197 Hand Rot Z: -0.006485073 Visible Ball Error: 3.804 randomnum: 124
 End:  144003.684  Start:  144003.669 Theta: 1.204277 Ball Pos X: 0.1449858 Ball Pos Y: -0.2 Ball Pos Z: 0.3777011 Hand Pos X: 0.1628815 Hand Pos Y: -0.2064462 Hand Pos Z: 0.3784519 Head Pos X: 0.006286144 Head Pos Y: -0.03225258 Head Pos Z: -0.02302563 Head Rot X: 0.1138884 Head Rot Y: -0.01145504 Hand Rot Z: -0.00763946 Visible Ball Error: 2.07 randomnum: 176
 End:  144006.649  Start:  144004.701 Theta: 1.937315 Ball Pos X: -0.1449859 Ball Pos Y: -0.2 Ball Pos Z: 0.3777011 Hand Pos X: -0.1383903 Hand Pos Y: -0.2022928 Hand Pos Z: 0.3823049 Head Pos X: -0.002590418 Head Pos Y: -0.03039739 Head Pos Z: -0.02618903 Head Rot X: 0.1072851 Head Rot Y: -0.02940216 Hand Rot Z: -0.001664555 Invisible Ball Error: 0.996 randomnum: 19
 End:  144008.766  Start:  144007.736 Theta: 1.989675 Ball Pos X: -0.1645545 Ball Pos Y: -0.2 Ball Pos Z: 0.3695955 Hand Pos X: -0.1891565 Hand Pos Y: -0.2132938 Hand Pos Z: 0.3655549 Head Pos X: -0.008053899 Head Pos Y: -0.03016374 Head Pos Z: -0.02714324 Head Rot X: 0.1047686 Head Rot Y: -0.04088367 Hand Rot Z: 0.006224667 Invisible Ball Error: 3.189 randomnum: 12
 End:  144011.802  Start:  144009.810 Theta: 1.710423 Ball Pos X: -0.05630567 Ball Pos Y: -0.2 Ball Pos Z: 0.4006354 Hand Pos X: -0.0789545 Hand Pos Y: -0.227191 Hand Pos Z: 0.4097494 Head Pos X: -0.004813313 Head Pos Y: -0.03062895 Head Pos Z: -0.02576393 Head Rot X: 0.1074557 Head Rot Y: -0.04393244 Hand Rot Z: 0.004314721 Invisible Ball Error: 3.43 randomnum: 90
 End:  144014.850  Start:  144014.837 Theta: 2.059489 Ball Pos X: -0.1899354 Ball Pos Y: -0.2 Ball Pos Z: 0.3572164 Hand Pos X: -0.2001778 Hand Pos Y: -0.1861416 Hand Pos Z: 0.3607908 Head Pos X: -0.0118407 Head Pos Y: -0.03095776 Head Pos Z: -0.02539611 Head Rot X: 0.1117931 Head Rot Y: -0.06272272 Hand Rot Z: 0.01034651 Visible Ball Error: 2.225 randomnum: 170
 End:  144018.124  Start:  144018.108 Theta: 1.58825 Ball Pos X: -0.007060792 Ball Pos Y: -0.2 Ball Pos Z: 0.404511 Hand Pos X: 0.001506358 Hand Pos Y: -0.2097174 Hand Pos Z: 0.4056182 Head Pos X: -0.006067157 Head Pos Y: -0.03152314 Head Pos Z: -0.02554429 Head Rot X: 0.1121762 Head Rot Y: -0.03961015 Hand Rot Z: 0.004869144 Visible Ball Error: 1.498 randomnum: 115
 End:  144305.611  Start:  144302.730 Theta: 1.169371 Ball Pos X: 0.1580791 Ball Pos Y: -0.2 Ball Pos Z: 0.3724111 Hand Pos X: 0.3942288 Hand Pos Y: -0.2196233 Hand Pos Z: 0.2571811 Head Pos X: 0.7996516 Head Pos Y: -0.2426845 Head Pos Z: 0.09138432 Head Rot X: -0.0540254 Head Rot Y: -0.5443027 Hand Rot Z: -0.02555304 Visible Ball Error: 30.48 randomnum: 152
 End:  144459.743  Start:  144458.810 Theta: 1.37881 Ball Pos X: 0.07719608 Ball Pos Y: -0.2 Ball Pos Z: 0.3971395 Hand Pos X: 0.07753763 Hand Pos Y: -0.1899663 Hand Pos Z: 0.399707 Head Pos X: 0.00644803 Head Pos Y: -0.01551682 Head Pos Z: -0.02700728 Head Rot X: 0.07796901 Head Rot Y: -0.006998777 Hand Rot Z: 0.00190039 Invisible Ball Error: 1.293 randomnum: 51
 End:  144505.451  Start:  144505.437 Theta: 1.466077 Ball Pos X: 0.04228934 Ball Pos Y: -0.2 Ball Pos Z: 0.4023564 Hand Pos X: 0.04414754 Hand Pos Y: -0.2061688 Hand Pos Z: 0.4021651 Head Pos X: -0.0009915829 Head Pos Y: -0.02165189 Head Pos Z: -0.01913249 Head Rot X: 0.08032174 Head Rot Y: -0.007436157 Hand Rot Z: 0.007330202 Visible Ball Error: 0.736 randomnum: 165
 End:  144507.693  Start:  144506.482 Theta: 1.832596 Ball Pos X: -0.1047112 Ball Pos Y: -0.2 Ball Pos Z: 0.3907872 Hand Pos X: -0.1365983 Hand Pos Y: -0.206406 Hand Pos Z: 0.3815457 Head Pos X: -0.01189125 Head Pos Y: -0.01768348 Head Pos Z: -0.02936757 Head Rot X: 0.05839104 Head Rot Y: -0.05896202 Hand Rot Z: 0.01255045 Invisible Ball Error: 4.254 randomnum: 41
 End:  144509.907  Start:  144509.016 Theta: 1.727876 Ball Pos X: -0.0632891 Ball Pos Y: -0.2 Ball Pos Z: 0.3995917 Hand Pos X: -0.0566798 Hand Pos Y: -0.2095351 Hand Pos Z: 0.4046419 Head Pos X: -0.005298972 Head Pos Y: -0.01917025 Head Pos Z: -0.026591 Head Rot X: 0.06407572 Head Rot Y: -0.03926152 Hand Rot Z: 0.0100495 Invisible Ball Error: 1.246 randomnum: 50
 End:  144511.939  Start:  144511.926 Theta: 1.134464 Ball Pos X: 0.1709798 Ball Pos Y: -0.2 Ball Pos Z: 0.3666673 Hand Pos X: 0.1723159 Hand Pos Y: -0.2021587 Hand Pos Z: 0.3708565 Head Pos X: 0.005744457 Head Pos Y: -0.0183197 Head Pos Z: -0.02587348 Head Rot X: 0.06110796 Head Rot Y: -0.005006094 Hand Rot Z: 0.002481189 Visible Ball Error: 0.071 randomnum: 180
 End:  144513.917  Start:  144513.903 Theta: 1.919862 Ball Pos X: -0.138372 Ball Pos Y: -0.2 Ball Pos Z: 0.3801739 Hand Pos X: -0.1253272 Hand Pos Y: -0.2017084 Hand Pos Z: 0.3889228 Head Pos X: -0.005015612 Head Pos Y: -0.01708588 Head Pos Z: -0.01193255 Head Rot X: 0.06577963 Head Rot Y: -0.0559656 Hand Rot Z: 0.006163128 Visible Ball Error: 1.918 randomnum: 101
 End:  144517.189  Start:  144517.175 Theta: 1.32645 Ball Pos X: 0.09787498 Ball Pos Y: -0.2 Ball Pos Z: 0.3925551 Hand Pos X: 0.1246717 Hand Pos Y: -0.1839306 Hand Pos Z: 0.3850882 Head Pos X: 0.01394153 Head Pos Y: -0.02404752 Head Pos Z: -0.01108748 Head Rot X: 0.0862242 Head Rot Y: 0.03066811 Hand Rot Z: -0.005282957 Visible Ball Error: 4.019 randomnum: 117
 End:  144520.545  Start:  144518.387 Theta: 1.902409 Ball Pos X: -0.131716 Ball Pos Y: -0.2 Ball Pos Z: 0.3825309 Hand Pos X: -0.1484702 Hand Pos Y: -0.2110005 Hand Pos Z: 0.3775094 Head Pos X: 0.001417518 Head Pos Y: -0.02178591 Head Pos Z: -0.01634431 Head Rot X: 0.07539319 Head Rot Y: -0.03992948 Hand Rot Z: 0.01212113 Invisible Ball Error: 2.496 randomnum: 47
 End:  144523.955  Start:  144523.942 Theta: 1.762783 Ball Pos X: -0.07719611 Ball Pos Y: -0.2 Ball Pos Z: 0.3971395 Hand Pos X: -0.07690251 Hand Pos Y: -0.2154903 Hand Pos Z: 0.403019 Head Pos X: 0.006540895 Head Pos Y: -0.01377454 Head Pos Z: -0.02969402 Head Rot X: 0.04189603 Head Rot Y: 0.01284957 Hand Rot Z: 0.03272592 Visible Ball Error: 1.415 randomnum: 130
 End:  144527.172  Start:  144525.250 Theta: 1.989675 Ball Pos X: -0.1645545 Ball Pos Y: -0.2 Ball Pos Z: 0.3695955 Hand Pos X: -0.1580672 Hand Pos Y: -0.2044343 Hand Pos Z: 0.3890082 Head Pos X: -0.01242924 Head Pos Y: -0.02102676 Head Pos Z: -0.02235132 Head Rot X: 0.07708757 Head Rot Y: -0.1097595 Hand Rot Z: -0.00120094 Invisible Ball Error: 1.729 randomnum: 42
 End:  144530.235  Start:  144528.355 Theta: 1.710423 Ball Pos X: -0.05630567 Ball Pos Y: -0.2 Ball Pos Z: 0.4006354 Hand Pos X: -0.07835603 Hand Pos Y: -0.2007729 Hand Pos Z: 0.4132237 Head Pos X: 0.005120754 Head Pos Y: -0.02184182 Head Pos Z: -0.01959032 Head Rot X: 0.08176918 Head Rot Y: -0.03403584 Hand Rot Z: -0.003208634 Invisible Ball Error: 2.585 randomnum: 27
 End:  144533.299  Start:  144533.285 Theta: 1.37881 Ball Pos X: 0.07719608 Ball Pos Y: -0.2 Ball Pos Z: 0.3971395 Hand Pos X: 0.08474126 Hand Pos Y: -0.1927385 Hand Pos Z: 0.3962316 Head Pos X: 0.01384771 Head Pos Y: -0.02320108 Head Pos Z: -0.01518953 Head Rot X: 0.08378552 Head Rot Y: 0.01386723 Hand Rot Z: -0.0009833016 Visible Ball Error: 1.296 randomnum: 116
 End:  144536.445  Start:  144534.469 Theta: 1.850049 Ball Pos X: -0.1115153 Ball Pos Y: -0.2 Ball Pos Z: 0.3889002 Hand Pos X: -0.1227078 Hand Pos Y: -0.2148982 Hand Pos Z: 0.3944913 Head Pos X: -0.006361246 Head Pos Y: -0.02074844 Head Pos Z: -0.01712888 Head Rot X: 0.07544422 Head Rot Y: -0.07482731 Hand Rot Z: 0.0149417 Invisible Ball Error: 1.638 randomnum: 10
 End:  144539.550  Start:  144539.537 Theta: 1.48353 Ball Pos X: 0.0352608 Ball Pos Y: -0.2 Ball Pos Z: 0.4030331 Hand Pos X: 0.04418638 Hand Pos Y: -0.1930614 Hand Pos Z: 0.4031163 Head Pos X: 0.002162099 Head Pos Y: -0.02038261 Head Pos Z: -0.01882911 Head Rot X: 0.0709886 Head Rot Y: -0.03032264 Hand Rot Z: 0.008481489 Visible Ball Error: 1.412 randomnum: 125
 End:  144542.585  Start:  144542.572 Theta: 1.204277 Ball Pos X: 0.1449858 Ball Pos Y: -0.2 Ball Pos Z: 0.3777011 Hand Pos X: 0.1453342 Hand Pos Y: -0.2015519 Hand Pos Z: 0.3808956 Head Pos X: 0.02085042 Head Pos Y: -0.02407834 Head Pos Z: -0.01031661 Head Rot X: 0.08409791 Head Rot Y: 0.04301791 Hand Rot Z: -0.007295706 Visible Ball Error: 0.105 randomnum: 179
 End:  144545.565  Start:  144543.658 Theta: 1.082104 Ball Pos X: 0.1899353 Ball Pos Y: -0.2 Ball Pos Z: 0.3572164 Hand Pos X: 0.1840005 Hand Pos Y: -0.1853161 Hand Pos Z: 0.3690517 Head Pos X: 0.01756012 Head Pos Y: -0.0215067 Head Pos Z: -0.01690853 Head Rot X: 0.07177012 Head Rot Y: 0.02697314 Hand Rot Z: -0.006995933 Invisible Ball Error: 2.506 randomnum: 5
 End:  144548.448  Start:  144546.583 Theta: 1.256637 Ball Pos X: 0.1250198 Ball Pos Y: -0.2 Ball Pos Z: 0.3847714 Hand Pos X: 0.1347581 Hand Pos Y: -0.1875636 Hand Pos Z: 0.382356 Head Pos X: 0.01195288 Head Pos Y: -0.02330318 Head Pos Z: -0.01534897 Head Rot X: 0.08205529 Head Rot Y: 0.0154953 Hand Rot Z: 0.004440372 Invisible Ball Error: 1.952 randomnum: 38
 End:  144551.330  Start:  144551.316 Theta: 1.413717 Ball Pos X: 0.06328907 Ball Pos Y: -0.2 Ball Pos Z: 0.3995917 Hand Pos X: 0.07517274 Hand Pos Y: -0.1881107 Hand Pos Z: 0.3997069 Head Pos X: 0.006747603 Head Pos Y: -0.02312216 Head Pos Z: -0.01584291 Head Rot X: 0.08303848 Head Rot Y: -0.008004427 Hand Rot Z: 0.004023161 Visible Ball Error: 2.103 randomnum: 182
 End:  144554.129  Start:  144554.115 Theta: 2.007129 Ball Pos X: -0.1709798 Ball Pos Y: -0.2 Ball Pos Z: 0.3666673 Hand Pos X: -0.1521413 Hand Pos Y: -0.1972407 Hand Pos Z: 0.3778308 Head Pos X: -0.0009276867 Head Pos Y: -0.02190009 Head Pos Z: -0.01827955 Head Rot X: 0.07691164 Head Rot Y: -0.04827845 Hand Rot Z: 0.006007007 Visible Ball Error: 2.794 randomnum: 136
 End:  144557.248  Start:  144557.233 Theta: 1.867502 Ball Pos X: -0.1182856 Ball Pos Y: -0.2 Ball Pos Z: 0.3868947 Hand Pos X: -0.1227019 Hand Pos Y: -0.1980186 Hand Pos Z: 0.3977917 Head Pos X: -0.007577538 Head Pos Y: -0.02256557 Head Pos Z: -0.01861006 Head Rot X: 0.08259044 Head Rot Y: -0.06817179 Hand Rot Z: 0.01383996 Visible Ball Error: 0.876 randomnum: 194
 End:  144600.171  Start:  144600.157 Theta: 1.047198 Ball Pos X: 0.2022863 Ball Pos Y: -0.2 Ball Pos Z: 0.3503702 Hand Pos X: 0.2099937 Hand Pos Y: -0.1990725 Hand Pos Z: 0.3544833 Head Pos X: 0.009998441 Head Pos Y: -0.02333841 Head Pos Z: -0.01928687 Head Rot X: 0.08238813 Head Rot Y: 0.02233204 Hand Rot Z: 0.004399603 Visible Ball Error: 0.775 randomnum: 142
 End:  144603.082  Start:  144601.299 Theta: 1.099557 Ball Pos X: 0.1836721 Ball Pos Y: -0.2 Ball Pos Z: 0.3604769 Hand Pos X: 0.1864541 Hand Pos Y: -0.2045625 Hand Pos Z: 0.3678993 Head Pos X: 0.007770658 Head Pos Y: -0.02416691 Head Pos Z: -0.01791596 Head Rot X: 0.08635811 Head Rot Y: 0.0008644494 Hand Rot Z: 0.001938402 Invisible Ball Error: 0.134 randomnum: 85
 End:  144606.019  Start:  144606.005 Theta: 1.815143 Ball Pos X: -0.09787501 Ball Pos Y: -0.2 Ball Pos Z: 0.3925551 Hand Pos X: -0.1050874 Hand Pos Y: -0.1981698 Hand Pos Z: 0.3968542 Head Pos X: -0.006834626 Head Pos Y: -0.02389786 Head Pos Z: -0.01850545 Head Rot X: 0.08562721 Head Rot Y: -0.0511933 Hand Rot Z: 0.009761263 Visible Ball Error: 0.921 randomnum: 120
 End:  144609.028  Start:  144607.049 Theta: 1.117011 Ball Pos X: 0.177353 Ball Pos Y: -0.2 Ball Pos Z: 0.3636275 Hand Pos X: 0.193231 Hand Pos Y: -0.2065399 Hand Pos Z: 0.3588101 Head Pos X: 0.009784818 Head Pos Y: -0.02307764 Head Pos Z: -0.01981527 Head Rot X: 0.08224529 Head Rot Y: 0.0145747 Hand Rot Z: -0.001935243 Invisible Ball Error: 2.138 randomnum: 44
 End:  144611.965  Start:  144610.099 Theta: 1.169371 Ball Pos X: 0.1580791 Ball Pos Y: -0.2 Ball Pos Z: 0.3724111 Hand Pos X: 0.141279 Hand Pos Y: -0.1876191 Hand Pos Z: 0.3828212 Head Pos X: 0.01045096 Head Pos Y: -0.02303836 Head Pos Z: -0.02032602 Head Rot X: 0.08186805 Head Rot Y: 0.008232445 Hand Rot Z: -0.003902044 Invisible Ball Error: 2.955 randomnum: 16
 End:  144614.959  Start:  144613.023 Theta: 1.762783 Ball Pos X: -0.07719611 Ball Pos Y: -0.2 Ball Pos Z: 0.3971395 Hand Pos X: -0.1239072 Hand Pos Y: -0.2075242 Hand Pos Z: 0.3933112 Head Pos X: -0.008670807 Head Pos Y: -0.02269635 Head Pos Z: -0.02112138 Head Rot X: 0.08242603 Head Rot Y: -0.07532396 Hand Rot Z: 0.009999958 Invisible Ball Error: 5.818 randomnum: 15
 End:  144618.050  Start:  144616.031 Theta: 1.658063 Ball Pos X: -0.03526084 Ball Pos Y: -0.2 Ball Pos Z: 0.4030331 Hand Pos X: -0.04576674 Hand Pos Y: -0.1829642 Hand Pos Z: 0.409897 Head Pos X: -0.005096674 Head Pos Y: -0.02010894 Head Pos Z: -0.02799582 Head Rot X: 0.0680956 Head Rot Y: -0.03834161 Hand Rot Z: 0.009792272 Invisible Ball Error: 2.687 randomnum: 94
 End:  144621.099  Start:  144621.085 Theta: 1.082104 Ball Pos X: 0.1899353 Ball Pos Y: -0.2 Ball Pos Z: 0.3572164 Hand Pos X: 0.1957264 Hand Pos Y: -0.2145236 Hand Pos Z: 0.3567673 Head Pos X: 0.0106566 Head Pos Y: -0.0249911 Head Pos Z: -0.02364862 Head Rot X: 0.08872116 Head Rot Y: 0.02050026 Hand Rot Z: 0.001830693 Visible Ball Error: 1.634 randomnum: 118
 End:  144623.995  Start:  144622.087 Theta: 1.37881 Ball Pos X: 0.07719608 Ball Pos Y: -0.2 Ball Pos Z: 0.3971395 Hand Pos X: 0.06842947 Hand Pos Y: -0.1893583 Hand Pos Z: 0.4086953 Head Pos X: 0.002854347 Head Pos Y: -0.02470696 Head Pos Z: -0.0215227 Head Rot X: 0.09052855 Head Rot Y: -0.005544684 Hand Rot Z: 0.005229325 Invisible Ball Error: 2.208 randomnum: 74
 End:  144627.170  Start:  144625.067 Theta: 1.762783 Ball Pos X: -0.07719611 Ball Pos Y: -0.2 Ball Pos Z: 0.3971395 Hand Pos X: -0.1139361 Hand Pos Y: -0.2202006 Hand Pos Z: 0.3969953 Head Pos X: -0.0008811951 Head Pos Y: -0.02600271 Head Pos Z: -0.01818991 Head Rot X: 0.09353951 Head Rot Y: -0.02563993 Hand Rot Z: 0.0001806474 Invisible Ball Error: 4.793 randomnum: 4
 End:  144630.261  Start:  144630.247 Theta: 1.919862 Ball Pos X: -0.138372 Ball Pos Y: -0.2 Ball Pos Z: 0.3801739 Hand Pos X: -0.1347769 Hand Pos Y: -0.2040997 Hand Pos Z: 0.3846339 Head Pos X: 0.0006976128 Head Pos Y: -0.02427998 Head Pos Z: -0.01848984 Head Rot X: 0.08660948 Head Rot Y: -0.02719278 Hand Rot Z: -0.01239565 Visible Ball Error: 0.684 randomnum: 174
 End:  144633.755  Start:  144631.388 Theta: 1.082104 Ball Pos X: 0.1899353 Ball Pos Y: -0.2 Ball Pos Z: 0.3572164 Hand Pos X: 0.178925 Hand Pos Y: -0.2318348 Hand Pos Z: 0.3694078 Head Pos X: 0.003801823 Head Pos Y: -0.03112003 Head Pos Z: -0.02124798 Head Rot X: 0.111981 Head Rot Y: 0.007797062 Hand Rot Z: 0.00667008 Invisible Ball Error: 3.684 randomnum: 77
 End:  144637.403  Start:  144635.622 Theta: 1.047198 Ball Pos X: 0.2022863 Ball Pos Y: -0.2 Ball Pos Z: 0.3503702 Hand Pos X: 0.1915381 Hand Pos Y: -0.184721 Hand Pos Z: 0.3658491 Head Pos X: 0.009404302 Head Pos Y: -0.02766338 Head Pos Z: -0.02031136 Head Rot X: 0.09905484 Head Rot Y: 0.03393508 Hand Rot Z: 0.001398069 Invisible Ball Error: 3.074 randomnum: 59
 End:  144640.439  Start:  144638.560 Theta: 1.675516 Ball Pos X: -0.04228938 Ball Pos Y: -0.2 Ball Pos Z: 0.4023564 Hand Pos X: -0.1003307 Hand Pos Y: -0.2087545 Hand Pos Z: 0.4002178 Head Pos X: -0.003598332 Head Pos Y: -0.02540183 Head Pos Z: -0.01954043 Head Rot X: 0.0911776 Head Rot Y: -0.0286289 Hand Rot Z: 0.00102007 Invisible Ball Error: 7.239 randomnum: 8
 End:  144643.586  Start:  144643.571 Theta: 1.762783 Ball Pos X: -0.07719611 Ball Pos Y: -0.2 Ball Pos Z: 0.3971395 Hand Pos X: -0.06985248 Hand Pos Y: -0.2119901 Hand Pos Z: 0.3984265 Head Pos X: -0.001462698 Head Pos Y: -0.02621469 Head Pos Z: -0.02104247 Head Rot X: 0.09356944 Head Rot Y: -0.01970075 Hand Rot Z: 8.650157E-06 Visible Ball Error: 1.648 randomnum: 167
 End:  144647.609  Start:  144647.596 Theta: 1.291544 Ball Pos X: 0.1115153 Ball Pos Y: -0.2 Ball Pos Z: 0.3889002 Hand Pos X: 0.1169953 Hand Pos Y: -0.1999838 Hand Pos Z: 0.3974606 Head Pos X: 0.009748697 Head Pos Y: -0.02139181 Head Pos Z: -0.034253 Head Rot X: 0.06906189 Head Rot Y: 0.02501878 Hand Rot Z: -0.01044172 Visible Ball Error: 0.65 randomnum: 133
 End:  144650.408  Start:  144648.598 Theta: 1.27409 Ball Pos X: 0.1182856 Ball Pos Y: -0.2 Ball Pos Z: 0.3868948 Hand Pos X: 0.1061408 Hand Pos Y: -0.1979819 Hand Pos Z: 0.3959295 Head Pos X: 0.005214572 Head Pos Y: -0.02379647 Head Pos Z: -0.02792835 Head Rot X: 0.0810863 Head Rot Y: 0.00449683 Hand Rot Z: 0.002217115 Invisible Ball Error: 1.866 randomnum: 63
 End:  144653.360  Start:  144653.346 Theta: 1.745329 Ball Pos X: -0.07025331 Ball Pos Y: -0.2 Ball Pos Z: 0.3984263 Hand Pos X: -0.06838307 Hand Pos Y: -0.205372 Hand Pos Z: 0.3988515 Head Pos X: -0.004242778 Head Pos Y: -0.02315491 Head Pos Z: -0.0282011 Head Rot X: 0.07592276 Head Rot Y: -0.03805906 Hand Rot Z: 0.006677009 Visible Ball Error: 0.649 randomnum: 168
 End:  144656.256  Start:  144654.419 Theta: 1.43117 Ball Pos X: 0.05630563 Ball Pos Y: -0.2 Ball Pos Z: 0.4006354 Hand Pos X: 0.05781367 Hand Pos Y: -0.1885996 Hand Pos Z: 0.4069888 Head Pos X: -0.001824975 Head Pos Y: -0.02392915 Head Pos Z: -0.02476096 Head Rot X: 0.08158127 Head Rot Y: -0.01535082 Hand Rot Z: 0.008127068 Invisible Ball Error: 1.662 randomnum: 37
 End:  144659.069  Start:  144657.286 Theta: 1.396263 Ball Pos X: 0.07025327 Ball Pos Y: -0.2 Ball Pos Z: 0.3984263 Hand Pos X: 0.07062885 Hand Pos Y: -0.1830278 Hand Pos Z: 0.401486 Head Pos X: -0.0005707741 Head Pos Y: -0.02291495 Head Pos Z: -0.02832305 Head Rot X: 0.07605921 Head Rot Y: -0.0119264 Hand Rot Z: 0.008258531 Invisible Ball Error: 2.126 randomnum: 13
 End:  144702.383  Start:  144657.286 Theta: 1.53589 Ball Pos X: 0.07025327 Ball Pos Y: -0.2 Ball Pos Z: 0.3984263 Hand Pos X: 0.08015707 Hand Pos Y: -0.1904076 Hand Pos Z: 0.4108009 Head Pos X: -0.002922416 Head Pos Y: -0.02314445 Head Pos Z: -0.02799493 Head Rot X: 0.07620049 Head Rot Y: -0.02347609 Hand Rot Z: 0.009527448 Invisible Ball Error: 2.07 randomnum: 89
 End:  144705.600  Start:  144705.585 Theta: 1.762783 Ball Pos X: -0.07719611 Ball Pos Y: -0.2 Ball Pos Z: 0.3971395 Hand Pos X: -0.08445207 Hand Pos Y: -0.2093477 Hand Pos Z: 0.4101747 Head Pos X: -0.007043242 Head Pos Y: -0.02250642 Head Pos Z: -0.0275749 Head Rot X: 0.07430586 Head Rot Y: -0.04413061 Hand Rot Z: 0.01136882 Visible Ball Error: 0.622 randomnum: 154
 End:  144708.607  Start:  144706.741 Theta: 1.53589 Ball Pos X: 0.01411938 Ball Pos Y: -0.2 Ball Pos Z: 0.4043262 Hand Pos X: 0.0394663 Hand Pos Y: -0.1961153 Hand Pos Z: 0.4119912 Head Pos X: -5.054474E-05 Head Pos Y: -0.02292669 Head Pos Z: -0.02674532 Head Rot X: 0.07708925 Head Rot Y: -0.01183659 Hand Rot Z: 0.006210001 Invisible Ball Error: 3.267 randomnum: 24
 End:  144711.600  Start:  144709.749 Theta: 1.27409 Ball Pos X: 0.1182856 Ball Pos Y: -0.2 Ball Pos Z: 0.3868948 Hand Pos X: 0.1323185 Hand Pos Y: -0.1961668 Hand Pos Z: 0.3869824 Head Pos X: 0.004319191 Head Pos Y: -0.02388865 Head Pos Z: -0.02581072 Head Rot X: 0.08126458 Head Rot Y: 0.0005936027 Hand Rot Z: 0.002585556 Invisible Ball Error: 1.819 randomnum: 46
 End:  144714.538  Start:  144714.525 Theta: 1.291544 Ball Pos X: 0.1115153 Ball Pos Y: -0.2 Ball Pos Z: 0.3889002 Hand Pos X: 0.1154168 Hand Pos Y: -0.1995908 Hand Pos Z: 0.3980304 Head Pos X: 0.003089905 Head Pos Y: -0.0242604 Head Pos Z: -0.02625507 Head Rot X: 0.08162651 Head Rot Y: 0.007333097 Hand Rot Z: 0.005963593 Visible Ball Error: 0.609 randomnum: 140
 End:  144717.420  Start:  144717.407 Theta: 1.361357 Ball Pos X: 0.08411536 Ball Pos Y: -0.2 Ball Pos Z: 0.3957318 Hand Pos X: 0.0834786 Hand Pos Y: -0.1909334 Hand Pos Z: 0.4031527 Head Pos X: 0.002146482 Head Pos Y: -0.02476275 Head Pos Z: -0.02679837 Head Rot X: 0.08317168 Head Rot Y: 0.002607296 Hand Rot Z: 0.006611211 Visible Ball Error: 1.451 randomnum: 178
 End:  144720.331  Start:  144720.317 Theta: 2.042035 Ball Pos X: -0.1836722 Ball Pos Y: -0.2 Ball Pos Z: 0.3604768 Hand Pos X: -0.182704 Hand Pos Y: -0.1931185 Hand Pos Z: 0.3656524 Head Pos X: -0.0207479 Head Pos Y: -0.02250761 Head Pos Z: -0.02844119 Head Rot X: 0.07030869 Head Rot Y: -0.1027 Hand Rot Z: 0.02190498 Visible Ball Error: 1.095 randomnum: 177
 End:  144723.393  Start:  144723.380 Theta: 1.605703 Ball Pos X: -0.01411942 Ball Pos Y: -0.2 Ball Pos Z: 0.4043262 Hand Pos X: -0.01940544 Hand Pos Y: -0.2055871 Hand Pos Z: 0.4187584 Head Pos X: -0.007422686 Head Pos Y: -0.02412033 Head Pos Z: -0.02495432 Head Rot X: 0.08174865 Head Rot Y: -0.03966165 Hand Rot Z: 0.008797057 Visible Ball Error: 0.614 randomnum: 164
 End:  144726.430  Start:  144724.536 Theta: 1.658063 Ball Pos X: -0.03526084 Ball Pos Y: -0.2 Ball Pos Z: 0.4030331 Hand Pos X: -0.03512172 Hand Pos Y: -0.2059825 Hand Pos Z: 0.4102678 Head Pos X: -0.007012367 Head Pos Y: -0.02397773 Head Pos Z: -0.02614582 Head Rot X: 0.080488 Head Rot Y: -0.03801242 Hand Rot Z: 0.006977666 Invisible Ball Error: 0.288 randomnum: 79
 End:  144729.506  Start:  144727.612 Theta: 1.902409 Ball Pos X: -0.131716 Ball Pos Y: -0.2 Ball Pos Z: 0.3825309 Hand Pos X: -0.1278664 Hand Pos Y: -0.1996442 Hand Pos Z: 0.3904931 Head Pos X: -0.00843513 Head Pos Y: -0.02252543 Head Pos Z: -0.02583033 Head Rot X: 0.07734734 Head Rot Y: -0.0482502 Hand Rot Z: 0.005721166 Invisible Ball Error: 0.873 randomnum: 2
 End:  144732.626  Start:  144732.610 Theta: 2.059489 Ball Pos X: -0.1899354 Ball Pos Y: -0.2 Ball Pos Z: 0.3572164 Hand Pos X: -0.1977966 Hand Pos Y: -0.2050818 Hand Pos Z: 0.3671896 Head Pos X: -0.03190601 Head Pos Y: -0.02160046 Head Pos Z: -0.03518736 Head Rot X: 0.06874845 Head Rot Y: -0.1649373 Hand Rot Z: 0.02496387 Visible Ball Error: 0.304 randomnum: 129
 End:  144735.800  Start:  144735.786 Theta: 1.64061 Ball Pos X: -0.02822156 Ball Pos Y: -0.2 Ball Pos Z: 0.4035871 Hand Pos X: -0.03435636 Hand Pos Y: -0.1963668 Hand Pos Z: 0.4095675 Head Pos X: -0.01246405 Head Pos Y: -0.02574232 Head Pos Z: -0.01946348 Head Rot X: 0.07850351 Head Rot Y: -0.03992561 Hand Rot Z: 0.05484839 Visible Ball Error: 1.049 randomnum: 163
 End:  144738.918  Start:  144738.905 Theta: 1.48353 Ball Pos X: 0.0352608 Ball Pos Y: -0.2 Ball Pos Z: 0.4030331 Hand Pos X: 0.0344114 Hand Pos Y: -0.1875727 Hand Pos Z: 0.4046536 Head Pos X: -0.001742601 Head Pos Y: -0.02221408 Head Pos Z: -0.01654291 Head Rot X: 0.07146347 Head Rot Y: -0.003689349 Hand Rot Z: 0.001717558 Visible Ball Error: 1.52 randomnum: 119
 End:  144741.787  Start:  144741.773 Theta: 1.047198 Ball Pos X: 0.2022863 Ball Pos Y: -0.2 Ball Pos Z: 0.3503702 Hand Pos X: 0.2029446 Hand Pos Y: -0.2137553 Hand Pos Z: 0.3538237 Head Pos X: 0.01260471 Head Pos Y: -0.02271733 Head Pos Z: -0.0189991 Head Rot X: 0.0714255 Head Rot Y: 0.05561215 Hand Rot Z: -0.006387385 Visible Ball Error: 1.359 randomnum: 112
 End:  144743.945  Start:  144743.932 Theta: 1.448623 Ball Pos X: 0.049305 Ball Pos Y: -0.2 Ball Pos Z: 0.401557 Hand Pos X: 0.05366255 Hand Pos Y: -0.1925215 Hand Pos Z: 0.4032746 Head Pos X: 0.0001320839 Head Pos Y: -0.02325889 Head Pos Z: -0.01962799 Head Rot X: 0.07374478 Head Rot Y: -0.0005171318 Hand Rot Z: -0.001413133 Visible Ball Error: 1.111 randomnum: 199
 End:  144746.939  Start:  144745.101 Theta: 2.024582 Ball Pos X: -0.177353 Ball Pos Y: -0.2 Ball Pos Z: 0.3636275 Hand Pos X: -0.1543323 Hand Pos Y: -0.2244463 Hand Pos Z: 0.3733721 Head Pos X: -0.01077855 Head Pos Y: -0.02214718 Head Pos Z: -0.01917648 Head Rot X: 0.07094195 Head Rot Y: -0.04491293 Hand Rot Z: 0.00571951 Invisible Ball Error: 4.17 randomnum: 88
 End:  144749.973  Start:  144748.080 Theta: 1.710423 Ball Pos X: -0.05630567 Ball Pos Y: -0.2 Ball Pos Z: 0.4006354 Hand Pos X: -0.06107543 Hand Pos Y: -0.200067 Hand Pos Z: 0.4011078 Head Pos X: -0.008504629 Head Pos Y: -0.02228037 Head Pos Z: -0.01971996 Head Rot X: 0.07177743 Head Rot Y: -0.03919855 Hand Rot Z: 0.00332729 Invisible Ball Error: 0.593 randomnum: 18
 End:  144752.995  Start:  144752.982 Theta: 1.972222 Ball Pos X: -0.1580791 Ball Pos Y: -0.2 Ball Pos Z: 0.3724111 Hand Pos X: -0.1608416 Hand Pos Y: -0.2090302 Hand Pos Z: 0.3829309 Head Pos X: -0.01197124 Head Pos Y: -0.02216092 Head Pos Z: -0.01987398 Head Rot X: 0.06897239 Head Rot Y: -0.05569926 Hand Rot Z: 0.01022409 Visible Ball Error: 0.453 randomnum: 186
 End:  144755.962  Start:  144754.081 Theta: 1.343904 Ball Pos X: 0.09100904 Ball Pos Y: -0.2 Ball Pos Z: 0.3942035 Hand Pos X: 0.09566212 Hand Pos Y: -0.1915329 Hand Pos Z: 0.3949742 Head Pos X: 0.001382113 Head Pos Y: -0.02226111 Head Pos Z: -0.02024418 Head Rot X: 0.0707907 Head Rot Y: 0.001768774 Hand Rot Z: 0.001879731 Invisible Ball Error: 1.206 randomnum: 6
 End:  144758.941  Start:  144757.033 Theta: 2.024582 Ball Pos X: -0.177353 Ball Pos Y: -0.2 Ball Pos Z: 0.3636275 Hand Pos X: -0.1701408 Hand Pos Y: -0.2098903 Hand Pos Z: 0.3784476 Head Pos X: -0.01371789 Head Pos Y: -0.02142647 Head Pos Z: -0.01998639 Head Rot X: 0.06652331 Head Rot Y: -0.06332015 Hand Rot Z: 0.01197929 Invisible Ball Error: 1.687 randomnum: 97
 End:  144803.383  Start:  144759.999 Theta: 1.413717 Ball Pos X: 0.06328907 Ball Pos Y: -0.2 Ball Pos Z: 0.3995917 Hand Pos X: 0.08426243 Hand Pos Y: -0.2195798 Hand Pos Z: 0.4029982 Head Pos X: 0.005279303 Head Pos Y: -0.02416608 Head Pos Z: -0.01685226 Head Rot X: 0.07866008 Head Rot Y: 0.009638792 Hand Rot Z: -0.001997583 Invisible Ball Error: 3.061 randomnum: 84
 End:  144806.306  Start:  144806.292 Theta: 1.186824 Ball Pos X: 0.1515556 Ball Pos Y: -0.2 Ball Pos Z: 0.3751132 Hand Pos X: 0.1581124 Hand Pos Y: -0.1994022 Hand Pos Z: 0.3784387 Head Pos X: 0.006290436 Head Pos Y: -0.02358294 Head Pos Z: -0.01802522 Head Rot X: 0.07598495 Head Rot Y: 0.0153912 Hand Rot Z: -0.001845544 Visible Ball Error: 0.714 randomnum: 197
 End:  144809.162  Start:  144809.147 Theta: 1.186824 Ball Pos X: 0.1515556 Ball Pos Y: -0.2 Ball Pos Z: 0.3751132 Hand Pos X: 0.1569692 Hand Pos Y: -0.2071989 Hand Pos Z: 0.381038 Head Pos X: 0.003303409 Head Pos Y: -0.02358872 Head Pos Z: -0.01886773 Head Rot X: 0.07506943 Head Rot Y: 0.006785179 Hand Rot Z: 0.00199494 Visible Ball Error: 0.521 randomnum: 150
 End:  144811.961  Start:  144811.947 Theta: 1.099557 Ball Pos X: 0.1836721 Ball Pos Y: -0.2 Ball Pos Z: 0.3604769 Hand Pos X: 0.1969936 Hand Pos Y: -0.2114688 Hand Pos Z: 0.3583258 Head Pos X: 0.00499332 Head Pos Y: -0.0240199 Head Pos Z: -0.01739508 Head Rot X: 0.07733653 Head Rot Y: 0.01556337 Hand Rot Z: 0.001130172 Visible Ball Error: 1.914 randomnum: 106
 End:  144814.048  Start:  144813.408 Theta: 1.22173 Ball Pos X: 0.138372 Ball Pos Y: -0.2 Ball Pos Z: 0.3801739 Hand Pos X: 0.1450978 Hand Pos Y: -0.1990054 Hand Pos Z: 0.382369 Head Pos X: 0.001954794 Head Pos Y: -0.02388281 Head Pos Z: -0.01742715 Head Rot X: 0.07647534 Head Rot Y: 0.005095621 Hand Rot Z: 0.003669889 Invisible Ball Error: 0.787 randomnum: 68
 End:  144817.000  Start:  144816.986 Theta: 1.727876 Ball Pos X: -0.0632891 Ball Pos Y: -0.2 Ball Pos Z: 0.3995917 Hand Pos X: -0.06837923 Hand Pos Y: -0.2065785 Hand Pos Z: 0.4045201 Head Pos X: -0.005056024 Head Pos Y: -0.02431235 Head Pos Z: -0.01590216 Head Rot X: 0.08085033 Head Rot Y: -0.02462638 Hand Rot Z: 0.006290955 Visible Ball Error: 0.679 randomnum: 187
 End:  144819.868  Start:  144819.854 Theta: 1.53589 Ball Pos X: 0.01411938 Ball Pos Y: -0.2 Ball Pos Z: 0.4043262 Hand Pos X: 0.02665979 Hand Pos Y: -0.190531 Hand Pos Z: 0.4159549 Head Pos X: -0.005223751 Head Pos Y: -0.02348849 Head Pos Z: -0.01802069 Head Rot X: 0.07602712 Head Rot Y: -0.02107217 Hand Rot Z: 0.007805701 Visible Ball Error: 2.3 randomnum: 161
 End:  144822.765  Start:  144820.927 Theta: 1.623156 Ball Pos X: -0.02117374 Ball Pos Y: -0.2 Ball Pos Z: 0.4040182 Hand Pos X: -0.0210527 Hand Pos Y: -0.1970424 Hand Pos Z: 0.4151114 Head Pos X: -0.005886674 Head Pos Y: -0.02341181 Head Pos Z: -0.01683575 Head Rot X: 0.07593401 Head Rot Y: -0.02629326 Hand Rot Z: 0.007633865 Invisible Ball Error: 0.945 randomnum: 66
 End:  144825.869  Start:  144823.823 Theta: 2.076942 Ball Pos X: -0.1961408 Ball Pos Y: -0.2 Ball Pos Z: 0.3538471 Hand Pos X: -0.2201493 Hand Pos Y: -0.2059152 Hand Pos Z: 0.3533391 Head Pos X: -0.02192891 Head Pos Y: -0.02348411 Head Pos Z: -0.01853919 Head Rot X: 0.07675587 Head Rot Y: -0.1025602 Hand Rot Z: 0.01795459 Invisible Ball Error: 2.622 randomnum: 73
 End:  144828.835  Start:  144827.039 Theta: 1.361357 Ball Pos X: 0.08411536 Ball Pos Y: -0.2 Ball Pos Z: 0.3957318 Hand Pos X: 0.08606568 Hand Pos Y: -0.1714789 Hand Pos Z: 0.3964657 Head Pos X: 0.01375127 Head Pos Y: -0.02355543 Head Pos Z: -0.01787716 Head Rot X: 0.07757699 Head Rot Y: 0.0416931 Hand Rot Z: -0.01966353 Invisible Ball Error: 3.4 randomnum: 31
 End:  144831.815  Start:  144829.964 Theta: 1.37881 Ball Pos X: 0.07719608 Ball Pos Y: -0.2 Ball Pos Z: 0.3971395 Hand Pos X: 0.0813996 Hand Pos Y: -0.2198441 Hand Pos Z: 0.4056919 Head Pos X: 0.006392121 Head Pos Y: -0.02456108 Head Pos Z: -0.01473427 Head Rot X: 0.08086217 Head Rot Y: 0.008792136 Hand Rot Z: -0.01061799 Invisible Ball Error: 1.705 randomnum: 93
 End:  144834.753  Start:  144834.739 Theta: 1.256637 Ball Pos X: 0.1250198 Ball Pos Y: -0.2 Ball Pos Z: 0.3847714 Hand Pos X: 0.1502214 Hand Pos Y: -0.1863131 Hand Pos Z: 0.3843512 Head Pos X: 0.01134539 Head Pos Y: -0.02561271 Head Pos Z: -0.01629615 Head Rot X: 0.08549155 Head Rot Y: 0.04867128 Hand Rot Z: -0.004743762 Visible Ball Error: 3.631 randomnum: 159
 End:  144837.690  Start:  144837.677 Theta: 2.042035 Ball Pos X: -0.1836722 Ball Pos Y: -0.2 Ball Pos Z: 0.3604768 Hand Pos X: -0.18871 Hand Pos Y: -0.1758288 Hand Pos Z: 0.3716552 Head Pos X: -0.0255481 Head Pos Y: -0.02405789 Head Pos Z: -0.02304721 Head Rot X: 0.07665034 Head Rot Y: -0.1161941 Hand Rot Z: 0.02562639 Visible Ball Error: 3.435 randomnum: 151
 End:  144840.629  Start:  144838.832 Theta: 1.134464 Ball Pos X: 0.1709798 Ball Pos Y: -0.2 Ball Pos Z: 0.3666673 Hand Pos X: 0.1709646 Hand Pos Y: -0.1817054 Hand Pos Z: 0.3888593 Head Pos X: 0.02194035 Head Pos Y: -0.02400714 Head Pos Z: -0.01707113 Head Rot X: 0.07563698 Head Rot Y: 0.08814406 Hand Rot Z: -0.0115739 Invisible Ball Error: 3.35 randomnum: 20
 End:  144843.497  Start:  144841.715 Theta: 1.099557 Ball Pos X: 0.1836721 Ball Pos Y: -0.2 Ball Pos Z: 0.3604769 Hand Pos X: 0.1963877 Hand Pos Y: -0.1826641 Hand Pos Z: 0.35802 Head Pos X: 0.0185684 Head Pos Y: -0.02690321 Head Pos Z: -0.01485473 Head Rot X: 0.09006114 Head Rot Y: 0.06863557 Hand Rot Z: -0.01361295 Invisible Ball Error: 2.713 randomnum: 30
 End:  144848.551  Start:  144846.825 Theta: 1.047198 Ball Pos X: 0.2022863 Ball Pos Y: -0.2 Ball Pos Z: 0.3503702 Hand Pos X: 0.2332266 Hand Pos Y: -0.2044172 Hand Pos Z: 0.3436725 Head Pos X: 0.04230332 Head Pos Y: -0.02504191 Head Pos Z: -0.01952392 Head Rot X: 0.0738088 Head Rot Y: 0.1385615 Hand Rot Z: -0.05075024 Invisible Ball Error: 3.734 randomnum: 3
 End:  144851.419  Start:  144851.405 Theta: 1.361357 Ball Pos X: 0.08411536 Ball Pos Y: -0.2 Ball Pos Z: 0.3957318 Hand Pos X: 0.08183201 Hand Pos Y: -0.2007669 Hand Pos Z: 0.396956 Head Pos X: 0.007469535 Head Pos Y: -0.0239628 Head Pos Z: -0.01786715 Head Rot X: 0.07674568 Head Rot Y: 0.02977582 Hand Rot Z: -0.003917852 Visible Ball Error: 0.319 randomnum: 131
 End:  144854.344  Start:  144852.506 Theta: 1.204277 Ball Pos X: 0.1449858 Ball Pos Y: -0.2 Ball Pos Z: 0.3777011 Hand Pos X: 0.1548934 Hand Pos Y: -0.2076972 Hand Pos Z: 0.3837124 Head Pos X: 0.01512194 Head Pos Y: -0.02336541 Head Pos Z: -0.01847756 Head Rot X: 0.07230456 Head Rot Y: 0.05996773 Hand Rot Z: -0.01043874 Invisible Ball Error: 0.946 randomnum: 9
 End:  144857.253  Start:  144855.388 Theta: 1.082104 Ball Pos X: 0.1899353 Ball Pos Y: -0.2 Ball Pos Z: 0.3572164 Hand Pos X: 0.2128116 Hand Pos Y: -0.1891047 Hand Pos Z: 0.3447867 Head Pos X: 0.01157641 Head Pos Y: -0.02466246 Head Pos Z: -0.01826996 Head Rot X: 0.07800435 Head Rot Y: 0.04993734 Hand Rot Z: -0.0001781285 Invisible Ball Error: 3.561 randomnum: 58
 End:  144900.233  Start:  144858.298 Theta: 2.024582 Ball Pos X: -0.177353 Ball Pos Y: -0.2 Ball Pos Z: 0.3636275 Hand Pos X: -0.1353593 Hand Pos Y: -0.1766485 Hand Pos Z: 0.3822859 Head Pos X: -0.01785791 Head Pos Y: -0.01952088 Head Pos Z: -0.02742243 Head Rot X: 0.0558462 Head Rot Y: -0.06818359 Hand Rot Z: 0.01626074 Invisible Ball Error: 6.513 randomnum: 45
 End:  144903.240  Start:  144903.227 Theta: 1.937315 Ball Pos X: -0.1449859 Ball Pos Y: -0.2 Ball Pos Z: 0.3777011 Hand Pos X: -0.1439406 Hand Pos Y: -0.202469 Hand Pos Z: 0.3833666 Head Pos X: -0.01889765 Head Pos Y: -0.02305138 Head Pos Z: -0.02046639 Head Rot X: 0.07192658 Head Rot Y: -0.07272059 Hand Rot Z: 0.02173751 Visible Ball Error: 0.377 randomnum: 132
 End:  144906.234  Start:  144904.327 Theta: 1.884956 Ball Pos X: -0.1250198 Ball Pos Y: -0.2 Ball Pos Z: 0.3847714 Hand Pos X: -0.1361887 Hand Pos Y: -0.2093357 Hand Pos Z: 0.3902957 Head Pos X: -0.01995409 Head Pos Y: -0.02358058 Head Pos Z: -0.01852673 Head Rot X: 0.07310331 Head Rot Y: -0.07881036 Hand Rot Z: 0.01737587 Invisible Ball Error: 1.236 randomnum: 83
 End:  144909.229  Start:  144907.363 Theta: 1.204277 Ball Pos X: 0.1449858 Ball Pos Y: -0.2 Ball Pos Z: 0.3777011 Hand Pos X: 0.1480551 Hand Pos Y: -0.2281543 Hand Pos Z: 0.3797849 Head Pos X: 0.01801419 Head Pos Y: -0.02387509 Head Pos Z: -0.01718551 Head Rot X: 0.07216697 Head Rot Y: 0.05112483 Hand Rot Z: -0.02468567 Invisible Ball Error: 2.943 randomnum: 33
 End:  144912.012  Start:  144912.000 Theta: 1.186824 Ball Pos X: 0.1515556 Ball Pos Y: -0.2 Ball Pos Z: 0.3751132 Hand Pos X: 0.1791733 Hand Pos Y: -0.2067257 Hand Pos Z: 0.3687557 Head Pos X: 0.01180387 Head Pos Y: -0.02429655 Head Pos Z: -0.01752865 Head Rot X: 0.07775123 Head Rot Y: 0.02978539 Hand Rot Z: -0.01254066 Visible Ball Error: 3.531 randomnum: 122
 End:  144914.880  Start:  144914.867 Theta: 1.308997 Ball Pos X: 0.1047111 Ball Pos Y: -0.2 Ball Pos Z: 0.3907872 Hand Pos X: 0.1230155 Hand Pos Y: -0.2093207 Hand Pos Z: 0.3923386 Head Pos X: 0.009761214 Head Pos Y: -0.02536505 Head Pos Z: -0.0157907 Head Rot X: 0.0810084 Head Rot Y: 0.02031456 Hand Rot Z: -0.01143013 Visible Ball Error: 2.256 randomnum: 114
 End:  144917.805  Start:  144917.790 Theta: 2.059489 Ball Pos X: -0.1899354 Ball Pos Y: -0.2 Ball Pos Z: 0.3572164 Hand Pos X: -0.1754768 Hand Pos Y: -0.2001554 Hand Pos Z: 0.3655907 Head Pos X: -0.02735591 Head Pos Y: -0.0250558 Head Pos Z: -0.01870662 Head Rot X: 0.0817519 Head Rot Y: -0.120305 Hand Rot Z: 0.02182706 Visible Ball Error: 2.116 randomnum: 135
 End:  144920.729  Start:  144918.877 Theta: 1.239184 Ball Pos X: 0.131716 Ball Pos Y: -0.2 Ball Pos Z: 0.3825309 Hand Pos X: 0.1415996 Hand Pos Y: -0.2105604 Hand Pos Z: 0.3849631 Head Pos X: 0.01728284 Head Pos Y: -0.02639151 Head Pos Z: -0.01319772 Head Rot X: 0.08650527 Head Rot Y: 0.04825268 Hand Rot Z: -0.01712026 Invisible Ball Error: 1.375 randomnum: 64
 End:  144923.639  Start:  144923.625 Theta: 1.553343 Ball Pos X: 0.007060757 Ball Pos Y: -0.2 Ball Pos Z: 0.404511 Hand Pos X: 0.004785165 Hand Pos Y: -0.1888692 Hand Pos Z: 0.4118517 Head Pos X: -0.003305793 Head Pos Y: -0.02933636 Head Pos Z: -0.01461959 Head Rot X: 0.1073343 Head Rot Y: -0.01612216 Hand Rot Z: 0.00750004 Visible Ball Error: 1.698 randomnum: 144
