# Supplementary material for: Rapid assessment of hand reaching using virtual reality and application in cerebellar stroke
Source: PLoS One. 2022 Sep 29;17(9):e0275220. doi: 10.1371/journal.pone.0275220 (PMC9522266; doi:10.1371/journal.pone.0275220)
Supplement: S2 File — (ZIP) [file pone.0275220.s005.zip › MemoryBallDelay/ProVRb_003_dataMemBallDelay2021-04-30-16-05-44.txt]

Memory Ball Delay- List of Errors by Trial; Handedness1

 End:  160626.926  Start:  160624.954 Theta: 1.37881 Ball Pos X: 0.07885214 Ball Pos Y: -0.2 Ball Pos Z: 0.4056592 Hand Pos X: 0.07713069 Hand Pos Y: -0.2014319 Hand Pos Z: 0.4194933 Head Pos X: 0.01388741 Head Pos Y: 0.01418817 Head Pos Z: -0.0625062 Head Rot X: 0.09901794 Head Rot Y: -0.01804004 Hand Rot Z: -0.028802 Invisible Ball Error: 0.757 randomnum: 1
 End:  160630.343  Start:  160630.329 Theta: 1.727876 Ball Pos X: -0.06464682 Ball Pos Y: -0.2 Ball Pos Z: 0.408164 Hand Pos X: -0.07632639 Hand Pos Y: -0.193545 Hand Pos Z: 0.4171093 Head Pos X: 0.005120694 Head Pos Y: 0.01465818 Head Pos Z: -0.06004071 Head Rot X: 0.1029737 Head Rot Y: -0.05461669 Hand Rot Z: -0.02423122 Visible Ball Error: 1.79 randomnum: 134
 End:  160633.691  Start:  160633.677 Theta: 1.675516 Ball Pos X: -0.0431966 Ball Pos Y: -0.2 Ball Pos Z: 0.410988 Hand Pos X: -0.04573981 Hand Pos Y: -0.2109356 Hand Pos Z: 0.4149328 Head Pos X: -0.00640583 Head Pos Y: 0.01899585 Head Pos Z: -0.07195687 Head Rot X: 0.07732674 Head Rot Y: -0.09375803 Hand Rot Z: 0.01015923 Visible Ball Error: 1.016 randomnum: 171
 End:  160636.843  Start:  160636.829 Theta: 1.082104 Ball Pos X: 0.19401 Ball Pos Y: -0.2 Ball Pos Z: 0.3648797 Hand Pos X: 0.200327 Hand Pos Y: -0.2017169 Hand Pos Z: 0.3695051 Head Pos X: 0.01101869 Head Pos Y: 0.01507536 Head Pos Z: -0.07485938 Head Rot X: 0.08977039 Head Rot Y: -0.04314484 Hand Rot Z: -0.0151095 Visible Ball Error: 0.458 randomnum: 105
 End:  160640.025  Start:  160640.010 Theta: 1.989675 Ball Pos X: -0.1680847 Ball Pos Y: -0.2 Ball Pos Z: 0.3775243 Hand Pos X: -0.1717184 Hand Pos Y: -0.1935678 Hand Pos Z: 0.379952 Head Pos X: 0.01256299 Head Pos Y: 0.01606664 Head Pos Z: -0.07366633 Head Rot X: 0.09229341 Head Rot Y: -0.05641469 Hand Rot Z: -0.03325419 Visible Ball Error: 0.967 randomnum: 152
 End:  160643.343  Start:  160641.496 Theta: 1.884956 Ball Pos X: -0.1277018 Ball Pos Y: -0.2 Ball Pos Z: 0.3930258 Hand Pos X: -0.1450918 Hand Pos Y: -0.18692 Hand Pos Z: 0.3976601 Head Pos X: 0.006337763 Head Pos Y: 0.01717979 Head Pos Z: -0.07032549 Head Rot X: 0.08876725 Head Rot Y: -0.06322598 Hand Rot Z: -0.02098382 Invisible Ball Error: 2.729 randomnum: 33
 End:  160646.372  Start:  160644.732 Theta: 1.37881 Ball Pos X: 0.07885214 Ball Pos Y: -0.2 Ball Pos Z: 0.4056592 Hand Pos X: 0.07371037 Hand Pos Y: -0.1915789 Hand Pos Z: 0.4162749 Head Pos X: 0.0060094 Head Pos Y: 0.01993203 Head Pos Z: -0.07831538 Head Rot X: 0.07067664 Head Rot Y: -0.05766502 Hand Rot Z: -0.01624916 Invisible Ball Error: 1.687 randomnum: 86
 End:  160649.371  Start:  160647.746 Theta: 1.954769 Ball Pos X: -0.1548069 Ball Pos Y: -0.2 Ball Pos Z: 0.3831604 Hand Pos X: -0.1651478 Hand Pos Y: -0.1775233 Hand Pos Z: 0.3825412 Head Pos X: 0.006175279 Head Pos Y: 0.02117667 Head Pos Z: -0.07815814 Head Rot X: 0.06631427 Head Rot Y: -0.06946488 Hand Rot Z: -0.02500808 Invisible Ball Error: 3.011 randomnum: 12
 End:  160652.524  Start:  160652.510 Theta: 1.815143 Ball Pos X: -0.0999747 Ball Pos Y: -0.2 Ball Pos Z: 0.4009765 Hand Pos X: -0.1178823 Hand Pos Y: -0.1747335 Hand Pos Z: 0.4085228 Head Pos X: 0.003953457 Head Pos Y: 0.02066839 Head Pos Z: -0.07874799 Head Rot X: 0.06874986 Head Rot Y: -0.06974173 Hand Rot Z: -0.02199232 Visible Ball Error: 3.976 randomnum: 192
 End:  160655.719  Start:  160655.705 Theta: 1.692969 Ball Pos X: -0.05036275 Ball Pos Y: -0.2 Ball Pos Z: 0.4101715 Hand Pos X: -0.05991656 Hand Pos Y: -0.1908855 Hand Pos Z: 0.4162154 Head Pos X: 0.0001744032 Head Pos Y: 0.02020496 Head Pos Z: -0.07737398 Head Rot X: 0.07051774 Head Rot Y: -0.07583331 Hand Rot Z: -0.01391491 Visible Ball Error: 1.776 randomnum: 125
 End:  160658.705  Start:  160657.052 Theta: 1.239184 Ball Pos X: 0.1345416 Ball Pos Y: -0.2 Ball Pos Z: 0.3907373 Hand Pos X: 0.1252775 Hand Pos Y: -0.1959102 Hand Pos Z: 0.4006029 Head Pos X: 0.007567883 Head Pos Y: 0.01859584 Head Pos Z: -0.08291984 Head Rot X: 0.07824146 Head Rot Y: -0.05023164 Hand Rot Z: -0.01877536 Invisible Ball Error: 1.681 randomnum: 97
 End:  160703.441  Start:  160659.996 Theta: 1.53589 Ball Pos X: 0.01442228 Ball Pos Y: -0.2 Ball Pos Z: 0.4130001 Hand Pos X: 0.01674584 Hand Pos Y: -0.1961151 Hand Pos Z: 0.4188778 Head Pos X: 0.006186723 Head Pos Y: 0.02205643 Head Pos Z: -0.07624078 Head Rot X: 0.06514395 Head Rot Y: -0.0551412 Hand Rot Z: -0.01962707 Invisible Ball Error: 0.799 randomnum: 15
 End:  160706.829  Start:  160704.829 Theta: 1.832596 Ball Pos X: -0.1069575 Ball Pos Y: -0.2 Ball Pos Z: 0.3991706 Hand Pos X: -0.1306959 Hand Pos Y: -0.1878576 Hand Pos Z: 0.3943627 Head Pos X: 0.001570463 Head Pos Y: 0.02030665 Head Pos Z: -0.06961811 Head Rot X: 0.0761236 Head Rot Y: -0.07195164 Hand Rot Z: -0.01801442 Invisible Ball Error: 3.37 randomnum: 93
 End:  160709.982  Start:  160708.122 Theta: 1.850049 Ball Pos X: -0.1139076 Ball Pos Y: -0.2 Ball Pos Z: 0.3972431 Hand Pos X: -0.1281181 Hand Pos Y: -0.2034318 Hand Pos Z: 0.4063858 Head Pos X: 0.009018898 Head Pos Y: 0.02139115 Head Pos Z: -0.07574105 Head Rot X: 0.06935178 Head Rot Y: -0.07398938 Hand Rot Z: -0.03025431 Invisible Ball Error: 1.384 randomnum: 76
 End:  160713.107  Start:  160713.094 Theta: 1.850049 Ball Pos X: -0.1139076 Ball Pos Y: -0.2 Ball Pos Z: 0.3972431 Hand Pos X: -0.1360821 Hand Pos Y: -0.201001 Hand Pos Z: 0.4015322 Head Pos X: 0.003853261 Head Pos Y: 0.02230805 Head Pos Z: -0.07350898 Head Rot X: 0.06566665 Head Rot Y: -0.07464354 Hand Rot Z: -0.02557108 Visible Ball Error: 2.497 randomnum: 144
 End:  160716.024  Start:  160714.358 Theta: 1.204277 Ball Pos X: 0.1480962 Ball Pos Y: -0.2 Ball Pos Z: 0.3858038 Hand Pos X: 0.1414271 Hand Pos Y: -0.1889324 Hand Pos Z: 0.3913773 Head Pos X: 0.01124096 Head Pos Y: 0.02040064 Head Pos Z: -0.07830107 Head Rot X: 0.07231167 Head Rot Y: -0.03155937 Hand Rot Z: -0.02775332 Invisible Ball Error: 1.741 randomnum: 52
 End:  160719.066  Start:  160717.261 Theta: 1.919862 Ball Pos X: -0.1413405 Ball Pos Y: -0.2 Ball Pos Z: 0.3883297 Hand Pos X: -0.1380267 Hand Pos Y: -0.1830284 Hand Pos Z: 0.3895983 Head Pos X: 0.008993446 Head Pos Y: 0.02145621 Head Pos Z: -0.07583666 Head Rot X: 0.06960081 Head Rot Y: -0.06966528 Hand Rot Z: -0.03037132 Invisible Ball Error: 1.991 randomnum: 60
 End:  160722.107  Start:  160720.413 Theta: 1.396263 Ball Pos X: 0.07176039 Ball Pos Y: -0.2 Ball Pos Z: 0.4069736 Hand Pos X: 0.07080557 Hand Pos Y: -0.1866165 Hand Pos Z: 0.4211428 Head Pos X: 0.01218635 Head Pos Y: 0.02145186 Head Pos Z: -0.08304262 Head Rot X: 0.06543902 Head Rot Y: -0.05199972 Hand Rot Z: -0.03189851 Invisible Ball Error: 2.259 randomnum: 70
 End:  160725.066  Start:  160723.358 Theta: 1.413717 Ball Pos X: 0.06464679 Ball Pos Y: -0.2 Ball Pos Z: 0.408164 Hand Pos X: 0.06487096 Hand Pos Y: -0.1937943 Hand Pos Z: 0.4093828 Head Pos X: 0.0101437 Head Pos Y: 0.02068159 Head Pos Z: -0.07768846 Head Rot X: 0.06868885 Head Rot Y: -0.02315038 Hand Rot Z: -0.02707493 Invisible Ball Error: 0.767 randomnum: 50
 End:  160728.066  Start:  160726.372 Theta: 1.151917 Ball Pos X: 0.1680847 Ball Pos Y: -0.2 Ball Pos Z: 0.3775243 Hand Pos X: 0.1747313 Hand Pos Y: -0.1972277 Hand Pos Z: 0.3773285 Head Pos X: 0.0224551 Head Pos Y: 0.01715785 Head Pos Z: -0.07938719 Head Rot X: 0.08217626 Head Rot Y: 0.002488473 Hand Rot Z: -0.0555099 Invisible Ball Error: 0.887 randomnum: 29
 End:  160731.108  Start:  160729.330 Theta: 1.64061 Ball Pos X: -0.02882699 Ball Pos Y: -0.2 Ball Pos Z: 0.4122452 Hand Pos X: -0.04072519 Hand Pos Y: -0.2067229 Hand Pos Z: 0.4261703 Head Pos X: 0.007930219 Head Pos Y: 0.02081171 Head Pos Z: -0.07006752 Head Rot X: 0.06801143 Head Rot Y: -0.03511171 Hand Rot Z: -0.04308416 Invisible Ball Error: 1.314 randomnum: 4
 End:  160734.039  Start:  160732.330 Theta: 1.047198 Ball Pos X: 0.2066259 Ball Pos Y: -0.2 Ball Pos Z: 0.3578866 Hand Pos X: 0.2122866 Hand Pos Y: -0.2105229 Hand Pos Z: 0.3595589 Head Pos X: 0.01289683 Head Pos Y: 0.01665825 Head Pos Z: -0.07924318 Head Rot X: 0.08374061 Head Rot Y: -0.007879943 Hand Rot Z: -0.04248913 Invisible Ball Error: 1.057 randomnum: 95
 End:  160737.025  Start:  160735.316 Theta: 1.099557 Ball Pos X: 0.1876124 Ball Pos Y: -0.2 Ball Pos Z: 0.3682101 Hand Pos X: 0.1869419 Hand Pos Y: -0.2257037 Hand Pos Z: 0.3859597 Head Pos X: 0.0123955 Head Pos Y: 0.02026325 Head Pos Z: -0.0861907 Head Rot X: 0.06591687 Head Rot Y: -0.01650661 Hand Rot Z: -0.03835937 Invisible Ball Error: 2.191 randomnum: 77
 End:  160739.899  Start:  160739.886 Theta: 1.361357 Ball Pos X: 0.08591987 Ball Pos Y: -0.2 Ball Pos Z: 0.4042213 Hand Pos X: 0.09302766 Hand Pos Y: -0.1997849 Hand Pos Z: 0.4100214 Head Pos X: 0.009716809 Head Pos Y: 0.01870161 Head Pos Z: -0.08281863 Head Rot X: 0.0728064 Head Rot Y: -0.02842011 Hand Rot Z: -0.04139079 Visible Ball Error: 0.816 randomnum: 164
 End:  160742.789  Start:  160741.122 Theta: 1.972222 Ball Pos X: -0.1614704 Ball Pos Y: -0.2 Ball Pos Z: 0.3804003 Hand Pos X: -0.1725276 Hand Pos Y: -0.1937512 Hand Pos Z: 0.381961 Head Pos X: 0.00131458 Head Pos Y: 0.01949733 Head Pos Z: -0.07984138 Head Rot X: 0.07543188 Head Rot Y: -0.05131943 Hand Rot Z: -0.03574635 Invisible Ball Error: 1.558 randomnum: 13
 End:  160745.566  Start:  160744.039 Theta: 1.58825 Ball Pos X: -0.007212265 Ball Pos Y: -0.2 Ball Pos Z: 0.4131889 Hand Pos X: -0.0120457 Hand Pos Y: -0.1989327 Hand Pos Z: 0.4265661 Head Pos X: 0.001622438 Head Pos Y: 0.02053314 Head Pos Z: -0.08266068 Head Rot X: 0.06839109 Head Rot Y: -0.04954663 Hand Rot Z: -0.02982305 Invisible Ball Error: 1.002 randomnum: 98
 End:  160748.608  Start:  160746.803 Theta: 1.832596 Ball Pos X: -0.1069575 Ball Pos Y: -0.2 Ball Pos Z: 0.3991706 Hand Pos X: -0.127635 Hand Pos Y: -0.2043176 Hand Pos Z: 0.4094812 Head Pos X: -0.002785026 Head Pos Y: 0.02149221 Head Pos Z: -0.08194613 Head Rot X: 0.06686417 Head Rot Y: -0.06932063 Hand Rot Z: -0.02627453 Invisible Ball Error: 2.114 randomnum: 42
 End:  160751.594  Start:  160751.580 Theta: 1.658063 Ball Pos X: -0.03601728 Ball Pos Y: -0.2 Ball Pos Z: 0.4116793 Hand Pos X: -0.03916414 Hand Pos Y: -0.1955283 Hand Pos Z: 0.4123518 Head Pos X: 0.0003333688 Head Pos Y: 0.01989743 Head Pos Z: -0.08206677 Head Rot X: 0.07220111 Head Rot Y: -0.05672905 Hand Rot Z: -0.02663081 Visible Ball Error: 0.675 randomnum: 199
 End:  160754.649  Start:  160752.830 Theta: 1.954769 Ball Pos X: -0.1548069 Ball Pos Y: -0.2 Ball Pos Z: 0.3831604 Hand Pos X: -0.1516355 Hand Pos Y: -0.2021879 Hand Pos Z: 0.391252 Head Pos X: 0.004885197 Head Pos Y: 0.02191141 Head Pos Z: -0.08040309 Head Rot X: 0.06548697 Head Rot Y: -0.06632791 Hand Rot Z: -0.03845035 Invisible Ball Error: 0.741 randomnum: 62
 End:  160757.594  Start:  160755.886 Theta: 1.466077 Ball Pos X: 0.04319656 Ball Pos Y: -0.2 Ball Pos Z: 0.410988 Hand Pos X: 0.04237927 Hand Pos Y: -0.1970966 Hand Pos Z: 0.4263181 Head Pos X: 0.007414043 Head Pos Y: 0.02152285 Head Pos Z: -0.08629084 Head Rot X: 0.06187568 Head Rot Y: -0.04932201 Hand Rot Z: -0.03450751 Invisible Ball Error: 1.158 randomnum: 5
 End:  160800.497  Start:  160758.788 Theta: 1.570796 Ball Pos X: -1.806381E-08 Ball Pos Y: -0.2 Ball Pos Z: 0.4132518 Hand Pos X: -0.006738693 Hand Pos Y: -0.2040828 Hand Pos Z: 0.4230987 Head Pos X: 0.001685321 Head Pos Y: 0.02239522 Head Pos Z: -0.08531618 Head Rot X: 0.06127357 Head Rot Y: -0.05210428 Hand Rot Z: -0.03007388 Invisible Ball Error: 0.825 randomnum: 7
 End:  160803.455  Start:  160801.678 Theta: 1.972222 Ball Pos X: -0.1614704 Ball Pos Y: -0.2 Ball Pos Z: 0.3804003 Hand Pos X: -0.1652117 Hand Pos Y: -0.2218478 Hand Pos Z: 0.395452 Head Pos X: -0.01066935 Head Pos Y: 0.02153054 Head Pos Z: -0.08088243 Head Rot X: 0.06469905 Head Rot Y: -0.0783897 Hand Rot Z: -0.01445591 Invisible Ball Error: 1.57 randomnum: 54
 End:  160806.525  Start:  160804.747 Theta: 1.500983 Ball Pos X: 0.02882696 Ball Pos Y: -0.2 Ball Pos Z: 0.4122452 Hand Pos X: 0.02495293 Hand Pos Y: -0.2050429 Hand Pos Z: 0.417731 Head Pos X: 0.001690865 Head Pos Y: 0.02119502 Head Pos Z: -0.08288336 Head Rot X: 0.06540265 Head Rot Y: -0.05625391 Hand Rot Z: -0.02590992 Invisible Ball Error: 0.592 randomnum: 74
 End:  160809.470  Start:  160809.455 Theta: 2.059489 Ball Pos X: -0.19401 Ball Pos Y: -0.2 Ball Pos Z: 0.3648797 Hand Pos X: -0.1869072 Hand Pos Y: -0.2005978 Hand Pos Z: 0.3696487 Head Pos X: -0.007612646 Head Pos Y: 0.01963657 Head Pos Z: -0.0791477 Head Rot X: 0.07485481 Head Rot Y: -0.07465133 Hand Rot Z: -0.01833778 Visible Ball Error: 1.06 randomnum: 136
 End:  160812.553  Start:  160812.539 Theta: 1.780236 Ball Pos X: -0.08591991 Ball Pos Y: -0.2 Ball Pos Z: 0.4042213 Hand Pos X: -0.1025597 Hand Pos Y: -0.2049797 Hand Pos Z: 0.4081384 Head Pos X: 0.0004724264 Head Pos Y: 0.02222133 Head Pos Z: -0.0820353 Head Rot X: 0.06269713 Head Rot Y: -0.06776616 Hand Rot Z: -0.03282385 Visible Ball Error: 1.9 randomnum: 133
 End:  160815.525  Start:  160815.511 Theta: 1.518436 Ball Pos X: 0.02162794 Ball Pos Y: -0.2 Ball Pos Z: 0.4126855 Hand Pos X: 0.0242663 Hand Pos Y: -0.2042592 Hand Pos Z: 0.4267572 Head Pos X: 0.002850056 Head Pos Y: 0.02162585 Head Pos Z: -0.08462286 Head Rot X: 0.05990287 Head Rot Y: -0.05691493 Hand Rot Z: -0.02840629 Visible Ball Error: 0.365 randomnum: 117
 End:  160818.373  Start:  160818.359 Theta: 1.937315 Ball Pos X: -0.1480962 Ball Pos Y: -0.2 Ball Pos Z: 0.3858038 Hand Pos X: -0.1413995 Hand Pos Y: -0.197696 Hand Pos Z: 0.3953271 Head Pos X: -0.00228691 Head Pos Y: 0.02263996 Head Pos Z: -0.0847764 Head Rot X: 0.0586837 Head Rot Y: -0.07017881 Hand Rot Z: -0.02641211 Visible Ball Error: 1.338 randomnum: 184
 End:  160821.233  Start:  160821.220 Theta: 1.623156 Ball Pos X: -0.02162797 Ball Pos Y: -0.2 Ball Pos Z: 0.4126855 Hand Pos X: -0.02886319 Hand Pos Y: -0.1856351 Hand Pos Z: 0.4232843 Head Pos X: -0.001449049 Head Pos Y: 0.01855478 Head Pos Z: -0.08116698 Head Rot X: 0.0780881 Head Rot Y: -0.05882998 Hand Rot Z: -0.0242701 Visible Ball Error: 2.342 randomnum: 113
 End:  160824.123  Start:  160824.108 Theta: 2.059489 Ball Pos X: -0.19401 Ball Pos Y: -0.2 Ball Pos Z: 0.3648797 Hand Pos X: -0.1940854 Hand Pos Y: -0.1995197 Hand Pos Z: 0.3773986 Head Pos X: -0.01360762 Head Pos Y: 0.01802963 Head Pos Z: -0.07877767 Head Rot X: 0.07993275 Head Rot Y: -0.08720979 Hand Rot Z: -0.0111708 Visible Ball Error: 0.958 randomnum: 116
 End:  160827.026  Start:  160827.011 Theta: 1.22173 Ball Pos X: 0.1413404 Ball Pos Y: -0.2 Ball Pos Z: 0.3883297 Hand Pos X: 0.1490406 Hand Pos Y: -0.212407 Hand Pos Z: 0.3991705 Head Pos X: 0.001944602 Head Pos Y: 0.01670671 Head Pos Z: -0.08315086 Head Rot X: 0.0846172 Head Rot Y: -0.04830507 Hand Rot Z: -0.01945426 Visible Ball Error: 0.795 randomnum: 135
 End:  160829.969  Start:  160828.123 Theta: 1.762783 Ball Pos X: -0.07885218 Ball Pos Y: -0.2 Ball Pos Z: 0.4056592 Hand Pos X: -0.08396051 Hand Pos Y: -0.2019922 Hand Pos Z: 0.4175275 Head Pos X: 0.003623069 Head Pos Y: 0.01754493 Head Pos Z: -0.07845211 Head Rot X: 0.08485632 Head Rot Y: -0.05822317 Hand Rot Z: -0.03125186 Invisible Ball Error: 0.561 randomnum: 92
 End:  160832.914  Start:  160831.137 Theta: 1.937315 Ball Pos X: -0.1480962 Ball Pos Y: -0.2 Ball Pos Z: 0.3858038 Hand Pos X: -0.1490705 Hand Pos Y: -0.2173092 Hand Pos Z: 0.3938937 Head Pos X: -0.0006710291 Head Pos Y: 0.02003431 Head Pos Z: -0.07786345 Head Rot X: 0.07645702 Head Rot Y: -0.06918651 Hand Rot Z: -0.03412027 Invisible Ball Error: 1.487 randomnum: 21
 End:  160835.914  Start:  160835.900 Theta: 1.466077 Ball Pos X: 0.04319656 Ball Pos Y: -0.2 Ball Pos Z: 0.410988 Hand Pos X: 0.04694237 Hand Pos Y: -0.1993324 Hand Pos Z: 0.4161774 Head Pos X: 0.001853883 Head Pos Y: 0.01905155 Head Pos Z: -0.08204484 Head Rot X: 0.07380718 Head Rot Y: -0.05997314 Hand Rot Z: -0.02070872 Visible Ball Error: 0.542 randomnum: 191
 End:  160838.886  Start:  160837.095 Theta: 1.762783 Ball Pos X: -0.07885218 Ball Pos Y: -0.2 Ball Pos Z: 0.4056592 Hand Pos X: -0.08969405 Hand Pos Y: -0.2008122 Hand Pos Z: 0.4148911 Head Pos X: 0.003249168 Head Pos Y: 0.01813468 Head Pos Z: -0.08025026 Head Rot X: 0.07735975 Head Rot Y: -0.05878113 Hand Rot Z: -0.03326856 Invisible Ball Error: 1.195 randomnum: 67
 End:  160841.915  Start:  160841.900 Theta: 1.48353 Ball Pos X: 0.03601725 Ball Pos Y: -0.2 Ball Pos Z: 0.4116793 Hand Pos X: 0.02479224 Hand Pos Y: -0.2157936 Hand Pos Z: 0.4192513 Head Pos X: 0.004264773 Head Pos Y: 0.01926574 Head Pos Z: -0.08014297 Head Rot X: 0.07071342 Head Rot Y: -0.05171911 Hand Rot Z: -0.02761252 Visible Ball Error: 1.991 randomnum: 132
 End:  160844.984  Start:  160843.067 Theta: 1.570796 Ball Pos X: -1.806381E-08 Ball Pos Y: -0.2 Ball Pos Z: 0.4132518 Hand Pos X: 0.01506045 Hand Pos Y: -0.207795 Hand Pos Z: 0.4223297 Head Pos X: 0.005593479 Head Pos Y: 0.01625863 Head Pos Z: -0.07730603 Head Rot X: 0.09008085 Head Rot Y: -0.04812572 Hand Rot Z: -0.03134807 Invisible Ball Error: 1.87 randomnum: 78
 End:  160847.859  Start:  160846.137 Theta: 1.64061 Ball Pos X: -0.02882699 Ball Pos Y: -0.2 Ball Pos Z: 0.4122452 Hand Pos X: -0.03310414 Hand Pos Y: -0.1926487 Hand Pos Z: 0.4147764 Head Pos X: 0.006516458 Head Pos Y: 0.02033305 Head Pos Z: -0.0836817 Head Rot X: 0.06937789 Head Rot Y: -0.05492508 Hand Rot Z: -0.03751707 Invisible Ball Error: 1.106 randomnum: 66
 End:  160850.636  Start:  160850.623 Theta: 1.082104 Ball Pos X: 0.19401 Ball Pos Y: -0.2 Ball Pos Z: 0.3648797 Hand Pos X: 0.2012396 Hand Pos Y: -0.2002471 Hand Pos Z: 0.3631267 Head Pos X: 0.03534234 Head Pos Y: 0.01443148 Head Pos Z: -0.08229899 Head Rot X: 0.08520192 Head Rot Y: 0.05298021 Hand Rot Z: -0.09192947 Visible Ball Error: 0.899 randomnum: 142
 End:  160853.484  Start:  160853.470 Theta: 1.710423 Ball Pos X: -0.05751358 Ball Pos Y: -0.2 Ball Pos Z: 0.4092301 Hand Pos X: -0.05236678 Hand Pos Y: -0.2022851 Hand Pos Z: 0.4233891 Head Pos X: -0.004829526 Head Pos Y: 0.0201259 Head Pos Z: -0.08455324 Head Rot X: 0.06804594 Head Rot Y: -0.07115862 Hand Rot Z: -0.01518042 Visible Ball Error: 0.97 randomnum: 121
 End:  160856.359  Start:  160856.346 Theta: 1.151917 Ball Pos X: 0.1680847 Ball Pos Y: -0.2 Ball Pos Z: 0.3775243 Hand Pos X: 0.1851522 Hand Pos Y: -0.2050334 Hand Pos Z: 0.384931 Head Pos X: 0.006026566 Head Pos Y: 0.01847857 Head Pos Z: -0.0863955 Head Rot X: 0.07485627 Head Rot Y: -0.03686162 Hand Rot Z: -0.02401079 Visible Ball Error: 1.531 randomnum: 150
 End:  160859.303  Start:  160857.581 Theta: 1.64061 Ball Pos X: -0.02882699 Ball Pos Y: -0.2 Ball Pos Z: 0.4122452 Hand Pos X: -0.03051642 Hand Pos Y: -0.2020484 Hand Pos Z: 0.4152024 Head Pos X: -0.005357088 Head Pos Y: 0.01704213 Head Pos Z: -0.08110404 Head Rot X: 0.08397051 Head Rot Y: -0.06506244 Hand Rot Z: -0.01380762 Invisible Ball Error: 0.193 randomnum: 82
 End:  160903.664  Start:  160903.650 Theta: 1.832596 Ball Pos X: -0.1069575 Ball Pos Y: -0.2 Ball Pos Z: 0.3991706 Hand Pos X: -0.1147145 Hand Pos Y: -0.198551 Hand Pos Z: 0.4042467 Head Pos X: -0.006814539 Head Pos Y: 0.01688308 Head Pos Z: -0.07853746 Head Rot X: 0.0887205 Head Rot Y: -0.07872535 Hand Rot Z: -0.01032427 Visible Ball Error: 0.929 randomnum: 178
 End:  160906.859  Start:  160904.970 Theta: 1.099557 Ball Pos X: 0.1876124 Ball Pos Y: -0.2 Ball Pos Z: 0.3682101 Hand Pos X: 0.1829641 Hand Pos Y: -0.2066922 Hand Pos Z: 0.3853308 Head Pos X: 0.02995551 Head Pos Y: 0.01513493 Head Pos Z: -0.08058977 Head Rot X: 0.08637073 Head Rot Y: 0.02870269 Hand Rot Z: -0.06917052 Invisible Ball Error: 1.441 randomnum: 6
 End:  160909.928  Start:  160909.914 Theta: 1.762783 Ball Pos X: -0.07885218 Ball Pos Y: -0.2 Ball Pos Z: 0.4056592 Hand Pos X: -0.08332331 Hand Pos Y: -0.1980192 Hand Pos Z: 0.4218631 Head Pos X: 0.002559246 Head Pos Y: 0.01582998 Head Pos Z: -0.07691586 Head Rot X: 0.09098756 Head Rot Y: -0.05721525 Hand Rot Z: -0.03158418 Visible Ball Error: 1.111 randomnum: 141
 End:  160912.928  Start:  160911.137 Theta: 1.117011 Ball Pos X: 0.1811577 Ball Pos Y: -0.2 Ball Pos Z: 0.3714283 Hand Pos X: 0.1914029 Hand Pos Y: -0.1896019 Hand Pos Z: 0.3796629 Head Pos X: 0.04176766 Head Pos Y: 0.01223394 Head Pos Z: -0.08217847 Head Rot X: 0.0900874 Head Rot Y: 0.06037593 Hand Rot Z: -0.1080834 Invisible Ball Error: 1.918 randomnum: 26
 End:  160915.901  Start:  160914.123 Theta: 1.832596 Ball Pos X: -0.1069575 Ball Pos Y: -0.2 Ball Pos Z: 0.3991706 Hand Pos X: -0.1138218 Hand Pos Y: -0.1869015 Hand Pos Z: 0.4091128 Head Pos X: 0.01694363 Head Pos Y: 0.01619181 Head Pos Z: -0.07632422 Head Rot X: 0.08704267 Head Rot Y: -0.01991927 Hand Rot Z: -0.06668487 Invisible Ball Error: 2.129 randomnum: 3
 End:  160919.011  Start:  160918.998 Theta: 1.780236 Ball Pos X: -0.08591991 Ball Pos Y: -0.2 Ball Pos Z: 0.4042213 Hand Pos X: -0.09496337 Hand Pos Y: -0.2164281 Hand Pos Z: 0.4241246 Head Pos X: 0.009131254 Head Pos Y: 0.01867592 Head Pos Z: -0.08069849 Head Rot X: 0.07718583 Head Rot Y: -0.04649436 Hand Rot Z: -0.0500641 Visible Ball Error: 0.853 randomnum: 185
 End:  160922.137  Start:  160922.123 Theta: 1.48353 Ball Pos X: 0.03601725 Ball Pos Y: -0.2 Ball Pos Z: 0.4116793 Hand Pos X: 0.0295027 Hand Pos Y: -0.199784 Hand Pos Z: 0.4252769 Head Pos X: 0.007059635 Head Pos Y: 0.01818517 Head Pos Z: -0.08458805 Head Rot X: 0.07567456 Head Rot Y: -0.03940323 Hand Rot Z: -0.03877281 Visible Ball Error: 1.174 randomnum: 186
 End:  160927.304  Start:  160927.290 Theta: 2.059489 Ball Pos X: -0.19401 Ball Pos Y: -0.2 Ball Pos Z: 0.3648797 Hand Pos X: -0.2103328 Hand Pos Y: -0.2175658 Hand Pos Z: 0.3591398 Head Pos X: -0.009693086 Head Pos Y: 0.02081165 Head Pos Z: -0.08151269 Head Rot X: 0.06861438 Head Rot Y: -0.07962686 Hand Rot Z: -0.02050508 Visible Ball Error: 2.751 randomnum: 127
 End:  160930.443  Start:  160928.693 Theta: 1.343904 Ball Pos X: 0.09296143 Ball Pos Y: -0.2 Ball Pos Z: 0.4026602 Hand Pos X: 0.09910989 Hand Pos Y: -0.1966514 Hand Pos Z: 0.4054711 Head Pos X: 0.01031941 Head Pos Y: 0.02210993 Head Pos Z: -0.08914769 Head Rot X: 0.05581442 Head Rot Y: -0.03657841 Hand Rot Z: -0.04527603 Invisible Ball Error: 0.894 randomnum: 27
 End:  160933.443  Start:  160933.428 Theta: 1.919862 Ball Pos X: -0.1413405 Ball Pos Y: -0.2 Ball Pos Z: 0.3883297 Hand Pos X: -0.1404061 Hand Pos Y: -0.1953382 Hand Pos Z: 0.4035708 Head Pos X: 0.004568337 Head Pos Y: 0.02132189 Head Pos Z: -0.0838511 Head Rot X: 0.06385085 Head Rot Y: -0.06412268 Hand Rot Z: -0.03093046 Visible Ball Error: 1.459 randomnum: 172
 End:  160936.498  Start:  160936.484 Theta: 1.623156 Ball Pos X: -0.02162797 Ball Pos Y: -0.2 Ball Pos Z: 0.4126855 Hand Pos X: -0.02712368 Hand Pos Y: -0.2023911 Hand Pos Z: 0.4270849 Head Pos X: 0.005235909 Head Pos Y: 0.02167976 Head Pos Z: -0.08662546 Head Rot X: 0.05972655 Head Rot Y: -0.05222592 Hand Rot Z: -0.03137851 Visible Ball Error: 0.769 randomnum: 107
 End:  160939.415  Start:  160937.637 Theta: 1.58825 Ball Pos X: -0.007212265 Ball Pos Y: -0.2 Ball Pos Z: 0.4131889 Hand Pos X: -0.002169445 Hand Pos Y: -0.2025272 Hand Pos Z: 0.4228657 Head Pos X: 0.00926751 Head Pos Y: 0.01894915 Head Pos Z: -0.0840373 Head Rot X: 0.07397147 Head Rot Y: -0.04594037 Hand Rot Z: -0.03384862 Invisible Ball Error: 0.678 randomnum: 25
 End:  160942.443  Start:  160942.429 Theta: 1.919862 Ball Pos X: -0.1413405 Ball Pos Y: -0.2 Ball Pos Z: 0.3883297 Hand Pos X: -0.1571919 Hand Pos Y: -0.2142812 Hand Pos Z: 0.3946357 Head Pos X: 0.009810328 Head Pos Y: 0.01961574 Head Pos Z: -0.08371711 Head Rot X: 0.07168984 Head Rot Y: -0.04788676 Hand Rot Z: -0.0380623 Visible Ball Error: 1.806 randomnum: 174
 End:  160945.567  Start:  160945.554 Theta: 1.308997 Ball Pos X: 0.1069575 Ball Pos Y: -0.2 Ball Pos Z: 0.3991706 Hand Pos X: 0.1014519 Hand Pos Y: -0.2282466 Hand Pos Z: 0.409607 Head Pos X: 0.002775968 Head Pos Y: 0.02178025 Head Pos Z: -0.08943057 Head Rot X: 0.05566259 Head Rot Y: -0.05571767 Hand Rot Z: -0.01755787 Visible Ball Error: 2.759 randomnum: 114
 End:  160948.360  Start:  160946.679 Theta: 1.256637 Ball Pos X: 0.1277018 Ball Pos Y: -0.2 Ball Pos Z: 0.3930258 Hand Pos X: 0.1288825 Hand Pos Y: -0.1989671 Hand Pos Z: 0.4016826 Head Pos X: 0.003296435 Head Pos Y: 0.02222389 Head Pos Z: -0.09238219 Head Rot X: 0.05255513 Head Rot Y: -0.05016286 Hand Rot Z: -0.0190273 Invisible Ball Error: 0.605 randomnum: 20
 End:  160951.207  Start:  160949.512 Theta: 1.570796 Ball Pos X: -1.806381E-08 Ball Pos Y: -0.2 Ball Pos Z: 0.4132518 Hand Pos X: 0.008078516 Hand Pos Y: -0.1992565 Hand Pos Z: 0.4199337 Head Pos X: 0.00247109 Head Pos Y: 0.02240813 Head Pos Z: -0.08917117 Head Rot X: 0.05766415 Head Rot Y: -0.05783603 Hand Rot Z: -0.02266049 Invisible Ball Error: 1.089 randomnum: 35
 End:  160954.207  Start:  160952.374 Theta: 1.64061 Ball Pos X: -0.02882699 Ball Pos Y: -0.2 Ball Pos Z: 0.4122452 Hand Pos X: -0.02825296 Hand Pos Y: -0.196765 Hand Pos Z: 0.4146688 Head Pos X: -0.0009417534 Head Pos Y: 0.01996773 Head Pos Z: -0.08772171 Head Rot X: 0.06848442 Head Rot Y: -0.07298249 Hand Rot Z: -0.01284249 Invisible Ball Error: 0.5 randomnum: 68
 End:  160957.193  Start:  160957.179 Theta: 1.32645 Ball Pos X: 0.09997466 Ball Pos Y: -0.2 Ball Pos Z: 0.4009765 Hand Pos X: 0.1046949 Hand Pos Y: -0.2043442 Hand Pos Z: 0.4148131 Head Pos X: 0.002635539 Head Pos Y: 0.02037376 Head Pos Z: -0.08938897 Head Rot X: 0.06288454 Head Rot Y: -0.05681983 Hand Rot Z: -0.01659559 Visible Ball Error: 0.33 randomnum: 131
 End:  161000.067  Start:  161000.054 Theta: 1.48353 Ball Pos X: 0.03601725 Ball Pos Y: -0.2 Ball Pos Z: 0.4116793 Hand Pos X: 0.04064966 Hand Pos Y: -0.2123818 Hand Pos Z: 0.4307291 Head Pos X: -0.0006758571 Head Pos Y: 0.02103505 Head Pos Z: -0.0865984 Head Rot X: 0.06478626 Head Rot Y: -0.0614238 Hand Rot Z: -0.0190886 Visible Ball Error: 0.476 randomnum: 153
 End:  161003.067  Start:  161003.054 Theta: 1.658063 Ball Pos X: -0.03601728 Ball Pos Y: -0.2 Ball Pos Z: 0.4116793 Hand Pos X: -0.0313043 Hand Pos Y: -0.2153531 Hand Pos Z: 0.4277473 Head Pos X: -0.001228452 Head Pos Y: 0.02002466 Head Pos Z: -0.08297372 Head Rot X: 0.06998216 Head Rot Y: -0.06465832 Hand Rot Z: -0.02067628 Visible Ball Error: 1.11 randomnum: 106
 End:  161006.096  Start:  161006.082 Theta: 1.553343 Ball Pos X: 0.007212229 Ball Pos Y: -0.2 Ball Pos Z: 0.4131889 Hand Pos X: 0.008600116 Hand Pos Y: -0.1860653 Hand Pos Z: 0.4231684 Head Pos X: 0.002579034 Head Pos Y: 0.02116004 Head Pos Z: -0.08630228 Head Rot X: 0.06347714 Head Rot Y: -0.05872516 Hand Rot Z: -0.0296568 Visible Ball Error: 2.1 randomnum: 126
 End:  161009.082  Start:  161007.262 Theta: 2.042035 Ball Pos X: -0.1876124 Ball Pos Y: -0.2 Ball Pos Z: 0.36821 Hand Pos X: -0.1925275 Hand Pos Y: -0.2027079 Hand Pos Z: 0.3865436 Head Pos X: -0.01432663 Head Pos Y: 0.02258661 Head Pos Z: -0.08500409 Head Rot X: 0.05765548 Head Rot Y: -0.07466603 Hand Rot Z: -0.01782875 Invisible Ball Error: 0.828 randomnum: 58
 End:  161012.221  Start:  161010.443 Theta: 1.658063 Ball Pos X: -0.03601728 Ball Pos Y: -0.2 Ball Pos Z: 0.4116793 Hand Pos X: -0.0482272 Hand Pos Y: -0.1895289 Hand Pos Z: 0.4262513 Head Pos X: -0.004564464 Head Pos Y: 0.02098471 Head Pos Z: -0.0848856 Head Rot X: 0.06471171 Head Rot Y: -0.06646796 Hand Rot Z: -0.01885253 Invisible Ball Error: 2.387 randomnum: 99
 End:  161015.262  Start:  161015.248 Theta: 1.22173 Ball Pos X: 0.1413404 Ball Pos Y: -0.2 Ball Pos Z: 0.3883297 Hand Pos X: 0.14762 Hand Pos Y: -0.2202644 Hand Pos Z: 0.3972442 Head Pos X: 0.001445949 Head Pos Y: 0.02107728 Head Pos Z: -0.08879399 Head Rot X: 0.05648901 Head Rot Y: -0.0502871 Hand Rot Z: -0.01854857 Visible Ball Error: 1.674 randomnum: 118
 End:  161018.374  Start:  161018.360 Theta: 1.58825 Ball Pos X: -0.007212265 Ball Pos Y: -0.2 Ball Pos Z: 0.4131889 Hand Pos X: 0.003056288 Hand Pos Y: -0.2028466 Hand Pos Z: 0.4143282 Head Pos X: -0.004901827 Head Pos Y: 0.0222716 Head Pos Z: -0.0868063 Head Rot X: 0.05711024 Head Rot Y: -0.0548006 Hand Rot Z: -0.02185295 Visible Ball Error: 1.305 randomnum: 130
 End:  161021.444  Start:  161019.513 Theta: 1.64061 Ball Pos X: -0.02882699 Ball Pos Y: -0.2 Ball Pos Z: 0.4122452 Hand Pos X: -0.02794671 Hand Pos Y: -0.2057021 Hand Pos Z: 0.4251326 Head Pos X: 0.001168489 Head Pos Y: 0.02214959 Head Pos Z: -0.08613908 Head Rot X: 0.05830099 Head Rot Y: -0.05957351 Hand Rot Z: -0.02918015 Invisible Ball Error: 0.221 randomnum: 46
 End:  161024.443  Start:  161022.610 Theta: 1.53589 Ball Pos X: 0.01442228 Ball Pos Y: -0.2 Ball Pos Z: 0.4130001 Hand Pos X: 0.008488625 Hand Pos Y: -0.2196739 Hand Pos Z: 0.4238659 Head Pos X: -0.0009985566 Head Pos Y: 0.0214009 Head Pos Z: -0.08598232 Head Rot X: 0.06056693 Head Rot Y: -0.05695958 Hand Rot Z: -0.02237041 Invisible Ball Error: 1.742 randomnum: 41
 End:  161027.498  Start:  161025.665 Theta: 1.169371 Ball Pos X: 0.1614703 Ball Pos Y: -0.2 Ball Pos Z: 0.3804003 Hand Pos X: 0.1520645 Hand Pos Y: -0.2006814 Hand Pos Z: 0.3955086 Head Pos X: 0.007615923 Head Pos Y: 0.02118248 Head Pos Z: -0.08713245 Head Rot X: 0.05775178 Head Rot Y: -0.02971827 Hand Rot Z: -0.03169009 Invisible Ball Error: 1.841 randomnum: 18
 End:  161030.568  Start:  161028.707 Theta: 1.797689 Ball Pos X: -0.09296146 Ball Pos Y: -0.2 Ball Pos Z: 0.4026602 Hand Pos X: -0.111693 Hand Pos Y: -0.1979619 Hand Pos Z: 0.4117326 Head Pos X: -0.007129787 Head Pos Y: 0.0209786 Head Pos Z: -0.08302486 Head Rot X: 0.06460351 Head Rot Y: -0.07053471 Hand Rot Z: -0.02014316 Invisible Ball Error: 2.178 randomnum: 38
 End:  161033.651  Start:  161033.638 Theta: 1.291544 Ball Pos X: 0.1139076 Ball Pos Y: -0.2 Ball Pos Z: 0.3972431 Hand Pos X: 0.1219371 Hand Pos Y: -0.2053325 Hand Pos Z: 0.4132898 Head Pos X: 0.00545442 Head Pos Y: 0.02000514 Head Pos Z: -0.0867666 Head Rot X: 0.06508586 Head Rot Y: -0.04546066 Hand Rot Z: -0.02935189 Visible Ball Error: 0.526 randomnum: 166
 End:  161036.610  Start:  161034.902 Theta: 1.570796 Ball Pos X: -1.806381E-08 Ball Pos Y: -0.2 Ball Pos Z: 0.4132518 Hand Pos X: -0.01486872 Hand Pos Y: -0.2023145 Hand Pos Z: 0.4226321 Head Pos X: -0.004126073 Head Pos Y: 0.01855826 Head Pos Z: -0.08119059 Head Rot X: 0.07804099 Head Rot Y: -0.06532804 Hand Rot Z: -0.01892961 Invisible Ball Error: 1.834 randomnum: 63
 End:  161039.513  Start:  161039.499 Theta: 1.518436 Ball Pos X: 0.02162794 Ball Pos Y: -0.2 Ball Pos Z: 0.4126855 Hand Pos X: 0.01114912 Hand Pos Y: -0.2047114 Hand Pos Z: 0.4154046 Head Pos X: -0.003118575 Head Pos Y: 0.0195213 Head Pos Z: -0.08298457 Head Rot X: 0.07162143 Head Rot Y: -0.06136006 Hand Rot Z: -0.01789496 Visible Ball Error: 1.374 randomnum: 111
 End:  161042.332  Start:  161040.694 Theta: 1.466077 Ball Pos X: 0.04319656 Ball Pos Y: -0.2 Ball Pos Z: 0.410988 Hand Pos X: 0.04252221 Hand Pos Y: -0.2008725 Hand Pos Z: 0.4251362 Head Pos X: -0.002533615 Head Pos Y: 0.01994115 Head Pos Z: -0.08454061 Head Rot X: 0.06618326 Head Rot Y: -0.06106531 Hand Rot Z: -0.01809728 Invisible Ball Error: 0.696 randomnum: 87
 End:  161045.361  Start:  161043.499 Theta: 1.64061 Ball Pos X: -0.02882699 Ball Pos Y: -0.2 Ball Pos Z: 0.4122452 Hand Pos X: -0.04031932 Hand Pos Y: -0.1989789 Hand Pos Z: 0.4158735 Head Pos X: 0.0004680753 Head Pos Y: 0.0212957 Head Pos Z: -0.08271599 Head Rot X: 0.06505231 Head Rot Y: -0.06698923 Hand Rot Z: -0.03001234 Invisible Ball Error: 1.432 randomnum: 83
 End:  161048.429  Start:  161048.415 Theta: 1.675516 Ball Pos X: -0.0431966 Ball Pos Y: -0.2 Ball Pos Z: 0.410988 Hand Pos X: -0.0585487 Hand Pos Y: -0.1931331 Hand Pos Z: 0.4128658 Head Pos X: 0.0007065535 Head Pos Y: 0.02031448 Head Pos Z: -0.0862186 Head Rot X: 0.06613567 Head Rot Y: -0.06709218 Hand Rot Z: -0.03044093 Visible Ball Error: 2.11 randomnum: 187
 End:  161051.527  Start:  161051.513 Theta: 1.675516 Ball Pos X: -0.0431966 Ball Pos Y: -0.2 Ball Pos Z: 0.410988 Hand Pos X: -0.03694329 Hand Pos Y: -0.2193408 Hand Pos Z: 0.4171834 Head Pos X: -0.00817585 Head Pos Y: 0.02022088 Head Pos Z: -0.08685637 Head Rot X: 0.06391671 Head Rot Y: -0.08022925 Hand Rot Z: -0.006513133 Visible Ball Error: 2.001 randomnum: 115
 End:  161054.707  Start:  161054.694 Theta: 2.024582 Ball Pos X: -0.1811577 Ball Pos Y: -0.2 Ball Pos Z: 0.3714283 Hand Pos X: -0.1867173 Hand Pos Y: -0.1999699 Hand Pos Z: 0.3751573 Head Pos X: -0.01309299 Head Pos Y: 0.01971847 Head Pos Z: -0.078969 Head Rot X: 0.07075244 Head Rot Y: -0.09155296 Hand Rot Z: -0.008826273 Visible Ball Error: 0.52 randomnum: 129
 End:  161057.861  Start:  161056.068 Theta: 1.047198 Ball Pos X: 0.2066259 Ball Pos Y: -0.2 Ball Pos Z: 0.3578866 Hand Pos X: 0.2121268 Hand Pos Y: -0.2113668 Hand Pos Z: 0.3746004 Head Pos X: 0.0351786 Head Pos Y: 0.01835883 Head Pos Z: -0.0861969 Head Rot X: 0.06448445 Head Rot Y: 0.05932394 Hand Rot Z: -0.08023444 Invisible Ball Error: 0.539 randomnum: 8
 End:  161102.596  Start:  161059.068 Theta: 1.919862 Ball Pos X: -0.1413405 Ball Pos Y: -0.2 Ball Pos Z: 0.3883297 Hand Pos X: -0.1392816 Hand Pos Y: -0.1945629 Hand Pos Z: 0.3985586 Head Pos X: -0.007705926 Head Pos Y: 0.02227792 Head Pos Z: -0.08351803 Head Rot X: 0.0601052 Head Rot Y: -0.07092711 Hand Rot Z: -0.02323384 Invisible Ball Error: 1.272 randomnum: 96
 End:  161105.680  Start:  161105.666 Theta: 1.745329 Ball Pos X: -0.07176043 Ball Pos Y: -0.2 Ball Pos Z: 0.4069736 Hand Pos X: -0.07462284 Hand Pos Y: -0.1979834 Hand Pos Z: 0.4157208 Head Pos X: 0.001407385 Head Pos Y: 0.01656762 Head Pos Z: -0.07841206 Head Rot X: 0.0876609 Head Rot Y: -0.05309631 Hand Rot Z: -0.03561322 Visible Ball Error: 0.728 randomnum: 138
 End:  161108.610  Start:  161108.596 Theta: 1.413717 Ball Pos X: 0.06464679 Ball Pos Y: -0.2 Ball Pos Z: 0.408164 Hand Pos X: 0.06412002 Hand Pos Y: -0.1977551 Hand Pos Z: 0.4102448 Head Pos X: 0.002748488 Head Pos Y: 0.01881567 Head Pos Z: -0.08142126 Head Rot X: 0.07543772 Head Rot Y: -0.04175515 Hand Rot Z: -0.03771894 Visible Ball Error: 0.374 randomnum: 200
 End:  161111.499  Start:  161111.485 Theta: 1.675516 Ball Pos X: -0.0431966 Ball Pos Y: -0.2 Ball Pos Z: 0.410988 Hand Pos X: -0.05298305 Hand Pos Y: -0.2006004 Hand Pos Z: 0.4164354 Head Pos X: -0.002837121 Head Pos Y: 0.0165759 Head Pos Z: -0.07776856 Head Rot X: 0.08685739 Head Rot Y: -0.05273112 Hand Rot Z: -0.03232071 Visible Ball Error: 1.162 randomnum: 189
 End:  161114.471  Start:  161114.458 Theta: 1.658063 Ball Pos X: -0.03601728 Ball Pos Y: -0.2 Ball Pos Z: 0.4116793 Hand Pos X: -0.05265544 Hand Pos Y: -0.2044741 Hand Pos Z: 0.4230776 Head Pos X: -0.001983047 Head Pos Y: 0.01755482 Head Pos Z: -0.0812757 Head Rot X: 0.08053933 Head Rot Y: -0.0558348 Hand Rot Z: -0.02715688 Visible Ball Error: 1.898 randomnum: 176
 End:  161117.444  Start:  161115.708 Theta: 1.780236 Ball Pos X: -0.08591991 Ball Pos Y: -0.2 Ball Pos Z: 0.4042213 Hand Pos X: -0.1131549 Hand Pos Y: -0.2153286 Hand Pos Z: 0.4067229 Head Pos X: -0.005721928 Head Pos Y: 0.01941097 Head Pos Z: -0.0808928 Head Rot X: 0.07494688 Head Rot Y: -0.06685512 Hand Rot Z: -0.02460993 Invisible Ball Error: 3.395 randomnum: 44
 End:  161120.361  Start:  161118.694 Theta: 1.780236 Ball Pos X: -0.08591991 Ball Pos Y: -0.2 Ball Pos Z: 0.4042213 Hand Pos X: -0.1103539 Hand Pos Y: -0.1995383 Hand Pos Z: 0.409815 Head Pos X: -0.007250905 Head Pos Y: 0.01947051 Head Pos Z: -0.07904601 Head Rot X: 0.07448562 Head Rot Y: -0.06931131 Hand Rot Z: -0.02051293 Invisible Ball Error: 2.846 randomnum: 43
 End:  161123.319  Start:  161123.305 Theta: 1.37881 Ball Pos X: 0.07885214 Ball Pos Y: -0.2 Ball Pos Z: 0.4056592 Hand Pos X: 0.06831465 Hand Pos Y: -0.2105536 Hand Pos Z: 0.4218065 Head Pos X: 0.004137219 Head Pos Y: 0.0206309 Head Pos Z: -0.08622444 Head Rot X: 0.06512986 Head Rot Y: -0.050178 Hand Rot Z: -0.03475859 Visible Ball Error: 1.668 randomnum: 146
 End:  161126.250  Start:  161124.499 Theta: 1.466077 Ball Pos X: 0.04319656 Ball Pos Y: -0.2 Ball Pos Z: 0.410988 Hand Pos X: 0.04583985 Hand Pos Y: -0.1998869 Hand Pos Z: 0.4217945 Head Pos X: 0.003292383 Head Pos Y: 0.02052385 Head Pos Z: -0.08582497 Head Rot X: 0.06507208 Head Rot Y: -0.04426878 Hand Rot Z: -0.03772437 Invisible Ball Error: 0.627 randomnum: 47
 End:  161129.152  Start:  161129.138 Theta: 1.099557 Ball Pos X: 0.1876124 Ball Pos Y: -0.2 Ball Pos Z: 0.3682101 Hand Pos X: 0.1890411 Hand Pos Y: -0.2073584 Hand Pos Z: 0.3762472 Head Pos X: 0.003223956 Head Pos Y: 0.01728421 Head Pos Z: -0.08732414 Head Rot X: 0.07432086 Head Rot Y: -0.04175091 Hand Rot Z: -0.02530768 Visible Ball Error: 0.489 randomnum: 156
 End:  161132.027  Start:  161130.278 Theta: 1.58825 Ball Pos X: -0.007212265 Ball Pos Y: -0.2 Ball Pos Z: 0.4131889 Hand Pos X: -0.0136663 Hand Pos Y: -0.2045777 Hand Pos Z: 0.4202183 Head Pos X: 0.000379622 Head Pos Y: 0.01887804 Head Pos Z: -0.08081579 Head Rot X: 0.07710744 Head Rot Y: -0.045486 Hand Rot Z: -0.03947721 Invisible Ball Error: 0.786 randomnum: 55
 End:  161135.013  Start:  161134.999 Theta: 1.989675 Ball Pos X: -0.1680847 Ball Pos Y: -0.2 Ball Pos Z: 0.3775243 Hand Pos X: -0.1729928 Hand Pos Y: -0.1983216 Hand Pos Z: 0.3861396 Head Pos X: -0.005579949 Head Pos Y: 0.01993388 Head Pos Z: -0.08169627 Head Rot X: 0.07273759 Head Rot Y: -0.06392789 Hand Rot Z: -0.03266078 Visible Ball Error: 0.722 randomnum: 124
 End:  161137.916  Start:  161136.278 Theta: 1.605703 Ball Pos X: -0.01442232 Ball Pos Y: -0.2 Ball Pos Z: 0.4130001 Hand Pos X: -0.01739372 Hand Pos Y: -0.1941057 Hand Pos Z: 0.4144661 Head Pos X: 0.0008554459 Head Pos Y: 0.01712373 Head Pos Z: -0.08025789 Head Rot X: 0.08329216 Head Rot Y: -0.04737875 Hand Rot Z: -0.0339326 Invisible Ball Error: 0.833 randomnum: 34
 End:  161140.944  Start:  161140.930 Theta: 1.413717 Ball Pos X: 0.06464679 Ball Pos Y: -0.2 Ball Pos Z: 0.408164 Hand Pos X: 0.06944623 Hand Pos Y: -0.1970445 Hand Pos Z: 0.4156188 Head Pos X: 0.0004764795 Head Pos Y: 0.01780906 Head Pos Z: -0.08320212 Head Rot X: 0.07470677 Head Rot Y: -0.04369123 Hand Rot Z: -0.02908816 Visible Ball Error: 0.881 randomnum: 182
 End:  161143.819  Start:  161142.083 Theta: 1.27409 Ball Pos X: 0.1208231 Ball Pos Y: -0.2 Ball Pos Z: 0.3951947 Hand Pos X: 0.1181945 Hand Pos Y: -0.2071558 Hand Pos Z: 0.4107197 Head Pos X: 0.0004015565 Head Pos Y: 0.01767731 Head Pos Z: -0.08502257 Head Rot X: 0.0731718 Head Rot Y: -0.04825526 Hand Rot Z: -0.02640389 Invisible Ball Error: 0.852 randomnum: 91
 End:  161146.722  Start:  161146.708 Theta: 2.076942 Ball Pos X: -0.2003485 Ball Pos Y: -0.2 Ball Pos Z: 0.3614382 Hand Pos X: -0.2095862 Hand Pos Y: -0.2146171 Hand Pos Z: 0.3741281 Head Pos X: -0.010427 Head Pos Y: 0.01791102 Head Pos Z: -0.07903981 Head Rot X: 0.07963251 Head Rot Y: -0.06679003 Hand Rot Z: -0.01889328 Visible Ball Error: 0.795 randomnum: 108
 End:  161149.666  Start:  161148.000 Theta: 1.64061 Ball Pos X: -0.02882699 Ball Pos Y: -0.2 Ball Pos Z: 0.4122452 Hand Pos X: -0.0381722 Hand Pos Y: -0.2040767 Hand Pos Z: 0.4273244 Head Pos X: -0.001817465 Head Pos Y: 0.02028507 Head Pos Z: -0.08245039 Head Rot X: 0.06902828 Head Rot Y: -0.05457622 Hand Rot Z: -0.03171914 Invisible Ball Error: 1.068 randomnum: 30
 End:  161152.722  Start:  161150.861 Theta: 1.780236 Ball Pos X: -0.08591991 Ball Pos Y: -0.2 Ball Pos Z: 0.4042213 Hand Pos X: -0.09543043 Hand Pos Y: -0.20277 Hand Pos Z: 0.4067704 Head Pos X: -0.004189848 Head Pos Y: 0.02091801 Head Pos Z: -0.08050227 Head Rot X: 0.06606923 Head Rot Y: -0.06054738 Hand Rot Z: -0.03319992 Invisible Ball Error: 1.084 randomnum: 79
 End:  161155.749  Start:  161153.986 Theta: 1.117011 Ball Pos X: 0.1811577 Ball Pos Y: -0.2 Ball Pos Z: 0.3714283 Hand Pos X: 0.1869819 Hand Pos Y: -0.2086206 Hand Pos Z: 0.3826044 Head Pos X: 0.007011176 Head Pos Y: 0.01939648 Head Pos Z: -0.08674073 Head Rot X: 0.0676811 Head Rot Y: -0.02908819 Hand Rot Z: -0.04108857 Invisible Ball Error: 0.278 randomnum: 90
 End:  161158.723  Start:  161158.708 Theta: 1.780236 Ball Pos X: -0.08591991 Ball Pos Y: -0.2 Ball Pos Z: 0.4042213 Hand Pos X: -0.09072952 Hand Pos Y: -0.213156 Hand Pos Z: 0.4223425 Head Pos X: 0.001494944 Head Pos Y: 0.01886544 Head Pos Z: -0.0812397 Head Rot X: 0.07694619 Head Rot Y: -0.05216866 Hand Rot Z: -0.04605839 Visible Ball Error: 0.452 randomnum: 162
 End:  161203.791  Start:  161203.778 Theta: 1.448623 Ball Pos X: 0.05036272 Ball Pos Y: -0.2 Ball Pos Z: 0.4101715 Hand Pos X: 0.05317196 Hand Pos Y: -0.2193964 Hand Pos Z: 0.4204137 Head Pos X: 0.00398314 Head Pos Y: 0.01978877 Head Pos Z: -0.08510804 Head Rot X: 0.06718371 Head Rot Y: -0.04220504 Hand Rot Z: -0.0388734 Visible Ball Error: 1.558 randomnum: 180
 End:  161206.666  Start:  161204.903 Theta: 1.186824 Ball Pos X: 0.1548068 Ball Pos Y: -0.2 Ball Pos Z: 0.3831604 Hand Pos X: 0.1537409 Hand Pos Y: -0.191817 Hand Pos Z: 0.3923031 Head Pos X: 0.01161253 Head Pos Y: 0.01959154 Head Pos Z: -0.08599269 Head Rot X: 0.06548132 Head Rot Y: -0.02111765 Hand Rot Z: -0.05102718 Invisible Ball Error: 1.454 randomnum: 24
 End:  161209.736  Start:  161209.722 Theta: 1.745329 Ball Pos X: -0.07176043 Ball Pos Y: -0.2 Ball Pos Z: 0.4069736 Hand Pos X: -0.08772533 Hand Pos Y: -0.2141476 Hand Pos Z: 0.412455 Head Pos X: 0.0004384518 Head Pos Y: 0.02052975 Head Pos Z: -0.082389 Head Rot X: 0.06446464 Head Rot Y: -0.04877536 Hand Rot Z: -0.04522281 Visible Ball Error: 2.107 randomnum: 196
 End:  161212.694  Start:  161212.681 Theta: 1.27409 Ball Pos X: 0.1208231 Ball Pos Y: -0.2 Ball Pos Z: 0.3951947 Hand Pos X: 0.112253 Hand Pos Y: -0.2169573 Hand Pos Z: 0.4037386 Head Pos X: 0.0001379251 Head Pos Y: 0.01754922 Head Pos Z: -0.08464777 Head Rot X: 0.07598163 Head Rot Y: -0.04646149 Hand Rot Z: -0.02838951 Visible Ball Error: 2.025 randomnum: 120
 End:  161215.681  Start:  161213.861 Theta: 1.658063 Ball Pos X: -0.03601728 Ball Pos Y: -0.2 Ball Pos Z: 0.4116793 Hand Pos X: -0.03075015 Hand Pos Y: -0.1887697 Hand Pos Z: 0.4222768 Head Pos X: -0.0001544952 Head Pos Y: 0.01793051 Head Pos Z: -0.08145583 Head Rot X: 0.07908531 Head Rot Y: -0.06189959 Hand Rot Z: -0.03646285 Invisible Ball Error: 1.949 randomnum: 36
 End:  161218.736  Start:  161218.722 Theta: 1.832596 Ball Pos X: -0.1069575 Ball Pos Y: -0.2 Ball Pos Z: 0.3991706 Hand Pos X: -0.1129274 Hand Pos Y: -0.2153459 Hand Pos Z: 0.3982936 Head Pos X: 0.01265776 Head Pos Y: 0.0226208 Head Pos Z: -0.08416462 Head Rot X: 0.0526451 Head Rot Y: -0.0329341 Hand Rot Z: -0.07261612 Visible Ball Error: 1.815 randomnum: 102
 End:  161221.778  Start:  161221.764 Theta: 1.22173 Ball Pos X: 0.1413404 Ball Pos Y: -0.2 Ball Pos Z: 0.3883297 Hand Pos X: 0.1297903 Hand Pos Y: -0.2090071 Hand Pos Z: 0.3999093 Head Pos X: 0.01410371 Head Pos Y: 0.0221622 Head Pos Z: -0.08816171 Head Rot X: 0.04892185 Head Rot Y: -0.02854936 Hand Rot Z: -0.0621392 Visible Ball Error: 1.912 randomnum: 161
 End:  161227.069  Start:  161225.222 Theta: 1.692969 Ball Pos X: -0.05036275 Ball Pos Y: -0.2 Ball Pos Z: 0.4101715 Hand Pos X: -0.0460678 Hand Pos Y: -0.2053451 Hand Pos Z: 0.4120715 Head Pos X: 0.01313466 Head Pos Y: 0.02040988 Head Pos Z: -0.08287382 Head Rot X: 0.05925268 Head Rot Y: -0.03044536 Hand Rot Z: -0.06920575 Invisible Ball Error: 0.763 randomnum: 80
 End:  161230.153  Start:  161228.222 Theta: 2.076942 Ball Pos X: -0.2003485 Ball Pos Y: -0.2 Ball Pos Z: 0.3614382 Hand Pos X: -0.1873156 Hand Pos Y: -0.214296 Hand Pos Z: 0.3811252 Head Pos X: -0.001679003 Head Pos Y: 0.02133143 Head Pos Z: -0.08307385 Head Rot X: 0.06194764 Head Rot Y: -0.05787051 Hand Rot Z: -0.03716677 Invisible Ball Error: 2.707 randomnum: 16
 End:  161233.250  Start:  161233.236 Theta: 1.117011 Ball Pos X: 0.1811577 Ball Pos Y: -0.2 Ball Pos Z: 0.3714283 Hand Pos X: 0.1887019 Hand Pos Y: -0.2141599 Hand Pos Z: 0.3730761 Head Pos X: 0.007146418 Head Pos Y: 0.0197984 Head Pos Z: -0.08933568 Head Rot X: 0.06420526 Head Rot Y: -0.0348141 Hand Rot Z: -0.03592422 Visible Ball Error: 1.496 randomnum: 175
 End:  161236.333  Start:  161236.320 Theta: 2.007129 Ball Pos X: -0.1746478 Ball Pos Y: -0.2 Ball Pos Z: 0.3745333 Hand Pos X: -0.1661901 Hand Pos Y: -0.2043344 Hand Pos Z: 0.3894986 Head Pos X: 0.001962423 Head Pos Y: 0.02296275 Head Pos Z: -0.08598876 Head Rot X: 0.05363684 Head Rot Y: -0.05621976 Hand Rot Z: -0.04289311 Visible Ball Error: 1.706 randomnum: 188
 End:  161239.320  Start:  161239.306 Theta: 1.989675 Ball Pos X: -0.1680847 Ball Pos Y: -0.2 Ball Pos Z: 0.3775243 Hand Pos X: -0.157485 Hand Pos Y: -0.2013544 Hand Pos Z: 0.388463 Head Pos X: -0.008741796 Head Pos Y: 0.02247325 Head Pos Z: -0.0842998 Head Rot X: 0.05707864 Head Rot Y: -0.06705353 Hand Rot Z: -0.02570586 Visible Ball Error: 1.748 randomnum: 128
 End:  161242.264  Start:  161240.569 Theta: 1.343904 Ball Pos X: 0.09296143 Ball Pos Y: -0.2 Ball Pos Z: 0.4026602 Hand Pos X: 0.07342669 Hand Pos Y: -0.1933059 Hand Pos Z: 0.4097465 Head Pos X: -0.001813173 Head Pos Y: 0.02075675 Head Pos Z: -0.08453476 Head Rot X: 0.06622455 Head Rot Y: -0.05767051 Hand Rot Z: -0.02714215 Invisible Ball Error: 2.725 randomnum: 19
 End:  161245.084  Start:  161243.377 Theta: 1.780236 Ball Pos X: -0.08591991 Ball Pos Y: -0.2 Ball Pos Z: 0.4042213 Hand Pos X: -0.09510402 Hand Pos Y: -0.1848528 Hand Pos Z: 0.4048222 Head Pos X: -0.002651811 Head Pos Y: 0.02054083 Head Pos Z: -0.08005142 Head Rot X: 0.06798577 Head Rot Y: -0.06625101 Hand Rot Z: -0.02734304 Invisible Ball Error: 2.164 randomnum: 72
 End:  161248.083  Start:  161246.265 Theta: 1.710423 Ball Pos X: -0.05751358 Ball Pos Y: -0.2 Ball Pos Z: 0.4092301 Hand Pos X: -0.06483166 Hand Pos Y: -0.1984111 Hand Pos Z: 0.4110292 Head Pos X: -0.004476964 Head Pos Y: 0.02225387 Head Pos Z: -0.08348465 Head Rot X: 0.05630984 Head Rot Y: -0.06535919 Hand Rot Z: -0.02739188 Invisible Ball Error: 0.93 randomnum: 48
 End:  161251.014  Start:  161251.000 Theta: 1.27409 Ball Pos X: 0.1208231 Ball Pos Y: -0.2 Ball Pos Z: 0.3951947 Hand Pos X: 0.117241 Hand Pos Y: -0.2102791 Hand Pos Z: 0.4088038 Head Pos X: -0.004791498 Head Pos Y: 0.02013648 Head Pos Z: -0.08437574 Head Rot X: 0.06473345 Head Rot Y: -0.06290629 Hand Rot Z: -0.01883663 Visible Ball Error: 1.019 randomnum: 123
 End:  161253.959  Start:  161252.209 Theta: 1.064651 Ball Pos X: 0.2003484 Ball Pos Y: -0.2 Ball Pos Z: 0.3614382 Hand Pos X: 0.2036054 Hand Pos Y: -0.2017918 Hand Pos Z: 0.3778821 Head Pos X: 0.03998977 Head Pos Y: 0.02013403 Head Pos Z: -0.09214473 Head Rot X: 0.04639222 Head Rot Y: 0.06929775 Hand Rot Z: -0.1045651 Invisible Ball Error: 0.894 randomnum: 39
 End:  161256.973  Start:  161255.195 Theta: 1.308997 Ball Pos X: 0.1069575 Ball Pos Y: -0.2 Ball Pos Z: 0.3991706 Hand Pos X: 0.1007936 Hand Pos Y: -0.2105295 Hand Pos Z: 0.4081485 Head Pos X: 0.01488292 Head Pos Y: 0.0197773 Head Pos Z: -0.08320236 Head Rot X: 0.06680362 Head Rot Y: -0.01522142 Hand Rot Z: -0.05494855 Invisible Ball Error: 1.275 randomnum: 51
 End:  161300.000  Start:  161258.223 Theta: 1.361357 Ball Pos X: 0.08591987 Ball Pos Y: -0.2 Ball Pos Z: 0.4042213 Hand Pos X: 0.07253479 Hand Pos Y: -0.1995035 Hand Pos Z: 0.4110281 Head Pos X: 0.003484607 Head Pos Y: 0.0213488 Head Pos Z: -0.08453333 Head Rot X: 0.06119829 Head Rot Y: -0.04297876 Hand Rot Z: -0.03323505 Invisible Ball Error: 1.817 randomnum: 11
 End:  161302.959  Start:  161302.945 Theta: 1.343904 Ball Pos X: 0.09296143 Ball Pos Y: -0.2 Ball Pos Z: 0.4026602 Hand Pos X: 0.08426964 Hand Pos Y: -0.1965253 Hand Pos Z: 0.4067399 Head Pos X: -0.0006754398 Head Pos Y: 0.02088559 Head Pos Z: -0.08462405 Head Rot X: 0.06042764 Head Rot Y: -0.05478257 Hand Rot Z: -0.02295866 Visible Ball Error: 1.273 randomnum: 158
 End:  161305.806  Start:  161305.792 Theta: 1.308997 Ball Pos X: 0.1069575 Ball Pos Y: -0.2 Ball Pos Z: 0.3991706 Hand Pos X: 0.1050735 Hand Pos Y: -0.2088931 Hand Pos Z: 0.4038461 Head Pos X: 0.007994534 Head Pos Y: 0.01508069 Head Pos Z: -0.06717968 Head Rot X: 0.06898982 Head Rot Y: -0.03987181 Hand Rot Z: -0.03652658 Visible Ball Error: 0.853 randomnum: 193
 End:  161308.778  Start:  161308.764 Theta: 1.902409 Ball Pos X: -0.1345417 Ball Pos Y: -0.2 Ball Pos Z: 0.3907373 Hand Pos X: -0.1280548 Hand Pos Y: -0.188513 Hand Pos Z: 0.3953643 Head Pos X: -0.003816188 Head Pos Y: 0.01743272 Head Pos Z: -0.07665801 Head Rot X: 0.04776293 Head Rot Y: -0.08225901 Hand Rot Z: -0.0334438 Visible Ball Error: 1.716 randomnum: 159
 End:  161311.723  Start:  161309.945 Theta: 1.658063 Ball Pos X: -0.03601728 Ball Pos Y: -0.2 Ball Pos Z: 0.4116793 Hand Pos X: -0.05461323 Hand Pos Y: -0.2063756 Hand Pos Z: 0.4137346 Head Pos X: -0.01187581 Head Pos Y: 0.01099297 Head Pos Z: -0.07043481 Head Rot X: 0.07947709 Head Rot Y: -0.07612999 Hand Rot Z: -0.01412909 Invisible Ball Error: 2.315 randomnum: 32
 End:  161314.750  Start:  161314.737 Theta: 1.570796 Ball Pos X: -1.806381E-08 Ball Pos Y: -0.2 Ball Pos Z: 0.4132518 Hand Pos X: 0.002130188 Hand Pos Y: -0.2010107 Hand Pos Z: 0.4147645 Head Pos X: -0.009985865 Head Pos Y: 0.007658243 Head Pos Z: -0.06660783 Head Rot X: 0.09476985 Head Rot Y: -0.06858345 Hand Rot Z: -0.01853013 Visible Ball Error: 0.267 randomnum: 140
 End:  161317.736  Start:  161315.793 Theta: 2.024582 Ball Pos X: -0.1811577 Ball Pos Y: -0.2 Ball Pos Z: 0.3714283 Hand Pos X: -0.1827704 Hand Pos Y: -0.2037092 Hand Pos Z: 0.3811474 Head Pos X: -0.009964167 Head Pos Y: 0.008056164 Head Pos Z: -0.06768858 Head Rot X: 0.09413584 Head Rot Y: -0.07382795 Hand Rot Z: -0.02212125 Invisible Ball Error: 0.357 randomnum: 64
 End:  161320.709  Start:  161319.111 Theta: 1.692969 Ball Pos X: -0.05036275 Ball Pos Y: -0.2 Ball Pos Z: 0.4101715 Hand Pos X: -0.05671282 Hand Pos Y: -0.2004494 Hand Pos Z: 0.4124874 Head Pos X: -0.01107174 Head Pos Y: 0.009728372 Head Pos Z: -0.07088852 Head Rot X: 0.08275937 Head Rot Y: -0.07868525 Hand Rot Z: -0.009163958 Invisible Ball Error: 0.756 randomnum: 85
 End:  161323.681  Start:  161323.667 Theta: 1.553343 Ball Pos X: 0.007212229 Ball Pos Y: -0.2 Ball Pos Z: 0.4131889 Hand Pos X: -0.003442571 Hand Pos Y: -0.2059256 Hand Pos Z: 0.4249783 Head Pos X: -0.007578373 Head Pos Y: 0.0109888 Head Pos Z: -0.07371318 Head Rot X: 0.07852448 Head Rot Y: -0.07473645 Hand Rot Z: -0.01415913 Visible Ball Error: 1.318 randomnum: 112
 End:  161328.320  Start:  161328.306 Theta: 1.413717 Ball Pos X: 0.06464679 Ball Pos Y: -0.2 Ball Pos Z: 0.408164 Hand Pos X: 0.06377032 Hand Pos Y: -0.2081059 Hand Pos Z: 0.4123571 Head Pos X: 0.003086626 Head Pos Y: 0.01062816 Head Pos Z: -0.07377911 Head Rot X: 0.07878314 Head Rot Y: -0.05280729 Hand Rot Z: -0.03014149 Visible Ball Error: 0.707 randomnum: 160
 End:  161331.403  Start:  161331.390 Theta: 1.099557 Ball Pos X: 0.1876124 Ball Pos Y: -0.2 Ball Pos Z: 0.3682101 Hand Pos X: 0.1874762 Hand Pos Y: -0.2025389 Hand Pos Z: 0.371823 Head Pos X: 0.02750242 Head Pos Y: 0.007514834 Head Pos Z: -0.07305062 Head Rot X: 0.08606361 Head Rot Y: 0.02967703 Hand Rot Z: -0.06961345 Visible Ball Error: 0.245 randomnum: 109
 End:  161334.223  Start:  161332.501 Theta: 1.047198 Ball Pos X: 0.2066259 Ball Pos Y: -0.2 Ball Pos Z: 0.3578866 Hand Pos X: 0.1990733 Hand Pos Y: -0.2024367 Hand Pos Z: 0.3728545 Head Pos X: 0.02605391 Head Pos Y: 0.01135093 Head Pos Z: -0.08397365 Head Rot X: 0.06737255 Head Rot Y: 0.04129842 Hand Rot Z: -0.06736701 Invisible Ball Error: 1.729 randomnum: 10
 End:  161337.154  Start:  161335.418 Theta: 1.256637 Ball Pos X: 0.1277018 Ball Pos Y: -0.2 Ball Pos Z: 0.3930258 Hand Pos X: 0.1189791 Hand Pos Y: -0.1965232 Hand Pos Z: 0.4037743 Head Pos X: 0.005877256 Head Pos Y: 0.01457515 Head Pos Z: -0.08537626 Head Rot X: 0.0563416 Head Rot Y: -0.02798604 Hand Rot Z: -0.03143994 Invisible Ball Error: 1.637 randomnum: 57
 End:  161340.015  Start:  161340.001 Theta: 1.186824 Ball Pos X: 0.1548068 Ball Pos Y: -0.2 Ball Pos Z: 0.3831604 Hand Pos X: 0.1634786 Hand Pos Y: -0.2031102 Hand Pos Z: 0.3918616 Head Pos X: 0.00254482 Head Pos Y: 0.01251358 Head Pos Z: -0.08374548 Head Rot X: 0.06409122 Head Rot Y: -0.03354556 Hand Rot Z: -0.02661613 Visible Ball Error: 0.637 randomnum: 119
 End:  161342.960  Start:  161341.167 Theta: 2.024582 Ball Pos X: -0.1811577 Ball Pos Y: -0.2 Ball Pos Z: 0.3714283 Hand Pos X: -0.1948875 Hand Pos Y: -0.1870853 Hand Pos Z: 0.3743242 Head Pos X: -0.009149908 Head Pos Y: 0.01309577 Head Pos Z: -0.08278275 Head Rot X: 0.06350648 Head Rot Y: -0.06648742 Hand Rot Z: -0.02215897 Invisible Ball Error: 2.353 randomnum: 49
 End:  161345.876  Start:  161344.223 Theta: 1.27409 Ball Pos X: 0.1208231 Ball Pos Y: -0.2 Ball Pos Z: 0.3951947 Hand Pos X: 0.1046786 Hand Pos Y: -0.1897329 Hand Pos Z: 0.4024791 Head Pos X: -0.005904972 Head Pos Y: 0.01168284 Head Pos Z: -0.08240104 Head Rot X: 0.0703519 Head Rot Y: -0.0490628 Hand Rot Z: -0.01784193 Invisible Ball Error: 2.548 randomnum: 31
 End:  161348.986  Start:  161347.098 Theta: 1.919862 Ball Pos X: -0.1413405 Ball Pos Y: -0.2 Ball Pos Z: 0.3883297 Hand Pos X: -0.1633327 Hand Pos Y: -0.185674 Hand Pos Z: 0.3924538 Head Pos X: -0.01535452 Head Pos Y: 0.01306179 Head Pos Z: -0.07799077 Head Rot X: 0.06922039 Head Rot Y: -0.07613872 Hand Rot Z: -0.01678186 Invisible Ball Error: 3.246 randomnum: 61
 End:  161351.946  Start:  161351.931 Theta: 1.239184 Ball Pos X: 0.1345416 Ball Pos Y: -0.2 Ball Pos Z: 0.3907373 Hand Pos X: 0.1339644 Hand Pos Y: -0.1937529 Hand Pos Z: 0.3959284 Head Pos X: -0.00930524 Head Pos Y: 0.01143518 Head Pos Z: -0.0808866 Head Rot X: 0.07010881 Head Rot Y: -0.05059774 Hand Rot Z: -0.01509496 Visible Ball Error: 0.995 randomnum: 149
 End:  161354.904  Start:  161354.890 Theta: 1.361357 Ball Pos X: 0.08591987 Ball Pos Y: -0.2 Ball Pos Z: 0.4042213 Hand Pos X: 0.07833627 Hand Pos Y: -0.2028018 Hand Pos Z: 0.4101509 Head Pos X: -0.0114094 Head Pos Y: 0.01398611 Head Pos Z: -0.08150625 Head Rot X: 0.05989002 Head Rot Y: -0.05388257 Hand Rot Z: -0.01646905 Visible Ball Error: 1.071 randomnum: 194
 End:  161357.723  Start:  161355.987 Theta: 1.134464 Ball Pos X: 0.1746477 Ball Pos Y: -0.2 Ball Pos Z: 0.3745334 Hand Pos X: 0.1978895 Hand Pos Y: -0.1756854 Hand Pos Z: 0.3803288 Head Pos X: -0.002370954 Head Pos Y: 0.01175714 Head Pos Z: -0.08278751 Head Rot X: 0.06932805 Head Rot Y: -0.03561137 Hand Rot Z: -0.0224387 Invisible Ball Error: 4.208 randomnum: 22
 End:  161401.112  Start:  161358.890 Theta: 1.867502 Ball Pos X: -0.1208232 Ball Pos Y: -0.2 Ball Pos Z: 0.3951947 Hand Pos X: -0.127743 Hand Pos Y: -0.188506 Hand Pos Z: 0.4003428 Head Pos X: -0.01607251 Head Pos Y: 0.01244783 Head Pos Z: -0.08052444 Head Rot X: 0.06773989 Head Rot Y: -0.06526826 Hand Rot Z: -0.01172999 Invisible Ball Error: 1.781 randomnum: 9
 End:  161404.598  Start:  161404.584 Theta: 1.308997 Ball Pos X: 0.1069575 Ball Pos Y: -0.2 Ball Pos Z: 0.3991706 Hand Pos X: 0.1097362 Hand Pos Y: -0.2176859 Hand Pos Z: 0.4052709 Head Pos X: -0.002701283 Head Pos Y: 0.0136767 Head Pos Z: -0.08256876 Head Rot X: 0.06170085 Head Rot Y: -0.04287414 Hand Rot Z: -0.03105044 Visible Ball Error: 1.586 randomnum: 145
 End:  161407.724  Start:  161405.737 Theta: 1.919862 Ball Pos X: -0.1413405 Ball Pos Y: -0.2 Ball Pos Z: 0.3883297 Hand Pos X: -0.1619115 Hand Pos Y: -0.1891034 Hand Pos Z: 0.3944645 Head Pos X: -0.008255839 Head Pos Y: 0.0133822 Head Pos Z: -0.07753038 Head Rot X: 0.06397641 Head Rot Y: -0.05426374 Hand Rot Z: -0.03767418 Invisible Ball Error: 2.839 randomnum: 94
 End:  161410.931  Start:  161410.918 Theta: 1.727876 Ball Pos X: -0.06464682 Ball Pos Y: -0.2 Ball Pos Z: 0.408164 Hand Pos X: -0.0636066 Hand Pos Y: -0.2010707 Hand Pos Z: 0.4174421 Head Pos X: -0.0009524822 Head Pos Y: 0.01234522 Head Pos Z: -0.07752323 Head Rot X: 0.06685089 Head Rot Y: -0.03688576 Hand Rot Z: -0.05144035 Visible Ball Error: 0.473 randomnum: 154
 End:  161413.904  Start:  161413.890 Theta: 1.692969 Ball Pos X: -0.05036275 Ball Pos Y: -0.2 Ball Pos Z: 0.4101715 Hand Pos X: -0.04977716 Hand Pos Y: -0.1970035 Hand Pos Z: 0.4245543 Head Pos X: -0.00634575 Head Pos Y: 0.01423097 Head Pos Z: -0.07858586 Head Rot X: 0.06018756 Head Rot Y: -0.05337792 Hand Rot Z: -0.03343615 Visible Ball Error: 1.119 randomnum: 155
 End:  161416.834  Start:  161416.821 Theta: 1.43117 Ball Pos X: 0.05751354 Ball Pos Y: -0.2 Ball Pos Z: 0.4092301 Hand Pos X: 0.05131372 Hand Pos Y: -0.1972204 Hand Pos Z: 0.4169313 Head Pos X: -0.00272274 Head Pos Y: 0.01438633 Head Pos Z: -0.08106542 Head Rot X: 0.05352467 Head Rot Y: -0.03961635 Hand Rot Z: -0.0355048 Visible Ball Error: 1.116 randomnum: 177
 End:  161419.779  Start:  161419.765 Theta: 1.37881 Ball Pos X: 0.07885214 Ball Pos Y: -0.2 Ball Pos Z: 0.4056592 Hand Pos X: 0.07955293 Hand Pos Y: -0.1922003 Hand Pos Z: 0.4078911 Head Pos X: 0.002469541 Head Pos Y: 0.0151529 Head Pos Z: -0.0825963 Head Rot X: 0.04988747 Head Rot Y: -0.03252036 Hand Rot Z: -0.04294465 Visible Ball Error: 1.006 randomnum: 110
 End:  161422.793  Start:  161422.779 Theta: 1.099557 Ball Pos X: 0.1876124 Ball Pos Y: -0.2 Ball Pos Z: 0.3682101 Hand Pos X: 0.2030026 Hand Pos Y: -0.2158767 Hand Pos Z: 0.3660071 Head Pos X: 0.005509675 Head Pos Y: 0.0144282 Head Pos Z: -0.08699358 Head Rot X: 0.05037789 Head Rot Y: -0.01507002 Hand Rot Z: -0.04685134 Visible Ball Error: 2.319 randomnum: 104
 End:  161425.974  Start:  161425.960 Theta: 1.954769 Ball Pos X: -0.1548069 Ball Pos Y: -0.2 Ball Pos Z: 0.3831604 Hand Pos X: -0.1584476 Hand Pos Y: -0.2001386 Hand Pos Z: 0.3855447 Head Pos X: 0.002306163 Head Pos Y: 0.01618981 Head Pos Z: -0.08174777 Head Rot X: 0.04632802 Head Rot Y: -0.03767678 Hand Rot Z: -0.06104472 Visible Ball Error: 0.356 randomnum: 168
 End:  161429.085  Start:  161427.154 Theta: 1.919862 Ball Pos X: -0.1413405 Ball Pos Y: -0.2 Ball Pos Z: 0.3883297 Hand Pos X: -0.1514824 Hand Pos Y: -0.2211383 Hand Pos Z: 0.3963196 Head Pos X: -0.002404749 Head Pos Y: 0.01467288 Head Pos Z: -0.08020902 Head Rot X: 0.05633216 Head Rot Y: -0.04076559 Hand Rot Z: -0.04937573 Invisible Ball Error: 1.891 randomnum: 73
 End:  161432.237  Start:  161432.224 Theta: 1.815143 Ball Pos X: -0.0999747 Ball Pos Y: -0.2 Ball Pos Z: 0.4009765 Hand Pos X: -0.0983357 Hand Pos Y: -0.20826 Hand Pos Z: 0.4135889 Head Pos X: -0.007302047 Head Pos Y: 0.01518875 Head Pos Z: -0.08031225 Head Rot X: 0.05542697 Head Rot Y: -0.0522042 Hand Rot Z: -0.036779 Visible Ball Error: 0.626 randomnum: 143
 End:  161435.279  Start:  161435.265 Theta: 1.937315 Ball Pos X: -0.1480962 Ball Pos Y: -0.2 Ball Pos Z: 0.3858038 Hand Pos X: -0.1417135 Hand Pos Y: -0.2116825 Hand Pos Z: 0.3883621 Head Pos X: -0.009391069 Head Pos Y: 0.0138762 Head Pos Z: -0.07917678 Head Rot X: 0.06204052 Head Rot Y: -0.06766247 Hand Rot Z: -0.02714595 Visible Ball Error: 1.546 randomnum: 165
 End:  161438.363  Start:  161436.529 Theta: 1.151917 Ball Pos X: 0.1680847 Ball Pos Y: -0.2 Ball Pos Z: 0.3775243 Hand Pos X: 0.1704207 Hand Pos Y: -0.215716 Hand Pos Z: 0.392477 Head Pos X: 0.0322665 Head Pos Y: 0.01133177 Head Pos Z: -0.08298373 Head Rot X: 0.05415779 Head Rot Y: 0.08324369 Hand Rot Z: -0.1037443 Invisible Ball Error: 1.044 randomnum: 40
 End:  161441.599  Start:  161441.585 Theta: 2.076942 Ball Pos X: -0.2003485 Ball Pos Y: -0.2 Ball Pos Z: 0.3614382 Hand Pos X: -0.206236 Hand Pos Y: -0.219474 Hand Pos Z: 0.37049 Head Pos X: -0.02202147 Head Pos Y: 0.01409709 Head Pos Z: -0.07796717 Head Rot X: 0.05747575 Head Rot Y: -0.07369019 Hand Rot Z: -0.015155 Visible Ball Error: 1.543 randomnum: 101
 End:  161444.668  Start:  161444.654 Theta: 1.186824 Ball Pos X: 0.1548068 Ball Pos Y: -0.2 Ball Pos Z: 0.3831604 Hand Pos X: 0.1609186 Hand Pos Y: -0.2060065 Hand Pos Z: 0.3830252 Head Pos X: -0.004589737 Head Pos Y: 0.01219946 Head Pos Z: -0.08137155 Head Rot X: 0.06518736 Head Rot Y: -0.03141028 Hand Rot Z: -0.02852009 Visible Ball Error: 0.896 randomnum: 151
 End:  161447.626  Start:  161447.613 Theta: 1.832596 Ball Pos X: -0.1069575 Ball Pos Y: -0.2 Ball Pos Z: 0.3991706 Hand Pos X: -0.108369 Hand Pos Y: -0.1988913 Hand Pos Z: 0.4027728 Head Pos X: -0.01236528 Head Pos Y: 0.01275438 Head Pos Z: -0.07735455 Head Rot X: 0.06802167 Head Rot Y: -0.05864646 Hand Rot Z: -0.01930992 Visible Ball Error: 0.336 randomnum: 197
 End:  161450.710  Start:  161448.780 Theta: 1.937315 Ball Pos X: -0.1480962 Ball Pos Y: -0.2 Ball Pos Z: 0.3858038 Hand Pos X: -0.1638061 Hand Pos Y: -0.1955774 Hand Pos Z: 0.3832856 Head Pos X: -0.02667093 Head Pos Y: 0.01374507 Head Pos Z: -0.08103168 Head Rot X: 0.05715627 Head Rot Y: -0.09768836 Hand Rot Z: 0.003331404 Invisible Ball Error: 2.052 randomnum: 89
 End:  161453.835  Start:  161453.821 Theta: 1.151917 Ball Pos X: 0.1680847 Ball Pos Y: -0.2 Ball Pos Z: 0.3775243 Hand Pos X: 0.1755413 Hand Pos Y: -0.2082078 Hand Pos Z: 0.3751751 Head Pos X: 0.004837871 Head Pos Y: 0.01398104 Head Pos Z: -0.08348274 Head Rot X: 0.05350238 Head Rot Y: 0.002953361 Hand Rot Z: -0.03898526 Visible Ball Error: 1.293 randomnum: 103
 End:  161456.668  Start:  161456.654 Theta: 1.413717 Ball Pos X: 0.06464679 Ball Pos Y: -0.2 Ball Pos Z: 0.408164 Hand Pos X: 0.05293396 Hand Pos Y: -0.2047989 Hand Pos Z: 0.4131237 Head Pos X: -0.004525007 Head Pos Y: 0.01515681 Head Pos Z: -0.08535886 Head Rot X: 0.04583439 Head Rot Y: -0.03192309 Hand Rot Z: -0.02899714 Visible Ball Error: 1.568 randomnum: 169
 End:  161459.682  Start:  161459.668 Theta: 1.762783 Ball Pos X: -0.07885218 Ball Pos Y: -0.2 Ball Pos Z: 0.4056592 Hand Pos X: -0.08298761 Hand Pos Y: -0.2164343 Hand Pos Z: 0.416518 Head Pos X: -0.008827269 Head Pos Y: 0.01565826 Head Pos Z: -0.08399916 Head Rot X: 0.04485129 Head Rot Y: -0.04488187 Hand Rot Z: -0.02979927 Visible Ball Error: 1.203 randomnum: 122
 End:  161502.710  Start:  161502.697 Theta: 1.780236 Ball Pos X: -0.08591991 Ball Pos Y: -0.2 Ball Pos Z: 0.4042213 Hand Pos X: -0.0900569 Hand Pos Y: -0.2097726 Hand Pos Z: 0.4189859 Head Pos X: -0.004448175 Head Pos Y: 0.0133155 Head Pos Z: -0.07814169 Head Rot X: 0.06195394 Head Rot Y: -0.04784036 Hand Rot Z: -0.03842072 Visible Ball Error: 0.281 randomnum: 167
 End:  161505.738  Start:  161505.724 Theta: 1.884956 Ball Pos X: -0.1277018 Ball Pos Y: -0.2 Ball Pos Z: 0.3930258 Hand Pos X: -0.1333745 Hand Pos Y: -0.206218 Hand Pos Z: 0.4042034 Head Pos X: -0.00960672 Head Pos Y: 0.01378387 Head Pos Z: -0.0785526 Head Rot X: 0.06076781 Head Rot Y: -0.06549139 Hand Rot Z: -0.02762238 Visible Ball Error: 0.237 randomnum: 170
 End:  161508.627  Start:  161506.864 Theta: 1.134464 Ball Pos X: 0.1746477 Ball Pos Y: -0.2 Ball Pos Z: 0.3745334 Hand Pos X: 0.1813484 Hand Pos Y: -0.2008722 Hand Pos Z: 0.3795484 Head Pos X: 0.02316535 Head Pos Y: 0.01309478 Head Pos Z: -0.08139908 Head Rot X: 0.0572839 Head Rot Y: 0.05203296 Hand Rot Z: -0.06996951 Invisible Ball Error: 0.571 randomnum: 2
 End:  161511.488  Start:  161509.766 Theta: 1.37881 Ball Pos X: 0.07885214 Ball Pos Y: -0.2 Ball Pos Z: 0.4056592 Hand Pos X: 0.08285383 Hand Pos Y: -0.1974448 Hand Pos Z: 0.414651 Head Pos X: 0.003546596 Head Pos Y: 0.01393434 Head Pos Z: -0.08058429 Head Rot X: 0.05705384 Head Rot Y: -0.01780627 Hand Rot Z: -0.04526068 Invisible Ball Error: 0.84 randomnum: 69
 End:  161514.557  Start:  161514.544 Theta: 2.059489 Ball Pos X: -0.19401 Ball Pos Y: -0.2 Ball Pos Z: 0.3648797 Hand Pos X: -0.194126 Hand Pos Y: -0.2008321 Hand Pos Z: 0.374316 Head Pos X: -0.01900244 Head Pos Y: 0.01278687 Head Pos Z: -0.07657647 Head Rot X: 0.06476356 Head Rot Y: -0.07311997 Hand Rot Z: -0.01361639 Visible Ball Error: 0.639 randomnum: 179
 End:  161517.502  Start:  161515.752 Theta: 1.518436 Ball Pos X: 0.02162794 Ball Pos Y: -0.2 Ball Pos Z: 0.4126855 Hand Pos X: 0.01231623 Hand Pos Y: -0.2147921 Hand Pos Z: 0.4300504 Head Pos X: -0.00876546 Head Pos Y: 0.0132598 Head Pos Z: -0.08011436 Head Rot X: 0.05989609 Head Rot Y: -0.0571181 Hand Rot Z: -0.01648044 Invisible Ball Error: 1.409 randomnum: 88
 End:  161520.475  Start:  161520.460 Theta: 1.623156 Ball Pos X: -0.02162797 Ball Pos Y: -0.2 Ball Pos Z: 0.4126855 Hand Pos X: -0.02161887 Hand Pos Y: -0.2081605 Hand Pos Z: 0.429397 Head Pos X: -0.01682532 Head Pos Y: 0.01525664 Head Pos Z: -0.0816462 Head Rot X: 0.05044856 Head Rot Y: -0.06955534 Hand Rot Z: -0.008562907 Visible Ball Error: 0.105 randomnum: 147
 End:  161523.404  Start:  161523.393 Theta: 1.082104 Ball Pos X: 0.19401 Ball Pos Y: -0.2 Ball Pos Z: 0.3648797 Hand Pos X: 0.209327 Hand Pos Y: -0.2194191 Hand Pos Z: 0.37019 Head Pos X: 0.02051097 Head Pos Y: 0.01439703 Head Pos Z: -0.08410525 Head Rot X: 0.04732843 Head Rot Y: 0.05540248 Hand Rot Z: -0.06663729 Visible Ball Error: 1.979 randomnum: 157
 End:  161526.267  Start:  161526.252 Theta: 1.954769 Ball Pos X: -0.1548069 Ball Pos Y: -0.2 Ball Pos Z: 0.3831604 Hand Pos X: -0.1592905 Hand Pos Y: -0.202068 Hand Pos Z: 0.3894435 Head Pos X: -0.009412467 Head Pos Y: 0.01711792 Head Pos Z: -0.08422589 Head Rot X: 0.04023129 Head Rot Y: -0.05755642 Hand Rot Z: -0.02473397 Visible Ball Error: 0.281 randomnum: 190
 End:  161529.196  Start:  161527.378 Theta: 1.64061 Ball Pos X: -0.02882699 Ball Pos Y: -0.2 Ball Pos Z: 0.4122452 Hand Pos X: -0.02543103 Hand Pos Y: -0.217067 Hand Pos Z: 0.4272808 Head Pos X: -0.008923888 Head Pos Y: 0.01377505 Head Pos Z: -0.07766998 Head Rot X: 0.05720604 Head Rot Y: -0.04796717 Hand Rot Z: -0.03398292 Invisible Ball Error: 1.191 randomnum: 100
 End:  161532.211  Start:  161530.335 Theta: 1.780236 Ball Pos X: -0.08591991 Ball Pos Y: -0.2 Ball Pos Z: 0.4042213 Hand Pos X: -0.1029176 Hand Pos Y: -0.2059938 Hand Pos Z: 0.4130815 Head Pos X: -0.020679 Head Pos Y: 0.01686418 Head Pos Z: -0.0837326 Head Rot X: 0.04088853 Head Rot Y: -0.06627141 Hand Rot Z: -0.02070451 Invisible Ball Error: 1.791 randomnum: 75
 End:  161535.142  Start:  161533.398 Theta: 2.024582 Ball Pos X: -0.1811577 Ball Pos Y: -0.2 Ball Pos Z: 0.3714283 Hand Pos X: -0.2030972 Hand Pos Y: -0.2042043 Hand Pos Z: 0.3767375 Head Pos X: -0.02025765 Head Pos Y: 0.01487166 Head Pos Z: -0.0794518 Head Rot X: 0.05294634 Head Rot Y: -0.07914689 Hand Rot Z: -0.0199659 Invisible Ball Error: 2.123 randomnum: 84
 End:  161538.085  Start:  161538.071 Theta: 1.186824 Ball Pos X: 0.1548068 Ball Pos Y: -0.2 Ball Pos Z: 0.3831604 Hand Pos X: 0.1623193 Hand Pos Y: -0.2059105 Hand Pos Z: 0.3867734 Head Pos X: 0.009720505 Head Pos Y: 0.01524839 Head Pos Z: -0.08612871 Head Rot X: 0.03669543 Head Rot Y: 0.02239495 Hand Rot Z: -0.06680524 Visible Ball Error: 0.76 randomnum: 163
 End:  161540.878  Start:  161539.168 Theta: 1.396263 Ball Pos X: 0.07176039 Ball Pos Y: -0.2 Ball Pos Z: 0.4069736 Hand Pos X: 0.06675129 Hand Pos Y: -0.2076163 Hand Pos Z: 0.4142492 Head Pos X: 0.001285613 Head Pos Y: 0.01472315 Head Pos Z: -0.08263326 Head Rot X: 0.04644573 Head Rot Y: -0.01386338 Hand Rot Z: -0.06065402 Invisible Ball Error: 0.91 randomnum: 28
 End:  161543.849  Start:  161541.975 Theta: 1.53589 Ball Pos X: 0.01442228 Ball Pos Y: -0.2 Ball Pos Z: 0.4130001 Hand Pos X: 0.01372936 Hand Pos Y: -0.2293876 Hand Pos Z: 0.4230975 Head Pos X: -0.005547047 Head Pos Y: 0.01574343 Head Pos Z: -0.08416724 Head Rot X: 0.03945651 Head Rot Y: -0.0385659 Hand Rot Z: -0.04518504 Invisible Ball Error: 2.63 randomnum: 56
 End:  161546.739  Start:  161544.988 Theta: 1.396263 Ball Pos X: 0.07176039 Ball Pos Y: -0.2 Ball Pos Z: 0.4069736 Hand Pos X: 0.06802285 Hand Pos Y: -0.2089518 Hand Pos Z: 0.4177767 Head Pos X: -0.006489992 Head Pos Y: 0.01580572 Head Pos Z: -0.08556843 Head Rot X: 0.04022275 Head Rot Y: -0.03587334 Hand Rot Z: -0.03656743 Invisible Ball Error: 0.811 randomnum: 14
 End:  161549.488  Start:  161547.905 Theta: 1.047198 Ball Pos X: 0.2066259 Ball Pos Y: -0.2 Ball Pos Z: 0.3578866 Hand Pos X: 0.2048883 Hand Pos Y: -0.2013454 Hand Pos Z: 0.3600386 Head Pos X: -0.0006279945 Head Pos Y: 0.01352006 Head Pos Z: -0.0865984 Head Rot X: 0.04998014 Head Rot Y: -0.005855702 Hand Rot Z: -0.04159023 Invisible Ball Error: 0.336 randomnum: 53
 End:  161552.433  Start:  161550.697 Theta: 1.675516 Ball Pos X: -0.0431966 Ball Pos Y: -0.2 Ball Pos Z: 0.410988 Hand Pos X: -0.03331829 Hand Pos Y: -0.2054399 Hand Pos Z: 0.4130104 Head Pos X: -0.005281805 Head Pos Y: 0.01596302 Head Pos Z: -0.08725345 Head Rot X: 0.03889597 Head Rot Y: -0.03624846 Hand Rot Z: -0.0420303 Invisible Ball Error: 1.361 randomnum: 71
 End:  161555.433  Start:  161555.419 Theta: 1.919862 Ball Pos X: -0.1413405 Ball Pos Y: -0.2 Ball Pos Z: 0.3883297 Hand Pos X: -0.1371873 Hand Pos Y: -0.210464 Hand Pos Z: 0.3929706 Head Pos X: -0.01061237 Head Pos Y: 0.01669207 Head Pos Z: -0.08544326 Head Rot X: 0.03770301 Head Rot Y: -0.06189116 Hand Rot Z: -0.04102214 Visible Ball Error: 1.206 randomnum: 139
 End:  161558.558  Start:  161558.544 Theta: 1.919862 Ball Pos X: -0.1413405 Ball Pos Y: -0.2 Ball Pos Z: 0.3883297 Hand Pos X: -0.127314 Hand Pos Y: -0.2135737 Hand Pos Z: 0.3987255 Head Pos X: -0.01180768 Head Pos Y: 0.01626319 Head Pos Z: -0.085585 Head Rot X: 0.04069122 Head Rot Y: -0.05714652 Hand Rot Z: -0.04141667 Visible Ball Error: 2.381 randomnum: 137
 End:  161604.266  Start:  161604.253 Theta: 1.605703 Ball Pos X: -0.01442232 Ball Pos Y: -0.2 Ball Pos Z: 0.4130001 Hand Pos X: -0.004615821 Hand Pos Y: -0.1985413 Hand Pos Z: 0.4140896 Head Pos X: -0.01493645 Head Pos Y: 0.01671091 Head Pos Z: -0.08733416 Head Rot X: 0.0370589 Head Rot Y: -0.06262183 Hand Rot Z: -0.02913761 Visible Ball Error: 1.244 randomnum: 181
 End:  161607.211  Start:  161607.197 Theta: 1.553343 Ball Pos X: 0.007212229 Ball Pos Y: -0.2 Ball Pos Z: 0.4131889 Hand Pos X: 0.01467761 Hand Pos Y: -0.2038206 Hand Pos Z: 0.414386 Head Pos X: -0.004092813 Head Pos Y: 0.01642606 Head Pos Z: -0.08715498 Head Rot X: 0.03665007 Head Rot Y: -0.04484086 Hand Rot Z: -0.05062276 Visible Ball Error: 0.989 randomnum: 173
 End:  161610.169  Start:  161608.308 Theta: 1.466077 Ball Pos X: 0.04319656 Ball Pos Y: -0.2 Ball Pos Z: 0.410988 Hand Pos X: 0.05189659 Hand Pos Y: -0.1973519 Hand Pos Z: 0.4156016 Head Pos X: 0.0007904768 Head Pos Y: 0.01809904 Head Pos Z: -0.08927059 Head Rot X: 0.02596242 Head Rot Y: -0.03563645 Hand Rot Z: -0.06098952 Invisible Ball Error: 1.171 randomnum: 65
 End:  161613.100  Start:  161613.086 Theta: 1.692969 Ball Pos X: -0.05036275 Ball Pos Y: -0.2 Ball Pos Z: 0.4101715 Hand Pos X: -0.05007036 Hand Pos Y: -0.1989831 Hand Pos Z: 0.4239424 Head Pos X: -0.00213939 Head Pos Y: 0.01812455 Head Pos Z: -0.08883357 Head Rot X: 0.02766659 Head Rot Y: -0.04095624 Hand Rot Z: -0.05481395 Visible Ball Error: 0.868 randomnum: 198
 End:  161616.142  Start:  161614.252 Theta: 1.518436 Ball Pos X: 0.02162794 Ball Pos Y: -0.2 Ball Pos Z: 0.4126855 Hand Pos X: 0.02781098 Hand Pos Y: -0.2198326 Hand Pos Z: 0.4214284 Head Pos X: 0.001429617 Head Pos Y: 0.01851952 Head Pos Z: -0.0887146 Head Rot X: 0.02282083 Head Rot Y: -0.02728145 Hand Rot Z: -0.05763901 Invisible Ball Error: 1.81 randomnum: 45
 End:  161619.211  Start:  161619.197 Theta: 1.43117 Ball Pos X: 0.05751354 Ball Pos Y: -0.2 Ball Pos Z: 0.4092301 Hand Pos X: 0.06502903 Hand Pos Y: -0.2122016 Hand Pos Z: 0.4205802 Head Pos X: 8.696318E-05 Head Pos Y: 0.01947615 Head Pos Z: -0.09209681 Head Rot X: 0.01766312 Head Rot Y: -0.03634148 Hand Rot Z: -0.05868928 Visible Ball Error: 0.98 randomnum: 183
 End:  161622.002  Start:  161621.988 Theta: 1.291544 Ball Pos X: 0.1139076 Ball Pos Y: -0.2 Ball Pos Z: 0.3972431 Hand Pos X: 0.1144664 Hand Pos Y: -0.198887 Hand Pos Z: 0.397803 Head Pos X: -0.003473461 Head Pos Y: 0.01907805 Head Pos Z: -0.09488463 Head Rot X: 0.01703988 Head Rot Y: -0.03560029 Hand Rot Z: -0.04900828 Visible Ball Error: 0.17 randomnum: 148
 End:  161624.878  Start:  161623.073 Theta: 1.27409 Ball Pos X: 0.1208231 Ball Pos Y: -0.2 Ball Pos Z: 0.3951947 Hand Pos X: 0.123173 Hand Pos Y: -0.1937586 Hand Pos Z: 0.4005084 Head Pos X: -0.003071965 Head Pos Y: 0.01857564 Head Pos Z: -0.09213257 Head Rot X: 0.02180338 Head Rot Y: -0.03700497 Hand Rot Z: -0.04707345 Invisible Ball Error: 1.013 randomnum: 23
 End:  161627.794  Start:  161627.781 Theta: 1.32645 Ball Pos X: 0.09997466 Ball Pos Y: -0.2 Ball Pos Z: 0.4009765 Hand Pos X: 0.1059135 Hand Pos Y: -0.2143338 Hand Pos Z: 0.408174 Head Pos X: -0.004749417 Head Pos Y: 0.02048469 Head Pos Z: -0.09509516 Head Rot X: 0.01185881 Head Rot Y: -0.04116709 Hand Rot Z: -0.04466498 Visible Ball Error: 1.22 randomnum: 195
 End:  161633.906  Start:  161628.850 Theta: 1.047198 Ball Pos X: 0.2066259 Ball Pos Y: -0.2 Ball Pos Z: 0.3578866 Hand Pos X: -0.02746966 Hand Pos Y: -0.1042391 Hand Pos Z: 0.5134591 Head Pos X: -0.004643022 Head Pos Y: 0.02657455 Head Pos Z: -0.08008885 Head Rot X: -0.008598074 Head Rot Y: -0.04406996 Hand Rot Z: -0.04221705 Invisible Ball Error: 34.321 randomnum: 59
 End:  161637.322  Start:  161635.419 Theta: 1.570796 Ball Pos X: -1.806381E-08 Ball Pos Y: -0.2 Ball Pos Z: 0.4132518 Hand Pos X: -0.01209909 Hand Pos Y: -0.1964266 Hand Pos Z: 0.4298255 Head Pos X: -0.006950141 Head Pos Y: 0.01249334 Head Pos Z: -0.08145404 Head Rot X: 0.05202889 Head Rot Y: -0.03219509 Hand Rot Z: -0.02104602 Invisible Ball Error: 1.937 randomnum: 81
 End:  161640.350  Start:  161638.475 Theta: 1.413717 Ball Pos X: 0.06464679 Ball Pos Y: -0.2 Ball Pos Z: 0.408164 Hand Pos X: 0.06266582 Hand Pos Y: -0.2017316 Hand Pos Z: 0.4229659 Head Pos X: -0.001990019 Head Pos Y: 0.01360631 Head Pos Z: -0.08600235 Head Rot X: 0.044246 Head Rot Y: -0.0308665 Hand Rot Z: -0.02742146 Invisible Ball Error: 0.767 randomnum: 17
 End:  161643.128  Start:  161641.477 Theta: 1.710423 Ball Pos X: -0.05751358 Ball Pos Y: -0.2 Ball Pos Z: 0.4092301 Hand Pos X: -0.06197226 Hand Pos Y: -0.1926233 Hand Pos Z: 0.4090707 Head Pos X: -0.01111931 Head Pos Y: 0.01900214 Head Pos Z: -0.09513378 Head Rot X: 0.01210115 Head Rot Y: -0.0634914 Hand Rot Z: -0.02390497 Invisible Ball Error: 1.024 randomnum: 37
