# Supplementary material for: Rapid assessment of hand reaching using virtual reality and application in cerebellar stroke
Source: PLoS One. 2022 Sep 29;17(9):e0275220. doi: 10.1371/journal.pone.0275220 (PMC9522266; doi:10.1371/journal.pone.0275220)
Supplement: S2 File — (ZIP) [file pone.0275220.s005.zip › MemoryBallDelay/ProVRb_017_dataMemBallDelay2021-07-14-10-29-54[1].txt]

Memory Ball Delay- List of Errors by Trial; Handedness1

 End:  103055.418  Start:  103052.973 Theta: 1.291544 Ball Pos X: 0.08275566 Ball Pos Y: -0.2 Ball Pos Z: 0.2886033 Hand Pos X: 0.0865506 Hand Pos Y: -0.2000825 Hand Pos Z: 0.2938849 Head Pos X: 0.005244374 Head Pos Y: -0.05215409 Head Pos Z: -0.06602955 Head Rot X: 0.1192521 Head Rot Y: -0.00959906 Hand Rot Z: -0.0108102 Invisible Ball Error: 0.624 randomnum: 1
 End:  103058.530  Start:  103055.974 Theta: 1.884956 Ball Pos X: -0.09277739 Ball Pos Y: -0.2 Ball Pos Z: 0.2855394 Hand Pos X: -0.09502016 Hand Pos Y: -0.2022313 Hand Pos Z: 0.2865635 Head Pos X: 0.005953461 Head Pos Y: -0.04862651 Head Pos Z: -0.06863379 Head Rot X: 0.1070473 Head Rot Y: -0.005381038 Hand Rot Z: -0.007814582 Visible Ball Error: 0.322 randomnum: 152
 End:  103110.364  Start:  103059.182 Theta: 1.22173 Ball Pos X: 0.102686 Ball Pos Y: -0.2 Ball Pos Z: 0.2821276 Hand Pos X: 0.1179689 Hand Pos Y: -0.1791391 Hand Pos Z: 0.2878457 Head Pos X: 0.005678385 Head Pos Y: -0.04699659 Head Pos Z: -0.06667864 Head Rot X: 0.09716205 Head Rot Y: 0.003069651 Hand Rot Z: -0.007486484 Invisible Ball Error: 4.208 randomnum: 27
 End:  103117.849  Start:  103115.154 Theta: 1.937315 Ball Pos X: -0.1075942 Ball Pos Y: -0.2 Ball Pos Z: 0.2802925 Hand Pos X: -0.129629 Hand Pos Y: -0.1635588 Hand Pos Z: 0.2776762 Head Pos X: 0.005766541 Head Pos Y: -0.05079016 Head Pos Z: -0.06739235 Head Rot X: 0.1118492 Head Rot Y: -0.008537831 Hand Rot Z: -0.0173423 Invisible Ball Error: 6.56 randomnum: 45
 End:  103121.113  Start:  103118.516 Theta: 2.024582 Ball Pos X: -0.1316139 Ball Pos Y: -0.2 Ball Pos Z: 0.2698484 Hand Pos X: -0.1396836 Hand Pos Y: -0.1959321 Hand Pos Z: 0.2732709 Head Pos X: 0.004901141 Head Pos Y: -0.05219001 Head Pos Z: -0.06289148 Head Rot X: 0.1233639 Head Rot Y: -0.005760573 Hand Rot Z: -0.009684488 Visible Ball Error: 1.432 randomnum: 111
 End:  103124.224  Start:  103121.738 Theta: 1.134464 Ball Pos X: 0.1268843 Ball Pos Y: -0.2 Ball Pos Z: 0.2721043 Hand Pos X: 0.1182231 Hand Pos Y: -0.1957796 Hand Pos Z: 0.2865339 Head Pos X: 0.001337051 Head Pos Y: -0.05344847 Head Pos Z: -0.06134593 Head Rot X: 0.1259391 Head Rot Y: -0.01464856 Hand Rot Z: 0.002584781 Visible Ball Error: 2.573 randomnum: 184
 End:  103127.266  Start:  103124.711 Theta: 1.22173 Ball Pos X: 0.102686 Ball Pos Y: -0.2 Ball Pos Z: 0.2821276 Hand Pos X: 0.1078356 Hand Pos Y: -0.1846946 Hand Pos Z: 0.2904874 Head Pos X: 0.002874553 Head Pos Y: -0.05399957 Head Pos Z: -0.06167579 Head Rot X: 0.1279513 Head Rot Y: -0.00863266 Hand Rot Z: 1.221895E-05 Visible Ball Error: 2.888 randomnum: 198
 End:  103130.224  Start:  103127.808 Theta: 2.059489 Ball Pos X: -0.1409513 Ball Pos Y: -0.2 Ball Pos Z: 0.2650908 Hand Pos X: -0.1509404 Hand Pos Y: -0.1955482 Hand Pos Z: 0.2639825 Head Pos X: 0.005657762 Head Pos Y: -0.05252111 Head Pos Z: -0.06170642 Head Rot X: 0.1235326 Head Rot Y: -0.01182179 Hand Rot Z: -0.01420682 Visible Ball Error: 1.74 randomnum: 122
 End:  103133.127  Start:  103130.738 Theta: 1.832596 Ball Pos X: -0.07770628 Ball Pos Y: -0.2 Ball Pos Z: 0.2900037 Hand Pos X: -0.07958651 Hand Pos Y: -0.1860647 Hand Pos Z: 0.2944006 Head Pos X: -0.002310723 Head Pos Y: -0.05157015 Head Pos Z: -0.0615679 Head Rot X: 0.122104 Head Rot Y: -0.01772622 Hand Rot Z: 0.005333191 Invisible Ball Error: 2.284 randomnum: 52
 End:  103139.335  Start:  103136.822 Theta: 1.466077 Ball Pos X: 0.03138297 Ball Pos Y: -0.2 Ball Pos Z: 0.2985892 Hand Pos X: 0.02765688 Hand Pos Y: -0.1864615 Hand Pos Z: 0.3018591 Head Pos X: 0.001309752 Head Pos Y: -0.05204344 Head Pos Z: -0.06328392 Head Rot X: 0.120368 Head Rot Y: -0.01198389 Hand Rot Z: 0.003919918 Visible Ball Error: 2.17 randomnum: 117
 End:  103142.364  Start:  103139.808 Theta: 1.867502 Ball Pos X: -0.08777991 Ball Pos Y: -0.2 Ball Pos Z: 0.2871151 Hand Pos X: -0.08896232 Hand Pos Y: -0.1989361 Hand Pos Z: 0.2907456 Head Pos X: 0.003751278 Head Pos Y: -0.0513393 Head Pos Z: -0.06270969 Head Rot X: 0.1206787 Head Rot Y: -0.00525706 Hand Rot Z: 0.0008209714 Visible Ball Error: 0.473 randomnum: 145
 End:  103145.391  Start:  103142.961 Theta: 1.099557 Ball Pos X: 0.1363034 Ball Pos Y: -0.2 Ball Pos Z: 0.2675104 Hand Pos X: 0.1429913 Hand Pos Y: -0.1924849 Hand Pos Z: 0.2773886 Head Pos X: 0.004106224 Head Pos Y: -0.05172271 Head Pos Z: -0.06394279 Head Rot X: 0.1180926 Head Rot Y: -0.002693156 Hand Rot Z: 0.01750683 Visible Ball Error: 2.016 randomnum: 176
 End:  103148.252  Start:  103145.891 Theta: 1.27409 Ball Pos X: 0.08777989 Ball Pos Y: -0.2 Ball Pos Z: 0.2871151 Hand Pos X: 0.07637689 Hand Pos Y: -0.204555 Hand Pos Z: 0.2920228 Head Pos X: -0.0003679991 Head Pos Y: -0.05141413 Head Pos Z: -0.06437135 Head Rot X: 0.116881 Head Rot Y: -0.008815381 Hand Rot Z: 0.01675332 Visible Ball Error: 1.997 randomnum: 124
 End:  103151.252  Start:  103148.781 Theta: 2.007129 Ball Pos X: -0.1268844 Ball Pos Y: -0.2 Ball Pos Z: 0.2721043 Hand Pos X: -0.1522016 Hand Pos Y: -0.2048455 Hand Pos Z: 0.2707128 Head Pos X: -0.0008581877 Head Pos Y: -0.05128294 Head Pos Z: -0.06465232 Head Rot X: 0.1162073 Head Rot Y: -0.01747564 Hand Rot Z: 0.009763745 Invisible Ball Error: 3.631 randomnum: 95
 End:  103154.211  Start:  103151.781 Theta: 1.658063 Ball Pos X: -0.02616712 Ball Pos Y: -0.2 Ball Pos Z: 0.2990914 Hand Pos X: -0.03063804 Hand Pos Y: -0.1823243 Hand Pos Z: 0.3000389 Head Pos X: 0.004312336 Head Pos Y: -0.04966122 Head Pos Z: -0.06527984 Head Rot X: 0.1121739 Head Rot Y: -0.01831998 Hand Rot Z: -0.005992525 Visible Ball Error: 2.611 randomnum: 199
 End:  103157.100  Start:  103154.725 Theta: 1.815143 Ball Pos X: -0.07263318 Ball Pos Y: -0.2 Ball Pos Z: 0.2913157 Hand Pos X: -0.07910241 Hand Pos Y: -0.1849427 Hand Pos Z: 0.2905509 Head Pos X: 0.002476037 Head Pos Y: -0.04916951 Head Pos Z: -0.0659914 Head Rot X: 0.1084687 Head Rot Y: -0.02209586 Hand Rot Z: 0.003592525 Invisible Ball Error: 2.353 randomnum: 15
 End:  103200.100  Start:  103157.767 Theta: 1.27409 Ball Pos X: 0.08777989 Ball Pos Y: -0.2 Ball Pos Z: 0.2871151 Hand Pos X: 0.09863535 Hand Pos Y: -0.1903301 Hand Pos Z: 0.2844138 Head Pos X: 0.001279652 Head Pos Y: -0.04961997 Head Pos Z: -0.06661069 Head Rot X: 0.1065441 Head Rot Y: -0.01816414 Hand Rot Z: 0.01039611 Visible Ball Error: 2.247 randomnum: 160
 End:  103203.252  Start:  103200.808 Theta: 1.186824 Ball Pos X: 0.1124696 Ball Pos Y: -0.2 Ball Pos Z: 0.278372 Hand Pos X: 0.1305937 Hand Pos Y: -0.1817314 Hand Pos Z: 0.2717788 Head Pos X: 0.001210421 Head Pos Y: -0.0505757 Head Pos Z: -0.06752956 Head Rot X: 0.1086844 Head Rot Y: -0.02235761 Hand Rot Z: 0.01199534 Visible Ball Error: 4.037 randomnum: 128
 End:  103206.239  Start:  103203.767 Theta: 2.007129 Ball Pos X: -0.1268844 Ball Pos Y: -0.2 Ball Pos Z: 0.2721043 Hand Pos X: -0.1348288 Hand Pos Y: -0.2251621 Hand Pos Z: 0.2713788 Head Pos X: -0.002329886 Head Pos Y: -0.05001718 Head Pos Z: -0.06685364 Head Rot X: 0.1071751 Head Rot Y: -0.02425647 Hand Rot Z: 0.01432242 Invisible Ball Error: 3.165 randomnum: 91
 End:  103210.016  Start:  103207.516 Theta: 1.989675 Ball Pos X: -0.1221161 Ball Pos Y: -0.2 Ball Pos Z: 0.2742773 Hand Pos X: -0.1340826 Hand Pos Y: -0.1845211 Hand Pos Z: 0.2797718 Head Pos X: 0.004477948 Head Pos Y: -0.04967266 Head Pos Z: -0.06573856 Head Rot X: 0.1090294 Head Rot Y: -0.006232226 Hand Rot Z: 0.002709265 Visible Ball Error: 3.227 randomnum: 178
 End:  103212.947  Start:  103210.503 Theta: 1.623156 Ball Pos X: -0.01571306 Ball Pos Y: -0.2 Ball Pos Z: 0.2998224 Hand Pos X: -0.02650031 Hand Pos Y: -0.1875332 Hand Pos Z: 0.3096415 Head Pos X: 0.0008067191 Head Pos Y: -0.04720426 Head Pos Z: -0.07039583 Head Rot X: 0.09698112 Head Rot Y: -0.01754797 Hand Rot Z: 0.006226619 Visible Ball Error: 3.018 randomnum: 108
 End:  103215.835  Start:  103213.419 Theta: 1.466077 Ball Pos X: 0.03138297 Ball Pos Y: -0.2 Ball Pos Z: 0.2985892 Hand Pos X: 0.04357183 Hand Pos Y: -0.19171 Hand Pos Z: 0.3007068 Head Pos X: -9.077787E-05 Head Pos Y: -0.04715544 Head Pos Z: -0.07167017 Head Rot X: 0.09428648 Head Rot Y: -0.01764611 Hand Rot Z: 0.01303175 Visible Ball Error: 2.359 randomnum: 110
 End:  103218.808  Start:  103216.462 Theta: 1.204277 Ball Pos X: 0.1075942 Ball Pos Y: -0.2 Ball Pos Z: 0.2802925 Hand Pos X: 0.07869932 Hand Pos Y: -0.2008442 Hand Pos Z: 0.2929481 Head Pos X: 0.0001283288 Head Pos Y: -0.04846478 Head Pos Z: -0.07007372 Head Rot X: 0.0994155 Head Rot Y: -0.01744492 Hand Rot Z: 0.01592895 Visible Ball Error: 4.969 randomnum: 109
 End:  103221.752  Start:  103219.322 Theta: 2.007129 Ball Pos X: -0.1268844 Ball Pos Y: -0.2 Ball Pos Z: 0.2721043 Hand Pos X: -0.1603533 Hand Pos Y: -0.202334 Hand Pos Z: 0.2587516 Head Pos X: -0.001341134 Head Pos Y: -0.04776546 Head Pos Z: -0.06700385 Head Rot X: 0.1005696 Head Rot Y: -0.02898191 Hand Rot Z: 0.01549034 Invisible Ball Error: 5.65 randomnum: 30
 End:  103224.781  Start:  103222.419 Theta: 1.064651 Ball Pos X: 0.1455563 Ball Pos Y: -0.2 Ball Pos Z: 0.2625905 Hand Pos X: 0.1200877 Hand Pos Y: -0.2019366 Hand Pos Z: 0.2762109 Head Pos X: 0.0003539324 Head Pos Y: -0.04965436 Head Pos Z: -0.06669581 Head Rot X: 0.1069448 Head Rot Y: -0.0250434 Hand Rot Z: 0.01890493 Visible Ball Error: 4.577 randomnum: 138
 End:  103227.697  Start:  103225.281 Theta: 1.186824 Ball Pos X: 0.1124696 Ball Pos Y: -0.2 Ball Pos Z: 0.278372 Hand Pos X: 0.1118747 Hand Pos Y: -0.2101969 Hand Pos Z: 0.2895608 Head Pos X: 0.0006910563 Head Pos Y: -0.0496819 Head Pos Z: -0.0666157 Head Rot X: 0.103875 Head Rot Y: -0.02496842 Hand Rot Z: 0.01799258 Invisible Ball Error: 0.846 randomnum: 43
 End:  103230.600  Start:  103228.184 Theta: 1.570796 Ball Pos X: -1.312364E-08 Ball Pos Y: -0.2 Ball Pos Z: 0.3002339 Hand Pos X: -0.006313577 Hand Pos Y: -0.2292981 Hand Pos Z: 0.3071667 Head Pos X: 0.0004697144 Head Pos Y: -0.04863077 Head Pos Z: -0.06931686 Head Rot X: 0.09898397 Head Rot Y: -0.02335268 Hand Rot Z: 0.01308444 Invisible Ball Error: 3.213 randomnum: 79
 End:  103233.572  Start:  103231.086 Theta: 2.042035 Ball Pos X: -0.1363034 Ball Pos Y: -0.2 Ball Pos Z: 0.2675104 Hand Pos X: -0.1347991 Hand Pos Y: -0.1703358 Hand Pos Z: 0.2679393 Head Pos X: 0.00541091 Head Pos Y: -0.04941618 Head Pos Z: -0.06543016 Head Rot X: 0.1109904 Head Rot Y: -0.01272314 Hand Rot Z: 0.007529802 Visible Ball Error: 4.085 randomnum: 195
 End:  103236.322  Start:  103234.017 Theta: 1.308997 Ball Pos X: 0.07770626 Ball Pos Y: -0.2 Ball Pos Z: 0.2900037 Hand Pos X: 0.08850056 Hand Pos Y: -0.2043759 Hand Pos Z: 0.2940679 Head Pos X: 0.001821518 Head Pos Y: -0.0490599 Head Pos Z: -0.06664133 Head Rot X: 0.1093704 Head Rot Y: -0.01231305 Hand Rot Z: 0.01416809 Invisible Ball Error: 1.456 randomnum: 40
 End:  103239.197  Start:  103236.782 Theta: 1.43117 Ball Pos X: 0.04178448 Ball Pos Y: -0.2 Ball Pos Z: 0.2973121 Hand Pos X: 0.04632162 Hand Pos Y: -0.1895016 Hand Pos Z: 0.3041151 Head Pos X: 0.002903193 Head Pos Y: -0.04776809 Head Pos Z: -0.06785798 Head Rot X: 0.1000801 Head Rot Y: -0.009964287 Hand Rot Z: 0.01059712 Visible Ball Error: 2.11 randomnum: 183
 End:  103242.129  Start:  103239.684 Theta: 2.042035 Ball Pos X: -0.1363034 Ball Pos Y: -0.2 Ball Pos Z: 0.2675104 Hand Pos X: -0.1623748 Hand Pos Y: -0.2040665 Hand Pos Z: 0.2583342 Head Pos X: 0.001413405 Head Pos Y: -0.04850784 Head Pos Z: -0.06809521 Head Rot X: 0.1067052 Head Rot Y: -0.03263232 Hand Rot Z: 0.01931885 Invisible Ball Error: 4.285 randomnum: 69
 End:  103245.239  Start:  103242.684 Theta: 2.059489 Ball Pos X: -0.1409513 Ball Pos Y: -0.2 Ball Pos Z: 0.2650908 Hand Pos X: -0.1406668 Hand Pos Y: -0.1887125 Hand Pos Z: 0.2714035 Head Pos X: -0.004004657 Head Pos Y: -0.0486097 Head Pos Z: -0.07073236 Head Rot X: 0.1007054 Head Rot Y: -0.04468878 Hand Rot Z: 0.03109675 Visible Ball Error: 2.045 randomnum: 151
 End:  103255.100  Start:  103245.906 Theta: 1.343904 Ball Pos X: 0.06753793 Ball Pos Y: -0.2 Ball Pos Z: 0.2925389 Hand Pos X: 0.2031395 Hand Pos Y: -0.1474731 Hand Pos Z: 0.2226635 Head Pos X: -0.0002841949 Head Pos Y: -0.04997563 Head Pos Z: -0.06421924 Head Rot X: 0.1080243 Head Rot Y: -0.04035389 Hand Rot Z: 0.004973445 Invisible Ball Error: 26.478 randomnum: 26
 End:  103259.531  Start:  103256.906 Theta: 1.919862 Ball Pos X: -0.1026861 Ball Pos Y: -0.2 Ball Pos Z: 0.2821276 Hand Pos X: -0.1057906 Hand Pos Y: -0.1752951 Hand Pos Z: 0.2905602 Head Pos X: 0.002227455 Head Pos Y: -0.0524559 Head Pos Z: -0.06905746 Head Rot X: 0.1172463 Head Rot Y: -0.02110568 Hand Rot Z: -0.003109701 Invisible Ball Error: 4.121 randomnum: 97
 End:  103302.572  Start:  103300.142 Theta: 1.43117 Ball Pos X: 0.04178448 Ball Pos Y: -0.2 Ball Pos Z: 0.2973121 Hand Pos X: 0.04494233 Hand Pos Y: -0.1552759 Hand Pos Z: 0.2952423 Head Pos X: 0.004792035 Head Pos Y: -0.05437151 Head Pos Z: -0.06772637 Head Rot X: 0.1248178 Head Rot Y: -0.01455038 Hand Rot Z: 0.002335755 Visible Ball Error: 6.223 randomnum: 141
 End:  103309.198  Start:  103303.142 Theta: 1.396263 Ball Pos X: 0.05213505 Ball Pos Y: -0.2 Ball Pos Z: 0.2956727 Hand Pos X: 0.0521837 Hand Pos Y: -0.2915656 Hand Pos Z: 0.293748 Head Pos X: 0.0113737 Head Pos Y: -0.05369419 Head Pos Z: -0.06766319 Head Rot X: 0.1209645 Head Rot Y: -0.008606764 Hand Rot Z: -0.01439321 Invisible Ball Error: 10.672 randomnum: 63
 End:  103312.933  Start:  103310.184 Theta: 1.396263 Ball Pos X: 0.05213505 Ball Pos Y: -0.2 Ball Pos Z: 0.2956727 Hand Pos X: 0.05248144 Hand Pos Y: -0.1870831 Hand Pos Z: 0.3063562 Head Pos X: 0.005853862 Head Pos Y: -0.05240917 Head Pos Z: -0.06650364 Head Rot X: 0.1189344 Head Rot Y: -0.008431971 Hand Rot Z: -0.001960266 Visible Ball Error: 2.636 randomnum: 131
 End:  103315.865  Start:  103313.365 Theta: 1.902409 Ball Pos X: -0.09774662 Ball Pos Y: -0.2 Ball Pos Z: 0.2838767 Hand Pos X: -0.1135284 Hand Pos Y: -0.1639619 Hand Pos Z: 0.2792038 Head Pos X: 0.007301718 Head Pos Y: -0.05276668 Head Pos Z: -0.06702518 Head Rot X: 0.1200132 Head Rot Y: -0.01323407 Hand Rot Z: -0.005272237 Invisible Ball Error: 5.78 randomnum: 78
 End:  103318.975  Start:  103316.517 Theta: 1.815143 Ball Pos X: -0.07263318 Ball Pos Y: -0.2 Ball Pos Z: 0.2913157 Hand Pos X: -0.07665829 Hand Pos Y: -0.1994292 Hand Pos Z: 0.3046846 Head Pos X: 0.005781531 Head Pos Y: -0.05053383 Head Pos Z: -0.06698501 Head Rot X: 0.1133491 Head Rot Y: -0.01094483 Hand Rot Z: -0.001213671 Invisible Ball Error: 1.268 randomnum: 96
 End:  103322.004  Start:  103319.572 Theta: 1.308997 Ball Pos X: 0.07770626 Ball Pos Y: -0.2 Ball Pos Z: 0.2900037 Hand Pos X: 0.08559982 Hand Pos Y: -0.1811134 Hand Pos Z: 0.2940029 Head Pos X: 0.005382538 Head Pos Y: -0.05200562 Head Pos Z: -0.06704772 Head Rot X: 0.1165949 Head Rot Y: -0.01042047 Hand Rot Z: 0.004429817 Visible Ball Error: 3.239 randomnum: 154
 End:  103324.906  Start:  103322.545 Theta: 1.884956 Ball Pos X: -0.09277739 Ball Pos Y: -0.2 Ball Pos Z: 0.2855394 Hand Pos X: -0.09101948 Hand Pos Y: -0.1642924 Hand Pos Z: 0.2910875 Head Pos X: 0.001839101 Head Pos Y: -0.04999229 Head Pos Z: -0.06641972 Head Rot X: 0.1109504 Head Rot Y: -0.02418807 Hand Rot Z: 0.004820849 Invisible Ball Error: 5.386 randomnum: 19
 End:  103327.698  Start:  103325.448 Theta: 1.797689 Ball Pos X: -0.06753795 Ball Pos Y: -0.2 Ball Pos Z: 0.2925389 Hand Pos X: -0.06959505 Hand Pos Y: -0.1975206 Hand Pos Z: 0.2960972 Head Pos X: 0.00341025 Head Pos Y: -0.05086845 Head Pos Z: -0.06444871 Head Rot X: 0.1148237 Head Rot Y: -0.01674596 Hand Rot Z: 0.008289566 Visible Ball Error: 0.697 randomnum: 127
 End:  103330.559  Start:  103328.212 Theta: 1.27409 Ball Pos X: 0.08777989 Ball Pos Y: -0.2 Ball Pos Z: 0.2871151 Hand Pos X: 0.1101489 Hand Pos Y: -0.1898958 Hand Pos Z: 0.298829 Head Pos X: 0.0009939075 Head Pos Y: -0.05274516 Head Pos Z: -0.06776249 Head Rot X: 0.1177615 Head Rot Y: -0.02154642 Hand Rot Z: 0.01699715 Visible Ball Error: 3.96 randomnum: 125
 End:  103333.184  Start:  103330.906 Theta: 2.076942 Ball Pos X: -0.1455563 Ball Pos Y: -0.2 Ball Pos Z: 0.2625905 Hand Pos X: -0.1552202 Hand Pos Y: -0.2111038 Hand Pos Z: 0.2658121 Head Pos X: -0.004107118 Head Pos Y: -0.05102465 Head Pos Z: -0.06793618 Head Rot X: 0.1096479 Head Rot Y: -0.04560995 Hand Rot Z: 0.02400161 Visible Ball Error: 1.314 randomnum: 162
 End:  103336.142  Start:  103333.753 Theta: 1.902409 Ball Pos X: -0.09774662 Ball Pos Y: -0.2 Ball Pos Z: 0.2838767 Hand Pos X: -0.1100222 Hand Pos Y: -0.1636359 Hand Pos Z: 0.2840942 Head Pos X: -0.008722991 Head Pos Y: -0.05070612 Head Pos Z: -0.06760573 Head Rot X: 0.1097859 Head Rot Y: -0.04584437 Hand Rot Z: 0.027984 Visible Ball Error: 5.738 randomnum: 104
 End:  103338.963  Start:  103336.559 Theta: 1.919862 Ball Pos X: -0.1026861 Ball Pos Y: -0.2 Ball Pos Z: 0.2821276 Hand Pos X: -0.1006625 Hand Pos Y: -0.1841051 Hand Pos Z: 0.2895114 Head Pos X: -0.002220958 Head Pos Y: -0.05129963 Head Pos Z: -0.06948733 Head Rot X: 0.1110585 Head Rot Y: -0.04197616 Hand Rot Z: 0.02144233 Invisible Ball Error: 2.768 randomnum: 67
 End:  103341.934  Start:  103339.532 Theta: 1.518436 Ball Pos X: 0.01571303 Ball Pos Y: -0.2 Ball Pos Z: 0.2998224 Hand Pos X: -0.004674315 Hand Pos Y: -0.182948 Hand Pos Z: 0.3028562 Head Pos X: -0.002350599 Head Pos Y: -0.05089861 Head Pos Z: -0.06802845 Head Rot X: 0.1123592 Head Rot Y: -0.03638093 Hand Rot Z: 0.02256081 Visible Ball Error: 4.146 randomnum: 106
 End:  103344.739  Start:  103342.351 Theta: 1.27409 Ball Pos X: 0.08777989 Ball Pos Y: -0.2 Ball Pos Z: 0.2871151 Hand Pos X: 0.07947811 Hand Pos Y: -0.1941535 Hand Pos Z: 0.2958238 Head Pos X: -0.0004137754 Head Pos Y: -0.05181506 Head Pos Z: -0.06950176 Head Rot X: 0.1107509 Head Rot Y: -0.02738224 Hand Rot Z: 0.02444484 Invisible Ball Error: 2.097 randomnum: 75
 End:  103347.559  Start:  103345.144 Theta: 1.239184 Ball Pos X: 0.0977466 Ball Pos Y: -0.2 Ball Pos Z: 0.2838767 Hand Pos X: 0.07486962 Hand Pos Y: -0.2206563 Hand Pos Z: 0.2955142 Head Pos X: 0.0007798672 Head Pos Y: -0.05047163 Head Pos Z: -0.06939006 Head Rot X: 0.1040372 Head Rot Y: -0.03687035 Hand Rot Z: 0.02055862 Visible Ball Error: 4.515 randomnum: 150
 End:  103350.336  Start:  103347.976 Theta: 1.239184 Ball Pos X: 0.0977466 Ball Pos Y: -0.2 Ball Pos Z: 0.2838767 Hand Pos X: 0.1026341 Hand Pos Y: -0.1884124 Hand Pos Z: 0.2916631 Head Pos X: 0.0003678799 Head Pos Y: -0.05072743 Head Pos Z: -0.07303178 Head Rot X: 0.1048868 Head Rot Y: -0.0286724 Hand Rot Z: 0.02366601 Invisible Ball Error: 2.336 randomnum: 51
 End:  103353.129  Start:  103350.698 Theta: 1.37881 Ball Pos X: 0.05728731 Ball Pos Y: -0.2 Ball Pos Z: 0.2947178 Hand Pos X: 0.05474944 Hand Pos Y: -0.230996 Hand Pos Z: 0.3051526 Head Pos X: 0.001202047 Head Pos Y: -0.0521827 Head Pos Z: -0.06862414 Head Rot X: 0.1134255 Head Rot Y: -0.03641589 Hand Rot Z: 0.0197939 Invisible Ball Error: 3.095 randomnum: 2
 End:  103355.892  Start:  103353.504 Theta: 1.064651 Ball Pos X: 0.1455563 Ball Pos Y: -0.2 Ball Pos Z: 0.2625905 Hand Pos X: 0.1179123 Hand Pos Y: -0.2159911 Hand Pos Z: 0.2840366 Head Pos X: -0.001593441 Head Pos Y: -0.05198243 Head Pos Z: -0.07079959 Head Rot X: 0.1068777 Head Rot Y: -0.0377048 Hand Rot Z: 0.02947012 Invisible Ball Error: 5.511 randomnum: 46
 End:  103358.656  Start:  103356.352 Theta: 1.500983 Ball Pos X: 0.02094324 Ball Pos Y: -0.2 Ball Pos Z: 0.2995026 Hand Pos X: 0.01406828 Hand Pos Y: -0.2111587 Hand Pos Z: 0.3050224 Head Pos X: -0.001226753 Head Pos Y: -0.05089185 Head Pos Z: -0.06989574 Head Rot X: 0.1074599 Head Rot Y: -0.02849676 Hand Rot Z: 0.0217551 Invisible Ball Error: 1.502 randomnum: 48
 End:  103412.032  Start:  103358.976 Theta: 1.954769 Ball Pos X: -0.1124696 Ball Pos Y: -0.2 Ball Pos Z: 0.278372 Hand Pos X: -0.1065662 Hand Pos Y: -0.1683876 Hand Pos Z: 0.2805525 Head Pos X: -0.01067558 Head Pos Y: -0.05277017 Head Pos Z: -0.06853306 Head Rot X: 0.1159764 Head Rot Y: -0.07077718 Hand Rot Z: 0.01992762 Visible Ball Error: 4.492 randomnum: 166
 End:  103415.670  Start:  103413.087 Theta: 1.099557 Ball Pos X: 0.1363034 Ball Pos Y: -0.2 Ball Pos Z: 0.2675104 Hand Pos X: 0.1234933 Hand Pos Y: -0.2072706 Hand Pos Z: 0.2865124 Head Pos X: 0.007600188 Head Pos Y: -0.05352613 Head Pos Z: -0.06580365 Head Rot X: 0.1071418 Head Rot Y: -0.002716939 Hand Rot Z: 0.002889577 Visible Ball Error: 3.067 randomnum: 179
 End:  103418.629  Start:  103416.143 Theta: 2.024582 Ball Pos X: -0.1316139 Ball Pos Y: -0.2 Ball Pos Z: 0.2698484 Hand Pos X: -0.1368661 Hand Pos Y: -0.1757058 Hand Pos Z: 0.2737364 Head Pos X: -0.006020755 Head Pos Y: -0.05306107 Head Pos Z: -0.0701915 Head Rot X: 0.1015304 Head Rot Y: -0.05225914 Hand Rot Z: 0.01299509 Visible Ball Error: 3.839 randomnum: 161
 End:  103421.532  Start:  103419.143 Theta: 1.32645 Ball Pos X: 0.07263315 Ball Pos Y: -0.2 Ball Pos Z: 0.2913157 Hand Pos X: 0.0714663 Hand Pos Y: -0.1908853 Hand Pos Z: 0.2917093 Head Pos X: -0.001574516 Head Pos Y: -0.05349204 Head Pos Z: -0.07183039 Head Rot X: 0.1022859 Head Rot Y: -0.04309984 Hand Rot Z: 0.01509443 Invisible Ball Error: 1.246 randomnum: 66
 End:  103424.365  Start:  103421.880 Theta: 1.832596 Ball Pos X: -0.07770628 Ball Pos Y: -0.2 Ball Pos Z: 0.2900037 Hand Pos X: -0.09151839 Hand Pos Y: -0.2014051 Hand Pos Z: 0.286603 Head Pos X: 0.006808102 Head Pos Y: -0.0540356 Head Pos Z: -0.07390094 Head Rot X: 0.1025493 Head Rot Y: -0.02252698 Hand Rot Z: -0.002939552 Invisible Ball Error: 2.257 randomnum: 60
 End:  103427.296  Start:  103424.810 Theta: 1.570796 Ball Pos X: -1.312364E-08 Ball Pos Y: -0.2 Ball Pos Z: 0.3002339 Hand Pos X: -0.0127524 Hand Pos Y: -0.1971925 Hand Pos Z: 0.3163725 Head Pos X: 0.0002031624 Head Pos Y: -0.05051181 Head Pos Z: -0.07814753 Head Rot X: 0.08525324 Head Rot Y: -0.0319683 Hand Rot Z: 0.009903496 Visible Ball Error: 2.616 randomnum: 173
 End:  103430.004  Start:  103427.699 Theta: 1.815143 Ball Pos X: -0.07263318 Ball Pos Y: -0.2 Ball Pos Z: 0.2913157 Hand Pos X: -0.07286599 Hand Pos Y: -0.1806216 Hand Pos Z: 0.3027229 Head Pos X: 0.002808601 Head Pos Y: -0.05073205 Head Pos Z: -0.07635915 Head Rot X: 0.08758315 Head Rot Y: -0.024575 Hand Rot Z: 0.005266339 Visible Ball Error: 3.574 randomnum: 164
 End:  103432.823  Start:  103430.532 Theta: 1.32645 Ball Pos X: 0.07263315 Ball Pos Y: -0.2 Ball Pos Z: 0.2913157 Hand Pos X: 0.0738437 Hand Pos Y: -0.2087608 Hand Pos Z: 0.3053508 Head Pos X: 0.002691627 Head Pos Y: -0.05193874 Head Pos Z: -0.07513559 Head Rot X: 0.09715708 Head Rot Y: -0.01339995 Hand Rot Z: 0.01122546 Invisible Ball Error: 0.343 randomnum: 31
 End:  103435.448  Start:  103433.185 Theta: 1.204277 Ball Pos X: 0.1075942 Ball Pos Y: -0.2 Ball Pos Z: 0.2802925 Hand Pos X: 0.09273946 Hand Pos Y: -0.2120129 Hand Pos Z: 0.2975825 Head Pos X: 0.006745428 Head Pos Y: -0.05252632 Head Pos Z: -0.0749501 Head Rot X: 0.09412552 Head Rot Y: -0.01470336 Hand Rot Z: 0.007718034 Invisible Ball Error: 3.111 randomnum: 76
 End:  103438.823  Start:  103436.366 Theta: 1.850049 Ball Pos X: -0.08275568 Ball Pos Y: -0.2 Ball Pos Z: 0.2886033 Hand Pos X: -0.09507474 Hand Pos Y: -0.219565 Hand Pos Z: 0.2980002 Head Pos X: 0.006891996 Head Pos Y: -0.05294856 Head Pos Z: -0.07691276 Head Rot X: 0.09707379 Head Rot Y: -0.02771977 Hand Rot Z: 0.007261489 Invisible Ball Error: 1.977 randomnum: 13
 End:  103441.754  Start:  103439.310 Theta: 2.024582 Ball Pos X: -0.1316139 Ball Pos Y: -0.2 Ball Pos Z: 0.2698484 Hand Pos X: -0.1243515 Hand Pos Y: -0.2138232 Hand Pos Z: 0.2752054 Head Pos X: 0.004384428 Head Pos Y: -0.0506607 Head Pos Z: -0.08297753 Head Rot X: 0.08319829 Head Rot Y: -0.0199254 Hand Rot Z: 0.005377125 Invisible Ball Error: 2.141 randomnum: 12
 End:  103444.712  Start:  103442.254 Theta: 1.48353 Ball Pos X: 0.02616709 Ball Pos Y: -0.2 Ball Pos Z: 0.2990914 Hand Pos X: 0.02100907 Hand Pos Y: -0.1953707 Hand Pos Z: 0.3085567 Head Pos X: 0.001606733 Head Pos Y: -0.05187356 Head Pos Z: -0.07936108 Head Rot X: 0.08881932 Head Rot Y: -0.02372381 Hand Rot Z: 0.01124259 Visible Ball Error: 1.669 randomnum: 136
 End:  103447.504  Start:  103445.102 Theta: 1.884956 Ball Pos X: -0.09277739 Ball Pos Y: -0.2 Ball Pos Z: 0.2855394 Hand Pos X: -0.1004863 Hand Pos Y: -0.233703 Hand Pos Z: 0.2890932 Head Pos X: 0.004809558 Head Pos Y: -0.0525552 Head Pos Z: -0.0753119 Head Rot X: 0.09893095 Head Rot Y: -0.01659564 Hand Rot Z: 0.006761908 Invisible Ball Error: 3.816 randomnum: 98
 End:  103450.212  Start:  103447.852 Theta: 1.850049 Ball Pos X: -0.08275568 Ball Pos Y: -0.2 Ball Pos Z: 0.2886033 Hand Pos X: -0.08454502 Hand Pos Y: -0.2173416 Hand Pos Z: 0.2939023 Head Pos X: 0.008524835 Head Pos Y: -0.05078432 Head Pos Z: -0.07963789 Head Rot X: 0.08618756 Head Rot Y: -0.003334803 Hand Rot Z: -0.002084075 Invisible Ball Error: 1.732 randomnum: 90
 End:  103452.866  Start:  103450.546 Theta: 1.937315 Ball Pos X: -0.1075942 Ball Pos Y: -0.2 Ball Pos Z: 0.2802925 Hand Pos X: -0.1107971 Hand Pos Y: -0.2168657 Hand Pos Z: 0.2815804 Head Pos X: 0.00440979 Head Pos Y: -0.05185768 Head Pos Z: -0.08052015 Head Rot X: 0.08704905 Head Rot Y: -0.01290074 Hand Rot Z: 0.008566728 Invisible Ball Error: 1.999 randomnum: 22
 End:  103455.560  Start:  103453.310 Theta: 1.117011 Ball Pos X: 0.1316139 Ball Pos Y: -0.2 Ball Pos Z: 0.2698484 Hand Pos X: 0.1594765 Hand Pos Y: -0.1808489 Hand Pos Z: 0.2618294 Head Pos X: 0.005965203 Head Pos Y: -0.05505794 Head Pos Z: -0.08070302 Head Rot X: 0.09744488 Head Rot Y: -0.02685867 Hand Rot Z: 0.01531763 Invisible Ball Error: 5.505 randomnum: 44
 End:  103458.643  Start:  103456.115 Theta: 1.797689 Ball Pos X: -0.06753795 Ball Pos Y: -0.2 Ball Pos Z: 0.2925389 Hand Pos X: -0.06832114 Hand Pos Y: -0.1906681 Hand Pos Z: 0.2980611 Head Pos X: 0.001175463 Head Pos Y: -0.04904738 Head Pos Z: -0.09160328 Head Rot X: 0.06217972 Head Rot Y: -0.03730872 Hand Rot Z: 0.01625268 Visible Ball Error: 1.727 randomnum: 112
 End:  103505.324  Start:  103459.074 Theta: 2.059489 Ball Pos X: -0.1409513 Ball Pos Y: -0.2 Ball Pos Z: 0.2650908 Hand Pos X: -0.1583629 Hand Pos Y: -0.1804568 Hand Pos Z: 0.2581655 Head Pos X: -0.009167045 Head Pos Y: -0.05296594 Head Pos Z: -0.08169305 Head Rot X: 0.08705099 Head Rot Y: -0.0502086 Hand Rot Z: 0.02734778 Invisible Ball Error: 4.147 randomnum: 87
 End:  103508.573  Start:  103506.102 Theta: 1.727876 Ball Pos X: -0.04696693 Ball Pos Y: -0.2 Ball Pos Z: 0.2965375 Hand Pos X: -0.05519374 Hand Pos Y: -0.1894491 Hand Pos Z: 0.3045425 Head Pos X: -0.001586139 Head Pos Y: -0.05292785 Head Pos Z: -0.08338761 Head Rot X: 0.08558125 Head Rot Y: -0.03849721 Hand Rot Z: 0.01740718 Visible Ball Error: 2.446 randomnum: 102
 End:  103511.324  Start:  103508.977 Theta: 1.884956 Ball Pos X: -0.09277739 Ball Pos Y: -0.2 Ball Pos Z: 0.2855394 Hand Pos X: -0.1007146 Hand Pos Y: -0.1871117 Hand Pos Z: 0.286127 Head Pos X: 0.0007576048 Head Pos Y: -0.05253237 Head Pos Z: -0.08276141 Head Rot X: 0.08508617 Head Rot Y: -0.03835106 Hand Rot Z: 0.01248002 Invisible Ball Error: 2.319 randomnum: 39
 End:  103514.352  Start:  103511.881 Theta: 1.692969 Ball Pos X: -0.03658933 Ball Pos Y: -0.2 Ball Pos Z: 0.297996 Hand Pos X: -0.0450559 Hand Pos Y: -0.1826831 Hand Pos Z: 0.3047976 Head Pos X: 0.0006151795 Head Pos Y: -0.05170348 Head Pos Z: -0.08644569 Head Rot X: 0.07706527 Head Rot Y: -0.04274561 Hand Rot Z: 0.01120017 Visible Ball Error: 3.233 randomnum: 137
 End:  103517.268  Start:  103514.769 Theta: 1.850049 Ball Pos X: -0.08275568 Ball Pos Y: -0.2 Ball Pos Z: 0.2886033 Hand Pos X: -0.09885052 Hand Pos Y: -0.1928459 Hand Pos Z: 0.2864345 Head Pos X: 0.002296537 Head Pos Y: -0.05162877 Head Pos Z: -0.08523571 Head Rot X: 0.07804129 Head Rot Y: -0.0404957 Hand Rot Z: 0.01089321 Invisible Ball Error: 2.814 randomnum: 70
 End:  103520.518  Start:  103518.060 Theta: 1.48353 Ball Pos X: 0.02616709 Ball Pos Y: -0.2 Ball Pos Z: 0.2990914 Hand Pos X: 0.01992356 Hand Pos Y: -0.2065151 Hand Pos Z: 0.3022841 Head Pos X: -0.0008430779 Head Pos Y: -0.04976282 Head Pos Z: -0.09101164 Head Rot X: 0.06393269 Head Rot Y: -0.03494848 Hand Rot Z: 0.02764496 Visible Ball Error: 1.189 randomnum: 129
 End:  103523.407  Start:  103520.950 Theta: 1.48353 Ball Pos X: 0.02616709 Ball Pos Y: -0.2 Ball Pos Z: 0.2990914 Hand Pos X: 0.0163509 Hand Pos Y: -0.2114161 Hand Pos Z: 0.3155837 Head Pos X: -0.004871339 Head Pos Y: -0.04895529 Head Pos Z: -0.08926404 Head Rot X: 0.06258882 Head Rot Y: -0.05690051 Hand Rot Z: 0.02488073 Invisible Ball Error: 1.695 randomnum: 8
 End:  103526.200  Start:  103523.797 Theta: 1.343904 Ball Pos X: 0.06753793 Ball Pos Y: -0.2 Ball Pos Z: 0.2925389 Hand Pos X: 0.03796168 Hand Pos Y: -0.1923627 Hand Pos Z: 0.3001268 Head Pos X: -0.001585484 Head Pos Y: -0.04979005 Head Pos Z: -0.09056461 Head Rot X: 0.06350981 Head Rot Y: -0.04766273 Hand Rot Z: 0.02563604 Invisible Ball Error: 5.003 randomnum: 3
 End:  103529.685  Start:  103527.241 Theta: 1.37881 Ball Pos X: 0.05728731 Ball Pos Y: -0.2 Ball Pos Z: 0.2947178 Hand Pos X: 0.06072206 Hand Pos Y: -0.2035232 Hand Pos Z: 0.3020281 Head Pos X: 0.002442747 Head Pos Y: -0.05153313 Head Pos Z: -0.09205949 Head Rot X: 0.06936212 Head Rot Y: -0.04030362 Hand Rot Z: 0.01534296 Visible Ball Error: 0.376 randomnum: 101
 End:  103532.615  Start:  103530.116 Theta: 2.024582 Ball Pos X: -0.1316139 Ball Pos Y: -0.2 Ball Pos Z: 0.2698484 Hand Pos X: -0.1316516 Hand Pos Y: -0.1904077 Hand Pos Z: 0.2822693 Head Pos X: -0.003469884 Head Pos Y: -0.05197659 Head Pos Z: -0.08715665 Head Rot X: 0.07613547 Head Rot Y: -0.06647792 Hand Rot Z: 0.02737066 Visible Ball Error: 2.383 randomnum: 200
 End:  103535.421  Start:  103533.074 Theta: 1.134464 Ball Pos X: 0.1268843 Ball Pos Y: -0.2 Ball Pos Z: 0.2721043 Hand Pos X: 0.116671 Hand Pos Y: -0.2036381 Hand Pos Z: 0.2950599 Head Pos X: -0.002513885 Head Pos Y: -0.05386323 Head Pos Z: -0.08631158 Head Rot X: 0.08389403 Head Rot Y: -0.05523762 Hand Rot Z: 0.03532431 Invisible Ball Error: 3.029 randomnum: 10
 End:  103538.296  Start:  103535.866 Theta: 1.605703 Ball Pos X: -0.01047804 Ball Pos Y: -0.2 Ball Pos Z: 0.300051 Hand Pos X: -0.01777835 Hand Pos Y: -0.1870592 Hand Pos Z: 0.3020878 Head Pos X: 0.001089722 Head Pos Y: -0.05451846 Head Pos Z: -0.09522259 Head Rot X: 0.07041364 Head Rot Y: -0.05419802 Hand Rot Z: 0.0215848 Visible Ball Error: 2.262 randomnum: 170
 End:  103541.018  Start:  103538.686 Theta: 2.007129 Ball Pos X: -0.1268844 Ball Pos Y: -0.2 Ball Pos Z: 0.2721043 Hand Pos X: -0.1502009 Hand Pos Y: -0.1886027 Hand Pos Z: 0.2649033 Head Pos X: -0.002514899 Head Pos Y: -0.05688155 Head Pos Z: -0.09064591 Head Rot X: 0.08792537 Head Rot Y: -0.04981096 Hand Rot Z: 0.0182893 Invisible Ball Error: 4.275 randomnum: 11
 End:  103544.171  Start:  103541.575 Theta: 2.024582 Ball Pos X: -0.1316139 Ball Pos Y: -0.2 Ball Pos Z: 0.2698484 Hand Pos X: -0.1353587 Hand Pos Y: -0.1782614 Hand Pos Z: 0.270594 Head Pos X: -0.002664447 Head Pos Y: -0.04838407 Head Pos Z: -0.0805769 Head Rot X: 0.05873733 Head Rot Y: -0.0427884 Hand Rot Z: 0.007022315 Visible Ball Error: 3.201 randomnum: 194
 End:  103549.518  Start:  103547.047 Theta: 1.692969 Ball Pos X: -0.03658933 Ball Pos Y: -0.2 Ball Pos Z: 0.297996 Hand Pos X: -0.0384774 Hand Pos Y: -0.1793975 Hand Pos Z: 0.2993875 Head Pos X: 0.0004633963 Head Pos Y: -0.04353583 Head Pos Z: -0.0850054 Head Rot X: 0.03394549 Head Rot Y: -0.02424884 Hand Rot Z: -0.0002118124 Invisible Ball Error: 2.958 randomnum: 83
 End:  103552.588  Start:  103549.991 Theta: 1.972222 Ball Pos X: -0.1173107 Ball Pos Y: -0.2 Ball Pos Z: 0.2763668 Hand Pos X: -0.09370533 Hand Pos Y: -0.1731575 Hand Pos Z: 0.2842382 Head Pos X: 0.006255776 Head Pos Y: -0.05248761 Head Pos Z: -0.08659708 Head Rot X: 0.07802429 Head Rot Y: -0.01407271 Hand Rot Z: -0.01228132 Invisible Ball Error: 5.42 randomnum: 73
 End:  103555.533  Start:  103553.074 Theta: 1.605703 Ball Pos X: -0.01047804 Ball Pos Y: -0.2 Ball Pos Z: 0.300051 Hand Pos X: -0.008868188 Hand Pos Y: -0.2005945 Hand Pos Z: 0.301099 Head Pos X: 0.0009114444 Head Pos Y: -0.05685163 Head Pos Z: -0.08460295 Head Rot X: 0.0922787 Head Rot Y: -0.05169814 Hand Rot Z: 0.00942329 Visible Ball Error: 0.259 randomnum: 193
 End:  103558.533  Start:  103555.908 Theta: 1.605703 Ball Pos X: -0.01047804 Ball Pos Y: -0.2 Ball Pos Z: 0.300051 Hand Pos X: -0.01488893 Hand Pos Y: -0.1914929 Hand Pos Z: 0.30558 Head Pos X: 0.003924936 Head Pos Y: -0.0605863 Head Pos Z: -0.08350396 Head Rot X: 0.1043712 Head Rot Y: -0.04767978 Hand Rot Z: 0.004905101 Visible Ball Error: 1.756 randomnum: 120
 End:  103604.089  Start:  103558.991 Theta: 2.076942 Ball Pos X: -0.1455563 Ball Pos Y: -0.2 Ball Pos Z: 0.2625905 Hand Pos X: -0.176539 Hand Pos Y: -0.1894097 Hand Pos Z: 0.2497534 Head Pos X: 0.006827891 Head Pos Y: -0.05942866 Head Pos Z: -0.08491695 Head Rot X: 0.103877 Head Rot Y: -0.03276176 Hand Rot Z: 0.002248486 Invisible Ball Error: 5.593 randomnum: 80
 End:  103607.157  Start:  103604.589 Theta: 1.902409 Ball Pos X: -0.09774662 Ball Pos Y: -0.2 Ball Pos Z: 0.2838767 Hand Pos X: -0.09362506 Hand Pos Y: -0.172127 Hand Pos Z: 0.2907485 Head Pos X: 0.005903333 Head Pos Y: -0.0607267 Head Pos Z: -0.08105159 Head Rot X: 0.1134308 Head Rot Y: -0.03787448 Hand Rot Z: 0.0008234077 Visible Ball Error: 4.379 randomnum: 147
 End:  103609.991  Start:  103607.603 Theta: 1.134464 Ball Pos X: 0.1268843 Ball Pos Y: -0.2 Ball Pos Z: 0.2721043 Hand Pos X: 0.1222819 Hand Pos Y: -0.1912273 Hand Pos Z: 0.2848154 Head Pos X: 0.005508542 Head Pos Y: -0.06262502 Head Pos Z: -0.079072 Head Rot X: 0.1226939 Head Rot Y: -0.03221545 Hand Rot Z: 0.009496316 Visible Ball Error: 2.489 randomnum: 190
 End:  103612.797  Start:  103610.353 Theta: 1.27409 Ball Pos X: 0.08777989 Ball Pos Y: -0.2 Ball Pos Z: 0.2871151 Hand Pos X: 0.08210084 Hand Pos Y: -0.2128264 Hand Pos Z: 0.2903997 Head Pos X: 0.003745198 Head Pos Y: -0.0621568 Head Pos Z: -0.08323169 Head Rot X: 0.1139028 Head Rot Y: -0.0412202 Hand Rot Z: 0.01306543 Visible Ball Error: 1.823 randomnum: 188
 End:  103615.950  Start:  103613.631 Theta: 1.169371 Ball Pos X: 0.1173107 Ball Pos Y: -0.2 Ball Pos Z: 0.2763668 Hand Pos X: 0.1241056 Hand Pos Y: -0.1883755 Hand Pos Z: 0.27943 Head Pos X: 0.006604314 Head Pos Y: -0.06313151 Head Pos Z: -0.08591092 Head Rot X: 0.1125298 Head Rot Y: -0.03429819 Hand Rot Z: 0.01040247 Invisible Ball Error: 2.183 randomnum: 28
 End:  103618.727  Start:  103616.283 Theta: 1.658063 Ball Pos X: -0.02616712 Ball Pos Y: -0.2 Ball Pos Z: 0.2990914 Hand Pos X: -0.03596625 Hand Pos Y: -0.1919368 Hand Pos Z: 0.2984409 Head Pos X: 0.001347452 Head Pos Y: -0.06052834 Head Pos Z: -0.09304321 Head Rot X: 0.09828111 Head Rot Y: -0.03771889 Hand Rot Z: 0.007317727 Visible Ball Error: 1.921 randomnum: 153
 End:  103621.477  Start:  103619.062 Theta: 1.919862 Ball Pos X: -0.1026861 Ball Pos Y: -0.2 Ball Pos Z: 0.2821276 Hand Pos X: -0.1194326 Hand Pos Y: -0.2078433 Hand Pos Z: 0.2848786 Head Pos X: 0.009522706 Head Pos Y: -0.0544765 Head Pos Z: -0.0813998 Head Rot X: 0.1029851 Head Rot Y: -0.03491712 Hand Rot Z: -0.008890465 Invisible Ball Error: 2.297 randomnum: 18
 End:  103624.352  Start:  103621.881 Theta: 1.151917 Ball Pos X: 0.1221161 Ball Pos Y: -0.2 Ball Pos Z: 0.2742773 Hand Pos X: 0.1072345 Hand Pos Y: -0.2065832 Hand Pos Z: 0.2848856 Head Pos X: 0.01248357 Head Pos Y: -0.059946 Head Pos Z: -0.08367229 Head Rot X: 0.1142294 Head Rot Y: -0.04061905 Hand Rot Z: 0.002432713 Visible Ball Error: 2.842 randomnum: 121
 End:  103627.602  Start:  103625.102 Theta: 1.186824 Ball Pos X: 0.1124696 Ball Pos Y: -0.2 Ball Pos Z: 0.278372 Hand Pos X: 0.1140028 Hand Pos Y: -0.2010583 Hand Pos Z: 0.2869949 Head Pos X: 0.01181546 Head Pos Y: -0.05903375 Head Pos Z: -0.08537078 Head Rot X: 0.1110468 Head Rot Y: -0.03382677 Hand Rot Z: 0.007922012 Visible Ball Error: 0.664 randomnum: 139
 End:  103630.394  Start:  103627.950 Theta: 1.256637 Ball Pos X: 0.09277737 Ball Pos Y: -0.2 Ball Pos Z: 0.2855394 Hand Pos X: 0.1093173 Hand Pos Y: -0.1920471 Hand Pos Z: 0.2888159 Head Pos X: 0.0115678 Head Pos Y: -0.05849832 Head Pos Z: -0.08805525 Head Rot X: 0.1036703 Head Rot Y: -0.03192118 Hand Rot Z: 0.007698323 Visible Ball Error: 2.913 randomnum: 118
 End:  103633.200  Start:  103630.783 Theta: 1.22173 Ball Pos X: 0.102686 Ball Pos Y: -0.2 Ball Pos Z: 0.2821276 Hand Pos X: 0.08134763 Hand Pos Y: -0.2063427 Hand Pos Z: 0.2906277 Head Pos X: 0.0135152 Head Pos Y: -0.05903411 Head Pos Z: -0.09264851 Head Rot X: 0.1024392 Head Rot Y: -0.02656308 Hand Rot Z: 0.003155228 Invisible Ball Error: 3.682 randomnum: 36
 End:  103636.033  Start:  103633.686 Theta: 1.902409 Ball Pos X: -0.09774662 Ball Pos Y: -0.2 Ball Pos Z: 0.2838767 Hand Pos X: -0.1123507 Hand Pos Y: -0.2047063 Hand Pos Z: 0.2851553 Head Pos X: 0.01687548 Head Pos Y: -0.05639324 Head Pos Z: -0.08474267 Head Rot X: 0.1015989 Head Rot Y: -0.0338333 Hand Rot Z: -0.006092552 Invisible Ball Error: 2.085 randomnum: 41
 End:  103638.798  Start:  103636.492 Theta: 1.151917 Ball Pos X: 0.1221161 Ball Pos Y: -0.2 Ball Pos Z: 0.2742773 Hand Pos X: 0.1469325 Hand Pos Y: -0.1754243 Hand Pos Z: 0.2679448 Head Pos X: 0.01080695 Head Pos Y: -0.05882132 Head Pos Z: -0.08676672 Head Rot X: 0.1074911 Head Rot Y: -0.04437273 Hand Rot Z: 0.01190606 Invisible Ball Error: 5.545 randomnum: 89
 End:  103641.965  Start:  103639.478 Theta: 1.43117 Ball Pos X: 0.04178448 Ball Pos Y: -0.2 Ball Pos Z: 0.2973121 Hand Pos X: 0.04940659 Hand Pos Y: -0.1944509 Hand Pos Z: 0.3002503 Head Pos X: 0.01741043 Head Pos Y: -0.05793127 Head Pos Z: -0.08648634 Head Rot X: 0.1076873 Head Rot Y: -0.03555455 Hand Rot Z: 0.0004240328 Visible Ball Error: 1.567 randomnum: 134
 End:  103644.575  Start:  103642.242 Theta: 1.745329 Ball Pos X: -0.05213507 Ball Pos Y: -0.2 Ball Pos Z: 0.2956727 Hand Pos X: -0.05703466 Hand Pos Y: -0.1913422 Hand Pos Z: 0.2982059 Head Pos X: 0.008908331 Head Pos Y: -0.05753571 Head Pos Z: -0.0858283 Head Rot X: 0.1100471 Head Rot Y: -0.03877327 Hand Rot Z: 0.01735313 Visible Ball Error: 1.607 randomnum: 155
 End:  103647.338  Start:  103644.936 Theta: 2.024582 Ball Pos X: -0.1316139 Ball Pos Y: -0.2 Ball Pos Z: 0.2698484 Hand Pos X: -0.1330193 Hand Pos Y: -0.1806967 Hand Pos Z: 0.2727359 Head Pos X: 0.004983068 Head Pos Y: -0.05670208 Head Pos Z: -0.08533299 Head Rot X: 0.1057842 Head Rot Y: -0.05968096 Hand Rot Z: 0.01657414 Visible Ball Error: 2.896 randomnum: 180
 End:  103650.144  Start:  103647.811 Theta: 1.448623 Ball Pos X: 0.0365893 Ball Pos Y: -0.2 Ball Pos Z: 0.297996 Hand Pos X: 0.02664611 Hand Pos Y: -0.2110343 Hand Pos Z: 0.3129525 Head Pos X: 0.002449512 Head Pos Y: -0.05867243 Head Pos Z: -0.08468783 Head Rot X: 0.1139152 Head Rot Y: -0.03686944 Hand Rot Z: 0.02220063 Invisible Ball Error: 1.788 randomnum: 32
 End:  103652.922  Start:  103650.492 Theta: 2.024582 Ball Pos X: -0.1316139 Ball Pos Y: -0.2 Ball Pos Z: 0.2698484 Hand Pos X: -0.1492156 Hand Pos Y: -0.2089793 Hand Pos Z: 0.2717023 Head Pos X: 0.003393918 Head Pos Y: -0.05811 Head Pos Z: -0.08330941 Head Rot X: 0.1148947 Head Rot Y: -0.04679091 Hand Rot Z: 0.0129496 Invisible Ball Error: 2.327 randomnum: 58
 End:  103655.894  Start:  103653.478 Theta: 1.48353 Ball Pos X: 0.02616709 Ball Pos Y: -0.2 Ball Pos Z: 0.2990914 Hand Pos X: 0.01280826 Hand Pos Y: -0.1994954 Hand Pos Z: 0.3115492 Head Pos X: 0.004145592 Head Pos Y: -0.05715883 Head Pos Z: -0.08636856 Head Rot X: 0.1090605 Head Rot Y: -0.03580957 Hand Rot Z: 0.01510924 Visible Ball Error: 2.455 randomnum: 181
 End:  103658.616  Start:  103656.214 Theta: 1.448623 Ball Pos X: 0.0365893 Ball Pos Y: -0.2 Ball Pos Z: 0.297996 Hand Pos X: 0.03039216 Hand Pos Y: -0.2072769 Hand Pos Z: 0.3094653 Head Pos X: 0.007594287 Head Pos Y: -0.05839303 Head Pos Z: -0.08150077 Head Rot X: 0.1165717 Head Rot Y: -0.03413762 Hand Rot Z: 0.01376317 Visible Ball Error: 1.157 randomnum: 105
 End:  103703.853  Start:  103658.992 Theta: 1.797689 Ball Pos X: -0.06753795 Ball Pos Y: -0.2 Ball Pos Z: 0.2925389 Hand Pos X: -0.07995515 Hand Pos Y: -0.2163381 Hand Pos Z: 0.2983039 Head Pos X: 0.006667584 Head Pos Y: -0.05982545 Head Pos Z: -0.08279729 Head Rot X: 0.1195536 Head Rot Y: -0.03737601 Hand Rot Z: 0.01232848 Invisible Ball Error: 2.131 randomnum: 34
 End:  103706.742  Start:  103704.381 Theta: 1.169371 Ball Pos X: 0.1173107 Ball Pos Y: -0.2 Ball Pos Z: 0.2763668 Hand Pos X: 0.09488751 Hand Pos Y: -0.1950348 Hand Pos Z: 0.2850211 Head Pos X: 0.009542763 Head Pos Y: -0.06110013 Head Pos Z: -0.08444822 Head Rot X: 0.123623 Head Rot Y: -0.02797301 Hand Rot Z: 0.01672676 Invisible Ball Error: 3.891 randomnum: 74
 End:  103709.533  Start:  103707.201 Theta: 1.099557 Ball Pos X: 0.1363034 Ball Pos Y: -0.2 Ball Pos Z: 0.2675104 Hand Pos X: 0.1140762 Hand Pos Y: -0.1971661 Hand Pos Z: 0.2912982 Head Pos X: 0.009059101 Head Pos Y: -0.05968139 Head Pos Z: -0.08258033 Head Rot X: 0.1182858 Head Rot Y: -0.03272698 Hand Rot Z: 0.01584785 Visible Ball Error: 4.928 randomnum: 197
 End:  103712.478  Start:  103710.062 Theta: 2.024582 Ball Pos X: -0.1316139 Ball Pos Y: -0.2 Ball Pos Z: 0.2698484 Hand Pos X: -0.1388521 Hand Pos Y: -0.1849926 Hand Pos Z: 0.272534 Head Pos X: 0.0148533 Head Pos Y: -0.05391178 Head Pos Z: -0.08964276 Head Rot X: 0.09417626 Head Rot Y: -0.01464694 Hand Rot Z: -0.01332272 Visible Ball Error: 2.641 randomnum: 114
 End:  103715.409  Start:  103713.006 Theta: 1.745329 Ball Pos X: -0.05213507 Ball Pos Y: -0.2 Ball Pos Z: 0.2956727 Hand Pos X: -0.0440851 Hand Pos Y: -0.1642922 Hand Pos Z: 0.2973277 Head Pos X: 0.006406724 Head Pos Y: -0.054124 Head Pos Z: -0.08568895 Head Rot X: 0.09700715 Head Rot Y: -0.03735527 Hand Rot Z: 0.01101555 Visible Ball Error: 5.185 randomnum: 169
 End:  103718.242  Start:  103715.951 Theta: 1.082104 Ball Pos X: 0.1409513 Ball Pos Y: -0.2 Ball Pos Z: 0.2650908 Hand Pos X: 0.1376392 Hand Pos Y: -0.1923254 Hand Pos Z: 0.2790759 Head Pos X: 0.006610721 Head Pos Y: -0.05536941 Head Pos Z: -0.08739746 Head Rot X: 0.09787834 Head Rot Y: -0.04194988 Hand Rot Z: 0.02026216 Invisible Ball Error: 2.443 randomnum: 50
 End:  103721.339  Start:  103718.909 Theta: 1.186824 Ball Pos X: 0.1124696 Ball Pos Y: -0.2 Ball Pos Z: 0.278372 Hand Pos X: 0.1361608 Hand Pos Y: -0.1841445 Hand Pos Z: 0.2859195 Head Pos X: 0.01008376 Head Pos Y: -0.0571337 Head Pos Z: -0.08423579 Head Rot X: 0.105463 Head Rot Y: -0.03728344 Hand Rot Z: 0.01521904 Visible Ball Error: 4.565 randomnum: 172
 End:  103724.228  Start:  103721.742 Theta: 1.815143 Ball Pos X: -0.07263318 Ball Pos Y: -0.2 Ball Pos Z: 0.2913157 Hand Pos X: -0.07013054 Hand Pos Y: -0.1680288 Hand Pos Z: 0.2942375 Head Pos X: 0.006046236 Head Pos Y: -0.05583608 Head Pos Z: -0.0850234 Head Rot X: 0.1025925 Head Rot Y: -0.04818356 Hand Rot Z: 0.01285311 Visible Ball Error: 4.645 randomnum: 113
 End:  103727.256  Start:  103724.729 Theta: 1.692969 Ball Pos X: -0.03658933 Ball Pos Y: -0.2 Ball Pos Z: 0.297996 Hand Pos X: -0.04057246 Hand Pos Y: -0.1847924 Hand Pos Z: 0.2996463 Head Pos X: 0.0001497865 Head Pos Y: -0.05512911 Head Pos Z: -0.08816063 Head Rot X: 0.09585448 Head Rot Y: -0.04587119 Hand Rot Z: 0.02357201 Visible Ball Error: 2.318 randomnum: 192
 End:  103730.256  Start:  103727.839 Theta: 1.32645 Ball Pos X: 0.07263315 Ball Pos Y: -0.2 Ball Pos Z: 0.2913157 Hand Pos X: 0.04835165 Hand Pos Y: -0.220044 Hand Pos Z: 0.2991807 Head Pos X: 0.00539127 Head Pos Y: -0.05931136 Head Pos Z: -0.08503151 Head Rot X: 0.1138713 Head Rot Y: -0.0296876 Hand Rot Z: 0.01985334 Visible Ball Error: 4.582 randomnum: 123
 End:  103733.089  Start:  103730.687 Theta: 1.884956 Ball Pos X: -0.09277739 Ball Pos Y: -0.2 Ball Pos Z: 0.2855394 Hand Pos X: -0.08458184 Hand Pos Y: -0.1861121 Hand Pos Z: 0.2949947 Head Pos X: 0.008494407 Head Pos Y: -0.06045002 Head Pos Z: -0.0838896 Head Rot X: 0.1196763 Head Rot Y: -0.03778073 Hand Rot Z: 0.008956164 Visible Ball Error: 2.962 randomnum: 177
 End:  103738.659  Start:  103737.353 Theta: 1.117011 Ball Pos X: 0.1316139 Ball Pos Y: -0.2 Ball Pos Z: 0.2698484 Hand Pos X: 0.1190007 Hand Pos Y: -0.1927417 Hand Pos Z: 0.2791111 Head Pos X: 0.00823012 Head Pos Y: -0.05971918 Head Pos Z: -0.09165668 Head Rot X: 0.1053238 Head Rot Y: -0.04226914 Hand Rot Z: 0.01909879 Invisible Ball Error: 2.737 randomnum: 61
 End:  103742.006  Start:  103739.451 Theta: 1.43117 Ball Pos X: 0.04178448 Ball Pos Y: -0.2 Ball Pos Z: 0.2973121 Hand Pos X: 0.04508226 Hand Pos Y: -0.1758592 Hand Pos Z: 0.3042619 Head Pos X: 0.006629586 Head Pos Y: -0.05707872 Head Pos Z: -0.09182179 Head Rot X: 0.09756363 Head Rot Y: -0.03528593 Hand Rot Z: 0.01449205 Visible Ball Error: 3.928 randomnum: 132
 End:  103744.936  Start:  103742.506 Theta: 1.32645 Ball Pos X: 0.07263315 Ball Pos Y: -0.2 Ball Pos Z: 0.2913157 Hand Pos X: 0.09456897 Hand Pos Y: -0.1941904 Hand Pos Z: 0.2991985 Head Pos X: 0.009750247 Head Pos Y: -0.05634043 Head Pos Z: -0.09492552 Head Rot X: 0.08762509 Head Rot Y: -0.03067716 Hand Rot Z: 0.01300041 Invisible Ball Error: 3.543 randomnum: 16
 End:  103748.270  Start:  103745.840 Theta: 1.902409 Ball Pos X: -0.09774662 Ball Pos Y: -0.2 Ball Pos Z: 0.2838767 Hand Pos X: -0.1084287 Hand Pos Y: -0.1664902 Hand Pos Z: 0.2909637 Head Pos X: 0.005900264 Head Pos Y: -0.05567962 Head Pos Z: -0.09618461 Head Rot X: 0.08454804 Head Rot Y: -0.04373959 Hand Rot Z: 0.01051409 Visible Ball Error: 5.607 randomnum: 165
 End:  103751.326  Start:  103748.812 Theta: 1.553343 Ball Pos X: 0.005239797 Ball Pos Y: -0.2 Ball Pos Z: 0.3001882 Hand Pos X: 0.005414993 Hand Pos Y: -0.1792216 Hand Pos Z: 0.3108835 Head Pos X: 0.007345349 Head Pos Y: -0.0587132 Head Pos Z: -0.09587049 Head Rot X: 0.09540812 Head Rot Y: -0.03855437 Hand Rot Z: 0.01704258 Visible Ball Error: 3.71 randomnum: 142
 End:  103754.229  Start:  103751.812 Theta: 1.762783 Ball Pos X: -0.05728734 Ball Pos Y: -0.2 Ball Pos Z: 0.2947178 Hand Pos X: -0.06442782 Hand Pos Y: -0.1795409 Hand Pos Z: 0.2949158 Head Pos X: -0.001823306 Head Pos Y: -0.05862781 Head Pos Z: -0.09921205 Head Rot X: 0.09164418 Head Rot Y: -0.05657253 Hand Rot Z: 0.02974425 Visible Ball Error: 3.134 randomnum: 143
 End:  103757.021  Start:  103754.756 Theta: 1.570796 Ball Pos X: -1.312364E-08 Ball Pos Y: -0.2 Ball Pos Z: 0.3002339 Hand Pos X: -0.009817615 Hand Pos Y: -0.1862951 Hand Pos Z: 0.3054254 Head Pos X: 0.002716869 Head Pos Y: -0.05917457 Head Pos Z: -0.1007439 Head Rot X: 0.09168565 Head Rot Y: -0.0384042 Hand Rot Z: 0.0247523 Invisible Ball Error: 2.776 randomnum: 23
 End:  103759.853  Start:  103757.493 Theta: 1.396263 Ball Pos X: 0.05213505 Ball Pos Y: -0.2 Ball Pos Z: 0.2956727 Hand Pos X: 0.04985045 Hand Pos Y: -0.1740251 Hand Pos Z: 0.2992865 Head Pos X: 0.009307712 Head Pos Y: -0.05917028 Head Pos Z: -0.1041083 Head Rot X: 0.0851379 Head Rot Y: -0.04158122 Hand Rot Z: 0.01767364 Invisible Ball Error: 3.86 randomnum: 6
 End:  103802.770  Start:  103800.159 Theta: 1.675516 Ball Pos X: -0.031383 Ball Pos Y: -0.2 Ball Pos Z: 0.2985892 Hand Pos X: -0.02961135 Hand Pos Y: -0.2040119 Hand Pos Z: 0.3128318 Head Pos X: 0.003098577 Head Pos Y: -0.05979946 Head Pos Z: -0.1006045 Head Rot X: 0.0943133 Head Rot Y: -0.04048765 Hand Rot Z: 0.02500751 Visible Ball Error: 0.838 randomnum: 144
 End:  103805.590  Start:  103803.201 Theta: 1.256637 Ball Pos X: 0.09277737 Ball Pos Y: -0.2 Ball Pos Z: 0.2855394 Hand Pos X: 0.09841956 Hand Pos Y: -0.2034204 Hand Pos Z: 0.2867617 Head Pos X: 0.001524091 Head Pos Y: -0.06358048 Head Pos Z: -0.1043047 Head Rot X: 0.1005784 Head Rot Y: -0.04679996 Hand Rot Z: 0.03566614 Invisible Ball Error: 0.806 randomnum: 49
 End:  103808.562  Start:  103806.062 Theta: 1.692969 Ball Pos X: -0.03658933 Ball Pos Y: -0.2 Ball Pos Z: 0.297996 Hand Pos X: -0.0220929 Hand Pos Y: -0.22288 Hand Pos Z: 0.3000299 Head Pos X: 0.0009122193 Head Pos Y: -0.05525663 Head Pos Z: -0.1107266 Head Rot X: 0.06070064 Head Rot Y: -0.04889891 Hand Rot Z: 0.02363907 Invisible Ball Error: 3.661 randomnum: 35
 End:  103811.410  Start:  103809.021 Theta: 1.919862 Ball Pos X: -0.1026861 Ball Pos Y: -0.2 Ball Pos Z: 0.2821276 Hand Pos X: -0.09468731 Hand Pos Y: -0.1959517 Hand Pos Z: 0.2994431 Head Pos X: 0.006186485 Head Pos Y: -0.06046632 Head Pos Z: -0.1041272 Head Rot X: 0.09039717 Head Rot Y: -0.04201837 Hand Rot Z: 0.01914878 Invisible Ball Error: 2.677 randomnum: 64
 End:  103814.770  Start:  103812.354 Theta: 1.832596 Ball Pos X: -0.07770628 Ball Pos Y: -0.2 Ball Pos Z: 0.2900037 Hand Pos X: -0.07840551 Hand Pos Y: -0.2122628 Hand Pos Z: 0.2916701 Head Pos X: 0.01028317 Head Pos Y: -0.06368542 Head Pos Z: -0.09882188 Head Rot X: 0.1089771 Head Rot Y: -0.02153673 Hand Rot Z: 0.009660833 Invisible Ball Error: 1.431 randomnum: 55
 End:  103817.659  Start:  103815.187 Theta: 1.902409 Ball Pos X: -0.09774662 Ball Pos Y: -0.2 Ball Pos Z: 0.2838767 Hand Pos X: -0.08838885 Hand Pos Y: -0.1867329 Hand Pos Z: 0.2887641 Head Pos X: 0.01278958 Head Pos Y: -0.06403673 Head Pos Z: -0.09647942 Head Rot X: 0.1138149 Head Rot Y: -0.03936851 Hand Rot Z: 0.01392466 Visible Ball Error: 2.557 randomnum: 182
 End:  103820.562  Start:  103818.160 Theta: 1.53589 Ball Pos X: 0.01047801 Ball Pos Y: -0.2 Ball Pos Z: 0.300051 Hand Pos X: 0.004828289 Hand Pos Y: -0.1927282 Hand Pos Z: 0.3090509 Head Pos X: 0.01074728 Head Pos Y: -0.06279191 Head Pos Z: -0.09757459 Head Rot X: 0.1097248 Head Rot Y: -0.02803461 Hand Rot Z: 0.01378964 Invisible Ball Error: 1.958 randomnum: 25
 End:  103823.395  Start:  103821.007 Theta: 1.047198 Ball Pos X: 0.1501169 Ball Pos Y: -0.2 Ball Pos Z: 0.2600102 Hand Pos X: 0.1445912 Hand Pos Y: -0.1848369 Hand Pos Z: 0.2762318 Head Pos X: 0.01181233 Head Pos Y: -0.06647432 Head Pos Z: -0.09598839 Head Rot X: 0.1237516 Head Rot Y: -0.02320257 Hand Rot Z: 0.02141463 Visible Ball Error: 3.616 randomnum: 146
 End:  103826.271  Start:  103823.826 Theta: 1.082104 Ball Pos X: 0.1409513 Ball Pos Y: -0.2 Ball Pos Z: 0.2650908 Hand Pos X: 0.121825 Hand Pos Y: -0.1962061 Hand Pos Z: 0.2763176 Head Pos X: 0.01177225 Head Pos Y: -0.06655702 Head Pos Z: -0.09467721 Head Rot X: 0.1271931 Head Rot Y: -0.03061569 Hand Rot Z: 0.01998508 Visible Ball Error: 3.576 randomnum: 140
 End:  103829.159  Start:  103826.771 Theta: 1.605703 Ball Pos X: -0.01047804 Ball Pos Y: -0.2 Ball Pos Z: 0.300051 Hand Pos X: -0.009501256 Hand Pos Y: -0.2105985 Hand Pos Z: 0.3120144 Head Pos X: 0.004505157 Head Pos Y: -0.06279683 Head Pos Z: -0.09507155 Head Rot X: 0.1152941 Head Rot Y: -0.03589838 Hand Rot Z: 0.02386499 Invisible Ball Error: 0.398 randomnum: 82
 End:  103831.966  Start:  103829.590 Theta: 1.22173 Ball Pos X: 0.102686 Ball Pos Y: -0.2 Ball Pos Z: 0.2821276 Hand Pos X: 0.1024041 Hand Pos Y: -0.2009273 Hand Pos Z: 0.2873684 Head Pos X: 0.002432883 Head Pos Y: -0.06177178 Head Pos Z: -0.09627104 Head Rot X: 0.1028033 Head Rot Y: -0.0520363 Hand Rot Z: 0.04417547 Visible Ball Error: 0.44 randomnum: 116
 End:  103834.909  Start:  103832.493 Theta: 1.762783 Ball Pos X: -0.05728734 Ball Pos Y: -0.2 Ball Pos Z: 0.2947178 Hand Pos X: -0.06613921 Hand Pos Y: -0.2222192 Hand Pos Z: 0.3049622 Head Pos X: 0.004310191 Head Pos Y: -0.06086642 Head Pos Z: -0.0952599 Head Rot X: 0.1024675 Head Rot Y: -0.05028826 Hand Rot Z: 0.0250632 Invisible Ball Error: 2.056 randomnum: 24
 End:  103837.646  Start:  103835.340 Theta: 1.570796 Ball Pos X: -1.312364E-08 Ball Pos Y: -0.2 Ball Pos Z: 0.3002339 Hand Pos X: 0.0005548149 Hand Pos Y: -0.2166271 Hand Pos Z: 0.3055853 Head Pos X: 0.01072282 Head Pos Y: -0.06212276 Head Pos Z: -0.09447062 Head Rot X: 0.1125181 Head Rot Y: -0.03489239 Hand Rot Z: 0.01805893 Invisible Ball Error: 1.665 randomnum: 33
 End:  103840.646  Start:  103838.312 Theta: 1.675516 Ball Pos X: -0.031383 Ball Pos Y: -0.2 Ball Pos Z: 0.2985892 Hand Pos X: -0.03439707 Hand Pos Y: -0.2083822 Hand Pos Z: 0.3053861 Head Pos X: 0.006942987 Head Pos Y: -0.06294942 Head Pos Z: -0.09687567 Head Rot X: 0.1130081 Head Rot Y: -0.0401313 Hand Rot Z: 0.02314952 Invisible Ball Error: 0.589 randomnum: 93
 End:  103843.826  Start:  103841.424 Theta: 1.134464 Ball Pos X: 0.1268843 Ball Pos Y: -0.2 Ball Pos Z: 0.2721043 Hand Pos X: 0.1343646 Hand Pos Y: -0.1980141 Hand Pos Z: 0.2705655 Head Pos X: 0.005605578 Head Pos Y: -0.06588182 Head Pos Z: -0.09388041 Head Rot X: 0.1245838 Head Rot Y: -0.04963434 Hand Rot Z: 0.03530161 Invisible Ball Error: 1.251 randomnum: 53
 End:  103846.909  Start:  103844.382 Theta: 2.024582 Ball Pos X: -0.1316139 Ball Pos Y: -0.2 Ball Pos Z: 0.2698484 Hand Pos X: -0.1571702 Hand Pos Y: -0.2117737 Hand Pos Z: 0.2565717 Head Pos X: 0.004500479 Head Pos Y: -0.06390992 Head Pos Z: -0.09394205 Head Rot X: 0.1195062 Head Rot Y: -0.0439394 Hand Rot Z: 0.02436391 Invisible Ball Error: 4.762 randomnum: 88
 End:  103851.063  Start:  103848.590 Theta: 2.024582 Ball Pos X: -0.1316139 Ball Pos Y: -0.2 Ball Pos Z: 0.2698484 Hand Pos X: -0.1438523 Hand Pos Y: -0.1956765 Hand Pos Z: 0.2655559 Head Pos X: 0.002667636 Head Pos Y: -0.06249321 Head Pos Z: -0.09257507 Head Rot X: 0.1163109 Head Rot Y: -0.04814309 Hand Rot Z: 0.02933816 Visible Ball Error: 2.17 randomnum: 133
 End:  103854.146  Start:  103851.633 Theta: 2.059489 Ball Pos X: -0.1409513 Ball Pos Y: -0.2 Ball Pos Z: 0.2650908 Hand Pos X: -0.1238273 Hand Pos Y: -0.1753452 Hand Pos Z: 0.2755588 Head Pos X: 0.001262188 Head Pos Y: -0.05396831 Head Pos Z: -0.08678317 Head Rot X: 0.08637806 Head Rot Y: -0.06457716 Hand Rot Z: 0.01239645 Visible Ball Error: 4.788 randomnum: 175
 End:  103858.688  Start:  103856.326 Theta: 1.902409 Ball Pos X: -0.09774662 Ball Pos Y: -0.2 Ball Pos Z: 0.2838767 Hand Pos X: -0.1056089 Hand Pos Y: -0.1809205 Hand Pos Z: 0.2831803 Head Pos X: 0.008400083 Head Pos Y: -0.05986217 Head Pos Z: -0.08928406 Head Rot X: 0.1108934 Head Rot Y: -0.03798303 Hand Rot Z: 0.007895216 Invisible Ball Error: 3.024 randomnum: 99
 End:  103904.285  Start:  103859.312 Theta: 1.361357 Ball Pos X: 0.06242213 Ball Pos Y: -0.2 Ball Pos Z: 0.2936731 Hand Pos X: 0.08560821 Hand Pos Y: -0.16468 Hand Pos Z: 0.2947429 Head Pos X: 0.004270613 Head Pos Y: -0.06129831 Head Pos Z: -0.09528291 Head Rot X: 0.1071415 Head Rot Y: -0.03374792 Hand Rot Z: 0.0181435 Visible Ball Error: 6.532 randomnum: 196
 End:  103907.091  Start:  103904.660 Theta: 1.308997 Ball Pos X: 0.07770626 Ball Pos Y: -0.2 Ball Pos Z: 0.2900037 Hand Pos X: 0.06924644 Hand Pos Y: -0.19535 Hand Pos Z: 0.302837 Head Pos X: 0.005272448 Head Pos Y: -0.06126994 Head Pos Z: -0.09886312 Head Rot X: 0.1026728 Head Rot Y: -0.03815022 Hand Rot Z: 0.0146944 Invisible Ball Error: 2.332 randomnum: 56
 End:  103910.173  Start:  103907.576 Theta: 1.396263 Ball Pos X: 0.05213505 Ball Pos Y: -0.2 Ball Pos Z: 0.2956727 Hand Pos X: 0.07363985 Hand Pos Y: -0.1819717 Hand Pos Z: 0.2918533 Head Pos X: 0.007469505 Head Pos Y: -0.06309539 Head Pos Z: -0.1077852 Head Rot X: 0.09404532 Head Rot Y: -0.03665324 Hand Rot Z: 0.0140075 Invisible Ball Error: 4.319 randomnum: 20
 End:  103912.826  Start:  103910.507 Theta: 1.32645 Ball Pos X: 0.07263315 Ball Pos Y: -0.2 Ball Pos Z: 0.2913157 Hand Pos X: 0.07387945 Hand Pos Y: -0.1835208 Hand Pos Z: 0.2999112 Head Pos X: 0.005584061 Head Pos Y: -0.06126246 Head Pos Z: -0.1067429 Head Rot X: 0.08691636 Head Rot Y: -0.04003862 Hand Rot Z: 0.01830765 Invisible Ball Error: 2.956 randomnum: 7
 End:  103915.591  Start:  103913.230 Theta: 1.186824 Ball Pos X: 0.1124696 Ball Pos Y: -0.2 Ball Pos Z: 0.278372 Hand Pos X: 0.1006681 Hand Pos Y: -0.2028886 Hand Pos Z: 0.2918217 Head Pos X: 0.007634789 Head Pos Y: -0.06295884 Head Pos Z: -0.1109583 Head Rot X: 0.08583467 Head Rot Y: -0.04182878 Hand Rot Z: 0.02084942 Visible Ball Error: 2.5 randomnum: 163
 End:  103919.007  Start:  103916.507 Theta: 2.076942 Ball Pos X: -0.1455563 Ball Pos Y: -0.2 Ball Pos Z: 0.2625905 Hand Pos X: -0.1709397 Hand Pos Y: -0.2036965 Hand Pos Z: 0.254637 Head Pos X: 0.003817201 Head Pos Y: -0.06236547 Head Pos Z: -0.1033317 Head Rot X: 0.09941985 Head Rot Y: -0.04159404 Hand Rot Z: 0.009729467 Invisible Ball Error: 4.058 randomnum: 84
 End:  103921.993  Start:  103919.507 Theta: 1.553343 Ball Pos X: 0.005239797 Ball Pos Y: -0.2 Ball Pos Z: 0.3001882 Hand Pos X: -0.001290776 Hand Pos Y: -0.1939438 Hand Pos Z: 0.3017266 Head Pos X: 0.007809758 Head Pos Y: -0.06176582 Head Pos Z: -0.1043047 Head Rot X: 0.09991749 Head Rot Y: -0.03126263 Hand Rot Z: 0.01234244 Invisible Ball Error: 1.402 randomnum: 81
 End:  103925.091  Start:  103922.576 Theta: 1.762783 Ball Pos X: -0.05728734 Ball Pos Y: -0.2 Ball Pos Z: 0.2947178 Hand Pos X: -0.06806581 Hand Pos Y: -0.1890928 Hand Pos Z: 0.2972772 Head Pos X: 0.01121476 Head Pos Y: -0.06162 Head Pos Z: -0.1028383 Head Rot X: 0.1003299 Head Rot Y: -0.0307359 Hand Rot Z: -0.002175779 Visible Ball Error: 2.457 randomnum: 189
 End:  103928.104  Start:  103925.660 Theta: 1.954769 Ball Pos X: -0.1124696 Ball Pos Y: -0.2 Ball Pos Z: 0.278372 Hand Pos X: -0.1026489 Hand Pos Y: -0.1724462 Hand Pos Z: 0.283242 Head Pos X: 0.006781518 Head Pos Y: -0.06243834 Head Pos Z: -0.1004364 Head Rot X: 0.105734 Head Rot Y: -0.04519853 Hand Rot Z: 0.01344035 Invisible Ball Error: 4.266 randomnum: 9
 End:  103931.063  Start:  103928.646 Theta: 1.850049 Ball Pos X: -0.08275568 Ball Pos Y: -0.2 Ball Pos Z: 0.2886033 Hand Pos X: -0.07819584 Hand Pos Y: -0.1569961 Hand Pos Z: 0.2913969 Head Pos X: 0.01206061 Head Pos Y: -0.0633603 Head Pos Z: -0.1026486 Head Rot X: 0.1057622 Head Rot Y: -0.04703939 Hand Rot Z: 0.01224585 Visible Ball Error: 6.236 randomnum: 171
 End:  103933.882  Start:  103931.549 Theta: 1.151917 Ball Pos X: 0.1221161 Ball Pos Y: -0.2 Ball Pos Z: 0.2742773 Hand Pos X: 0.1262344 Hand Pos Y: -0.1920685 Hand Pos Z: 0.2797327 Head Pos X: 0.01084358 Head Pos Y: -0.06669766 Head Pos Z: -0.1039205 Head Rot X: 0.1118625 Head Rot Y: -0.03924244 Hand Rot Z: 0.02121621 Visible Ball Error: 1.647 randomnum: 168
 End:  103936.618  Start:  103934.313 Theta: 1.954769 Ball Pos X: -0.1124696 Ball Pos Y: -0.2 Ball Pos Z: 0.278372 Hand Pos X: -0.1356322 Hand Pos Y: -0.2032274 Hand Pos Z: 0.2778098 Head Pos X: 0.009341002 Head Pos Y: -0.06401819 Head Pos Z: -0.09794748 Head Rot X: 0.112223 Head Rot Y: -0.04494398 Hand Rot Z: 0.01142248 Invisible Ball Error: 3.372 randomnum: 92
 End:  103940.202  Start:  103937.730 Theta: 1.727876 Ball Pos X: -0.04696693 Ball Pos Y: -0.2 Ball Pos Z: 0.2965375 Hand Pos X: -0.05879413 Hand Pos Y: -0.1888127 Hand Pos Z: 0.3000384 Head Pos X: 0.01016927 Head Pos Y: -0.06420726 Head Pos Z: -0.1020647 Head Rot X: 0.1092944 Head Rot Y: -0.03842792 Hand Rot Z: 0.006196082 Invisible Ball Error: 2.641 randomnum: 62
 End:  103943.271  Start:  103940.660 Theta: 1.884956 Ball Pos X: -0.09277739 Ball Pos Y: -0.2 Ball Pos Z: 0.2855394 Hand Pos X: -0.1100529 Hand Pos Y: -0.2023637 Hand Pos Z: 0.2853746 Head Pos X: 0.009089082 Head Pos Y: -0.06355715 Head Pos Z: -0.09759641 Head Rot X: 0.1147464 Head Rot Y: -0.04136956 Hand Rot Z: 0.009283895 Invisible Ball Error: 2.58 randomnum: 37
 End:  103946.189  Start:  103943.786 Theta: 1.658063 Ball Pos X: -0.02616712 Ball Pos Y: -0.2 Ball Pos Z: 0.2990914 Hand Pos X: -0.0359147 Hand Pos Y: -0.2114647 Hand Pos Z: 0.3098147 Head Pos X: 0.01152033 Head Pos Y: -0.06464937 Head Pos Z: -0.09536314 Head Rot X: 0.1166047 Head Rot Y: -0.04600707 Hand Rot Z: 0.008740496 Invisible Ball Error: 1.418 randomnum: 86
 End:  103949.035  Start:  103946.591 Theta: 1.954769 Ball Pos X: -0.1124696 Ball Pos Y: -0.2 Ball Pos Z: 0.278372 Hand Pos X: -0.1251942 Hand Pos Y: -0.2114689 Hand Pos Z: 0.2797859 Head Pos X: 0.01471242 Head Pos Y: -0.06414357 Head Pos Z: -0.09309924 Head Rot X: 0.1193918 Head Rot Y: -0.03129348 Hand Rot Z: -0.0108636 Invisible Ball Error: 1.978 randomnum: 4
 End:  103951.813  Start:  103949.396 Theta: 1.239184 Ball Pos X: 0.0977466 Ball Pos Y: -0.2 Ball Pos Z: 0.2838767 Hand Pos X: 0.1080974 Hand Pos Y: -0.1919726 Hand Pos Z: 0.2800317 Head Pos X: 0.01063555 Head Pos Y: -0.06552443 Head Pos Z: -0.0948149 Head Rot X: 0.1186834 Head Rot Y: -0.03927541 Hand Rot Z: 0.01360153 Invisible Ball Error: 2.063 randomnum: 72
 End:  103954.535  Start:  103952.189 Theta: 1.186824 Ball Pos X: 0.1124696 Ball Pos Y: -0.2 Ball Pos Z: 0.278372 Hand Pos X: 0.09376211 Hand Pos Y: -0.2122994 Hand Pos Z: 0.296325 Head Pos X: 0.01431727 Head Pos Y: -0.0671646 Head Pos Z: -0.09871137 Head Rot X: 0.1186129 Head Rot Y: -0.02651367 Hand Rot Z: 0.01298141 Visible Ball Error: 3.742 randomnum: 167
 End:  103957.452  Start:  103954.952 Theta: 1.308997 Ball Pos X: 0.07770626 Ball Pos Y: -0.2 Ball Pos Z: 0.2900037 Hand Pos X: 0.06134727 Hand Pos Y: -0.2328714 Hand Pos Z: 0.3007219 Head Pos X: 0.01409483 Head Pos Y: -0.06472194 Head Pos Z: -0.1021395 Head Rot X: 0.1080273 Head Rot Y: -0.02432051 Hand Rot Z: 0.008679765 Invisible Ball Error: 4.514 randomnum: 85
 End:  104000.341  Start:  103957.967 Theta: 1.448623 Ball Pos X: 0.0365893 Ball Pos Y: -0.2 Ball Pos Z: 0.297996 Hand Pos X: 0.03830329 Hand Pos Y: -0.1764956 Hand Pos Z: 0.3085701 Head Pos X: 0.01230323 Head Pos Y: -0.06417519 Head Pos Z: -0.1031932 Head Rot X: 0.1052607 Head Rot Y: -0.0265048 Hand Rot Z: 0.00915589 Visible Ball Error: 4.09 randomnum: 158
 End:  104003.216  Start:  104000.661 Theta: 1.518436 Ball Pos X: 0.01571303 Ball Pos Y: -0.2 Ball Pos Z: 0.2998224 Hand Pos X: 0.01837417 Hand Pos Y: -0.1818425 Hand Pos Z: 0.3111122 Head Pos X: 0.01158118 Head Pos Y: -0.06486377 Head Pos Z: -0.09928811 Head Rot X: 0.1136897 Head Rot Y: -0.03401269 Hand Rot Z: 0.01509468 Invisible Ball Error: 3.422 randomnum: 65
 End:  104006.216  Start:  104003.605 Theta: 2.007129 Ball Pos X: -0.1268844 Ball Pos Y: -0.2 Ball Pos Z: 0.2721043 Hand Pos X: -0.1384059 Hand Pos Y: -0.1791455 Hand Pos Z: 0.2790315 Head Pos X: 0.01645881 Head Pos Y: -0.06408727 Head Pos Z: -0.09506893 Head Rot X: 0.1159197 Head Rot Y: -0.04144136 Hand Rot Z: -0.005890708 Visible Ball Error: 3.943 randomnum: 157
 End:  104009.049  Start:  104006.674 Theta: 2.042035 Ball Pos X: -0.1363034 Ball Pos Y: -0.2 Ball Pos Z: 0.2675104 Hand Pos X: -0.1420516 Hand Pos Y: -0.1975041 Hand Pos Z: 0.2732131 Head Pos X: 0.009295553 Head Pos Y: -0.06098282 Head Pos Z: -0.09804833 Head Rot X: 0.1017235 Head Rot Y: -0.05726553 Hand Rot Z: 0.02172616 Invisible Ball Error: 1.07 randomnum: 5
 End:  104012.897  Start:  104010.438 Theta: 1.623156 Ball Pos X: -0.01571306 Ball Pos Y: -0.2 Ball Pos Z: 0.2998224 Hand Pos X: -0.02525539 Hand Pos Y: -0.1958318 Hand Pos Z: 0.3095492 Head Pos X: 0.01063484 Head Pos Y: -0.06321183 Head Pos Z: -0.09257746 Head Rot X: 0.1183389 Head Rot Y: -0.04443665 Hand Rot Z: 0.01336904 Invisible Ball Error: 2.003 randomnum: 42
 End:  104015.883  Start:  104013.216 Theta: 1.623156 Ball Pos X: -0.01571306 Ball Pos Y: -0.2 Ball Pos Z: 0.2998224 Hand Pos X: -0.01808591 Hand Pos Y: -0.2242417 Hand Pos Z: 0.2991753 Head Pos X: 0.01377138 Head Pos Y: -0.06601283 Head Pos Z: -0.08992362 Head Rot X: 0.1267126 Head Rot Y: -0.04027868 Hand Rot Z: 0.01402014 Invisible Ball Error: 3.156 randomnum: 57
 End:  104018.813  Start:  104016.313 Theta: 1.204277 Ball Pos X: 0.1075942 Ball Pos Y: -0.2 Ball Pos Z: 0.2802925 Hand Pos X: 0.1154568 Hand Pos Y: -0.1965056 Hand Pos Z: 0.2825802 Head Pos X: 0.01558557 Head Pos Y: -0.06620058 Head Pos Z: -0.09456432 Head Rot X: 0.1222914 Head Rot Y: -0.03750312 Hand Rot Z: 0.01805047 Visible Ball Error: 1.362 randomnum: 174
 End:  104021.827  Start:  104019.341 Theta: 1.902409 Ball Pos X: -0.09774662 Ball Pos Y: -0.2 Ball Pos Z: 0.2838767 Hand Pos X: -0.1184269 Hand Pos Y: -0.2158188 Hand Pos Z: 0.2815093 Head Pos X: 0.02504635 Head Pos Y: -0.06416273 Head Pos Z: -0.09720981 Head Rot X: 0.1148459 Head Rot Y: -0.02810683 Hand Rot Z: -0.01168351 Visible Ball Error: 3.519 randomnum: 159
 End:  104024.758  Start:  104022.258 Theta: 1.954769 Ball Pos X: -0.1124696 Ball Pos Y: -0.2 Ball Pos Z: 0.278372 Hand Pos X: -0.1164063 Hand Pos Y: -0.1597472 Hand Pos Z: 0.2845872 Head Pos X: 0.01109174 Head Pos Y: -0.06633687 Head Pos Z: -0.09521043 Head Rot X: 0.1258312 Head Rot Y: -0.05419474 Hand Rot Z: 0.01599238 Visible Ball Error: 6.219 randomnum: 119
 End:  104027.591  Start:  104025.258 Theta: 1.43117 Ball Pos X: 0.04178448 Ball Pos Y: -0.2 Ball Pos Z: 0.2973121 Hand Pos X: 0.04363407 Hand Pos Y: -0.1964502 Hand Pos Z: 0.2988605 Head Pos X: 0.008033663 Head Pos Y: -0.06668109 Head Pos Z: -0.09634173 Head Rot X: 0.1273085 Head Rot Y: -0.03142777 Hand Rot Z: 0.02331105 Invisible Ball Error: 0.678 randomnum: 21
 End:  104029.953  Start:  104028.008 Theta: 1.605703 Ball Pos X: -0.01047804 Ball Pos Y: -0.2 Ball Pos Z: 0.300051 Hand Pos X: -0.01536077 Hand Pos Y: -0.1844419 Hand Pos Z: 0.3006846 Head Pos X: 0.008766234 Head Pos Y: -0.06513557 Head Pos Z: -0.09655464 Head Rot X: 0.1189173 Head Rot Y: -0.0465554 Hand Rot Z: 0.02128269 Visible Ball Error: 2.313 randomnum: 148
 End:  104032.897  Start:  104030.397 Theta: 1.082104 Ball Pos X: 0.1409513 Ball Pos Y: -0.2 Ball Pos Z: 0.2650908 Hand Pos X: 0.1382976 Hand Pos Y: -0.1871125 Hand Pos Z: 0.2829067 Head Pos X: 0.01374462 Head Pos Y: -0.06561404 Head Pos Z: -0.09859753 Head Rot X: 0.115254 Head Rot Y: -0.03716806 Hand Rot Z: 0.02053415 Invisible Ball Error: 3.38 randomnum: 59
 End:  104035.870  Start:  104033.355 Theta: 1.919862 Ball Pos X: -0.1026861 Ball Pos Y: -0.2 Ball Pos Z: 0.2821276 Hand Pos X: -0.1367173 Hand Pos Y: -0.196576 Hand Pos Z: 0.2734093 Head Pos X: 0.01390317 Head Pos Y: -0.06221139 Head Pos Z: -0.09929669 Head Rot X: 0.1067215 Head Rot Y: -0.03802701 Hand Rot Z: 0.003558217 Invisible Ball Error: 5.571 randomnum: 54
 End:  104038.855  Start:  104036.397 Theta: 1.169371 Ball Pos X: 0.1173107 Ball Pos Y: -0.2 Ball Pos Z: 0.2763668 Hand Pos X: 0.139791 Hand Pos Y: -0.1859779 Hand Pos Z: 0.2741714 Head Pos X: 0.01235986 Head Pos Y: -0.06502831 Head Pos Z: -0.1010172 Head Rot X: 0.1110246 Head Rot Y: -0.05103211 Hand Rot Z: 0.01804603 Invisible Ball Error: 4.226 randomnum: 17
 End:  104041.925  Start:  104039.467 Theta: 1.047198 Ball Pos X: 0.1501169 Ball Pos Y: -0.2 Ball Pos Z: 0.2600102 Hand Pos X: 0.1429265 Hand Pos Y: -0.1776396 Hand Pos Z: 0.2704376 Head Pos X: 0.01093504 Head Pos Y: -0.0647653 Head Pos Z: -0.1035109 Head Rot X: 0.1065457 Head Rot Y: -0.04967091 Hand Rot Z: 0.02450662 Invisible Ball Error: 3.966 randomnum: 29
 End:  104045.231  Start:  104042.494 Theta: 1.553343 Ball Pos X: 0.005239797 Ball Pos Y: -0.2 Ball Pos Z: 0.3001882 Hand Pos X: 0.01066795 Hand Pos Y: -0.1896209 Hand Pos Z: 0.3097087 Head Pos X: 0.003719598 Head Pos Y: -0.065341 Head Pos Z: -0.1017003 Head Rot X: 0.1123915 Head Rot Y: -0.05227026 Hand Rot Z: 0.03363384 Visible Ball Error: 2.355 randomnum: 135
 End:  104048.231  Start:  104045.828 Theta: 2.076942 Ball Pos X: -0.1455563 Ball Pos Y: -0.2 Ball Pos Z: 0.2625905 Hand Pos X: -0.1538128 Hand Pos Y: -0.1896102 Hand Pos Z: 0.2678487 Head Pos X: 0.008970767 Head Pos Y: -0.06279832 Head Pos Z: -0.09669757 Head Rot X: 0.1122747 Head Rot Y: -0.06358494 Hand Rot Z: 0.01245996 Visible Ball Error: 2.246 randomnum: 130
 End:  104051.174  Start:  104048.745 Theta: 1.064651 Ball Pos X: 0.1455563 Ball Pos Y: -0.2 Ball Pos Z: 0.2625905 Hand Pos X: 0.120799 Hand Pos Y: -0.2091796 Hand Pos Z: 0.2869012 Head Pos X: 0.009431183 Head Pos Y: -0.06467652 Head Pos Z: -0.09388065 Head Rot X: 0.1202308 Head Rot Y: -0.05173472 Hand Rot Z: 0.02168627 Visible Ball Error: 5.13 randomnum: 149
 End:  104054.133  Start:  104051.675 Theta: 1.867502 Ball Pos X: -0.08777991 Ball Pos Y: -0.2 Ball Pos Z: 0.2871151 Hand Pos X: -0.09223331 Hand Pos Y: -0.2039012 Hand Pos Z: 0.2867859 Head Pos X: 0.009743392 Head Pos Y: -0.06215441 Head Pos Z: -0.09854007 Head Rot X: 0.1063638 Head Rot Y: -0.05020977 Hand Rot Z: 0.01060735 Invisible Ball Error: 0.807 randomnum: 100
 End:  104056.647  Start:  104055.439 Theta: 1.58825 Ball Pos X: -0.005239823 Ball Pos Y: -0.2 Ball Pos Z: 0.3001882 Hand Pos X: -0.004577145 Hand Pos Y: -0.158423 Hand Pos Z: 0.3056667 Head Pos X: 0.00787738 Head Pos Y: -0.04267117 Head Pos Z: -0.08841956 Head Rot X: 0.05426002 Head Rot Y: -0.02366754 Hand Rot Z: -0.002361687 Invisible Ball Error: 6.276 randomnum: 71
 End:  104100.550  Start:  104058.133 Theta: 1.134464 Ball Pos X: 0.1268843 Ball Pos Y: -0.2 Ball Pos Z: 0.2721043 Hand Pos X: 0.1132369 Hand Pos Y: -0.1981837 Hand Pos Z: 0.2943431 Head Pos X: 0.004180789 Head Pos Y: -0.04882216 Head Pos Z: -0.08331847 Head Rot X: 0.08806644 Head Rot Y: -0.02600853 Hand Rot Z: 0.003320045 Visible Ball Error: 3.655 randomnum: 186
 End:  104103.301  Start:  104100.953 Theta: 1.22173 Ball Pos X: 0.102686 Ball Pos Y: -0.2 Ball Pos Z: 0.2821276 Hand Pos X: 0.08749826 Hand Pos Y: -0.1990718 Hand Pos Z: 0.2958191 Head Pos X: 0.004861981 Head Pos Y: -0.05314282 Head Pos Z: -0.08023024 Head Rot X: 0.1038375 Head Rot Y: -0.02825736 Hand Rot Z: 0.009890542 Invisible Ball Error: 3.062 randomnum: 14
 End:  104106.189  Start:  104103.773 Theta: 1.134464 Ball Pos X: 0.1268843 Ball Pos Y: -0.2 Ball Pos Z: 0.2721043 Hand Pos X: 0.1285065 Hand Pos Y: -0.1945202 Hand Pos Z: 0.2881968 Head Pos X: 0.003114969 Head Pos Y: -0.05387053 Head Pos Z: -0.08408165 Head Rot X: 0.1029532 Head Rot Y: -0.03158322 Hand Rot Z: 0.01980471 Visible Ball Error: 2.176 randomnum: 115
 End:  104109.036  Start:  104106.606 Theta: 1.623156 Ball Pos X: -0.01571306 Ball Pos Y: -0.2 Ball Pos Z: 0.2998224 Hand Pos X: -0.01651374 Hand Pos Y: -0.1859982 Hand Pos Z: 0.3192292 Head Pos X: -0.002634645 Head Pos Y: -0.0515134 Head Pos Z: -0.08704853 Head Rot X: 0.08895293 Head Rot Y: -0.04085777 Hand Rot Z: 0.0209502 Visible Ball Error: 3.476 randomnum: 185
 End:  104111.953  Start:  104109.481 Theta: 1.082104 Ball Pos X: 0.1409513 Ball Pos Y: -0.2 Ball Pos Z: 0.2650908 Hand Pos X: 0.1372035 Hand Pos Y: -0.1797752 Hand Pos Z: 0.2703063 Head Pos X: 0.001399726 Head Pos Y: -0.05542946 Head Pos Z: -0.0861119 Head Rot X: 0.10722 Head Rot Y: -0.03364021 Hand Rot Z: 0.01997972 Visible Ball Error: 3.137 randomnum: 126
 End:  104114.814  Start:  104112.439 Theta: 1.48353 Ball Pos X: 0.02616709 Ball Pos Y: -0.2 Ball Pos Z: 0.2990914 Hand Pos X: 0.05248194 Hand Pos Y: -0.1613645 Hand Pos Z: 0.3013324 Head Pos X: 0.0009261668 Head Pos Y: -0.05223221 Head Pos Z: -0.09261787 Head Rot X: 0.09092528 Head Rot Y: -0.04148266 Hand Rot Z: 0.02491045 Invisible Ball Error: 7.2 randomnum: 94
 End:  104118.077  Start:  104115.494 Theta: 1.832596 Ball Pos X: -0.07770628 Ball Pos Y: -0.2 Ball Pos Z: 0.2900037 Hand Pos X: -0.08295206 Hand Pos Y: -0.1854395 Hand Pos Z: 0.3015407 Head Pos X: 0.003504962 Head Pos Y: -0.05282113 Head Pos Z: -0.09538841 Head Rot X: 0.09017371 Head Rot Y: -0.04234998 Hand Rot Z: 0.01369905 Visible Ball Error: 3.021 randomnum: 107
 End:  104121.439  Start:  104118.731 Theta: 1.553343 Ball Pos X: 0.005239797 Ball Pos Y: -0.2 Ball Pos Z: 0.3001882 Hand Pos X: 0.004548579 Hand Pos Y: -0.192917 Hand Pos Z: 0.3120427 Head Pos X: 0.0005193353 Head Pos Y: -0.05190229 Head Pos Z: -0.09416401 Head Rot X: 0.0882603 Head Rot Y: -0.03658558 Hand Rot Z: 0.01739774 Invisible Ball Error: 1.951 randomnum: 47
 End:  104124.634  Start:  104122.190 Theta: 1.151917 Ball Pos X: 0.1221161 Ball Pos Y: -0.2 Ball Pos Z: 0.2742773 Hand Pos X: 0.118089 Hand Pos Y: -0.2077052 Hand Pos Z: 0.2865105 Head Pos X: 0.003244549 Head Pos Y: -0.05451304 Head Pos Z: -0.09455407 Head Rot X: 0.09412483 Head Rot Y: -0.03882691 Hand Rot Z: 0.02307094 Visible Ball Error: 1.341 randomnum: 187
 End:  104127.536  Start:  104125.106 Theta: 1.204277 Ball Pos X: 0.1075942 Ball Pos Y: -0.2 Ball Pos Z: 0.2802925 Hand Pos X: 0.1164466 Hand Pos Y: -0.1983505 Hand Pos Z: 0.2881141 Head Pos X: 0.00320977 Head Pos Y: -0.05459991 Head Pos Z: -0.09913385 Head Rot X: 0.08858728 Head Rot Y: -0.03260798 Hand Rot Z: 0.02045574 Visible Ball Error: 1.402 randomnum: 156
 End:  104130.523  Start:  104128.106 Theta: 1.867502 Ball Pos X: -0.08777991 Ball Pos Y: -0.2 Ball Pos Z: 0.2871151 Hand Pos X: -0.09537991 Hand Pos Y: -0.1898831 Hand Pos Z: 0.3002087 Head Pos X: 0.01015949 Head Pos Y: -0.05588269 Head Pos Z: -0.09018528 Head Rot X: 0.1014939 Head Rot Y: -0.03337354 Hand Rot Z: 0.001026552 Visible Ball Error: 2.641 randomnum: 103
 End:  104133.606  Start:  104131.065 Theta: 1.919862 Ball Pos X: -0.1026861 Ball Pos Y: -0.2 Ball Pos Z: 0.2821276 Hand Pos X: -0.1044493 Hand Pos Y: -0.1938902 Hand Pos Z: 0.2958725 Head Pos X: 0.002399176 Head Pos Y: -0.05482322 Head Pos Z: -0.09194458 Head Rot X: 0.1010642 Head Rot Y: -0.03565969 Hand Rot Z: 0.006719884 Invisible Ball Error: 2.011 randomnum: 68
 End:  104136.397  Start:  104134.023 Theta: 1.64061 Ball Pos X: -0.02094326 Ball Pos Y: -0.2 Ball Pos Z: 0.2995026 Hand Pos X: -0.02147803 Hand Pos Y: -0.1770732 Hand Pos Z: 0.3033268 Head Pos X: -0.001352042 Head Pos Y: -0.04236126 Head Pos Z: -0.08496308 Head Rot X: 0.05378039 Head Rot Y: -0.04071627 Hand Rot Z: 0.01084385 Visible Ball Error: 3.457 randomnum: 191
 End:  104139.314  Start:  104136.968 Theta: 1.169371 Ball Pos X: 0.1173107 Ball Pos Y: -0.2 Ball Pos Z: 0.2763668 Hand Pos X: 0.09738505 Hand Pos Y: -0.2265207 Hand Pos Z: 0.3019227 Head Pos X: 0.00201124 Head Pos Y: -0.05424401 Head Pos Z: -0.08347893 Head Rot X: 0.1078993 Head Rot Y: 0.0006334806 Hand Rot Z: -0.01875807 Invisible Ball Error: 4.608 randomnum: 38
 End:  104142.106  Start:  104139.759 Theta: 1.186824 Ball Pos X: 0.1124696 Ball Pos Y: -0.2 Ball Pos Z: 0.278372 Hand Pos X: 0.0952493 Hand Pos Y: -0.2165091 Hand Pos Z: 0.2958554 Head Pos X: -0.001233816 Head Pos Y: -0.06406704 Head Pos Z: -0.0817802 Head Rot X: 0.1390316 Head Rot Y: -0.01306226 Hand Rot Z: 0.01412845 Invisible Ball Error: 3.634 randomnum: 77
