# Supplementary material for: Rapid assessment of hand reaching using virtual reality and application in cerebellar stroke
Source: PLoS One. 2022 Sep 29;17(9):e0275220. doi: 10.1371/journal.pone.0275220 (PMC9522266; doi:10.1371/journal.pone.0275220)
Supplement: S2 File — (ZIP) [file pone.0275220.s005.zip › MemoryBallDelay/ProVRb_020_dataMemBallDelay2021-07-20-14-38-50[1].txt]

Memory Ball Delay- List of Errors by Trial; Handedness1

 End:  143931.513  Start:  143928.798 Theta: 1.815143 Ball Pos X: -0.1160876 Ball Pos Y: -0.2 Ball Pos Z: 0.4656019 Hand Pos X: -0.126221 Hand Pos Y: -0.2194557 Hand Pos Z: 0.4635294 Head Pos X: -0.03415543 Head Pos Y: -0.03314459 Head Pos Z: -0.05520618 Head Rot X: 0.1602215 Head Rot Y: -0.03158823 Hand Rot Z: 0.01980012 Invisible Ball Error: 2.232 randomnum: 1
 End:  143934.897  Start:  143932.238 Theta: 1.53589 Ball Pos X: 0.01674672 Ball Pos Y: -0.2 Ball Pos Z: 0.4795633 Hand Pos X: 0.006472915 Hand Pos Y: -0.2004889 Hand Pos Z: 0.4820574 Head Pos X: -0.02309167 Head Pos Y: -0.03256506 Head Pos Z: -0.05399144 Head Rot X: 0.157519 Head Rot Y: -0.003155452 Hand Rot Z: 0.004195095 Visible Ball Error: 1.137 randomnum: 148
 End:  143938.016  Start:  143935.510 Theta: 1.780236 Ball Pos X: -0.09976762 Ball Pos Y: -0.2 Ball Pos Z: 0.4693696 Hand Pos X: -0.1033073 Hand Pos Y: -0.2231454 Hand Pos Z: 0.4693336 Head Pos X: -0.02405244 Head Pos Y: -0.03260145 Head Pos Z: -0.04953003 Head Rot X: 0.1588842 Head Rot Y: -0.01608113 Hand Rot Z: 0.001935363 Invisible Ball Error: 2.312 randomnum: 52
 End:  143941.287  Start:  143938.823 Theta: 1.308997 Ball Pos X: 0.1241958 Ball Pos Y: -0.2 Ball Pos Z: 0.4635049 Hand Pos X: 0.1150689 Hand Pos Y: -0.2305281 Hand Pos Z: 0.4678128 Head Pos X: -0.02454799 Head Pos Y: -0.03457284 Head Pos Z: -0.05915678 Head Rot X: 0.1627608 Head Rot Y: 0.0111282 Hand Rot Z: 0.01823333 Visible Ball Error: 3.137 randomnum: 157
 End:  143944.253  Start:  143941.859 Theta: 1.605703 Ball Pos X: -0.01674676 Ball Pos Y: -0.2 Ball Pos Z: 0.4795633 Hand Pos X: -0.03293574 Hand Pos Y: -0.2192524 Hand Pos Z: 0.4861979 Head Pos X: -0.02200061 Head Pos Y: -0.03543863 Head Pos Z: -0.05299604 Head Rot X: 0.1687144 Head Rot Y: -0.001178239 Hand Rot Z: 0.0126551 Invisible Ball Error: 2.348 randomnum: 46
 End:  143947.400  Start:  143944.921 Theta: 1.675516 Ball Pos X: -0.05015859 Ball Pos Y: -0.2 Ball Pos Z: 0.4772269 Hand Pos X: -0.071324 Hand Pos Y: -0.1934032 Hand Pos Z: 0.4842142 Head Pos X: -0.01815599 Head Pos Y: -0.03617927 Head Pos Z: -0.05535698 Head Rot X: 0.1778888 Head Rot Y: -0.007433443 Hand Rot Z: 0.005562439 Invisible Ball Error: 2.448 randomnum: 10
 End:  143950.365  Start:  143947.944 Theta: 1.151917 Ball Pos X: 0.1951749 Ball Pos Y: -0.2 Ball Pos Z: 0.4383699 Hand Pos X: 0.1716067 Hand Pos Y: -0.2190344 Hand Pos Z: 0.4548785 Head Pos X: -0.01649576 Head Pos Y: -0.03542903 Head Pos Z: -0.05142391 Head Rot X: 0.1714463 Head Rot Y: 0.005129178 Hand Rot Z: 0.004815715 Visible Ball Error: 3.462 randomnum: 188
 End:  143953.359  Start:  143950.993 Theta: 1.937315 Ball Pos X: -0.1719649 Ball Pos Y: -0.2 Ball Pos Z: 0.4479838 Hand Pos X: -0.1879389 Hand Pos Y: -0.2242768 Hand Pos Z: 0.4462699 Head Pos X: -0.02200621 Head Pos Y: -0.0327242 Head Pos Z: -0.05019748 Head Rot X: 0.1609213 Head Rot Y: -0.0235841 Hand Rot Z: -0.006570615 Invisible Ball Error: 2.79 randomnum: 32
 End:  143956.450  Start:  143953.958 Theta: 1.32645 Ball Pos X: 0.1160876 Ball Pos Y: -0.2 Ball Pos Z: 0.4656019 Hand Pos X: 0.0945456 Hand Pos Y: -0.1887898 Hand Pos Z: 0.4719283 Head Pos X: -0.01911241 Head Pos Y: -0.03525916 Head Pos Z: -0.04758775 Head Rot X: 0.1730322 Head Rot Y: 0.002329984 Hand Rot Z: 0.004461745 Visible Ball Error: 2.756 randomnum: 112
 End:  143959.348  Start:  143956.965 Theta: 1.256637 Ball Pos X: 0.1482835 Ball Pos Y: -0.2 Ball Pos Z: 0.4563698 Hand Pos X: 0.1172635 Hand Pos Y: -0.215482 Hand Pos Z: 0.4804242 Head Pos X: -0.01985055 Head Pos Y: -0.03481987 Head Pos Z: -0.04840279 Head Rot X: 0.1675637 Head Rot Y: -0.002901029 Hand Rot Z: 0.008054421 Invisible Ball Error: 4.046 randomnum: 41
 End:  144005.500  Start:  143959.918 Theta: 1.972222 Ball Pos X: -0.1874945 Ball Pos Y: -0.2 Ball Pos Z: 0.4417094 Hand Pos X: -0.1977357 Hand Pos Y: -0.1908489 Hand Pos Z: 0.441074 Head Pos X: -0.04461986 Head Pos Y: -0.03303397 Head Pos Z: -0.04456437 Head Rot X: 0.1553517 Head Rot Y: -0.08201377 Hand Rot Z: 0.007485485 Visible Ball Error: 1.515 randomnum: 101
 End:  144008.760  Start:  144006.100 Theta: 1.658063 Ball Pos X: -0.04182218 Ball Pos Y: -0.2 Ball Pos Z: 0.4780296 Hand Pos X: -0.04179832 Hand Pos Y: -0.2365419 Hand Pos Z: 0.4825442 Head Pos X: -0.02256745 Head Pos Y: -0.03270876 Head Pos Z: -0.04986441 Head Rot X: 0.1565724 Head Rot Y: -0.01000146 Hand Rot Z: 0.003586358 Invisible Ball Error: 3.404 randomnum: 69
 End:  144012.365  Start:  144009.860 Theta: 1.396263 Ball Pos X: 0.08332602 Ball Pos Y: -0.2 Ball Pos Z: 0.4725656 Hand Pos X: 0.07045776 Hand Pos Y: -0.2033792 Hand Pos Z: 0.4764397 Head Pos X: -0.02068186 Head Pos Y: -0.0322791 Head Pos Z: -0.04965913 Head Rot X: 0.1575174 Head Rot Y: 0.001138185 Hand Rot Z: 0.008071005 Visible Ball Error: 1.488 randomnum: 195
 End:  144015.386  Start:  144012.853 Theta: 1.64061 Ball Pos X: -0.03347304 Ball Pos Y: -0.2 Ball Pos Z: 0.4786867 Hand Pos X: -0.03942341 Hand Pos Y: -0.2191564 Hand Pos Z: 0.488184 Head Pos X: -0.02193528 Head Pos Y: -0.03329036 Head Pos Z: -0.04894257 Head Rot X: 0.1584499 Head Rot Y: -0.009234702 Hand Rot Z: -0.006370978 Invisible Ball Error: 1.585 randomnum: 38
 End:  144018.520  Start:  144015.930 Theta: 1.291544 Ball Pos X: 0.1322661 Ball Pos Y: -0.2 Ball Pos Z: 0.4612668 Hand Pos X: 0.1092163 Hand Pos Y: -0.201743 Hand Pos Z: 0.4725655 Head Pos X: -0.01296705 Head Pos Y: -0.03025207 Head Pos Z: -0.05036223 Head Rot X: 0.1437838 Head Rot Y: 0.0457761 Hand Rot Z: 0.002507301 Invisible Ball Error: 2.757 randomnum: 64
 End:  144022.599  Start:  144019.008 Theta: 1.972222 Ball Pos X: -0.1874945 Ball Pos Y: -0.2 Ball Pos Z: 0.4417094 Hand Pos X: -0.1622851 Hand Pos Y: -0.2113681 Hand Pos Z: 0.4521271 Head Pos X: -0.0197311 Head Pos Y: -0.03259799 Head Pos Z: -0.05181086 Head Rot X: 0.1544301 Head Rot Y: -0.0005512237 Hand Rot Z: -0.007031105 Invisible Ball Error: 3.196 randomnum: 3
 End:  144025.954  Start:  144023.434 Theta: 1.099557 Ball Pos X: 0.2178499 Ball Pos Y: -0.2 Ball Pos Z: 0.4275545 Hand Pos X: 0.2081724 Hand Pos Y: -0.1827929 Hand Pos Z: 0.4378076 Head Pos X: -0.01068002 Head Pos Y: -0.03156191 Head Pos Z: -0.0575887 Head Rot X: 0.1487053 Head Rot Y: 0.05240591 Hand Rot Z: -0.002520652 Invisible Ball Error: 2.448 randomnum: 86
 End:  144029.144  Start:  144026.553 Theta: 1.884956 Ball Pos X: -0.1482836 Ball Pos Y: -0.2 Ball Pos Z: 0.4563698 Hand Pos X: -0.1152255 Hand Pos Y: -0.21241 Hand Pos Z: 0.4662252 Head Pos X: -0.03013843 Head Pos Y: -0.0284166 Head Pos Z: -0.05577624 Head Rot X: 0.1339175 Head Rot Y: -0.01147668 Hand Rot Z: 0.01643413 Invisible Ball Error: 3.979 randomnum: 87
 End:  144033.181  Start:  144029.756 Theta: 1.500983 Ball Pos X: 0.033473 Ball Pos Y: -0.2 Ball Pos Z: 0.4786867 Hand Pos X: 0.005541503 Hand Pos Y: -0.2016003 Hand Pos Z: 0.4817876 Head Pos X: -0.01914829 Head Pos Y: -0.03280702 Head Pos Z: -0.04991937 Head Rot X: 0.1557328 Head Rot Y: 0.004181743 Hand Rot Z: -0.008769229 Invisible Ball Error: 3.084 randomnum: 76
 End:  144036.217  Start:  144033.878 Theta: 1.48353 Ball Pos X: 0.04182215 Ball Pos Y: -0.2 Ball Pos Z: 0.4780296 Hand Pos X: 0.02959215 Hand Pos Y: -0.2025715 Hand Pos Z: 0.4970805 Head Pos X: -0.01927263 Head Pos Y: -0.03292349 Head Pos Z: -0.04681265 Head Rot X: 0.158905 Head Rot Y: 0.01372387 Hand Rot Z: 0.005592218 Visible Ball Error: 1.552 randomnum: 156
 End:  144039.363  Start:  144036.775 Theta: 2.059489 Ball Pos X: -0.2252786 Ball Pos Y: -0.2 Ball Pos Z: 0.4236874 Hand Pos X: -0.1996688 Hand Pos Y: -0.2229712 Hand Pos Z: 0.4418071 Head Pos X: -0.04534638 Head Pos Y: -0.03353688 Head Pos Z: -0.05003607 Head Rot X: 0.156698 Head Rot Y: -0.08076463 Hand Rot Z: 0.02502363 Invisible Ball Error: 3.956 randomnum: 36
 End:  144042.620  Start:  144040.129 Theta: 1.867502 Ball Pos X: -0.1402962 Ball Pos Y: -0.2 Ball Pos Z: 0.4588882 Hand Pos X: -0.1437427 Hand Pos Y: -0.2029768 Hand Pos Z: 0.4628983 Head Pos X: -0.02794999 Head Pos Y: -0.02743581 Head Pos Z: -0.05278671 Head Rot X: 0.131753 Head Rot Y: -0.02240607 Hand Rot Z: 0.01816695 Visible Ball Error: 0.251 randomnum: 105
 End:  144045.643  Start:  144043.179 Theta: 2.024582 Ball Pos X: -0.2103548 Ball Pos Y: -0.2 Ball Pos Z: 0.4312914 Hand Pos X: -0.2087903 Hand Pos Y: -0.2034671 Hand Pos Z: 0.433699 Head Pos X: -0.04368156 Head Pos Y: -0.0295634 Head Pos Z: -0.04813707 Head Rot X: 0.1391641 Head Rot Y: -0.0596432 Hand Rot Z: 0.03286249 Invisible Ball Error: 0.395 randomnum: 59
 End:  144049.068  Start:  144046.646 Theta: 1.239184 Ball Pos X: 0.1562257 Ball Pos Y: -0.2 Ball Pos Z: 0.4537124 Hand Pos X: 0.1354397 Hand Pos Y: -0.2030714 Hand Pos Z: 0.4672133 Head Pos X: -0.01997751 Head Pos Y: -0.03252724 Head Pos Z: -0.0497781 Head Rot X: 0.1569541 Head Rot Y: 0.007938208 Hand Rot Z: 0.01123956 Invisible Ball Error: 2.615 randomnum: 72
 End:  144052.062  Start:  144049.653 Theta: 1.361357 Ball Pos X: 0.09976758 Ball Pos Y: -0.2 Ball Pos Z: 0.4693696 Hand Pos X: 0.06788744 Hand Pos Y: -0.2059556 Hand Pos Z: 0.4770272 Head Pos X: -0.02164179 Head Pos Y: -0.03516766 Head Pos Z: -0.04730546 Head Rot X: 0.1661892 Head Rot Y: -0.003923491 Hand Rot Z: 0.003802537 Invisible Ball Error: 3.63 randomnum: 15
 End:  144055.361  Start:  144052.870 Theta: 1.919862 Ball Pos X: -0.1641203 Ball Pos Y: -0.2 Ball Pos Z: 0.4509168 Hand Pos X: -0.1675042 Hand Pos Y: -0.2274252 Hand Pos Z: 0.4586716 Head Pos X: -0.02857977 Head Pos Y: -0.03241104 Head Pos Z: -0.04054165 Head Rot X: 0.1539477 Head Rot Y: -0.02685353 Hand Rot Z: -0.001454495 Visible Ball Error: 2.348 randomnum: 169
 End:  144058.619  Start:  144056.128 Theta: 1.53589 Ball Pos X: 0.01674672 Ball Pos Y: -0.2 Ball Pos Z: 0.4795633 Hand Pos X: 0.003384516 Hand Pos Y: -0.2249522 Hand Pos Z: 0.4934613 Head Pos X: -0.01862335 Head Pos Y: -0.03418764 Head Pos Z: -0.04570818 Head Rot X: 0.1628056 Head Rot Y: -7.608561E-05 Hand Rot Z: -0.01864087 Invisible Ball Error: 2.388 randomnum: 21
 End:  144103.061  Start:  144059.387 Theta: 1.186824 Ball Pos X: 0.179757 Ball Pos Y: -0.2 Ball Pos Z: 0.4449144 Hand Pos X: 0.1772983 Hand Pos Y: -0.2060436 Hand Pos Z: 0.4570674 Head Pos X: -0.02258599 Head Pos Y: -0.03231046 Head Pos Z: -0.05277944 Head Rot X: 0.151729 Head Rot Y: 0.004540235 Hand Rot Z: 0.01225207 Visible Ball Error: 0.756 randomnum: 163
 End:  144106.305  Start:  144103.632 Theta: 1.22173 Ball Pos X: 0.1641203 Ball Pos Y: -0.2 Ball Pos Z: 0.4509168 Hand Pos X: 0.1426922 Hand Pos Y: -0.1999557 Hand Pos Z: 0.4598735 Head Pos X: -0.01220089 Head Pos Y: -0.03245682 Head Pos Z: -0.05047917 Head Rot X: 0.1531916 Head Rot Y: 0.03988096 Hand Rot Z: -0.005859463 Invisible Ball Error: 2.551 randomnum: 16
 End:  144109.551  Start:  144106.918 Theta: 2.059489 Ball Pos X: -0.2252786 Ball Pos Y: -0.2 Ball Pos Z: 0.4236874 Hand Pos X: -0.2329194 Hand Pos Y: -0.1847369 Hand Pos Z: 0.4214236 Head Pos X: -0.04459149 Head Pos Y: -0.03342807 Head Pos Z: -0.05255556 Head Rot X: 0.1550415 Head Rot Y: -0.08404615 Hand Rot Z: -0.0003098485 Visible Ball Error: 1.85 randomnum: 103
 End:  144113.755  Start:  144110.023 Theta: 1.850049 Ball Pos X: -0.1322661 Ball Pos Y: -0.2 Ball Pos Z: 0.4612668 Hand Pos X: -0.3052403 Hand Pos Y: -0.1859322 Hand Pos Z: 0.373529 Head Pos X: -0.03611547 Head Pos Y: -0.03393117 Head Pos Z: -0.05173838 Head Rot X: 0.1664615 Head Rot Y: -0.08146379 Hand Rot Z: -0.03172901 Invisible Ball Error: 21.618 randomnum: 51
 End:  144116.930  Start:  144114.439 Theta: 1.047198 Ball Pos X: 0.2399278 Ball Pos Y: -0.2 Ball Pos Z: 0.4155672 Hand Pos X: 0.2178713 Hand Pos Y: -0.20538 Hand Pos Z: 0.4390317 Head Pos X: -0.008138477 Head Pos Y: -0.03463051 Head Pos Z: -0.05498326 Head Rot X: 0.1610654 Head Rot Y: 0.07642945 Hand Rot Z: -0.004836995 Visible Ball Error: 3.33 randomnum: 123
 End:  144119.840  Start:  144117.418 Theta: 1.43117 Ball Pos X: 0.066783 Ball Pos Y: -0.2 Ball Pos Z: 0.4751857 Hand Pos X: 0.06171966 Hand Pos Y: -0.2000835 Hand Pos Z: 0.485887 Head Pos X: -0.01996452 Head Pos Y: -0.03388977 Head Pos Z: -0.05382621 Head Rot X: 0.1611659 Head Rot Y: 0.006740357 Hand Rot Z: 0.001870729 Invisible Ball Error: 0.812 randomnum: 91
 End:  144122.876  Start:  144120.356 Theta: 1.850049 Ball Pos X: -0.1322661 Ball Pos Y: -0.2 Ball Pos Z: 0.4612668 Hand Pos X: -0.143007 Hand Pos Y: -0.2073005 Hand Pos Z: 0.463906 Head Pos X: -0.01789898 Head Pos Y: -0.02953306 Head Pos Z: -0.05087841 Head Rot X: 0.1402719 Head Rot Y: -0.02062963 Hand Rot Z: -0.01234315 Visible Ball Error: 1.156 randomnum: 166
 End:  144126.078  Start:  144123.572 Theta: 1.815143 Ball Pos X: -0.1160876 Ball Pos Y: -0.2 Ball Pos Z: 0.4656019 Hand Pos X: -0.1441202 Hand Pos Y: -0.21007 Hand Pos Z: 0.4627049 Head Pos X: -0.01660156 Head Pos Y: -0.03003624 Head Pos Z: -0.05904567 Head Rot X: 0.1439015 Head Rot Y: -0.03186733 Hand Rot Z: -0.004900429 Invisible Ball Error: 3.143 randomnum: 50
 End:  144129.182  Start:  144126.747 Theta: 1.518436 Ball Pos X: 0.02511371 Ball Pos Y: -0.2 Ball Pos Z: 0.479198 Hand Pos X: 0.002998069 Hand Pos Y: -0.2021786 Hand Pos Z: 0.4862471 Head Pos X: -0.03092784 Head Pos Y: -0.03340596 Head Pos Z: -0.05240524 Head Rot X: 0.1586594 Head Rot Y: -0.03151506 Hand Rot Z: 0.03978517 Invisible Ball Error: 2.444 randomnum: 93
 End:  144132.231  Start:  144129.741 Theta: 1.937315 Ball Pos X: -0.1719649 Ball Pos Y: -0.2 Ball Pos Z: 0.4479838 Hand Pos X: -0.1741783 Hand Pos Y: -0.2088206 Hand Pos Z: 0.4579775 Head Pos X: -0.03137136 Head Pos Y: -0.0288614 Head Pos Z: -0.05339599 Head Rot X: 0.1366941 Head Rot Y: -0.06278631 Hand Rot Z: -0.005241787 Visible Ball Error: 0.485 randomnum: 110
 End:  144135.169  Start:  144132.831 Theta: 1.32645 Ball Pos X: 0.1160876 Ball Pos Y: -0.2 Ball Pos Z: 0.4656019 Hand Pos X: 0.1038394 Hand Pos Y: -0.1953624 Hand Pos Z: 0.4895877 Head Pos X: -0.01828897 Head Pos Y: -0.03135362 Head Pos Z: -0.05242169 Head Rot X: 0.1490053 Head Rot Y: 0.0009144878 Hand Rot Z: 0.01083201 Visible Ball Error: 2.286 randomnum: 124
 End:  144138.108  Start:  144135.657 Theta: 1.797689 Ball Pos X: -0.1079441 Ball Pos Y: -0.2 Ball Pos Z: 0.467557 Hand Pos X: -0.1344302 Hand Pos Y: -0.2109159 Hand Pos Z: 0.467592 Head Pos X: -0.02991104 Head Pos Y: -0.0281778 Head Pos Z: -0.0500803 Head Rot X: 0.131684 Head Rot Y: -0.03323225 Hand Rot Z: 0.005898654 Visible Ball Error: 2.913 randomnum: 159
 End:  144141.115  Start:  144138.706 Theta: 1.117011 Ball Pos X: 0.2103549 Ball Pos Y: -0.2 Ball Pos Z: 0.4312914 Hand Pos X: 0.19266 Hand Pos Y: -0.1955961 Hand Pos Z: 0.442023 Head Pos X: 0.01027918 Head Pos Y: -0.03404531 Head Pos Z: -0.052935 Head Rot X: 0.1505965 Head Rot Y: 0.09898949 Hand Rot Z: -0.06261182 Invisible Ball Error: 2.33 randomnum: 2
 End:  144143.984  Start:  144141.617 Theta: 1.082104 Ball Pos X: 0.2252785 Ball Pos Y: -0.2 Ball Pos Z: 0.4236874 Hand Pos X: 0.2102024 Hand Pos Y: -0.199369 Hand Pos Z: 0.436016 Head Pos X: -0.01485997 Head Pos Y: -0.03264213 Head Pos Z: -0.05772197 Head Rot X: 0.1493786 Head Rot Y: 0.02610291 Hand Rot Z: -0.0147909 Visible Ball Error: 2.103 randomnum: 149
 End:  144146.880  Start:  144144.514 Theta: 1.361357 Ball Pos X: 0.09976758 Ball Pos Y: -0.2 Ball Pos Z: 0.4693696 Hand Pos X: 0.0928139 Hand Pos Y: -0.1788982 Hand Pos Z: 0.4775625 Head Pos X: -0.01971745 Head Pos Y: -0.03526643 Head Pos Z: -0.05128944 Head Rot X: 0.1678951 Head Rot Y: 0.0135675 Hand Rot Z: 0.003394319 Visible Ball Error: 2.608 randomnum: 196
 End:  144149.901  Start:  144147.381 Theta: 1.745329 Ball Pos X: -0.08332606 Ball Pos Y: -0.2 Ball Pos Z: 0.4725655 Hand Pos X: -0.09633102 Hand Pos Y: -0.2118881 Hand Pos Z: 0.4756294 Head Pos X: -0.02649468 Head Pos Y: -0.03344846 Head Pos Z: -0.04769099 Head Rot X: 0.1571943 Head Rot Y: -0.02122264 Hand Rot Z: 0.006317006 Invisible Ball Error: 1.644 randomnum: 48
 End:  144152.963  Start:  144150.459 Theta: 1.727876 Ball Pos X: -0.07506595 Ball Pos Y: -0.2 Ball Pos Z: 0.4739478 Hand Pos X: -0.08300903 Hand Pos Y: -0.1938777 Hand Pos Z: 0.4748393 Head Pos X: -0.03149265 Head Pos Y: -0.03166348 Head Pos Z: -0.05592346 Head Rot X: 0.1490073 Head Rot Y: -0.01541835 Hand Rot Z: 0.02228412 Invisible Ball Error: 1.109 randomnum: 19
 End:  144155.916  Start:  144153.549 Theta: 1.27409 Ball Pos X: 0.1402962 Ball Pos Y: -0.2 Ball Pos Z: 0.4588882 Hand Pos X: 0.1318128 Hand Pos Y: -0.2140159 Hand Pos Z: 0.4703806 Head Pos X: -0.02276403 Head Pos Y: -0.03460783 Head Pos Z: -0.05207539 Head Rot X: 0.1631513 Head Rot Y: -0.002114296 Hand Rot Z: 0.0205656 Invisible Ball Error: 1.612 randomnum: 99
 End:  144158.839  Start:  144156.487 Theta: 1.27409 Ball Pos X: 0.1402962 Ball Pos Y: -0.2 Ball Pos Z: 0.4588882 Hand Pos X: 0.1193063 Hand Pos Y: -0.2104705 Hand Pos Z: 0.4653772 Head Pos X: -0.01914269 Head Pos Y: -0.03450119 Head Pos Z: -0.05133092 Head Rot X: 0.1614262 Head Rot Y: 0.01775182 Hand Rot Z: 0.0215006 Invisible Ball Error: 2.622 randomnum: 95
 End:  144203.658  Start:  144159.383 Theta: 1.780236 Ball Pos X: -0.09976762 Ball Pos Y: -0.2 Ball Pos Z: 0.4693696 Hand Pos X: 0.1767531 Hand Pos Y: -0.1514576 Hand Pos Z: 0.4554505 Head Pos X: -0.01258582 Head Pos Y: -0.03458676 Head Pos Z: -0.05023563 Head Rot X: 0.1634547 Head Rot Y: 0.04301338 Hand Rot Z: 0.01293321 Invisible Ball Error: 31.619 randomnum: 70
 End:  144206.804  Start:  144204.256 Theta: 1.623156 Ball Pos X: -0.02511375 Ball Pos Y: -0.2 Ball Pos Z: 0.479198 Hand Pos X: -0.03792641 Hand Pos Y: -0.1791508 Hand Pos Z: 0.485377 Head Pos X: -0.02114886 Head Pos Y: -0.03328678 Head Pos Z: -0.04711366 Head Rot X: 0.1599169 Head Rot Y: -0.006242299 Hand Rot Z: 0.00321727 Visible Ball Error: 2.782 randomnum: 108
 End:  144209.674  Start:  144207.334 Theta: 1.361357 Ball Pos X: 0.09976758 Ball Pos Y: -0.2 Ball Pos Z: 0.4693696 Hand Pos X: 0.0870488 Hand Pos Y: -0.1994645 Hand Pos Z: 0.4842459 Head Pos X: -0.01582962 Head Pos Y: -0.03334901 Head Pos Z: -0.0478605 Head Rot X: 0.1598615 Head Rot Y: 0.002302685 Hand Rot Z: 0.006525914 Visible Ball Error: 1.764 randomnum: 139
 End:  144212.541  Start:  144210.147 Theta: 1.186824 Ball Pos X: 0.179757 Ball Pos Y: -0.2 Ball Pos Z: 0.4449144 Hand Pos X: 0.1621719 Hand Pos Y: -0.186428 Hand Pos Z: 0.4597709 Head Pos X: -0.002087295 Head Pos Y: -0.03514203 Head Pos Z: -0.05409908 Head Rot X: 0.1593043 Head Rot Y: 0.05276763 Hand Rot Z: -0.01825859 Invisible Ball Error: 2.931 randomnum: 31
 End:  144215.480  Start:  144213.043 Theta: 1.989675 Ball Pos X: -0.1951749 Ball Pos Y: -0.2 Ball Pos Z: 0.4383699 Hand Pos X: -0.1994968 Hand Pos Y: -0.1953789 Hand Pos Z: 0.4439644 Head Pos X: -0.03383499 Head Pos Y: -0.03338829 Head Pos Z: -0.04448473 Head Rot X: 0.1587446 Head Rot Y: -0.03103262 Hand Rot Z: 0.007557569 Invisible Ball Error: 0.776 randomnum: 12
 End:  144218.583  Start:  144216.119 Theta: 1.832596 Ball Pos X: -0.1241958 Ball Pos Y: -0.2 Ball Pos Z: 0.4635049 Hand Pos X: -0.1213425 Hand Pos Y: -0.2087965 Hand Pos Z: 0.4709068 Head Pos X: -0.02911848 Head Pos Y: -0.0315809 Head Pos Z: -0.04943979 Head Rot X: 0.1518835 Head Rot Y: -0.02825581 Hand Rot Z: 0.01107198 Invisible Ball Error: 0.794 randomnum: 75
 End:  144221.745  Start:  144219.252 Theta: 1.605703 Ball Pos X: -0.01674676 Ball Pos Y: -0.2 Ball Pos Z: 0.4795633 Hand Pos X: -0.03591736 Hand Pos Y: -0.2115011 Hand Pos Z: 0.4810553 Head Pos X: -0.0244301 Head Pos Y: -0.03177306 Head Pos Z: -0.04887354 Head Rot X: 0.1518232 Head Rot Y: -0.02313188 Hand Rot Z: 0.01868967 Visible Ball Error: 2.336 randomnum: 170
 End:  144224.892  Start:  144222.218 Theta: 1.448623 Ball Pos X: 0.05847968 Ball Pos Y: -0.2 Ball Pos Z: 0.4762788 Hand Pos X: 0.0255156 Hand Pos Y: -0.19149 Hand Pos Z: 0.4818659 Head Pos X: -0.01580185 Head Pos Y: -0.03429812 Head Pos Z: -0.04825294 Head Rot X: 0.1608403 Head Rot Y: -0.008729994 Hand Rot Z: 0.01492546 Invisible Ball Error: 3.805 randomnum: 68
 End:  144229.765  Start:  144227.397 Theta: 1.22173 Ball Pos X: 0.1641203 Ball Pos Y: -0.2 Ball Pos Z: 0.4509168 Hand Pos X: 0.1501941 Hand Pos Y: -0.185583 Hand Pos Z: 0.4592582 Head Pos X: -0.01483446 Head Pos Y: -0.03713283 Head Pos Z: -0.04731429 Head Rot X: 0.170331 Head Rot Y: 0.04007948 Hand Rot Z: 0.007309509 Invisible Ball Error: 2.385 randomnum: 63
 End:  144234.401  Start:  144230.321 Theta: 1.745329 Ball Pos X: -0.08332606 Ball Pos Y: -0.2 Ball Pos Z: 0.4725655 Hand Pos X: 0.1451723 Hand Pos Y: -0.1806507 Hand Pos Z: 0.4582145 Head Pos X: -0.001714528 Head Pos Y: -0.03528216 Head Pos Z: -0.04761481 Head Rot X: 0.1602161 Head Rot Y: 0.09041262 Hand Rot Z: -0.011557 Invisible Ball Error: 25.684 randomnum: 39
 End:  144237.493  Start:  144235.028 Theta: 1.27409 Ball Pos X: 0.1402962 Ball Pos Y: -0.2 Ball Pos Z: 0.4588882 Hand Pos X: 0.1089222 Hand Pos Y: -0.192573 Hand Pos Z: 0.4753307 Head Pos X: -0.01423699 Head Pos Y: -0.03511152 Head Pos Z: -0.04568541 Head Rot X: 0.1667276 Head Rot Y: 0.03447566 Hand Rot Z: 0.01410484 Invisible Ball Error: 3.943 randomnum: 78
 End:  144240.401  Start:  144238.064 Theta: 1.204277 Ball Pos X: 0.1719648 Ball Pos Y: -0.2 Ball Pos Z: 0.4479838 Hand Pos X: 0.149927 Hand Pos Y: -0.1953914 Hand Pos Z: 0.4617697 Head Pos X: -0.01301807 Head Pos Y: -0.03682408 Head Pos Z: -0.04637349 Head Rot X: 0.1729333 Head Rot Y: 0.02490986 Hand Rot Z: 0.001272654 Invisible Ball Error: 2.875 randomnum: 92
 End:  144243.327  Start:  144240.946 Theta: 1.64061 Ball Pos X: -0.03347304 Ball Pos Y: -0.2 Ball Pos Z: 0.4786867 Hand Pos X: -0.1009972 Hand Pos Y: -0.1921152 Hand Pos Z: 0.4729285 Head Pos X: -0.0140388 Head Pos Y: -0.03406945 Head Pos Z: -0.0466851 Head Rot X: 0.1614349 Head Rot Y: 0.02697028 Hand Rot Z: 0.001524558 Invisible Ball Error: 7.521 randomnum: 71
 End:  144246.209  Start:  144243.827 Theta: 1.27409 Ball Pos X: 0.1402962 Ball Pos Y: -0.2 Ball Pos Z: 0.4588882 Hand Pos X: 0.1121097 Hand Pos Y: -0.213576 Hand Pos Z: 0.4736516 Head Pos X: -0.01579064 Head Pos Y: -0.03431633 Head Pos Z: -0.05034029 Head Rot X: 0.1596872 Head Rot Y: 0.02170818 Hand Rot Z: 0.007779813 Invisible Ball Error: 3.55 randomnum: 97
 End:  144248.868  Start:  144246.739 Theta: 1.134464 Ball Pos X: 0.2027957 Ball Pos Y: -0.2 Ball Pos Z: 0.4348969 Hand Pos X: 0.1846994 Hand Pos Y: -0.2161259 Hand Pos Z: 0.4568602 Head Pos X: -0.01811236 Head Pos Y: -0.03467444 Head Pos Z: -0.04982042 Head Rot X: 0.1609949 Head Rot Y: 0.02679519 Hand Rot Z: 0.01740263 Visible Ball Error: 2.943 randomnum: 182
 End:  144251.792  Start:  144249.383 Theta: 1.867502 Ball Pos X: -0.1402962 Ball Pos Y: -0.2 Ball Pos Z: 0.4588882 Hand Pos X: -0.1396787 Hand Pos Y: -0.2139474 Hand Pos Z: 0.4634772 Head Pos X: -0.02474558 Head Pos Y: -0.03714445 Head Pos Z: -0.04248261 Head Rot X: 0.1741824 Head Rot Y: -0.001885749 Hand Rot Z: 0.001389792 Visible Ball Error: 1.237 randomnum: 121
 End:  144254.660  Start:  144252.280 Theta: 1.134464 Ball Pos X: 0.2027957 Ball Pos Y: -0.2 Ball Pos Z: 0.4348969 Hand Pos X: 0.1869183 Hand Pos Y: -0.1868555 Hand Pos Z: 0.4433774 Head Pos X: -0.01142389 Head Pos Y: -0.03779027 Head Pos Z: -0.0567764 Head Rot X: 0.1762972 Head Rot Y: 0.04888666 Hand Rot Z: -0.003101547 Invisible Ball Error: 2.431 randomnum: 82
 End:  144257.543  Start:  144255.106 Theta: 1.27409 Ball Pos X: 0.1402962 Ball Pos Y: -0.2 Ball Pos Z: 0.4588882 Hand Pos X: 0.1442989 Hand Pos Y: -0.2044547 Hand Pos Z: 0.4745277 Head Pos X: -0.01716536 Head Pos Y: -0.03124186 Head Pos Z: -0.05491459 Head Rot X: 0.1412422 Head Rot Y: 0.01136948 Hand Rot Z: -0.002002463 Invisible Ball Error: 0.237 randomnum: 73
 End:  144300.467  Start:  144258.114 Theta: 1.413717 Ball Pos X: 0.07506591 Ball Pos Y: -0.2 Ball Pos Z: 0.4739478 Hand Pos X: 0.06307769 Hand Pos Y: -0.2195485 Hand Pos Z: 0.4863334 Head Pos X: -0.01965338 Head Pos Y: -0.03251788 Head Pos Z: -0.05298674 Head Rot X: 0.1537704 Head Rot Y: 0.009264803 Hand Rot Z: 0.01104899 Invisible Ball Error: 2.1 randomnum: 6
 End:  144303.405  Start:  144300.954 Theta: 1.727876 Ball Pos X: -0.07506595 Ball Pos Y: -0.2 Ball Pos Z: 0.4739478 Hand Pos X: -0.08922333 Hand Pos Y: -0.2207664 Hand Pos Z: 0.4810437 Head Pos X: -0.02824062 Head Pos Y: -0.03397435 Head Pos Z: -0.04788923 Head Rot X: 0.1584055 Head Rot Y: -0.02030139 Hand Rot Z: 0.01391333 Visible Ball Error: 2.161 randomnum: 164
 End:  144306.356  Start:  144303.934 Theta: 1.117011 Ball Pos X: 0.2103549 Ball Pos Y: -0.2 Ball Pos Z: 0.4312914 Hand Pos X: 0.2026764 Hand Pos Y: -0.209577 Hand Pos Z: 0.4499829 Head Pos X: -0.0007117391 Head Pos Y: -0.03719759 Head Pos Z: -0.0490973 Head Rot X: 0.1692254 Head Rot Y: 0.06790717 Hand Rot Z: -0.01681321 Visible Ball Error: 1.66 randomnum: 146
 End:  144309.294  Start:  144306.831 Theta: 2.059489 Ball Pos X: -0.2252786 Ball Pos Y: -0.2 Ball Pos Z: 0.4236874 Hand Pos X: -0.2415489 Hand Pos Y: -0.2037959 Hand Pos Z: 0.42267 Head Pos X: -0.04298836 Head Pos Y: -0.03450313 Head Pos Z: -0.04948401 Head Rot X: 0.1590486 Head Rot Y: -0.08684508 Hand Rot Z: 0.03645542 Visible Ball Error: 1.615 randomnum: 138
 End:  144312.177  Start:  144309.795 Theta: 1.082104 Ball Pos X: 0.2252785 Ball Pos Y: -0.2 Ball Pos Z: 0.4236874 Hand Pos X: 0.2127565 Hand Pos Y: -0.2058232 Hand Pos Z: 0.4478173 Head Pos X: -0.009618104 Head Pos Y: -0.03503755 Head Pos Z: -0.04985893 Head Rot X: 0.1649734 Head Rot Y: 0.05450036 Hand Rot Z: 0.003483295 Visible Ball Error: 2.391 randomnum: 174
 End:  144314.988  Start:  144312.636 Theta: 1.27409 Ball Pos X: 0.1402962 Ball Pos Y: -0.2 Ball Pos Z: 0.4588882 Hand Pos X: 0.1038796 Hand Pos Y: -0.1998982 Hand Pos Z: 0.4756924 Head Pos X: -0.02080852 Head Pos Y: -0.0362756 Head Pos Z: -0.04649985 Head Rot X: 0.1700496 Head Rot Y: 0.0140964 Hand Rot Z: 0.02424785 Invisible Ball Error: 4.337 randomnum: 53
 End:  144318.011  Start:  144315.574 Theta: 1.361357 Ball Pos X: 0.09976758 Ball Pos Y: -0.2 Ball Pos Z: 0.4693696 Hand Pos X: 0.05966707 Hand Pos Y: -0.1895118 Hand Pos Z: 0.4763581 Head Pos X: -0.02321559 Head Pos Y: -0.03516963 Head Pos Z: -0.04904842 Head Rot X: 0.1648386 Head Rot Y: -0.002378672 Hand Rot Z: 0.0310924 Invisible Ball Error: 4.632 randomnum: 58
 End:  144321.003  Start:  144318.610 Theta: 1.43117 Ball Pos X: 0.066783 Ball Pos Y: -0.2 Ball Pos Z: 0.4751857 Hand Pos X: 0.01344608 Hand Pos Y: -0.2373916 Hand Pos Z: 0.4810384 Head Pos X: -0.02746326 Head Pos Y: -0.03773382 Head Pos Z: -0.04996848 Head Rot X: 0.17453 Head Rot Y: -0.003338784 Hand Rot Z: 0.03518486 Invisible Ball Error: 6.863 randomnum: 20
 End:  144323.858  Start:  144321.548 Theta: 1.082104 Ball Pos X: 0.2252785 Ball Pos Y: -0.2 Ball Pos Z: 0.4236874 Hand Pos X: 0.214483 Hand Pos Y: -0.2029072 Hand Pos Z: 0.4351038 Head Pos X: -0.0009545684 Head Pos Y: -0.03892037 Head Pos Z: -0.04894555 Head Rot X: 0.1793516 Head Rot Y: 0.0860654 Hand Rot Z: -0.009186444 Visible Ball Error: 1.625 randomnum: 135
 End:  144326.713  Start:  144324.332 Theta: 1.500983 Ball Pos X: 0.033473 Ball Pos Y: -0.2 Ball Pos Z: 0.4786867 Hand Pos X: 0.004230097 Hand Pos Y: -0.2495439 Hand Pos Z: 0.4825985 Head Pos X: -0.01706451 Head Pos Y: -0.03872672 Head Pos Z: -0.04625535 Head Rot X: 0.1800767 Head Rot Y: 0.03142342 Hand Rot Z: 0.02186046 Invisible Ball Error: 5.682 randomnum: 49
 End:  144329.595  Start:  144327.298 Theta: 1.186824 Ball Pos X: 0.179757 Ball Pos Y: -0.2 Ball Pos Z: 0.4449144 Hand Pos X: 0.1695246 Hand Pos Y: -0.2063296 Hand Pos Z: 0.46325 Head Pos X: -0.01817793 Head Pos Y: -0.03901839 Head Pos Z: -0.04816985 Head Rot X: 0.1799893 Head Rot Y: 0.04479482 Hand Rot Z: 0.02718682 Visible Ball Error: 1.755 randomnum: 117
 End:  144332.380  Start:  144330.054 Theta: 1.134464 Ball Pos X: 0.2027957 Ball Pos Y: -0.2 Ball Pos Z: 0.4348969 Hand Pos X: 0.1760545 Hand Pos Y: -0.21642 Hand Pos Z: 0.4548596 Head Pos X: -0.01094907 Head Pos Y: -0.03965607 Head Pos Z: -0.04936457 Head Rot X: 0.1832823 Head Rot Y: 0.05949305 Hand Rot Z: 0.002630139 Invisible Ball Error: 3.761 randomnum: 11
 End:  144335.192  Start:  144332.881 Theta: 1.58825 Ball Pos X: -0.008374667 Ball Pos Y: -0.2 Ball Pos Z: 0.4797826 Hand Pos X: -0.02168649 Hand Pos Y: -0.2150014 Hand Pos Z: 0.4837422 Head Pos X: -0.02599257 Head Pos Y: -0.03553221 Head Pos Z: -0.04628146 Head Rot X: 0.1656279 Head Rot Y: 0.006893094 Hand Rot Z: 0.005940534 Visible Ball Error: 1.95 randomnum: 199
 End:  144338.144  Start:  144335.722 Theta: 2.007129 Ball Pos X: -0.2027958 Ball Pos Y: -0.2 Ball Pos Z: 0.4348969 Hand Pos X: -0.209429 Hand Pos Y: -0.2136121 Hand Pos Z: 0.4399446 Head Pos X: -0.04688185 Head Pos Y: -0.0325011 Head Pos Z: -0.04776943 Head Rot X: 0.1494732 Head Rot Y: -0.04394953 Hand Rot Z: 0.02296908 Visible Ball Error: 1.128 randomnum: 167
 End:  144341.333  Start:  144338.952 Theta: 1.605703 Ball Pos X: -0.01674676 Ball Pos Y: -0.2 Ball Pos Z: 0.4795633 Hand Pos X: -0.0305304 Hand Pos Y: -0.2243814 Hand Pos Z: 0.4874332 Head Pos X: -0.03428334 Head Pos Y: -0.03493008 Head Pos Z: -0.05145085 Head Rot X: 0.1594262 Head Rot Y: -0.01606026 Hand Rot Z: 0.03596459 Invisible Ball Error: 2.511 randomnum: 35
 End:  144344.229  Start:  144341.877 Theta: 1.099557 Ball Pos X: 0.2178499 Ball Pos Y: -0.2 Ball Pos Z: 0.4275545 Hand Pos X: 0.1975821 Hand Pos Y: -0.2009975 Hand Pos Z: 0.4377126 Head Pos X: -0.002147377 Head Pos Y: -0.03884917 Head Pos Z: -0.05014706 Head Rot X: 0.177069 Head Rot Y: 0.08292342 Hand Rot Z: -0.009937502 Visible Ball Error: 2.498 randomnum: 118
 End:  144346.985  Start:  144344.717 Theta: 1.064651 Ball Pos X: 0.2326386 Ball Pos Y: -0.2 Ball Pos Z: 0.4196912 Hand Pos X: 0.1682915 Hand Pos Y: -0.209582 Hand Pos Z: 0.4496904 Head Pos X: -0.01133829 Head Pos Y: -0.03568989 Head Pos Z: -0.05517304 Head Rot X: 0.1637587 Head Rot Y: 0.05417662 Hand Rot Z: -0.001615836 Invisible Ball Error: 7.859 randomnum: 26
 End:  144349.826  Start:  144347.543 Theta: 1.099557 Ball Pos X: 0.2178499 Ball Pos Y: -0.2 Ball Pos Z: 0.4275545 Hand Pos X: 0.2142073 Hand Pos Y: -0.2132219 Hand Pos Z: 0.4499743 Head Pos X: -0.00562805 Head Pos Y: -0.03431255 Head Pos Z: -0.05314302 Head Rot X: 0.1566699 Head Rot Y: 0.08478706 Hand Rot Z: -0.01194921 Visible Ball Error: 1.52 randomnum: 179
 End:  144352.277  Start:  144350.286 Theta: 1.710423 Ball Pos X: -0.06678304 Ball Pos Y: -0.2 Ball Pos Z: 0.4751857 Hand Pos X: -0.0924404 Hand Pos Y: -0.2020994 Hand Pos Z: 0.4760399 Head Pos X: -0.02965009 Head Pos Y: -0.03504339 Head Pos Z: -0.05137801 Head Rot X: 0.1613668 Head Rot Y: -0.00610435 Hand Rot Z: 0.01654463 Invisible Ball Error: 2.759 randomnum: 80
 End:  144355.284  Start:  144352.834 Theta: 1.32645 Ball Pos X: 0.1160876 Ball Pos Y: -0.2 Ball Pos Z: 0.4656019 Hand Pos X: 0.1185851 Hand Pos Y: -0.2033373 Hand Pos Z: 0.4770499 Head Pos X: -0.01747614 Head Pos Y: -0.03331086 Head Pos Z: -0.05622804 Head Rot X: 0.1534679 Head Rot Y: 0.02382061 Hand Rot Z: 0.00959341 Visible Ball Error: 0.157 randomnum: 147
 End:  144358.180  Start:  144355.702 Theta: 1.937315 Ball Pos X: -0.1719649 Ball Pos Y: -0.2 Ball Pos Z: 0.4479838 Hand Pos X: -0.182036 Hand Pos Y: -0.1965176 Hand Pos Z: 0.4605112 Head Pos X: -0.01349425 Head Pos Y: -0.03271756 Head Pos Z: -0.04897344 Head Rot X: 0.1508433 Head Rot Y: -0.01015142 Hand Rot Z: -0.06372282 Visible Ball Error: 1.112 randomnum: 150
 End:  144401.745  Start:  144358.626 Theta: 1.937315 Ball Pos X: -0.1719649 Ball Pos Y: -0.2 Ball Pos Z: 0.4479838 Hand Pos X: -0.1780165 Hand Pos Y: -0.1953212 Hand Pos Z: 0.4478158 Head Pos X: -0.03242385 Head Pos Y: -0.03438333 Head Pos Z: -0.04495013 Head Rot X: 0.1584015 Head Rot Y: -0.01899447 Hand Rot Z: -0.004231887 Visible Ball Error: 0.843 randomnum: 181
 End:  144404.905  Start:  144402.344 Theta: 1.570796 Ball Pos X: -2.097516E-08 Ball Pos Y: -0.2 Ball Pos Z: 0.4798556 Hand Pos X: -0.01397184 Hand Pos Y: -0.2130702 Hand Pos Z: 0.4824353 Head Pos X: -0.0159536 Head Pos Y: -0.03341621 Head Pos Z: -0.04648793 Head Rot X: 0.1553538 Head Rot Y: 0.018102 Hand Rot Z: -0.01052869 Invisible Ball Error: 1.937 randomnum: 98
 End:  144408.164  Start:  144405.783 Theta: 1.658063 Ball Pos X: -0.04182218 Ball Pos Y: -0.2 Ball Pos Z: 0.4780296 Hand Pos X: -0.05196027 Hand Pos Y: -0.1824449 Hand Pos Z: 0.4829687 Head Pos X: -0.01932245 Head Pos Y: -0.0323332 Head Pos Z: -0.0450052 Head Rot X: 0.1504282 Head Rot Y: 0.008725916 Hand Rot Z: 0.004548694 Visible Ball Error: 2.299 randomnum: 126
 End:  144411.004  Start:  144408.623 Theta: 1.27409 Ball Pos X: 0.1402962 Ball Pos Y: -0.2 Ball Pos Z: 0.4588882 Hand Pos X: 0.1549408 Hand Pos Y: -0.1954312 Hand Pos Z: 0.4740026 Head Pos X: 0.002200305 Head Pos Y: -0.03678137 Head Pos Z: -0.04710543 Head Rot X: 0.1670517 Head Rot Y: 0.08928238 Hand Rot Z: -0.02508567 Visible Ball Error: 1.596 randomnum: 155
 End:  144413.915  Start:  144411.451 Theta: 1.570796 Ball Pos X: -2.097516E-08 Ball Pos Y: -0.2 Ball Pos Z: 0.4798556 Hand Pos X: -0.02898806 Hand Pos Y: -0.1934795 Hand Pos Z: 0.4849136 Head Pos X: -0.02116853 Head Pos Y: -0.03598487 Head Pos Z: -0.04755092 Head Rot X: 0.1675105 Head Rot Y: 0.01401007 Hand Rot Z: 0.01603069 Invisible Ball Error: 3.296 randomnum: 40
 End:  144416.838  Start:  144414.332 Theta: 1.780236 Ball Pos X: -0.09976762 Ball Pos Y: -0.2 Ball Pos Z: 0.4693696 Hand Pos X: -0.1302236 Hand Pos Y: -0.1893354 Hand Pos Z: 0.4724999 Head Pos X: -0.02178591 Head Pos Y: -0.0331113 Head Pos Z: -0.05091965 Head Rot X: 0.1534113 Head Rot Y: 0.007973672 Hand Rot Z: 0.004326584 Invisible Ball Error: 3.502 randomnum: 85
 End:  144421.419  Start:  144420.165 Theta: 1.117011 Ball Pos X: 0.2103549 Ball Pos Y: -0.2 Ball Pos Z: 0.4312914 Hand Pos X: 0.1663086 Hand Pos Y: -0.1932168 Hand Pos Z: 0.4535218 Head Pos X: -0.01889366 Head Pos Y: -0.0354341 Head Pos Z: -0.05249596 Head Rot X: 0.1614186 Head Rot Y: 0.04735729 Hand Rot Z: 0.01369108 Invisible Ball Error: 5.489 randomnum: 89
 End:  144425.513  Start:  144422.951 Theta: 1.675516 Ball Pos X: -0.05015859 Ball Pos Y: -0.2 Ball Pos Z: 0.4772269 Hand Pos X: -0.06693561 Hand Pos Y: -0.19346 Hand Pos Z: 0.4803089 Head Pos X: -0.02259439 Head Pos Y: -0.03277618 Head Pos Z: -0.04918742 Head Rot X: 0.1480743 Head Rot Y: 0.01021853 Hand Rot Z: 0.0004708022 Visible Ball Error: 1.994 randomnum: 158
 End:  144428.701  Start:  144426.167 Theta: 1.553343 Ball Pos X: 0.008374624 Ball Pos Y: -0.2 Ball Pos Z: 0.4797826 Hand Pos X: 0.002614543 Hand Pos Y: -0.1780926 Hand Pos Z: 0.4825444 Head Pos X: -0.01243454 Head Pos Y: 0.008683443 Head Pos Z: 0.02570498 Head Rot X: 0.2320865 Head Rot Y: 0.01406452 Hand Rot Z: -0.04113605 Visible Ball Error: 2.454 randomnum: 107
 End:  144431.918  Start:  144429.384 Theta: 1.658063 Ball Pos X: -0.04182218 Ball Pos Y: -0.2 Ball Pos Z: 0.4780296 Hand Pos X: -0.03838265 Hand Pos Y: -0.1900376 Hand Pos Z: 0.4790069 Head Pos X: -0.02193546 Head Pos Y: 0.004176885 Head Pos Z: -0.03764713 Head Rot X: 0.226256 Head Rot Y: -0.02460486 Hand Rot Z: 0.0066091 Visible Ball Error: 1.118 randomnum: 140
 End:  144434.870  Start:  144432.433 Theta: 1.22173 Ball Pos X: 0.1641203 Ball Pos Y: -0.2 Ball Pos Z: 0.4509168 Hand Pos X: 0.1618372 Hand Pos Y: -0.1881056 Hand Pos Z: 0.4644152 Head Pos X: -0.006839574 Head Pos Y: 0.0024454 Head Pos Z: -0.04043078 Head Rot X: 0.21607 Head Rot Y: 0.05288848 Hand Rot Z: 0.03373292 Visible Ball Error: 1.846 randomnum: 185
 End:  144437.835  Start:  144435.356 Theta: 1.570796 Ball Pos X: -2.097516E-08 Ball Pos Y: -0.2 Ball Pos Z: 0.4798556 Hand Pos X: 0.009892017 Hand Pos Y: -0.2061189 Hand Pos Z: 0.4827406 Head Pos X: -0.009029687 Head Pos Y: 0.006825656 Head Pos Z: -0.0493865 Head Rot X: 0.2110845 Head Rot Y: -0.01615524 Hand Rot Z: 0.002253101 Invisible Ball Error: 1.188 randomnum: 60
 End:  144440.884  Start:  144438.407 Theta: 1.48353 Ball Pos X: 0.04182215 Ball Pos Y: -0.2 Ball Pos Z: 0.4780296 Hand Pos X: 0.06385575 Hand Pos Y: -0.1932084 Hand Pos Z: 0.4840051 Head Pos X: -0.01055318 Head Pos Y: 0.01162097 Head Pos Z: -0.06687295 Head Rot X: 0.1828353 Head Rot Y: -0.004548013 Hand Rot Z: 0.01469047 Visible Ball Error: 2.55 randomnum: 116
 End:  144444.002  Start:  144441.512 Theta: 1.518436 Ball Pos X: 0.02511371 Ball Pos Y: -0.2 Ball Pos Z: 0.479198 Hand Pos X: 0.02338153 Hand Pos Y: -0.2202313 Hand Pos Z: 0.4857804 Head Pos X: -0.01061708 Head Pos Y: 0.01285294 Head Pos Z: -0.04469001 Head Rot X: 0.1795795 Head Rot Y: -0.0001853116 Hand Rot Z: 0.0278154 Visible Ball Error: 1.751 randomnum: 152
 End:  144447.094  Start:  144444.631 Theta: 1.32645 Ball Pos X: 0.1160876 Ball Pos Y: -0.2 Ball Pos Z: 0.4656019 Hand Pos X: 0.1027657 Hand Pos Y: -0.2215306 Hand Pos Z: 0.478216 Head Pos X: -0.005673945 Head Pos Y: 0.01266375 Head Pos Z: -0.06369722 Head Rot X: 0.1809721 Head Rot Y: 0.005023539 Hand Rot Z: 0.02324123 Invisible Ball Error: 2.444 randomnum: 33
 End:  144450.117  Start:  144447.623 Theta: 1.727876 Ball Pos X: -0.07506595 Ball Pos Y: -0.2 Ball Pos Z: 0.4739478 Hand Pos X: -0.07084745 Hand Pos Y: -0.2132002 Hand Pos Z: 0.478865 Head Pos X: -0.0309338 Head Pos Y: 0.01051456 Head Pos Z: -0.04265249 Head Rot X: 0.1940511 Head Rot Y: -0.05950097 Hand Rot Z: 0.01657396 Invisible Ball Error: 1.264 randomnum: 25
 End:  144453.360  Start:  144450.729 Theta: 1.658063 Ball Pos X: -0.04182218 Ball Pos Y: -0.2 Ball Pos Z: 0.4780296 Hand Pos X: -0.04222587 Hand Pos Y: -0.2008856 Hand Pos Z: 0.4792372 Head Pos X: -0.03025186 Head Pos Y: 0.01190597 Head Pos Z: -0.04071033 Head Rot X: 0.1819163 Head Rot Y: -0.02890477 Hand Rot Z: 0.02186491 Visible Ball Error: 0.052 randomnum: 122
 End:  144456.410  Start:  144453.890 Theta: 1.605703 Ball Pos X: -0.01674676 Ball Pos Y: -0.2 Ball Pos Z: 0.4795633 Hand Pos X: -0.0252911 Hand Pos Y: -0.217002 Hand Pos Z: 0.4797657 Head Pos X: -0.02459824 Head Pos Y: 0.007429123 Head Pos Z: -0.04614937 Head Rot X: 0.1999085 Head Rot Y: -0.03233293 Hand Rot Z: 0.02274194 Visible Ball Error: 1.923 randomnum: 172
 End:  144459.584  Start:  144457.036 Theta: 1.064651 Ball Pos X: 0.2326386 Ball Pos Y: -0.2 Ball Pos Z: 0.4196912 Hand Pos X: 0.2684732 Hand Pos Y: -0.2123547 Hand Pos Z: 0.3995553 Head Pos X: -0.004156709 Head Pos Y: 0.002196938 Head Pos Z: -0.0563122 Head Rot X: 0.2211555 Head Rot Y: 0.06214384 Hand Rot Z: 0.01249987 Invisible Ball Error: 4.653 randomnum: 8
 End:  144502.509  Start:  144500.045 Theta: 1.48353 Ball Pos X: 0.04182215 Ball Pos Y: -0.2 Ball Pos Z: 0.4780296 Hand Pos X: 0.03767636 Hand Pos Y: -0.1856686 Hand Pos Z: 0.4853432 Head Pos X: -0.03047889 Head Pos Y: 0.00389573 Head Pos Z: -0.04161012 Head Rot X: 0.2173124 Head Rot Y: 0.007863223 Hand Rot Z: 0.04408723 Visible Ball Error: 1.825 randomnum: 129
 End:  144505.960  Start:  144503.524 Theta: 1.570796 Ball Pos X: -2.097516E-08 Ball Pos Y: -0.2 Ball Pos Z: 0.4798556 Hand Pos X: -0.006254166 Hand Pos Y: -0.2278003 Hand Pos Z: 0.4931478 Head Pos X: -0.02630556 Head Pos Y: 0.003968596 Head Pos Z: -0.03810084 Head Rot X: 0.2198858 Head Rot Y: -0.02509719 Hand Rot Z: 0.01997755 Visible Ball Error: 2.266 randomnum: 193
 End:  144509.847  Start:  144507.228 Theta: 1.745329 Ball Pos X: -0.08332606 Ball Pos Y: -0.2 Ball Pos Z: 0.4725655 Hand Pos X: -0.09531534 Hand Pos Y: -0.2120992 Hand Pos Z: 0.4789969 Head Pos X: -0.04305691 Head Pos Y: 0.00478068 Head Pos Z: -0.03948569 Head Rot X: 0.2166689 Head Rot Y: -0.05097 Hand Rot Z: 0.03697161 Visible Ball Error: 1.432 randomnum: 162
 End:  144514.301  Start:  144510.418 Theta: 1.954769 Ball Pos X: -0.1797571 Ball Pos Y: -0.2 Ball Pos Z: 0.4449144 Hand Pos X: -0.09619834 Hand Pos Y: -0.1890797 Hand Pos Z: 0.4712133 Head Pos X: -0.0368433 Head Pos Y: 0.005729526 Head Pos Z: -0.03828394 Head Rot X: 0.2034985 Head Rot Y: -0.03650273 Hand Rot Z: 0.02094325 Invisible Ball Error: 9.764 randomnum: 44
 End:  144517.559  Start:  144515.110 Theta: 1.064651 Ball Pos X: 0.2326386 Ball Pos Y: -0.2 Ball Pos Z: 0.4196912 Hand Pos X: 0.2382771 Hand Pos Y: -0.1972312 Hand Pos Z: 0.4386228 Head Pos X: -0.007867872 Head Pos Y: 0.002519161 Head Pos Z: -0.05009103 Head Rot X: 0.2164946 Head Rot Y: 0.07247177 Hand Rot Z: 0.001479179 Visible Ball Error: 1.158 randomnum: 113
 End:  144520.595  Start:  144518.215 Theta: 1.151917 Ball Pos X: 0.1951749 Ball Pos Y: -0.2 Ball Pos Z: 0.4383699 Hand Pos X: 0.1837832 Hand Pos Y: -0.2141533 Hand Pos Z: 0.4465296 Head Pos X: -0.01922041 Head Pos Y: 0.005891383 Head Pos Z: -0.05489576 Head Rot X: 0.2025804 Head Rot Y: 0.03252259 Hand Rot Z: 0.0196195 Visible Ball Error: 1.976 randomnum: 160
 End:  144523.895  Start:  144521.152 Theta: 1.884956 Ball Pos X: -0.1482836 Ball Pos Y: -0.2 Ball Pos Z: 0.4563698 Hand Pos X: -0.1339268 Hand Pos Y: -0.1921007 Hand Pos Z: 0.4617119 Head Pos X: -0.01659131 Head Pos Y: 0.01019496 Head Pos Z: -0.04332054 Head Rot X: 0.18554 Head Rot Y: -0.04842749 Hand Rot Z: -0.07055875 Visible Ball Error: 1.889 randomnum: 104
 End:  144527.041  Start:  144524.494 Theta: 1.53589 Ball Pos X: 0.01674672 Ball Pos Y: -0.2 Ball Pos Z: 0.4795633 Hand Pos X: -0.02785087 Hand Pos Y: -0.1820087 Hand Pos Z: 0.483457 Head Pos X: -0.0002330542 Head Pos Y: -0.01813465 Head Pos Z: -0.05993164 Head Rot X: 0.2295509 Head Rot Y: 0.06532788 Hand Rot Z: -0.02091854 Invisible Ball Error: 5.325 randomnum: 30
 End:  144530.314  Start:  144527.766 Theta: 1.204277 Ball Pos X: 0.1719648 Ball Pos Y: -0.2 Ball Pos Z: 0.4479838 Hand Pos X: 0.1740645 Hand Pos Y: -0.2197796 Hand Pos Z: 0.4490854 Head Pos X: 0.03267372 Head Pos Y: -0.03698012 Head Pos Z: -0.07145703 Head Rot X: 0.2201726 Head Rot Y: 0.2868392 Hand Rot Z: -0.05367425 Invisible Ball Error: 1.91 randomnum: 79
 End:  144533.362  Start:  144530.927 Theta: 1.815143 Ball Pos X: -0.1160876 Ball Pos Y: -0.2 Ball Pos Z: 0.4656019 Hand Pos X: -0.1311937 Hand Pos Y: -0.2174386 Hand Pos Z: 0.4678686 Head Pos X: -0.02730006 Head Pos Y: -0.03155369 Head Pos Z: -0.05902302 Head Rot X: 0.1926244 Head Rot Y: -0.03766879 Hand Rot Z: -0.0117079 Visible Ball Error: 2.128 randomnum: 176
 End:  144536.482  Start:  144533.962 Theta: 1.623156 Ball Pos X: -0.02511375 Ball Pos Y: -0.2 Ball Pos Z: 0.479198 Hand Pos X: -0.03121342 Hand Pos Y: -0.2142861 Hand Pos Z: 0.4822557 Head Pos X: -0.02203447 Head Pos Y: -0.03537399 Head Pos Z: -0.0545789 Head Rot X: 0.2067552 Head Rot Y: -0.01105781 Hand Rot Z: 0.006378838 Visible Ball Error: 1.44 randomnum: 102
 End:  144539.489  Start:  144537.053 Theta: 1.413717 Ball Pos X: 0.07506591 Ball Pos Y: -0.2 Ball Pos Z: 0.4739478 Hand Pos X: 0.07266395 Hand Pos Y: -0.2191129 Hand Pos Z: 0.4772083 Head Pos X: -0.02010846 Head Pos Y: -0.03368482 Head Pos Z: -0.05888677 Head Rot X: 0.1960211 Head Rot Y: -0.01045758 Hand Rot Z: 0.001444435 Visible Ball Error: 1.816 randomnum: 154
 End:  144542.512  Start:  144540.005 Theta: 1.762783 Ball Pos X: -0.09156079 Ball Pos Y: -0.2 Ball Pos Z: 0.4710393 Hand Pos X: -0.1011531 Hand Pos Y: -0.2177565 Hand Pos Z: 0.4695543 Head Pos X: -0.02744335 Head Pos Y: -0.03531763 Head Pos Z: -0.05581939 Head Rot X: 0.1384192 Head Rot Y: 0.008949284 Hand Rot Z: -0.01724179 Visible Ball Error: 2.056 randomnum: 151
 End:  144545.588  Start:  144543.138 Theta: 1.064651 Ball Pos X: 0.2326386 Ball Pos Y: -0.2 Ball Pos Z: 0.4196912 Hand Pos X: 0.2094901 Hand Pos Y: -0.2104803 Hand Pos Z: 0.4448501 Head Pos X: -0.01463878 Head Pos Y: -0.03974113 Head Pos Z: -0.05269229 Head Rot X: 0.1530689 Head Rot Y: 0.05707971 Hand Rot Z: -0.01741111 Invisible Ball Error: 3.528 randomnum: 47
 End:  144548.875  Start:  144546.313 Theta: 1.902409 Ball Pos X: -0.1562257 Ball Pos Y: -0.2 Ball Pos Z: 0.4537124 Hand Pos X: -0.15398 Hand Pos Y: -0.180263 Hand Pos Z: 0.454982 Head Pos X: -0.05640048 Head Pos Y: -0.03856689 Head Pos Z: -0.05342662 Head Rot X: 0.1422219 Head Rot Y: -0.05300119 Hand Rot Z: 0.02648787 Visible Ball Error: 2.075 randomnum: 119
 End:  144551.867  Start:  144549.445 Theta: 1.850049 Ball Pos X: -0.1322661 Ball Pos Y: -0.2 Ball Pos Z: 0.4612668 Hand Pos X: -0.152543 Hand Pos Y: -0.2138446 Hand Pos Z: 0.4551428 Head Pos X: -0.04016894 Head Pos Y: -0.04583058 Head Pos Z: -0.0369252 Head Rot X: 0.1765766 Head Rot Y: -0.02209165 Hand Rot Z: -0.03084896 Visible Ball Error: 2.705 randomnum: 111
 End:  144555.084  Start:  144552.620 Theta: 1.623156 Ball Pos X: -0.02511375 Ball Pos Y: -0.2 Ball Pos Z: 0.479198 Hand Pos X: -0.03677671 Hand Pos Y: -0.1959789 Hand Pos Z: 0.4869884 Head Pos X: -0.03382891 Head Pos Y: -0.0427312 Head Pos Z: -0.04542708 Head Rot X: 0.168862 Head Rot Y: -0.02307785 Hand Rot Z: 0.001621841 Invisible Ball Error: 1.439 randomnum: 65
 End:  144558.287  Start:  144555.863 Theta: 1.972222 Ball Pos X: -0.1874945 Ball Pos Y: -0.2 Ball Pos Z: 0.4417094 Hand Pos X: -0.2220019 Hand Pos Y: -0.2099388 Hand Pos Z: 0.4311977 Head Pos X: -0.04731244 Head Pos Y: -0.04286197 Head Pos Z: -0.04099751 Head Rot X: 0.1685226 Head Rot Y: -0.05950992 Hand Rot Z: -0.006068059 Invisible Ball Error: 3.981 randomnum: 37
 End:  144603.535  Start:  144558.983 Theta: 1.082104 Ball Pos X: 0.2252785 Ball Pos Y: -0.2 Ball Pos Z: 0.4236874 Hand Pos X: 0.2730237 Hand Pos Y: -0.1990108 Hand Pos Z: 0.4059643 Head Pos X: 0.001310349 Head Pos Y: -0.04430029 Head Pos Z: -0.0425874 Head Rot X: 0.1666102 Head Rot Y: 0.1125941 Hand Rot Z: -0.04285751 Invisible Ball Error: 5.498 randomnum: 17
 End:  144606.850  Start:  144604.149 Theta: 2.059489 Ball Pos X: -0.2252786 Ball Pos Y: -0.2 Ball Pos Z: 0.4236874 Hand Pos X: -0.2192097 Hand Pos Y: -0.2276967 Hand Pos Z: 0.4321283 Head Pos X: -0.04231226 Head Pos Y: -0.04204443 Head Pos Z: -0.03895855 Head Rot X: 0.1632566 Head Rot Y: -0.05199878 Hand Rot Z: -0.01934656 Invisible Ball Error: 2.736 randomnum: 7
 End:  144610.818  Start:  144608.340 Theta: 1.204277 Ball Pos X: 0.1719648 Ball Pos Y: -0.2 Ball Pos Z: 0.4479838 Hand Pos X: 0.1683903 Hand Pos Y: -0.1796826 Hand Pos Z: 0.4633465 Head Pos X: -0.01937801 Head Pos Y: -0.03839168 Head Pos Z: -0.03844106 Head Rot X: 0.145969 Head Rot Y: 0.05828518 Hand Rot Z: 0.01299759 Visible Ball Error: 2.771 randomnum: 186
 End:  144613.784  Start:  144611.306 Theta: 1.396263 Ball Pos X: 0.08332602 Ball Pos Y: -0.2 Ball Pos Z: 0.4725656 Hand Pos X: 0.09444924 Hand Pos Y: -0.1953274 Hand Pos Z: 0.4890849 Head Pos X: -0.02381152 Head Pos Y: -0.04439089 Head Pos Z: -0.03551364 Head Rot X: 0.176078 Head Rot Y: 0.01478785 Hand Rot Z: 0.0187896 Visible Ball Error: 1.489 randomnum: 191
 End:  144616.804  Start:  144614.272 Theta: 1.937315 Ball Pos X: -0.1719649 Ball Pos Y: -0.2 Ball Pos Z: 0.4479838 Hand Pos X: -0.1892823 Hand Pos Y: -0.2254264 Hand Pos Z: 0.4553501 Head Pos X: -0.0417394 Head Pos Y: -0.0442709 Head Pos Z: -0.03668129 Head Rot X: 0.1761648 Head Rot Y: -0.06370804 Hand Rot Z: -0.02984905 Visible Ball Error: 2.417 randomnum: 131
 End:  144619.882  Start:  144617.393 Theta: 2.042035 Ball Pos X: -0.21785 Ball Pos Y: -0.2 Ball Pos Z: 0.4275545 Hand Pos X: -0.2118092 Hand Pos Y: -0.1851615 Hand Pos Z: 0.4347366 Head Pos X: -0.0436576 Head Pos Y: -0.04589573 Head Pos Z: -0.03154981 Head Rot X: 0.1815945 Head Rot Y: -0.06120428 Hand Rot Z: -0.01366001 Invisible Ball Error: 1.926 randomnum: 45
 End:  144623.683  Start:  144621.345 Theta: 1.204277 Ball Pos X: 0.1719648 Ball Pos Y: -0.2 Ball Pos Z: 0.4479838 Hand Pos X: 0.1714688 Hand Pos Y: -0.2024681 Hand Pos Z: 0.4495859 Head Pos X: -0.01698369 Head Pos Y: -0.04457593 Head Pos Z: -0.03441131 Head Rot X: 0.1788726 Head Rot Y: 0.03062692 Hand Rot Z: 0.02481032 Visible Ball Error: 0.225 randomnum: 184
 End:  144626.609  Start:  144624.214 Theta: 1.117011 Ball Pos X: 0.2103549 Ball Pos Y: -0.2 Ball Pos Z: 0.4312914 Hand Pos X: 0.2132717 Hand Pos Y: -0.2217842 Hand Pos Z: 0.4500186 Head Pos X: -0.01958841 Head Pos Y: -0.04617175 Head Pos Z: -0.03814685 Head Rot X: 0.1812707 Head Rot Y: 0.04820446 Hand Rot Z: 0.01672966 Visible Ball Error: 1.501 randomnum: 115
 End:  144629.434  Start:  144627.095 Theta: 1.204277 Ball Pos X: 0.1719648 Ball Pos Y: -0.2 Ball Pos Z: 0.4479838 Hand Pos X: 0.1521678 Hand Pos Y: -0.2258204 Hand Pos Z: 0.4686038 Head Pos X: -0.01662785 Head Pos Y: -0.04574719 Head Pos Z: -0.0373131 Head Rot X: 0.1816346 Head Rot Y: 0.06112744 Hand Rot Z: 0.007066298 Visible Ball Error: 3.405 randomnum: 165
 End:  144632.331  Start:  144629.936 Theta: 1.500983 Ball Pos X: 0.033473 Ball Pos Y: -0.2 Ball Pos Z: 0.4786867 Hand Pos X: 0.01432353 Hand Pos Y: -0.2163211 Hand Pos Z: 0.4926676 Head Pos X: -0.02223003 Head Pos Y: -0.04776499 Head Pos Z: -0.02765262 Head Rot X: 0.1893924 Head Rot Y: -0.0002641986 Hand Rot Z: 0.00301243 Invisible Ball Error: 2.399 randomnum: 24
 End:  144635.601  Start:  144633.097 Theta: 1.53589 Ball Pos X: 0.01674672 Ball Pos Y: -0.2 Ball Pos Z: 0.4795633 Hand Pos X: 0.01357877 Hand Pos Y: -0.1980727 Hand Pos Z: 0.4899251 Head Pos X: -0.03043193 Head Pos Y: -0.04193765 Head Pos Z: -0.03816712 Head Rot X: 0.1626375 Head Rot Y: -7.340339E-05 Hand Rot Z: 0.01438054 Invisible Ball Error: 0.728 randomnum: 23
 End:  144638.708  Start:  144636.174 Theta: 1.518436 Ball Pos X: 0.02511371 Ball Pos Y: -0.2 Ball Pos Z: 0.479198 Hand Pos X: 0.02879392 Hand Pos Y: -0.2053674 Hand Pos Z: 0.4838888 Head Pos X: -0.03048348 Head Pos Y: -0.04378769 Head Pos Z: -0.03848135 Head Rot X: 0.1704859 Head Rot Y: -0.001414424 Hand Rot Z: 0.01987501 Visible Ball Error: 0.502 randomnum: 177
 End:  144642.034  Start:  144639.389 Theta: 1.692969 Ball Pos X: -0.05847972 Ball Pos Y: -0.2 Ball Pos Z: 0.4762788 Hand Pos X: -0.06198555 Hand Pos Y: -0.2318178 Hand Pos Z: 0.4815851 Head Pos X: -0.03462636 Head Pos Y: -0.04375321 Head Pos Z: -0.04107189 Head Rot X: 0.1714941 Head Rot Y: -0.01225454 Hand Rot Z: 0.03169176 Invisible Ball Error: 2.911 randomnum: 57
 End:  144645.433  Start:  144642.759 Theta: 1.64061 Ball Pos X: -0.03347304 Ball Pos Y: -0.2 Ball Pos Z: 0.4786867 Hand Pos X: -0.02959393 Hand Pos Y: -0.2116547 Hand Pos Z: 0.4842818 Head Pos X: -0.02613026 Head Pos Y: -0.0447962 Head Pos Z: -0.03304565 Head Rot X: 0.1755223 Head Rot Y: 0.00645315 Hand Rot Z: 0.01999289 Invisible Ball Error: 1.05 randomnum: 77
 End:  144648.703  Start:  144646.115 Theta: 1.867502 Ball Pos X: -0.1402962 Ball Pos Y: -0.2 Ball Pos Z: 0.4588882 Hand Pos X: -0.1497402 Hand Pos Y: -0.2171178 Hand Pos Z: 0.4616548 Head Pos X: -0.0385595 Head Pos Y: -0.04127938 Head Pos Z: -0.042045 Head Rot X: 0.1633539 Head Rot Y: -0.0283279 Hand Rot Z: -0.004819806 Visible Ball Error: 1.724 randomnum: 200
 End:  144652.046  Start:  144649.498 Theta: 1.204277 Ball Pos X: 0.1719648 Ball Pos Y: -0.2 Ball Pos Z: 0.4479838 Hand Pos X: 0.166461 Hand Pos Y: -0.1860657 Hand Pos Z: 0.4503267 Head Pos X: -0.02030164 Head Pos Y: -0.04555458 Head Pos Z: -0.03975618 Head Rot X: 0.1781059 Head Rot Y: 0.0494176 Hand Rot Z: 0.007940725 Invisible Ball Error: 1.587 randomnum: 83
 End:  144656.863  Start:  144654.330 Theta: 1.48353 Ball Pos X: 0.04182215 Ball Pos Y: -0.2 Ball Pos Z: 0.4780296 Hand Pos X: 0.03119807 Hand Pos Y: -0.2107092 Hand Pos Z: 0.4870577 Head Pos X: -0.03058034 Head Pos Y: -0.04359528 Head Pos Z: -0.04152334 Head Rot X: 0.1693787 Head Rot Y: 0.008545819 Hand Rot Z: 0.01402015 Invisible Ball Error: 1.427 randomnum: 81
 End:  144700.039  Start:  144657.436 Theta: 1.570796 Ball Pos X: -2.097516E-08 Ball Pos Y: -0.2 Ball Pos Z: 0.4798556 Hand Pos X: -0.01205162 Hand Pos Y: -0.1884545 Hand Pos Z: 0.4942408 Head Pos X: -0.0298205 Head Pos Y: -0.04317442 Head Pos Z: -0.03891456 Head Rot X: 0.1697355 Head Rot Y: 0.002999466 Hand Rot Z: 0.005651242 Invisible Ball Error: 2.186 randomnum: 100
 End:  144703.171  Start:  144700.597 Theta: 1.53589 Ball Pos X: 0.01674672 Ball Pos Y: -0.2 Ball Pos Z: 0.4795633 Hand Pos X: 0.003967054 Hand Pos Y: -0.214202 Hand Pos Z: 0.4891481 Head Pos X: -0.02903634 Head Pos Y: -0.04394713 Head Pos Z: -0.03708506 Head Rot X: 0.1693631 Head Rot Y: 0.005497894 Hand Rot Z: 0.01651861 Invisible Ball Error: 1.743 randomnum: 67
 End:  144706.179  Start:  144703.784 Theta: 1.361357 Ball Pos X: 0.09976758 Ball Pos Y: -0.2 Ball Pos Z: 0.4693696 Hand Pos X: 0.1001074 Hand Pos Y: -0.2031913 Hand Pos Z: 0.4779046 Head Pos X: -0.03224522 Head Pos Y: -0.0422428 Head Pos Z: -0.03885698 Head Rot X: 0.163488 Head Rot Y: 0.006969806 Hand Rot Z: 0.02946128 Visible Ball Error: 0.159 randomnum: 180
 End:  144709.200  Start:  144706.680 Theta: 1.064651 Ball Pos X: 0.2326386 Ball Pos Y: -0.2 Ball Pos Z: 0.4196912 Hand Pos X: 0.2353415 Hand Pos Y: -0.2072852 Hand Pos Z: 0.4291058 Head Pos X: -0.007722437 Head Pos Y: -0.03673831 Head Pos Z: -0.04091561 Head Rot X: 0.1728961 Head Rot Y: 0.1119613 Hand Rot Z: -0.009656928 Visible Ball Error: 0.405 randomnum: 136
 End:  144712.222  Start:  144709.757 Theta: 1.780236 Ball Pos X: -0.09976762 Ball Pos Y: -0.2 Ball Pos Z: 0.4693696 Hand Pos X: -0.1190217 Hand Pos Y: -0.1946934 Hand Pos Z: 0.4719155 Head Pos X: -0.03783053 Head Pos Y: -0.05214146 Head Pos Z: -0.04041111 Head Rot X: 0.1810663 Head Rot Y: 0.004856039 Hand Rot Z: 0.01011715 Invisible Ball Error: 2.158 randomnum: 22
 End:  144715.313  Start:  144712.780 Theta: 1.954769 Ball Pos X: -0.1797571 Ball Pos Y: -0.2 Ball Pos Z: 0.4449144 Hand Pos X: -0.1835528 Hand Pos Y: -0.2072614 Hand Pos Z: 0.4538562 Head Pos X: -0.04502052 Head Pos Y: -0.04953045 Head Pos Z: -0.02593565 Head Rot X: 0.1613107 Head Rot Y: -0.03589475 Hand Rot Z: -0.009219676 Visible Ball Error: 0.32 randomnum: 125
 End:  144718.570  Start:  144716.010 Theta: 1.745329 Ball Pos X: -0.08332606 Ball Pos Y: -0.2 Ball Pos Z: 0.4725655 Hand Pos X: -0.08613952 Hand Pos Y: -0.1971417 Hand Pos Z: 0.4764386 Head Pos X: -0.04558831 Head Pos Y: -0.0472047 Head Pos Z: -0.04193413 Head Rot X: 0.1502261 Head Rot Y: -0.006094747 Hand Rot Z: 0.0124705 Visible Ball Error: 0.523 randomnum: 128
 End:  144721.801  Start:  144719.225 Theta: 2.024582 Ball Pos X: -0.2103548 Ball Pos Y: -0.2 Ball Pos Z: 0.4312914 Hand Pos X: -0.2154996 Hand Pos Y: -0.2027037 Hand Pos Z: 0.430721 Head Pos X: -0.04699761 Head Pos Y: -0.04687682 Head Pos Z: -0.038396 Head Rot X: 0.1475865 Head Rot Y: -0.04749352 Hand Rot Z: 0.009317486 Invisible Ball Error: 0.571 randomnum: 4
 End:  144725.254  Start:  144722.636 Theta: 1.989675 Ball Pos X: -0.1951749 Ball Pos Y: -0.2 Ball Pos Z: 0.4383699 Hand Pos X: -0.1802722 Hand Pos Y: -0.2333764 Hand Pos Z: 0.448924 Head Pos X: -0.03210336 Head Pos Y: -0.04124001 Head Pos Z: -0.02451468 Head Rot X: 0.1654194 Head Rot Y: -0.1108562 Hand Rot Z: 0.06869238 Visible Ball Error: 3.677 randomnum: 189
 End:  144728.276  Start:  144725.867 Theta: 1.343904 Ball Pos X: 0.107944 Ball Pos Y: -0.2 Ball Pos Z: 0.467557 Hand Pos X: 0.09731041 Hand Pos Y: -0.2151249 Hand Pos Z: 0.472716 Head Pos X: -0.02291691 Head Pos Y: -0.04796097 Head Pos Z: -0.02085972 Head Rot X: 0.168853 Head Rot Y: 0.01453843 Hand Rot Z: 0.07649042 Invisible Ball Error: 1.88 randomnum: 90
 End:  144731.645  Start:  144728.916 Theta: 2.007129 Ball Pos X: -0.2027958 Ball Pos Y: -0.2 Ball Pos Z: 0.4348969 Hand Pos X: -0.1863452 Hand Pos Y: -0.1987861 Hand Pos Z: 0.4447436 Head Pos X: -0.04817599 Head Pos Y: -0.04447094 Head Pos Z: -0.007945418 Head Rot X: 0.1296315 Head Rot Y: -0.07555654 Hand Rot Z: 0.06495652 Visible Ball Error: 2.106 randomnum: 109
 End:  144736.547  Start:  144732.522 Theta: 1.867502 Ball Pos X: -0.1402962 Ball Pos Y: -0.2 Ball Pos Z: 0.4588882 Hand Pos X: -0.146107 Hand Pos Y: -0.2046272 Hand Pos Z: 0.4594426 Head Pos X: -0.02755612 Head Pos Y: -0.04855877 Head Pos Z: -0.03157318 Head Rot X: 0.1984818 Head Rot Y: -0.007698535 Hand Rot Z: -0.0166653 Visible Ball Error: 0.698 randomnum: 130
 End:  144740.904  Start:  144737.562 Theta: 1.27409 Ball Pos X: 0.1402962 Ball Pos Y: -0.2 Ball Pos Z: 0.4588882 Hand Pos X: 0.1746631 Hand Pos Y: -0.1855534 Hand Pos Z: 0.4579298 Head Pos X: -0.02987725 Head Pos Y: -0.04018864 Head Pos Z: -0.04725611 Head Rot X: 0.1887694 Head Rot Y: 0.1015387 Hand Rot Z: -0.001143321 Invisible Ball Error: 4.069 randomnum: 13
 End:  144744.204  Start:  144741.629 Theta: 1.239184 Ball Pos X: 0.1562257 Ball Pos Y: -0.2 Ball Pos Z: 0.4537124 Hand Pos X: 0.1724994 Hand Pos Y: -0.1926493 Hand Pos Z: 0.4528658 Head Pos X: -0.0181852 Head Pos Y: -0.0401136 Head Pos Z: -0.04243481 Head Rot X: 0.2022478 Head Rot Y: 0.03785758 Hand Rot Z: -0.02206171 Invisible Ball Error: 1.959 randomnum: 9
 End:  144747.268  Start:  144744.821 Theta: 1.500983 Ball Pos X: 0.033473 Ball Pos Y: -0.2 Ball Pos Z: 0.4786867 Hand Pos X: 0.03819078 Hand Pos Y: -0.1963137 Hand Pos Z: 0.4796107 Head Pos X: -0.02390403 Head Pos Y: -0.03289473 Head Pos Z: -0.03934669 Head Rot X: 0.1689792 Head Rot Y: 0.01155834 Hand Rot Z: -0.01310341 Visible Ball Error: 0.667 randomnum: 194
 End:  144750.275  Start:  144747.881 Theta: 1.850049 Ball Pos X: -0.1322661 Ball Pos Y: -0.2 Ball Pos Z: 0.4612668 Hand Pos X: -0.1305702 Hand Pos Y: -0.2348996 Hand Pos Z: 0.4618126 Head Pos X: -0.0259226 Head Pos Y: -0.03646603 Head Pos Z: -0.03296959 Head Rot X: 0.1873446 Head Rot Y: -0.01737697 Hand Rot Z: -0.0568881 Visible Ball Error: 3.459 randomnum: 171
 End:  144753.381  Start:  144751.014 Theta: 1.954769 Ball Pos X: -0.1797571 Ball Pos Y: -0.2 Ball Pos Z: 0.4449144 Hand Pos X: -0.1742435 Hand Pos Y: -0.2072616 Hand Pos Z: 0.4543556 Head Pos X: -0.02656978 Head Pos Y: -0.03369561 Head Pos Z: -0.03559899 Head Rot X: 0.1786687 Head Rot Y: -0.05999578 Hand Rot Z: -0.004499035 Invisible Ball Error: 1.038 randomnum: 5
 End:  144756.832  Start:  144754.230 Theta: 1.745329 Ball Pos X: -0.08332606 Ball Pos Y: -0.2 Ball Pos Z: 0.4725655 Hand Pos X: -0.1041538 Hand Pos Y: -0.1923602 Hand Pos Z: 0.4696479 Head Pos X: -0.02505857 Head Pos Y: -0.03455809 Head Pos Z: -0.0397855 Head Rot X: 0.1840669 Head Rot Y: -0.01997332 Hand Rot Z: 0.007681369 Visible Ball Error: 2.463 randomnum: 145
 End:  144759.745  Start:  144757.280 Theta: 1.553343 Ball Pos X: 0.008374624 Ball Pos Y: -0.2 Ball Pos Z: 0.4797826 Hand Pos X: 0.005423218 Hand Pos Y: -0.2044099 Hand Pos Z: 0.4884087 Head Pos X: -0.01795083 Head Pos Y: -0.03512728 Head Pos Z: -0.04083669 Head Rot X: 0.1864621 Head Rot Y: -0.01003365 Hand Rot Z: -0.01103531 Invisible Ball Error: 0.345 randomnum: 96
 End:  144803.127  Start:  144800.733 Theta: 1.169371 Ball Pos X: 0.1874945 Ball Pos Y: -0.2 Ball Pos Z: 0.4417094 Hand Pos X: 0.1678801 Hand Pos Y: -0.2081232 Hand Pos Z: 0.4531825 Head Pos X: -0.003400625 Head Pos Y: -0.03509355 Head Pos Z: -0.04120803 Head Rot X: 0.1806044 Head Rot Y: 0.07181492 Hand Rot Z: -0.01600963 Invisible Ball Error: 2.552 randomnum: 34
 End:  144806.120  Start:  144803.684 Theta: 1.169371 Ball Pos X: 0.1874945 Ball Pos Y: -0.2 Ball Pos Z: 0.4417094 Hand Pos X: 0.1626129 Hand Pos Y: -0.2098734 Hand Pos Z: 0.4528 Head Pos X: -0.008348405 Head Pos Y: -0.04050505 Head Pos Z: -0.04300773 Head Rot X: 0.2037034 Head Rot Y: 0.0530691 Hand Rot Z: -0.01890616 Invisible Ball Error: 3.13 randomnum: 42
 End:  144809.128  Start:  144806.651 Theta: 1.361357 Ball Pos X: 0.09976758 Ball Pos Y: -0.2 Ball Pos Z: 0.4693696 Hand Pos X: 0.08999753 Hand Pos Y: -0.1948156 Hand Pos Z: 0.4845868 Head Pos X: -0.01830989 Head Pos Y: -0.03433451 Head Pos Z: -0.0399369 Head Rot X: 0.1810652 Head Rot Y: 0.01620248 Hand Rot Z: 0.003393678 Visible Ball Error: 1.732 randomnum: 120
 End:  144811.968  Start:  144809.575 Theta: 1.27409 Ball Pos X: 0.1402962 Ball Pos Y: -0.2 Ball Pos Z: 0.4588882 Hand Pos X: 0.1557461 Hand Pos Y: -0.2053505 Hand Pos Z: 0.4652494 Head Pos X: -0.01741916 Head Pos Y: -0.0340744 Head Pos Z: -0.04049003 Head Rot X: 0.1780169 Head Rot Y: 0.02026971 Hand Rot Z: -0.003046643 Visible Ball Error: 1.394 randomnum: 175
 End:  144814.837  Start:  144812.525 Theta: 1.518436 Ball Pos X: 0.02511371 Ball Pos Y: -0.2 Ball Pos Z: 0.479198 Hand Pos X: 0.005658396 Hand Pos Y: -0.2186846 Hand Pos Z: 0.4856948 Head Pos X: -0.02231222 Head Pos Y: -0.03570122 Head Pos Z: -0.04617655 Head Rot X: 0.1882365 Head Rot Y: -0.008636746 Hand Rot Z: 0.01156043 Invisible Ball Error: 2.679 randomnum: 14
 End:  144818.833  Start:  144815.519 Theta: 1.972222 Ball Pos X: -0.1874945 Ball Pos Y: -0.2 Ball Pos Z: 0.4417094 Hand Pos X: -0.1747445 Hand Pos Y: -0.2142545 Hand Pos Z: 0.4508105 Head Pos X: -0.02921861 Head Pos Y: -0.03813228 Head Pos Z: -0.03370464 Head Rot X: 0.1958808 Head Rot Y: -0.02062853 Hand Rot Z: -0.004395762 Invisible Ball Error: 2.096 randomnum: 29
 End:  144821.952  Start:  144819.627 Theta: 1.169371 Ball Pos X: 0.1874945 Ball Pos Y: -0.2 Ball Pos Z: 0.4417094 Hand Pos X: 0.2012556 Hand Pos Y: -0.2154309 Hand Pos Z: 0.4354551 Head Pos X: -0.01633769 Head Pos Y: -0.03400707 Head Pos Z: -0.04236197 Head Rot X: 0.1738173 Head Rot Y: 0.02907391 Hand Rot Z: 0.00396277 Visible Ball Error: 2.274 randomnum: 137
 End:  144824.890  Start:  144822.453 Theta: 1.466077 Ball Pos X: 0.05015855 Ball Pos Y: -0.2 Ball Pos Z: 0.4772269 Hand Pos X: 0.04092177 Hand Pos Y: -0.1937757 Hand Pos Z: 0.4782203 Head Pos X: -0.01994425 Head Pos Y: -0.03348747 Head Pos Z: -0.04309571 Head Rot X: 0.1754639 Head Rot Y: 0.01648614 Hand Rot Z: 0.005151046 Visible Ball Error: 1.21 randomnum: 183
 End:  144827.660  Start:  144825.363 Theta: 1.256637 Ball Pos X: 0.1482835 Ball Pos Y: -0.2 Ball Pos Z: 0.4563698 Hand Pos X: 0.1794215 Hand Pos Y: -0.1914617 Hand Pos Z: 0.4596742 Head Pos X: -0.01795691 Head Pos Y: -0.03075215 Head Pos Z: -0.04196084 Head Rot X: 0.1603656 Head Rot Y: 0.02232095 Hand Rot Z: 0.01640438 Visible Ball Error: 3.393 randomnum: 132
 End:  144831.378  Start:  144829.039 Theta: 1.099557 Ball Pos X: 0.2178499 Ball Pos Y: -0.2 Ball Pos Z: 0.4275545 Hand Pos X: 0.2174217 Hand Pos Y: -0.2166435 Hand Pos Z: 0.4479293 Head Pos X: -0.001075983 Head Pos Y: -0.03496623 Head Pos Z: -0.04846799 Head Rot X: 0.1718512 Head Rot Y: 0.09037093 Hand Rot Z: -0.03465774 Invisible Ball Error: 1.352 randomnum: 94
 End:  144834.302  Start:  144831.880 Theta: 1.047198 Ball Pos X: 0.2399278 Ball Pos Y: -0.2 Ball Pos Z: 0.4155672 Hand Pos X: 0.2391034 Hand Pos Y: -0.2156716 Hand Pos Z: 0.4187331 Head Pos X: -0.01028073 Head Pos Y: -0.03553194 Head Pos Z: -0.04381514 Head Rot X: 0.1773674 Head Rot Y: 0.0510947 Hand Rot Z: -0.009818487 Visible Ball Error: 1.493 randomnum: 173
 End:  144837.128  Start:  144834.750 Theta: 1.064651 Ball Pos X: 0.2326386 Ball Pos Y: -0.2 Ball Pos Z: 0.4196912 Hand Pos X: 0.2338209 Hand Pos Y: -0.2141298 Hand Pos Z: 0.4294627 Head Pos X: -0.01118016 Head Pos Y: -0.03307217 Head Pos Z: -0.04895329 Head Rot X: 0.1689721 Head Rot Y: 0.06584946 Hand Rot Z: -0.003994241 Visible Ball Error: 1.098 randomnum: 141
 End:  144840.024  Start:  144837.645 Theta: 1.186824 Ball Pos X: 0.179757 Ball Pos Y: -0.2 Ball Pos Z: 0.4449144 Hand Pos X: 0.167226 Hand Pos Y: -0.1946111 Hand Pos Z: 0.4584282 Head Pos X: -0.01855218 Head Pos Y: -0.03424987 Head Pos Z: -0.04444945 Head Rot X: 0.1728686 Head Rot Y: 0.02806084 Hand Rot Z: -0.000475483 Invisible Ball Error: 2.018 randomnum: 56
 End:  144842.921  Start:  144840.582 Theta: 1.186824 Ball Pos X: 0.179757 Ball Pos Y: -0.2 Ball Pos Z: 0.4449144 Hand Pos X: 0.1396894 Hand Pos Y: -0.2010381 Hand Pos Z: 0.4714396 Head Pos X: -0.01914603 Head Pos Y: -0.03611308 Head Pos Z: -0.04188311 Head Rot X: 0.1842185 Head Rot Y: 0.02810141 Hand Rot Z: 0.003424712 Invisible Ball Error: 5.094 randomnum: 84
 End:  144845.832  Start:  144843.492 Theta: 1.169371 Ball Pos X: 0.1874945 Ball Pos Y: -0.2 Ball Pos Z: 0.4417094 Hand Pos X: 0.194087 Hand Pos Y: -0.2190679 Hand Pos Z: 0.4515816 Head Pos X: -0.01453573 Head Pos Y: -0.03433761 Head Pos Z: -0.04285789 Head Rot X: 0.1735445 Head Rot Y: 0.05635014 Hand Rot Z: 0.004736925 Visible Ball Error: 1.416 randomnum: 127
 End:  144848.671  Start:  144846.278 Theta: 1.692969 Ball Pos X: -0.05847972 Ball Pos Y: -0.2 Ball Pos Z: 0.4762788 Hand Pos X: -0.04410778 Hand Pos Y: -0.2398108 Hand Pos Z: 0.4800443 Head Pos X: -0.02441162 Head Pos Y: -0.03245094 Head Pos Z: -0.04525959 Head Rot X: 0.1665615 Head Rot Y: 0.005505165 Hand Rot Z: -0.01242364 Visible Ball Error: 4.141 randomnum: 198
 End:  144851.623  Start:  144849.243 Theta: 1.22173 Ball Pos X: 0.1641203 Ball Pos Y: -0.2 Ball Pos Z: 0.4509168 Hand Pos X: 0.148631 Hand Pos Y: -0.2377858 Hand Pos Z: 0.4664742 Head Pos X: -0.02183157 Head Pos Y: -0.03382683 Head Pos Z: -0.04484558 Head Rot X: 0.172375 Head Rot Y: 0.01637322 Hand Rot Z: 0.002005078 Visible Ball Error: 3.906 randomnum: 197
 End:  144854.533  Start:  144852.124 Theta: 1.413717 Ball Pos X: 0.07506591 Ball Pos Y: -0.2 Ball Pos Z: 0.4739478 Hand Pos X: 0.0786404 Hand Pos Y: -0.1922847 Hand Pos Z: 0.485796 Head Pos X: -0.02349073 Head Pos Y: -0.0796245 Head Pos Z: -0.04650319 Head Rot X: 0.149566 Head Rot Y: 0.03840601 Hand Rot Z: 0.0121655 Visible Ball Error: 1.297 randomnum: 187
 End:  144857.583  Start:  144855.132 Theta: 1.291544 Ball Pos X: 0.1322661 Ball Pos Y: -0.2 Ball Pos Z: 0.4612668 Hand Pos X: 0.1045222 Hand Pos Y: -0.2302426 Hand Pos Z: 0.4914442 Head Pos X: -0.02313405 Head Pos Y: -0.07408533 Head Pos Z: -0.06605184 Head Rot X: 0.1328041 Head Rot Y: -7.32243E-05 Hand Rot Z: -0.001536563 Invisible Ball Error: 4.166 randomnum: 43
 End:  144900.520  Start:  144858.056 Theta: 1.151917 Ball Pos X: 0.1951749 Ball Pos Y: -0.2 Ball Pos Z: 0.4383699 Hand Pos X: 0.1926521 Hand Pos Y: -0.1927382 Hand Pos Z: 0.4509501 Head Pos X: -0.01847893 Head Pos Y: -0.07889831 Head Pos Z: -0.06494176 Head Rot X: 0.1559311 Head Rot Y: 0.01773158 Hand Rot Z: -0.002670015 Invisible Ball Error: 1.419 randomnum: 55
 End:  144903.389  Start:  144901.021 Theta: 1.43117 Ball Pos X: 0.066783 Ball Pos Y: -0.2 Ball Pos Z: 0.4751857 Hand Pos X: 0.03483427 Hand Pos Y: -0.2175434 Hand Pos Z: 0.4929505 Head Pos X: -0.02209514 Head Pos Y: -0.07730648 Head Pos Z: -0.06160498 Head Rot X: 0.1528675 Head Rot Y: 0.004299538 Hand Rot Z: 0.00703351 Visible Ball Error: 3.81 randomnum: 168
 End:  144906.285  Start:  144903.890 Theta: 1.745329 Ball Pos X: -0.08332606 Ball Pos Y: -0.2 Ball Pos Z: 0.4725655 Hand Pos X: -0.09876417 Hand Pos Y: -0.2028092 Hand Pos Z: 0.4809504 Head Pos X: -0.0294717 Head Pos Y: -0.07563007 Head Pos Z: -0.06261742 Head Rot X: 0.1443586 Head Rot Y: -0.01916963 Hand Rot Z: 0.01849946 Visible Ball Error: 1.493 randomnum: 144
 End:  144909.320  Start:  144906.912 Theta: 1.727876 Ball Pos X: -0.07506595 Ball Pos Y: -0.2 Ball Pos Z: 0.4739478 Hand Pos X: -0.1081567 Hand Pos Y: -0.2147343 Hand Pos Z: 0.4746394 Head Pos X: -0.01419455 Head Pos Y: -0.0765343 Head Pos Z: -0.0612886 Head Rot X: 0.1515508 Head Rot Y: -0.006142788 Hand Rot Z: -0.01535744 Invisible Ball Error: 3.717 randomnum: 74
 End:  144912.355  Start:  144910.002 Theta: 1.256637 Ball Pos X: 0.1482835 Ball Pos Y: -0.2 Ball Pos Z: 0.4563698 Hand Pos X: 0.1245409 Hand Pos Y: -0.2140202 Hand Pos Z: 0.4869564 Head Pos X: -0.0257892 Head Pos Y: -0.07808349 Head Pos Z: -0.0545224 Head Rot X: 0.1559787 Head Rot Y: -0.02517736 Hand Rot Z: 0.03200266 Visible Ball Error: 3.396 randomnum: 134
 End:  144916.490  Start:  144912.886 Theta: 1.064651 Ball Pos X: 0.2326386 Ball Pos Y: -0.2 Ball Pos Z: 0.4196912 Hand Pos X: 0.2249871 Hand Pos Y: -0.2045132 Hand Pos Z: 0.4312462 Head Pos X: -0.01523334 Head Pos Y: -0.08143356 Head Pos Z: -0.05343628 Head Rot X: 0.1696251 Head Rot Y: 0.04734125 Hand Rot Z: 0.02231607 Visible Ball Error: 1.348 randomnum: 114
 End:  144920.556  Start:  144917.131 Theta: 1.675516 Ball Pos X: -0.05015859 Ball Pos Y: -0.2 Ball Pos Z: 0.4772269 Hand Pos X: -0.04938251 Hand Pos Y: -0.2149651 Hand Pos Z: 0.4779223 Head Pos X: -0.01875287 Head Pos Y: -0.08145294 Head Pos Z: -0.05395162 Head Rot X: 0.1715396 Head Rot Y: 0.009573316 Hand Rot Z: 0.008774887 Invisible Ball Error: 1.481 randomnum: 88
 End:  144923.815  Start:  144921.406 Theta: 1.239184 Ball Pos X: 0.1562257 Ball Pos Y: -0.2 Ball Pos Z: 0.4537124 Hand Pos X: 0.1553993 Hand Pos Y: -0.2048146 Hand Pos Z: 0.4630095 Head Pos X: -0.01986843 Head Pos Y: -0.07932153 Head Pos Z: -0.05348575 Head Rot X: 0.1597864 Head Rot Y: 0.01104562 Hand Rot Z: 0.02182769 Visible Ball Error: 0.431 randomnum: 133
 End:  144926.683  Start:  144924.331 Theta: 1.518436 Ball Pos X: 0.02511371 Ball Pos Y: -0.2 Ball Pos Z: 0.479198 Hand Pos X: 0.0005604029 Hand Pos Y: -0.2082122 Hand Pos Z: 0.4902011 Head Pos X: -0.02055222 Head Pos Y: -0.07934108 Head Pos Z: -0.05476809 Head Rot X: 0.1647207 Head Rot Y: 0.003341896 Hand Rot Z: 0.01690427 Visible Ball Error: 2.732 randomnum: 161
 End:  144929.635  Start:  144927.254 Theta: 2.042035 Ball Pos X: -0.21785 Ball Pos Y: -0.2 Ball Pos Z: 0.4275545 Hand Pos X: -0.2170847 Hand Pos Y: -0.2043718 Hand Pos Z: 0.4315356 Head Pos X: -0.03929627 Head Pos Y: -0.07775834 Head Pos Z: -0.05327106 Head Rot X: 0.1489225 Head Rot Y: -0.09376903 Hand Rot Z: 0.03771034 Visible Ball Error: 0.409 randomnum: 192
 End:  144933.116  Start:  144930.262 Theta: 1.343904 Ball Pos X: 0.107944 Ball Pos Y: -0.2 Ball Pos Z: 0.467557 Hand Pos X: 0.06904602 Hand Pos Y: -0.1572512 Hand Pos Z: 0.4770097 Head Pos X: -0.008664429 Head Pos Y: -0.08295962 Head Pos Z: -0.04843485 Head Rot X: 0.1667163 Head Rot Y: 0.03847036 Hand Rot Z: -0.02906269 Invisible Ball Error: 6.379 randomnum: 54
 End:  144936.303  Start:  144933.827 Theta: 1.553343 Ball Pos X: 0.008374624 Ball Pos Y: -0.2 Ball Pos Z: 0.4797826 Hand Pos X: -0.01115277 Hand Pos Y: -0.2030359 Hand Pos Z: 0.485478 Head Pos X: -0.02446812 Head Pos Y: -0.08284602 Head Pos Z: -0.05166209 Head Rot X: 0.1703201 Head Rot Y: -0.007224348 Hand Rot Z: 0.009001341 Invisible Ball Error: 2.138 randomnum: 27
 End:  144939.438  Start:  144937.000 Theta: 1.43117 Ball Pos X: 0.066783 Ball Pos Y: -0.2 Ball Pos Z: 0.4751857 Hand Pos X: 0.06837112 Hand Pos Y: -0.2235725 Hand Pos Z: 0.4787791 Head Pos X: -0.01933771 Head Pos Y: -0.08034092 Head Pos Z: -0.05332947 Head Rot X: 0.1604053 Head Rot Y: 0.007341621 Hand Rot Z: 0.01184341 Invisible Ball Error: 2.187 randomnum: 61
 End:  144942.487  Start:  144940.051 Theta: 1.047198 Ball Pos X: 0.2399278 Ball Pos Y: -0.2 Ball Pos Z: 0.4155672 Hand Pos X: 0.235954 Hand Pos Y: -0.2303515 Hand Pos Z: 0.4290394 Head Pos X: 0.008340538 Head Pos Y: -0.08079162 Head Pos Z: -0.04900181 Head Rot X: 0.1631775 Head Rot Y: 0.08777276 Hand Rot Z: -0.002068401 Visible Ball Error: 2.79 randomnum: 106
 End:  144946.915  Start:  144944.255 Theta: 1.745329 Ball Pos X: -0.08332606 Ball Pos Y: -0.2 Ball Pos Z: 0.4725655 Hand Pos X: -0.08116712 Hand Pos Y: -0.2164929 Hand Pos Z: 0.4747419 Head Pos X: -0.002118111 Head Pos Y: -0.08238336 Head Pos Z: -0.06456459 Head Rot X: 0.1696752 Head Rot Y: -0.04617458 Hand Rot Z: -0.05780147 Visible Ball Error: 1.601 randomnum: 190
 End:  144950.312  Start:  144947.583 Theta: 1.553343 Ball Pos X: 0.008374624 Ball Pos Y: -0.2 Ball Pos Z: 0.4797826 Hand Pos X: 0.01322535 Hand Pos Y: -0.2111368 Hand Pos Z: 0.4862511 Head Pos X: -0.007940829 Head Pos Y: -0.08499178 Head Pos Z: -0.05835676 Head Rot X: 0.1815075 Head Rot Y: -0.01103316 Hand Rot Z: 0.01097864 Invisible Ball Error: 0.983 randomnum: 66
 End:  144953.654  Start:  144951.091 Theta: 1.902409 Ball Pos X: -0.1562257 Ball Pos Y: -0.2 Ball Pos Z: 0.4537124 Hand Pos X: -0.145728 Hand Pos Y: -0.1918539 Hand Pos Z: 0.4702346 Head Pos X: 8.219481E-05 Head Pos Y: -0.08276859 Head Pos Z: -0.06777191 Head Rot X: 0.1644093 Head Rot Y: -0.02820488 Hand Rot Z: -0.06758688 Visible Ball Error: 2.124 randomnum: 153
 End:  144956.731  Start:  144954.224 Theta: 1.32645 Ball Pos X: 0.1160876 Ball Pos Y: -0.2 Ball Pos Z: 0.4656019 Hand Pos X: 0.1115819 Hand Pos Y: -0.2092652 Hand Pos Z: 0.4719865 Head Pos X: -0.002664149 Head Pos Y: -0.08014438 Head Pos Z: -0.0663681 Head Rot X: 0.151455 Head Rot Y: 0.05818374 Hand Rot Z: -0.005925104 Invisible Ball Error: 0.961 randomnum: 18
 End:  145000.155  Start:  144957.776 Theta: 1.53589 Ball Pos X: 0.01674672 Ball Pos Y: -0.2 Ball Pos Z: 0.4795633 Hand Pos X: -0.008513272 Hand Pos Y: -0.2319371 Hand Pos Z: 0.4923229 Head Pos X: -0.01422006 Head Pos Y: -0.08303216 Head Pos Z: -0.07447994 Head Rot X: 0.1719449 Head Rot Y: 0.01014844 Hand Rot Z: 0.0158861 Visible Ball Error: 3.77 randomnum: 178
 End:  145003.093  Start:  145000.644 Theta: 1.605703 Ball Pos X: -0.01674676 Ball Pos Y: -0.2 Ball Pos Z: 0.4795633 Hand Pos X: -0.03890081 Hand Pos Y: -0.2332483 Hand Pos Z: 0.4808024 Head Pos X: -0.01177186 Head Pos Y: -0.08364683 Head Pos Z: -0.07086432 Head Rot X: 0.1725114 Head Rot Y: 0.02063172 Hand Rot Z: 0.01290805 Visible Ball Error: 3.98 randomnum: 142
 End:  145006.074  Start:  145003.692 Theta: 1.919862 Ball Pos X: -0.1641203 Ball Pos Y: -0.2 Ball Pos Z: 0.4509168 Hand Pos X: -0.1576778 Hand Pos Y: -0.2342819 Hand Pos Z: 0.4529971 Head Pos X: -0.009736359 Head Pos Y: -0.0886468 Head Pos Z: -0.06382215 Head Rot X: 0.1965349 Head Rot Y: 0.004156188 Hand Rot Z: -0.03502909 Invisible Ball Error: 3.485 randomnum: 62
 End:  145009.290  Start:  145006.770 Theta: 1.832596 Ball Pos X: -0.1241958 Ball Pos Y: -0.2 Ball Pos Z: 0.4635049 Hand Pos X: -0.1252865 Hand Pos Y: -0.1868248 Hand Pos Z: 0.465532 Head Pos X: -0.01620549 Head Pos Y: -0.0886493 Head Pos Z: -0.06222034 Head Rot X: 0.1989376 Head Rot Y: -0.02132606 Hand Rot Z: -0.0005032737 Visible Ball Error: 1.445 randomnum: 143
 End:  145013.050  Start:  145010.667 Theta: 1.58825 Ball Pos X: -0.008374667 Ball Pos Y: -0.2 Ball Pos Z: 0.4797826 Hand Pos X: -0.01424082 Hand Pos Y: -0.2014113 Hand Pos Z: 0.4848989 Head Pos X: -0.008200585 Head Pos Y: -0.06468815 Head Pos Z: -0.01438558 Head Rot X: 0.2007608 Head Rot Y: -0.03279052 Hand Rot Z: 0.01823705 Invisible Ball Error: 0.635 randomnum: 28
