# Supplementary material for: Rapid assessment of hand reaching using virtual reality and application in cerebellar stroke
Source: PLoS One. 2022 Sep 29;17(9):e0275220. doi: 10.1371/journal.pone.0275220 (PMC9522266; doi:10.1371/journal.pone.0275220)
Supplement: S2 File — (ZIP) [file pone.0275220.s005.zip › MemoryBallDelay/ProVRb_015_dataMemBallDelay2021-07-13-15-02-52[1].txt]

Memory Ball Delay- List of Errors by Trial; Handedness1

 End:  150334.854  Start:  150333.475 Theta: 1.308997 Ball Pos X: 0.09385166 Ball Pos Y: -0.2 Ball Pos Z: 0.3502591 Hand Pos X: 0.1004257 Hand Pos Y: -0.1856094 Hand Pos Z: 0.3572778 Head Pos X: -0.004712969 Head Pos Y: -0.02216427 Head Pos Z: -0.02519166 Head Rot X: 0.09826789 Head Rot Y: 0.02725854 Hand Rot Z: -0.01772013 Invisible Ball Error: 2.39 randomnum: 1
 End:  150346.814  Start:  150343.834 Theta: 1.27409 Ball Pos X: 0.1060183 Ball Pos Y: -0.2 Ball Pos Z: 0.3467704 Hand Pos X: 0.09791765 Hand Pos Y: -0.185754 Hand Pos Z: 0.3562004 Head Pos X: -0.003868759 Head Pos Y: -0.02338666 Head Pos Z: -0.02184331 Head Rot X: 0.1025179 Head Rot Y: 0.02511401 Hand Rot Z: -0.019139 Visible Ball Error: 2.617 randomnum: 150
 End:  150349.988  Start:  150347.372 Theta: 1.239184 Ball Pos X: 0.1180559 Ball Pos Y: -0.2 Ball Pos Z: 0.3428591 Hand Pos X: 0.1127388 Hand Pos Y: -0.183684 Hand Pos Z: 0.3558482 Head Pos X: -0.007473558 Head Pos Y: -0.02281439 Head Pos Z: -0.02167964 Head Rot X: 0.1006732 Head Rot Y: 0.02220389 Hand Rot Z: -0.01052217 Visible Ball Error: 2.959 randomnum: 160
 End:  150353.080  Start:  150350.546 Theta: 1.500983 Ball Pos X: 0.02529471 Ball Pos Y: -0.2 Ball Pos Z: 0.3617316 Hand Pos X: 0.02924713 Hand Pos Y: -0.1854093 Hand Pos Z: 0.373606 Head Pos X: -0.005301297 Head Pos Y: -0.02322505 Head Pos Z: -0.01919878 Head Rot X: 0.1036264 Head Rot Y: 0.02316558 Hand Rot Z: -0.01798192 Visible Ball Error: 2.589 randomnum: 105
 End:  150356.031  Start:  150353.609 Theta: 1.658063 Ball Pos X: -0.03160398 Ball Pos Y: -0.2 Ball Pos Z: 0.3612351 Hand Pos X: -0.0327323 Hand Pos Y: -0.1887378 Hand Pos Z: 0.378433 Head Pos X: -0.00167346 Head Pos Y: -0.02446249 Head Pos Z: -0.0144788 Head Rot X: 0.1115848 Head Rot Y: 0.02479488 Hand Rot Z: -0.02216271 Invisible Ball Error: 2.458 randomnum: 74
 End:  150359.150  Start:  150356.659 Theta: 2.059489 Ball Pos X: -0.1702374 Ball Pos Y: -0.2 Ball Pos Z: 0.32017 Hand Pos X: -0.168222 Hand Pos Y: -0.195003 Hand Pos Z: 0.3245126 Head Pos X: -0.006765068 Head Pos Y: -0.02350782 Head Pos Z: -0.01498842 Head Rot X: 0.1079762 Head Rot Y: 0.01599606 Hand Rot Z: -0.009543042 Invisible Ball Error: 0.957 randomnum: 87
 End:  150405.444  Start:  150402.925 Theta: 1.884956 Ball Pos X: -0.1120542 Ball Pos Y: -0.2 Ball Pos Z: 0.3448673 Hand Pos X: -0.1154147 Hand Pos Y: -0.184721 Hand Pos Z: 0.3477642 Head Pos X: -0.001096189 Head Pos Y: -0.02398343 Head Pos Z: -0.01599073 Head Rot X: 0.1081576 Head Rot Y: 0.027792 Hand Rot Z: -0.01791954 Visible Ball Error: 2.149 randomnum: 121
 End:  150408.521  Start:  150406.112 Theta: 1.570796 Ball Pos X: -1.58504E-08 Ball Pos Y: -0.2 Ball Pos Z: 0.3626149 Hand Pos X: -0.004586771 Hand Pos Y: -0.1934494 Hand Pos Z: 0.380608 Head Pos X: -0.0008060038 Head Pos Y: -0.02249014 Head Pos Z: -0.0168345 Head Rot X: 0.1008499 Head Rot Y: 0.03174901 Hand Rot Z: -0.01886052 Visible Ball Error: 2.032 randomnum: 140
 End:  150411.501  Start:  150409.011 Theta: 1.204277 Ball Pos X: 0.1299495 Ball Pos Y: -0.2 Ball Pos Z: 0.3385302 Hand Pos X: 0.1227228 Hand Pos Y: -0.1946693 Hand Pos Z: 0.3507452 Head Pos X: -0.006544322 Head Pos Y: -0.02176008 Head Pos Z: -0.01905656 Head Rot X: 0.09572127 Head Rot Y: 0.02886263 Hand Rot Z: -0.006997581 Visible Ball Error: 1.948 randomnum: 144
 End:  150414.564  Start:  150412.113 Theta: 1.186824 Ball Pos X: 0.1358379 Ball Pos Y: -0.2 Ball Pos Z: 0.3362107 Hand Pos X: 0.1259975 Hand Pos Y: -0.1828218 Hand Pos Z: 0.3596764 Head Pos X: -0.006071061 Head Pos Y: -0.02184771 Head Pos Z: -0.01929212 Head Rot X: 0.09514382 Head Rot Y: 0.03030523 Hand Rot Z: -0.01299059 Invisible Ball Error: 4.038 randomnum: 9
 End:  150417.670  Start:  150415.219 Theta: 1.815143 Ball Pos X: -0.08772452 Ball Pos Y: -0.2 Ball Pos Z: 0.3518437 Hand Pos X: -0.0809425 Hand Pos Y: -0.1871143 Hand Pos Z: 0.3648695 Head Pos X: -0.002756357 Head Pos Y: -0.02296299 Head Pos Z: -0.01467752 Head Rot X: 0.1045146 Head Rot Y: 0.02814752 Hand Rot Z: -0.01512234 Invisible Ball Error: 2.638 randomnum: 12
 End:  150420.844  Start:  150418.296 Theta: 2.042035 Ball Pos X: -0.1646238 Ball Pos Y: -0.2 Ball Pos Z: 0.3230923 Hand Pos X: -0.1552799 Hand Pos Y: -0.2050598 Hand Pos Z: 0.3394987 Head Pos X: -0.006235063 Head Pos Y: -0.02153248 Head Pos Z: -0.01463795 Head Rot X: 0.0972512 Head Rot Y: 0.01839408 Hand Rot Z: -0.01390523 Visible Ball Error: 2.124 randomnum: 142
 End:  150424.840  Start:  150422.375 Theta: 1.553343 Ball Pos X: 0.006328495 Ball Pos Y: -0.2 Ball Pos Z: 0.3625597 Hand Pos X: 0.002977323 Hand Pos Y: -0.1927347 Hand Pos Z: 0.3701011 Head Pos X: -0.001252949 Head Pos Y: -0.02346276 Head Pos Z: -0.01231241 Head Rot X: 0.1070573 Head Rot Y: 0.0328954 Hand Rot Z: -0.01499872 Visible Ball Error: 1.451 randomnum: 157
 End:  150427.903  Start:  150425.397 Theta: 1.972222 Ball Pos X: -0.1416849 Ball Pos Y: -0.2 Ball Pos Z: 0.3337888 Hand Pos X: -0.1433375 Hand Pos Y: -0.1992359 Hand Pos Z: 0.3497357 Head Pos X: -0.0004507899 Head Pos Y: -0.02175358 Head Pos Z: -0.01397467 Head Rot X: 0.09746465 Head Rot Y: 0.02996019 Hand Rot Z: -0.01997126 Invisible Ball Error: 1.253 randomnum: 18
 End:  150432.846  Start:  150430.395 Theta: 1.27409 Ball Pos X: 0.1060183 Ball Pos Y: -0.2 Ball Pos Z: 0.3467704 Hand Pos X: 0.09587853 Hand Pos Y: -0.1948343 Hand Pos Z: 0.3573572 Head Pos X: -0.00440374 Head Pos Y: -0.02172162 Head Pos Z: -0.01392531 Head Rot X: 0.09460726 Head Rot Y: 0.03502487 Hand Rot Z: -0.009473123 Visible Ball Error: 2.066 randomnum: 137
 End:  150435.867  Start:  150433.347 Theta: 2.059489 Ball Pos X: -0.1702374 Ball Pos Y: -0.2 Ball Pos Z: 0.32017 Hand Pos X: -0.1616546 Hand Pos Y: -0.2081388 Hand Pos Z: 0.3281628 Head Pos X: -0.003847688 Head Pos Y: -0.02157833 Head Pos Z: -0.01292002 Head Rot X: 0.0954212 Head Rot Y: 0.01536639 Hand Rot Z: -0.01304495 Visible Ball Error: 1.725 randomnum: 138
 End:  150438.974  Start:  150436.564 Theta: 1.762783 Ball Pos X: -0.0691902 Ball Pos Y: -0.2 Ball Pos Z: 0.3559527 Hand Pos X: -0.06767786 Hand Pos Y: -0.1898212 Hand Pos Z: 0.3577275 Head Pos X: -0.006293297 Head Pos Y: -0.02229443 Head Pos Z: -0.01394117 Head Rot X: 0.09959701 Head Rot Y: 0.019647 Hand Rot Z: -0.009297665 Invisible Ball Error: 1.366 randomnum: 43
 End:  150442.078  Start:  150439.599 Theta: 1.989675 Ball Pos X: -0.1474888 Ball Pos Y: -0.2 Ball Pos Z: 0.3312652 Hand Pos X: -0.1360457 Hand Pos Y: -0.1763265 Hand Pos Z: 0.3459728 Head Pos X: -0.004622012 Head Pos Y: -0.02019005 Head Pos Z: -0.01854122 Head Rot X: 0.09127042 Head Rot Y: 0.03192984 Hand Rot Z: -0.007068867 Invisible Ball Error: 4.166 randomnum: 37
 End:  150445.169  Start:  150442.718 Theta: 1.396263 Ball Pos X: 0.0629674 Ball Pos Y: -0.2 Ball Pos Z: 0.357106 Hand Pos X: 0.05714639 Hand Pos Y: -0.172285 Hand Pos Z: 0.3699706 Head Pos X: -0.004373759 Head Pos Y: -0.0207743 Head Pos Z: -0.01541114 Head Rot X: 0.09163807 Head Rot Y: 0.03849778 Hand Rot Z: -0.006345098 Invisible Ball Error: 4.306 randomnum: 17
 End:  150448.329  Start:  150445.824 Theta: 1.518436 Ball Pos X: 0.01897781 Ball Pos Y: -0.2 Ball Pos Z: 0.362118 Hand Pos X: 0.01393221 Hand Pos Y: -0.2026657 Hand Pos Z: 0.3677094 Head Pos X: -0.007149994 Head Pos Y: -0.01991327 Head Pos Z: -0.01599813 Head Rot X: 0.08809932 Head Rot Y: 0.02730541 Hand Rot Z: -0.008315847 Invisible Ball Error: 0.728 randomnum: 8
 End:  150451.281  Start:  150449.067 Theta: 2.007129 Ball Pos X: -0.1532477 Ball Pos Y: -0.2 Ball Pos Z: 0.3286407 Hand Pos X: -0.1459329 Hand Pos Y: -0.1888405 Hand Pos Z: 0.344069 Head Pos X: -0.01167396 Head Pos Y: -0.01977424 Head Pos Z: -0.01612508 Head Rot X: 0.08669846 Head Rot Y: 0.01428896 Hand Rot Z: -0.007407359 Invisible Ball Error: 2.734 randomnum: 59
 End:  150454.553  Start:  150452.116 Theta: 1.308997 Ball Pos X: 0.09385166 Ball Pos Y: -0.2 Ball Pos Z: 0.3502591 Hand Pos X: 0.08281001 Hand Pos Y: -0.1826467 Hand Pos Z: 0.365172 Head Pos X: -0.005670249 Head Pos Y: -0.02046649 Head Pos Z: -0.01803017 Head Rot X: 0.08707444 Head Rot Y: 0.03474438 Hand Rot Z: -0.006606493 Invisible Ball Error: 3.488 randomnum: 38
 End:  150457.714  Start:  150455.125 Theta: 1.989675 Ball Pos X: -0.1474888 Ball Pos Y: -0.2 Ball Pos Z: 0.3312652 Hand Pos X: -0.1608895 Hand Pos Y: -0.1999029 Hand Pos Z: 0.331192 Head Pos X: -0.01096007 Head Pos Y: -0.02042869 Head Pos Z: -0.01513934 Head Rot X: 0.08924735 Head Rot Y: 0.01369973 Hand Rot Z: -0.009080874 Visible Ball Error: 1.718 randomnum: 127
 End:  150511.915  Start:  150458.410 Theta: 1.989675 Ball Pos X: -0.1474888 Ball Pos Y: -0.2 Ball Pos Z: 0.3312652 Hand Pos X: -0.1593487 Hand Pos Y: -0.2084283 Hand Pos Z: 0.3294473 Head Pos X: -0.01667294 Head Pos Y: -0.02173914 Head Pos Z: -0.0130893 Head Rot X: 0.09342117 Head Rot Y: -0.009331898 Hand Rot Z: 0.004368984 Visible Ball Error: 1.765 randomnum: 195
 End:  150515.690  Start:  150513.113 Theta: 1.099557 Ball Pos X: 0.1646237 Ball Pos Y: -0.2 Ball Pos Z: 0.3230923 Hand Pos X: 0.1665434 Hand Pos Y: -0.1874435 Hand Pos Z: 0.330241 Head Pos X: -0.005865782 Head Pos Y: -0.02130203 Head Pos Z: -0.01660204 Head Rot X: 0.08926131 Head Rot Y: 0.03142248 Hand Rot Z: -0.00729385 Visible Ball Error: 2.014 randomnum: 103
 End:  150518.794  Start:  150516.261 Theta: 1.343904 Ball Pos X: 0.08157061 Ball Pos Y: -0.2 Ball Pos Z: 0.3533211 Hand Pos X: 0.08084689 Hand Pos Y: -0.1861562 Hand Pos Z: 0.3559209 Head Pos X: -0.003657788 Head Pos Y: -0.02088411 Head Pos Z: -0.01509356 Head Rot X: 0.08842777 Head Rot Y: 0.03125744 Hand Rot Z: -0.01239338 Visible Ball Error: 1.864 randomnum: 133
 End:  150521.844  Start:  150519.393 Theta: 1.48353 Ball Pos X: 0.03160395 Ball Pos Y: -0.2 Ball Pos Z: 0.3612351 Hand Pos X: 0.02274545 Hand Pos Y: -0.1865459 Hand Pos Z: 0.365926 Head Pos X: -0.001602709 Head Pos Y: -0.02088164 Head Pos Z: -0.01722145 Head Rot X: 0.08834283 Head Rot Y: 0.03559903 Hand Rot Z: -0.01550744 Visible Ball Error: 2.298 randomnum: 179
 End:  150525.115  Start:  150522.540 Theta: 1.064651 Ball Pos X: 0.1757992 Ball Pos Y: -0.2 Ball Pos Z: 0.3171502 Hand Pos X: 0.1786264 Hand Pos Y: -0.1808604 Hand Pos Z: 0.3273285 Head Pos X: -0.00157246 Head Pos Y: -0.02158363 Head Pos Z: -0.01536024 Head Rot X: 0.09011478 Head Rot Y: 0.03956869 Hand Rot Z: -0.01190215 Visible Ball Error: 3.023 randomnum: 131
 End:  150528.124  Start:  150525.673 Theta: 1.27409 Ball Pos X: 0.1060183 Ball Pos Y: -0.2 Ball Pos Z: 0.3467704 Hand Pos X: 0.1046731 Hand Pos Y: -0.1790936 Hand Pos Z: 0.3527493 Head Pos X: -0.006491989 Head Pos Y: -0.02071011 Head Pos Z: -0.01847899 Head Rot X: 0.08756711 Head Rot Y: 0.03292971 Hand Rot Z: -0.007228374 Invisible Ball Error: 2.955 randomnum: 13
 End:  150531.381  Start:  150528.792 Theta: 1.500983 Ball Pos X: 0.02529471 Ball Pos Y: -0.2 Ball Pos Z: 0.3617316 Hand Pos X: 0.01901571 Hand Pos Y: -0.1911602 Hand Pos Z: 0.3718008 Head Pos X: -0.004810333 Head Pos Y: -0.02073045 Head Pos Z: -0.01508939 Head Rot X: 0.0897755 Head Rot Y: 0.03129284 Hand Rot Z: -0.01181538 Visible Ball Error: 1.945 randomnum: 199
 End:  150537.188  Start:  150534.695 Theta: 1.169371 Ball Pos X: 0.1416849 Ball Pos Y: -0.2 Ball Pos Z: 0.3337888 Hand Pos X: 0.1360455 Hand Pos Y: -0.182717 Hand Pos Z: 0.3400282 Head Pos X: -0.006297648 Head Pos Y: -0.02161969 Head Pos Z: -0.01386023 Head Rot X: 0.09195669 Head Rot Y: 0.03214401 Hand Rot Z: -0.004400313 Invisible Ball Error: 2.589 randomnum: 63
 End:  150540.250  Start:  150537.759 Theta: 1.134464 Ball Pos X: 0.1532477 Ball Pos Y: -0.2 Ball Pos Z: 0.3286408 Hand Pos X: 0.1522724 Hand Pos Y: -0.1785078 Hand Pos Z: 0.3298062 Head Pos X: -0.007083625 Head Pos Y: -0.0218088 Head Pos Z: -0.01394141 Head Rot X: 0.09242181 Head Rot Y: 0.03067666 Hand Rot Z: -0.004032122 Invisible Ball Error: 2.716 randomnum: 22
 End:  150543.369  Start:  150540.878 Theta: 1.500983 Ball Pos X: 0.02529471 Ball Pos Y: -0.2 Ball Pos Z: 0.3617316 Hand Pos X: 0.01124757 Hand Pos Y: -0.1960335 Hand Pos Z: 0.3698927 Head Pos X: -0.004325509 Head Pos Y: -0.02256708 Head Pos Z: -0.009198666 Head Rot X: 0.09758186 Head Rot Y: 0.03075674 Hand Rot Z: -0.01584893 Invisible Ball Error: 2.21 randomnum: 80
 End:  150547.617  Start:  150545.096 Theta: 1.43117 Ball Pos X: 0.05046625 Ball Pos Y: -0.2 Ball Pos Z: 0.359086 Hand Pos X: 0.05176555 Hand Pos Y: -0.1825888 Hand Pos Z: 0.3652424 Head Pos X: -0.003103107 Head Pos Y: -0.02190064 Head Pos Z: -0.00923562 Head Rot X: 0.09336882 Head Rot Y: 0.03470578 Hand Rot Z: -0.0123968 Visible Ball Error: 2.546 randomnum: 113
 End:  150550.722  Start:  150548.257 Theta: 1.43117 Ball Pos X: 0.05046625 Ball Pos Y: -0.2 Ball Pos Z: 0.359086 Hand Pos X: 0.04622497 Hand Pos Y: -0.1855743 Hand Pos Z: 0.3689728 Head Pos X: -0.002662331 Head Pos Y: -0.02235267 Head Pos Z: -0.009375095 Head Rot X: 0.0970425 Head Rot Y: 0.0364037 Hand Rot Z: -0.01277723 Visible Ball Error: 2.477 randomnum: 116
 End:  150553.910  Start:  150551.390 Theta: 1.989675 Ball Pos X: -0.1474888 Ball Pos Y: -0.2 Ball Pos Z: 0.3312652 Hand Pos X: -0.1510818 Hand Pos Y: -0.1807593 Hand Pos Z: 0.335986 Head Pos X: -0.005585909 Head Pos Y: -0.02168131 Head Pos Z: -0.01162279 Head Rot X: 0.09353542 Head Rot Y: 0.02910991 Hand Rot Z: -0.01509645 Visible Ball Error: 2.75 randomnum: 148
 End:  150557.141  Start:  150554.606 Theta: 2.042035 Ball Pos X: -0.1646238 Ball Pos Y: -0.2 Ball Pos Z: 0.3230923 Hand Pos X: -0.1527113 Hand Pos Y: -0.1750029 Hand Pos Z: 0.3340458 Head Pos X: -0.003050834 Head Pos Y: -0.02292003 Head Pos Z: -0.0115335 Head Rot X: 0.09923241 Head Rot Y: 0.04077517 Hand Rot Z: -0.01885293 Invisible Ball Error: 4.032 randomnum: 52
 End:  150600.510  Start:  150557.920 Theta: 2.007129 Ball Pos X: -0.1532477 Ball Pos Y: -0.2 Ball Pos Z: 0.3286407 Hand Pos X: -0.1584345 Hand Pos Y: -0.1889122 Hand Pos Z: 0.3282058 Head Pos X: -0.01098666 Head Pos Y: -0.0219768 Head Pos Z: -0.01185048 Head Rot X: 0.09455315 Head Rot Y: 0.01814967 Hand Rot Z: -0.0008042503 Visible Ball Error: 1.626 randomnum: 146
 End:  150603.782  Start:  150601.317 Theta: 1.308997 Ball Pos X: 0.09385166 Ball Pos Y: -0.2 Ball Pos Z: 0.3502591 Hand Pos X: 0.07818187 Hand Pos Y: -0.1727217 Hand Pos Z: 0.3533994 Head Pos X: -0.00862518 Head Pos Y: -0.02255765 Head Pos Z: -0.009280682 Head Rot X: 0.09900079 Head Rot Y: 0.03442246 Hand Rot Z: 0.000189685 Invisible Ball Error: 4.048 randomnum: 42
 End:  150606.943  Start:  150604.394 Theta: 1.500983 Ball Pos X: 0.02529471 Ball Pos Y: -0.2 Ball Pos Z: 0.3617316 Hand Pos X: 0.01643453 Hand Pos Y: -0.1872041 Hand Pos Z: 0.3636089 Head Pos X: -0.003787279 Head Pos Y: -0.02152991 Head Pos Z: -0.011572 Head Rot X: 0.09418685 Head Rot Y: 0.04140901 Hand Rot Z: -0.008847633 Visible Ball Error: 2.076 randomnum: 181
 End:  150610.061  Start:  150607.528 Theta: 1.884956 Ball Pos X: -0.1120542 Ball Pos Y: -0.2 Ball Pos Z: 0.3448673 Hand Pos X: -0.1167882 Hand Pos Y: -0.2039535 Hand Pos Z: 0.3499178 Head Pos X: -0.007233292 Head Pos Y: -0.02218321 Head Pos Z: -0.0114423 Head Rot X: 0.09719257 Head Rot Y: 0.02778871 Hand Rot Z: -0.007195732 Visible Ball Error: 0.404 randomnum: 155
 End:  150613.306  Start:  150610.716 Theta: 2.059489 Ball Pos X: -0.1702374 Ball Pos Y: -0.2 Ball Pos Z: 0.32017 Hand Pos X: -0.1631908 Hand Pos Y: -0.1935899 Hand Pos Z: 0.3249718 Head Pos X: -0.007524043 Head Pos Y: -0.02196604 Head Pos Z: -0.01014197 Head Rot X: 0.096706 Head Rot Y: 0.03201555 Hand Rot Z: -0.003846427 Visible Ball Error: 1.45 randomnum: 164
 End:  150616.452  Start:  150613.974 Theta: 1.43117 Ball Pos X: 0.05046625 Ball Pos Y: -0.2 Ball Pos Z: 0.359086 Hand Pos X: 0.04954213 Hand Pos Y: -0.1653504 Hand Pos Z: 0.3623259 Head Pos X: -0.00178206 Head Pos Y: -0.02250677 Head Pos Z: -0.01167119 Head Rot X: 0.0987493 Head Rot Y: 0.04472913 Hand Rot Z: -0.008606255 Invisible Ball Error: 4.553 randomnum: 83
 End:  150619.529  Start:  150617.093 Theta: 1.64061 Ball Pos X: -0.02529474 Ball Pos Y: -0.2 Ball Pos Z: 0.3617316 Hand Pos X: -0.0284512 Hand Pos Y: -0.1854929 Hand Pos Z: 0.3669016 Head Pos X: -0.00160867 Head Pos Y: -0.02258372 Head Pos Z: -0.01304221 Head Rot X: 0.09973951 Head Rot Y: 0.04536017 Hand Rot Z: -0.008539366 Invisible Ball Error: 2.163 randomnum: 6
 End:  150622.731  Start:  150620.198 Theta: 2.007129 Ball Pos X: -0.1532477 Ball Pos Y: -0.2 Ball Pos Z: 0.3286407 Hand Pos X: -0.1586405 Hand Pos Y: -0.1952616 Hand Pos Z: 0.3358048 Head Pos X: -0.007194698 Head Pos Y: -0.0215088 Head Pos Z: -0.0130986 Head Rot X: 0.09337024 Head Rot Y: 0.03046004 Hand Rot Z: -0.009253006 Visible Ball Error: 1.173 randomnum: 136
 End:  150627.619  Start:  150625.252 Theta: 1.48353 Ball Pos X: 0.03160395 Ball Pos Y: -0.2 Ball Pos Z: 0.3612351 Hand Pos X: 0.03475749 Hand Pos Y: -0.201306 Hand Pos Z: 0.3752793 Head Pos X: -0.005649328 Head Pos Y: -0.02222151 Head Pos Z: -0.01210272 Head Rot X: 0.09554791 Head Rot Y: 0.04092129 Hand Rot Z: -0.004033677 Visible Ball Error: 0.812 randomnum: 192
 End:  150630.725  Start:  150628.274 Theta: 1.27409 Ball Pos X: 0.1060183 Ball Pos Y: -0.2 Ball Pos Z: 0.3467704 Hand Pos X: 0.10934 Hand Pos Y: -0.189199 Hand Pos Z: 0.3608843 Head Pos X: -0.006408632 Head Pos Y: -0.02202582 Head Pos Z: -0.01164162 Head Rot X: 0.09465969 Head Rot Y: 0.04210133 Hand Rot Z: -0.003666006 Invisible Ball Error: 2.238 randomnum: 5
 End:  150633.843  Start:  150631.309 Theta: 1.815143 Ball Pos X: -0.08772452 Ball Pos Y: -0.2 Ball Pos Z: 0.3518437 Hand Pos X: -0.08580695 Hand Pos Y: -0.1770787 Hand Pos Z: 0.3584282 Head Pos X: -0.006797522 Head Pos Y: -0.0218475 Head Pos Z: -0.01178288 Head Rot X: 0.09590419 Head Rot Y: 0.03501493 Hand Rot Z: -0.005872063 Visible Ball Error: 3.251 randomnum: 158
 End:  150636.907  Start:  150634.484 Theta: 1.064651 Ball Pos X: 0.1757992 Ball Pos Y: -0.2 Ball Pos Z: 0.3171502 Hand Pos X: 0.1578 Hand Pos Y: -0.178615 Hand Pos Z: 0.3292882 Head Pos X: -0.003495276 Head Pos Y: -0.02271181 Head Pos Z: -0.01085973 Head Rot X: 0.09666795 Head Rot Y: 0.04615295 Hand Rot Z: -0.005200814 Invisible Ball Error: 4.121 randomnum: 57
 End:  150640.109  Start:  150637.533 Theta: 1.745329 Ball Pos X: -0.06296743 Ball Pos Y: -0.2 Ball Pos Z: 0.357106 Hand Pos X: -0.06784075 Hand Pos Y: -0.1890122 Hand Pos Z: 0.364045 Head Pos X: -0.003833294 Head Pos Y: -0.02253264 Head Pos Z: -0.01101983 Head Rot X: 0.09765695 Head Rot Y: 0.03525188 Hand Rot Z: -0.007007282 Visible Ball Error: 1.903 randomnum: 172
 End:  150643.172  Start:  150640.708 Theta: 1.308997 Ball Pos X: 0.09385166 Ball Pos Y: -0.2 Ball Pos Z: 0.3502591 Hand Pos X: 0.08651464 Hand Pos Y: -0.1654738 Hand Pos Z: 0.3523142 Head Pos X: -0.006430537 Head Pos Y: -0.02231003 Head Pos Z: -0.009842396 Head Rot X: 0.09646008 Head Rot Y: 0.03822879 Hand Rot Z: -0.002538434 Invisible Ball Error: 4.49 randomnum: 16
 End:  150646.402  Start:  150643.813 Theta: 1.989675 Ball Pos X: -0.1474888 Ball Pos Y: -0.2 Ball Pos Z: 0.3312652 Hand Pos X: -0.1384467 Hand Pos Y: -0.1795611 Hand Pos Z: 0.3352293 Head Pos X: -0.01003402 Head Pos Y: -0.02245383 Head Pos Z: -0.008107066 Head Rot X: 0.09819687 Head Rot Y: 0.03154921 Hand Rot Z: -0.004771474 Invisible Ball Error: 2.892 randomnum: 50
 End:  150650.565  Start:  150648.074 Theta: 1.134464 Ball Pos X: 0.1532477 Ball Pos Y: -0.2 Ball Pos Z: 0.3286408 Hand Pos X: 0.1561348 Hand Pos Y: -0.1765311 Hand Pos Z: 0.330427 Head Pos X: -0.006915212 Head Pos Y: -0.02238724 Head Pos Z: -0.0118767 Head Rot X: 0.09527746 Head Rot Y: 0.03856552 Hand Rot Z: -0.0003471611 Invisible Ball Error: 3.107 randomnum: 7
 End:  150653.657  Start:  150651.207 Theta: 1.186824 Ball Pos X: 0.1358379 Ball Pos Y: -0.2 Ball Pos Z: 0.3362107 Hand Pos X: 0.1315477 Hand Pos Y: -0.2035752 Hand Pos Z: 0.3429427 Head Pos X: -0.002946168 Head Pos Y: -0.02358639 Head Pos Z: -0.008791685 Head Rot X: 0.09980882 Head Rot Y: 0.04257233 Hand Rot Z: -0.007500294 Visible Ball Error: 0.895 randomnum: 104
 End:  150656.901  Start:  150654.423 Theta: 1.204277 Ball Pos X: 0.1299495 Ball Pos Y: -0.2 Ball Pos Z: 0.3385302 Hand Pos X: 0.1373871 Hand Pos Y: -0.1817771 Hand Pos Z: 0.3438478 Head Pos X: -0.005485177 Head Pos Y: -0.02315411 Head Pos Z: -0.009396911 Head Rot X: 0.1001741 Head Rot Y: 0.04354 Hand Rot Z: -0.004778101 Visible Ball Error: 2.818 randomnum: 117
 End:  150659.894  Start:  150657.514 Theta: 1.27409 Ball Pos X: 0.1060183 Ball Pos Y: -0.2 Ball Pos Z: 0.3467704 Hand Pos X: 0.1026951 Hand Pos Y: -0.1996459 Hand Pos Z: 0.3478084 Head Pos X: -0.002761096 Head Pos Y: -0.02281806 Head Pos Z: -0.009599209 Head Rot X: 0.09574328 Head Rot Y: 0.04583571 Hand Rot Z: -0.008124284 Invisible Ball Error: 0.484 randomnum: 60
 End:  150703.028  Start:  150700.619 Theta: 1.466077 Ball Pos X: 0.03790357 Ball Pos Y: -0.2 Ball Pos Z: 0.3606285 Hand Pos X: 0.04052256 Hand Pos Y: -0.1973287 Hand Pos Z: 0.362601 Head Pos X: -0.001660883 Head Pos Y: -0.02247754 Head Pos Z: -0.009514213 Head Rot X: 0.09428292 Head Rot Y: 0.04506858 Hand Rot Z: -0.01220148 Visible Ball Error: 0.577 randomnum: 101
 End:  150707.998  Start:  150705.478 Theta: 1.43117 Ball Pos X: 0.05046625 Ball Pos Y: -0.2 Ball Pos Z: 0.359086 Hand Pos X: 0.04761896 Hand Pos Y: -0.1631688 Hand Pos Z: 0.3634393 Head Pos X: -0.003823519 Head Pos Y: -0.02351472 Head Pos Z: -0.007938266 Head Rot X: 0.1013533 Head Rot Y: 0.04738909 Hand Rot Z: -0.009008892 Invisible Ball Error: 4.906 randomnum: 23
 End:  150711.256  Start:  150708.680 Theta: 1.256637 Ball Pos X: 0.1120542 Ball Pos Y: -0.2 Ball Pos Z: 0.3448673 Hand Pos X: 0.1088197 Hand Pos Y: -0.1832302 Hand Pos Z: 0.3537358 Head Pos X: -0.005762428 Head Pos Y: -0.0223003 Head Pos Z: -0.01084042 Head Rot X: 0.09463169 Head Rot Y: 0.04644071 Hand Rot Z: -0.004669294 Invisible Ball Error: 2.662 randomnum: 81
 End:  150714.333  Start:  150711.869 Theta: 1.518436 Ball Pos X: 0.01897781 Ball Pos Y: -0.2 Ball Pos Z: 0.362118 Hand Pos X: 0.02194471 Hand Pos Y: -0.1964722 Hand Pos Z: 0.3715855 Head Pos X: -0.005266368 Head Pos Y: -0.02180724 Head Pos Z: -0.01241493 Head Rot X: 0.09249646 Head Rot Y: 0.04460837 Hand Rot Z: -0.007074069 Invisible Ball Error: 1.105 randomnum: 97
 End:  150717.480  Start:  150715.017 Theta: 1.099557 Ball Pos X: 0.1646237 Ball Pos Y: -0.2 Ball Pos Z: 0.3230923 Hand Pos X: 0.1676193 Hand Pos Y: -0.1748608 Hand Pos Z: 0.3234218 Head Pos X: -0.006628931 Head Pos Y: -0.02241422 Head Pos Z: -0.01052618 Head Rot X: 0.093506 Head Rot Y: 0.04278418 Hand Rot Z: 0.0001769979 Invisible Ball Error: 3.256 randomnum: 2
 End:  150720.906  Start:  150718.163 Theta: 1.762783 Ball Pos X: -0.0691902 Ball Pos Y: -0.2 Ball Pos Z: 0.3559527 Hand Pos X: -0.06398249 Hand Pos Y: -0.1978588 Hand Pos Z: 0.3625166 Head Pos X: -0.008059889 Head Pos Y: -0.02147599 Head Pos Z: -0.01074064 Head Rot X: 0.09065747 Head Rot Y: 0.03779759 Hand Rot Z: -0.003205651 Visible Ball Error: 1.069 randomnum: 151
 End:  150724.109  Start:  150721.574 Theta: 1.448623 Ball Pos X: 0.04419164 Ball Pos Y: -0.2 Ball Pos Z: 0.359912 Hand Pos X: 0.03986489 Hand Pos Y: -0.1821375 Hand Pos Z: 0.3646082 Head Pos X: -0.004444242 Head Pos Y: -0.02165805 Head Pos Z: -0.01014936 Head Rot X: 0.09104124 Head Rot Y: 0.04194009 Hand Rot Z: -0.00490266 Invisible Ball Error: 2.561 randomnum: 33
 End:  150727.242  Start:  150724.721 Theta: 1.64061 Ball Pos X: -0.02529474 Ball Pos Y: -0.2 Ball Pos Z: 0.3617316 Hand Pos X: -0.02491606 Hand Pos Y: -0.1950976 Hand Pos Z: 0.3703946 Head Pos X: -0.004131109 Head Pos Y: -0.02023885 Head Pos Z: -0.01526582 Head Rot X: 0.08397558 Head Rot Y: 0.04111715 Hand Rot Z: -0.006766417 Invisible Ball Error: 1.163 randomnum: 36
 End:  150730.388  Start:  150727.867 Theta: 1.169371 Ball Pos X: 0.1416849 Ball Pos Y: -0.2 Ball Pos Z: 0.3337888 Hand Pos X: 0.132039 Hand Pos Y: -0.1872713 Hand Pos Z: 0.3435483 Head Pos X: -0.004466087 Head Pos Y: -0.02141091 Head Pos Z: -0.01133537 Head Rot X: 0.08834283 Head Rot Y: 0.04473097 Hand Rot Z: -0.00283762 Invisible Ball Error: 2.588 randomnum: 56
 End:  150733.576  Start:  150731.111 Theta: 1.169371 Ball Pos X: 0.1416849 Ball Pos Y: -0.2 Ball Pos Z: 0.3337888 Hand Pos X: 0.1598167 Hand Pos Y: -0.1856254 Hand Pos Z: 0.3278823 Head Pos X: -0.005667776 Head Pos Y: -0.02043247 Head Pos Z: -0.01310587 Head Rot X: 0.08431845 Head Rot Y: 0.04381923 Hand Rot Z: 0.001069479 Invisible Ball Error: 3.255 randomnum: 3
 End:  150736.931  Start:  150734.328 Theta: 1.239184 Ball Pos X: 0.1180559 Ball Pos Y: -0.2 Ball Pos Z: 0.3428591 Hand Pos X: 0.1143115 Hand Pos Y: -0.1893546 Hand Pos Z: 0.3569663 Head Pos X: -0.003957123 Head Pos Y: -0.02122787 Head Pos Z: -0.01111019 Head Rot X: 0.08735911 Head Rot Y: 0.04393949 Hand Rot Z: -0.002323809 Visible Ball Error: 2.35 randomnum: 156
 End:  150740.037  Start:  150737.615 Theta: 1.413717 Ball Pos X: 0.05672544 Ball Pos Y: -0.2 Ball Pos Z: 0.3581505 Hand Pos X: 0.05026256 Hand Pos Y: -0.199221 Hand Pos Z: 0.3591828 Head Pos X: -0.006065845 Head Pos Y: -0.02008148 Head Pos Z: -0.01378834 Head Rot X: 0.0815497 Head Rot Y: 0.04455494 Hand Rot Z: -0.0004367268 Invisible Ball Error: 0.911 randomnum: 21
 End:  150743.226  Start:  150740.747 Theta: 1.884956 Ball Pos X: -0.1120542 Ball Pos Y: -0.2 Ball Pos Z: 0.3448673 Hand Pos X: -0.1075323 Hand Pos Y: -0.1865054 Hand Pos Z: 0.3526407 Head Pos X: -0.002274871 Head Pos Y: -0.02019574 Head Pos Z: -0.01404774 Head Rot X: 0.08416741 Head Rot Y: 0.05194132 Hand Rot Z: -0.0100561 Invisible Ball Error: 2.243 randomnum: 25
 End:  150746.302  Start:  150743.880 Theta: 1.570796 Ball Pos X: -1.58504E-08 Ball Pos Y: -0.2 Ball Pos Z: 0.3626149 Hand Pos X: -0.005173996 Hand Pos Y: -0.2101995 Hand Pos Z: 0.3776585 Head Pos X: -0.003417343 Head Pos Y: -0.02038196 Head Pos Z: -0.01362848 Head Rot X: 0.08271218 Head Rot Y: 0.04805365 Hand Rot Z: -0.007170834 Invisible Ball Error: 0.721 randomnum: 44
 End:  150749.421  Start:  150746.901 Theta: 1.58825 Ball Pos X: -0.006328526 Ball Pos Y: -0.2 Ball Pos Z: 0.3625597 Hand Pos X: -0.003936462 Hand Pos Y: -0.1818462 Hand Pos Z: 0.3726877 Head Pos X: -0.002189457 Head Pos Y: -0.02106945 Head Pos Z: -0.01102245 Head Rot X: 0.08580837 Head Rot Y: 0.05204073 Hand Rot Z: -0.01436915 Invisible Ball Error: 2.892 randomnum: 64
 End:  150752.512  Start:  150749.979 Theta: 2.042035 Ball Pos X: -0.1646238 Ball Pos Y: -0.2 Ball Pos Z: 0.3230923 Hand Pos X: -0.1681068 Hand Pos Y: -0.1799835 Hand Pos Z: 0.3245036 Head Pos X: -0.006076843 Head Pos Y: -0.01980788 Head Pos Z: -0.01301336 Head Rot X: 0.08082803 Head Rot Y: 0.04412609 Hand Rot Z: -0.007898112 Invisible Ball Error: 2.681 randomnum: 27
 End:  150756.034  Start:  150753.417 Theta: 1.989675 Ball Pos X: -0.1474888 Ball Pos Y: -0.2 Ball Pos Z: 0.3312652 Hand Pos X: -0.1470682 Hand Pos Y: -0.2073915 Hand Pos Z: 0.3391788 Head Pos X: -0.009101212 Head Pos Y: -0.02069782 Head Pos Z: -0.009192109 Head Rot X: 0.08789383 Head Rot Y: 0.03763061 Hand Rot Z: -0.002391982 Invisible Ball Error: 0.639 randomnum: 4
 End:  150759.363  Start:  150756.857 Theta: 2.007129 Ball Pos X: -0.1532477 Ball Pos Y: -0.2 Ball Pos Z: 0.3286407 Hand Pos X: -0.1341574 Hand Pos Y: -0.1826227 Hand Pos Z: 0.3387872 Head Pos X: -0.007327139 Head Pos Y: -0.02118669 Head Pos Z: -0.008963346 Head Rot X: 0.08868468 Head Rot Y: 0.03603082 Hand Rot Z: -0.004650532 Invisible Ball Error: 3.76 randomnum: 51
 End:  150802.844  Start:  150800.282 Theta: 1.448623 Ball Pos X: 0.04419164 Ball Pos Y: -0.2 Ball Pos Z: 0.359912 Hand Pos X: 0.04754075 Hand Pos Y: -0.1979413 Hand Pos Z: 0.3653223 Head Pos X: -0.00512749 Head Pos Y: -0.01909949 Head Pos Z: -0.01843715 Head Rot X: 0.07560846 Head Rot Y: 0.04432461 Hand Rot Z: -0.005610703 Invisible Ball Error: 0.728 randomnum: 11
 End:  150807.898  Start:  150805.433 Theta: 1.413717 Ball Pos X: 0.05672544 Ball Pos Y: -0.2 Ball Pos Z: 0.3581505 Hand Pos X: 0.05323083 Hand Pos Y: -0.1834661 Hand Pos Z: 0.361037 Head Pos X: -0.002880573 Head Pos Y: -0.02009211 Head Pos Z: -0.01406491 Head Rot X: 0.07996711 Head Rot Y: 0.04864555 Hand Rot Z: -0.008245567 Visible Ball Error: 2.255 randomnum: 141
 End:  150810.947  Start:  150808.483 Theta: 1.27409 Ball Pos X: 0.1060183 Ball Pos Y: -0.2 Ball Pos Z: 0.3467704 Hand Pos X: 0.1206875 Hand Pos Y: -0.1977953 Hand Pos Z: 0.3494648 Head Pos X: -0.004069686 Head Pos Y: -0.02032086 Head Pos Z: -0.0127461 Head Rot X: 0.0814482 Head Rot Y: 0.04649186 Hand Rot Z: -0.004028861 Visible Ball Error: 1.947 randomnum: 145
 End:  150813.915  Start:  150811.546 Theta: 1.675516 Ball Pos X: -0.0379036 Ball Pos Y: -0.2 Ball Pos Z: 0.3606285 Hand Pos X: -0.03516719 Hand Pos Y: -0.2019908 Hand Pos Z: 0.3715105 Head Pos X: -0.002145082 Head Pos Y: -0.02006894 Head Pos Z: -0.01463175 Head Rot X: 0.08212666 Head Rot Y: 0.04959761 Hand Rot Z: -0.01096816 Invisible Ball Error: 0.69 randomnum: 77
 End:  150817.213  Start:  150814.651 Theta: 1.884956 Ball Pos X: -0.1120542 Ball Pos Y: -0.2 Ball Pos Z: 0.3448673 Hand Pos X: -0.1158573 Hand Pos Y: -0.1983993 Hand Pos Z: 0.3467238 Head Pos X: -0.007143348 Head Pos Y: -0.01921949 Head Pos Z: -0.01326346 Head Rot X: 0.0801929 Head Rot Y: 0.04212941 Hand Rot Z: -0.007574228 Visible Ball Error: 0.572 randomnum: 118
 End:  150822.156  Start:  150819.678 Theta: 1.850049 Ball Pos X: -0.09995022 Ball Pos Y: -0.2 Ball Pos Z: 0.3485678 Hand Pos X: -0.07933162 Hand Pos Y: -0.2017967 Hand Pos Z: 0.3552379 Head Pos X: 0.0008097589 Head Pos Y: -0.02049644 Head Pos Z: -0.01213944 Head Rot X: 0.08284371 Head Rot Y: 0.04087301 Hand Rot Z: -0.01398467 Invisible Ball Error: 2.988 randomnum: 48
 End:  150825.317  Start:  150822.811 Theta: 1.082104 Ball Pos X: 0.1702374 Ball Pos Y: -0.2 Ball Pos Z: 0.32017 Hand Pos X: 0.1682862 Hand Pos Y: -0.1892566 Hand Pos Z: 0.3325626 Head Pos X: -0.004606098 Head Pos Y: -0.01903167 Head Pos Z: -0.01756048 Head Rot X: 0.07341181 Head Rot Y: 0.04971841 Hand Rot Z: -0.001655978 Visible Ball Error: 2.21 randomnum: 169
 End:  150828.366  Start:  150825.874 Theta: 1.239184 Ball Pos X: 0.1180559 Ball Pos Y: -0.2 Ball Pos Z: 0.3428591 Hand Pos X: 0.1114063 Hand Pos Y: -0.1914136 Hand Pos Z: 0.3477377 Head Pos X: -0.003660977 Head Pos Y: -0.0187818 Head Pos Z: -0.01652575 Head Rot X: 0.07406779 Head Rot Y: 0.05507737 Hand Rot Z: -0.005082325 Visible Ball Error: 1.631 randomnum: 119
 End:  150831.430  Start:  150828.951 Theta: 1.32645 Ball Pos X: 0.08772449 Ball Pos Y: -0.2 Ball Pos Z: 0.3518437 Hand Pos X: 0.08823544 Hand Pos Y: -0.1796342 Hand Pos Z: 0.3562347 Head Pos X: -0.00397715 Head Pos Y: -0.01965232 Head Pos Z: -0.01557362 Head Rot X: 0.07846757 Head Rot Y: 0.05731511 Hand Rot Z: -0.007808353 Invisible Ball Error: 2.8 randomnum: 75
 End:  150836.831  Start:  150834.326 Theta: 1.692969 Ball Pos X: -0.04419167 Ball Pos Y: -0.2 Ball Pos Z: 0.359912 Hand Pos X: -0.04863133 Hand Pos Y: -0.1825055 Hand Pos Z: 0.3669886 Head Pos X: -0.0002704859 Head Pos Y: -0.01974332 Head Pos Z: -0.01570916 Head Rot X: 0.07914964 Head Rot Y: 0.0552615 Hand Rot Z: -0.01412519 Visible Ball Error: 2.68 randomnum: 178
 End:  150839.937  Start:  150837.389 Theta: 1.780236 Ball Pos X: -0.0753919 Ball Pos Y: -0.2 Ball Pos Z: 0.3546909 Hand Pos X: -0.08751503 Hand Pos Y: -0.1986002 Hand Pos Z: 0.3598927 Head Pos X: -0.004438311 Head Pos Y: -0.01926029 Head Pos Z: -0.01735008 Head Rot X: 0.07753619 Head Rot Y: 0.05072791 Hand Rot Z: -0.006742951 Visible Ball Error: 1.614 randomnum: 176
 End:  150843.000  Start:  150840.522 Theta: 1.43117 Ball Pos X: 0.05046625 Ball Pos Y: -0.2 Ball Pos Z: 0.359086 Hand Pos X: 0.06049476 Hand Pos Y: -0.1894259 Hand Pos Z: 0.364039 Head Pos X: -0.004695505 Head Pos Y: -0.01797917 Head Pos Z: -0.01876903 Head Rot X: 0.06909615 Head Rot Y: 0.04912257 Hand Rot Z: -0.003113527 Visible Ball Error: 2.126 randomnum: 200
 End:  150846.021  Start:  150843.585 Theta: 1.762783 Ball Pos X: -0.0691902 Ball Pos Y: -0.2 Ball Pos Z: 0.3559527 Hand Pos X: -0.07642749 Hand Pos Y: -0.2147315 Hand Pos Z: 0.3654393 Head Pos X: -0.007286608 Head Pos Y: -0.01729372 Head Pos Z: -0.01897025 Head Rot X: 0.06640348 Head Rot Y: 0.0409494 Hand Rot Z: -0.005497132 Visible Ball Error: 1.247 randomnum: 170
 End:  150849.057  Start:  150846.676 Theta: 1.518436 Ball Pos X: 0.01897781 Ball Pos Y: -0.2 Ball Pos Z: 0.362118 Hand Pos X: 0.01620824 Hand Pos Y: -0.2086103 Hand Pos Z: 0.3695066 Head Pos X: -0.004241288 Head Pos Y: -0.01781443 Head Pos Z: -0.01850009 Head Rot X: 0.06762075 Head Rot Y: 0.05153106 Hand Rot Z: -0.007011991 Visible Ball Error: 0.692 randomnum: 135
 End:  150852.092  Start:  150849.628 Theta: 1.692969 Ball Pos X: -0.04419167 Ball Pos Y: -0.2 Ball Pos Z: 0.359912 Hand Pos X: -0.03724835 Hand Pos Y: -0.1863845 Hand Pos Z: 0.3614007 Head Pos X: -0.00674206 Head Pos Y: -0.01945481 Head Pos Z: -0.01294458 Head Rot X: 0.07761678 Head Rot Y: 0.04144956 Hand Rot Z: -0.004467029 Invisible Ball Error: 1.983 randomnum: 92
 End:  150855.295  Start:  150852.761 Theta: 1.466077 Ball Pos X: 0.03790357 Ball Pos Y: -0.2 Ball Pos Z: 0.3606285 Hand Pos X: 0.04097295 Hand Pos Y: -0.1720835 Hand Pos Z: 0.3648531 Head Pos X: -0.005321145 Head Pos Y: -0.01938379 Head Pos Z: -0.0158577 Head Rot X: 0.07768912 Head Rot Y: 0.04414712 Hand Rot Z: -0.008157894 Invisible Ball Error: 3.784 randomnum: 79
 End:  150906.350  Start:  150858.302 Theta: 1.710423 Ball Pos X: -0.05046628 Ball Pos Y: -0.2 Ball Pos Z: 0.359086 Hand Pos X: -0.05266196 Hand Pos Y: -0.1801117 Hand Pos Z: 0.363066 Head Pos X: -0.005159348 Head Pos Y: -0.0194093 Head Pos Z: -0.01291442 Head Rot X: 0.07788325 Head Rot Y: 0.0422924 Hand Rot Z: -0.009166649 Invisible Ball Error: 2.739 randomnum: 20
 End:  150908.606  Start:  150907.116 Theta: 1.117011 Ball Pos X: 0.1589599 Ball Pos Y: -0.2 Ball Pos Z: 0.3259161 Hand Pos X: 0.1458342 Hand Pos Y: -0.2027032 Hand Pos Z: 0.3349 Head Pos X: -0.001989901 Head Pos Y: -0.02018818 Head Pos Z: -0.01470172 Head Rot X: 0.07778769 Head Rot Y: 0.05469531 Hand Rot Z: -0.01015664 Visible Ball Error: 2.166 randomnum: 143
 End:  150913.353  Start:  150910.778 Theta: 1.37881 Ball Pos X: 0.06919017 Ball Pos Y: -0.2 Ball Pos Z: 0.3559527 Hand Pos X: 0.07220647 Hand Pos Y: -0.1940278 Hand Pos Z: 0.3671805 Head Pos X: -0.002040416 Head Pos Y: -0.01976971 Head Pos Z: -0.0143683 Head Rot X: 0.07696798 Head Rot Y: 0.05288965 Hand Rot Z: -0.01102375 Visible Ball Error: 1.477 randomnum: 108
 End:  150916.569  Start:  150913.981 Theta: 1.850049 Ball Pos X: -0.09995022 Ball Pos Y: -0.2 Ball Pos Z: 0.3485678 Hand Pos X: -0.1054845 Hand Pos Y: -0.1906463 Hand Pos Z: 0.3536975 Head Pos X: -0.006238997 Head Pos Y: -0.0205922 Head Pos Z: -0.01224065 Head Rot X: 0.08307746 Head Rot Y: 0.04502974 Hand Rot Z: -0.01189312 Visible Ball Error: 1.651 randomnum: 174
 End:  150919.911  Start:  150917.336 Theta: 1.972222 Ball Pos X: -0.1416849 Ball Pos Y: -0.2 Ball Pos Z: 0.3337888 Hand Pos X: -0.150359 Hand Pos Y: -0.2075989 Hand Pos Z: 0.3403396 Head Pos X: -0.007479578 Head Pos Y: -0.02037953 Head Pos Z: -0.01219988 Head Rot X: 0.08301373 Head Rot Y: 0.03564513 Hand Rot Z: -0.004941795 Visible Ball Error: 0.782 randomnum: 163
 End:  150923.072  Start:  150920.525 Theta: 1.134464 Ball Pos X: 0.1532477 Ball Pos Y: -0.2 Ball Pos Z: 0.3286408 Hand Pos X: 0.1612044 Hand Pos Y: -0.1814474 Hand Pos Z: 0.324892 Head Pos X: -0.003877491 Head Pos Y: -0.02098852 Head Pos Z: -0.0132128 Head Rot X: 0.08286335 Head Rot Y: 0.04842868 Hand Rot Z: -0.004310375 Invisible Ball Error: 2.609 randomnum: 88
 End:  150926.247  Start:  150923.658 Theta: 1.396263 Ball Pos X: 0.0629674 Ball Pos Y: -0.2 Ball Pos Z: 0.357106 Hand Pos X: 0.07083305 Hand Pos Y: -0.1898742 Hand Pos Z: 0.365729 Head Pos X: -0.003969163 Head Pos Y: -0.01999646 Head Pos Z: -0.01365638 Head Rot X: 0.07876792 Head Rot Y: 0.04687928 Hand Rot Z: -0.005486339 Invisible Ball Error: 2.055 randomnum: 46
 End:  150929.644  Start:  150927.029 Theta: 1.082104 Ball Pos X: 0.1702374 Ball Pos Y: -0.2 Ball Pos Z: 0.32017 Hand Pos X: 0.1682277 Hand Pos Y: -0.1928831 Hand Pos Z: 0.3226964 Head Pos X: -0.004222274 Head Pos Y: -0.01997155 Head Pos Z: -0.0148766 Head Rot X: 0.07759341 Head Rot Y: 0.04870288 Hand Rot Z: -0.002489798 Invisible Ball Error: 1.039 randomnum: 58
 End:  150932.847  Start:  150930.285 Theta: 1.117011 Ball Pos X: 0.1589599 Ball Pos Y: -0.2 Ball Pos Z: 0.3259161 Hand Pos X: 0.1647 Hand Pos Y: -0.1935808 Hand Pos Z: 0.3279125 Head Pos X: -0.002732962 Head Pos Y: -0.02008401 Head Pos Z: -0.01385093 Head Rot X: 0.07937718 Head Rot Y: 0.04948378 Hand Rot Z: -0.005336418 Visible Ball Error: 1.217 randomnum: 106
 End:  150936.077  Start:  150933.571 Theta: 1.448623 Ball Pos X: 0.04419164 Ball Pos Y: -0.2 Ball Pos Z: 0.359912 Hand Pos X: 0.04935904 Hand Pos Y: -0.1846905 Hand Pos Z: 0.3599413 Head Pos X: -0.004181832 Head Pos Y: -0.01856379 Head Pos Z: -0.01652622 Head Rot X: 0.07113265 Head Rot Y: 0.0477246 Hand Rot Z: -0.007853629 Invisible Ball Error: 2.06 randomnum: 19
 End:  150939.377  Start:  150936.870 Theta: 1.48353 Ball Pos X: 0.03160395 Ball Pos Y: -0.2 Ball Pos Z: 0.3612351 Hand Pos X: 0.02901837 Hand Pos Y: -0.1843318 Hand Pos Z: 0.3736157 Head Pos X: -0.005431265 Head Pos Y: -0.0186201 Head Pos Z: -0.01693082 Head Rot X: 0.07168603 Head Rot Y: 0.04927359 Hand Rot Z: -0.005861828 Invisible Ball Error: 2.732 randomnum: 35
 End:  150943.067  Start:  150940.505 Theta: 1.64061 Ball Pos X: -0.02529474 Ball Pos Y: -0.2 Ball Pos Z: 0.3617316 Hand Pos X: -0.03917794 Hand Pos Y: -0.1946348 Hand Pos Z: 0.3651332 Head Pos X: -0.006553948 Head Pos Y: -0.01933405 Head Pos Z: -0.01392734 Head Rot X: 0.07620389 Head Rot Y: 0.04440235 Hand Rot Z: -0.008585436 Visible Ball Error: 2.098 randomnum: 120
 End:  150946.603  Start:  150944.139 Theta: 1.466077 Ball Pos X: 0.03790357 Ball Pos Y: -0.2 Ball Pos Z: 0.3606285 Hand Pos X: 0.03502034 Hand Pos Y: -0.1909564 Hand Pos Z: 0.3631367 Head Pos X: -0.003109604 Head Pos Y: -0.0201202 Head Pos Z: -0.01476943 Head Rot X: 0.07875051 Head Rot Y: 0.05235499 Hand Rot Z: -0.009750773 Visible Ball Error: 1.323 randomnum: 166
 End:  150949.945  Start:  150947.300 Theta: 1.658063 Ball Pos X: -0.03160398 Ball Pos Y: -0.2 Ball Pos Z: 0.3612351 Hand Pos X: -0.03416285 Hand Pos Y: -0.1911483 Hand Pos Z: 0.3695078 Head Pos X: -0.005438834 Head Pos Y: -0.01912419 Head Pos Z: -0.01728594 Head Rot X: 0.07361391 Head Rot Y: 0.04861213 Hand Rot Z: -0.008883743 Visible Ball Error: 1.644 randomnum: 168
 End:  150952.911  Start:  150950.502 Theta: 1.832596 Ball Pos X: -0.09385169 Ball Pos Y: -0.2 Ball Pos Z: 0.3502591 Hand Pos X: -0.07552638 Hand Pos Y: -0.205849 Hand Pos Z: 0.361293 Head Pos X: -0.008804917 Head Pos Y: -0.01953405 Head Pos Z: -0.01363838 Head Rot X: 0.07677198 Head Rot Y: 0.03240716 Hand Rot Z: -0.003021805 Invisible Ball Error: 2.805 randomnum: 91
 End:  150956.239  Start:  150953.621 Theta: 1.832596 Ball Pos X: -0.09385169 Ball Pos Y: -0.2 Ball Pos Z: 0.3502591 Hand Pos X: -0.09556557 Hand Pos Y: -0.2110997 Hand Pos Z: 0.359099 Head Pos X: -0.00583604 Head Pos Y: -0.01887351 Head Pos Z: -0.01627719 Head Rot X: 0.07265852 Head Rot Y: 0.04433257 Hand Rot Z: -0.005882967 Visible Ball Error: 0.726 randomnum: 185
 End:  150959.441  Start:  150956.893 Theta: 1.692969 Ball Pos X: -0.04419167 Ball Pos Y: -0.2 Ball Pos Z: 0.359912 Hand Pos X: -0.04135107 Hand Pos Y: -0.2136928 Hand Pos Z: 0.36304 Head Pos X: -0.003290981 Head Pos Y: -0.01997991 Head Pos Z: -0.01759207 Head Rot X: 0.07721256 Head Rot Y: 0.04173088 Hand Rot Z: -0.006135449 Visible Ball Error: 1.506 randomnum: 124
 End:  151002.658  Start:  151000.138 Theta: 1.53589 Ball Pos X: 0.01265508 Ball Pos Y: -0.2 Ball Pos Z: 0.362394 Hand Pos X: 0.01221625 Hand Pos Y: -0.1805764 Hand Pos Z: 0.3715369 Head Pos X: -0.004461646 Head Pos Y: -0.02093448 Head Pos Z: -0.01404786 Head Rot X: 0.08269317 Head Rot Y: 0.04666543 Hand Rot Z: -0.003653203 Invisible Ball Error: 2.972 randomnum: 14
 End:  151005.818  Start:  151003.270 Theta: 1.151917 Ball Pos X: 0.1474888 Ball Pos Y: -0.2 Ball Pos Z: 0.3312652 Hand Pos X: 0.1609139 Hand Pos Y: -0.1883356 Hand Pos Z: 0.3289065 Head Pos X: -0.001997977 Head Pos Y: -0.01993492 Head Pos Z: -0.0147953 Head Rot X: 0.07730485 Head Rot Y: 0.04964155 Hand Rot Z: -0.006751743 Visible Ball Error: 2.468 randomnum: 171
 End:  151009.013  Start:  151006.390 Theta: 2.076942 Ball Pos X: -0.1757993 Ball Pos Y: -0.2 Ball Pos Z: 0.3171501 Hand Pos X: -0.1614104 Hand Pos Y: -0.1766351 Hand Pos Z: 0.3263758 Head Pos X: -0.005880117 Head Pos Y: -0.02060665 Head Pos Z: -0.0112834 Head Rot X: 0.08170673 Head Rot Y: 0.04785096 Hand Rot Z: -0.007868831 Invisible Ball Error: 3.832 randomnum: 54
 End:  151012.404  Start:  151009.856 Theta: 1.343904 Ball Pos X: 0.08157061 Ball Pos Y: -0.2 Ball Pos Z: 0.3533211 Hand Pos X: 0.08317092 Hand Pos Y: -0.1929378 Hand Pos Z: 0.3553863 Head Pos X: -0.003014863 Head Pos Y: -0.01930681 Head Pos Z: -0.01469469 Head Rot X: 0.07602736 Head Rot Y: 0.04855286 Hand Rot Z: -0.007466958 Visible Ball Error: 1.029 randomnum: 129
 End:  151015.523  Start:  151013.045 Theta: 1.239184 Ball Pos X: 0.1180559 Ball Pos Y: -0.2 Ball Pos Z: 0.3428591 Hand Pos X: 0.1149843 Hand Pos Y: -0.1799449 Hand Pos Z: 0.3526121 Head Pos X: -0.004623741 Head Pos Y: -0.0190504 Head Pos Z: -0.015643 Head Rot X: 0.07411724 Head Rot Y: 0.0483808 Hand Rot Z: -0.004916464 Invisible Ball Error: 3.111 randomnum: 99
 End:  151020.230  Start:  151017.751 Theta: 1.500983 Ball Pos X: 0.02529471 Ball Pos Y: -0.2 Ball Pos Z: 0.3617316 Hand Pos X: 0.01756788 Hand Pos Y: -0.1921831 Hand Pos Z: 0.3639954 Head Pos X: -0.00442636 Head Pos Y: -0.01967035 Head Pos Z: -0.013219 Head Rot X: 0.0761034 Head Rot Y: 0.05076417 Hand Rot Z: -0.009183745 Visible Ball Error: 1.529 randomnum: 109
 End:  151023.446  Start:  151020.842 Theta: 1.954769 Ball Pos X: -0.1358379 Ball Pos Y: -0.2 Ball Pos Z: 0.3362107 Hand Pos X: -0.1420987 Hand Pos Y: -0.1860927 Hand Pos Z: 0.3421897 Head Pos X: -0.01076427 Head Pos Y: -0.01871218 Head Pos Z: -0.01511347 Head Rot X: 0.07353325 Head Rot Y: 0.03326324 Hand Rot Z: -0.003327385 Visible Ball Error: 2.264 randomnum: 134
 End:  151026.718  Start:  151024.101 Theta: 2.007129 Ball Pos X: -0.1532477 Ball Pos Y: -0.2 Ball Pos Z: 0.3286407 Hand Pos X: -0.1433715 Hand Pos Y: -0.2015975 Hand Pos Z: 0.3433776 Head Pos X: -0.006409675 Head Pos Y: -0.02342749 Head Pos Z: -0.008778811 Head Rot X: 0.09610277 Head Rot Y: 0.04448052 Hand Rot Z: -0.01252052 Invisible Ball Error: 2.096 randomnum: 95
 End:  151029.906  Start:  151027.372 Theta: 1.832596 Ball Pos X: -0.09385169 Ball Pos Y: -0.2 Ball Pos Z: 0.3502591 Hand Pos X: -0.08311705 Hand Pos Y: -0.1908973 Hand Pos Z: 0.3633695 Head Pos X: -0.0065386 Head Pos Y: -0.02101086 Head Pos Z: -0.01173091 Head Rot X: 0.08447289 Head Rot Y: 0.03748498 Hand Rot Z: -0.00703733 Invisible Ball Error: 2.567 randomnum: 65
 End:  151033.165  Start:  151030.659 Theta: 1.204277 Ball Pos X: 0.1299495 Ball Pos Y: -0.2 Ball Pos Z: 0.3385302 Hand Pos X: 0.1313229 Hand Pos Y: -0.1899623 Hand Pos Z: 0.3466986 Head Pos X: -0.004507333 Head Pos Y: -0.02147272 Head Pos Z: -0.01320612 Head Rot X: 0.08402403 Head Rot Y: 0.0474431 Hand Rot Z: -0.002443077 Invisible Ball Error: 1.763 randomnum: 86
 End:  151037.119  Start:  151033.832 Theta: 1.466077 Ball Pos X: 0.03790357 Ball Pos Y: -0.2 Ball Pos Z: 0.3606285 Hand Pos X: 0.03425267 Hand Pos Y: -0.1855333 Hand Pos Z: 0.3712556 Head Pos X: -0.001621217 Head Pos Y: -0.020781 Head Pos Z: -0.01444805 Head Rot X: 0.080828 Head Rot Y: 0.05358741 Hand Rot Z: -0.01330236 Visible Ball Error: 2.507 randomnum: 110
 End:  151040.418  Start:  151037.746 Theta: 2.007129 Ball Pos X: -0.1532477 Ball Pos Y: -0.2 Ball Pos Z: 0.3286407 Hand Pos X: -0.1469738 Hand Pos Y: -0.1803468 Hand Pos Z: 0.3365022 Head Pos X: -0.01051405 Head Pos Y: -0.02046306 Head Pos Z: -0.01435006 Head Rot X: 0.08075988 Head Rot Y: 0.04807689 Hand Rot Z: -0.005239732 Visible Ball Error: 2.993 randomnum: 111
 End:  151043.747  Start:  151041.144 Theta: 1.27409 Ball Pos X: 0.1060183 Ball Pos Y: -0.2 Ball Pos Z: 0.3467704 Hand Pos X: 0.1060929 Hand Pos Y: -0.194049 Hand Pos Z: 0.3487374 Head Pos X: -0.005118638 Head Pos Y: -0.02118567 Head Pos Z: -0.01397336 Head Rot X: 0.08244376 Head Rot Y: 0.05435214 Hand Rot Z: -0.00490787 Visible Ball Error: 0.853 randomnum: 102
 End:  151047.102  Start:  151044.484 Theta: 1.169371 Ball Pos X: 0.1416849 Ball Pos Y: -0.2 Ball Pos Z: 0.3337888 Hand Pos X: 0.1397224 Hand Pos Y: -0.1833287 Hand Pos Z: 0.3390174 Head Pos X: -0.001230448 Head Pos Y: -0.02131885 Head Pos Z: -0.01291704 Head Rot X: 0.08363251 Head Rot Y: 0.05582671 Hand Rot Z: -0.01022485 Invisible Ball Error: 2.376 randomnum: 68
 End:  151050.444  Start:  151047.868 Theta: 1.727876 Ball Pos X: -0.05672546 Ball Pos Y: -0.2 Ball Pos Z: 0.3581505 Hand Pos X: -0.07124791 Hand Pos Y: -0.2011822 Hand Pos Z: 0.3608937 Head Pos X: -0.004729539 Head Pos Y: -0.02142505 Head Pos Z: -0.01277673 Head Rot X: 0.08278968 Head Rot Y: 0.0503976 Hand Rot Z: -0.01191719 Visible Ball Error: 1.911 randomnum: 126
 End:  151053.688  Start:  151051.098 Theta: 1.151917 Ball Pos X: 0.1474888 Ball Pos Y: -0.2 Ball Pos Z: 0.3312652 Hand Pos X: 0.1414538 Hand Pos Y: -0.2024516 Hand Pos Z: 0.3379828 Head Pos X: -0.004235864 Head Pos Y: -0.02064389 Head Pos Z: -0.01445842 Head Rot X: 0.07967927 Head Rot Y: 0.05515002 Hand Rot Z: -0.005738731 Visible Ball Error: 1.13 randomnum: 115
 End:  151056.724  Start:  151054.315 Theta: 1.692969 Ball Pos X: -0.04419167 Ball Pos Y: -0.2 Ball Pos Z: 0.359912 Hand Pos X: -0.03395033 Hand Pos Y: -0.1862122 Hand Pos Z: 0.3624836 Head Pos X: -0.007756859 Head Pos Y: -0.02003257 Head Pos Z: -0.01470971 Head Rot X: 0.07853002 Head Rot Y: 0.04660082 Hand Rot Z: -0.004326733 Invisible Ball Error: 2.308 randomnum: 100
 End:  151108.322  Start:  151059.647 Theta: 1.867502 Ball Pos X: -0.04419167 Ball Pos Y: -0.2 Ball Pos Z: 0.359912 Hand Pos X: -0.05332131 Hand Pos Y: -0.1701287 Hand Pos Z: 0.3648362 Head Pos X: -0.001975238 Head Pos Y: -0.02035137 Head Pos Z: -0.01786184 Head Rot X: 0.07922421 Head Rot Y: 0.05356786 Hand Rot Z: -0.01591627 Invisible Ball Error: 4.274 randomnum: 26
 End:  151111.594  Start:  151109.104 Theta: 1.361357 Ball Pos X: 0.07539187 Ball Pos Y: -0.2 Ball Pos Z: 0.3546909 Hand Pos X: 0.08160521 Hand Pos Y: -0.1730389 Hand Pos Z: 0.3563733 Head Pos X: -0.001746535 Head Pos Y: -0.02210268 Head Pos Z: -0.01293445 Head Rot X: 0.0878477 Head Rot Y: 0.05612546 Hand Rot Z: -0.0121992 Visible Ball Error: 3.639 randomnum: 173
 End:  151113.990  Start:  151112.249 Theta: 1.48353 Ball Pos X: 0.03160395 Ball Pos Y: -0.2 Ball Pos Z: 0.3612351 Hand Pos X: 0.02563219 Hand Pos Y: -0.1686884 Hand Pos Z: 0.3628683 Head Pos X: -0.006700456 Head Pos Y: -0.02183574 Head Pos Z: -0.01155138 Head Rot X: 0.08762517 Head Rot Y: 0.04703795 Hand Rot Z: -0.01043483 Invisible Ball Error: 4.091 randomnum: 85
 End:  151117.414  Start:  151114.894 Theta: 1.58825 Ball Pos X: -0.006328526 Ball Pos Y: -0.2 Ball Pos Z: 0.3625597 Hand Pos X: -0.01748685 Hand Pos Y: -0.1899501 Hand Pos Z: 0.3692767 Head Pos X: -0.004254669 Head Pos Y: -0.02279401 Head Pos Z: -0.01378286 Head Rot X: 0.09021964 Head Rot Y: 0.05784801 Hand Rot Z: -0.008380149 Visible Ball Error: 2.262 randomnum: 175
 End:  151120.394  Start:  151117.930 Theta: 1.53589 Ball Pos X: 0.01265508 Ball Pos Y: -0.2 Ball Pos Z: 0.362394 Hand Pos X: 0.0148041 Hand Pos Y: -0.1815587 Hand Pos Z: 0.3764242 Head Pos X: -0.004780382 Head Pos Y: -0.02251051 Head Pos Z: -0.01326692 Head Rot X: 0.08868705 Head Rot Y: 0.0552754 Hand Rot Z: -0.00766392 Invisible Ball Error: 3.155 randomnum: 61
 End:  151123.554  Start:  151121.023 Theta: 1.22173 Ball Pos X: 0.1240216 Ball Pos Y: -0.2 Ball Pos Z: 0.3407466 Hand Pos X: 0.1168189 Hand Pos Y: -0.1875935 Hand Pos Z: 0.3544313 Head Pos X: -0.005594134 Head Pos Y: -0.02243224 Head Pos Z: -0.01390862 Head Rot X: 0.08557201 Head Rot Y: 0.05725679 Hand Rot Z: -0.006721534 Invisible Ball Error: 2.687 randomnum: 89
 End:  151126.702  Start:  151124.223 Theta: 1.623156 Ball Pos X: -0.01897784 Ball Pos Y: -0.2 Ball Pos Z: 0.362118 Hand Pos X: -0.02475878 Hand Pos Y: -0.2029147 Hand Pos Z: 0.367 Head Pos X: -0.004917204 Head Pos Y: -0.02395372 Head Pos Z: -0.008805037 Head Rot X: 0.0951646 Head Rot Y: 0.05333973 Hand Rot Z: -0.01090772 Visible Ball Error: 0.753 randomnum: 196
 End:  151129.792  Start:  151127.314 Theta: 1.169371 Ball Pos X: 0.1416849 Ball Pos Y: -0.2 Ball Pos Z: 0.3337888 Hand Pos X: 0.139858 Hand Pos Y: -0.1889741 Hand Pos Z: 0.3383504 Head Pos X: -0.006177813 Head Pos Y: -0.02291989 Head Pos Z: -0.01245606 Head Rot X: 0.08825598 Head Rot Y: 0.05249408 Hand Rot Z: -0.001052097 Visible Ball Error: 1.649 randomnum: 130
 End:  151132.898  Start:  151130.419 Theta: 1.37881 Ball Pos X: 0.06919017 Ball Pos Y: -0.2 Ball Pos Z: 0.3559527 Hand Pos X: 0.0710499 Hand Pos Y: -0.1956795 Hand Pos Z: 0.3565997 Head Pos X: -0.00645256 Head Pos Y: -0.02305992 Head Pos Z: -0.01148725 Head Rot X: 0.08882017 Head Rot Y: 0.05122294 Hand Rot Z: -0.004609328 Visible Ball Error: 0.637 randomnum: 183
 End:  151136.045  Start:  151133.496 Theta: 1.27409 Ball Pos X: 0.1060183 Ball Pos Y: -0.2 Ball Pos Z: 0.3467704 Hand Pos X: 0.1103723 Hand Pos Y: -0.1825172 Hand Pos Z: 0.3484708 Head Pos X: -0.009010553 Head Pos Y: -0.02209541 Head Pos Z: -0.01499712 Head Rot X: 0.08419596 Head Rot Y: 0.05439844 Hand Rot Z: -0.0004336906 Invisible Ball Error: 2.4 randomnum: 70
 End:  151139.205  Start:  151136.615 Theta: 2.076942 Ball Pos X: -0.1757993 Ball Pos Y: -0.2 Ball Pos Z: 0.3171501 Hand Pos X: -0.1561378 Hand Pos Y: -0.1894397 Hand Pos Z: 0.3343652 Head Pos X: -0.01760691 Head Pos Y: -0.01933172 Head Pos Z: -0.01049221 Head Rot X: 0.07555326 Head Rot Y: 0.01742618 Hand Rot Z: 0.004304691 Invisible Ball Error: 3.896 randomnum: 71
 End:  151142.617  Start:  151140.277 Theta: 1.413717 Ball Pos X: 0.05672544 Ball Pos Y: -0.2 Ball Pos Z: 0.3581505 Hand Pos X: 0.06303851 Hand Pos Y: -0.1859273 Hand Pos Z: 0.3638904 Head Pos X: -0.008836061 Head Pos Y: -0.02077109 Head Pos Z: -0.01458406 Head Rot X: 0.07983609 Head Rot Y: 0.036709 Hand Rot Z: -0.004657877 Invisible Ball Error: 2.277 randomnum: 78
 End:  151145.777  Start:  151143.257 Theta: 1.64061 Ball Pos X: -0.02529474 Ball Pos Y: -0.2 Ball Pos Z: 0.3617316 Hand Pos X: -0.03485516 Hand Pos Y: -0.1955171 Hand Pos Z: 0.3630897 Head Pos X: -0.009836316 Head Pos Y: -0.02199726 Head Pos Z: -0.01097417 Head Rot X: 0.08519493 Head Rot Y: 0.0378718 Hand Rot Z: -0.007052926 Visible Ball Error: 1.473 randomnum: 180
 End:  151148.993  Start:  151146.431 Theta: 1.954769 Ball Pos X: -0.1358379 Ball Pos Y: -0.2 Ball Pos Z: 0.3362107 Hand Pos X: -0.1344565 Hand Pos Y: -0.1787419 Hand Pos Z: 0.3402191 Head Pos X: -0.01726049 Head Pos Y: -0.02069452 Head Pos Z: -0.0149653 Head Rot X: 0.08071092 Head Rot Y: 0.02569247 Hand Rot Z: 0.00631956 Invisible Ball Error: 2.865 randomnum: 29
 End:  151152.515  Start:  151150.065 Theta: 1.815143 Ball Pos X: -0.08772452 Ball Pos Y: -0.2 Ball Pos Z: 0.3518437 Hand Pos X: -0.101375 Hand Pos Y: -0.1885521 Hand Pos Z: 0.3662378 Head Pos X: -0.01040307 Head Pos Y: -0.02299567 Head Pos Z: -0.01102698 Head Rot X: 0.09142695 Head Rot Y: 0.03013484 Hand Rot Z: -0.004100773 Invisible Ball Error: 2.81 randomnum: 67
 End:  151155.704  Start:  151153.212 Theta: 1.151917 Ball Pos X: 0.1474888 Ball Pos Y: -0.2 Ball Pos Z: 0.3312652 Hand Pos X: 0.1350542 Hand Pos Y: -0.2047287 Hand Pos Z: 0.3455589 Head Pos X: -0.006312847 Head Pos Y: -0.02170824 Head Pos Z: -0.01483476 Head Rot X: 0.08334925 Head Rot Y: 0.04581892 Hand Rot Z: -0.004092079 Visible Ball Error: 2.323 randomnum: 122
 End:  151158.879  Start:  151156.400 Theta: 1.396263 Ball Pos X: 0.0629674 Ball Pos Y: -0.2 Ball Pos Z: 0.357106 Hand Pos X: 0.07406075 Hand Pos Y: -0.1899192 Hand Pos Z: 0.3649591 Head Pos X: -0.0102731 Head Pos Y: -0.02118838 Head Pos Z: -0.01392365 Head Rot X: 0.0823411 Head Rot Y: 0.04041585 Hand Rot Z: -0.0007681036 Invisible Ball Error: 2.267 randomnum: 34
 End:  151205.701  Start:  151159.659 Theta: 1.989675 Ball Pos X: 0.0629674 Ball Pos Y: -0.2 Ball Pos Z: 0.357106 Hand Pos X: 0.07335725 Hand Pos Y: -0.1795702 Hand Pos Z: 0.3667022 Head Pos X: -0.008060873 Head Pos Y: -0.0215151 Head Pos Z: -0.0129056 Head Rot X: 0.08261694 Head Rot Y: 0.03866462 Hand Rot Z: -0.003553623 Invisible Ball Error: 3.434 randomnum: 39
 End:  151209.252  Start:  151206.509 Theta: 2.076942 Ball Pos X: -0.1757993 Ball Pos Y: -0.2 Ball Pos Z: 0.3171501 Hand Pos X: -0.1758583 Hand Pos Y: -0.1794014 Hand Pos Z: 0.3188835 Head Pos X: -0.01486313 Head Pos Y: -0.02275199 Head Pos Z: -0.01316929 Head Rot X: 0.08926532 Head Rot Y: 0.03434473 Hand Rot Z: -0.001413688 Visible Ball Error: 2.654 randomnum: 167
 End:  151212.385  Start:  151209.934 Theta: 1.570796 Ball Pos X: -1.58504E-08 Ball Pos Y: -0.2 Ball Pos Z: 0.3626149 Hand Pos X: -0.000422176 Hand Pos Y: -0.1790646 Hand Pos Z: 0.3723243 Head Pos X: -0.008126676 Head Pos Y: -0.024224 Head Pos Z: -0.008923292 Head Rot X: 0.0977786 Head Rot Y: 0.04060619 Hand Rot Z: -0.00603477 Visible Ball Error: 3.195 randomnum: 107
 End:  151215.434  Start:  151212.956 Theta: 1.553343 Ball Pos X: 0.006328495 Ball Pos Y: -0.2 Ball Pos Z: 0.3625597 Hand Pos X: 0.007822566 Hand Pos Y: -0.1723221 Hand Pos Z: 0.3662716 Head Pos X: -0.005806923 Head Pos Y: -0.02320772 Head Pos Z: -0.01385915 Head Rot X: 0.09203475 Head Rot Y: 0.04624857 Hand Rot Z: -0.007781336 Invisible Ball Error: 3.693 randomnum: 10
 End:  151218.526  Start:  151215.992 Theta: 1.117011 Ball Pos X: 0.1589599 Ball Pos Y: -0.2 Ball Pos Z: 0.3259161 Hand Pos X: 0.1602392 Hand Pos Y: -0.1916689 Hand Pos Z: 0.3255908 Head Pos X: -0.006865859 Head Pos Y: -0.0226783 Head Pos Z: -0.01447916 Head Rot X: 0.08809545 Head Rot Y: 0.04774367 Hand Rot Z: -0.003100641 Visible Ball Error: 1.052 randomnum: 198
 End:  151221.602  Start:  151219.152 Theta: 1.134464 Ball Pos X: 0.1532477 Ball Pos Y: -0.2 Ball Pos Z: 0.3286408 Hand Pos X: 0.1502049 Hand Pos Y: -0.2012987 Hand Pos Z: 0.3369424 Head Pos X: -0.006949574 Head Pos Y: -0.02287067 Head Pos Z: -0.01309347 Head Rot X: 0.08794145 Head Rot Y: 0.04478459 Hand Rot Z: -0.003199449 Visible Ball Error: 0.892 randomnum: 188
 End:  151224.680  Start:  151222.270 Theta: 1.500983 Ball Pos X: 0.02529471 Ball Pos Y: -0.2 Ball Pos Z: 0.3617316 Hand Pos X: 0.03255441 Hand Pos Y: -0.1955271 Hand Pos Z: 0.3622561 Head Pos X: -0.004151791 Head Pos Y: -0.02247271 Head Pos Z: -0.01407397 Head Rot X: 0.08633332 Head Rot Y: 0.04470429 Hand Rot Z: -0.01309714 Visible Ball Error: 1.173 randomnum: 128
 End:  151227.813  Start:  151225.348 Theta: 1.570796 Ball Pos X: -1.58504E-08 Ball Pos Y: -0.2 Ball Pos Z: 0.3626149 Hand Pos X: 0.001175828 Hand Pos Y: -0.1851712 Hand Pos Z: 0.3691942 Head Pos X: -0.003223479 Head Pos Y: -0.02445813 Head Pos Z: -0.008929253 Head Rot X: 0.09807236 Head Rot Y: 0.04822949 Hand Rot Z: -0.01554486 Invisible Ball Error: 2.248 randomnum: 49
 End:  151231.098  Start:  151228.523 Theta: 2.007129 Ball Pos X: -0.1532477 Ball Pos Y: -0.2 Ball Pos Z: 0.3286407 Hand Pos X: -0.1503662 Hand Pos Y: -0.1813555 Hand Pos Z: 0.3300374 Head Pos X: -0.01180628 Head Pos Y: -0.02406652 Head Pos Z: -0.006816983 Head Rot X: 0.09794065 Head Rot Y: 0.03528227 Hand Rot Z: -0.004160084 Invisible Ball Error: 2.355 randomnum: 24
 End:  151234.329  Start:  151231.878 Theta: 1.553343 Ball Pos X: 0.006328495 Ball Pos Y: -0.2 Ball Pos Z: 0.3625597 Hand Pos X: 0.00482057 Hand Pos Y: -0.1936921 Hand Pos Z: 0.3675495 Head Pos X: -0.008190036 Head Pos Y: -0.02415521 Head Pos Z: -0.009587169 Head Rot X: 0.09681178 Head Rot Y: 0.03890986 Hand Rot Z: -0.005641142 Visible Ball Error: 1.114 randomnum: 114
 End:  151237.545  Start:  151235.039 Theta: 1.937315 Ball Pos X: -0.1299496 Ball Pos Y: -0.2 Ball Pos Z: 0.3385302 Hand Pos X: -0.1291253 Hand Pos Y: -0.1906491 Hand Pos Z: 0.3484264 Head Pos X: -0.01044446 Head Pos Y: -0.02415238 Head Pos Z: -0.008676052 Head Rot X: 0.09742103 Head Rot Y: 0.02123851 Hand Rot Z: -0.004861316 Invisible Ball Error: 1.816 randomnum: 41
 End:  151241.234  Start:  151238.770 Theta: 1.762783 Ball Pos X: -0.0691902 Ball Pos Y: -0.2 Ball Pos Z: 0.3559527 Hand Pos X: -0.07342885 Hand Pos Y: -0.2097381 Hand Pos Z: 0.367195 Head Pos X: -0.004365444 Head Pos Y: -0.02212216 Head Pos Z: -0.01710641 Head Rot X: 0.08606312 Head Rot Y: 0.03433026 Hand Rot Z: -0.01172127 Invisible Ball Error: 0.461 randomnum: 47
 End:  151244.451  Start:  151241.946 Theta: 1.32645 Ball Pos X: 0.08772449 Ball Pos Y: -0.2 Ball Pos Z: 0.3518437 Hand Pos X: 0.0883 Hand Pos Y: -0.1828401 Hand Pos Z: 0.360714 Head Pos X: -0.005845577 Head Pos Y: -0.02306832 Head Pos Z: -0.01288784 Head Rot X: 0.0897122 Head Rot Y: 0.04140443 Hand Rot Z: -0.005404379 Invisible Ball Error: 2.674 randomnum: 96
 End:  151247.487  Start:  151245.079 Theta: 1.570796 Ball Pos X: -1.58504E-08 Ball Pos Y: -0.2 Ball Pos Z: 0.3626149 Hand Pos X: 0.008443747 Hand Pos Y: -0.2039004 Hand Pos Z: 0.3688393 Head Pos X: -0.005173951 Head Pos Y: -0.02299888 Head Pos Z: -0.01190674 Head Rot X: 0.09083311 Head Rot Y: 0.04617844 Hand Rot Z: -0.009425076 Invisible Ball Error: 1.149 randomnum: 53
 End:  151250.829  Start:  151248.281 Theta: 1.780236 Ball Pos X: -0.0753919 Ball Pos Y: -0.2 Ball Pos Z: 0.3546909 Hand Pos X: -0.08580258 Hand Pos Y: -0.1970307 Hand Pos Z: 0.3585207 Head Pos X: -0.008826643 Head Pos Y: -0.0245838 Head Pos Z: -0.007753253 Head Rot X: 0.1008474 Head Rot Y: 0.03691728 Hand Rot Z: -0.001413021 Visible Ball Error: 1.488 randomnum: 186
 End:  151253.990  Start:  151251.455 Theta: 1.082104 Ball Pos X: 0.1702374 Ball Pos Y: -0.2 Ball Pos Z: 0.32017 Hand Pos X: 0.1778668 Hand Pos Y: -0.1996037 Hand Pos Z: 0.3219238 Head Pos X: -0.006287992 Head Pos Y: -0.02415189 Head Pos Z: -0.01121652 Head Rot X: 0.09573215 Head Rot Y: 0.04406498 Hand Rot Z: 0.001168427 Visible Ball Error: 0.897 randomnum: 182
 End:  151257.094  Start:  151254.644 Theta: 1.553343 Ball Pos X: 0.006328495 Ball Pos Y: -0.2 Ball Pos Z: 0.3625597 Hand Pos X: 0.01141216 Hand Pos Y: -0.1926714 Hand Pos Z: 0.3682728 Head Pos X: -0.006654143 Head Pos Y: -0.02384253 Head Pos Z: -0.008180022 Head Rot X: 0.09539396 Head Rot Y: 0.04298012 Hand Rot Z: -0.008805902 Visible Ball Error: 1.444 randomnum: 191
 End:  151300.631  Start:  151258.152 Theta: 1.745329 Ball Pos X: -0.06296743 Ball Pos Y: -0.2 Ball Pos Z: 0.357106 Hand Pos X: -0.05858403 Hand Pos Y: -0.179224 Hand Pos Z: 0.3671489 Head Pos X: -0.007706255 Head Pos Y: -0.02279377 Head Pos Z: -0.01100278 Head Rot X: 0.08958206 Head Rot Y: 0.0371001 Hand Rot Z: -0.006154709 Invisible Ball Error: 3.25 randomnum: 69
 End:  151304.015  Start:  151301.257 Theta: 2.007129 Ball Pos X: -0.1532477 Ball Pos Y: -0.2 Ball Pos Z: 0.3286407 Hand Pos X: -0.1693816 Hand Pos Y: -0.182988 Hand Pos Z: 0.3260618 Head Pos X: -0.01434892 Head Pos Y: -0.02230544 Head Pos Z: -0.01304317 Head Rot X: 0.08724537 Head Rot Y: 0.02698443 Hand Rot Z: 0.002337058 Visible Ball Error: 3.239 randomnum: 152
 End:  151309.099  Start:  151306.632 Theta: 2.007129 Ball Pos X: -0.1532477 Ball Pos Y: -0.2 Ball Pos Z: 0.3286407 Hand Pos X: -0.1475102 Hand Pos Y: -0.1856698 Hand Pos Z: 0.3397878 Head Pos X: -0.01178995 Head Pos Y: -0.02253218 Head Pos Z: -0.01252306 Head Rot X: 0.08992615 Head Rot Y: 0.02444072 Hand Rot Z: 0.006318491 Invisible Ball Error: 2.634 randomnum: 76
 End:  151312.271  Start:  151309.765 Theta: 1.500983 Ball Pos X: 0.02529471 Ball Pos Y: -0.2 Ball Pos Z: 0.3617316 Hand Pos X: 0.02768963 Hand Pos Y: -0.1678131 Hand Pos Z: 0.3665096 Head Pos X: -0.005397588 Head Pos Y: -0.0225437 Head Pos Z: -0.01283276 Head Rot X: 0.08702345 Head Rot Y: 0.04301642 Hand Rot Z: -0.003697407 Invisible Ball Error: 4.348 randomnum: 66
 End:  151317.409  Start:  151315.001 Theta: 1.448623 Ball Pos X: 0.04419164 Ball Pos Y: -0.2 Ball Pos Z: 0.359912 Hand Pos X: 0.0460504 Hand Pos Y: -0.1890721 Hand Pos Z: 0.3721763 Head Pos X: -0.00428015 Head Pos Y: -0.02253363 Head Pos Z: -0.0132159 Head Rot X: 0.08692989 Head Rot Y: 0.04358932 Hand Rot Z: -0.005024385 Invisible Ball Error: 2.123 randomnum: 98
 End:  151320.626  Start:  151318.051 Theta: 1.692969 Ball Pos X: -0.04419167 Ball Pos Y: -0.2 Ball Pos Z: 0.359912 Hand Pos X: -0.04703469 Hand Pos Y: -0.1931488 Hand Pos Z: 0.363236 Head Pos X: -0.007677674 Head Pos Y: -0.0233462 Head Pos Z: -0.008864522 Head Rot X: 0.09263647 Head Rot Y: 0.03643662 Hand Rot Z: -0.004914649 Visible Ball Error: 1.125 randomnum: 154
 End:  151324.150  Start:  151321.280 Theta: 1.134464 Ball Pos X: 0.1532477 Ball Pos Y: -0.2 Ball Pos Z: 0.3286408 Hand Pos X: 0.1557563 Hand Pos Y: -0.1953951 Hand Pos Z: 0.3313355 Head Pos X: -0.004924178 Head Pos Y: -0.02136885 Head Pos Z: -0.01670909 Head Rot X: 0.07966992 Head Rot Y: 0.04554328 Hand Rot Z: -0.0006261845 Visible Ball Error: 0.806 randomnum: 187
 End:  151327.225  Start:  151324.719 Theta: 1.850049 Ball Pos X: -0.09995022 Ball Pos Y: -0.2 Ball Pos Z: 0.3485678 Hand Pos X: -0.09301469 Hand Pos Y: -0.1945744 Hand Pos Z: 0.3517408 Head Pos X: -0.007260412 Head Pos Y: -0.02120611 Head Pos Z: -0.01530337 Head Rot X: 0.07848795 Head Rot Y: 0.03717478 Hand Rot Z: -0.007345372 Visible Ball Error: 1.28 randomnum: 162
 End:  151330.469  Start:  151327.964 Theta: 1.32645 Ball Pos X: 0.08772449 Ball Pos Y: -0.2 Ball Pos Z: 0.3518437 Hand Pos X: 0.1022268 Hand Pos Y: -0.1936322 Hand Pos Z: 0.3651447 Head Pos X: -0.00316298 Head Pos Y: -0.0214797 Head Pos Z: -0.01537228 Head Rot X: 0.07947947 Head Rot Y: 0.04382186 Hand Rot Z: -0.006236365 Invisible Ball Error: 2.332 randomnum: 55
 End:  151333.477  Start:  151331.040 Theta: 1.64061 Ball Pos X: -0.02529474 Ball Pos Y: -0.2 Ball Pos Z: 0.3617316 Hand Pos X: -0.02412678 Hand Pos Y: -0.1916526 Hand Pos Z: 0.3684238 Head Pos X: -0.005067021 Head Pos Y: -0.02184349 Head Pos Z: -0.01383555 Head Rot X: 0.08301453 Head Rot Y: 0.04182712 Hand Rot Z: -0.005104021 Invisible Ball Error: 1.463 randomnum: 40
 End:  151336.749  Start:  151334.187 Theta: 1.58825 Ball Pos X: -0.006328526 Ball Pos Y: -0.2 Ball Pos Z: 0.3625597 Hand Pos X: -0.01239164 Hand Pos Y: -0.1901771 Hand Pos Z: 0.3684851 Head Pos X: -0.006338835 Head Pos Y: -0.01970908 Head Pos Z: -0.01904297 Head Rot X: 0.07253618 Head Rot Y: 0.0442822 Hand Rot Z: -0.005401848 Visible Ball Error: 1.791 randomnum: 147
 End:  151339.770  Start:  151337.348 Theta: 1.239184 Ball Pos X: 0.1180559 Ball Pos Y: -0.2 Ball Pos Z: 0.3428591 Hand Pos X: 0.1123617 Hand Pos Y: -0.2061709 Hand Pos Z: 0.3587013 Head Pos X: -0.006796718 Head Pos Y: -0.0202086 Head Pos Z: -0.02045083 Head Rot X: 0.07202589 Head Rot Y: 0.04971958 Hand Rot Z: -0.002676791 Visible Ball Error: 1.415 randomnum: 125
 End:  151342.862  Start:  151340.313 Theta: 1.37881 Ball Pos X: 0.06919017 Ball Pos Y: -0.2 Ball Pos Z: 0.3559527 Hand Pos X: 0.07881626 Hand Pos Y: -0.1988363 Hand Pos Z: 0.3644749 Head Pos X: -0.004884124 Head Pos Y: -0.02048431 Head Pos Z: -0.019485 Head Rot X: 0.07713997 Head Rot Y: 0.04914364 Hand Rot Z: -0.00390605 Visible Ball Error: 1.333 randomnum: 123
 End:  151347.066  Start:  151344.616 Theta: 2.007129 Ball Pos X: -0.1532477 Ball Pos Y: -0.2 Ball Pos Z: 0.3286407 Hand Pos X: -0.1497391 Hand Pos Y: -0.2019668 Hand Pos Z: 0.3389499 Head Pos X: -0.007556438 Head Pos Y: -0.02092277 Head Pos Z: -0.01629412 Head Rot X: 0.07820869 Head Rot Y: 0.04026836 Hand Rot Z: -0.006584128 Invisible Ball Error: 1.062 randomnum: 94
 End:  151350.352  Start:  151347.680 Theta: 1.919862 Ball Pos X: -0.1240216 Ball Pos Y: -0.2 Ball Pos Z: 0.3407466 Hand Pos X: -0.1220725 Hand Pos Y: -0.2132715 Hand Pos Z: 0.3459394 Head Pos X: -0.01120064 Head Pos Y: -0.02082096 Head Pos Z: -0.01510119 Head Rot X: 0.07993439 Head Rot Y: 0.03123336 Hand Rot Z: -0.001277597 Visible Ball Error: 1.383 randomnum: 184
 End:  151355.114  Start:  151352.636 Theta: 1.37881 Ball Pos X: 0.06919017 Ball Pos Y: -0.2 Ball Pos Z: 0.3559527 Hand Pos X: 0.06927947 Hand Pos Y: -0.2068058 Hand Pos Z: 0.3629397 Head Pos X: -0.006591737 Head Pos Y: -0.02266532 Head Pos Z: -0.01231635 Head Rot X: 0.08747416 Head Rot Y: 0.03988086 Hand Rot Z: -0.001937022 Visible Ball Error: 0.395 randomnum: 193
 End:  151358.178  Start:  151355.699 Theta: 1.500983 Ball Pos X: 0.02529471 Ball Pos Y: -0.2 Ball Pos Z: 0.3617316 Hand Pos X: 0.0328542 Hand Pos Y: -0.18942 Hand Pos Z: 0.3697921 Head Pos X: -0.003702343 Head Pos Y: -0.02199368 Head Pos Z: -0.01388073 Head Rot X: 0.08241548 Head Rot Y: 0.04346958 Hand Rot Z: -0.01061032 Invisible Ball Error: 2.078 randomnum: 72
 End:  151405.794  Start:  151358.916 Theta: 1.937315 Ball Pos X: -0.1299496 Ball Pos Y: -0.2 Ball Pos Z: 0.3385302 Hand Pos X: -0.123625 Hand Pos Y: -0.1780442 Hand Pos Z: 0.3476369 Head Pos X: -0.005222112 Head Pos Y: -0.02438851 Head Pos Z: -0.006061077 Head Rot X: 0.09531832 Head Rot Y: 0.03984365 Hand Rot Z: -0.0174104 Invisible Ball Error: 3.366 randomnum: 32
 End:  151409.068  Start:  151406.560 Theta: 1.047198 Ball Pos X: 0.1813074 Ball Pos Y: -0.2 Ball Pos Z: 0.3140337 Hand Pos X: 0.1903358 Hand Pos Y: -0.1928217 Hand Pos Z: 0.323913 Head Pos X: -0.00249964 Head Pos Y: -0.02373798 Head Pos Z: -0.01223767 Head Rot X: 0.09105206 Head Rot Y: 0.04948341 Hand Rot Z: -0.007011339 Visible Ball Error: 1.754 randomnum: 177
 End:  151412.144  Start:  151409.623 Theta: 1.291544 Ball Pos X: 0.09995019 Ball Pos Y: -0.2 Ball Pos Z: 0.3485678 Hand Pos X: 0.1033269 Hand Pos Y: -0.1955647 Hand Pos Z: 0.35605 Head Pos X: -0.00632447 Head Pos Y: -0.02383065 Head Pos Z: -0.01058924 Head Rot X: 0.09330422 Head Rot Y: 0.04322394 Hand Rot Z: -0.001388009 Visible Ball Error: 1.079 randomnum: 161
 End:  151415.248  Start:  151412.742 Theta: 1.658063 Ball Pos X: -0.03160398 Ball Pos Y: -0.2 Ball Pos Z: 0.3612351 Hand Pos X: -0.03830456 Hand Pos Y: -0.1867419 Hand Pos Z: 0.3673923 Head Pos X: -0.004164726 Head Pos Y: -0.02207719 Head Pos Z: -0.01634872 Head Rot X: 0.08778962 Head Rot Y: 0.04504723 Hand Rot Z: -0.01275122 Visible Ball Error: 2.225 randomnum: 112
 End:  151420.316  Start:  151417.754 Theta: 1.780236 Ball Pos X: -0.0753919 Ball Pos Y: -0.2 Ball Pos Z: 0.3546909 Hand Pos X: -0.08856975 Hand Pos Y: -0.1880027 Hand Pos Z: 0.3553631 Head Pos X: -0.005994648 Head Pos Y: -0.0238751 Head Pos Z: -0.01121032 Head Rot X: 0.09276717 Head Rot Y: 0.03608932 Hand Rot Z: -0.00830398 Visible Ball Error: 2.452 randomnum: 197
 End:  151423.574  Start:  151421.083 Theta: 1.605703 Ball Pos X: -0.01265511 Ball Pos Y: -0.2 Ball Pos Z: 0.362394 Hand Pos X: -0.01636813 Hand Pos Y: -0.1841047 Hand Pos Z: 0.3741809 Head Pos X: -0.005397111 Head Pos Y: -0.02318786 Head Pos Z: -0.01167631 Head Rot X: 0.09006915 Head Rot Y: 0.03705846 Hand Rot Z: -0.006207839 Visible Ball Error: 2.739 randomnum: 139
 End:  151426.735  Start:  151424.215 Theta: 1.518436 Ball Pos X: 0.01897781 Ball Pos Y: -0.2 Ball Pos Z: 0.362118 Hand Pos X: 0.02050241 Hand Pos Y: -0.1987044 Hand Pos Z: 0.3647361 Head Pos X: -0.004220933 Head Pos Y: -0.02373235 Head Pos Z: -0.0116055 Head Rot X: 0.09162177 Head Rot Y: 0.03979892 Hand Rot Z: -0.003771161 Visible Ball Error: 0.387 randomnum: 189
 End:  151430.452  Start:  151427.919 Theta: 1.884956 Ball Pos X: -0.1120542 Ball Pos Y: -0.2 Ball Pos Z: 0.3448673 Hand Pos X: -0.1166703 Hand Pos Y: -0.2036053 Hand Pos Z: 0.3497242 Head Pos X: -0.01197127 Head Pos Y: -0.02162227 Head Pos Z: -0.01359713 Head Rot X: 0.08120649 Head Rot Y: 0.0294411 Hand Rot Z: 0.001989871 Visible Ball Error: 0.395 randomnum: 132
 End:  151433.544  Start:  151431.121 Theta: 2.024582 Ball Pos X: -0.1589599 Ball Pos Y: -0.2 Ball Pos Z: 0.3259161 Hand Pos X: -0.1688552 Hand Pos Y: -0.2061308 Hand Pos Z: 0.3291106 Head Pos X: -0.01450208 Head Pos Y: -0.02120315 Head Pos Z: -0.01490676 Head Rot X: 0.0792999 Head Rot Y: 0.02402991 Hand Rot Z: 0.005903376 Invisible Ball Error: 1.045 randomnum: 15
 End:  151436.788  Start:  151434.268 Theta: 2.076942 Ball Pos X: -0.1757993 Ball Pos Y: -0.2 Ball Pos Z: 0.3171501 Hand Pos X: -0.1791113 Hand Pos Y: -0.2030201 Hand Pos Z: 0.3232877 Head Pos X: -0.01922211 Head Pos Y: -0.02153654 Head Pos Z: -0.01522744 Head Rot X: 0.08387159 Head Rot Y: 0.01736349 Hand Rot Z: 0.01354375 Invisible Ball Error: 0.097 randomnum: 90
 End:  151440.575  Start:  151438.111 Theta: 1.605703 Ball Pos X: -0.01265511 Ball Pos Y: -0.2 Ball Pos Z: 0.362394 Hand Pos X: -0.01475516 Hand Pos Y: -0.1743875 Hand Pos Z: 0.363609 Head Pos X: -0.0118947 Head Pos Y: -0.02107359 Head Pos Z: -0.01658082 Head Rot X: 0.08040134 Head Rot Y: 0.02902901 Hand Rot Z: 0.006016459 Invisible Ball Error: 3.287 randomnum: 62
 End:  151443.861  Start:  151441.397 Theta: 1.797689 Ball Pos X: -0.08157063 Ball Pos Y: -0.2 Ball Pos Z: 0.3533211 Hand Pos X: -0.06997587 Hand Pos Y: -0.2024794 Hand Pos Z: 0.3607976 Head Pos X: -0.009648144 Head Pos Y: -0.02221993 Head Pos Z: -0.01342499 Head Rot X: 0.08408811 Head Rot Y: 0.02829418 Hand Rot Z: 0.0004704631 Invisible Ball Error: 1.773 randomnum: 30
 End:  151447.105  Start:  151444.655 Theta: 1.64061 Ball Pos X: -0.02529474 Ball Pos Y: -0.2 Ball Pos Z: 0.3617316 Hand Pos X: -0.02690561 Hand Pos Y: -0.1799136 Hand Pos Z: 0.3630784 Head Pos X: -0.005711257 Head Pos Y: -0.02173121 Head Pos Z: -0.01569819 Head Rot X: 0.08028902 Head Rot Y: 0.0388627 Hand Rot Z: -0.01024781 Visible Ball Error: 2.59 randomnum: 194
 End:  151450.364  Start:  151447.858 Theta: 2.007129 Ball Pos X: -0.1532477 Ball Pos Y: -0.2 Ball Pos Z: 0.3286407 Hand Pos X: -0.1466125 Hand Pos Y: -0.218952 Hand Pos Z: 0.3353269 Head Pos X: -0.01250154 Head Pos Y: -0.02167074 Head Pos Z: -0.01510239 Head Rot X: 0.08308192 Head Rot Y: 0.02772206 Hand Rot Z: -0.001613835 Invisible Ball Error: 2.342 randomnum: 31
 End:  151452.842  Start:  151451.158 Theta: 1.204277 Ball Pos X: 0.1299495 Ball Pos Y: -0.2 Ball Pos Z: 0.3385302 Hand Pos X: 0.1414384 Hand Pos Y: -0.2054049 Hand Pos Z: 0.3477499 Head Pos X: -0.008186787 Head Pos Y: -0.02154964 Head Pos Z: -0.01717842 Head Rot X: 0.07976779 Head Rot Y: 0.03289858 Hand Rot Z: 0.00590579 Invisible Ball Error: 1.012 randomnum: 93
 End:  151456.797  Start:  151454.304 Theta: 1.22173 Ball Pos X: 0.1240216 Ball Pos Y: -0.2 Ball Pos Z: 0.3407466 Hand Pos X: 0.1344424 Hand Pos Y: -0.1965593 Hand Pos Z: 0.3496212 Head Pos X: -0.008842826 Head Pos Y: -0.01989336 Head Pos Z: -0.0204258 Head Rot X: 0.07190778 Head Rot Y: 0.03272881 Hand Rot Z: 0.005009001 Visible Ball Error: 1.499 randomnum: 159
 End:  151459.970  Start:  151457.507 Theta: 1.37881 Ball Pos X: 0.06919017 Ball Pos Y: -0.2 Ball Pos Z: 0.3559527 Hand Pos X: 0.07343289 Hand Pos Y: -0.1773529 Hand Pos Z: 0.3561767 Head Pos X: -0.00753957 Head Pos Y: -0.02003923 Head Pos Z: -0.01950157 Head Rot X: 0.07326569 Head Rot Y: 0.03540652 Hand Rot Z: 0.003662598 Invisible Ball Error: 2.939 randomnum: 45
 End:  151503.257  Start:  151500.723 Theta: 1.22173 Ball Pos X: 0.1240216 Ball Pos Y: -0.2 Ball Pos Z: 0.3407466 Hand Pos X: 0.1139527 Hand Pos Y: -0.1998643 Hand Pos Z: 0.3444321 Head Pos X: -0.00950262 Head Pos Y: -0.01997033 Head Pos Z: -0.0193423 Head Rot X: 0.07061991 Head Rot Y: 0.03523873 Hand Rot Z: 0.008572304 Visible Ball Error: 1.483 randomnum: 165
 End:  151507.017  Start:  151504.497 Theta: 1.466077 Ball Pos X: 0.03790357 Ball Pos Y: -0.2 Ball Pos Z: 0.3606285 Hand Pos X: 0.03511129 Hand Pos Y: -0.1786801 Hand Pos Z: 0.3614485 Head Pos X: -0.005242884 Head Pos Y: -0.02076156 Head Pos Z: -0.0194006 Head Rot X: 0.07605579 Head Rot Y: 0.03791954 Hand Rot Z: -0.002356175 Visible Ball Error: 2.71 randomnum: 190
 End:  151510.149  Start:  151507.657 Theta: 1.047198 Ball Pos X: 0.1813074 Ball Pos Y: -0.2 Ball Pos Z: 0.3140337 Hand Pos X: 0.1731161 Hand Pos Y: -0.2110468 Hand Pos Z: 0.330814 Head Pos X: -0.005559713 Head Pos Y: -0.02019037 Head Pos Z: -0.01982021 Head Rot X: 0.07161487 Head Rot Y: 0.04211962 Hand Rot Z: 0.002195093 Invisible Ball Error: 2.16 randomnum: 73
 End:  151515.218  Start:  151512.880 Theta: 1.239184 Ball Pos X: 0.1180559 Ball Pos Y: -0.2 Ball Pos Z: 0.3428591 Hand Pos X: 0.1134013 Hand Pos Y: -0.1825255 Hand Pos Z: 0.3512582 Head Pos X: -0.00683713 Head Pos Y: -0.02019003 Head Pos Z: -0.01757002 Head Rot X: 0.07330031 Head Rot Y: 0.03833932 Hand Rot Z: 0.00242476 Visible Ball Error: 2.748 randomnum: 149
 End:  151518.476  Start:  151515.886 Theta: 1.64061 Ball Pos X: -0.02529474 Ball Pos Y: -0.2 Ball Pos Z: 0.3617316 Hand Pos X: -0.02355276 Hand Pos Y: -0.1875705 Hand Pos Z: 0.3700255 Head Pos X: -0.009154171 Head Pos Y: -0.02036852 Head Pos Z: -0.01757133 Head Rot X: 0.07606968 Head Rot Y: 0.03379488 Hand Rot Z: 0.001956537 Visible Ball Error: 2.069 randomnum: 153
 End:  151521.511  Start:  151519.102 Theta: 1.151917 Ball Pos X: 0.1474888 Ball Pos Y: -0.2 Ball Pos Z: 0.3312652 Hand Pos X: 0.1307541 Hand Pos Y: -0.1855584 Hand Pos Z: 0.3380567 Head Pos X: -0.008235276 Head Pos Y: -0.02058849 Head Pos Z: -0.01882875 Head Rot X: 0.07379264 Head Rot Y: 0.0373597 Hand Rot Z: 0.005406335 Invisible Ball Error: 3.079 randomnum: 82
 End:  151524.741  Start:  151522.277 Theta: 1.762783 Ball Pos X: -0.0691902 Ball Pos Y: -0.2 Ball Pos Z: 0.3559527 Hand Pos X: -0.06234698 Hand Pos Y: -0.1986072 Hand Pos Z: 0.3610336 Head Pos X: -0.00383091 Head Pos Y: -0.02138622 Head Pos Z: -0.01877403 Head Rot X: 0.07802849 Head Rot Y: 0.04622504 Hand Rot Z: -0.01348636 Invisible Ball Error: 1.134 randomnum: 28
 End:  151528.041  Start:  151525.577 Theta: 1.972222 Ball Pos X: -0.1416849 Ball Pos Y: -0.2 Ball Pos Z: 0.3337888 Hand Pos X: -0.1418223 Hand Pos Y: -0.1939618 Hand Pos Z: 0.3374065 Head Pos X: -0.011637 Head Pos Y: -0.02201054 Head Pos Z: -0.01230025 Head Rot X: 0.08363486 Head Rot Y: 0.02577015 Hand Rot Z: 0.005545026 Invisible Ball Error: 0.974 randomnum: 84
