# Supplementary material for: Rapid assessment of hand reaching using virtual reality and application in cerebellar stroke
Source: PLoS One. 2022 Sep 29;17(9):e0275220. doi: 10.1371/journal.pone.0275220 (PMC9522266; doi:10.1371/journal.pone.0275220)
Supplement: S2 File — (ZIP) [file pone.0275220.s005.zip › MemoryBallDelay/ProVRb_016_dataMemBallDelay2021-07-13-14-14-12[1].txt]

Memory Ball Delay- List of Errors by Trial; Handedness1
 End: 102924.659 Start:  102923.741 Theta: 1.22173 Ball Pos X: 0.1063976 Ball Pos Y: -0.2 Ball Pos Z: 0.2923249 Hand Pos X: 0.1290691 Hand Pos Y: -0.1975659 Hand Pos Z: 0.2900052 Head Pos X: 0.0001205802 Head Pos Y: -0.008426249 Head Pos Z: -0.05720586 Head Rot X: 0.06320577 Head Rot Y: 0.07236726 Hand Rot Z: -0.003420309; Visible Hand Error: 3.476 randomnum: 101
 End: 102926.394 Start:  102925.867 Theta: 2.007129 Ball Pos X: -0.1314705 Ball Pos Y: -0.2 Ball Pos Z: 0.2819393 Hand Pos X: -0.1652513 Hand Pos Y: -0.212109 Hand Pos Z: 0.2660899 Head Pos X: -0.02059524 Head Pos Y: -0.006615058 Head Pos Z: -0.05117506 Head Rot X: 0.05990686 Head Rot Y: -0.03661609 Hand Rot Z: -0.008640859; Invisible Hand Error: 5.87 randomnum: 43
 End: 102928.019 Start:  102927.506 Theta: 1.239184 Ball Pos X: 0.1012796 Ball Pos Y: -0.2 Ball Pos Z: 0.2941372 Hand Pos X: 0.136979 Hand Pos Y: -0.1689729 Hand Pos Z: 0.2879365 Head Pos X: -0.008891508 Head Pos Y: -0.01043884 Head Pos Z: -0.05144328 Head Rot X: 0.07931773 Head Rot Y: 0.04591375 Hand Rot Z: 0.007970209; Visible Hand Error: 7.353 randomnum: 159
 End: 102929.630 Start:  102929.090 Theta: 1.954769 Ball Pos X: -0.1165347 Ball Pos Y: -0.2 Ball Pos Z: 0.2884336 Hand Pos X: -0.141974 Hand Pos Y: -0.1674077 Hand Pos Z: 0.2764165 Head Pos X: -0.02537222 Head Pos Y: -0.008759215 Head Pos Z: -0.04679519 Head Rot X: 0.07246295 Head Rot Y: -0.05069449 Hand Rot Z: -0.0048741; Visible Hand Error: 6.286 randomnum: 114
 End: 102931.339 Start:  102930.756 Theta: 1.989675 Ball Pos X: -0.1265299 Ball Pos Y: -0.2 Ball Pos Z: 0.2841909 Hand Pos X: -0.1420418 Hand Pos Y: -0.1707927 Hand Pos Z: 0.2767296 Head Pos X: -0.01971106 Head Pos Y: -0.01097995 Head Pos Z: -0.0461697 Head Rot X: 0.08095799 Head Rot Y: -0.03152734 Hand Rot Z: -0.006168383; Visible Hand Error: 4.812 randomnum: 179
 End: 102932.978 Start:  102932.519 Theta: 1.518436 Ball Pos X: 0.01628097 Ball Pos Y: -0.2 Ball Pos Z: 0.3106593 Hand Pos X: 0.03020688 Hand Pos Y: -0.1785633 Hand Pos Z: 0.3224563 Head Pos X: -0.01284499 Head Pos Y: -0.009523049 Head Pos Z: -0.04776329 Head Rot X: 0.07875238 Head Rot Y: 0.01897256 Hand Rot Z: 0.002123111; Visible Hand Error: 4.363 randomnum: 145
 End: 102934.603 Start:  102934.075 Theta: 1.867502 Ball Pos X: -0.09095265 Ball Pos Y: -0.2 Ball Pos Z: 0.2974927 Hand Pos X: -0.1045681 Hand Pos Y: -0.1947012 Hand Pos Z: 0.2950183 Head Pos X: -0.01657976 Head Pos Y: -0.01039447 Head Pos Z: -0.04392558 Head Rot X: 0.08061488 Head Rot Y: -0.01427608 Hand Rot Z: -0.004396523; Visible Hand Error: 2.292 randomnum: 168
 End: 102936.214 Start:  102935.728 Theta: 1.239184 Ball Pos X: 0.1012796 Ball Pos Y: -0.2 Ball Pos Z: 0.2941372 Hand Pos X: 0.127778 Hand Pos Y: -0.2051506 Hand Pos Z: 0.2891236 Head Pos X: -0.009612307 Head Pos Y: -0.01151296 Head Pos Z: -0.04486567 Head Rot X: 0.08591209 Head Rot Y: 0.04368767 Hand Rot Z: 0.01370482; Visible Hand Error: 4.075 randomnum: 110
 End: 102937.853 Start:  102937.325 Theta: 1.815143 Ball Pos X: -0.07525846 Ball Pos Y: -0.2 Ball Pos Z: 0.3018451 Hand Pos X: -0.1000459 Hand Pos Y: -0.2307839 Hand Pos Z: 0.2933538 Head Pos X: -0.02769665 Head Pos Y: -0.01281452 Head Pos Z: -0.0388822 Head Rot X: 0.0934737 Head Rot Y: -0.03072154 Hand Rot Z: 0.01629718; Invisible Hand Error: 5.589 randomnum: 95
 End: 102939.325 Start:  102939.061 Theta: 1.972222 Ball Pos X: -0.1215509 Ball Pos Y: -0.2 Ball Pos Z: 0.2863559 Hand Pos X: 0.09574573 Hand Pos Y: -0.1845865 Hand Pos Z: 0.2958084 Head Pos X: -0.006990448 Head Pos Y: -0.01156686 Head Pos Z: -0.04103237 Head Rot X: 0.08921169 Head Rot Y: 0.05558337 Hand Rot Z: 0.01322981; Visible Hand Error: 34.666 randomnum: 144
 End: 102942.061 Start:  102941.575 Theta: 1.692969 Ball Pos X: -0.03791182 Ball Pos Y: -0.2 Ball Pos Z: 0.3087668 Hand Pos X: -0.04233542 Hand Pos Y: -0.1972451 Hand Pos Z: 0.3085227 Head Pos X: -0.01522787 Head Pos Y: -0.01068082 Head Pos Z: -0.04125088 Head Rot X: 0.08290708 Head Rot Y: 0.00978919 Hand Rot Z: 0.002651226; Visible Hand Error: 0.788 randomnum: 134
 End: 102943.699 Start:  102943.228 Theta: 1.710423 Ball Pos X: -0.04329478 Ball Pos Y: -0.2 Ball Pos Z: 0.3080582 Hand Pos X: -0.06110315 Hand Pos Y: -0.2144957 Hand Pos Z: 0.308917 Head Pos X: -0.01878612 Head Pos Y: -0.009321108 Head Pos Z: -0.04217237 Head Rot X: 0.07686983 Head Rot Y: -0.002251574 Hand Rot Z: 0.0053484; Invisible Hand Error: 3.064 randomnum: 88
 End: 102945.325 Start:  102944.770 Theta: 2.076942 Ball Pos X: -0.1508173 Ball Pos Y: -0.2 Ball Pos Z: 0.2720816 Hand Pos X: -0.1770617 Hand Pos Y: -0.2016001 Hand Pos Z: 0.2559522 Head Pos X: -0.03202958 Head Pos Y: -0.009995833 Head Pos Z: -0.03755993 Head Rot X: 0.08119956 Head Rot Y: -0.06419627 Hand Rot Z: 0.0112694; Invisible Hand Error: 4.771 randomnum: 13
 End: 102946.963 Start:  102946.423 Theta: 1.239184 Ball Pos X: 0.1012796 Ball Pos Y: -0.2 Ball Pos Z: 0.2941372 Hand Pos X: 0.115888 Hand Pos Y: -0.216344 Hand Pos Z: 0.29866 Head Pos X: -0.0111616 Head Pos Y: -0.01141369 Head Pos Z: -0.03990597 Head Rot X: 0.09061751 Head Rot Y: 0.05762969 Hand Rot Z: 0.01619578; Invisible Hand Error: 2.252 randomnum: 96
 End: 102948.506 Start:  102947.992 Theta: 1.58825 Ball Pos X: -0.005429213 Ball Pos Y: -0.2 Ball Pos Z: 0.3110383 Hand Pos X: -0.01180757 Hand Pos Y: -0.170277 Hand Pos Z: 0.3108216 Head Pos X: -0.01990508 Head Pos Y: -0.01072598 Head Pos Z: -0.03931135 Head Rot X: 0.08236645 Head Rot Y: -0.007182745 Hand Rot Z: 0.01141081; Visible Hand Error: 4.164 randomnum: 121
 End: 102950.909 Start:  102950.380 Theta: 1.902409 Ball Pos X: -0.1012796 Ball Pos Y: -0.2 Ball Pos Z: 0.2941372 Hand Pos X: -0.1245931 Hand Pos Y: -0.182502 Hand Pos Z: 0.2918094 Head Pos X: -0.02962275 Head Pos Y: -0.01017708 Head Pos Z: -0.03346676 Head Rot X: 0.08282643 Head Rot Y: -0.04885264 Hand Rot Z: 0.009636767; Visible Hand Error: 4.516 randomnum: 136
 End: 102952.561 Start:  102952.006 Theta: 2.042035 Ball Pos X: -0.14123 Ball Pos Y: -0.2 Ball Pos Z: 0.2771793 Hand Pos X: -0.1507939 Hand Pos Y: -0.2190171 Hand Pos Z: 0.2729166 Head Pos X: -0.03121935 Head Pos Y: -0.01118967 Head Pos Z: -0.03176266 Head Rot X: 0.08639778 Head Rot Y: -0.06005485 Hand Rot Z: 0.01024983; Invisible Hand Error: 2.838 randomnum: 8
 End: 102954.575 Start:  102954.048 Theta: 1.151917 Ball Pos X: 0.1265299 Ball Pos Y: -0.2 Ball Pos Z: 0.2841909 Hand Pos X: 0.1434264 Hand Pos Y: -0.2197528 Hand Pos Z: 0.2764037 Head Pos X: -0.008532643 Head Pos Y: -0.01321286 Head Pos Z: -0.03575784 Head Rot X: 0.09684405 Head Rot Y: 0.0638001 Hand Rot Z: 0.01549548; Invisible Hand Error: 3.765 randomnum: 84
 End: 102956.159 Start:  102955.631 Theta: 1.658063 Ball Pos X: -0.02711291 Ball Pos Y: -0.2 Ball Pos Z: 0.3099019 Hand Pos X: -0.03604117 Hand Pos Y: -0.1907667 Hand Pos Z: 0.3107638 Head Pos X: -0.02480741 Head Pos Y: -0.01216976 Head Pos Z: -0.02914399 Head Rot X: 0.09262011 Head Rot Y: -0.02088368 Hand Rot Z: 0.01508462; Visible Hand Error: 1.932 randomnum: 147
 End: 102958.353 Start:  102957.853 Theta: 1.937315 Ball Pos X: -0.1114831 Ball Pos Y: -0.2 Ball Pos Z: 0.2904235 Hand Pos X: -0.1309104 Hand Pos Y: -0.2285793 Hand Pos Z: 0.2814156 Head Pos X: -0.04206957 Head Pos Y: -0.01077285 Head Pos Z: -0.03280371 Head Rot X: 0.08437598 Head Rot Y: -0.08109611 Hand Rot Z: 0.02571481; Invisible Hand Error: 4.874 randomnum: 36
 End: 103000.117 Start:  102959.478 Theta: 1.186824 Ball Pos X: 0.1165347 Ball Pos Y: -0.2 Ball Pos Z: 0.2884336 Hand Pos X: 0.1195177 Hand Pos Y: -0.2493941 Hand Pos Z: 0.2856866 Head Pos X: -0.007824898 Head Pos Y: -0.01315494 Head Pos Z: -0.03906924 Head Rot X: 0.09265191 Head Rot Y: 0.06518649 Hand Rot Z: 0.0182339; Invisible Hand Error: 6.135 randomnum: 29
 End: 103001.880 Start:  103001.297 Theta: 1.099557 Ball Pos X: 0.1412299 Ball Pos Y: -0.2 Ball Pos Z: 0.2771793 Hand Pos X: 0.1497454 Hand Pos Y: -0.2233981 Hand Pos Z: 0.2747808 Head Pos X: -0.01031348 Head Pos Y: -0.01301657 Head Pos Z: -0.0360741 Head Rot X: 0.09522092 Head Rot Y: 0.08646737 Hand Rot Z: 0.02993421; Visible Hand Error: 3.08 randomnum: 111
 End: 103004.019 Start:  103003.478 Theta: 1.117011 Ball Pos X: 0.136371 Ball Pos Y: -0.2 Ball Pos Z: 0.2796019 Hand Pos X: 0.148198 Hand Pos Y: -0.2046992 Hand Pos Z: 0.2763461 Head Pos X: -0.01307054 Head Pos Y: -0.01388714 Head Pos Z: -0.03546351 Head Rot X: 0.1006325 Head Rot Y: 0.06208844 Hand Rot Z: 0.02462242; Visible Hand Error: 1.892 randomnum: 153
 End: 103005.631 Start:  103005.048 Theta: 1.291544 Ball Pos X: 0.08574679 Ball Pos Y: -0.2 Ball Pos Z: 0.2990347 Hand Pos X: 0.08849157 Hand Pos Y: -0.220096 Hand Pos Z: 0.3026674 Head Pos X: -0.01587681 Head Pos Y: -0.01296672 Head Pos Z: -0.03745204 Head Rot X: 0.08989223 Head Rot Y: 0.03978983 Hand Rot Z: 0.02769838; Visible Hand Error: 2.19 randomnum: 166
 End: 103008.463 Start:  103007.214 Theta: 1.22173 Ball Pos X: 0.1063976 Ball Pos Y: -0.2 Ball Pos Z: 0.2923249 Hand Pos X: 0.0988867 Hand Pos Y: -0.222252 Hand Pos Z: 0.2956836 Head Pos X: -0.009981707 Head Pos Y: -0.01161057 Head Pos Z: -0.04026681 Head Rot X: 0.08813251 Head Rot Y: 0.06947957 Hand Rot Z: 0.01987313; Invisible Hand Error: 3.016 randomnum: 79
 End: 103011.200 Start:  103010.548 Theta: 2.076942 Ball Pos X: -0.1508173 Ball Pos Y: -0.2 Ball Pos Z: 0.2720816 Hand Pos X: -0.1513942 Hand Pos Y: -0.1753386 Hand Pos Z: 0.2755445 Head Pos X: -0.03910159 Head Pos Y: -0.01136775 Head Pos Z: -0.03492552 Head Rot X: 0.0833789 Head Rot Y: -0.07359801 Hand Rot Z: 0.01610797; Visible Hand Error: 3.594 randomnum: 170
 End: 103012.895 Start:  103012.367 Theta: 1.48353 Ball Pos X: 0.02711288 Ball Pos Y: -0.2 Ball Pos Z: 0.3099019 Hand Pos X: 0.02901562 Hand Pos Y: -0.1827028 Hand Pos Z: 0.3154789 Head Pos X: -0.01356052 Head Pos Y: -0.01100563 Head Pos Z: -0.0404765 Head Rot X: 0.08305998 Head Rot Y: 0.03390812 Hand Rot Z: 0.01307836; Visible Hand Error: 2.774 randomnum: 108
 End: 103014.506 Start:  103013.964 Theta: 1.48353 Ball Pos X: 0.02711288 Ball Pos Y: -0.2 Ball Pos Z: 0.3099019 Hand Pos X: 0.02212228 Hand Pos Y: -0.1998958 Hand Pos Z: 0.3191476 Head Pos X: -0.01385526 Head Pos Y: -0.01144668 Head Pos Z: -0.04256064 Head Rot X: 0.08374959 Head Rot Y: 0.02983687 Hand Rot Z: 0.01213685; Invisible Hand Error: 1.144 randomnum: 2
 End: 103016.103 Start:  103015.575 Theta: 1.047198 Ball Pos X: 0.1555428 Ball Pos Y: -0.2 Ball Pos Z: 0.2694081 Hand Pos X: 0.1814274 Hand Pos Y: -0.1859481 Hand Pos Z: 0.2571572 Head Pos X: -0.003081888 Head Pos Y: -0.01283698 Head Pos Z: -0.04439324 Head Rot X: 0.09068031 Head Rot Y: 0.1019088 Hand Rot Z: 0.02168876; Invisible Hand Error: 4.927 randomnum: 7
 End: 103017.659 Start:  103017.131 Theta: 1.815143 Ball Pos X: -0.07525846 Ball Pos Y: -0.2 Ball Pos Z: 0.3018451 Hand Pos X: -0.09111635 Hand Pos Y: -0.2015979 Hand Pos Z: 0.3021911 Head Pos X: -0.02679877 Head Pos Y: -0.01205732 Head Pos Z: -0.03753704 Head Rot X: 0.08638256 Head Rot Y: -0.03067978 Hand Rot Z: 0.01376556; Visible Hand Error: 2.346 randomnum: 103
 End: 103019.242 Start:  103018.659 Theta: 1.937315 Ball Pos X: -0.1114831 Ball Pos Y: -0.2 Ball Pos Z: 0.2904235 Hand Pos X: -0.1247971 Hand Pos Y: -0.2033291 Hand Pos Z: 0.2905215 Head Pos X: -0.0264032 Head Pos Y: -0.01220736 Head Pos Z: -0.03750104 Head Rot X: 0.08775895 Head Rot Y: -0.03985815 Hand Rot Z: 0.01216172; Invisible Hand Error: 1.89 randomnum: 35
 End: 103020.728 Start:  103020.257 Theta: 1.343904 Ball Pos X: 0.06997904 Ball Pos Y: -0.2 Ball Pos Z: 0.3031125 Hand Pos X: 0.07354081 Hand Pos Y: -0.1944305 Hand Pos Z: 0.3105871 Head Pos X: -0.01042464 Head Pos Y: -0.01220913 Head Pos Z: -0.03873497 Head Rot X: 0.08844973 Head Rot Y: 0.05289769 Hand Rot Z: 0.01888878; Visible Hand Error: 1.415 randomnum: 162
 End: 103022.145 Start:  103021.700 Theta: 1.343904 Ball Pos X: 0.06997904 Ball Pos Y: -0.2 Ball Pos Z: 0.3031125 Hand Pos X: 0.06823368 Hand Pos Y: -0.2171605 Hand Pos Z: 0.3183382 Head Pos X: -0.01466672 Head Pos Y: -0.01145276 Head Pos Z: -0.03824598 Head Rot X: 0.08597773 Head Rot Y: 0.03764096 Hand Rot Z: 0.02043283; Invisible Hand Error: 1.226 randomnum: 3
 End: 103023.673 Start:  103023.201 Theta: 1.151917 Ball Pos X: 0.1265299 Ball Pos Y: -0.2 Ball Pos Z: 0.2841909 Hand Pos X: 0.1221028 Hand Pos Y: -0.2018462 Hand Pos Z: 0.292189 Head Pos X: -0.01795493 Head Pos Y: -0.01290336 Head Pos Z: -0.03704447 Head Rot X: 0.09307708 Head Rot Y: 0.04727565 Hand Rot Z: 0.03035433; Visible Hand Error: 1.135 randomnum: 142
 End: 103025.145 Start:  103024.700 Theta: 1.48353 Ball Pos X: 0.02711288 Ball Pos Y: -0.2 Ball Pos Z: 0.3099019 Hand Pos X: 0.02861677 Hand Pos Y: -0.2179652 Hand Pos Z: 0.3212226 Head Pos X: -0.02330773 Head Pos Y: -0.01114354 Head Pos Z: -0.03841537 Head Rot X: 0.08360726 Head Rot Y: 0.005524269 Hand Rot Z: 0.02480189; Invisible Hand Error: 1.318 randomnum: 49
 End: 103026.603 Start:  103026.173 Theta: 1.343904 Ball Pos X: 0.06997904 Ball Pos Y: -0.2 Ball Pos Z: 0.3031125 Hand Pos X: 0.05730398 Hand Pos Y: -0.2136789 Hand Pos Z: 0.3094577 Head Pos X: -0.02115498 Head Pos Y: -0.01263571 Head Pos Z: -0.03888577 Head Rot X: 0.08981213 Head Rot Y: 0.01622297 Hand Rot Z: 0.02565755; Invisible Hand Error: 2.539 randomnum: 98
 End: 103028.103 Start:  103027.660 Theta: 1.466077 Ball Pos X: 0.03251729 Ball Pos Y: -0.2 Ball Pos Z: 0.3093815 Hand Pos X: 0.02516898 Hand Pos Y: -0.2118724 Hand Pos Z: 0.3115431 Head Pos X: -0.02283196 Head Pos Y: -0.01147296 Head Pos Z: -0.03884178 Head Rot X: 0.08513255 Head Rot Y: 0.01152201 Hand Rot Z: 0.02734657; Invisible Hand Error: 1.809 randomnum: 53
 End: 103029.603 Start:  103029.161 Theta: 1.48353 Ball Pos X: 0.02711288 Ball Pos Y: -0.2 Ball Pos Z: 0.3099019 Hand Pos X: 0.02817289 Hand Pos Y: -0.209502 Hand Pos Z: 0.3112206 Head Pos X: -0.02297954 Head Pos Y: -0.01216322 Head Pos Z: -0.03836077 Head Rot X: 0.08736844 Head Rot Y: 0.01231906 Hand Rot Z: 0.03072042; Invisible Hand Error: 1.111 randomnum: 33
 End: 103031.076 Start:  103030.631 Theta: 1.291544 Ball Pos X: 0.08574679 Ball Pos Y: -0.2 Ball Pos Z: 0.2990347 Hand Pos X: 0.09973375 Hand Pos Y: -0.2018968 Hand Pos Z: 0.3015688 Head Pos X: -0.01719271 Head Pos Y: -0.01092398 Head Pos Z: -0.04016262 Head Rot X: 0.08260644 Head Rot Y: 0.04985316 Hand Rot Z: 0.03675701; Visible Hand Error: 1.96 randomnum: 192
 End: 103032.561 Start:  103032.103 Theta: 1.117011 Ball Pos X: 0.136371 Ball Pos Y: -0.2 Ball Pos Z: 0.2796019 Hand Pos X: 0.1501801 Hand Pos Y: -0.1953591 Hand Pos Z: 0.2828357 Head Pos X: -0.01450296 Head Pos Y: -0.01164129 Head Pos Z: -0.03952163 Head Rot X: 0.08805477 Head Rot Y: 0.06156905 Hand Rot Z: 0.03049819; Visible Hand Error: 2.147 randomnum: 113
 End: 103034.520 Start:  103034.061 Theta: 1.239184 Ball Pos X: 0.1012796 Ball Pos Y: -0.2 Ball Pos Z: 0.2941372 Hand Pos X: 0.1010319 Hand Pos Y: -0.2034613 Hand Pos Z: 0.2996053 Head Pos X: -0.01559244 Head Pos Y: -0.0119181 Head Pos Z: -0.03861791 Head Rot X: 0.08868393 Head Rot Y: 0.05228895 Hand Rot Z: 0.02867788; Invisible Hand Error: 0.308 randomnum: 75
 End: 103035.937 Start:  103035.493 Theta: 1.22173 Ball Pos X: 0.1063976 Ball Pos Y: -0.2 Ball Pos Z: 0.2923249 Hand Pos X: 0.09226988 Hand Pos Y: -0.1997827 Hand Pos Z: 0.3045919 Head Pos X: -0.02278252 Head Pos Y: -0.01152326 Head Pos Z: -0.03862506 Head Rot X: 0.0848119 Head Rot Y: 0.02557385 Hand Rot Z: 0.03423151; Visible Hand Error: 2.727 randomnum: 139
 End: 103037.395 Start:  103036.895 Theta: 1.099557 Ball Pos X: 0.1412299 Ball Pos Y: -0.2 Ball Pos Z: 0.2771793 Hand Pos X: 0.1640768 Hand Pos Y: -0.1938688 Hand Pos Z: 0.2781404 Head Pos X: -0.01771329 Head Pos Y: -0.01198429 Head Pos Z: -0.03737944 Head Rot X: 0.08989067 Head Rot Y: 0.05496524 Hand Rot Z: 0.03581386; Visible Hand Error: 3.481 randomnum: 177
 End: 103038.950 Start:  103038.326 Theta: 1.937315 Ball Pos X: -0.1114831 Ball Pos Y: -0.2 Ball Pos Z: 0.2904235 Hand Pos X: -0.1370855 Hand Pos Y: -0.2219182 Hand Pos Z: 0.2793141 Head Pos X: -0.02753918 Head Pos Y: -0.01217207 Head Pos Z: -0.03647381 Head Rot X: 0.08712716 Head Rot Y: -0.03014415 Hand Rot Z: 0.01480753; Invisible Hand Error: 5.072 randomnum: 39
 End: 103040.395 Start:  103039.909 Theta: 1.466077 Ball Pos X: 0.03251729 Ball Pos Y: -0.2 Ball Pos Z: 0.3093815 Hand Pos X: 0.02329534 Hand Pos Y: -0.2267306 Hand Pos Z: 0.3183973 Head Pos X: -0.02035148 Head Pos Y: -0.01136564 Head Pos Z: -0.03775972 Head Rot X: 0.08518111 Head Rot Y: 0.01521165 Hand Rot Z: 0.02332938; Invisible Hand Error: 3.043 randomnum: 64
 End: 103041.798 Start:  103041.340 Theta: 1.047198 Ball Pos X: 0.1555428 Ball Pos Y: -0.2 Ball Pos Z: 0.2694081 Hand Pos X: 0.1447834 Hand Pos Y: -0.2130875 Hand Pos Z: 0.278954 Head Pos X: -0.0160654 Head Pos Y: -0.01188554 Head Pos Z: -0.03947967 Head Rot X: 0.08843937 Head Rot Y: 0.05560049 Hand Rot Z: 0.03078941; Invisible Hand Error: 2.561 randomnum: 65
 End: 103043.312 Start:  103042.770 Theta: 1.919862 Ball Pos X: -0.1063976 Ball Pos Y: -0.2 Ball Pos Z: 0.2923249 Hand Pos X: -0.1183066 Hand Pos Y: -0.1956576 Hand Pos Z: 0.2885785 Head Pos X: -0.02382104 Head Pos Y: -0.01120076 Head Pos Z: -0.03587919 Head Rot X: 0.08386117 Head Rot Y: -0.01982328 Hand Rot Z: 0.009741865; Visible Hand Error: 2.036 randomnum: 118
 End: 103044.784 Start:  103044.284 Theta: 1.658063 Ball Pos X: -0.02711291 Ball Pos Y: -0.2 Ball Pos Z: 0.3099019 Hand Pos X: -0.03038444 Hand Pos Y: -0.2050243 Hand Pos Z: 0.3151963 Head Pos X: -0.01916771 Head Pos Y: -0.01048695 Head Pos Z: -0.03856486 Head Rot X: 0.08041934 Head Rot Y: 0.003927931 Hand Rot Z: 0.01448824; Visible Hand Error: 0.463 randomnum: 189
 End: 103046.242 Start:  103045.715 Theta: 1.169371 Ball Pos X: 0.1215508 Ball Pos Y: -0.2 Ball Pos Z: 0.2863559 Hand Pos X: 0.1276089 Hand Pos Y: -0.2064077 Hand Pos Z: 0.2918113 Head Pos X: -0.0152552 Head Pos Y: -0.01183186 Head Pos Z: -0.03921348 Head Rot X: 0.0876717 Head Rot Y: 0.05751203 Hand Rot Z: 0.03139214; Invisible Hand Error: 0.561 randomnum: 60
 End: 103047.673 Start:  103047.173 Theta: 1.570796 Ball Pos X: -1.359798E-08 Ball Pos Y: -0.2 Ball Pos Z: 0.3110856 Hand Pos X: -0.00484623 Hand Pos Y: -0.2193472 Hand Pos Z: 0.3208094 Head Pos X: -0.01833199 Head Pos Y: -0.0111904 Head Pos Z: -0.03752416 Head Rot X: 0.08311128 Head Rot Y: 0.01473213 Hand Rot Z: 0.01902414; Invisible Hand Error: 1.774 randomnum: 54
 End: 103049.076 Start:  103048.590 Theta: 1.675516 Ball Pos X: -0.03251732 Ball Pos Y: -0.2 Ball Pos Z: 0.3093815 Hand Pos X: -0.03846184 Hand Pos Y: -0.2060064 Hand Pos Z: 0.3161988 Head Pos X: -0.02224378 Head Pos Y: -0.01057097 Head Pos Z: -0.03653342 Head Rot X: 0.08002206 Head Rot Y: 0.00230495 Hand Rot Z: 0.02052345; Visible Hand Error: 0.801 randomnum: 183
 End: 103050.590 Start:  103050.020 Theta: 1.884956 Ball Pos X: -0.09613076 Ball Pos Y: -0.2 Ball Pos Z: 0.29586 Hand Pos X: -0.1204903 Hand Pos Y: -0.2105002 Hand Pos Z: 0.2873968 Head Pos X: -0.02688102 Head Pos Y: -0.01039374 Head Pos Z: -0.03552026 Head Rot X: 0.0806751 Head Rot Y: -0.0240051 Hand Rot Z: 0.01866966; Invisible Hand Error: 4.17 randomnum: 9
 End: 103052.131 Start:  103051.561 Theta: 1.972222 Ball Pos X: -0.1215509 Ball Pos Y: -0.2 Ball Pos Z: 0.2863559 Hand Pos X: -0.1463493 Hand Pos Y: -0.2160735 Hand Pos Z: 0.2813555 Head Pos X: -0.02747603 Head Pos Y: -0.01051255 Head Pos Z: -0.03430897 Head Rot X: 0.08151233 Head Rot Y: -0.02242215 Hand Rot Z: 0.01771177; Invisible Hand Error: 4.038 randomnum: 51
 End: 103053.604 Start:  103053.118 Theta: 1.361357 Ball Pos X: 0.06467833 Ball Pos Y: -0.2 Ball Pos Z: 0.3042877 Hand Pos X: 0.07298164 Hand Pos Y: -0.1994825 Hand Pos Z: 0.3112123 Head Pos X: -0.01682512 Head Pos Y: -0.01153857 Head Pos Z: -0.03978556 Head Rot X: 0.08539208 Head Rot Y: 0.04114503 Hand Rot Z: 0.02371613; Visible Hand Error: 1.272 randomnum: 190
 End: 103055.034 Start:  103054.535 Theta: 1.186824 Ball Pos X: 0.1165347 Ball Pos Y: -0.2 Ball Pos Z: 0.2884336 Hand Pos X: 0.1103348 Hand Pos Y: -0.2085269 Hand Pos Z: 0.2979022 Head Pos X: -0.01349024 Head Pos Y: -0.01230337 Head Pos Z: -0.03860706 Head Rot X: 0.08909741 Head Rot Y: 0.05664036 Hand Rot Z: 0.02327056; Invisible Hand Error: 1.507 randomnum: 14
 End: 103056.478 Start:  103055.993 Theta: 1.58825 Ball Pos X: -0.005429213 Ball Pos Y: -0.2 Ball Pos Z: 0.3110383 Hand Pos X: -0.03175273 Hand Pos Y: -0.2213383 Hand Pos Z: 0.3190996 Head Pos X: -0.01823939 Head Pos Y: -0.0105232 Head Pos Z: -0.03744012 Head Rot X: 0.08129056 Head Rot Y: 0.01996535 Hand Rot Z: 0.01694708; Invisible Hand Error: 4.325 randomnum: 20
 End: 103057.994 Start:  103057.451 Theta: 1.972222 Ball Pos X: -0.1215509 Ball Pos Y: -0.2 Ball Pos Z: 0.2863559 Hand Pos X: -0.1313615 Hand Pos Y: -0.2055832 Hand Pos Z: 0.2846377 Head Pos X: -0.02718864 Head Pos Y: -0.01163089 Head Pos Z: -0.03134316 Head Rot X: 0.08556058 Head Rot Y: -0.0396203 Hand Rot Z: 0.0105355; Visible Hand Error: 1.575 randomnum: 133
 End: 103059.507 Start:  103058.993 Theta: 1.972222 Ball Pos X: -0.1215509 Ball Pos Y: -0.2 Ball Pos Z: 0.2863559 Hand Pos X: -0.1285292 Hand Pos Y: -0.2056183 Hand Pos Z: 0.2840507 Head Pos X: -0.02377029 Head Pos Y: -0.01189184 Head Pos Z: -0.03132397 Head Rot X: 0.08851787 Head Rot Y: -0.02136257 Hand Rot Z: 0.006644152; Visible Hand Error: 1.311 randomnum: 186
 End: 103100.659 Start:  103100.007 Theta: 1.658063 Ball Pos X: -0.02711291 Ball Pos Y: -0.2 Ball Pos Z: 0.3099019 Hand Pos X: -0.03017865 Hand Pos Y: -0.2082259 Hand Pos Z: 0.3155677 Head Pos X: -0.02000682 Head Pos Y: -0.01140884 Head Pos Z: -0.03652555 Head Rot X: 0.08589125 Head Rot Y: 0.0009927452 Hand Rot Z: 0.009688945; Visible Hand Error: 0.682 randomnum: 161
 End: 103102.076 Start:  103101.577 Theta: 1.239184 Ball Pos X: 0.1012796 Ball Pos Y: -0.2 Ball Pos Z: 0.2941372 Hand Pos X: 0.1227595 Hand Pos Y: -0.1976461 Hand Pos Z: 0.2938887 Head Pos X: -0.02159919 Head Pos Y: -0.01200286 Head Pos Z: -0.03558451 Head Rot X: 0.09013652 Head Rot Y: 0.02944485 Hand Rot Z: 0.02683358; Visible Hand Error: 3.235 randomnum: 148
 End: 103103.493 Start:  103102.978 Theta: 2.042035 Ball Pos X: -0.14123 Ball Pos Y: -0.2 Ball Pos Z: 0.2771793 Hand Pos X: -0.1584232 Hand Pos Y: -0.2020633 Hand Pos Z: 0.2683544 Head Pos X: -0.02865957 Head Pos Y: -0.01355617 Head Pos Z: -0.02910978 Head Rot X: 0.09408027 Head Rot Y: -0.03542741 Hand Rot Z: 0.01166897; Visible Hand Error: 2.995 randomnum: 140
 End: 103105.007 Start:  103104.396 Theta: 1.989675 Ball Pos X: -0.1265299 Ball Pos Y: -0.2 Ball Pos Z: 0.2841909 Hand Pos X: -0.1587221 Hand Pos Y: -0.216519 Hand Pos Z: 0.2727241 Head Pos X: -0.02455159 Head Pos Y: -0.01255478 Head Pos Z: -0.02985412 Head Rot X: 0.09134442 Head Rot Y: -0.0367634 Hand Rot Z: 0.002142549; Invisible Hand Error: 5.441 randomnum: 69
 End: 103106.437 Start:  103105.965 Theta: 1.692969 Ball Pos X: -0.03791182 Ball Pos Y: -0.2 Ball Pos Z: 0.3087668 Hand Pos X: -0.04272006 Hand Pos Y: -0.2055962 Hand Pos Z: 0.3133312 Head Pos X: -0.01675363 Head Pos Y: -0.0115955 Head Pos Z: -0.03164035 Head Rot X: 0.08771739 Head Rot Y: 0.0046794 Hand Rot Z: 0.008567278; Visible Hand Error: 0.705 randomnum: 178
 End: 103107.895 Start:  103107.368 Theta: 1.710423 Ball Pos X: -0.04329478 Ball Pos Y: -0.2 Ball Pos Z: 0.3080582 Hand Pos X: -0.07157537 Hand Pos Y: -0.2163244 Hand Pos Z: 0.311838 Head Pos X: -0.01789565 Head Pos Y: -0.01083976 Head Pos Z: -0.03415555 Head Rot X: 0.08460426 Head Rot Y: 0.004552829 Hand Rot Z: 0.007479387; Invisible Hand Error: 4.321 randomnum: 38
 End: 103109.827 Start:  103109.327 Theta: 1.186824 Ball Pos X: 0.1165347 Ball Pos Y: -0.2 Ball Pos Z: 0.2884336 Hand Pos X: 0.1136256 Hand Pos Y: -0.2105139 Hand Pos Z: 0.2919025 Head Pos X: -0.008678719 Head Pos Y: -0.01273324 Head Pos Z: -0.03394157 Head Rot X: 0.09176549 Head Rot Y: 0.06814291 Hand Rot Z: 0.01583018; Invisible Hand Error: 1.317 randomnum: 27
 End: 103111.187 Start:  103110.757 Theta: 1.553343 Ball Pos X: 0.005429186 Ball Pos Y: -0.2 Ball Pos Z: 0.3110383 Hand Pos X: -0.01474518 Hand Pos Y: -0.2257588 Hand Pos Z: 0.3180999 Head Pos X: -0.01945899 Head Pos Y: -0.01105472 Head Pos Z: -0.03463525 Head Rot X: 0.08347566 Head Rot Y: 0.00479104 Hand Rot Z: 0.01407329; Invisible Hand Error: 3.989 randomnum: 55
 End: 103112.590 Start:  103112.104 Theta: 1.27409 Ball Pos X: 0.09095263 Ball Pos Y: -0.2 Ball Pos Z: 0.2974927 Hand Pos X: 0.09619909 Hand Pos Y: -0.2040989 Hand Pos Z: 0.3051299 Head Pos X: -0.02065431 Head Pos Y: -0.01186958 Head Pos Z: -0.03362232 Head Rot X: 0.08836377 Head Rot Y: 0.02053085 Hand Rot Z: 0.02515972; Visible Hand Error: 0.466 randomnum: 119
 End: 103113.993 Start:  103113.520 Theta: 1.692969 Ball Pos X: -0.03791182 Ball Pos Y: -0.2 Ball Pos Z: 0.3087668 Hand Pos X: -0.04743965 Hand Pos Y: -0.2104096 Hand Pos Z: 0.3133287 Head Pos X: -0.02385257 Head Pos Y: -0.01191728 Head Pos Z: -0.03256923 Head Rot X: 0.0886258 Head Rot Y: -0.006521995 Hand Rot Z: 0.02026037; Visible Hand Error: 1.591 randomnum: 109
 End: 103115.438 Start:  103114.881 Theta: 1.099557 Ball Pos X: 0.1412299 Ball Pos Y: -0.2 Ball Pos Z: 0.2771793 Hand Pos X: 0.1503968 Hand Pos Y: -0.2076935 Hand Pos Z: 0.2822446 Head Pos X: -0.01993899 Head Pos Y: -0.01355977 Head Pos Z: -0.03389579 Head Rot X: 0.0941784 Head Rot Y: 0.04365702 Hand Rot Z: 0.03793692; Invisible Hand Error: 0.922 randomnum: 40
 End: 103116.868 Start:  103116.354 Theta: 1.151917 Ball Pos X: 0.1265299 Ball Pos Y: -0.2 Ball Pos Z: 0.2841909 Hand Pos X: 0.1328034 Hand Pos Y: -0.2163006 Hand Pos Z: 0.2893333 Head Pos X: -0.02195589 Head Pos Y: -0.01383713 Head Pos Z: -0.03322345 Head Rot X: 0.09783454 Head Rot Y: 0.03355678 Hand Rot Z: 0.03271098; Invisible Hand Error: 1.555 randomnum: 48
 End: 103118.827 Start:  103118.326 Theta: 1.343904 Ball Pos X: 0.06997904 Ball Pos Y: -0.2 Ball Pos Z: 0.3031125 Hand Pos X: 0.06539851 Hand Pos Y: -0.2136563 Hand Pos Z: 0.3049114 Head Pos X: -0.02170931 Head Pos Y: -0.01521108 Head Pos Z: -0.0339548 Head Rot X: 0.1023492 Head Rot Y: 0.03370216 Hand Rot Z: 0.02888092; Invisible Hand Error: 1.837 randomnum: 80
 End: 103120.257 Start:  103119.798 Theta: 1.361357 Ball Pos X: 0.06467833 Ball Pos Y: -0.2 Ball Pos Z: 0.3042877 Hand Pos X: 0.07236876 Hand Pos Y: -0.2024033 Hand Pos Z: 0.3097925 Head Pos X: -0.0217046 Head Pos Y: -0.01411909 Head Pos Z: -0.03179902 Head Rot X: 0.09646886 Head Rot Y: 0.03506219 Hand Rot Z: 0.02792531; Visible Hand Error: 1.005 randomnum: 158
 End: 103122.298 Start:  103121.673 Theta: 1.972222 Ball Pos X: -0.1215509 Ball Pos Y: -0.2 Ball Pos Z: 0.2863559 Hand Pos X: -0.1501452 Hand Pos Y: -0.2147432 Hand Pos Z: 0.2750041 Head Pos X: -0.03664242 Head Pos Y: -0.01308492 Head Pos Z: -0.0280326 Head Rot X: 0.09035882 Head Rot Y: -0.07027053 Hand Rot Z: 0.007947107; Invisible Hand Error: 4.987 randomnum: 62
 End: 103123.687 Start:  103123.215 Theta: 1.27409 Ball Pos X: 0.09095263 Ball Pos Y: -0.2 Ball Pos Z: 0.2974927 Hand Pos X: 0.08842242 Hand Pos Y: -0.1959951 Hand Pos Z: 0.3007436 Head Pos X: -0.01833563 Head Pos Y: -0.01332104 Head Pos Z: -0.03106099 Head Rot X: 0.09633777 Head Rot Y: 0.04525634 Hand Rot Z: 0.02462187; Invisible Hand Error: 0.89 randomnum: 74
 End: 103125.173 Start:  103124.632 Theta: 1.064651 Ball Pos X: 0.1508173 Ball Pos Y: -0.2 Ball Pos Z: 0.2720816 Hand Pos X: 0.1326522 Hand Pos Y: -0.2002906 Hand Pos Z: 0.2890416 Head Pos X: -0.02072535 Head Pos Y: -0.01331639 Head Pos Z: -0.03052741 Head Rot X: 0.09355468 Head Rot Y: 0.0628508 Hand Rot Z: 0.03945423; Invisible Hand Error: 3.707 randomnum: 46
 End: 103126.632 Start:  103126.160 Theta: 1.22173 Ball Pos X: 0.1063976 Ball Pos Y: -0.2 Ball Pos Z: 0.2923249 Hand Pos X: 0.0982555 Hand Pos Y: -0.2017804 Hand Pos Z: 0.2982979 Head Pos X: -0.02569871 Head Pos Y: -0.01359302 Head Pos Z: -0.03192919 Head Rot X: 0.09629058 Head Rot Y: 0.02577437 Hand Rot Z: 0.03325842; Visible Hand Error: 1.488 randomnum: 157
 End: 103128.076 Start:  103127.591 Theta: 1.780236 Ball Pos X: -0.06467836 Ball Pos Y: -0.2 Ball Pos Z: 0.3042877 Hand Pos X: -0.06284884 Hand Pos Y: -0.1984664 Hand Pos Z: 0.3094572 Head Pos X: -0.03174187 Head Pos Y: -0.01217908 Head Pos Z: -0.03005368 Head Rot X: 0.0869513 Head Rot Y: -0.03172677 Hand Rot Z: 0.01873202; Visible Hand Error: 0.733 randomnum: 126
 End: 103129.493 Start:  103129.020 Theta: 1.658063 Ball Pos X: -0.02711291 Ball Pos Y: -0.2 Ball Pos Z: 0.3099019 Hand Pos X: -0.04893205 Hand Pos Y: -0.2132287 Hand Pos Z: 0.3070938 Head Pos X: -0.03400527 Head Pos Y: -0.01252827 Head Pos Z: -0.02937585 Head Rot X: 0.08922658 Head Rot Y: -0.03108184 Hand Rot Z: 0.02808824; Invisible Hand Error: 3.78 randomnum: 4
 End: 103130.979 Start:  103130.493 Theta: 1.134464 Ball Pos X: 0.1314705 Ball Pos Y: -0.2 Ball Pos Z: 0.2819394 Hand Pos X: 0.1355103 Hand Pos Y: -0.1871283 Hand Pos Z: 0.2816314 Head Pos X: -0.02787213 Head Pos Y: -0.0134543 Head Pos Z: -0.03118008 Head Rot X: 0.0952161 Head Rot Y: 0.02150442 Hand Rot Z: 0.03564686; Visible Hand Error: 1.92 randomnum: 173
 End: 103132.396 Start:  103131.938 Theta: 1.37881 Ball Pos X: 0.05935792 Ball Pos Y: -0.2 Ball Pos Z: 0.3053701 Hand Pos X: 0.06607056 Hand Pos Y: -0.1993308 Hand Pos Z: 0.306759 Head Pos X: -0.03435759 Head Pos Y: -0.0125377 Head Pos Z: -0.03416163 Head Rot X: 0.08798738 Head Rot Y: -0.00552848 Hand Rot Z: 0.03555275; Visible Hand Error: 1.022 randomnum: 112
 End: 103133.854 Start:  103133.299 Theta: 1.902409 Ball Pos X: -0.1012796 Ball Pos Y: -0.2 Ball Pos Z: 0.2941372 Hand Pos X: -0.1098729 Hand Pos Y: -0.209244 Hand Pos Z: 0.2955017 Head Pos X: -0.03775923 Head Pos Y: -0.01241922 Head Pos Z: -0.02723497 Head Rot X: 0.08666363 Head Rot Y: -0.04833409 Hand Rot Z: 0.02447087; Visible Hand Error: 1.436 randomnum: 150
 End: 103135.327 Start:  103134.854 Theta: 1.570796 Ball Pos X: -1.359798E-08 Ball Pos Y: -0.2 Ball Pos Z: 0.3110856 Hand Pos X: 0.004733216 Hand Pos Y: -0.1966303 Hand Pos Z: 0.3180546 Head Pos X: -0.03637873 Head Pos Y: -0.01282741 Head Pos Z: -0.03028363 Head Rot X: 0.08991653 Head Rot Y: -0.02488752 Hand Rot Z: 0.03354582; Visible Hand Error: 1.245 randomnum: 193
 End: 103136.743 Start:  103136.229 Theta: 1.64061 Ball Pos X: -0.02170024 Ball Pos Y: -0.2 Ball Pos Z: 0.3103279 Hand Pos X: -0.02900302 Hand Pos Y: -0.2021585 Hand Pos Z: 0.3155822 Head Pos X: -0.03174447 Head Pos Y: -0.01134565 Head Pos Z: -0.03143138 Head Rot X: 0.08133306 Head Rot Y: -0.01795774 Hand Rot Z: 0.02302423; Visible Hand Error: 1.073 randomnum: 104
 End: 103138.188 Start:  103137.660 Theta: 1.256637 Ball Pos X: 0.09613074 Ball Pos Y: -0.2 Ball Pos Z: 0.29586 Hand Pos X: 0.1138766 Hand Pos Y: -0.2083786 Hand Pos Z: 0.2925649 Head Pos X: -0.02835925 Head Pos Y: -0.01305348 Head Pos Z: -0.03163618 Head Rot X: 0.0904844 Head Rot Y: 0.02320464 Hand Rot Z: 0.03535369; Visible Hand Error: 2.861 randomnum: 124
 End: 103139.784 Start:  103139.132 Theta: 1.37881 Ball Pos X: 0.05935792 Ball Pos Y: -0.2 Ball Pos Z: 0.3053701 Hand Pos X: 0.05143177 Hand Pos Y: -0.2297429 Hand Pos Z: 0.3067199 Head Pos X: -0.02154885 Head Pos Y: -0.01781455 Head Pos Z: -0.02958161 Head Rot X: 0.1145587 Head Rot Y: 0.04024063 Hand Rot Z: 0.0262673; Invisible Hand Error: 3.911 randomnum: 15
 End: 103141.938 Start:  103140.841 Theta: 1.099557 Ball Pos X: 0.1412299 Ball Pos Y: -0.2 Ball Pos Z: 0.2771793 Hand Pos X: 0.1184431 Hand Pos Y: -0.2378494 Hand Pos Z: 0.3029169 Head Pos X: -0.0006253123 Head Pos Y: -0.01806539 Head Pos Z: -0.03388232 Head Rot X: 0.1180666 Head Rot Y: 0.1400057 Hand Rot Z: 0.01309525; Invisible Hand Error: 5.785 randomnum: 42
 End: 103143.465 Start:  103142.910 Theta: 1.623156 Ball Pos X: -0.016281 Ball Pos Y: -0.2 Ball Pos Z: 0.3106593 Hand Pos X: -0.04394497 Hand Pos Y: -0.2503652 Hand Pos Z: 0.3113815 Head Pos X: -0.02388023 Head Pos Y: -0.01659089 Head Pos Z: -0.02697784 Head Rot X: 0.1106854 Head Rot Y: 0.007833436 Hand Rot Z: 0.01069376; Invisible Hand Error: 7.085 randomnum: 70
 End: 103145.479 Start:  103144.382 Theta: 1.047198 Ball Pos X: 0.1555428 Ball Pos Y: -0.2 Ball Pos Z: 0.2694081 Hand Pos X: 0.129481 Hand Pos Y: -0.228985 Hand Pos Z: 0.2928096 Head Pos X: -0.002592206 Head Pos Y: -0.01716214 Head Pos Z: -0.03352338 Head Rot X: 0.1158593 Head Rot Y: 0.1318491 Hand Rot Z: 0.01158404; Invisible Hand Error: 5.82 randomnum: 25
 End: 103146.979 Start:  103146.451 Theta: 1.500983 Ball Pos X: 0.02170021 Ball Pos Y: -0.2 Ball Pos Z: 0.3103279 Hand Pos X: 0.008601688 Hand Pos Y: -0.2450284 Hand Pos Z: 0.3171104 Head Pos X: -0.02255075 Head Pos Y: -0.01769325 Head Pos Z: -0.02978092 Head Rot X: 0.1141063 Head Rot Y: 0.02261969 Hand Rot Z: 0.01806225; Invisible Hand Error: 5.333 randomnum: 94
 End: 103148.396 Start:  103147.896 Theta: 1.343904 Ball Pos X: 0.06997904 Ball Pos Y: -0.2 Ball Pos Z: 0.3031125 Hand Pos X: 0.072818 Hand Pos Y: -0.2218365 Hand Pos Z: 0.3096337 Head Pos X: -0.0199803 Head Pos Y: -0.01873565 Head Pos Z: -0.02987748 Head Rot X: 0.1194321 Head Rot Y: 0.04837165 Hand Rot Z: 0.02537872; Invisible Hand Error: 2.164 randomnum: 45
 End: 103149.868 Start:  103149.286 Theta: 1.047198 Ball Pos X: 0.1555428 Ball Pos Y: -0.2 Ball Pos Z: 0.2694081 Hand Pos X: 0.1631522 Hand Pos Y: -0.1969116 Hand Pos Z: 0.2673199 Head Pos X: -0.008924276 Head Pos Y: -0.01979733 Head Pos Z: -0.02992672 Head Rot X: 0.1238008 Head Rot Y: 0.1216245 Hand Rot Z: 0.03240753; Visible Hand Error: 1.313 randomnum: 122
 End: 103151.396 Start:  103150.813 Theta: 1.570796 Ball Pos X: -1.359798E-08 Ball Pos Y: -0.2 Ball Pos Z: 0.3110856 Hand Pos X: -0.002728712 Hand Pos Y: -0.1984828 Hand Pos Z: 0.3188439 Head Pos X: -0.02796175 Head Pos Y: -0.01889047 Head Pos Z: -0.02787954 Head Rot X: 0.1193613 Head Rot Y: 0.002549455 Hand Rot Z: 0.02246415; Visible Hand Error: 0.933 randomnum: 106
 End: 103152.923 Start:  103152.271 Theta: 1.064651 Ball Pos X: 0.1508173 Ball Pos Y: -0.2 Ball Pos Z: 0.2720816 Hand Pos X: 0.1527133 Hand Pos Y: -0.2226001 Hand Pos Z: 0.2751675 Head Pos X: -0.009485841 Head Pos Y: -0.01992293 Head Pos Z: -0.02778345 Head Rot X: 0.1224017 Head Rot Y: 0.1057094 Hand Rot Z: 0.03391744; Visible Hand Error: 2.536 randomnum: 127
 End: 103154.452 Start:  103153.854 Theta: 1.745329 Ball Pos X: -0.05401946 Ball Pos Y: -0.2 Ball Pos Z: 0.3063595 Hand Pos X: -0.07855952 Hand Pos Y: -0.2385222 Hand Pos Z: 0.3015937 Head Pos X: -0.03317834 Head Pos Y: -0.01799247 Head Pos Z: -0.02599245 Head Rot X: 0.1136366 Head Rot Y: -0.02239586 Hand Rot Z: 0.02185956; Invisible Hand Error: 6.013 randomnum: 97
 End: 103155.827 Start:  103155.341 Theta: 1.343904 Ball Pos X: 0.06997904 Ball Pos Y: -0.2 Ball Pos Z: 0.3031125 Hand Pos X: 0.07765201 Hand Pos Y: -0.1961394 Hand Pos Z: 0.3041873 Head Pos X: -0.01586656 Head Pos Y: -0.01946783 Head Pos Z: -0.02791816 Head Rot X: 0.1202247 Head Rot Y: 0.06124775 Hand Rot Z: 0.02302265; Visible Hand Error: 1.339 randomnum: 163
 End: 103157.201 Start:  103156.730 Theta: 1.37881 Ball Pos X: 0.05935792 Ball Pos Y: -0.2 Ball Pos Z: 0.3053701 Hand Pos X: 0.06133782 Hand Pos Y: -0.1950662 Hand Pos Z: 0.3082616 Head Pos X: -0.02454482 Head Pos Y: -0.01879737 Head Pos Z: -0.02661842 Head Rot X: 0.1195313 Head Rot Y: 0.03368754 Hand Rot Z: 0.03256339; Visible Hand Error: 0.937 randomnum: 141
 End: 103158.729 Start:  103158.091 Theta: 1.989675 Ball Pos X: -0.1265299 Ball Pos Y: -0.2 Ball Pos Z: 0.2841909 Hand Pos X: -0.1441147 Hand Pos Y: -0.1971465 Hand Pos Z: 0.2774231 Head Pos X: -0.04144375 Head Pos Y: -0.01739493 Head Pos Z: -0.0237506 Head Rot X: 0.1096036 Head Rot Y: -0.06821027 Hand Rot Z: 0.02199294; Visible Hand Error: 2.953 randomnum: 138
 End: 103200.285 Start:  103159.632 Theta: 1.867502 Ball Pos X: -0.09095265 Ball Pos Y: -0.2 Ball Pos Z: 0.2974927 Hand Pos X: -0.1107028 Hand Pos Y: -0.2253186 Hand Pos Z: 0.2904814 Head Pos X: -0.03433608 Head Pos Y: -0.01655187 Head Pos Z: -0.0242961 Head Rot X: 0.1079167 Head Rot Y: -0.02840477 Hand Rot Z: 0.02153931; Invisible Hand Error: 4.515 randomnum: 57
 End: 103201.701 Start:  103201.201 Theta: 1.570796 Ball Pos X: -1.359798E-08 Ball Pos Y: -0.2 Ball Pos Z: 0.3110856 Hand Pos X: -0.002231304 Hand Pos Y: -0.1937808 Hand Pos Z: 0.3115556 Head Pos X: -0.01956473 Head Pos Y: -0.01688699 Head Pos Z: -0.02473444 Head Rot X: 0.1096068 Head Rot Y: 0.02742663 Hand Rot Z: 0.01348922; Visible Hand Error: 0.925 randomnum: 198
 End: 103203.090 Start:  103202.577 Theta: 1.308997 Ball Pos X: 0.0805149 Ball Pos Y: -0.2 Ball Pos Z: 0.3004856 Hand Pos X: 0.06709269 Hand Pos Y: -0.2085235 Hand Pos Z: 0.3037464 Head Pos X: -0.01179193 Head Pos Y: -0.01762502 Head Pos Z: -0.02630383 Head Rot X: 0.1135497 Head Rot Y: 0.07146634 Hand Rot Z: 0.01778158; Invisible Hand Error: 2.394 randomnum: 83
 End: 103204.660 Start:  103204.021 Theta: 1.780236 Ball Pos X: -0.06467836 Ball Pos Y: -0.2 Ball Pos Z: 0.3042877 Hand Pos X: -0.08464459 Hand Pos Y: -0.2353168 Hand Pos Z: 0.2973908 Head Pos X: -0.03058018 Head Pos Y: -0.01751553 Head Pos Z: -0.02395934 Head Rot X: 0.1125104 Head Rot Y: -0.00914057 Hand Rot Z: 0.02263421; Invisible Hand Error: 5.54 randomnum: 10
 End: 103206.174 Start:  103205.562 Theta: 1.623156 Ball Pos X: -0.016281 Ball Pos Y: -0.2 Ball Pos Z: 0.3106593 Hand Pos X: -0.04595843 Hand Pos Y: -0.217651 Hand Pos Z: 0.3079076 Head Pos X: -0.02360319 Head Pos Y: -0.01597653 Head Pos Z: -0.02636153 Head Rot X: 0.1063011 Head Rot Y: 0.0148469 Hand Rot Z: 0.01647284; Invisible Hand Error: 5.07 randomnum: 12
 End: 103207.591 Start:  103207.105 Theta: 1.53589 Ball Pos X: 0.01085673 Ball Pos Y: -0.2 Ball Pos Z: 0.3108961 Hand Pos X: -0.02172729 Hand Pos Y: -0.2262034 Hand Pos Z: 0.3145412 Head Pos X: -0.01998632 Head Pos Y: -0.01619932 Head Pos Z: -0.02405685 Head Rot X: 0.1046687 Head Rot Y: 0.03423718 Hand Rot Z: 0.01997737; Invisible Hand Error: 5.722 randomnum: 26
 End: 103209.188 Start:  103208.521 Theta: 1.867502 Ball Pos X: -0.09095265 Ball Pos Y: -0.2 Ball Pos Z: 0.2974927 Hand Pos X: -0.1096864 Hand Pos Y: -0.2259848 Hand Pos Z: 0.2900401 Head Pos X: -0.03318374 Head Pos Y: -0.01638451 Head Pos Z: -0.02444857 Head Rot X: 0.1056837 Head Rot Y: -0.03442028 Hand Rot Z: 0.01876231; Invisible Hand Error: 4.537 randomnum: 87
 End: 103210.576 Start:  103210.049 Theta: 1.396263 Ball Pos X: 0.05401943 Ball Pos Y: -0.2 Ball Pos Z: 0.3063596 Hand Pos X: 0.05095134 Hand Pos Y: -0.2190667 Hand Pos Z: 0.3122422 Head Pos X: -0.01600556 Head Pos Y: -0.01652147 Head Pos Z: -0.02602929 Head Rot X: 0.1071728 Head Rot Y: 0.04437695 Hand Rot Z: 0.0202501; Invisible Hand Error: 2.055 randomnum: 50
 End: 103211.993 Start:  103211.465 Theta: 1.151917 Ball Pos X: 0.1265299 Ball Pos Y: -0.2 Ball Pos Z: 0.2841909 Hand Pos X: 0.1307027 Hand Pos Y: -0.2069667 Hand Pos Z: 0.2862073 Head Pos X: -0.01557074 Head Pos Y: -0.0168975 Head Pos Z: -0.02509385 Head Rot X: 0.110461 Head Rot Y: 0.06475011 Hand Rot Z: 0.03038071; Invisible Hand Error: 0.753 randomnum: 47
 End: 103213.410 Start:  103212.911 Theta: 1.658063 Ball Pos X: -0.02711291 Ball Pos Y: -0.2 Ball Pos Z: 0.3099019 Hand Pos X: -0.03204197 Hand Pos Y: -0.1981399 Hand Pos Z: 0.3157019 Head Pos X: -0.03187589 Head Pos Y: -0.01642531 Head Pos Z: -0.02318579 Head Rot X: 0.1073605 Head Rot Y: -0.01811723 Hand Rot Z: 0.0265101; Visible Hand Error: 1.012 randomnum: 107
 End: 103214.771 Start:  103214.286 Theta: 1.082104 Ball Pos X: 0.1460458 Ball Pos Y: -0.2 Ball Pos Z: 0.2746723 Hand Pos X: 0.1448752 Hand Pos Y: -0.1988708 Hand Pos Z: 0.2774089 Head Pos X: -0.01482208 Head Pos Y: -0.0190009 Head Pos Z: -0.02214652 Head Rot X: 0.1201372 Head Rot Y: 0.08841979 Hand Rot Z: 0.03722966; Visible Hand Error: 0.469 randomnum: 154
 End: 103216.285 Start:  103215.743 Theta: 2.007129 Ball Pos X: -0.1314705 Ball Pos Y: -0.2 Ball Pos Z: 0.2819393 Hand Pos X: -0.1458564 Hand Pos Y: -0.2058882 Hand Pos Z: 0.2753942 Head Pos X: -0.04035871 Head Pos Y: -0.01707511 Head Pos Z: -0.02972466 Head Rot X: 0.1045707 Head Rot Y: -0.0842306 Hand Rot Z: 0.006688267; Visible Hand Error: 2.538 randomnum: 197
 End: 103217.758 Start:  103217.258 Theta: 1.675516 Ball Pos X: -0.03251732 Ball Pos Y: -0.2 Ball Pos Z: 0.3093815 Hand Pos X: -0.04390284 Hand Pos Y: -0.2076128 Hand Pos Z: 0.3115987 Head Pos X: -0.0271291 Head Pos Y: -0.01922961 Head Pos Z: -0.02754658 Head Rot X: 0.1168466 Head Rot Y: 0.003402619 Hand Rot Z: 0.01591369; Visible Hand Error: 1.823 randomnum: 200
 End: 103219.188 Start:  103218.646 Theta: 1.623156 Ball Pos X: -0.016281 Ball Pos Y: -0.2 Ball Pos Z: 0.3106593 Hand Pos X: -0.0349015 Hand Pos Y: -0.2191753 Hand Pos Z: 0.3098022 Head Pos X: -0.02532922 Head Pos Y: -0.01804028 Head Pos Z: -0.02827078 Head Rot X: 0.1137533 Head Rot Y: 0.01717964 Hand Rot Z: 0.01955492; Invisible Hand Error: 3.702 randomnum: 52
 End: 103221.077 Start:  103220.521 Theta: 1.204277 Ball Pos X: 0.1114831 Ball Pos Y: -0.2 Ball Pos Z: 0.2904235 Hand Pos X: 0.1098511 Hand Pos Y: -0.2108876 Hand Pos Z: 0.2965667 Head Pos X: -0.01384674 Head Pos Y: -0.01719356 Head Pos Z: -0.03445131 Head Rot X: 0.1079512 Head Rot Y: 0.08946908 Hand Rot Z: 0.02389686; Invisible Hand Error: 1.113 randomnum: 37
 End: 103223.201 Start:  103221.979 Theta: 1.972222 Ball Pos X: -0.1215509 Ball Pos Y: -0.2 Ball Pos Z: 0.2863559 Hand Pos X: -0.1647514 Hand Pos Y: -0.2314467 Hand Pos Z: 0.266594 Head Pos X: -0.0464076 Head Pos Y: -0.0169273 Head Pos Z: -0.04593331 Head Rot X: 0.1003135 Head Rot Y: -0.07366806 Hand Rot Z: 0.01525475; Invisible Hand Error: 8.072 randomnum: 32
 End: 103224.743 Start:  103224.231 Theta: 1.58825 Ball Pos X: -0.005429213 Ball Pos Y: -0.2 Ball Pos Z: 0.3110383 Hand Pos X: -0.005524546 Hand Pos Y: -0.2036618 Hand Pos Z: 0.3202684 Head Pos X: -0.02326767 Head Pos Y: -0.01690045 Head Pos Z: -0.03829521 Head Rot X: 0.1045473 Head Rot Y: 0.02047265 Hand Rot Z: 0.01264054; Visible Hand Error: 0.288 randomnum: 195
 End: 103226.161 Start:  103225.632 Theta: 1.134464 Ball Pos X: 0.1314705 Ball Pos Y: -0.2 Ball Pos Z: 0.2819394 Hand Pos X: 0.1504985 Hand Pos Y: -0.2026193 Hand Pos Z: 0.2775876 Head Pos X: -0.01563732 Head Pos Y: -0.01742975 Head Pos Z: -0.034787 Head Rot X: 0.1105672 Head Rot Y: 0.09663348 Hand Rot Z: 0.0300752; Visible Hand Error: 2.916 randomnum: 174
 End: 103227.605 Start:  103227.063 Theta: 1.204277 Ball Pos X: 0.1114831 Ball Pos Y: -0.2 Ball Pos Z: 0.2904235 Hand Pos X: 0.1289768 Hand Pos Y: -0.200492 Hand Pos Z: 0.2845189 Head Pos X: -0.02780493 Head Pos Y: -0.01524681 Head Pos Z: -0.0333398 Head Rot X: 0.1012031 Head Rot Y: 0.02679783 Hand Rot Z: 0.02680509; Visible Hand Error: 2.849 randomnum: 151
 End: 103228.911 Start:  103228.452 Theta: 1.27409 Ball Pos X: 0.09095263 Ball Pos Y: -0.2 Ball Pos Z: 0.2974927 Hand Pos X: 0.1037262 Hand Pos Y: -0.2006516 Hand Pos Z: 0.2968438 Head Pos X: -0.02748738 Head Pos Y: -0.01651061 Head Pos Z: -0.03029078 Head Rot X: 0.1053415 Head Rot Y: 0.02843307 Hand Rot Z: 0.02802726; Visible Hand Error: 1.914 randomnum: 143
 End: 103230.313 Start:  103229.743 Theta: 2.007129 Ball Pos X: -0.1314705 Ball Pos Y: -0.2 Ball Pos Z: 0.2819393 Hand Pos X: -0.1433627 Hand Pos Y: -0.2057077 Hand Pos Z: 0.2779446 Head Pos X: -0.0397319 Head Pos Y: -0.01635373 Head Pos Z: -0.02754194 Head Rot X: 0.1012556 Head Rot Y: -0.06461414 Hand Rot Z: 0.01272763; Visible Hand Error: 2.006 randomnum: 146
 End: 103231.910 Start:  103231.258 Theta: 1.902409 Ball Pos X: -0.1012796 Ball Pos Y: -0.2 Ball Pos Z: 0.2941372 Hand Pos X: -0.1299549 Hand Pos Y: -0.2207532 Hand Pos Z: 0.2824408 Head Pos X: -0.03636323 Head Pos Y: -0.01650539 Head Pos Z: -0.03548867 Head Rot X: 0.1019576 Head Rot Y: -0.04765362 Hand Rot Z: 0.009672795; Invisible Hand Error: 5.414 randomnum: 5
 End: 103233.993 Start:  103232.785 Theta: 1.937315 Ball Pos X: -0.1114831 Ball Pos Y: -0.2 Ball Pos Z: 0.2904235 Hand Pos X: -0.1669955 Hand Pos Y: -0.2237636 Hand Pos Z: 0.2701167 Head Pos X: -0.03783013 Head Pos Y: -0.01493236 Head Pos Z: -0.0393464 Head Rot X: 0.09843481 Head Rot Y: -0.06149888 Hand Rot Z: 0.00604957; Invisible Hand Error: 9.218 randomnum: 16
 End: 103235.562 Start:  103235.035 Theta: 1.22173 Ball Pos X: 0.1063976 Ball Pos Y: -0.2 Ball Pos Z: 0.2923249 Hand Pos X: 0.1094676 Hand Pos Y: -0.217077 Hand Pos Z: 0.2923191 Head Pos X: -0.0196564 Head Pos Y: -0.01716046 Head Pos Z: -0.04034704 Head Rot X: 0.1091349 Head Rot Y: 0.05985321 Hand Rot Z: 0.01733003; Invisible Hand Error: 2.125 randomnum: 78
 End: 103236.966 Start:  103236.452 Theta: 1.64061 Ball Pos X: -0.02170024 Ball Pos Y: -0.2 Ball Pos Z: 0.3103279 Hand Pos X: -0.0364835 Hand Pos Y: -0.219954 Hand Pos Z: 0.3085265 Head Pos X: -0.02977739 Head Pos Y: -0.01437952 Head Pos Z: -0.03941649 Head Rot X: 0.09298653 Head Rot Y: -0.009554967 Hand Rot Z: 0.01410295; Invisible Hand Error: 3.425 randomnum: 22
 End: 103238.396 Start:  103237.910 Theta: 1.53589 Ball Pos X: 0.01085673 Ball Pos Y: -0.2 Ball Pos Z: 0.3108961 Hand Pos X: -0.00102073 Hand Pos Y: -0.2151288 Hand Pos Z: 0.3176342 Head Pos X: -0.02955418 Head Pos Y: -0.01404098 Head Pos Z: -0.03721029 Head Rot X: 0.09251481 Head Rot Y: 0.00383377 Hand Rot Z: 0.02103099; Invisible Hand Error: 2.281 randomnum: 61
 End: 103239.855 Start:  103239.369 Theta: 1.658063 Ball Pos X: -0.02711291 Ball Pos Y: -0.2 Ball Pos Z: 0.3099019 Hand Pos X: -0.02581479 Hand Pos Y: -0.2047111 Hand Pos Z: 0.3151847 Head Pos X: -0.03249787 Head Pos Y: -0.01400344 Head Pos Z: -0.03584152 Head Rot X: 0.0911881 Head Rot Y: -0.01167315 Hand Rot Z: 0.02064276; Visible Hand Error: 0.321 randomnum: 132
 End: 103241.479 Start:  103240.772 Theta: 2.042035 Ball Pos X: -0.14123 Ball Pos Y: -0.2 Ball Pos Z: 0.2771793 Hand Pos X: -0.1644551 Hand Pos Y: -0.2211439 Hand Pos Z: 0.2664086 Head Pos X: -0.04109587 Head Pos Y: -0.01422165 Head Pos Z: -0.03227454 Head Rot X: 0.09065166 Head Rot Y: -0.04868609 Hand Rot Z: 0.0238053; Invisible Hand Error: 4.619 randomnum: 17
 End: 103243.701 Start:  103243.091 Theta: 1.186824 Ball Pos X: 0.1165347 Ball Pos Y: -0.2 Ball Pos Z: 0.2884336 Hand Pos X: 0.1152123 Hand Pos Y: -0.2231144 Hand Pos Z: 0.2881076 Head Pos X: -0.0077921 Head Pos Y: -0.01641414 Head Pos Z: -0.03805274 Head Rot X: 0.1005084 Head Rot Y: 0.1079877 Hand Rot Z: 0.0180017; Invisible Hand Error: 2.986 randomnum: 6
 End: 103245.118 Start:  103244.660 Theta: 1.27409 Ball Pos X: 0.09095263 Ball Pos Y: -0.2 Ball Pos Z: 0.2974927 Hand Pos X: 0.089412 Hand Pos Y: -0.2075026 Hand Pos Z: 0.2998133 Head Pos X: -0.02479298 Head Pos Y: -0.01607302 Head Pos Z: -0.03226477 Head Rot X: 0.1029733 Head Rot Y: 0.03999531 Hand Rot Z: 0.02674352; Invisible Hand Error: 0.881 randomnum: 30
 End: 103246.480 Start:  103246.008 Theta: 1.623156 Ball Pos X: -0.016281 Ball Pos Y: -0.2 Ball Pos Z: 0.3106593 Hand Pos X: -0.02363129 Hand Pos Y: -0.2043218 Hand Pos Z: 0.3157752 Head Pos X: -0.02967368 Head Pos Y: -0.01398872 Head Pos Z: -0.03354293 Head Rot X: 0.09230083 Head Rot Y: -0.002164908 Hand Rot Z: 0.0175926; Visible Hand Error: 1.08 randomnum: 120
 End: 103247.828 Start:  103247.410 Theta: 1.675516 Ball Pos X: -0.03251732 Ball Pos Y: -0.2 Ball Pos Z: 0.3093815 Hand Pos X: -0.05471481 Hand Pos Y: -0.2167274 Hand Pos Z: 0.309373 Head Pos X: -0.03959371 Head Pos Y: -0.01502246 Head Pos Z: -0.03248197 Head Rot X: 0.09514445 Head Rot Y: -0.02692295 Hand Rot Z: 0.02988929; Invisible Hand Error: 3.835 randomnum: 72
 End: 103249.203 Start:  103248.786 Theta: 1.500983 Ball Pos X: 0.02170021 Ball Pos Y: -0.2 Ball Pos Z: 0.3103279 Hand Pos X: 0.001291737 Hand Pos Y: -0.2094713 Hand Pos Z: 0.3162048 Head Pos X: -0.04022484 Head Pos Y: -0.01388542 Head Pos Z: -0.03232998 Head Rot X: 0.0892861 Head Rot Y: -0.02542724 Hand Rot Z: 0.03256202; Visible Hand Error: 3.25 randomnum: 156
 End: 103250.743 Start:  103250.188 Theta: 2.007129 Ball Pos X: -0.1314705 Ball Pos Y: -0.2 Ball Pos Z: 0.2819393 Hand Pos X: -0.1610304 Hand Pos Y: -0.239351 Hand Pos Z: 0.2645631 Head Pos X: -0.04037206 Head Pos Y: -0.01362935 Head Pos Z: -0.03182381 Head Rot X: 0.08837625 Head Rot Y: -0.05396865 Hand Rot Z: 0.01405795; Invisible Hand Error: 7.16 randomnum: 21
 End: 103252.188 Start:  103251.730 Theta: 1.27409 Ball Pos X: 0.09095263 Ball Pos Y: -0.2 Ball Pos Z: 0.2974927 Hand Pos X: 0.08884999 Hand Pos Y: -0.2371479 Hand Pos Z: 0.2989766 Head Pos X: -0.03014915 Head Pos Y: -0.01377961 Head Pos Z: -0.03264517 Head Rot X: 0.09013128 Head Rot Y: 0.02468716 Hand Rot Z: 0.03344925; Invisible Hand Error: 4.525 randomnum: 68
 End: 103254.272 Start:  103253.063 Theta: 1.850049 Ball Pos X: -0.08574682 Ball Pos Y: -0.2 Ball Pos Z: 0.2990347 Hand Pos X: -0.1230526 Hand Pos Y: -0.2496334 Hand Pos Z: 0.2988092 Head Pos X: -0.03773852 Head Pos Y: -0.009959847 Head Pos Z: -0.03144377 Head Rot X: 0.07601828 Head Rot Y: -0.04518656 Hand Rot Z: 0.01467524; Invisible Hand Error: 7.185 randomnum: 82
 End: 103255.785 Start:  103255.230 Theta: 1.797689 Ball Pos X: -0.06997906 Ball Pos Y: -0.2 Ball Pos Z: 0.3031125 Hand Pos X: -0.09068217 Hand Pos Y: -0.2594603 Hand Pos Z: 0.2997583 Head Pos X: -0.03038357 Head Pos Y: -0.01211923 Head Pos Z: -0.03342313 Head Rot X: 0.08140228 Head Rot Y: -0.01565328 Hand Rot Z: 0.01364481; Invisible Hand Error: 7.563 randomnum: 71
 End: 103257.216 Start:  103256.772 Theta: 1.48353 Ball Pos X: 0.02711288 Ball Pos Y: -0.2 Ball Pos Z: 0.3099019 Hand Pos X: 0.01288213 Hand Pos Y: -0.2461544 Hand Pos Z: 0.3104348 Head Pos X: -0.02610178 Head Pos Y: -0.01255797 Head Pos Z: -0.03282529 Head Rot X: 0.0867421 Head Rot Y: 0.02864561 Hand Rot Z: 0.02453011; Invisible Hand Error: 6.04 randomnum: 93
 End: 103258.799 Start:  103258.230 Theta: 1.902409 Ball Pos X: -0.1012796 Ball Pos Y: -0.2 Ball Pos Z: 0.2941372 Hand Pos X: -0.1318211 Hand Pos Y: -0.2455283 Hand Pos Z: 0.2789256 Head Pos X: -0.03744368 Head Pos Y: -0.0125553 Head Pos Z: -0.03046745 Head Rot X: 0.08586775 Head Rot Y: -0.04549498 Hand Rot Z: 0.009199988; Invisible Hand Error: 7.714 randomnum: 77
 End: 103300.244 Start:  103259.759 Theta: 1.396263 Ball Pos X: 0.05401943 Ball Pos Y: -0.2 Ball Pos Z: 0.3063596 Hand Pos X: 0.06078997 Hand Pos Y: -0.1918962 Hand Pos Z: 0.3076401 Head Pos X: -0.01981692 Head Pos Y: -0.01208022 Head Pos Z: -0.03557569 Head Rot X: 0.08464269 Head Rot Y: 0.05344393 Hand Rot Z: 0.01702895; Visible Hand Error: 1.618 randomnum: 128
 End: 103301.688 Start:  103301.119 Theta: 1.972222 Ball Pos X: -0.1215509 Ball Pos Y: -0.2 Ball Pos Z: 0.2863559 Hand Pos X: -0.1415435 Hand Pos Y: -0.2068171 Hand Pos Z: 0.2797423 Head Pos X: -0.04089876 Head Pos Y: -0.01178038 Head Pos Z: -0.02787429 Head Rot X: 0.07958214 Head Rot Y: -0.06948816 Hand Rot Z: 0.00999711; Visible Hand Error: 3.286 randomnum: 165
 End: 103302.994 Start:  103302.563 Theta: 1.466077 Ball Pos X: 0.03251729 Ball Pos Y: -0.2 Ball Pos Z: 0.3093815 Hand Pos X: 0.03413063 Hand Pos Y: -0.208416 Hand Pos Z: 0.3142404 Head Pos X: -0.02281608 Head Pos Y: -0.01330483 Head Pos Z: -0.03311163 Head Rot X: 0.08992362 Head Rot Y: 0.03625042 Hand Rot Z: 0.019098; Visible Hand Error: 0.683 randomnum: 131
 End: 103304.494 Start:  103303.898 Theta: 1.064651 Ball Pos X: 0.1508173 Ball Pos Y: -0.2 Ball Pos Z: 0.2720816 Hand Pos X: 0.1547292 Hand Pos Y: -0.216954 Hand Pos Z: 0.2737583 Head Pos X: -0.02649121 Head Pos Y: -0.01155226 Head Pos Z: -0.03090626 Head Rot X: 0.08428005 Head Rot Y: 0.04388288 Hand Rot Z: 0.03305203; Visible Hand Error: 1.907 randomnum: 129
 End: 103305.828 Start:  103305.355 Theta: 1.32645 Ball Pos X: 0.07525843 Ball Pos Y: -0.2 Ball Pos Z: 0.3018451 Hand Pos X: 0.07971551 Hand Pos Y: -0.2030519 Hand Pos Z: 0.3064819 Head Pos X: -0.02984534 Head Pos Y: -0.01235092 Head Pos Z: -0.03281957 Head Rot X: 0.08501747 Head Rot Y: 0.02401325 Hand Rot Z: 0.02572741; Invisible Hand Error: 0.493 randomnum: 81
 End: 103307.243 Start:  103306.702 Theta: 1.53589 Ball Pos X: 0.01085673 Ball Pos Y: -0.2 Ball Pos Z: 0.3108961 Hand Pos X: 0.00271479 Hand Pos Y: -0.2199756 Hand Pos Z: 0.3177636 Head Pos X: -0.02880456 Head Pos Y: -0.01375607 Head Pos Z: -0.03684562 Head Rot X: 0.09084798 Head Rot Y: 0.01380818 Hand Rot Z: 0.01558776; Invisible Hand Error: 2.324 randomnum: 56
 End: 103308.702 Start:  103308.161 Theta: 1.884956 Ball Pos X: -0.09613076 Ball Pos Y: -0.2 Ball Pos Z: 0.29586 Hand Pos X: -0.1090151 Hand Pos Y: -0.2236668 Hand Pos Z: 0.2938663 Head Pos X: -0.03876667 Head Pos Y: -0.01233646 Head Pos Z: -0.03232151 Head Rot X: 0.08170714 Head Rot Y: -0.0408057 Hand Rot Z: 0.01748965; Invisible Hand Error: 3.39 randomnum: 73
 End: 103310.175 Start:  103309.716 Theta: 1.204277 Ball Pos X: 0.1114831 Ball Pos Y: -0.2 Ball Pos Z: 0.2904235 Hand Pos X: 0.1257174 Hand Pos Y: -0.206274 Hand Pos Z: 0.2905828 Head Pos X: -0.02137481 Head Pos Y: -0.01468748 Head Pos Z: -0.03193301 Head Rot X: 0.09707458 Head Rot Y: 0.06393364 Hand Rot Z: 0.02672446; Visible Hand Error: 2.041 randomnum: 185
 End: 103311.536 Start:  103311.063 Theta: 1.500983 Ball Pos X: 0.02170021 Ball Pos Y: -0.2 Ball Pos Z: 0.3103279 Hand Pos X: 0.02645696 Hand Pos Y: -0.1990215 Hand Pos Z: 0.314924 Head Pos X: -0.03538148 Head Pos Y: -0.01312138 Head Pos Z: -0.03837866 Head Rot X: 0.08757965 Head Rot Y: 0.0161171 Hand Rot Z: 0.02625808; Visible Hand Error: 0.864 randomnum: 180
 End: 103312.842 Start:  103312.411 Theta: 1.37881 Ball Pos X: 0.05935792 Ball Pos Y: -0.2 Ball Pos Z: 0.3053701 Hand Pos X: 0.06133901 Hand Pos Y: -0.1964835 Hand Pos Z: 0.3050888 Head Pos X: -0.03803156 Head Pos Y: -0.01467699 Head Pos Z: -0.03496379 Head Rot X: 0.09385115 Head Rot Y: 0.0113948 Hand Rot Z: 0.03167113; Visible Hand Error: 0.562 randomnum: 199
 End: 103314.259 Start:  103313.716 Theta: 1.308997 Ball Pos X: 0.0805149 Ball Pos Y: -0.2 Ball Pos Z: 0.3004856 Hand Pos X: 0.09396514 Hand Pos Y: -0.2162361 Hand Pos Z: 0.297114 Head Pos X: -0.03664069 Head Pos Y: -0.01471487 Head Pos Z: -0.03494638 Head Rot X: 0.09376486 Head Rot Y: 0.02823192 Hand Rot Z: 0.03789257; Invisible Hand Error: 2.928 randomnum: 76
 End: 103315.675 Start:  103315.133 Theta: 1.745329 Ball Pos X: -0.05401946 Ball Pos Y: -0.2 Ball Pos Z: 0.3063595 Hand Pos X: -0.06098448 Hand Pos Y: -0.2089113 Hand Pos Z: 0.3096201 Head Pos X: -0.03141658 Head Pos Y: -0.01360893 Head Pos Z: -0.05571467 Head Rot X: 0.07879181 Head Rot Y: -0.01477877 Hand Rot Z: -1.884725E-05; Visible Hand Error: 1.227 randomnum: 125
 End: 103317.119 Start:  103316.619 Theta: 1.902409 Ball Pos X: -0.1012796 Ball Pos Y: -0.2 Ball Pos Z: 0.2941372 Hand Pos X: -0.1044133 Hand Pos Y: -0.1991843 Hand Pos Z: 0.2946123 Head Pos X: -0.03930359 Head Pos Y: -0.01525854 Head Pos Z: -0.04873174 Head Rot X: 0.09029426 Head Rot Y: -0.0300627 Hand Rot Z: 0.002945771; Visible Hand Error: 0.491 randomnum: 130
 End: 103318.647 Start:  103318.077 Theta: 1.797689 Ball Pos X: -0.06997906 Ball Pos Y: -0.2 Ball Pos Z: 0.3031125 Hand Pos X: -0.1000152 Hand Pos Y: -0.2261711 Hand Pos Z: 0.2945697 Head Pos X: -0.03764154 Head Pos Y: -0.01617064 Head Pos Z: -0.04779512 Head Rot X: 0.101632 Head Rot Y: -0.0182745 Hand Rot Z: 0.004243156; Invisible Hand Error: 5.77 randomnum: 59
 End: 103320.133 Start:  103319.605 Theta: 1.692969 Ball Pos X: -0.03791182 Ball Pos Y: -0.2 Ball Pos Z: 0.3087668 Hand Pos X: -0.06101269 Hand Pos Y: -0.215784 Hand Pos Z: 0.311045 Head Pos X: -0.03175043 Head Pos Y: -0.01500845 Head Pos Z: -0.0501954 Head Rot X: 0.093803 Head Rot Y: 0.01052293 Hand Rot Z: 0.006940614; Invisible Hand Error: 3.735 randomnum: 92
 End: 103321.452 Start:  103321.022 Theta: 1.134464 Ball Pos X: 0.1314705 Ball Pos Y: -0.2 Ball Pos Z: 0.2819394 Hand Pos X: 0.1337719 Hand Pos Y: -0.1985945 Hand Pos Z: 0.2856687 Head Pos X: -0.02565281 Head Pos Y: -0.0165748 Head Pos Z: -0.05021781 Head Rot X: 0.1014991 Head Rot Y: 0.0634103 Hand Rot Z: 0.01757444; Visible Hand Error: 0.549 randomnum: 167
 End: 103322.883 Start:  103322.328 Theta: 1.658063 Ball Pos X: -0.02711291 Ball Pos Y: -0.2 Ball Pos Z: 0.3099019 Hand Pos X: -0.03088497 Hand Pos Y: -0.2237926 Hand Pos Z: 0.3124082 Head Pos X: -0.03757577 Head Pos Y: -0.01464668 Head Pos Z: -0.04872674 Head Rot X: 0.09168032 Head Rot Y: 0.004816178 Hand Rot Z: 0.01878371; Invisible Hand Error: 2.798 randomnum: 89
 End: 103324.259 Start:  103323.731 Theta: 1.32645 Ball Pos X: 0.07525843 Ball Pos Y: -0.2 Ball Pos Z: 0.3018451 Hand Pos X: 0.09490082 Hand Pos Y: -0.1965342 Hand Pos Z: 0.3002211 Head Pos X: -0.03894155 Head Pos Y: -0.01303586 Head Pos Z: -0.04820615 Head Rot X: 0.08527298 Head Rot Y: 0.01058769 Hand Rot Z: 0.02790157; Visible Hand Error: 3.088 randomnum: 102
 End: 103325.675 Start:  103325.105 Theta: 1.832596 Ball Pos X: -0.08051492 Ball Pos Y: -0.2 Ball Pos Z: 0.3004856 Hand Pos X: -0.09978625 Hand Pos Y: -0.2260803 Hand Pos Z: 0.2946442 Head Pos X: -0.04162465 Head Pos Y: -0.01416302 Head Pos Z: -0.0434702 Head Rot X: 0.08858956 Head Rot Y: -0.01460997 Hand Rot Z: 0.01835133; Invisible Hand Error: 4.479 randomnum: 63
 End: 103327.813 Start:  103327.259 Theta: 1.099557 Ball Pos X: 0.1412299 Ball Pos Y: -0.2 Ball Pos Z: 0.2771793 Hand Pos X: 0.1479442 Hand Pos Y: -0.2345067 Hand Pos Z: 0.2728423 Head Pos X: -0.02424116 Head Pos Y: -0.01562244 Head Pos Z: -0.04512483 Head Rot X: 0.0970967 Head Rot Y: 0.0805783 Hand Rot Z: 0.02493637; Invisible Hand Error: 4.5 randomnum: 11
 End: 103329.272 Start:  103328.730 Theta: 1.53589 Ball Pos X: 0.01085673 Ball Pos Y: -0.2 Ball Pos Z: 0.3108961 Hand Pos X: 0.003264546 Hand Pos Y: -0.2243387 Hand Pos Z: 0.3109683 Head Pos X: -0.04091756 Head Pos Y: -0.01638114 Head Pos Z: -0.0426591 Head Rot X: 0.09962019 Head Rot Y: 0.005276893 Hand Rot Z: 0.02868028; Invisible Hand Error: 3.279 randomnum: 91
 End: 103330.563 Start:  103330.133 Theta: 1.553343 Ball Pos X: 0.005429186 Ball Pos Y: -0.2 Ball Pos Z: 0.3110383 Hand Pos X: 0.009651415 Hand Pos Y: -0.2039411 Hand Pos Z: 0.3209626 Head Pos X: -0.04120375 Head Pos Y: -0.01531976 Head Pos Z: -0.04193312 Head Rot X: 0.09510998 Head Rot Y: 0.006749968 Hand Rot Z: 0.02797364; Visible Hand Error: 0.686 randomnum: 160
 End: 103332.091 Start:  103331.439 Theta: 2.059489 Ball Pos X: -0.1460459 Ball Pos Y: -0.2 Ball Pos Z: 0.2746723 Hand Pos X: -0.1584709 Hand Pos Y: -0.2026365 Hand Pos Z: 0.2685954 Head Pos X: -0.05170329 Head Pos Y: -0.01367472 Head Pos Z: -0.03679901 Head Rot X: 0.08623578 Head Rot Y: -0.07938419 Hand Rot Z: 0.004963235; Visible Hand Error: 2.151 randomnum: 135
 End: 103333.425 Start:  103333.026 Theta: 1.239184 Ball Pos X: 0.1012796 Ball Pos Y: -0.2 Ball Pos Z: 0.2941372 Hand Pos X: 0.1115439 Hand Pos Y: -0.2030095 Hand Pos Z: 0.2975153 Head Pos X: -0.02850275 Head Pos Y: -0.016844 Head Pos Z: -0.03602594 Head Rot X: 0.1037164 Head Rot Y: 0.04761788 Hand Rot Z: 0.02390616; Visible Hand Error: 1.317 randomnum: 184
 End: 103334.716 Start:  103334.274 Theta: 1.675516 Ball Pos X: -0.03251732 Ball Pos Y: -0.2 Ball Pos Z: 0.3093815 Hand Pos X: -0.0314434 Hand Pos Y: -0.1942506 Hand Pos Z: 0.3120484 Head Pos X: -0.03782247 Head Pos Y: -0.01528178 Head Pos Z: -0.0358699 Head Rot X: 0.0954983 Head Rot Y: -0.005704284 Hand Rot Z: 0.02185886; Visible Hand Error: 0.987 randomnum: 187
 End: 103336.772 Start:  103335.606 Theta: 2.059489 Ball Pos X: -0.1460459 Ball Pos Y: -0.2 Ball Pos Z: 0.2746723 Hand Pos X: -0.1758207 Hand Pos Y: -0.2409546 Hand Pos Z: 0.2602394 Head Pos X: -0.04810117 Head Pos Y: -0.01407063 Head Pos Z: -0.0346939 Head Rot X: 0.09011029 Head Rot Y: -0.08175002 Hand Rot Z: 0.01609231; Invisible Hand Error: 6.858 randomnum: 66
 End: 103338.480 Start:  103337.856 Theta: 2.076942 Ball Pos X: -0.1508173 Ball Pos Y: -0.2 Ball Pos Z: 0.2720816 Hand Pos X: -0.164887 Hand Pos Y: -0.2021815 Hand Pos Z: 0.2682074 Head Pos X: -0.04415925 Head Pos Y: -0.01549584 Head Pos Z: -0.03446072 Head Rot X: 0.09561085 Head Rot Y: -0.0816233 Hand Rot Z: 0.003878087; Visible Hand Error: 2.172 randomnum: 172
 End: 103339.925 Start:  103339.369 Theta: 1.972222 Ball Pos X: -0.1215509 Ball Pos Y: -0.2 Ball Pos Z: 0.2863559 Hand Pos X: -0.1282617 Hand Pos Y: -0.1964123 Hand Pos Z: 0.2893943 Head Pos X: -0.03910439 Head Pos Y: -0.01757552 Head Pos Z: -0.02931136 Head Rot X: 0.1062411 Head Rot Y: -0.06586832 Hand Rot Z: 0.008058052; Visible Hand Error: 1.195 randomnum: 181
 End: 103341.758 Start:  103341.231 Theta: 2.059489 Ball Pos X: -0.1460459 Ball Pos Y: -0.2 Ball Pos Z: 0.2746723 Hand Pos X: -0.1545832 Hand Pos Y: -0.1909042 Hand Pos Z: 0.2721747 Head Pos X: -0.04034652 Head Pos Y: -0.01776251 Head Pos Z: -0.02525109 Head Rot X: 0.1080426 Head Rot Y: -0.07224686 Hand Rot Z: 0.009259921; Visible Hand Error: 1.916 randomnum: 164
 End: 103343.272 Start:  103342.702 Theta: 1.902409 Ball Pos X: -0.1012796 Ball Pos Y: -0.2 Ball Pos Z: 0.2941372 Hand Pos X: -0.1195457 Hand Pos Y: -0.2053013 Hand Pos Z: 0.2959246 Head Pos X: -0.03709982 Head Pos Y: -0.01752524 Head Pos Z: -0.032718 Head Rot X: 0.1057517 Head Rot Y: -0.03944722 Hand Rot Z: 0.01851653; Invisible Hand Error: 2.521 randomnum: 100
 End: 103344.730 Start:  103344.217 Theta: 1.972222 Ball Pos X: -0.1215509 Ball Pos Y: -0.2 Ball Pos Z: 0.2863559 Hand Pos X: -0.1232091 Hand Pos Y: -0.2048497 Hand Pos Z: 0.2913923 Head Pos X: -0.03890221 Head Pos Y: -0.01733686 Head Pos Z: -0.02919966 Head Rot X: 0.1037742 Head Rot Y: -0.05592871 Hand Rot Z: 0.01046294; Visible Hand Error: 0.198 randomnum: 175
 End: 103346.189 Start:  103345.702 Theta: 1.623156 Ball Pos X: -0.016281 Ball Pos Y: -0.2 Ball Pos Z: 0.3106593 Hand Pos X: -0.01034337 Hand Pos Y: -0.1976252 Hand Pos Z: 0.3214729 Head Pos X: -0.03536592 Head Pos Y: -0.01693369 Head Pos Z: -0.03028566 Head Rot X: 0.1059035 Head Rot Y: -0.005026136 Hand Rot Z: 0.021396; Visible Hand Error: 1.526 randomnum: 191
 End: 103347.578 Start:  103347.106 Theta: 1.291544 Ball Pos X: 0.08574679 Ball Pos Y: -0.2 Ball Pos Z: 0.2990347 Hand Pos X: 0.09425879 Hand Pos Y: -0.1977749 Hand Pos Z: 0.29822 Head Pos X: -0.03107713 Head Pos Y: -0.01760979 Head Pos Z: -0.02874726 Head Rot X: 0.1087055 Head Rot Y: 0.02792659 Hand Rot Z: 0.02364143; Visible Hand Error: 1.368 randomnum: 171
 End: 103349.550 Start:  103349.050 Theta: 1.48353 Ball Pos X: 0.02711288 Ball Pos Y: -0.2 Ball Pos Z: 0.3099019 Hand Pos X: 0.02346472 Hand Pos Y: -0.2193148 Hand Pos Z: 0.3108824 Head Pos X: -0.02957703 Head Pos Y: -0.01880047 Head Pos Z: -0.02888197 Head Rot X: 0.1128059 Head Rot Y: 0.02942256 Hand Rot Z: 0.02080297; Invisible Hand Error: 2.454 randomnum: 19
 End: 103351.036 Start:  103350.495 Theta: 2.024582 Ball Pos X: -0.136371 Ball Pos Y: -0.2 Ball Pos Z: 0.2796019 Hand Pos X: -0.1500009 Hand Pos Y: -0.2098652 Hand Pos Z: 0.2756342 Head Pos X: -0.04752301 Head Pos Y: -0.01839057 Head Pos Z: -0.027412 Head Rot X: 0.1102044 Head Rot Y: -0.07336611 Hand Rot Z: 0.006508959; Visible Hand Error: 2.375 randomnum: 155
 End: 103353.119 Start:  103352.008 Theta: 2.042035 Ball Pos X: -0.14123 Ball Pos Y: -0.2 Ball Pos Z: 0.2771793 Hand Pos X: -0.1808717 Hand Pos Y: -0.2284269 Hand Pos Z: 0.2656 Head Pos X: -0.04433729 Head Pos Y: -0.0158457 Head Pos Z: -0.02868479 Head Rot X: 0.1028817 Head Rot Y: -0.07545651 Hand Rot Z: 0.004842769; Invisible Hand Error: 6.573 randomnum: 28
 End: 103354.661 Start:  103354.189 Theta: 1.343904 Ball Pos X: 0.06997904 Ball Pos Y: -0.2 Ball Pos Z: 0.3031125 Hand Pos X: 0.08108877 Hand Pos Y: -0.220514 Hand Pos Z: 0.2997116 Head Pos X: -0.02887522 Head Pos Y: -0.01785415 Head Pos Z: -0.03080386 Head Rot X: 0.1094665 Head Rot Y: 0.04966919 Hand Rot Z: 0.03053299; Invisible Hand Error: 3.184 randomnum: 34
 End: 103356.050 Start:  103355.592 Theta: 1.22173 Ball Pos X: 0.1063976 Ball Pos Y: -0.2 Ball Pos Z: 0.2923249 Hand Pos X: 0.1156874 Hand Pos Y: -0.1889909 Hand Pos Z: 0.2967743 Head Pos X: -0.03526179 Head Pos Y: -0.01754227 Head Pos Z: -0.0282678 Head Rot X: 0.1085219 Head Rot Y: 0.04807865 Hand Rot Z: 0.04006097; Visible Hand Error: 2.333 randomnum: 116
 End: 103357.467 Start:  103356.995 Theta: 1.396263 Ball Pos X: 0.05401943 Ball Pos Y: -0.2 Ball Pos Z: 0.3063596 Hand Pos X: 0.07337607 Hand Pos Y: -0.1998562 Hand Pos Z: 0.3033327 Head Pos X: -0.03997295 Head Pos Y: -0.0178543 Head Pos Z: -0.02573365 Head Rot X: 0.1098183 Head Rot Y: 0.0117019 Hand Rot Z: 0.02680003; Visible Hand Error: 3.03 randomnum: 149
 End: 103359.342 Start:  103358.883 Theta: 1.500983 Ball Pos X: 0.02170021 Ball Pos Y: -0.2 Ball Pos Z: 0.3103279 Hand Pos X: 0.02440432 Hand Pos Y: -0.2015415 Hand Pos Z: 0.3150541 Head Pos X: -0.03872524 Head Pos Y: -0.01736367 Head Pos Z: -0.02868646 Head Rot X: 0.1068301 Head Rot Y: 0.01758336 Hand Rot Z: 0.02613527; Visible Hand Error: 0.417 randomnum: 194
 End: 103401.259 Start:  103400.009 Theta: 1.762783 Ball Pos X: -0.05935795 Ball Pos Y: -0.2 Ball Pos Z: 0.3053701 Hand Pos X: -0.08477117 Hand Pos Y: -0.2295398 Hand Pos Z: 0.3118408 Head Pos X: -0.03615199 Head Pos Y: -0.01448372 Head Pos Z: -0.03496438 Head Rot X: 0.0943963 Head Rot Y: -0.03677811 Hand Rot Z: 0.004840003; Invisible Hand Error: 4.377 randomnum: 85
 End: 103402.744 Start:  103402.259 Theta: 1.937315 Ball Pos X: -0.1114831 Ball Pos Y: -0.2 Ball Pos Z: 0.2904235 Hand Pos X: -0.1255298 Hand Pos Y: -0.2040973 Hand Pos Z: 0.2860904 Head Pos X: -0.04006444 Head Pos Y: -0.01652491 Head Pos Z: -0.02957207 Head Rot X: 0.1011816 Head Rot Y: -0.06385705 Hand Rot Z: 0.002938842; Visible Hand Error: 2.296 randomnum: 123
 End: 103404.106 Start:  103403.717 Theta: 1.884956 Ball Pos X: -0.09613076 Ball Pos Y: -0.2 Ball Pos Z: 0.29586 Hand Pos X: -0.05263504 Hand Pos Y: -0.2031908 Hand Pos Z: 0.3073358 Head Pos X: -0.03258575 Head Pos Y: -0.01693496 Head Pos Z: -0.02729946 Head Rot X: 0.1060059 Head Rot Y: -0.01816998 Hand Rot Z: 0.008760499; Visible Hand Error: 6.96 randomnum: 188
 End: 103405.773 Start:  103405.272 Theta: 1.954769 Ball Pos X: -0.1165347 Ball Pos Y: -0.2 Ball Pos Z: 0.2884336 Hand Pos X: -0.1355548 Hand Pos Y: -0.2201011 Hand Pos Z: 0.2801884 Head Pos X: -0.03426383 Head Pos Y: -0.01622136 Head Pos Z: -0.02734119 Head Rot X: 0.1025069 Head Rot Y: -0.03360014 Hand Rot Z: 0.004270709; Invisible Hand Error: 4.05 randomnum: 86
 End: 103407.633 Start:  103407.203 Theta: 1.43117 Ball Pos X: 0.04329475 Ball Pos Y: -0.2 Ball Pos Z: 0.3080582 Hand Pos X: 0.05946288 Hand Pos Y: -0.2004064 Hand Pos Z: 0.3119964 Head Pos X: -0.03014217 Head Pos Y: -0.01601548 Head Pos Z: -0.02945417 Head Rot X: 0.1038432 Head Rot Y: 0.01344926 Hand Rot Z: 0.02023808; Visible Hand Error: 2.403 randomnum: 182
 End: 103409.078 Start:  103408.522 Theta: 2.076942 Ball Pos X: -0.1508173 Ball Pos Y: -0.2 Ball Pos Z: 0.2720816 Hand Pos X: -0.1601937 Hand Pos Y: -0.1968424 Hand Pos Z: 0.26762 Head Pos X: -0.03968273 Head Pos Y: -0.01599616 Head Pos Z: -0.02634233 Head Rot X: 0.1019879 Head Rot Y: -0.05067721 Hand Rot Z: 0.00932839; Visible Hand Error: 1.676 randomnum: 176
 End: 103410.509 Start:  103410.092 Theta: 1.37881 Ball Pos X: 0.05935792 Ball Pos Y: -0.2 Ball Pos Z: 0.3053701 Hand Pos X: 0.05107095 Hand Pos Y: -0.2010697 Hand Pos Z: 0.3156632 Head Pos X: -0.03187858 Head Pos Y: -0.01604585 Head Pos Z: -0.02666336 Head Rot X: 0.1016454 Head Rot Y: 0.01193266 Hand Rot Z: 0.02403375; Visible Hand Error: 1.632 randomnum: 105
 End: 103411.939 Start:  103411.426 Theta: 1.22173 Ball Pos X: 0.1063976 Ball Pos Y: -0.2 Ball Pos Z: 0.2923249 Hand Pos X: 0.1271459 Hand Pos Y: -0.2040427 Hand Pos Z: 0.289816 Head Pos X: -0.02762429 Head Pos Y: -0.01544666 Head Pos Z: -0.0273841 Head Rot X: 0.1004339 Head Rot Y: 0.06677746 Hand Rot Z: 0.03306809; Invisible Hand Error: 3.101 randomnum: 58
 End: 103413.397 Start:  103412.856 Theta: 1.623156 Ball Pos X: -0.016281 Ball Pos Y: -0.2 Ball Pos Z: 0.3106593 Hand Pos X: -0.03641628 Hand Pos Y: -0.2076776 Hand Pos Z: 0.3128401 Head Pos X: -0.03219043 Head Pos Y: -0.01603124 Head Pos Z: -0.02716678 Head Rot X: 0.1016975 Head Rot Y: -0.0007812409 Hand Rot Z: 0.00963506; Invisible Hand Error: 3.121 randomnum: 18
 End: 103414.883 Start:  103414.370 Theta: 1.500983 Ball Pos X: 0.02170021 Ball Pos Y: -0.2 Ball Pos Z: 0.3103279 Hand Pos X: 0.02392566 Hand Pos Y: -0.2011373 Hand Pos Z: 0.3178815 Head Pos X: -0.02214359 Head Pos Y: -0.01429927 Head Pos Z: -0.04516321 Head Rot X: 0.0872143 Head Rot Y: 0.0232027 Hand Rot Z: 0.007361929; Visible Hand Error: 0.551 randomnum: 196
 End: 103416.702 Start:  103416.064 Theta: 1.832596 Ball Pos X: -0.08051492 Ball Pos Y: -0.2 Ball Pos Z: 0.3004856 Hand Pos X: -0.08622053 Hand Pos Y: -0.2588406 Hand Pos Z: 0.2933109 Head Pos X: -0.03100149 Head Pos Y: -0.01758623 Head Pos Z: -0.03438205 Head Rot X: 0.1039945 Head Rot Y: -0.04075542 Hand Rot Z: 0.008627719; Invisible Hand Error: 7.597 randomnum: 67
 End: 103418.231 Start:  103417.717 Theta: 1.762783 Ball Pos X: -0.05935795 Ball Pos Y: -0.2 Ball Pos Z: 0.3053701 Hand Pos X: -0.06221808 Hand Pos Y: -0.2059356 Hand Pos Z: 0.3075984 Head Pos X: -0.02400099 Head Pos Y: -0.02041212 Head Pos Z: -0.02679449 Head Rot X: 0.1153929 Head Rot Y: -0.005394568 Hand Rot Z: 0.005882801; Visible Hand Error: 0.648 randomnum: 152
 End: 103419.689 Start:  103419.161 Theta: 1.902409 Ball Pos X: -0.1012796 Ball Pos Y: -0.2 Ball Pos Z: 0.2941372 Hand Pos X: -0.1167651 Hand Pos Y: -0.2144849 Hand Pos Z: 0.2884794 Head Pos X: -0.02707557 Head Pos Y: -0.02150771 Head Pos Z: -0.02141196 Head Rot X: 0.1246067 Head Rot Y: -0.03557427 Hand Rot Z: 0.005933858; Invisible Hand Error: 3.124 randomnum: 99
 End: 103421.147 Start:  103420.689 Theta: 1.570796 Ball Pos X: -1.359798E-08 Ball Pos Y: -0.2 Ball Pos Z: 0.3110856 Hand Pos X: -0.007951707 Hand Pos Y: -0.2106322 Hand Pos Z: 0.3191515 Head Pos X: -0.03265284 Head Pos Y: -0.02116883 Head Pos Z: -0.02248245 Head Rot X: 0.1213634 Head Rot Y: -0.008428516 Hand Rot Z: 0.0241267; Invisible Hand Error: 1.375 randomnum: 44
 End: 103424.175 Start:  103423.661 Theta: 1.32645 Ball Pos X: 0.07525843 Ball Pos Y: -0.2 Ball Pos Z: 0.3018451 Hand Pos X: 0.09825844 Hand Pos Y: -0.2068508 Hand Pos Z: 0.3010481 Head Pos X: -0.01883964 Head Pos Y: -0.0156101 Head Pos Z: -0.02814025 Head Rot X: 0.09923378 Head Rot Y: 0.09231954 Hand Rot Z: 0.02179907; Visible Hand Error: 3.445 randomnum: 137
 End: 103426.259 Start:  103425.161 Theta: 1.117011 Ball Pos X: 0.136371 Ball Pos Y: -0.2 Ball Pos Z: 0.2796019 Hand Pos X: 0.1280152 Hand Pos Y: -0.2143276 Hand Pos Z: 0.2838348 Head Pos X: -0.01751648 Head Pos Y: -0.01852369 Head Pos Z: -0.03035289 Head Rot X: 0.1155783 Head Rot Y: 0.143813 Hand Rot Z: 0.01507142; Invisible Hand Error: 2.305 randomnum: 31
 End: 103427.773 Start:  103427.231 Theta: 1.780236 Ball Pos X: -0.06467836 Ball Pos Y: -0.2 Ball Pos Z: 0.3042877 Hand Pos X: -0.07501036 Hand Pos Y: -0.2080456 Hand Pos Z: 0.3087985 Head Pos X: -0.03828065 Head Pos Y: -0.01700345 Head Pos Z: -0.03357249 Head Rot X: 0.09823597 Head Rot Y: -0.02051117 Hand Rot Z: 0.006852526; Visible Hand Error: 1.466 randomnum: 117
 End: 103429.119 Start:  103428.634 Theta: 1.169371 Ball Pos X: 0.1215508 Ball Pos Y: -0.2 Ball Pos Z: 0.2863559 Hand Pos X: 0.1430365 Hand Pos Y: -0.2014713 Hand Pos Z: 0.2820892 Head Pos X: -0.03159194 Head Pos Y: -0.0193157 Head Pos Z: -0.02932745 Head Rot X: 0.1166445 Head Rot Y: 0.08291453 Hand Rot Z: 0.03463587; Visible Hand Error: 3.283 randomnum: 115
 End: 103430.425 Start:  103429.939 Theta: 1.308997 Ball Pos X: 0.0805149 Ball Pos Y: -0.2 Ball Pos Z: 0.3004856 Hand Pos X: 0.1082343 Hand Pos Y: -0.2143433 Hand Pos Z: 0.2961015 Head Pos X: -0.03813164 Head Pos Y: -0.01807931 Head Pos Z: -0.03145117 Head Rot X: 0.1115486 Head Rot Y: 0.0544759 Hand Rot Z: 0.03577064; Invisible Hand Error: 4.485 randomnum: 41
 End: 103431.876 Start:  103431.273 Theta: 1.902409 Ball Pos X: -0.1012796 Ball Pos Y: -0.2 Ball Pos Z: 0.2941372 Hand Pos X: -0.1170477 Hand Pos Y: -0.198089 Hand Pos Z: 0.2910574 Head Pos X: -0.04712735 Head Pos Y: -0.01734896 Head Pos Z: -0.03036863 Head Rot X: 0.1067593 Head Rot Y: -0.02256586 Hand Rot Z: 0.01646407; Visible Hand Error: 2.496 randomnum: 169
 End: 103433.314 Start:  103432.731 Theta: 1.151917 Ball Pos X: 0.1265299 Ball Pos Y: -0.2 Ball Pos Z: 0.2841909 Hand Pos X: 0.1433981 Hand Pos Y: -0.2175124 Hand Pos Z: 0.2775149 Head Pos X: -0.03147493 Head Pos Y: -0.02179918 Head Pos Z: -0.03967351 Head Rot X: 0.1233352 Head Rot Y: 0.05972585 Hand Rot Z: 0.02322168; Invisible Hand Error: 3.479 randomnum: 24
 End: 103434.703 Start:  103434.217 Theta: 1.32645 Ball Pos X: 0.07525843 Ball Pos Y: -0.2 Ball Pos Z: 0.3018451 Hand Pos X: 0.09241635 Hand Pos Y: -0.2106934 Hand Pos Z: 0.2968739 Head Pos X: -0.04137103 Head Pos Y: -0.01770367 Head Pos Z: -0.03639668 Head Rot X: 0.1035196 Head Rot Y: 0.02794264 Hand Rot Z: 0.02854083; Invisible Hand Error: 3.076 randomnum: 90
 End: 103436.175 Start:  103435.606 Theta: 2.024582 Ball Pos X: -0.136371 Ball Pos Y: -0.2 Ball Pos Z: 0.2796019 Hand Pos X: -0.1560513 Hand Pos Y: -0.2276632 Hand Pos Z: 0.2759798 Head Pos X: -0.05347647 Head Pos Y: -0.01708758 Head Pos Z: -0.03355378 Head Rot X: 0.1018425 Head Rot Y: -0.06015672 Hand Rot Z: 0.0167195; Invisible Hand Error: 4.12 randomnum: 23
 End: 103437.606 Start:  103437.022 Theta: 1.884956 Ball Pos X: -0.09613076 Ball Pos Y: -0.2 Ball Pos Z: 0.29586 Hand Pos X: -0.1181264 Hand Pos Y: -0.2235787 Hand Pos Z: 0.2888258 Head Pos X: -0.0412391 Head Pos Y: -0.01917288 Head Pos Z: -0.03230351 Head Rot X: 0.1139935 Head Rot Y: -0.01320464 Hand Rot Z: 0.01043057; Invisible Hand Error: 4.543 randomnum: 23
