# Supplementary material for: Rapid assessment of hand reaching using virtual reality and application in cerebellar stroke
Source: PLoS One. 2022 Sep 29;17(9):e0275220. doi: 10.1371/journal.pone.0275220 (PMC9522266; doi:10.1371/journal.pone.0275220)
Supplement: S2 File — (ZIP) [file pone.0275220.s005.zip › MemoryBallDelay/ProVRb_013_dataMemBallDelay2021-07-01-11-37-47[1].txt]

Memory Ball Delay- List of Errors by Trial; Handedness1

 End:  113840.486  Start:  113837.826 Theta: 1.343904 Ball Pos X: 0.1198053 Ball Pos Y: -0.2 Ball Pos Z: 0.5189338 Hand Pos X: 0.1104144 Hand Pos Y: -0.2000377 Hand Pos Z: 0.5310321 Head Pos X: -0.02255034 Head Pos Y: 0.02577527 Head Pos Z: -0.0220089 Head Rot X: 0.1342353 Head Rot Y: 0.03820213 Hand Rot Z: 0.02940548 Invisible Ball Error: 1.223 randomnum: 1
 End:  113843.506  Start:  113840.932 Theta: 1.518436 Ball Pos X: 0.0278733 Ball Pos Y: -0.2 Ball Pos Z: 0.531854 Hand Pos X: -0.0009823907 Hand Pos Y: -0.1853076 Hand Pos Z: 0.53655 Head Pos X: -0.02796578 Head Pos Y: 0.0220055 Head Pos Z: -0.009111404 Head Rot X: 0.1498501 Head Rot Y: 0.004214913 Hand Rot Z: 0.03267813 Invisible Ball Error: 3.297 randomnum: 7
 End:  113846.612  Start:  113843.994 Theta: 1.047198 Ball Pos X: 0.2662919 Ball Pos Y: -0.2 Ball Pos Z: 0.4612313 Hand Pos X: 0.2635389 Hand Pos Y: -0.2077054 Hand Pos Z: 0.4660613 Head Pos X: -0.02730465 Head Pos Y: 0.01387131 Head Pos Z: -0.003039837 Head Rot X: 0.17883 Head Rot Y: 0.007173029 Hand Rot Z: 0.04068159 Visible Ball Error: 0.785 randomnum: 155
 End:  113849.521  Start:  113847.100 Theta: 1.22173 Ball Pos X: 0.1821544 Ball Pos Y: -0.2 Ball Pos Z: 0.5004652 Hand Pos X: 0.1760142 Hand Pos Y: -0.1978586 Hand Pos Z: 0.5028265 Head Pos X: -0.02354074 Head Pos Y: 0.01474903 Head Pos Z: -0.003312111 Head Rot X: 0.1784394 Head Rot Y: 0.003924638 Hand Rot Z: 0.03325679 Invisible Ball Error: 0.695 randomnum: 99
 End:  113852.724  Start:  113850.107 Theta: 1.53589 Ball Pos X: 0.01858691 Ball Pos Y: -0.2 Ball Pos Z: 0.5322595 Hand Pos X: 0.03260034 Hand Pos Y: -0.190098 Hand Pos Z: 0.5364709 Head Pos X: -0.02226496 Head Pos Y: 0.01255399 Head Pos Z: -3.838539E-05 Head Rot X: 0.187984 Head Rot Y: 0.006605918 Hand Rot Z: 0.02813514 Invisible Ball Error: 1.774 randomnum: 46
 End:  113856.094  Start:  113853.225 Theta: 1.780236 Ball Pos X: -0.1107305 Ball Pos Y: -0.2 Ball Pos Z: 0.5209457 Hand Pos X: -0.1118857 Hand Pos Y: -0.2112201 Hand Pos Z: 0.5208986 Head Pos X: -0.02876592 Head Pos Y: 0.0148048 Head Pos Z: -0.00124073 Head Rot X: 0.179182 Head Rot Y: 0.001702464 Hand Rot Z: 0.03156535 Visible Ball Error: 1.049 randomnum: 114
 End:  113859.617  Start:  113856.888 Theta: 1.605703 Ball Pos X: -0.01858696 Ball Pos Y: -0.2 Ball Pos Z: 0.5322595 Hand Pos X: -0.04014629 Hand Pos Y: -0.2129255 Hand Pos Z: 0.535741 Head Pos X: -0.02274179 Head Pos Y: 0.01343797 Head Pos Z: 0.0008807182 Head Rot X: 0.1832091 Head Rot Y: 0.01160191 Hand Rot Z: 0.02515648 Invisible Ball Error: 2.371 randomnum: 80
 End:  113902.861  Start:  113900.104 Theta: 1.239184 Ball Pos X: 0.1733924 Ball Pos Y: -0.2 Ball Pos Z: 0.503568 Hand Pos X: 0.1710986 Hand Pos Y: -0.1860946 Hand Pos Z: 0.509483 Head Pos X: -0.01950812 Head Pos Y: 0.01043704 Head Pos Z: 0.004498482 Head Rot X: 0.193836 Head Rot Y: 0.01455304 Hand Rot Z: 0.02331153 Visible Ball Error: 1.54 randomnum: 149
 End:  113905.771  Start:  113903.335 Theta: 1.099557 Ball Pos X: 0.2417881 Ball Pos Y: -0.2 Ball Pos Z: 0.4745358 Hand Pos X: 0.2207825 Hand Pos Y: -0.2073826 Hand Pos Z: 0.4879699 Head Pos X: -0.01566887 Head Pos Y: 0.01065236 Head Pos Z: 0.005039215 Head Rot X: 0.1911695 Head Rot Y: 0.01021246 Hand Rot Z: 0.02012976 Invisible Ball Error: 2.549 randomnum: 84
 End:  113908.876  Start:  113906.244 Theta: 1.64061 Ball Pos X: -0.03715118 Ball Pos Y: -0.2 Ball Pos Z: 0.5312866 Hand Pos X: -0.04469126 Hand Pos Y: -0.2092882 Hand Pos Z: 0.5354864 Head Pos X: -0.02034426 Head Pos Y: 0.01000284 Head Pos Z: 0.008195639 Head Rot X: 0.1956139 Head Rot Y: 0.002891134 Hand Rot Z: 0.0285995 Invisible Ball Error: 1.002 randomnum: 33
 End:  113912.218  Start:  113909.517 Theta: 1.832596 Ball Pos X: -0.1378429 Ball Pos Y: -0.2 Ball Pos Z: 0.5144366 Hand Pos X: -0.1501333 Hand Pos Y: -0.2031793 Hand Pos Z: 0.5119934 Head Pos X: -0.02109575 Head Pos Y: 0.009815291 Head Pos Z: 0.009006977 Head Rot X: 0.1980576 Head Rot Y: -0.002311715 Hand Rot Z: 0.02664921 Visible Ball Error: 1.283 randomnum: 151
 End:  113915.224  Start:  113912.677 Theta: 1.151917 Ball Pos X: 0.2166214 Ball Pos Y: -0.2 Ball Pos Z: 0.4865397 Hand Pos X: 0.1864436 Hand Pos Y: -0.194593 Hand Pos Z: 0.5087156 Head Pos X: -0.02138352 Head Pos Y: 0.009252563 Head Pos Z: 0.003936291 Head Rot X: 0.1978025 Head Rot Y: 0.01127923 Hand Rot Z: 0.02950247 Invisible Ball Error: 3.727 randomnum: 19
 End:  113918.414  Start:  113915.671 Theta: 1.989675 Ball Pos X: -0.2166214 Ball Pos Y: -0.2 Ball Pos Z: 0.4865396 Hand Pos X: -0.1935547 Hand Pos Y: -0.181989 Hand Pos Z: 0.4973158 Head Pos X: -0.02093244 Head Pos Y: 0.007931352 Head Pos Z: 0.01176143 Head Rot X: 0.204891 Head Rot Y: 0.01941045 Hand Rot Z: 0.01884226 Invisible Ball Error: 3.113 randomnum: 16
 End:  113921.491  Start:  113918.943 Theta: 1.553343 Ball Pos X: 0.009294859 Ball Pos Y: -0.2 Ball Pos Z: 0.5325028 Hand Pos X: -0.003099024 Hand Pos Y: -0.1969863 Hand Pos Z: 0.5412459 Head Pos X: -0.01399517 Head Pos Y: 0.008054286 Head Pos Z: 0.01137114 Head Rot X: 0.2028216 Head Rot Y: 0.02153265 Hand Rot Z: 0.01739555 Visible Ball Error: 1.376 randomnum: 143
 End:  113924.471  Start:  113921.938 Theta: 1.954769 Ball Pos X: -0.1995095 Ball Pos Y: -0.2 Ball Pos Z: 0.4938032 Hand Pos X: -0.1883806 Hand Pos Y: -0.1962607 Hand Pos Z: 0.5065465 Head Pos X: -0.01382041 Head Pos Y: 0.004779331 Head Pos Z: 0.01485038 Head Rot X: 0.2150553 Head Rot Y: 0.014772 Hand Rot Z: 0.01839088 Invisible Ball Error: 1.626 randomnum: 64
 End:  113930.207  Start:  113927.575 Theta: 1.239184 Ball Pos X: 0.1733924 Ball Pos Y: -0.2 Ball Pos Z: 0.503568 Hand Pos X: 0.1654629 Hand Pos Y: -0.2074267 Hand Pos Z: 0.5101962 Head Pos X: -0.01671576 Head Pos Y: 0.0056585 Head Pos Z: 0.00710535 Head Rot X: 0.212023 Head Rot Y: 0.02452395 Hand Rot Z: 0.02343665 Invisible Ball Error: 1.115 randomnum: 93
 End:  113933.299  Start:  113930.708 Theta: 1.745329 Ball Pos X: -0.09248224 Ball Pos Y: -0.2 Ball Pos Z: 0.5244928 Hand Pos X: -0.07728119 Hand Pos Y: -0.1796596 Hand Pos Z: 0.5291326 Head Pos X: -0.01695156 Head Pos Y: 0.00389114 Head Pos Z: 0.01434708 Head Rot X: 0.2184682 Head Rot Y: 0.01708854 Hand Rot Z: 0.02291884 Invisible Ball Error: 2.566 randomnum: 9
 End:  113939.856  Start:  113937.211 Theta: 1.32645 Ball Pos X: 0.1288437 Ball Pos Y: -0.2 Ball Pos Z: 0.5167639 Hand Pos X: 0.1423258 Hand Pos Y: -0.2055422 Hand Pos Z: 0.5191715 Head Pos X: -0.01833344 Head Pos Y: 0.005413182 Head Pos Z: 0.009206772 Head Rot X: 0.2142512 Head Rot Y: 0.02527622 Hand Rot Z: 0.02534423 Visible Ball Error: 1.283 randomnum: 170
 End:  113943.031  Start:  113940.343 Theta: 1.605703 Ball Pos X: -0.01858696 Ball Pos Y: -0.2 Ball Pos Z: 0.5322595 Hand Pos X: -0.005763743 Hand Pos Y: -0.1990629 Hand Pos Z: 0.5387995 Head Pos X: -0.01602864 Head Pos Y: 0.003415033 Head Pos Z: 0.01234722 Head Rot X: 0.219716 Head Rot Y: 0.02374255 Hand Rot Z: 0.02259034 Visible Ball Error: 1.335 randomnum: 178
 End:  113946.150  Start:  113943.546 Theta: 1.797689 Ball Pos X: -0.1198054 Ball Pos Y: -0.2 Ball Pos Z: 0.5189338 Hand Pos X: -0.1028567 Hand Pos Y: -0.1937342 Hand Pos Z: 0.5236955 Head Pos X: -0.01834011 Head Pos Y: 0.002158955 Head Pos Z: 0.01574445 Head Rot X: 0.2245079 Head Rot Y: 0.01804573 Hand Rot Z: 0.0234268 Visible Ball Error: 1.88 randomnum: 134
 End:  113949.324  Start:  113946.679 Theta: 1.937315 Ball Pos X: -0.190861 Ball Pos Y: -0.2 Ball Pos Z: 0.49721 Hand Pos X: -0.1919851 Hand Pos Y: -0.2029703 Hand Pos Z: 0.5003862 Head Pos X: -0.02943349 Head Pos Y: 0.003399611 Head Pos Z: 0.01651955 Head Rot X: 0.2198956 Head Rot Y: 0.006952673 Hand Rot Z: 0.03513466 Visible Ball Error: 0.161 randomnum: 102
 End:  113952.485  Start:  113949.868 Theta: 1.256637 Ball Pos X: 0.1645775 Ball Pos Y: -0.2 Ball Pos Z: 0.5065175 Hand Pos X: 0.1533312 Hand Pos Y: -0.200422 Hand Pos Z: 0.5150305 Head Pos X: -0.02991867 Head Pos Y: 0.008950546 Head Pos Z: 0.003859282 Head Rot X: 0.2002584 Head Rot Y: 0.01737735 Hand Rot Z: 0.03988509 Visible Ball Error: 1.337 randomnum: 185
 End:  113955.422  Start:  113952.944 Theta: 1.169371 Ball Pos X: 0.2080971 Ball Pos Y: -0.2 Ball Pos Z: 0.4902461 Hand Pos X: 0.1926789 Hand Pos Y: -0.2145604 Hand Pos Z: 0.4966145 Head Pos X: -0.02867055 Head Pos Y: 0.009911388 Head Pos Z: 6.198883E-06 Head Rot X: 0.1946309 Head Rot Y: 0.02110519 Hand Rot Z: 0.03627574 Visible Ball Error: 2.153 randomnum: 135
 End:  113958.639  Start:  113956.175 Theta: 1.204277 Ball Pos X: 0.190861 Ball Pos Y: -0.2 Ball Pos Z: 0.49721 Hand Pos X: 0.1844252 Hand Pos Y: -0.1861119 Hand Pos Z: 0.5056738 Head Pos X: -0.02781487 Head Pos Y: 0.006809652 Head Pos Z: 0.002953053 Head Rot X: 0.207177 Head Rot Y: 0.01606625 Hand Rot Z: 0.03731817 Invisible Ball Error: 1.759 randomnum: 76
 End:  114013.802  Start:  113959.169 Theta: 1.448623 Ball Pos X: 0.06490564 Ball Pos Y: -0.2 Ball Pos Z: 0.5286142 Hand Pos X: 0.06371215 Hand Pos Y: -0.1951163 Hand Pos Z: 0.5302675 Head Pos X: -0.02512598 Head Pos Y: 0.00617902 Head Pos Z: 0.006465435 Head Rot X: 0.2076723 Head Rot Y: 0.03719141 Hand Rot Z: 0.0397703 Visible Ball Error: 0.533 randomnum: 113
 End:  114016.141  Start:  114014.680 Theta: 1.151917 Ball Pos X: 0.2166214 Ball Pos Y: -0.2 Ball Pos Z: 0.4865397 Hand Pos X: 0.212956 Hand Pos Y: -0.2115705 Hand Pos Z: 0.4883948 Head Pos X: -0.01744366 Head Pos Y: 0.006956324 Head Pos Z: 0.004089594 Head Rot X: 0.206647 Head Rot Y: 0.04445459 Hand Rot Z: 0.02705772 Visible Ball Error: 1.151 randomnum: 171
 End:  114018.871  Start:  114017.033 Theta: 1.745329 Ball Pos X: -0.09248224 Ball Pos Y: -0.2 Ball Pos Z: 0.5244928 Hand Pos X: -0.09672169 Hand Pos Y: -0.2068145 Hand Pos Z: 0.5256603 Head Pos X: -0.01889968 Head Pos Y: 0.005936339 Head Pos Z: 0.006027937 Head Rot X: 0.2114362 Head Rot Y: 0.02363586 Hand Rot Z: 0.02452368 Invisible Ball Error: 0.696 randomnum: 30
 End:  114023.911  Start:  114021.057 Theta: 1.815143 Ball Pos X: -0.1288438 Ball Pos Y: -0.2 Ball Pos Z: 0.5167639 Hand Pos X: -0.1131099 Hand Pos Y: -0.2029463 Hand Pos Z: 0.5214716 Head Pos X: -0.02522135 Head Pos Y: 0.01249897 Head Pos Z: -8.130074E-05 Head Rot X: 0.1881702 Head Rot Y: 0.006685551 Hand Rot Z: 0.03343055 Visible Ball Error: 1.666 randomnum: 184
 End:  114027.684  Start:  114025.080 Theta: 1.22173 Ball Pos X: 0.1821544 Ball Pos Y: -0.2 Ball Pos Z: 0.5004652 Hand Pos X: 0.1973674 Hand Pos Y: -0.1891723 Hand Pos Z: 0.5011953 Head Pos X: -0.02306008 Head Pos Y: 0.008822367 Head Pos Z: -0.002136707 Head Rot X: 0.202284 Head Rot Y: 0.02085989 Hand Rot Z: 0.0304664 Invisible Ball Error: 1.868 randomnum: 68
 End:  114034.897  Start:  114032.112 Theta: 1.797689 Ball Pos X: -0.1198054 Ball Pos Y: -0.2 Ball Pos Z: 0.5189338 Hand Pos X: -0.1292849 Hand Pos Y: -0.211456 Hand Pos Z: 0.5273435 Head Pos X: -0.018893 Head Pos Y: 0.006724522 Head Pos Z: 0.003275633 Head Rot X: 0.2102928 Head Rot Y: 0.02333847 Hand Rot Z: 0.01855266 Invisible Ball Error: 1.004 randomnum: 10
 End:  114040.939  Start:  114038.280 Theta: 1.745329 Ball Pos X: -0.09248224 Ball Pos Y: -0.2 Ball Pos Z: 0.5244928 Hand Pos X: -0.07438958 Hand Pos Y: -0.2130516 Hand Pos Z: 0.5338231 Head Pos X: -0.02321744 Head Pos Y: 0.006587759 Head Pos Z: 0.003917694 Head Rot X: 0.2106107 Head Rot Y: 0.01547533 Hand Rot Z: 0.02385895 Invisible Ball Error: 2.166 randomnum: 83
 End:  114045.590  Start:  114042.903 Theta: 1.727876 Ball Pos X: -0.08331448 Ball Pos Y: -0.2 Ball Pos Z: 0.526027 Hand Pos X: -0.100428 Hand Pos Y: -0.2016996 Hand Pos Z: 0.5304639 Head Pos X: -0.01751375 Head Pos Y: 0.007521525 Head Pos Z: 0.003944874 Head Rot X: 0.2061751 Head Rot Y: 0.01583808 Hand Rot Z: 0.01755391 Invisible Ball Error: 1.614 randomnum: 73
 End:  114048.821  Start:  114046.203 Theta: 1.710423 Ball Pos X: -0.07412141 Ball Pos Y: -0.2 Ball Pos Z: 0.5274009 Hand Pos X: -0.07068378 Hand Pos Y: -0.2040383 Hand Pos Z: 0.5318193 Head Pos X: -0.02408743 Head Pos Y: 0.009548582 Head Pos Z: 0.002737284 Head Rot X: 0.1992913 Head Rot Y: 0.007226673 Hand Rot Z: 0.02991795 Visible Ball Error: 0.468 randomnum: 198
 End:  114052.135  Start:  114049.489 Theta: 1.762783 Ball Pos X: -0.1016218 Ball Pos Y: -0.2 Ball Pos Z: 0.5227989 Hand Pos X: -0.09910854 Hand Pos Y: -0.2043132 Hand Pos Z: 0.5268888 Head Pos X: -0.02913618 Head Pos Y: 0.01141533 Head Pos Z: 0.003699064 Head Rot X: 0.1943802 Head Rot Y: -0.00686949 Hand Rot Z: 0.03495819 Visible Ball Error: 0.428 randomnum: 121
 End:  114055.406  Start:  114052.844 Theta: 1.692969 Ball Pos X: -0.06490569 Ball Pos Y: -0.2 Ball Pos Z: 0.5286142 Hand Pos X: -0.07545617 Hand Pos Y: -0.1946276 Hand Pos Z: 0.5299162 Head Pos X: -0.02370906 Head Pos Y: 0.01205455 Head Pos Z: 0.004789591 Head Rot X: 0.1902325 Head Rot Y: 0.01505458 Hand Rot Z: 0.03651908 Invisible Ball Error: 1.197 randomnum: 53
 End:  114058.637  Start:  114056.075 Theta: 1.53589 Ball Pos X: 0.01858691 Ball Pos Y: -0.2 Ball Pos Z: 0.5322595 Hand Pos X: 0.01179463 Hand Pos Y: -0.1944196 Hand Pos Z: 0.5386253 Head Pos X: -0.02269197 Head Pos Y: 0.01129419 Head Pos Z: -0.0002102852 Head Rot X: 0.1936844 Head Rot Y: 0.02247291 Hand Rot Z: 0.03063112 Invisible Ball Error: 1.018 randomnum: 11
 End:  114107.897  Start:  114059.277 Theta: 1.850049 Ball Pos X: -0.1468 Ball Pos Y: -0.2 Ball Pos Z: 0.5119526 Hand Pos X: -0.1482539 Hand Pos Y: -0.1966088 Hand Pos Z: 0.5153278 Head Pos X: -0.007193565 Head Pos Y: 0.006372809 Head Pos Z: 0.003418446 Head Rot X: 0.2116859 Head Rot Y: 0.03424667 Hand Rot Z: 0.004515919 Invisible Ball Error: 0.449 randomnum: 87
 End:  114111.768  Start:  114108.982 Theta: 1.989675 Ball Pos X: -0.2166214 Ball Pos Y: -0.2 Ball Pos Z: 0.4865396 Hand Pos X: -0.221206 Hand Pos Y: -0.1981202 Hand Pos Z: 0.4887699 Head Pos X: -0.01598001 Head Pos Y: 0.008704737 Head Pos Z: 0.004131794 Head Rot X: 0.2022175 Head Rot Y: 0.01074905 Hand Rot Z: 0.01105341 Invisible Ball Error: 0.454 randomnum: 95
 End:  114115.192  Start:  114112.519 Theta: 1.117011 Ball Pos X: 0.2334694 Ball Pos Y: -0.2 Ball Pos Z: 0.4786833 Hand Pos X: 0.2426244 Hand Pos Y: -0.2125526 Hand Pos Z: 0.4832023 Head Pos X: -0.01667404 Head Pos Y: 0.005336672 Head Pos Z: 0.003008366 Head Rot X: 0.2162058 Head Rot Y: 0.02258697 Hand Rot Z: 0.03083341 Invisible Ball Error: 1.074 randomnum: 14
 End:  114119.146  Start:  114115.874 Theta: 1.815143 Ball Pos X: -0.1288438 Ball Pos Y: -0.2 Ball Pos Z: 0.5167639 Hand Pos X: -0.1279967 Hand Pos Y: -0.206677 Hand Pos Z: 0.5252399 Head Pos X: -0.01596498 Head Pos Y: -0.002253354 Head Pos Z: 0.02128029 Head Rot X: 0.2406017 Head Rot Y: 0.005659065 Hand Rot Z: 0.02402721 Invisible Ball Error: 0.443 randomnum: 41
 End:  114122.543  Start:  114119.982 Theta: 1.867502 Ball Pos X: -0.1557125 Ball Pos Y: -0.2 Ball Pos Z: 0.5093126 Hand Pos X: -0.1639567 Hand Pos Y: -0.2005171 Hand Pos Z: 0.5095752 Head Pos X: -0.02223468 Head Pos Y: 0.00671906 Head Pos Z: 0.009919167 Head Rot X: 0.2101515 Head Rot Y: -0.001338303 Hand Rot Z: 0.03384564 Invisible Ball Error: 0.784 randomnum: 52
 End:  114126.011  Start:  114123.352 Theta: 1.117011 Ball Pos X: 0.2334694 Ball Pos Y: -0.2 Ball Pos Z: 0.4786833 Hand Pos X: 0.2346969 Hand Pos Y: -0.1969076 Hand Pos Z: 0.4800259 Head Pos X: -0.01944184 Head Pos Y: 0.004153207 Head Pos Z: 0.004567146 Head Rot X: 0.218331 Head Rot Y: 0.02111682 Hand Rot Z: 0.03095008 Visible Ball Error: 0.357 randomnum: 173
 End:  114129.185  Start:  114126.540 Theta: 1.727876 Ball Pos X: -0.08331448 Ball Pos Y: -0.2 Ball Pos Z: 0.526027 Hand Pos X: -0.09435977 Hand Pos Y: -0.2008271 Hand Pos Z: 0.5249362 Head Pos X: -0.01589108 Head Pos Y: 0.007682219 Head Pos Z: 0.006823063 Head Rot X: 0.2088472 Head Rot Y: 0.02217257 Hand Rot Z: 0.01975123 Invisible Ball Error: 1.116 randomnum: 92
 End:  114132.653  Start:  114130.077 Theta: 1.58825 Ball Pos X: -0.009294906 Ball Pos Y: -0.2 Ball Pos Z: 0.5325028 Hand Pos X: -0.01063927 Hand Pos Y: -0.2174283 Hand Pos Z: 0.5403039 Head Pos X: -0.01602221 Head Pos Y: 0.005427003 Head Pos Z: 0.01477242 Head Rot X: 0.2137577 Head Rot Y: 0.008279624 Hand Rot Z: 0.02636532 Visible Ball Error: 1.34 randomnum: 195
 End:  114136.036  Start:  114133.390 Theta: 1.134464 Ball Pos X: 0.2250797 Ball Pos Y: -0.2 Ball Pos Z: 0.482685 Hand Pos X: 0.2403996 Hand Pos Y: -0.2144867 Hand Pos Z: 0.4786807 Head Pos X: -0.009206772 Head Pos Y: 0.002668649 Head Pos Z: 0.01326728 Head Rot X: 0.2201297 Head Rot Y: 0.02203616 Hand Rot Z: 0.01980448 Visible Ball Error: 1.988 randomnum: 126
 End:  114139.447  Start:  114136.733 Theta: 1.989675 Ball Pos X: -0.2166214 Ball Pos Y: -0.2 Ball Pos Z: 0.4865396 Hand Pos X: -0.2280162 Hand Pos Y: -0.1934532 Hand Pos Z: 0.4881133 Head Pos X: -0.02051616 Head Pos Y: 0.00225164 Head Pos Z: 0.02092648 Head Rot X: 0.2237536 Head Rot Y: -0.003014069 Hand Rot Z: 0.02646959 Invisible Ball Error: 1.281 randomnum: 40
 End:  114142.956  Start:  114140.366 Theta: 1.22173 Ball Pos X: 0.1821544 Ball Pos Y: -0.2 Ball Pos Z: 0.5004652 Hand Pos X: 0.1908231 Hand Pos Y: -0.2037512 Hand Pos Z: 0.5051683 Head Pos X: -0.01378536 Head Pos Y: 0.005911991 Head Pos Z: 0.01309562 Head Rot X: 0.2107364 Head Rot Y: 0.01181482 Hand Rot Z: 0.02206126 Visible Ball Error: 0.655 randomnum: 111
 End:  114146.172  Start:  114143.610 Theta: 1.692969 Ball Pos X: -0.06490569 Ball Pos Y: -0.2 Ball Pos Z: 0.5286142 Hand Pos X: -0.08306643 Hand Pos Y: -0.199875 Hand Pos Z: 0.5283794 Head Pos X: -0.01660371 Head Pos Y: 0.004799284 Head Pos Z: 0.01592231 Head Rot X: 0.2140858 Head Rot Y: 0.006436641 Hand Rot Z: 0.0233733 Visible Ball Error: 1.814 randomnum: 154
 End:  114149.611  Start:  114146.897 Theta: 1.884956 Ball Pos X: -0.1645775 Ball Pos Y: -0.2 Ball Pos Z: 0.5065174 Hand Pos X: -0.1793446 Hand Pos Y: -0.1766087 Hand Pos Z: 0.5067048 Head Pos X: -0.01745391 Head Pos Y: 0.006251618 Head Pos Z: 0.01931906 Head Rot X: 0.208195 Head Rot Y: -0.004369603 Hand Rot Z: 0.02267135 Invisible Ball Error: 2.776 randomnum: 70
 End:  114153.149  Start:  114150.489 Theta: 1.134464 Ball Pos X: 0.2250797 Ball Pos Y: -0.2 Ball Pos Z: 0.482685 Hand Pos X: 0.2315223 Hand Pos Y: -0.2074384 Hand Pos Z: 0.4869029 Head Pos X: -0.01336002 Head Pos Y: 0.005810976 Head Pos Z: 0.01062679 Head Rot X: 0.2084024 Head Rot Y: 0.01194826 Hand Rot Z: 0.02072991 Visible Ball Error: 0.613 randomnum: 182
 End:  114159.372  Start:  114156.560 Theta: 1.815143 Ball Pos X: -0.1288438 Ball Pos Y: -0.2 Ball Pos Z: 0.5167639 Hand Pos X: -0.1271742 Hand Pos Y: -0.2008675 Hand Pos Z: 0.5235571 Head Pos X: -0.02105927 Head Pos Y: 0.005491808 Head Pos Z: 0.01938844 Head Rot X: 0.2132353 Head Rot Y: -0.002624641 Hand Rot Z: 0.02310833 Visible Ball Error: 0.353 randomnum: 115
 End:  114206.139  Start:  114159.971 Theta: 1.466077 Ball Pos X: 0.05567016 Ball Pos Y: -0.2 Ball Pos Z: 0.5296664 Hand Pos X: 0.06273016 Hand Pos Y: -0.1955769 Hand Pos Z: 0.5317729 Head Pos X: -0.02016044 Head Pos Y: 0.003821358 Head Pos Z: 0.01579094 Head Rot X: 0.2174409 Head Rot Y: 0.006679858 Hand Rot Z: 0.02680048 Visible Ball Error: 0.857 randomnum: 132
 End:  114209.592  Start:  114206.794 Theta: 1.919862 Ball Pos X: -0.1821545 Ball Pos Y: -0.2 Ball Pos Z: 0.5004652 Hand Pos X: -0.1732298 Hand Pos Y: -0.1929263 Hand Pos Z: 0.5055234 Head Pos X: -0.03741598 Head Pos Y: 0.00523293 Head Pos Z: 0.02043009 Head Rot X: 0.210366 Head Rot Y: -0.03083586 Hand Rot Z: 0.04951181 Visible Ball Error: 1.253 randomnum: 177
 End:  114213.032  Start:  114210.372 Theta: 1.239184 Ball Pos X: 0.1733924 Ball Pos Y: -0.2 Ball Pos Z: 0.503568 Hand Pos X: 0.1742902 Hand Pos Y: -0.1936438 Hand Pos Z: 0.5099549 Head Pos X: -0.02272916 Head Pos Y: 0.007756531 Head Pos Z: 0.01117682 Head Rot X: 0.2040579 Head Rot Y: -0.004828143 Hand Rot Z: 0.03644197 Visible Ball Error: 0.828 randomnum: 150
 End:  114216.067  Start:  114213.519 Theta: 1.658063 Ball Pos X: -0.04641776 Ball Pos Y: -0.2 Ball Pos Z: 0.5305573 Hand Pos X: -0.03341094 Hand Pos Y: -0.2022552 Hand Pos Z: 0.5364177 Head Pos X: -0.0185101 Head Pos Y: 0.005083583 Head Pos Z: 0.0200541 Head Rot X: 0.2150084 Head Rot Y: -0.00256593 Hand Rot Z: 0.02642843 Invisible Ball Error: 1.345 randomnum: 12
 End:  114219.353  Start:  114216.652 Theta: 1.850049 Ball Pos X: -0.1468 Ball Pos Y: -0.2 Ball Pos Z: 0.5119526 Hand Pos X: -0.1218824 Hand Pos Y: -0.2153809 Hand Pos Z: 0.5235241 Head Pos X: -0.01463318 Head Pos Y: 0.003927827 Head Pos Z: 0.02092552 Head Rot X: 0.2181463 Head Rot Y: -0.001335263 Hand Rot Z: 0.01872817 Invisible Ball Error: 2.975 randomnum: 86
 End:  114222.666  Start:  114220.091 Theta: 1.064651 Ball Pos X: 0.2582018 Ball Pos Y: -0.2 Ball Pos Z: 0.4658084 Hand Pos X: 0.2564635 Hand Pos Y: -0.2031644 Hand Pos Z: 0.4682724 Head Pos X: -0.02013111 Head Pos Y: 0.003090978 Head Pos Z: 0.01425505 Head Rot X: 0.219884 Head Rot Y: 4.693884E-05 Hand Rot Z: 0.03416834 Visible Ball Error: 0.371 randomnum: 181
 End:  114225.883  Start:  114223.210 Theta: 1.727876 Ball Pos X: -0.08331448 Ball Pos Y: -0.2 Ball Pos Z: 0.526027 Hand Pos X: -0.08437042 Hand Pos Y: -0.2042638 Hand Pos Z: 0.526288 Head Pos X: -0.01732683 Head Pos Y: 0.009836763 Head Pos Z: 0.009480476 Head Rot X: 0.2005474 Head Rot Y: 0.002170363 Hand Rot Z: 0.01841242 Visible Ball Error: 0.399 randomnum: 125
 End:  114229.071  Start:  114226.413 Theta: 2.059489 Ball Pos X: -0.250033 Ball Pos Y: -0.2 Ball Pos Z: 0.4702437 Hand Pos X: -0.2454771 Hand Pos Y: -0.2161572 Hand Pos Z: 0.4796063 Head Pos X: -0.02580261 Head Pos Y: 0.0139877 Head Pos Z: 0.01104903 Head Rot X: 0.1807103 Head Rot Y: -0.02413401 Hand Rot Z: 0.04420067 Visible Ball Error: 1.526 randomnum: 131
 End:  114233.221  Start:  114230.464 Theta: 1.396263 Ball Pos X: 0.09248219 Ball Pos Y: -0.2 Ball Pos Z: 0.5244928 Hand Pos X: 0.07558516 Hand Pos Y: -0.1874855 Hand Pos Z: 0.5339013 Head Pos X: -0.02842999 Head Pos Y: 0.008390397 Head Pos Z: 0.0110929 Head Rot X: 0.2001047 Head Rot Y: -0.01536083 Hand Rot Z: 0.05278231 Invisible Ball Error: 2.307 randomnum: 100
 End:  114236.423  Start:  114233.792 Theta: 1.047198 Ball Pos X: 0.2662919 Ball Pos Y: -0.2 Ball Pos Z: 0.4612313 Hand Pos X: 0.2378035 Hand Pos Y: -0.2020847 Hand Pos Z: 0.4798193 Head Pos X: -0.01995444 Head Pos Y: 0.004009336 Head Pos Z: 0.01588988 Head Rot X: 0.2170136 Head Rot Y: -0.004055873 Hand Rot Z: 0.03930563 Invisible Ball Error: 3.405 randomnum: 69
 End:  114239.945  Start:  114237.231 Theta: 2.059489 Ball Pos X: -0.250033 Ball Pos Y: -0.2 Ball Pos Z: 0.4702437 Hand Pos X: -0.2476325 Hand Pos Y: -0.2050609 Hand Pos Z: 0.4728273 Head Pos X: -0.02433443 Head Pos Y: 0.003740773 Head Pos Z: 0.0265789 Head Rot X: 0.2210107 Head Rot Y: -0.01710958 Hand Rot Z: 0.03604259 Invisible Ball Error: 0.548 randomnum: 72
 End:  114243.594  Start:  114241.033 Theta: 1.48353 Ball Pos X: 0.04641772 Ball Pos Y: -0.2 Ball Pos Z: 0.5305573 Hand Pos X: 0.05784672 Hand Pos Y: -0.2091223 Hand Pos Z: 0.537213 Head Pos X: -0.01517677 Head Pos Y: 0.008394152 Head Pos Z: 0.01549768 Head Rot X: 0.2046229 Head Rot Y: 4.342215E-05 Hand Rot Z: 0.02528109 Visible Ball Error: 1.216 randomnum: 107
 End:  114246.824  Start:  114244.152 Theta: 1.815143 Ball Pos X: -0.1288438 Ball Pos Y: -0.2 Ball Pos Z: 0.5167639 Hand Pos X: -0.1393494 Hand Pos Y: -0.2158509 Hand Pos Z: 0.5152751 Head Pos X: -0.01916003 Head Pos Y: 0.003533289 Head Pos Z: 0.02579045 Head Rot X: 0.2202055 Head Rot Y: -0.008373708 Hand Rot Z: 0.02887463 Invisible Ball Error: 1.781 randomnum: 65
 End:  114249.943  Start:  114247.368 Theta: 1.745329 Ball Pos X: -0.09248224 Ball Pos Y: -0.2 Ball Pos Z: 0.5244928 Hand Pos X: -0.1032053 Hand Pos Y: -0.196163 Hand Pos Z: 0.5226653 Head Pos X: -0.02040625 Head Pos Y: 0.002471983 Head Pos Z: 0.02372265 Head Rot X: 0.2246465 Head Rot Y: -0.01416555 Hand Rot Z: 0.03570598 Invisible Ball Error: 1.157 randomnum: 77
 End:  114253.118  Start:  114250.556 Theta: 1.867502 Ball Pos X: -0.1557125 Ball Pos Y: -0.2 Ball Pos Z: 0.5093126 Hand Pos X: -0.1600399 Hand Pos Y: -0.2111505 Hand Pos Z: 0.5115981 Head Pos X: -0.02398229 Head Pos Y: 0.004532807 Head Pos Z: 0.02249861 Head Rot X: 0.2174331 Head Rot Y: -0.01557085 Hand Rot Z: 0.0368953 Invisible Ball Error: 0.98 randomnum: 85
 End:  114256.417  Start:  114253.787 Theta: 1.745329 Ball Pos X: -0.09248224 Ball Pos Y: -0.2 Ball Pos Z: 0.5244928 Hand Pos X: -0.08688657 Hand Pos Y: -0.2045744 Hand Pos Z: 0.5284898 Head Pos X: -0.02253914 Head Pos Y: 0.007114775 Head Pos Z: 0.02130866 Head Rot X: 0.2078477 Head Rot Y: -0.008860558 Hand Rot Z: 0.04215813 Visible Ball Error: 0.7 randomnum: 140
 End:  114259.467  Start:  114256.919 Theta: 1.989675 Ball Pos X: -0.2166214 Ball Pos Y: -0.2 Ball Pos Z: 0.4865396 Hand Pos X: -0.2172004 Hand Pos Y: -0.198598 Hand Pos Z: 0.486529 Head Pos X: -0.03395295 Head Pos Y: 0.01198667 Head Pos Z: 0.01134491 Head Rot X: 0.1894122 Head Rot Y: -0.01911208 Hand Rot Z: 0.0466181 Visible Ball Error: 0.149 randomnum: 127
 End:  114302.572  Start:  114300.053 Theta: 1.867502 Ball Pos X: -0.1557125 Ball Pos Y: -0.2 Ball Pos Z: 0.5093126 Hand Pos X: -0.1541355 Hand Pos Y: -0.1798889 Hand Pos Z: 0.5161109 Head Pos X: -0.02495909 Head Pos Y: 0.008744553 Head Pos Z: 0.02157378 Head Rot X: 0.2020625 Head Rot Y: -0.02561021 Hand Rot Z: 0.03572261 Visible Ball Error: 2.144 randomnum: 159
 End:  114305.552  Start:  114303.130 Theta: 1.27409 Ball Pos X: 0.1557125 Ball Pos Y: -0.2 Ball Pos Z: 0.5093126 Hand Pos X: 0.1581114 Hand Pos Y: -0.2007377 Hand Pos Z: 0.5169411 Head Pos X: -0.01992083 Head Pos Y: 0.002324298 Head Pos Z: 0.02236915 Head Rot X: 0.2242894 Head Rot Y: -0.005924367 Hand Rot Z: 0.0432444 Visible Ball Error: 0.21 randomnum: 183
 End:  114308.588  Start:  114306.054 Theta: 1.710423 Ball Pos X: -0.07412141 Ball Pos Y: -0.2 Ball Pos Z: 0.5274009 Hand Pos X: -0.06057721 Hand Pos Y: -0.206197 Hand Pos Z: 0.5395579 Head Pos X: -0.02200651 Head Pos Y: 0.006419286 Head Pos Z: 0.02088261 Head Rot X: 0.2111725 Head Rot Y: -0.01007862 Hand Rot Z: 0.03871225 Visible Ball Error: 1.506 randomnum: 138
 End:  114311.748  Start:  114309.144 Theta: 1.850049 Ball Pos X: -0.1468 Ball Pos Y: -0.2 Ball Pos Z: 0.5119526 Hand Pos X: -0.133056 Hand Pos Y: -0.2130495 Hand Pos Z: 0.5181012 Head Pos X: -0.02011466 Head Pos Y: 0.008955643 Head Pos Z: 0.01794124 Head Rot X: 0.1985377 Head Rot Y: -0.06464977 Hand Rot Z: 0.05286958 Visible Ball Error: 1.872 randomnum: 128
 End:  114315.020  Start:  114312.374 Theta: 1.745329 Ball Pos X: -0.09248224 Ball Pos Y: -0.2 Ball Pos Z: 0.5244928 Hand Pos X: -0.08925517 Hand Pos Y: -0.2020064 Hand Pos Z: 0.5333526 Head Pos X: -0.03805685 Head Pos Y: 0.003376707 Head Pos Z: 0.02792406 Head Rot X: 0.2157191 Head Rot Y: -0.07205693 Hand Rot Z: 0.08557385 Invisible Ball Error: 0.478 randomnum: 38
 End:  114318.222  Start:  114315.605 Theta: 1.58825 Ball Pos X: -0.009294906 Ball Pos Y: -0.2 Ball Pos Z: 0.5325028 Hand Pos X: 0.007195037 Hand Pos Y: -0.1793696 Hand Pos Z: 0.5380894 Head Pos X: -0.03219557 Head Pos Y: 0.003578067 Head Pos Z: 0.02288866 Head Rot X: 0.219237 Head Rot Y: -0.01675218 Hand Rot Z: 0.07028001 Invisible Ball Error: 2.718 randomnum: 15
 End:  114321.744  Start:  114319.142 Theta: 1.658063 Ball Pos X: -0.04641776 Ball Pos Y: -0.2 Ball Pos Z: 0.5305573 Hand Pos X: -0.06345989 Hand Pos Y: -0.2402187 Hand Pos Z: 0.5280287 Head Pos X: -0.02812171 Head Pos Y: 0.005484119 Head Pos Z: 0.03187966 Head Rot X: 0.2109498 Head Rot Y: -0.004053608 Hand Rot Z: 0.04079863 Visible Ball Error: 4.1 randomnum: 145
 End:  114325.044  Start:  114322.302 Theta: 1.53589 Ball Pos X: 0.01858691 Ball Pos Y: -0.2 Ball Pos Z: 0.5322595 Hand Pos X: 0.01767733 Hand Pos Y: -0.2228127 Hand Pos Z: 0.5339489 Head Pos X: -0.02691317 Head Pos Y: 0.004282072 Head Pos Z: 0.03158975 Head Rot X: 0.2144364 Head Rot Y: -0.004155503 Hand Rot Z: 0.04515835 Visible Ball Error: 2.059 randomnum: 186
 End:  114328.331  Start:  114325.588 Theta: 1.343904 Ball Pos X: 0.1198053 Ball Pos Y: -0.2 Ball Pos Z: 0.5189338 Hand Pos X: 0.1144111 Hand Pos Y: -0.18906 Hand Pos Z: 0.5229954 Head Pos X: -0.02789831 Head Pos Y: 0.003167897 Head Pos Z: 0.03398681 Head Rot X: 0.2173115 Head Rot Y: 0.0135624 Hand Rot Z: 0.03840368 Invisible Ball Error: 1.291 randomnum: 57
 End:  114331.686  Start:  114328.971 Theta: 1.64061 Ball Pos X: -0.03715118 Ball Pos Y: -0.2 Ball Pos Z: 0.5312866 Hand Pos X: -0.04325879 Hand Pos Y: -0.1984415 Hand Pos Z: 0.5317903 Head Pos X: -0.03830934 Head Pos Y: -0.0001130253 Head Pos Z: 0.04316187 Head Rot X: 0.2286296 Head Rot Y: 0.01154025 Hand Rot Z: 0.04865991 Invisible Ball Error: 0.635 randomnum: 18
 End:  114335.112  Start:  114332.300 Theta: 1.692969 Ball Pos X: -0.06490569 Ball Pos Y: -0.2 Ball Pos Z: 0.5286142 Hand Pos X: -0.065189 Hand Pos Y: -0.2050737 Hand Pos Z: 0.5314353 Head Pos X: -0.04258871 Head Pos Y: -0.001459062 Head Pos Z: 0.04598093 Head Rot X: 0.232285 Head Rot Y: 0.001190484 Hand Rot Z: 0.04579714 Visible Ball Error: 0.375 randomnum: 160
 End:  114339.344  Start:  114335.905 Theta: 1.466077 Ball Pos X: 0.05567016 Ball Pos Y: -0.2 Ball Pos Z: 0.5296664 Hand Pos X: 0.05899524 Hand Pos Y: -0.2170662 Hand Pos Z: 0.5357638 Head Pos X: -0.0247364 Head Pos Y: -0.0007110089 Head Pos Z: 0.03540421 Head Rot X: 0.2303347 Head Rot Y: 0.0208675 Hand Rot Z: 0.03491271 Invisible Ball Error: 1.379 randomnum: 62
 End:  114343.174  Start:  114340.291 Theta: 2.024582 Ball Pos X: -0.2334694 Ball Pos Y: -0.2 Ball Pos Z: 0.4786833 Hand Pos X: -0.2481823 Hand Pos Y: -0.2035853 Hand Pos Z: 0.4825661 Head Pos X: -0.03036427 Head Pos Y: 0.004571572 Head Pos Z: 0.02791262 Head Rot X: 0.2152541 Head Rot Y: -0.03981531 Hand Rot Z: 0.04248509 Invisible Ball Error: 1.139 randomnum: 20
 End:  114347.141  Start:  114344.413 Theta: 1.099557 Ball Pos X: 0.2417881 Ball Pos Y: -0.2 Ball Pos Z: 0.4745358 Hand Pos X: 0.2328537 Hand Pos Y: -0.2003128 Hand Pos Z: 0.4829957 Head Pos X: -0.01475048 Head Pos Y: 0.001950637 Head Pos Z: 0.02565718 Head Rot X: 0.2218861 Head Rot Y: 0.01322883 Hand Rot Z: 0.02873636 Invisible Ball Error: 1.185 randomnum: 90
 End:  114350.915  Start:  114348.117 Theta: 1.32645 Ball Pos X: 0.1288437 Ball Pos Y: -0.2 Ball Pos Z: 0.5167639 Hand Pos X: 0.1376889 Hand Pos Y: -0.1945209 Hand Pos Z: 0.5186944 Head Pos X: -0.01691771 Head Pos Y: 0.001016766 Head Pos Z: 0.02779889 Head Rot X: 0.2262439 Head Rot Y: 0.008979146 Hand Rot Z: 0.02704894 Visible Ball Error: 1.046 randomnum: 129
 End:  114354.577  Start:  114351.737 Theta: 1.919862 Ball Pos X: -0.1821545 Ball Pos Y: -0.2 Ball Pos Z: 0.5004652 Hand Pos X: -0.1858373 Hand Pos Y: -0.1879043 Hand Pos Z: 0.5049059 Head Pos X: -0.02568817 Head Pos Y: 0.001628697 Head Pos Z: 0.02895856 Head Rot X: 0.2247169 Head Rot Y: -0.0102967 Hand Rot Z: 0.03481752 Visible Ball Error: 1.345 randomnum: 106
 End:  114357.835  Start:  114355.245 Theta: 1.780236 Ball Pos X: -0.1107305 Ball Pos Y: -0.2 Ball Pos Z: 0.5209457 Hand Pos X: -0.1128228 Hand Pos Y: -0.2065372 Hand Pos Z: 0.5251772 Head Pos X: -0.02546334 Head Pos Y: 0.001381531 Head Pos Z: 0.03051758 Head Rot X: 0.2255866 Head Rot Y: -0.005686015 Hand Rot Z: 0.04249896 Invisible Ball Error: 0.464 randomnum: 13
 End:  114405.410  Start:  114358.643 Theta: 1.762783 Ball Pos X: -0.1016218 Ball Pos Y: -0.2 Ball Pos Z: 0.5227989 Hand Pos X: -0.1100454 Hand Pos Y: -0.2227339 Hand Pos Z: 0.522846 Head Pos X: -0.03219581 Head Pos Y: 0.001163207 Head Pos Z: 0.03119707 Head Rot X: 0.226879 Head Rot Y: -0.007872791 Hand Rot Z: 0.04656871 Visible Ball Error: 2.207 randomnum: 162
 End:  114408.793  Start:  114406.078 Theta: 1.553343 Ball Pos X: 0.009294859 Ball Pos Y: -0.2 Ball Pos Z: 0.5325028 Hand Pos X: 0.01666015 Hand Pos Y: -0.2126538 Hand Pos Z: 0.5350182 Head Pos X: -0.02917886 Head Pos Y: 0.006579325 Head Pos Z: 0.02251935 Head Rot X: 0.2057534 Head Rot Y: -0.004411399 Hand Rot Z: 0.04840078 Visible Ball Error: 1.308 randomnum: 101
 End:  114412.371  Start:  114409.684 Theta: 1.850049 Ball Pos X: -0.1468 Ball Pos Y: -0.2 Ball Pos Z: 0.5119526 Hand Pos X: -0.1388532 Hand Pos Y: -0.1993359 Hand Pos Z: 0.5146975 Head Pos X: -0.02887487 Head Pos Y: 0.006403543 Head Pos Z: 0.02391481 Head Rot X: 0.2087616 Head Rot Y: -0.01373335 Hand Rot Z: 0.04234458 Invisible Ball Error: 0.849 randomnum: 35
 End:  114427.340  Start:  114424.611 Theta: 1.780236 Ball Pos X: -0.1107305 Ball Pos Y: -0.2 Ball Pos Z: 0.5209457 Hand Pos X: -0.1070538 Hand Pos Y: -0.1849753 Hand Pos Z: 0.5240707 Head Pos X: -0.02061152 Head Pos Y: 0.009905547 Head Pos Z: 0.01236677 Head Rot X: 0.2014831 Head Rot Y: -0.0212213 Hand Rot Z: 0.03724389 Visible Ball Error: 1.566 randomnum: 156
 End:  114430.583  Start:  114427.939 Theta: 1.867502 Ball Pos X: -0.1557125 Ball Pos Y: -0.2 Ball Pos Z: 0.5093126 Hand Pos X: -0.1529505 Hand Pos Y: -0.1845731 Hand Pos Z: 0.5197325 Head Pos X: -0.02666306 Head Pos Y: 0.007589579 Head Pos Z: 0.01658273 Head Rot X: 0.2073493 Head Rot Y: -0.03599097 Hand Rot Z: 0.04621573 Visible Ball Error: 1.858 randomnum: 118
 End:  114433.925  Start:  114431.336 Theta: 2.024582 Ball Pos X: -0.2334694 Ball Pos Y: -0.2 Ball Pos Z: 0.4786833 Hand Pos X: -0.2358437 Hand Pos Y: -0.2103721 Hand Pos Z: 0.4791539 Head Pos X: -0.02779746 Head Pos Y: 0.003910333 Head Pos Z: 0.02106905 Head Rot X: 0.2198912 Head Rot Y: -0.0289916 Hand Rot Z: 0.04794146 Invisible Ball Error: 0.938 randomnum: 37
 End:  114437.281  Start:  114434.663 Theta: 1.623156 Ball Pos X: -0.02787334 Ball Pos Y: -0.2 Ball Pos Z: 0.531854 Hand Pos X: -0.01986698 Hand Pos Y: -0.2079323 Hand Pos Z: 0.5377692 Head Pos X: -0.0290482 Head Pos Y: 0.00661432 Head Pos Z: 0.01762033 Head Rot X: 0.2069252 Head Rot Y: -0.02032914 Hand Rot Z: 0.05895643 Visible Ball Error: 0.989 randomnum: 133
 End:  114440.692  Start:  114437.853 Theta: 1.815143 Ball Pos X: -0.1288438 Ball Pos Y: -0.2 Ball Pos Z: 0.5167639 Hand Pos X: -0.1178992 Hand Pos Y: -0.1888035 Hand Pos Z: 0.5266365 Head Pos X: -0.03011656 Head Pos Y: 0.005600825 Head Pos Z: 0.02181554 Head Rot X: 0.2137887 Head Rot Y: -0.01286222 Hand Rot Z: 0.04086617 Visible Ball Error: 1.838 randomnum: 136
 End:  114443.937  Start:  114441.305 Theta: 1.413717 Ball Pos X: 0.08331443 Ball Pos Y: -0.2 Ball Pos Z: 0.526027 Hand Pos X: 0.09020354 Hand Pos Y: -0.1882072 Hand Pos Z: 0.5293082 Head Pos X: -0.02589893 Head Pos Y: 0.003705963 Head Pos Z: 0.01412606 Head Rot X: 0.2200052 Head Rot Y: -0.005508981 Hand Rot Z: 0.04433377 Invisible Ball Error: 1.414 randomnum: 21
 End:  114447.265  Start:  114444.634 Theta: 1.623156 Ball Pos X: -0.02787334 Ball Pos Y: -0.2 Ball Pos Z: 0.531854 Hand Pos X: -0.02260713 Hand Pos Y: -0.2090574 Hand Pos Z: 0.5324342 Head Pos X: -0.02857947 Head Pos Y: 0.002640925 Head Pos Z: 0.02024007 Head Rot X: 0.2217394 Head Rot Y: -0.006378382 Hand Rot Z: 0.04689551 Visible Ball Error: 0.991 randomnum: 117
 End:  114450.634  Start:  114447.877 Theta: 1.884956 Ball Pos X: -0.1645775 Ball Pos Y: -0.2 Ball Pos Z: 0.5065174 Hand Pos X: -0.1388229 Hand Pos Y: -0.1944097 Hand Pos Z: 0.5144873 Head Pos X: -0.02994061 Head Pos Y: 0.005735517 Head Pos Z: 0.01873231 Head Rot X: 0.2112597 Head Rot Y: -0.05949892 Hand Rot Z: 0.05062167 Visible Ball Error: 2.772 randomnum: 192
 End:  114454.449  Start:  114451.748 Theta: 1.27409 Ball Pos X: 0.1557125 Ball Pos Y: -0.2 Ball Pos Z: 0.5093126 Hand Pos X: 0.1573364 Hand Pos Y: -0.2113218 Hand Pos Z: 0.510836 Head Pos X: -0.0337224 Head Pos Y: 0.005047157 Head Pos Z: 0.01558137 Head Rot X: 0.2079152 Head Rot Y: -0.003434986 Hand Rot Z: 0.07542425 Visible Ball Error: 0.995 randomnum: 103
 End:  114457.693  Start:  114455.006 Theta: 1.64061 Ball Pos X: -0.03715118 Ball Pos Y: -0.2 Ball Pos Z: 0.5312866 Hand Pos X: -0.009825997 Hand Pos Y: -0.198364 Hand Pos Z: 0.5404872 Head Pos X: -0.02784729 Head Pos Y: 0.007732928 Head Pos Z: 0.0175817 Head Rot X: 0.2027625 Head Rot Y: -0.005845807 Hand Rot Z: 0.05134345 Visible Ball Error: 2.807 randomnum: 158
 End:  114504.433  Start:  114458.752 Theta: 1.308997 Ball Pos X: 0.1378429 Ball Pos Y: -0.2 Ball Pos Z: 0.5144366 Hand Pos X: 0.116749 Hand Pos Y: -0.2262888 Hand Pos Z: 0.5201801 Head Pos X: -0.02376652 Head Pos Y: -0.0001764596 Head Pos Z: 0.02149558 Head Rot X: 0.2307011 Head Rot Y: -0.008820448 Hand Rot Z: 0.05174201 Invisible Ball Error: 3.256 randomnum: 44
 End:  114510.392  Start:  114507.329 Theta: 2.042035 Ball Pos X: -0.2417881 Ball Pos Y: -0.2 Ball Pos Z: 0.4745357 Hand Pos X: -0.2547964 Hand Pos Y: -0.1910253 Hand Pos Z: 0.4704143 Head Pos X: -0.04637742 Head Pos Y: 0.003642499 Head Pos Z: 0.0208478 Head Rot X: 0.2159642 Head Rot Y: -0.02910503 Hand Rot Z: 0.06286991 Invisible Ball Error: 1.644 randomnum: 26
 End:  114517.772  Start:  114514.931 Theta: 1.53589 Ball Pos X: 0.01858691 Ball Pos Y: -0.2 Ball Pos Z: 0.5322595 Hand Pos X: 0.01146877 Hand Pos Y: -0.2014186 Hand Pos Z: 0.537846 Head Pos X: -0.03194904 Head Pos Y: 0.00272204 Head Pos Z: 0.02372861 Head Rot X: 0.2181732 Head Rot Y: -0.0103853 Hand Rot Z: 0.05329776 Invisible Ball Error: 0.731 randomnum: 23
 End:  114521.809  Start:  114519.010 Theta: 1.343904 Ball Pos X: 0.1198053 Ball Pos Y: -0.2 Ball Pos Z: 0.5189338 Hand Pos X: 0.1234372 Hand Pos Y: -0.1922508 Hand Pos Z: 0.5194763 Head Pos X: -0.03632236 Head Pos Y: -0.0007275642 Head Pos Z: 0.02876997 Head Rot X: 0.2278197 Head Rot Y: -0.004180358 Hand Rot Z: 0.05804495 Visible Ball Error: 0.853 randomnum: 123
 End:  114525.457  Start:  114522.590 Theta: 1.117011 Ball Pos X: 0.2334694 Ball Pos Y: -0.2 Ball Pos Z: 0.4786833 Hand Pos X: 0.2169994 Hand Pos Y: -0.2251134 Hand Pos Z: 0.4883912 Head Pos X: -0.02138305 Head Pos Y: -0.004413947 Head Pos Z: 0.03013968 Head Rot X: 0.2394568 Head Rot Y: 0.02177509 Hand Rot Z: 0.03672882 Invisible Ball Error: 2.951 randomnum: 88
 End:  114529.063  Start:  114526.209 Theta: 1.972222 Ball Pos X: -0.2080971 Ball Pos Y: -0.2 Ball Pos Z: 0.4902461 Hand Pos X: -0.2253676 Hand Pos Y: -0.1921555 Hand Pos Z: 0.4832138 Head Pos X: -0.03485107 Head Pos Y: 0.0013097 Head Pos Z: 0.02414155 Head Rot X: 0.221913 Head Rot Y: -0.03591966 Hand Rot Z: 0.05537823 Invisible Ball Error: 2.03 randomnum: 25
 End:  114535.329  Start:  114532.503 Theta: 1.989675 Ball Pos X: -0.2166214 Ball Pos Y: -0.2 Ball Pos Z: 0.4865396 Hand Pos X: -0.2149338 Hand Pos Y: -0.1932735 Hand Pos Z: 0.4958619 Head Pos X: -0.04178715 Head Pos Y: 0.007760793 Head Pos Z: 0.02379441 Head Rot X: 0.1979639 Head Rot Y: -0.06121311 Hand Rot Z: 0.07194392 Visible Ball Error: 1.048 randomnum: 124
 End:  114538.950  Start:  114536.179 Theta: 1.518436 Ball Pos X: 0.0278733 Ball Pos Y: -0.2 Ball Pos Z: 0.531854 Hand Pos X: 0.01703016 Hand Pos Y: -0.2043408 Hand Pos Z: 0.5358017 Head Pos X: -0.04430318 Head Pos Y: 0.01032257 Head Pos Z: 0.01886702 Head Rot X: 0.1822077 Head Rot Y: 0.007756859 Hand Rot Z: 0.08052617 Visible Ball Error: 1.139 randomnum: 169
 End:  114542.402  Start:  114539.562 Theta: 1.500983 Ball Pos X: 0.03715114 Ball Pos Y: -0.2 Ball Pos Z: 0.5312866 Hand Pos X: 0.01269894 Hand Pos Y: -0.2095353 Hand Pos Z: 0.5324501 Head Pos X: -0.04149222 Head Pos Y: 0.002420112 Head Pos Z: 0.03066993 Head Rot X: 0.2109259 Head Rot Y: 0.006932553 Hand Rot Z: 0.07688382 Invisible Ball Error: 2.615 randomnum: 89
 End:  114545.883  Start:  114543.084 Theta: 2.024582 Ball Pos X: -0.2334694 Ball Pos Y: -0.2 Ball Pos Z: 0.4786833 Hand Pos X: -0.2380787 Hand Pos Y: -0.188232 Hand Pos Z: 0.4796129 Head Pos X: -0.05245781 Head Pos Y: 0.003870845 Head Pos Z: 0.029284 Head Rot X: 0.2072864 Head Rot Y: -0.05453822 Hand Rot Z: 0.06792933 Invisible Ball Error: 1.271 randomnum: 63
 End:  114552.511  Start:  114549.671 Theta: 1.797689 Ball Pos X: -0.1198054 Ball Pos Y: -0.2 Ball Pos Z: 0.5189338 Hand Pos X: -0.1378241 Hand Pos Y: -0.2146662 Hand Pos Z: 0.5156133 Head Pos X: -0.04019547 Head Pos Y: 0.004271463 Head Pos Z: 0.02517152 Head Rot X: 0.2082377 Head Rot Y: -0.009102915 Hand Rot Z: 0.05572801 Invisible Ball Error: 2.262 randomnum: 36
 End:  114556.090  Start:  114553.236 Theta: 2.059489 Ball Pos X: -0.250033 Ball Pos Y: -0.2 Ball Pos Z: 0.4702437 Hand Pos X: -0.2508187 Hand Pos Y: -0.1920881 Hand Pos Z: 0.4730597 Head Pos X: -0.0646255 Head Pos Y: 0.009598687 Head Pos Z: 0.02462029 Head Rot X: 0.1780458 Head Rot Y: -0.03566559 Hand Rot Z: 0.1021381 Visible Ball Error: 0.849 randomnum: 146
 End:  114559.765  Start:  114557.078 Theta: 1.815143 Ball Pos X: -0.1288438 Ball Pos Y: -0.2 Ball Pos Z: 0.5167639 Hand Pos X: -0.1353179 Hand Pos Y: -0.1924176 Hand Pos Z: 0.5152074 Head Pos X: -0.06736803 Head Pos Y: 0.004721597 Head Pos Z: 0.0218246 Head Rot X: 0.1951821 Head Rot Y: -0.04904005 Hand Rot Z: 0.1168553 Invisible Ball Error: 0.986 randomnum: 17
 End:  114603.246  Start:  114600.518 Theta: 2.076942 Ball Pos X: -0.2582019 Ball Pos Y: -0.2 Ball Pos Z: 0.4658084 Hand Pos X: -0.2560407 Hand Pos Y: -0.2093214 Hand Pos Z: 0.4674866 Head Pos X: -0.08067513 Head Pos Y: 0.007203504 Head Pos Z: 0.02166986 Head Rot X: 0.181656 Head Rot Y: -0.07844878 Hand Rot Z: 0.109344 Visible Ball Error: 0.9 randomnum: 175
 End:  114606.797  Start:  114604.081 Theta: 1.186824 Ball Pos X: 0.1995094 Ball Pos Y: -0.2 Ball Pos Z: 0.4938032 Hand Pos X: 0.1885673 Hand Pos Y: -0.1950731 Hand Pos Z: 0.4996033 Head Pos X: -0.03033853 Head Pos Y: 0.006438047 Head Pos Z: 0.02009773 Head Rot X: 0.2012277 Head Rot Y: -0.003774032 Hand Rot Z: 0.04779738 Visible Ball Error: 1.342 randomnum: 196
 End:  114610.069  Start:  114607.312 Theta: 2.024582 Ball Pos X: -0.2334694 Ball Pos Y: -0.2 Ball Pos Z: 0.4786833 Hand Pos X: -0.2512715 Hand Pos Y: -0.2148837 Hand Pos Z: 0.4696212 Head Pos X: -0.05109406 Head Pos Y: 0.007792965 Head Pos Z: 0.02052212 Head Rot X: 0.1965206 Head Rot Y: -0.04293635 Hand Rot Z: 0.06990387 Invisible Ball Error: 2.437 randomnum: 60
 End:  114613.634  Start:  114610.960 Theta: 1.815143 Ball Pos X: -0.1288438 Ball Pos Y: -0.2 Ball Pos Z: 0.5167639 Hand Pos X: -0.1387308 Hand Pos Y: -0.2018438 Hand Pos Z: 0.518049 Head Pos X: -0.04842234 Head Pos Y: 0.009804398 Head Pos Z: 0.01741385 Head Rot X: 0.1884707 Head Rot Y: -0.03841951 Hand Rot Z: 0.07311267 Invisible Ball Error: 0.929 randomnum: 67
 End:  114617.087  Start:  114614.343 Theta: 1.797689 Ball Pos X: -0.1198054 Ball Pos Y: -0.2 Ball Pos Z: 0.5189338 Hand Pos X: -0.1284771 Hand Pos Y: -0.2092154 Hand Pos Z: 0.5185907 Head Pos X: -0.04811478 Head Pos Y: 0.007391073 Head Pos Z: 0.02454019 Head Rot X: 0.1979588 Head Rot Y: -0.0394997 Hand Rot Z: 0.0667001 Visible Ball Error: 1.172 randomnum: 122
 End:  114623.199  Start:  114620.428 Theta: 1.22173 Ball Pos X: 0.1821544 Ball Pos Y: -0.2 Ball Pos Z: 0.5004652 Hand Pos X: 0.190087 Hand Pos Y: -0.202192 Hand Pos Z: 0.4995188 Head Pos X: -0.02546287 Head Pos Y: 0.0110414 Head Pos Z: 0.007569313 Head Rot X: 0.1878271 Head Rot Y: -0.01404568 Hand Rot Z: 0.04911584 Visible Ball Error: 0.793 randomnum: 120
 End:  114626.527  Start:  114623.757 Theta: 1.43117 Ball Pos X: 0.07412136 Ball Pos Y: -0.2 Ball Pos Z: 0.5274009 Hand Pos X: 0.06953006 Hand Pos Y: -0.2131558 Hand Pos Z: 0.5337414 Head Pos X: -0.02640986 Head Pos Y: 0.00785847 Head Pos Z: 0.01317358 Head Rot X: 0.1987794 Head Rot Y: -0.01964127 Hand Rot Z: 0.04974559 Invisible Ball Error: 1.155 randomnum: 54
 End:  114632.097  Start:  114629.395 Theta: 1.48353 Ball Pos X: 0.04641772 Ball Pos Y: -0.2 Ball Pos Z: 0.5305573 Hand Pos X: 0.06473815 Hand Pos Y: -0.1877906 Hand Pos Z: 0.53391 Head Pos X: -0.02372456 Head Pos Y: 0.005923912 Head Pos Z: 0.01271462 Head Rot X: 0.2074928 Head Rot Y: -0.01638067 Hand Rot Z: 0.04678259 Invisible Ball Error: 2.24 randomnum: 47
 End:  114635.841  Start:  114633.126 Theta: 1.727876 Ball Pos X: -0.08331448 Ball Pos Y: -0.2 Ball Pos Z: 0.526027 Hand Pos X: -0.1079508 Hand Pos Y: -0.2120945 Hand Pos Z: 0.5247706 Head Pos X: -0.0485332 Head Pos Y: 0.003648549 Head Pos Z: 0.01618266 Head Rot X: 0.2118333 Head Rot Y: -0.0302549 Hand Rot Z: 0.07803901 Invisible Ball Error: 2.65 randomnum: 49
 End:  114639.713  Start:  114636.816 Theta: 2.024582 Ball Pos X: -0.2334694 Ball Pos Y: -0.2 Ball Pos Z: 0.4786833 Hand Pos X: -0.2539919 Hand Pos Y: -0.1848032 Hand Pos Z: 0.4694079 Head Pos X: -0.04878783 Head Pos Y: 0.006930456 Head Pos Z: 0.01208925 Head Rot X: 0.2020978 Head Rot Y: -0.04994951 Hand Rot Z: 0.07083254 Invisible Ball Error: 2.715 randomnum: 81
 End:  114643.541  Start:  114640.771 Theta: 1.343904 Ball Pos X: 0.1198053 Ball Pos Y: -0.2 Ball Pos Z: 0.5189338 Hand Pos X: 0.1181468 Hand Pos Y: -0.2156048 Hand Pos Z: 0.5302404 Head Pos X: -0.03102612 Head Pos Y: 0.006990388 Head Pos Z: 0.006992102 Head Rot X: 0.202578 Head Rot Y: -0.02769686 Hand Rot Z: 0.05533315 Visible Ball Error: 1.141 randomnum: 176
 End:  114646.800  Start:  114644.085 Theta: 1.902409 Ball Pos X: -0.1733924 Ball Pos Y: -0.2 Ball Pos Z: 0.503568 Hand Pos X: -0.1804722 Hand Pos Y: -0.2120863 Hand Pos Z: 0.5009452 Head Pos X: -0.0336926 Head Pos Y: 0.005426347 Head Pos Z: 0.0207262 Head Rot X: 0.2096621 Head Rot Y: -0.04924317 Hand Rot Z: 0.05892595 Invisible Ball Error: 1.365 randomnum: 6
 End:  114650.197  Start:  114647.511 Theta: 1.134464 Ball Pos X: 0.2250797 Ball Pos Y: -0.2 Ball Pos Z: 0.482685 Hand Pos X: 0.2025262 Hand Pos Y: -0.183288 Hand Pos Z: 0.4977487 Head Pos X: -0.02501535 Head Pos Y: 0.003067888 Head Pos Z: 0.01768589 Head Rot X: 0.2141998 Head Rot Y: -0.02189201 Hand Rot Z: 0.04624836 Invisible Ball Error: 3.21 randomnum: 31
 End:  114653.441  Start:  114650.893 Theta: 1.605703 Ball Pos X: -0.01858696 Ball Pos Y: -0.2 Ball Pos Z: 0.5322595 Hand Pos X: -0.01430461 Hand Pos Y: -0.2077144 Hand Pos Z: 0.5339651 Head Pos X: -0.03093576 Head Pos Y: 0.005385414 Head Pos Z: 0.01455665 Head Rot X: 0.2067907 Head Rot Y: -0.02363556 Hand Rot Z: 0.05195619 Invisible Ball Error: 0.796 randomnum: 32
 End:  114658.704  Start:  114656.045 Theta: 1.762783 Ball Pos X: -0.1016218 Ball Pos Y: -0.2 Ball Pos Z: 0.5227989 Hand Pos X: -0.09807125 Hand Pos Y: -0.2112269 Hand Pos Z: 0.5291233 Head Pos X: -0.02969122 Head Pos Y: 0.004875079 Head Pos Z: 0.01690006 Head Rot X: 0.2120118 Head Rot Y: -0.02349031 Hand Rot Z: 0.04718328 Visible Ball Error: 0.968 randomnum: 180
 End:  114706.418  Start:  114659.318 Theta: 1.797689 Ball Pos X: -0.1198054 Ball Pos Y: -0.2 Ball Pos Z: 0.5189338 Hand Pos X: -0.1164201 Hand Pos Y: -0.1958312 Hand Pos Z: 0.5226541 Head Pos X: -0.07589769 Head Pos Y: 0.0005000383 Head Pos Z: 0.0208478 Head Rot X: 0.2099281 Head Rot Y: -0.06539582 Hand Rot Z: 0.1242932 Visible Ball Error: 0.645 randomnum: 179
 End:  114709.913  Start:  114707.101 Theta: 1.919862 Ball Pos X: -0.1821545 Ball Pos Y: -0.2 Ball Pos Z: 0.5004652 Hand Pos X: -0.1848224 Hand Pos Y: -0.2088408 Hand Pos Z: 0.5026606 Head Pos X: -0.04972219 Head Pos Y: -0.001017414 Head Pos Z: 0.0291729 Head Rot X: 0.2277652 Head Rot Y: -0.03337023 Hand Rot Z: 0.07855058 Invisible Ball Error: 0.742 randomnum: 42
 End:  114714.091  Start:  114710.554 Theta: 1.500983 Ball Pos X: 0.03715114 Ball Pos Y: -0.2 Ball Pos Z: 0.5312866 Hand Pos X: 0.04014147 Hand Pos Y: -0.2228393 Hand Pos Z: 0.5409964 Head Pos X: -0.02264285 Head Pos Y: 0.002935991 Head Pos Z: 0.01607418 Head Rot X: 0.219102 Head Rot Y: -0.0007792145 Hand Rot Z: 0.04176004 Invisible Ball Error: 1.764 randomnum: 50
 End:  114719.398  Start:  114716.054 Theta: 1.117011 Ball Pos X: 0.2334694 Ball Pos Y: -0.2 Ball Pos Z: 0.4786833 Hand Pos X: 0.2504949 Hand Pos Y: -0.2050615 Hand Pos Z: 0.4719423 Head Pos X: -0.01303649 Head Pos Y: 0.00153245 Head Pos Z: 0.0150528 Head Rot X: 0.2183787 Head Rot Y: 0.02479696 Hand Rot Z: 0.03534381 Invisible Ball Error: 1.877 randomnum: 39
 End:  114722.904  Start:  114720.175 Theta: 1.675516 Ball Pos X: -0.05567021 Ball Pos Y: -0.2 Ball Pos Z: 0.5296664 Hand Pos X: -0.05542391 Hand Pos Y: -0.2069944 Hand Pos Z: 0.535678 Head Pos X: -0.02841663 Head Pos Y: 0.004019976 Head Pos Z: 0.0159483 Head Rot X: 0.2037954 Head Rot Y: -0.1081583 Hand Rot Z: 0.08612291 Visible Ball Error: 0.45 randomnum: 157
 End:  114726.218  Start:  114723.531 Theta: 1.43117 Ball Pos X: 0.07412136 Ball Pos Y: -0.2 Ball Pos Z: 0.5274009 Hand Pos X: 0.08239493 Hand Pos Y: -0.1596853 Hand Pos Z: 0.5273036 Head Pos X: -0.03176737 Head Pos Y: 0.002774715 Head Pos Z: 0.01556158 Head Rot X: 0.2139794 Head Rot Y: -0.0160437 Hand Rot Z: 0.06719103 Visible Ball Error: 4.013 randomnum: 112
 End:  114729.755  Start:  114726.900 Theta: 1.745329 Ball Pos X: -0.09248224 Ball Pos Y: -0.2 Ball Pos Z: 0.5244928 Hand Pos X: -0.07904358 Hand Pos Y: -0.2135544 Hand Pos Z: 0.528127 Head Pos X: -0.05279899 Head Pos Y: 0.002409607 Head Pos Z: 0.01467609 Head Rot X: 0.2075403 Head Rot Y: -0.04611853 Hand Rot Z: 0.1003582 Visible Ball Error: 1.844 randomnum: 109
 End:  114733.277  Start:  114730.632 Theta: 1.186824 Ball Pos X: 0.1995094 Ball Pos Y: -0.2 Ball Pos Z: 0.4938032 Hand Pos X: 0.1934451 Hand Pos Y: -0.2064805 Hand Pos Z: 0.5083189 Head Pos X: -0.02873707 Head Pos Y: -0.0009046047 Head Pos Z: 0.01560688 Head Rot X: 0.2267995 Head Rot Y: -0.01916762 Hand Rot Z: 0.06637595 Visible Ball Error: 1.109 randomnum: 191
 End:  114737.107  Start:  114734.155 Theta: 1.762783 Ball Pos X: -0.1016218 Ball Pos Y: -0.2 Ball Pos Z: 0.5227989 Hand Pos X: -0.1400724 Hand Pos Y: -0.2166483 Hand Pos Z: 0.5154897 Head Pos X: -0.03905797 Head Pos Y: 0.001332298 Head Pos Z: 0.008643389 Head Rot X: 0.217959 Head Rot Y: -0.03976342 Hand Rot Z: 0.08826334 Invisible Ball Error: 4.189 randomnum: 59
 End:  114743.594  Start:  114740.908 Theta: 2.024582 Ball Pos X: -0.2334694 Ball Pos Y: -0.2 Ball Pos Z: 0.4786833 Hand Pos X: -0.2234131 Hand Pos Y: -0.1906295 Hand Pos Z: 0.4873087 Head Pos X: -0.05094576 Head Pos Y: 0.01271759 Head Pos Z: 0.001140833 Head Rot X: 0.1738244 Head Rot Y: -0.07676509 Hand Rot Z: 0.09254548 Visible Ball Error: 1.634 randomnum: 172
 End:  114750.681  Start:  114747.995 Theta: 1.710423 Ball Pos X: -0.07412141 Ball Pos Y: -0.2 Ball Pos Z: 0.5274009 Hand Pos X: -0.07594834 Hand Pos Y: -0.2005996 Hand Pos Z: 0.5324196 Head Pos X: -0.03805113 Head Pos Y: 0.01023078 Head Pos Z: -0.0001554489 Head Rot X: 0.183552 Head Rot Y: -0.05005217 Hand Rot Z: 0.08223578 Invisible Ball Error: 0.168 randomnum: 28
 End:  114754.191  Start:  114751.420 Theta: 1.605703 Ball Pos X: -0.01858696 Ball Pos Y: -0.2 Ball Pos Z: 0.5322595 Hand Pos X: -0.01942559 Hand Pos Y: -0.2042138 Hand Pos Z: 0.5354848 Head Pos X: -0.03776312 Head Pos Y: 0.009228885 Head Pos Z: -0.00113821 Head Rot X: 0.1869698 Head Rot Y: -0.02991908 Hand Rot Z: 0.0780801 Invisible Ball Error: 0.29 randomnum: 34
 End:  114757.658  Start:  114755.054 Theta: 1.186824 Ball Pos X: 0.1995094 Ball Pos Y: -0.2 Ball Pos Z: 0.4938032 Hand Pos X: 0.2236159 Hand Pos Y: -0.2123109 Hand Pos Z: 0.4983672 Head Pos X: -0.03457451 Head Pos Y: 0.005106196 Head Pos Z: 0.002663136 Head Rot X: 0.2023816 Head Rot Y: -0.02260935 Hand Rot Z: 0.07345848 Visible Ball Error: 2.127 randomnum: 174
 End:  114804.592  Start:  114758.424 Theta: 1.256637 Ball Pos X: 0.1645775 Ball Pos Y: -0.2 Ball Pos Z: 0.5065175 Hand Pos X: 0.1872378 Hand Pos Y: -0.1930028 Hand Pos Z: 0.501859 Head Pos X: -0.03185391 Head Pos Y: 0.003863961 Head Pos Z: 0.006618738 Head Rot X: 0.2082643 Head Rot Y: -0.02281818 Hand Rot Z: 0.06792695 Visible Ball Error: 2.433 randomnum: 188
 End:  114808.406  Start:  114805.608 Theta: 1.692969 Ball Pos X: -0.06490569 Ball Pos Y: -0.2 Ball Pos Z: 0.5286142 Hand Pos X: -0.04833592 Hand Pos Y: -0.193844 Hand Pos Z: 0.5322021 Head Pos X: -0.02105069 Head Pos Y: -0.001468569 Head Pos Z: 0.01955485 Head Rot X: 0.2284417 Head Rot Y: -0.08271544 Hand Rot Z: 0.06498484 Visible Ball Error: 1.817 randomnum: 164
 End:  114812.180  Start:  114809.214 Theta: 2.042035 Ball Pos X: -0.2417881 Ball Pos Y: -0.2 Ball Pos Z: 0.4745357 Hand Pos X: -0.2430508 Hand Pos Y: -0.2038299 Hand Pos Z: 0.4752011 Head Pos X: -0.04738975 Head Pos Y: -0.002566963 Head Pos Z: 0.02044106 Head Rot X: 0.2295095 Head Rot Y: -0.05634631 Hand Rot Z: 0.07701946 Visible Ball Error: 0.329 randomnum: 190
 End:  114815.842  Start:  114813.058 Theta: 1.850049 Ball Pos X: -0.1468 Ball Pos Y: -0.2 Ball Pos Z: 0.5119526 Hand Pos X: -0.1541552 Hand Pos Y: -0.2185518 Hand Pos Z: 0.5124096 Head Pos X: -0.03521585 Head Pos Y: -0.001245379 Head Pos Z: 0.02173567 Head Rot X: 0.2254382 Head Rot Y: -0.04932676 Hand Rot Z: 0.06145706 Visible Ball Error: 1.775 randomnum: 152
 End:  114819.448  Start:  114816.747 Theta: 1.623156 Ball Pos X: -0.02787334 Ball Pos Y: -0.2 Ball Pos Z: 0.531854 Hand Pos X: -0.02329534 Hand Pos Y: -0.2158407 Hand Pos Z: 0.5348598 Head Pos X: -0.02348065 Head Pos Y: -0.002234906 Head Pos Z: 0.0214169 Head Rot X: 0.2314932 Head Rot Y: -0.03487537 Hand Rot Z: 0.04734729 Visible Ball Error: 1.454 randomnum: 161
 End:  114822.818  Start:  114820.144 Theta: 1.361357 Ball Pos X: 0.1107304 Ball Pos Y: -0.2 Ball Pos Z: 0.5209457 Hand Pos X: 0.08783929 Hand Pos Y: -0.1900097 Hand Pos Z: 0.5263062 Head Pos X: -0.02576351 Head Pos Y: -0.001763515 Head Pos Z: 0.02242422 Head Rot X: 0.228148 Head Rot Y: -0.04541945 Hand Rot Z: 0.04428038 Invisible Ball Error: 2.566 randomnum: 56
 End:  114825.602  Start:  114823.542 Theta: 1.902409 Ball Pos X: -0.1733924 Ball Pos Y: -0.2 Ball Pos Z: 0.503568 Hand Pos X: -0.1772446 Hand Pos Y: -0.1779143 Hand Pos Z: 0.5023198 Head Pos X: -0.02633309 Head Pos Y: -0.004891649 Head Pos Z: 0.0279274 Head Rot X: 0.2388346 Head Rot Y: -0.04774269 Hand Rot Z: 0.04277659 Invisible Ball Error: 2.153 randomnum: 5
 End:  114829.209  Start:  114826.424 Theta: 2.076942 Ball Pos X: -0.2582019 Ball Pos Y: -0.2 Ball Pos Z: 0.4658084 Hand Pos X: -0.2537339 Hand Pos Y: -0.2065701 Hand Pos Z: 0.477084 Head Pos X: -0.03837228 Head Pos Y: -0.004416868 Head Pos Z: 0.03069711 Head Rot X: 0.2362143 Head Rot Y: -0.05655748 Hand Rot Z: 0.05546435 Invisible Ball Error: 0.989 randomnum: 43
 End:  114840.765  Start:  114837.870 Theta: 1.413717 Ball Pos X: 0.08331443 Ball Pos Y: -0.2 Ball Pos Z: 0.526027 Hand Pos X: 0.1010802 Hand Pos Y: -0.2033578 Hand Pos Z: 0.5234163 Head Pos X: -0.02966738 Head Pos Y: -0.001843378 Head Pos Z: 0.02156591 Head Rot X: 0.2266732 Head Rot Y: -0.04902173 Hand Rot Z: 0.05696674 Visible Ball Error: 1.83 randomnum: 163
 End:  114847.672  Start:  114844.873 Theta: 1.27409 Ball Pos X: 0.1557125 Ball Pos Y: -0.2 Ball Pos Z: 0.5093126 Hand Pos X: 0.1698923 Hand Pos Y: -0.2055988 Hand Pos Z: 0.507594 Head Pos X: -0.02125931 Head Pos Y: -0.0008450001 Head Pos Z: 0.02080774 Head Rot X: 0.223684 Head Rot Y: -0.03842565 Hand Rot Z: 0.04462049 Visible Ball Error: 1.471 randomnum: 137
 End:  114851.153  Start:  114848.340 Theta: 1.32645 Ball Pos X: 0.1288437 Ball Pos Y: -0.2 Ball Pos Z: 0.5167639 Hand Pos X: 0.127316 Hand Pos Y: -0.2126772 Hand Pos Z: 0.5172855 Head Pos X: -0.02280712 Head Pos Y: -0.0006713867 Head Pos Z: 0.0233016 Head Rot X: 0.2212266 Head Rot Y: -0.0229513 Hand Rot Z: 0.05167155 Visible Ball Error: 1.192 randomnum: 141
 End:  114854.592  Start:  114851.807 Theta: 1.64061 Ball Pos X: -0.03715118 Ball Pos Y: -0.2 Ball Pos Z: 0.5312866 Hand Pos X: -0.03583205 Hand Pos Y: -0.2058541 Hand Pos Z: 0.5364006 Head Pos X: -0.01595163 Head Pos Y: 0.003727257 Head Pos Z: 0.02310014 Head Rot X: 0.2119125 Head Rot Y: -0.010312 Hand Rot Z: 0.02596195 Visible Ball Error: 0.405 randomnum: 193
 End:  114857.975  Start:  114855.205 Theta: 1.658063 Ball Pos X: -0.04641776 Ball Pos Y: -0.2 Ball Pos Z: 0.5305573 Hand Pos X: -0.0336359 Hand Pos Y: -0.2003393 Hand Pos Z: 0.5321547 Head Pos X: -0.0340848 Head Pos Y: 0.007767007 Head Pos Z: 0.01405478 Head Rot X: 0.1908979 Head Rot Y: -0.03113523 Hand Rot Z: 0.06201141 Visible Ball Error: 1.295 randomnum: 200
 End:  114905.006  Start:  114858.616 Theta: 1.972222 Ball Pos X: -0.2080971 Ball Pos Y: -0.2 Ball Pos Z: 0.4902461 Hand Pos X: -0.2128959 Hand Pos Y: -0.1959987 Hand Pos Z: 0.4904655 Head Pos X: -0.04897261 Head Pos Y: 0.01176913 Head Pos Z: 0.007369757 Head Rot X: 0.1752506 Head Rot Y: -0.08009449 Hand Rot Z: 0.0917259 Visible Ball Error: 0.627 randomnum: 148
 End:  114908.432  Start:  114905.731 Theta: 1.448623 Ball Pos X: 0.06490564 Ball Pos Y: -0.2 Ball Pos Z: 0.5286142 Hand Pos X: 0.07310429 Hand Pos Y: -0.2197108 Hand Pos Z: 0.5309484 Head Pos X: -0.04360104 Head Pos Y: 0.008811377 Head Pos Z: -0.001240492 Head Rot X: 0.1919074 Head Rot Y: 0.0240849 Hand Rot Z: 0.0614424 Invisible Ball Error: 1.878 randomnum: 98
 End:  114911.760  Start:  114909.031 Theta: 1.762783 Ball Pos X: -0.1016218 Ball Pos Y: -0.2 Ball Pos Z: 0.5227989 Hand Pos X: -0.09681275 Hand Pos Y: -0.2058952 Hand Pos Z: 0.5269869 Head Pos X: -0.04769135 Head Pos Y: 0.01459301 Head Pos Z: -0.006821871 Head Rot X: 0.1688051 Head Rot Y: -0.01926653 Hand Rot Z: 0.07563864 Invisible Ball Error: 0.704 randomnum: 71
 End:  114918.109  Start:  114915.352 Theta: 1.692969 Ball Pos X: -0.06490569 Ball Pos Y: -0.2 Ball Pos Z: 0.5286142 Hand Pos X: -0.08166972 Hand Pos Y: -0.167944 Hand Pos Z: 0.5275993 Head Pos X: -0.04074454 Head Pos Y: 0.00565093 Head Pos Z: 0.009425402 Head Rot X: 0.2039043 Head Rot Y: -0.0185136 Hand Rot Z: 0.05962664 Invisible Ball Error: 3.554 randomnum: 61
 End:  114921.882  Start:  114918.792 Theta: 1.762783 Ball Pos X: -0.1016218 Ball Pos Y: -0.2 Ball Pos Z: 0.5227989 Hand Pos X: -0.1070152 Hand Pos Y: -0.227567 Hand Pos Z: 0.5214811 Head Pos X: -0.06030107 Head Pos Y: 0.002070472 Head Pos Z: 0.0150485 Head Rot X: 0.2090938 Head Rot Y: -0.03750937 Hand Rot Z: 0.09237701 Visible Ball Error: 2.622 randomnum: 197
 End:  114928.872  Start:  114925.976 Theta: 1.675516 Ball Pos X: -0.05567021 Ball Pos Y: -0.2 Ball Pos Z: 0.5296664 Hand Pos X: -0.0580962 Hand Pos Y: -0.2253164 Hand Pos Z: 0.5313339 Head Pos X: -0.03567266 Head Pos Y: 0.001733527 Head Pos Z: 0.01655936 Head Rot X: 0.2176739 Head Rot Y: -0.01263632 Hand Rot Z: 0.05507413 Invisible Ball Error: 2.286 randomnum: 55
 End:  114932.409  Start:  114929.736 Theta: 1.239184 Ball Pos X: 0.1733924 Ball Pos Y: -0.2 Ball Pos Z: 0.503568 Hand Pos X: 0.171941 Hand Pos Y: -0.2002815 Hand Pos Z: 0.5081766 Head Pos X: -0.037673 Head Pos Y: 0.005835466 Head Pos Z: 0.009263277 Head Rot X: 0.1996627 Head Rot Y: -0.002780448 Hand Rot Z: 0.07140245 Visible Ball Error: 0.308 randomnum: 199
 End:  114936.042  Start:  114933.203 Theta: 1.797689 Ball Pos X: -0.1198054 Ball Pos Y: -0.2 Ball Pos Z: 0.5189338 Hand Pos X: -0.1309903 Hand Pos Y: -0.2115235 Hand Pos Z: 0.5172914 Head Pos X: -0.0305872 Head Pos Y: 0.008111447 Head Pos Z: 0.01207924 Head Rot X: 0.1951425 Head Rot Y: -0.01343011 Hand Rot Z: 0.04736315 Invisible Ball Error: 1.535 randomnum: 75
 End:  114940.081  Start:  114937.324 Theta: 1.727876 Ball Pos X: -0.08331448 Ball Pos Y: -0.2 Ball Pos Z: 0.526027 Hand Pos X: -0.08878868 Hand Pos Y: -0.2301199 Hand Pos Z: 0.5297723 Head Pos X: -0.03963494 Head Pos Y: 0.006614961 Head Pos Z: 0.01078272 Head Rot X: 0.1999905 Head Rot Y: -0.01835931 Hand Rot Z: 0.06295614 Visible Ball Error: 2.651 randomnum: 105
 End:  114943.422  Start:  114940.736 Theta: 1.082104 Ball Pos X: 0.250033 Ball Pos Y: -0.2 Ball Pos Z: 0.4702437 Hand Pos X: 0.2592206 Hand Pos Y: -0.1744498 Hand Pos Z: 0.4677334 Head Pos X: -0.01218319 Head Pos Y: 0.00824824 Head Pos Z: 0.005028009 Head Rot X: 0.1966632 Head Rot Y: 0.0574666 Hand Rot Z: 0.02691939 Invisible Ball Error: 2.685 randomnum: 29
 End:  114947.196  Start:  114944.202 Theta: 1.989675 Ball Pos X: -0.2166214 Ball Pos Y: -0.2 Ball Pos Z: 0.4865396 Hand Pos X: -0.2103378 Hand Pos Y: -0.2051877 Hand Pos Z: 0.4907315 Head Pos X: -0.03904223 Head Pos Y: 0.01019244 Head Pos Z: 0.007332087 Head Rot X: 0.1925131 Head Rot Y: -0.02985739 Hand Rot Z: 0.03997288 Visible Ball Error: 0.867 randomnum: 142
 End:  114953.239  Start:  114950.371 Theta: 1.239184 Ball Pos X: 0.1733924 Ball Pos Y: -0.2 Ball Pos Z: 0.503568 Hand Pos X: 0.1704105 Hand Pos Y: -0.1741761 Hand Pos Z: 0.5054002 Head Pos X: -0.03589034 Head Pos Y: 0.00795164 Head Pos Z: 0.01029325 Head Rot X: 0.1933208 Head Rot Y: -0.02184566 Hand Rot Z: 0.05689488 Invisible Ball Error: 2.521 randomnum: 94
 End:  114956.747  Start:  114954.046 Theta: 1.466077 Ball Pos X: 0.05567016 Ball Pos Y: -0.2 Ball Pos Z: 0.5296664 Hand Pos X: 0.05054205 Hand Pos Y: -0.2128606 Hand Pos Z: 0.5357636 Head Pos X: -0.03506279 Head Pos Y: 0.005118221 Head Pos Z: 0.01375961 Head Rot X: 0.2052113 Head Rot Y: -0.02197345 Hand Rot Z: 0.05075645 Invisible Ball Error: 1.15 randomnum: 66
 End:  115000.103  Start:  114957.458 Theta: 1.186824 Ball Pos X: 0.1995094 Ball Pos Y: -0.2 Ball Pos Z: 0.4938032 Hand Pos X: 0.1821647 Hand Pos Y: -0.190562 Hand Pos Z: 0.5050181 Head Pos X: -0.0271492 Head Pos Y: 0.001059234 Head Pos Z: 0.01611757 Head Rot X: 0.2211875 Head Rot Y: -0.007928371 Hand Rot Z: 0.04472563 Invisible Ball Error: 2.284 randomnum: 45
 End:  115003.347  Start:  115000.702 Theta: 1.850049 Ball Pos X: -0.1468 Ball Pos Y: -0.2 Ball Pos Z: 0.5119526 Hand Pos X: -0.1363404 Hand Pos Y: -0.2141175 Hand Pos Z: 0.5182488 Head Pos X: -0.05301642 Head Pos Y: 0.005165949 Head Pos Z: 0.01719856 Head Rot X: 0.200989 Head Rot Y: -0.0102512 Hand Rot Z: 0.09655056 Invisible Ball Error: 1.678 randomnum: 78
 End:  115009.306  Start:  115006.619 Theta: 1.204277 Ball Pos X: 0.190861 Ball Pos Y: -0.2 Ball Pos Z: 0.49721 Hand Pos X: 0.2041428 Hand Pos Y: -0.1898133 Hand Pos Z: 0.4982322 Head Pos X: -0.02671766 Head Pos Y: 0.002788484 Head Pos Z: 0.01076579 Head Rot X: 0.2166037 Head Rot Y: 0.005008359 Hand Rot Z: 0.0486102 Invisible Ball Error: 1.674 randomnum: 3
 End:  115013.804  Start:  115010.156 Theta: 1.954769 Ball Pos X: -0.1995095 Ball Pos Y: -0.2 Ball Pos Z: 0.4938032 Hand Pos X: -0.2018405 Hand Pos Y: -0.1988606 Hand Pos Z: 0.4933927 Head Pos X: -0.03987837 Head Pos Y: -0.008895196 Head Pos Z: 0.03734946 Head Rot X: 0.2564581 Head Rot Y: -0.01982369 Hand Rot Z: 0.04978191 Visible Ball Error: 0.264 randomnum: 194
 End:  115017.536  Start:  115014.806 Theta: 1.396263 Ball Pos X: 0.09248219 Ball Pos Y: -0.2 Ball Pos Z: 0.5244928 Hand Pos X: 0.08451881 Hand Pos Y: -0.2091614 Hand Pos Z: 0.530151 Head Pos X: -0.03532958 Head Pos Y: 0.006080955 Head Pos Z: 0.01105905 Head Rot X: 0.2021845 Head Rot Y: -0.01079078 Hand Rot Z: 0.06134092 Visible Ball Error: 1.127 randomnum: 119
 End:  115020.849  Start:  115018.204 Theta: 1.518436 Ball Pos X: 0.0278733 Ball Pos Y: -0.2 Ball Pos Z: 0.531854 Hand Pos X: 0.01485314 Hand Pos Y: -0.2114193 Hand Pos Z: 0.5361994 Head Pos X: -0.03631806 Head Pos Y: 0.003511131 Head Pos Z: 0.01809049 Head Rot X: 0.2123437 Head Rot Y: -0.01655543 Hand Rot Z: 0.0568642 Invisible Ball Error: 1.613 randomnum: 27
 End:  115024.901  Start:  115022.020 Theta: 1.064651 Ball Pos X: 0.2582018 Ball Pos Y: -0.2 Ball Pos Z: 0.4658084 Hand Pos X: 0.2544068 Hand Pos Y: -0.2048718 Hand Pos Z: 0.4689974 Head Pos X: -0.001929283 Head Pos Y: 0.006513186 Head Pos Z: 0.0109694 Head Rot X: 0.2007909 Head Rot Y: 0.05073343 Hand Rot Z: -0.007973143 Visible Ball Error: 0.646 randomnum: 139
 End:  115031.571  Start:  115028.563 Theta: 1.972222 Ball Pos X: -0.2080971 Ball Pos Y: -0.2 Ball Pos Z: 0.4902461 Hand Pos X: -0.2211003 Hand Pos Y: -0.1974982 Hand Pos Z: 0.4845808 Head Pos X: -0.05866981 Head Pos Y: 0.00351055 Head Pos Z: 0.01710629 Head Rot X: 0.205661 Head Rot Y: -0.06234968 Hand Rot Z: 0.0931974 Visible Ball Error: 1.449 randomnum: 166
 End:  115035.748  Start:  115032.949 Theta: 2.059489 Ball Pos X: -0.250033 Ball Pos Y: -0.2 Ball Pos Z: 0.4702437 Hand Pos X: -0.2406123 Hand Pos Y: -0.1845986 Hand Pos Z: 0.4752716 Head Pos X: -0.08481836 Head Pos Y: 0.007021263 Head Pos Z: 0.01090622 Head Rot X: 0.1839273 Head Rot Y: -0.06455147 Hand Rot Z: 0.1276752 Visible Ball Error: 1.824 randomnum: 147
 End:  115045.007  Start:  115042.195 Theta: 1.064651 Ball Pos X: 0.2582018 Ball Pos Y: -0.2 Ball Pos Z: 0.4658084 Hand Pos X: 0.2661082 Hand Pos Y: -0.1993611 Hand Pos Z: 0.4625277 Head Pos X: -0.005339147 Head Pos Y: 0.005957127 Head Pos Z: 0.01189113 Head Rot X: 0.203161 Head Rot Y: 0.04765278 Hand Rot Z: 0.01808169 Visible Ball Error: 0.86 randomnum: 168
 End:  115050.729  Start:  115047.890 Theta: 1.675516 Ball Pos X: -0.05567021 Ball Pos Y: -0.2 Ball Pos Z: 0.5296664 Hand Pos X: -0.06600946 Hand Pos Y: -0.225822 Hand Pos Z: 0.5292911 Head Pos X: -0.03250909 Head Pos Y: 0.0055141 Head Pos Z: 0.01910663 Head Rot X: 0.2065228 Head Rot Y: 0.01019142 Hand Rot Z: 0.04882114 Invisible Ball Error: 2.578 randomnum: 74
 End:  115059.446  Start:  115056.578 Theta: 1.850049 Ball Pos X: -0.1468 Ball Pos Y: -0.2 Ball Pos Z: 0.5119526 Hand Pos X: -0.1481891 Hand Pos Y: -0.2060933 Hand Pos Z: 0.5169493 Head Pos X: -0.03503919 Head Pos Y: 0.00490509 Head Pos Z: 0.01495814 Head Rot X: 0.206558 Head Rot Y: -0.02353466 Hand Rot Z: 0.06160217 Invisible Ball Error: 0.387 randomnum: 24
 End:  115103.219  Start:  115100.462 Theta: 1.710423 Ball Pos X: -0.07412141 Ball Pos Y: -0.2 Ball Pos Z: 0.5274009 Hand Pos X: -0.06574601 Hand Pos Y: -0.2023636 Hand Pos Z: 0.5294662 Head Pos X: -0.03739452 Head Pos Y: 0.004589885 Head Pos Z: 0.01464438 Head Rot X: 0.2061266 Head Rot Y: -0.02631156 Hand Rot Z: 0.07421823 Visible Ball Error: 0.882 randomnum: 116
 End:  115106.868  Start:  115104.152 Theta: 1.710423 Ball Pos X: -0.07412141 Ball Pos Y: -0.2 Ball Pos Z: 0.5274009 Hand Pos X: -0.07379828 Hand Pos Y: -0.2169179 Hand Pos Z: 0.5283692 Head Pos X: -0.04512548 Head Pos Y: 0.008413583 Head Pos Z: 0.01218414 Head Rot X: 0.18878 Head Rot Y: -0.0324094 Hand Rot Z: 0.08489088 Visible Ball Error: 1.545 randomnum: 144
 End:  115115.388  Start:  115112.590 Theta: 1.22173 Ball Pos X: 0.1821544 Ball Pos Y: -0.2 Ball Pos Z: 0.5004652 Hand Pos X: 0.1862999 Hand Pos Y: -0.1979544 Hand Pos Z: 0.5047574 Head Pos X: -0.02491593 Head Pos Y: 0.001817405 Head Pos Z: 0.01496339 Head Rot X: 0.2179456 Head Rot Y: -0.01603508 Hand Rot Z: 0.061248 Invisible Ball Error: 0.453 randomnum: 97
 End:  115118.911  Start:  115116.141 Theta: 1.361357 Ball Pos X: 0.1107304 Ball Pos Y: -0.2 Ball Pos Z: 0.5209457 Hand Pos X: 0.1192601 Hand Pos Y: -0.2099889 Hand Pos Z: 0.5194298 Head Pos X: -0.02194118 Head Pos Y: 0.0002459884 Head Pos Z: 0.01788378 Head Rot X: 0.2233615 Head Rot Y: -0.01926045 Hand Rot Z: 0.05707015 Invisible Ball Error: 1.267 randomnum: 8
 End:  115126.416  Start:  115123.450 Theta: 1.553343 Ball Pos X: 0.009294859 Ball Pos Y: -0.2 Ball Pos Z: 0.5325028 Hand Pos X: -0.01098385 Hand Pos Y: -0.2080286 Hand Pos Z: 0.5364144 Head Pos X: -0.0279541 Head Pos Y: 0.0009786338 Head Pos Z: 0.02117252 Head Rot X: 0.2223771 Head Rot Y: -0.01454615 Hand Rot Z: 0.0583197 Invisible Ball Error: 2.12 randomnum: 91
 End:  115132.431  Start:  115129.563 Theta: 1.902409 Ball Pos X: -0.1733924 Ball Pos Y: -0.2 Ball Pos Z: 0.503568 Hand Pos X: -0.1958921 Hand Pos Y: -0.202129 Hand Pos Z: 0.4994131 Head Pos X: -0.06426859 Head Pos Y: 0.006011471 Head Pos Z: 0.01529551 Head Rot X: 0.1936616 Head Rot Y: -0.04578152 Hand Rot Z: 0.1116729 Visible Ball Error: 2.263 randomnum: 189
 End:  115136.191  Start:  115133.424 Theta: 2.076942 Ball Pos X: -0.2582019 Ball Pos Y: -0.2 Ball Pos Z: 0.4658084 Hand Pos X: -0.2454591 Hand Pos Y: -0.1985938 Hand Pos Z: 0.4765446 Head Pos X: -0.06789923 Head Pos Y: 0.005806521 Head Pos Z: 0.02115941 Head Rot X: 0.192983 Head Rot Y: -0.05012129 Hand Rot Z: 0.108658 Invisible Ball Error: 1.657 randomnum: 96
 End:  115142.846  Start:  115140.159 Theta: 1.256637 Ball Pos X: 0.1645775 Ball Pos Y: -0.2 Ball Pos Z: 0.5065175 Hand Pos X: 0.1639521 Hand Pos Y: -0.2114204 Hand Pos Z: 0.512282 Head Pos X: -0.02396631 Head Pos Y: 0.005608089 Head Pos Z: 0.01403975 Head Rot X: 0.2001291 Head Rot Y: -0.002693217 Hand Rot Z: 0.0554707 Invisible Ball Error: 0.907 randomnum: 48
 End:  115146.285  Start:  115143.598 Theta: 1.256637 Ball Pos X: 0.1645775 Ball Pos Y: -0.2 Ball Pos Z: 0.5065175 Hand Pos X: 0.1588508 Hand Pos Y: -0.2200086 Hand Pos Z: 0.5151262 Head Pos X: -0.01800323 Head Pos Y: 0.007495046 Head Pos Z: 0.01316762 Head Rot X: 0.1953932 Head Rot Y: -0.004675495 Hand Rot Z: 0.047554 Invisible Ball Error: 1.807 randomnum: 22
 End:  115151.688  Start:  115148.890 Theta: 1.919862 Ball Pos X: -0.1821545 Ball Pos Y: -0.2 Ball Pos Z: 0.5004652 Hand Pos X: -0.1726885 Hand Pos Y: -0.2136392 Hand Pos Z: 0.5044571 Head Pos X: -0.06878877 Head Pos Y: -0.005130515 Head Pos Z: 0.03916907 Head Rot X: 0.2230874 Head Rot Y: -0.07670649 Hand Rot Z: 0.1199917 Visible Ball Error: 1.62 randomnum: 153
 End:  115155.544  Start:  115152.538 Theta: 1.047198 Ball Pos X: 0.2662919 Ball Pos Y: -0.2 Ball Pos Z: 0.4612313 Hand Pos X: 0.2615053 Hand Pos Y: -0.1957869 Hand Pos Z: 0.4689071 Head Pos X: 0.02840996 Head Pos Y: -0.0008009374 Head Pos Z: 0.01710129 Head Rot X: 0.2190578 Head Rot Y: 0.1204862 Hand Rot Z: -0.04336572 Visible Ball Error: 0.969 randomnum: 165
 End:  115159.068  Start:  115156.297 Theta: 1.500983 Ball Pos X: 0.03715114 Ball Pos Y: -0.2 Ball Pos Z: 0.5312866 Hand Pos X: 0.04050268 Hand Pos Y: -0.205427 Hand Pos Z: 0.5348176 Head Pos X: -0.02675629 Head Pos Y: 0.009356096 Head Pos Z: 0.01268196 Head Rot X: 0.1867195 Head Rot Y: -0.0113361 Hand Rot Z: 0.06153269 Visible Ball Error: 0.486 randomnum: 108
 End:  115207.046  Start:  115204.192 Theta: 1.518436 Ball Pos X: 0.0278733 Ball Pos Y: -0.2 Ball Pos Z: 0.531854 Hand Pos X: 0.000226941 Hand Pos Y: -0.1984229 Hand Pos Z: 0.5364143 Head Pos X: -0.01743484 Head Pos Y: 0.004533559 Head Pos Z: 0.01802588 Head Rot X: 0.2072452 Head Rot Y: -0.002256662 Hand Rot Z: 0.05042499 Invisible Ball Error: 2.803 randomnum: 51
 End:  115210.680  Start:  115207.854 Theta: 1.989675 Ball Pos X: -0.2166214 Ball Pos Y: -0.2 Ball Pos Z: 0.4865396 Hand Pos X: -0.2199934 Hand Pos Y: -0.2049511 Hand Pos Z: 0.487937 Head Pos X: -0.05697608 Head Pos Y: 0.007122599 Head Pos Z: 0.01813364 Head Rot X: 0.1925138 Head Rot Y: -0.05505201 Hand Rot Z: 0.09405407 Visible Ball Error: 0.448 randomnum: 104
 End:  115214.411  Start:  115211.682 Theta: 1.850049 Ball Pos X: -0.1468 Ball Pos Y: -0.2 Ball Pos Z: 0.5119526 Hand Pos X: -0.1407042 Hand Pos Y: -0.2198592 Hand Pos Z: 0.5144607 Head Pos X: -0.03824186 Head Pos Y: 0.00667733 Head Pos Z: 0.02370381 Head Rot X: 0.1948414 Head Rot Y: -0.03835258 Hand Rot Z: 0.07180286 Visible Ball Error: 1.934 randomnum: 130
 End:  115217.837  Start:  115215.121 Theta: 1.308997 Ball Pos X: 0.1378429 Ball Pos Y: -0.2 Ball Pos Z: 0.5144366 Hand Pos X: 0.1469245 Hand Pos Y: -0.1978125 Hand Pos Z: 0.5124094 Head Pos X: -0.02264929 Head Pos Y: 0.00186637 Head Pos Z: 0.02670979 Head Rot X: 0.2129261 Head Rot Y: -0.01844479 Hand Rot Z: 0.05424317 Invisible Ball Error: 0.962 randomnum: 82
 End:  115221.792  Start:  115219.118 Theta: 1.396263 Ball Pos X: 0.09248219 Ball Pos Y: -0.2 Ball Pos Z: 0.5244928 Hand Pos X: 0.1110661 Hand Pos Y: -0.1951221 Hand Pos Z: 0.5304146 Head Pos X: -0.01962161 Head Pos Y: 0.0004157424 Head Pos Z: 0.0284791 Head Rot X: 0.2196305 Head Rot Y: -0.01317691 Hand Rot Z: 0.04800491 Invisible Ball Error: 1.884 randomnum: 4
 End:  115227.459  Start:  115224.716 Theta: 1.291544 Ball Pos X: 0.1468 Ball Pos Y: -0.2 Ball Pos Z: 0.5119526 Hand Pos X: 0.1436473 Hand Pos Y: -0.2063795 Hand Pos Z: 0.518879 Head Pos X: -0.01745915 Head Pos Y: 0.003780395 Head Pos Z: 0.02689791 Head Rot X: 0.2080087 Head Rot Y: -0.004549222 Hand Rot Z: 0.04697682 Visible Ball Error: 0.628 randomnum: 110
 End:  115230.911  Start:  115228.098 Theta: 1.692969 Ball Pos X: -0.06490569 Ball Pos Y: -0.2 Ball Pos Z: 0.5286142 Hand Pos X: -0.06589329 Hand Pos Y: -0.2094603 Hand Pos Z: 0.5288602 Head Pos X: -0.03572035 Head Pos Y: 0.005246103 Head Pos Z: 0.02593946 Head Rot X: 0.2009599 Head Rot Y: -0.01580927 Hand Rot Z: 0.0626495 Invisible Ball Error: 0.879 randomnum: 58
 End:  115236.676  Start:  115233.862 Theta: 1.361357 Ball Pos X: 0.1107304 Ball Pos Y: -0.2 Ball Pos Z: 0.5209457 Hand Pos X: 0.1145224 Hand Pos Y: -0.1945401 Hand Pos Z: 0.521403 Head Pos X: -0.01886415 Head Pos Y: 0.002186596 Head Pos Z: 0.0273571 Head Rot X: 0.2140086 Head Rot Y: -0.005402952 Hand Rot Z: 0.04884419 Visible Ball Error: 0.668 randomnum: 187
 End:  115240.157  Start:  115237.372 Theta: 1.605703 Ball Pos X: -0.01858696 Ball Pos Y: -0.2 Ball Pos Z: 0.5322595 Hand Pos X: -0.01849991 Hand Pos Y: -0.2091497 Hand Pos Z: 0.5342467 Head Pos X: -0.0247674 Head Pos Y: 0.002859116 Head Pos Z: 0.02735591 Head Rot X: 0.2125668 Head Rot Y: -0.005454898 Hand Rot Z: 0.05086611 Invisible Ball Error: 0.786 randomnum: 2
 End:  115248.177  Start:  115245.378 Theta: 1.099557 Ball Pos X: 0.2417881 Ball Pos Y: -0.2 Ball Pos Z: 0.4745358 Hand Pos X: 0.2565583 Hand Pos Y: -0.1946079 Hand Pos Z: 0.4689677 Head Pos X: -0.008584975 Head Pos Y: 0.004398935 Head Pos Z: 0.01771259 Head Rot X: 0.2078629 Head Rot Y: 0.010765 Hand Rot Z: 0.02910842 Invisible Ball Error: 1.68 randomnum: 79
 End:  115252.354  Start:  115249.611 Theta: 1.361357 Ball Pos X: 0.1107304 Ball Pos Y: -0.2 Ball Pos Z: 0.5209457 Hand Pos X: 0.1215466 Hand Pos Y: -0.2198009 Hand Pos Z: 0.525497 Head Pos X: -0.01250172 Head Pos Y: 0.005378246 Head Pos Z: 0.0213995 Head Rot X: 0.2043821 Head Rot Y: 0.003928035 Hand Rot Z: 0.03019916 Visible Ball Error: 1.853 randomnum: 167
