# Supplementary material for: Rapid assessment of hand reaching using virtual reality and application in cerebellar stroke
Source: PLoS One. 2022 Sep 29;17(9):e0275220. doi: 10.1371/journal.pone.0275220 (PMC9522266; doi:10.1371/journal.pone.0275220)
Supplement: S2 File — (ZIP) [file pone.0275220.s005.zip › MemoryBallDelay/ProVRb_019_dataMemBallDelay2021-07-15-11-42-08[1].txt]

Memory Ball Delay- List of Errors by Trial; Handedness1

 End:  114247.427  Start:  114244.906 Theta: 1.675516 Ball Pos X: -0.05202784 Ball Pos Y: -0.2 Ball Pos Z: 0.4950116 Hand Pos X: -0.06364477 Hand Pos Y: -0.2293811 Hand Pos Z: 0.5081006 Head Pos X: -0.01275045 Head Pos Y: 0.003407657 Head Pos Z: -0.004241347 Head Rot X: 0.1016085 Head Rot Y: 0.04500192 Hand Rot Z: -0.03950723 Invisible Ball Error: 2.472 randomnum: 1
 End:  114250.392  Start:  114247.803 Theta: 1.43117 Ball Pos X: 0.06927178 Ball Pos Y: -0.2 Ball Pos Z: 0.4928943 Hand Pos X: 0.05336513 Hand Pos Y: -0.259211 Hand Pos Z: 0.500785 Head Pos X: -0.01776958 Head Pos Y: 0.001893342 Head Pos Z: -0.000297904 Head Rot X: 0.1023727 Head Rot Y: 0.04402561 Hand Rot Z: -0.01562457 Invisible Ball Error: 5.621 randomnum: 97
 End:  114253.359  Start:  114250.824 Theta: 1.797689 Ball Pos X: -0.1119668 Ball Pos Y: -0.2 Ball Pos Z: 0.4849813 Hand Pos X: -0.1290473 Hand Pos Y: -0.2017502 Hand Pos Z: 0.487191 Head Pos X: -0.01525646 Head Pos Y: 0.001899868 Head Pos Z: -0.001911283 Head Rot X: 0.1111821 Head Rot Y: 0.04051736 Hand Rot Z: -0.02382588 Invisible Ball Error: 1.706 randomnum: 91
 End:  114256.282  Start:  114253.804 Theta: 1.553343 Ball Pos X: 0.008686719 Ball Pos Y: -0.2 Ball Pos Z: 0.4976625 Hand Pos X: -0.005195767 Hand Pos Y: -0.2233839 Hand Pos Z: 0.4988961 Head Pos X: -0.01414144 Head Pos Y: -0.002861321 Head Pos Z: 0.005920649 Head Rot X: 0.1247036 Head Rot Y: 0.02995127 Hand Rot Z: -0.007122365 Invisible Ball Error: 2.669 randomnum: 38
 End:  114259.164  Start:  114256.714 Theta: 1.64061 Ball Pos X: -0.03472047 Ball Pos Y: -0.2 Ball Pos Z: 0.4965258 Hand Pos X: -0.04661153 Hand Pos Y: -0.2131729 Hand Pos Z: 0.5074829 Head Pos X: -0.01786458 Head Pos Y: -0.003057599 Head Pos Z: 0.008737564 Head Rot X: 0.1236577 Head Rot Y: 0.02432078 Hand Rot Z: -0.01039677 Visible Ball Error: 1.409 randomnum: 172
 End:  114309.872  Start:  114259.596 Theta: 1.570796 Ball Pos X: -0.03472047 Ball Pos Y: -0.2 Ball Pos Z: 0.4965258 Hand Pos X: -0.04858478 Hand Pos Y: -0.1914431 Hand Pos Z: 0.5035251 Head Pos X: -0.007084787 Head Pos Y: -0.000674963 Head Pos Z: 0.003275037 Head Rot X: 0.112596 Head Rot Y: 0.03676029 Hand Rot Z: -0.02235437 Invisible Ball Error: 1.826 randomnum: 49
 End:  114313.019  Start:  114310.498 Theta: 1.43117 Ball Pos X: 0.06927178 Ball Pos Y: -0.2 Ball Pos Z: 0.4928943 Hand Pos X: 0.07365036 Hand Pos Y: -0.1934007 Hand Pos Z: 0.4937666 Head Pos X: -0.01764649 Head Pos Y: 0.002549976 Head Pos Z: 0.001036763 Head Rot X: 0.1065124 Head Rot Y: 0.03057157 Hand Rot Z: 0.003422776 Invisible Ball Error: 0.845 randomnum: 36
 End:  114316.012  Start:  114313.436 Theta: 1.727876 Ball Pos X: -0.07786341 Ball Pos Y: -0.2 Ball Pos Z: 0.4916103 Hand Pos X: -0.09641289 Hand Pos Y: -0.2308013 Hand Pos Z: 0.4894504 Head Pos X: -0.01221913 Head Pos Y: -0.001106828 Head Pos Z: 0.002547979 Head Rot X: 0.1143393 Head Rot Y: 0.01809985 Hand Rot Z: -0.004117501 Invisible Ball Error: 3.535 randomnum: 27
 End:  114318.992  Start:  114316.444 Theta: 1.117011 Ball Pos X: 0.2181941 Ball Pos Y: -0.2 Ball Pos Z: 0.4473642 Hand Pos X: 0.2467241 Hand Pos Y: -0.2042223 Hand Pos Z: 0.4540824 Head Pos X: -0.02253002 Head Pos Y: -0.002700061 Head Pos Z: 0.005298495 Head Rot X: 0.1185809 Head Rot Y: 0.02640269 Hand Rot Z: 0.02426474 Invisible Ball Error: 2.361 randomnum: 51
 End:  114322.097  Start:  114319.424 Theta: 1.989675 Ball Pos X: -0.2024484 Ball Pos Y: -0.2 Ball Pos Z: 0.4547065 Hand Pos X: -0.2029864 Hand Pos Y: -0.2164584 Hand Pos Z: 0.46163 Head Pos X: -0.01627022 Head Pos Y: -0.005395055 Head Pos Z: 0.00639689 Head Rot X: 0.1353035 Head Rot Y: 0.02545917 Hand Rot Z: 0.001459343 Visible Ball Error: 1.362 randomnum: 133
 End:  114325.160  Start:  114322.682 Theta: 1.58825 Ball Pos X: -0.008686762 Ball Pos Y: -0.2 Ball Pos Z: 0.4976625 Hand Pos X: -0.01599057 Hand Pos Y: -0.2206701 Hand Pos Z: 0.5168957 Head Pos X: -0.0170182 Head Pos Y: -8.046627E-05 Head Pos Z: 0.002678037 Head Rot X: 0.1126927 Head Rot Y: 0.02706061 Hand Rot Z: 0.00677464 Invisible Ball Error: 1.411 randomnum: 77
 End:  114328.098  Start:  114325.564 Theta: 1.343904 Ball Pos X: 0.1119667 Ball Pos Y: -0.2 Ball Pos Z: 0.4849813 Hand Pos X: 0.1115011 Hand Pos Y: -0.2256308 Hand Pos Z: 0.4874545 Head Pos X: -0.01587659 Head Pos Y: -0.003554076 Head Pos Z: 0.008176923 Head Rot X: 0.1235298 Head Rot Y: 0.01455375 Hand Rot Z: 0.01072786 Invisible Ball Error: 2.397 randomnum: 6
 End:  114330.980  Start:  114328.529 Theta: 1.361357 Ball Pos X: 0.1034856 Ball Pos Y: -0.2 Ball Pos Z: 0.4868615 Hand Pos X: 0.07524134 Hand Pos Y: -0.2447265 Hand Pos Z: 0.498747 Head Pos X: -0.009984195 Head Pos Y: -0.003955305 Head Pos Z: 0.008703947 Head Rot X: 0.1196007 Head Rot Y: 0.02344232 Hand Rot Z: 0.002845242 Invisible Ball Error: 5.07 randomnum: 44
 End:  114333.961  Start:  114331.481 Theta: 1.797689 Ball Pos X: -0.1119668 Ball Pos Y: -0.2 Ball Pos Z: 0.4849813 Hand Pos X: -0.1222953 Hand Pos Y: -0.2289677 Hand Pos Z: 0.4863414 Head Pos X: -0.007316172 Head Pos Y: -0.0031991 Head Pos Z: 0.00654757 Head Rot X: 0.1197104 Head Rot Y: 0.01897235 Hand Rot Z: -0.006566077 Invisible Ball Error: 2.841 randomnum: 37
 End:  114337.037  Start:  114334.531 Theta: 1.117011 Ball Pos X: 0.2181941 Ball Pos Y: -0.2 Ball Pos Z: 0.4473642 Hand Pos X: 0.2341402 Hand Pos Y: -0.2048011 Hand Pos Z: 0.4412725 Head Pos X: -0.0194732 Head Pos Y: -0.00326699 Head Pos Z: 0.005141377 Head Rot X: 0.1208692 Head Rot Y: 0.01681069 Hand Rot Z: 0.02132507 Invisible Ball Error: 1.851 randomnum: 40
 End:  114340.031  Start:  114337.580 Theta: 1.675516 Ball Pos X: -0.05202784 Ball Pos Y: -0.2 Ball Pos Z: 0.4950116 Hand Pos X: -0.05475647 Hand Pos Y: -0.2013062 Hand Pos Z: 0.5062866 Head Pos X: -0.02499646 Head Pos Y: 9.49502E-05 Head Pos Z: 0.0007731915 Head Rot X: 0.1159653 Head Rot Y: 0.02178144 Hand Rot Z: 0.01323829 Visible Ball Error: 0.359 randomnum: 106
 End:  114343.010  Start:  114340.518 Theta: 1.902409 Ball Pos X: -0.1620478 Ball Pos Y: -0.2 Ball Pos Z: 0.4706208 Hand Pos X: -0.172339 Hand Pos Y: -0.2105492 Hand Pos Z: 0.4677855 Head Pos X: -0.03148758 Head Pos Y: 0.0007444024 Head Pos Z: -0.004898429 Head Rot X: 0.1170048 Head Rot Y: 0.01100118 Hand Rot Z: 0.02267428 Invisible Ball Error: 1.514 randomnum: 4
 End:  114345.962  Start:  114343.567 Theta: 1.518436 Ball Pos X: 0.02604962 Ball Pos Y: -0.2 Ball Pos Z: 0.4970561 Hand Pos X: 0.005507335 Hand Pos Y: -0.1825822 Hand Pos Z: 0.5017442 Head Pos X: -0.03281051 Head Pos Y: 0.0002464652 Head Pos Z: -0.005180001 Head Rot X: 0.1192408 Head Rot Y: 0.03806588 Hand Rot Z: 0.02170501 Visible Ball Error: 2.915 randomnum: 115
 End:  114349.012  Start:  114346.533 Theta: 1.448623 Ball Pos X: 0.06065903 Ball Pos Y: -0.2 Ball Pos Z: 0.4940282 Hand Pos X: 0.06287196 Hand Pos Y: -0.1955921 Hand Pos Z: 0.493871 Head Pos X: -0.03400344 Head Pos Y: -0.0004169345 Head Pos Z: -0.002906442 Head Rot X: 0.1216108 Head Rot Y: 0.03899479 Hand Rot Z: 0.02290078 Visible Ball Error: 0.502 randomnum: 200
 End:  114351.894  Start:  114349.471 Theta: 1.658063 Ball Pos X: -0.04338076 Ball Pos Y: -0.2 Ball Pos Z: 0.4958442 Hand Pos X: -0.05308741 Hand Pos Y: -0.2149211 Hand Pos Z: 0.5030366 Head Pos X: -0.03319144 Head Pos Y: 0.00180988 Head Pos Z: -0.00237906 Head Rot X: 0.1130153 Head Rot Y: 0.03161382 Hand Rot Z: 0.01525033 Invisible Ball Error: 1.473 randomnum: 14
 End:  114354.831  Start:  114352.409 Theta: 1.58825 Ball Pos X: -0.008686762 Ball Pos Y: -0.2 Ball Pos Z: 0.4976625 Hand Pos X: -0.002771921 Hand Pos Y: -0.1998751 Hand Pos Z: 0.5054127 Head Pos X: -0.03783613 Head Pos Y: 0.00242123 Head Pos Z: -0.000530839 Head Rot X: 0.1085043 Head Rot Y: 0.02838834 Hand Rot Z: 0.02307232 Visible Ball Error: 0.711 randomnum: 171
 End:  114357.714  Start:  114355.278 Theta: 1.675516 Ball Pos X: -0.05202784 Ball Pos Y: -0.2 Ball Pos Z: 0.4950116 Hand Pos X: -0.05544358 Hand Pos Y: -0.2001443 Hand Pos Z: 0.5075641 Head Pos X: -0.03714049 Head Pos Y: 0.004127562 Head Pos Z: -0.00176847 Head Rot X: 0.1028553 Head Rot Y: 0.02787559 Hand Rot Z: 0.009529291 Visible Ball Error: 0.533 randomnum: 177
 End:  114400.763  Start:  114358.299 Theta: 2.007129 Ball Pos X: -0.2103533 Ball Pos Y: -0.2 Ball Pos Z: 0.451104 Hand Pos X: -0.2209569 Hand Pos Y: -0.2478483 Hand Pos Z: 0.4528474 Head Pos X: -0.03927428 Head Pos Y: 0.002017289 Head Pos Z: -0.004807353 Head Rot X: 0.1156768 Head Rot Y: 0.001806892 Hand Rot Z: 0.006596989 Invisible Ball Error: 4.398 randomnum: 59
 End:  114403.840  Start:  114401.334 Theta: 2.042035 Ball Pos X: -0.2259685 Ball Pos Y: -0.2 Ball Pos Z: 0.443488 Hand Pos X: -0.184643 Hand Pos Y: -0.2159472 Hand Pos Z: 0.4644309 Head Pos X: -0.03954118 Head Pos Y: 0.002077192 Head Pos Z: -0.003023863 Head Rot X: 0.1156637 Head Rot Y: 0.01903336 Hand Rot Z: 0.005885597 Invisible Ball Error: 5.126 randomnum: 21
 End:  114406.945  Start:  114404.508 Theta: 1.239184 Ball Pos X: 0.1620477 Ball Pos Y: -0.2 Ball Pos Z: 0.4706208 Hand Pos X: 0.1488753 Hand Pos Y: -0.22793 Hand Pos Z: 0.4857162 Head Pos X: -0.04627979 Head Pos Y: 0.004750788 Head Pos Z: -0.004801869 Head Rot X: 0.1030981 Head Rot Y: 0.04515433 Hand Rot Z: 0.02588353 Invisible Ball Error: 2.901 randomnum: 93
 End:  114409.869  Start:  114407.447 Theta: 1.867502 Ball Pos X: -0.1455246 Ball Pos Y: -0.2 Ball Pos Z: 0.4759895 Hand Pos X: -0.1324769 Hand Pos Y: -0.2064501 Hand Pos Z: 0.4814601 Head Pos X: -0.03537023 Head Pos Y: 0.005750358 Head Pos Z: -0.005340934 Head Rot X: 0.09987585 Head Rot Y: 0.04364845 Hand Rot Z: -0.009179994 Visible Ball Error: 1.601 randomnum: 158
 End:  114412.765  Start:  114410.358 Theta: 1.64061 Ball Pos X: -0.03472047 Ball Pos Y: -0.2 Ball Pos Z: 0.4965258 Hand Pos X: -0.04732333 Hand Pos Y: -0.2146342 Hand Pos Z: 0.5011504 Head Pos X: -0.03500777 Head Pos Y: 0.002408534 Head Pos Z: -0.002762318 Head Rot X: 0.1077958 Head Rot Y: 0.04346128 Hand Rot Z: -0.005457511 Invisible Ball Error: 1.762 randomnum: 69
 End:  114415.759  Start:  114413.240 Theta: 1.919862 Ball Pos X: -0.1702366 Ball Pos Y: -0.2 Ball Pos Z: 0.467721 Hand Pos X: -0.1819771 Hand Pos Y: -0.2098929 Hand Pos Z: 0.4642867 Head Pos X: -0.03726727 Head Pos Y: -0.0002934933 Head Pos Z: -0.001599669 Head Rot X: 0.1228073 Head Rot Y: 0.03004065 Hand Rot Z: -0.002918612 Visible Ball Error: 1.599 randomnum: 137
 End:  114419.755  Start:  114417.026 Theta: 2.059489 Ball Pos X: -0.233674 Ball Pos Y: -0.2 Ball Pos Z: 0.4394768 Hand Pos X: -0.239392 Hand Pos Y: -0.198305 Hand Pos Z: 0.4371748 Head Pos X: -0.05549663 Head Pos Y: -0.003856719 Head Pos Z: 0.0006853342 Head Rot X: 0.1453337 Head Rot Y: -0.0004437881 Hand Rot Z: 0.01357335 Visible Ball Error: 0.683 randomnum: 142
 End:  114423.292  Start:  114422.122 Theta: 1.553343 Ball Pos X: 0.008686719 Ball Pos Y: -0.2 Ball Pos Z: 0.4976625 Hand Pos X: 0.02132971 Hand Pos Y: -0.2212962 Hand Pos Z: 0.5043855 Head Pos X: -0.0401184 Head Pos Y: -0.003441721 Head Pos Z: -0.0006638765 Head Rot X: 0.1378465 Head Rot Y: 0.03376379 Hand Rot Z: 0.002339773 Invisible Ball Error: 2.21 randomnum: 28
 End:  114426.341  Start:  114423.710 Theta: 1.117011 Ball Pos X: 0.2181941 Ball Pos Y: -0.2 Ball Pos Z: 0.4473642 Hand Pos X: 0.2140338 Hand Pos Y: -0.2132204 Hand Pos Z: 0.452275 Head Pos X: -0.03340906 Head Pos Y: -0.003317982 Head Pos Z: -0.001953959 Head Rot X: 0.1387399 Head Rot Y: 0.05213277 Hand Rot Z: -0.004352288 Visible Ball Error: 1.343 randomnum: 105
 End:  114429.321  Start:  114426.773 Theta: 1.064651 Ball Pos X: 0.2413083 Ball Pos Y: -0.2 Ball Pos Z: 0.4353317 Hand Pos X: 0.2274166 Hand Pos Y: -0.2170302 Hand Pos Z: 0.4435358 Head Pos X: -0.03276604 Head Pos Y: -0.003337145 Head Pos Z: -0.003129482 Head Rot X: 0.1368761 Head Rot Y: 0.0593551 Hand Rot Z: -0.002184496 Visible Ball Error: 2.368 randomnum: 136
 End:  114432.189  Start:  114429.697 Theta: 1.413717 Ball Pos X: 0.07786337 Ball Pos Y: -0.2 Ball Pos Z: 0.4916103 Hand Pos X: 0.09052537 Hand Pos Y: -0.1964639 Hand Pos Z: 0.492099 Head Pos X: -0.03286797 Head Pos Y: 9.101629E-05 Head Pos Z: -0.004069924 Head Rot X: 0.1201542 Head Rot Y: 0.06012314 Hand Rot Z: -0.01149084 Invisible Ball Error: 1.398 randomnum: 35
 End:  114435.155  Start:  114432.565 Theta: 1.867502 Ball Pos X: -0.1455246 Ball Pos Y: -0.2 Ball Pos Z: 0.4759895 Hand Pos X: -0.1438578 Hand Pos Y: -0.2349739 Hand Pos Z: 0.4755058 Head Pos X: -0.04361194 Head Pos Y: 0.0005778372 Head Pos Z: -0.003399968 Head Rot X: 0.122776 Head Rot Y: 0.03843936 Hand Rot Z: -0.001286675 Visible Ball Error: 3.426 randomnum: 191
 End:  114437.995  Start:  114435.517 Theta: 1.780236 Ball Pos X: -0.1034856 Ball Pos Y: -0.2 Ball Pos Z: 0.4868615 Hand Pos X: -0.09171393 Hand Pos Y: -0.2117742 Hand Pos Z: 0.490091 Head Pos X: -0.0425989 Head Pos Y: 3.793836E-05 Head Pos Z: -0.00063169 Head Rot X: 0.1204316 Head Rot Y: 0.03940708 Hand Rot Z: 0.0008467357 Visible Ball Error: 1.713 randomnum: 155
 End:  114440.683  Start:  114438.302 Theta: 1.099557 Ball Pos X: 0.2259685 Ball Pos Y: -0.2 Ball Pos Z: 0.4434881 Hand Pos X: 0.2296333 Hand Pos Y: -0.2095464 Hand Pos Z: 0.4563388 Head Pos X: -0.03929657 Head Pos Y: -0.002648681 Head Pos Z: 0.0001906157 Head Rot X: 0.1307958 Head Rot Y: 0.04430258 Hand Rot Z: 0.01525428 Visible Ball Error: 0.49 randomnum: 145
 End:  114443.369  Start:  114441.003 Theta: 1.343904 Ball Pos X: 0.1119667 Ball Pos Y: -0.2 Ball Pos Z: 0.4849813 Hand Pos X: 0.09545694 Hand Pos Y: -0.2103553 Hand Pos Z: 0.4993064 Head Pos X: -0.03558916 Head Pos Y: -0.0008905232 Head Pos Z: -0.002461553 Head Rot X: 0.1249427 Head Rot Y: 0.04949827 Hand Rot Z: 0.0002476769 Visible Ball Error: 2.1 randomnum: 153
 End:  114446.044  Start:  114443.732 Theta: 1.448623 Ball Pos X: 0.06065903 Ball Pos Y: -0.2 Ball Pos Z: 0.4940282 Hand Pos X: 0.06943635 Hand Pos Y: -0.2065059 Hand Pos Z: 0.4930594 Head Pos X: -0.03346592 Head Pos Y: -0.002778888 Head Pos Z: -0.00244844 Head Rot X: 0.1309275 Head Rot Y: 0.05143739 Hand Rot Z: -0.004934567 Visible Ball Error: 1.135 randomnum: 143
 End:  114448.759  Start:  114446.378 Theta: 1.151917 Ball Pos X: 0.2024484 Ball Pos Y: -0.2 Ball Pos Z: 0.4547065 Hand Pos X: 0.2168448 Hand Pos Y: -0.2043225 Hand Pos Z: 0.4587885 Head Pos X: -0.03321129 Head Pos Y: -0.004243195 Head Pos Z: -0.002456069 Head Rot X: 0.1390125 Head Rot Y: 0.05544386 Hand Rot Z: 0.0005442968 Invisible Ball Error: 1.205 randomnum: 83
 End:  114451.487  Start:  114449.148 Theta: 1.43117 Ball Pos X: 0.06927178 Ball Pos Y: -0.2 Ball Pos Z: 0.4928943 Hand Pos X: 0.07838237 Hand Pos Y: -0.1910762 Hand Pos Z: 0.507253 Head Pos X: -0.03174824 Head Pos Y: -0.002253652 Head Pos Z: -0.00153172 Head Rot X: 0.1286635 Head Rot Y: 0.05539679 Hand Rot Z: -0.01417397 Invisible Ball Error: 1.644 randomnum: 48
 End:  114454.259  Start:  114451.864 Theta: 1.745329 Ball Pos X: -0.08643135 Ball Pos Y: -0.2 Ball Pos Z: 0.4901765 Hand Pos X: -0.1236277 Hand Pos Y: -0.2318756 Hand Pos Z: 0.4848618 Head Pos X: -0.03268349 Head Pos Y: -0.003700942 Head Pos Z: -0.002109408 Head Rot X: 0.1383734 Head Rot Y: 0.05240528 Hand Rot Z: -0.016057 Invisible Ball Error: 4.943 randomnum: 53
 End:  114457.043  Start:  114454.677 Theta: 1.570796 Ball Pos X: -2.175683E-08 Ball Pos Y: -0.2 Ball Pos Z: 0.4977383 Hand Pos X: 0.03822356 Hand Pos Y: -0.2066596 Hand Pos Z: 0.5025654 Head Pos X: -0.03321004 Head Pos Y: -0.006552041 Head Pos Z: 0.001867175 Head Rot X: 0.1461689 Head Rot Y: 0.05112295 Hand Rot Z: -0.009233592 Visible Ball Error: 4.05 randomnum: 107
 End:  114459.855  Start:  114457.419 Theta: 1.43117 Ball Pos X: 0.06927178 Ball Pos Y: -0.2 Ball Pos Z: 0.4928943 Hand Pos X: 0.06506934 Hand Pos Y: -0.2003603 Hand Pos Z: 0.495051 Head Pos X: -0.033804 Head Pos Y: -0.005673021 Head Pos Z: -0.002079844 Head Rot X: 0.1479048 Head Rot Y: 0.04756185 Hand Rot Z: -0.006671443 Invisible Ball Error: 0.476 randomnum: 63
 End:  114502.807  Start:  114500.232 Theta: 1.710423 Ball Pos X: -0.06927183 Ball Pos Y: -0.2 Ball Pos Z: 0.4928943 Hand Pos X: -0.0728747 Hand Pos Y: -0.2147245 Hand Pos Z: 0.5033731 Head Pos X: -0.03171521 Head Pos Y: -0.005682468 Head Pos Z: -0.001361966 Head Rot X: 0.1497008 Head Rot Y: 0.04482657 Hand Rot Z: -0.01529977 Visible Ball Error: 1.021 randomnum: 180
 End:  114505.745  Start:  114503.267 Theta: 1.605703 Ball Pos X: -0.01737086 Ball Pos Y: -0.2 Ball Pos Z: 0.4974351 Hand Pos X: -0.02533898 Hand Pos Y: -0.2150153 Hand Pos Z: 0.502964 Head Pos X: -0.03080446 Head Pos Y: -0.007622242 Head Pos Z: -0.0008596182 Head Rot X: 0.1564632 Head Rot Y: 0.04407947 Hand Rot Z: -0.01530549 Invisible Ball Error: 1.476 randomnum: 89
 End:  114508.697  Start:  114508.335 Theta: 1.675516 Ball Pos X: -0.01737086 Ball Pos Y: -0.2 Ball Pos Z: 0.4974351 Hand Pos X: -0.003644992 Hand Pos Y: -0.2573209 Hand Pos Z: 0.5095649 Head Pos X: -0.02960318 Head Pos Y: -0.00692606 Head Pos Z: -0.00214088 Head Rot X: 0.1526746 Head Rot Y: 0.04911409 Hand Rot Z: -0.01829048 Visible Ball Error: 5.111 randomnum: 135
 End:  114511.579  Start:  114509.060 Theta: 1.53589 Ball Pos X: 0.01737081 Ball Pos Y: -0.2 Ball Pos Z: 0.4974351 Hand Pos X: 0.004801616 Hand Pos Y: -0.2086347 Hand Pos Z: 0.4976782 Head Pos X: -0.03300148 Head Pos Y: -0.007530808 Head Pos Z: -0.0008095503 Head Rot X: 0.1583284 Head Rot Y: 0.04488703 Hand Rot Z: -0.01263395 Visible Ball Error: 1.587 randomnum: 178
 End:  114514.323  Start:  114511.885 Theta: 1.32645 Ball Pos X: 0.1204138 Ball Pos Y: -0.2 Ball Pos Z: 0.4829533 Hand Pos X: 0.1393916 Hand Pos Y: -0.2166299 Hand Pos Z: 0.4841083 Head Pos X: -0.03008497 Head Pos Y: -0.007208705 Head Pos Z: -0.002507806 Head Rot X: 0.1572349 Head Rot Y: 0.05471721 Hand Rot Z: -0.01350895 Invisible Ball Error: 2.35 randomnum: 17
 End:  114517.747  Start:  114514.657 Theta: 1.710423 Ball Pos X: -0.06927183 Ball Pos Y: -0.2 Ball Pos Z: 0.4928943 Hand Pos X: -0.06945239 Hand Pos Y: -0.202943 Hand Pos Z: 0.5000898 Head Pos X: -0.03826493 Head Pos Y: -0.002677917 Head Pos Z: -0.005588293 Head Rot X: 0.1370622 Head Rot Y: 0.02365002 Hand Rot Z: -0.01979369 Visible Ball Error: 0.086 randomnum: 150
 End:  114520.658  Start:  114518.207 Theta: 1.239184 Ball Pos X: 0.1620477 Ball Pos Y: -0.2 Ball Pos Z: 0.4706208 Hand Pos X: 0.1451659 Hand Pos Y: -0.1877335 Hand Pos Z: 0.4828798 Head Pos X: -0.04358655 Head Pos Y: 0.001965642 Head Pos Z: -0.002619147 Head Rot X: 0.1183799 Head Rot Y: 0.06048041 Hand Rot Z: 0.0028213 Visible Ball Error: 2.576 randomnum: 129
 End:  114523.386  Start:  114521.047 Theta: 1.466077 Ball Pos X: 0.0520278 Ball Pos Y: -0.2 Ball Pos Z: 0.4950116 Hand Pos X: 0.05362623 Hand Pos Y: -0.2091613 Hand Pos Z: 0.5261552 Head Pos X: -0.04491836 Head Pos Y: 0.001561612 Head Pos Z: -0.004588366 Head Rot X: 0.1132883 Head Rot Y: 0.04100914 Hand Rot Z: -0.005856846 Visible Ball Error: 0.354 randomnum: 157
 End:  114526.185  Start:  114523.804 Theta: 1.48353 Ball Pos X: 0.04338072 Ball Pos Y: -0.2 Ball Pos Z: 0.4958442 Hand Pos X: 0.04325271 Hand Pos Y: -0.1795244 Hand Pos Z: 0.5167652 Head Pos X: -0.04335105 Head Pos Y: 0.001733601 Head Pos Z: -0.009304404 Head Rot X: 0.1184969 Head Rot Y: 0.041557 Hand Rot Z: -0.007970626 Visible Ball Error: 2.803 randomnum: 147
 End:  114529.012  Start:  114526.618 Theta: 1.605703 Ball Pos X: -0.01737086 Ball Pos Y: -0.2 Ball Pos Z: 0.4974351 Hand Pos X: -0.03839159 Hand Pos Y: -0.1873697 Hand Pos Z: 0.5101073 Head Pos X: -0.03568238 Head Pos Y: 0.006922871 Head Pos Z: -0.003777981 Head Rot X: 0.1051087 Head Rot Y: 0.03041887 Hand Rot Z: -0.02185753 Visible Ball Error: 2.788 randomnum: 141
 End:  114531.797  Start:  114529.374 Theta: 1.361357 Ball Pos X: 0.1034856 Ball Pos Y: -0.2 Ball Pos Z: 0.4868615 Hand Pos X: 0.1180615 Hand Pos Y: -0.1983097 Hand Pos Z: 0.5008259 Head Pos X: -0.0453245 Head Pos Y: 0.004502445 Head Pos Z: 0.0001558065 Head Rot X: 0.1135599 Head Rot Y: 0.04804552 Hand Rot Z: 0.0006079958 Invisible Ball Error: 1.431 randomnum: 92
 End:  114534.567  Start:  114532.145 Theta: 1.27409 Ball Pos X: 0.1455246 Ball Pos Y: -0.2 Ball Pos Z: 0.4759895 Hand Pos X: 0.1322828 Hand Pos Y: -0.181538 Hand Pos Z: 0.4821093 Head Pos X: -0.0486725 Head Pos Y: 0.006790474 Head Pos Z: -0.005815983 Head Rot X: 0.1061465 Head Rot Y: 0.05240662 Hand Rot Z: 0.008966349 Visible Ball Error: 2.476 randomnum: 102
 End:  114537.533  Start:  114535.041 Theta: 1.448623 Ball Pos X: 0.06065903 Ball Pos Y: -0.2 Ball Pos Z: 0.4940282 Hand Pos X: 0.08024314 Hand Pos Y: -0.2144633 Hand Pos Z: 0.506151 Head Pos X: -0.04424757 Head Pos Y: 0.004896238 Head Pos Z: -0.005518436 Head Rot X: 0.1128902 Head Rot Y: 0.04799253 Hand Rot Z: -0.001620936 Invisible Ball Error: 2.03 randomnum: 30
 End:  114540.387  Start:  114537.965 Theta: 1.361357 Ball Pos X: 0.1034856 Ball Pos Y: -0.2 Ball Pos Z: 0.4868615 Hand Pos X: 0.1108555 Hand Pos Y: -0.2170549 Hand Pos Z: 0.5000325 Head Pos X: -0.04154795 Head Pos Y: 0.005455315 Head Pos Z: -0.007254839 Head Rot X: 0.1102622 Head Rot Y: 0.05228906 Hand Rot Z: 0.0009197814 Visible Ball Error: 1.171 randomnum: 132
 End:  114543.339  Start:  114540.764 Theta: 2.042035 Ball Pos X: -0.2259685 Ball Pos Y: -0.2 Ball Pos Z: 0.443488 Hand Pos X: -0.1971531 Hand Pos Y: -0.2157575 Hand Pos Z: 0.4584365 Head Pos X: -0.03604174 Head Pos Y: 0.002805233 Head Pos Z: -0.007730484 Head Rot X: 0.1193971 Head Rot Y: 0.0362564 Hand Rot Z: -0.01556383 Visible Ball Error: 3.751 randomnum: 195
 End:  114546.152  Start:  114543.785 Theta: 1.37881 Ball Pos X: 0.09497291 Ball Pos Y: -0.2 Ball Pos Z: 0.4885934 Hand Pos X: 0.06289228 Hand Pos Y: -0.2227266 Hand Pos Z: 0.4969561 Head Pos X: -0.04558074 Head Pos Y: 0.006142527 Head Pos Z: -0.0108155 Head Rot X: 0.1033965 Head Rot Y: 0.04320601 Hand Rot Z: 0.01371946 Invisible Ball Error: 4.061 randomnum: 22
 End:  114549.021  Start:  114546.556 Theta: 1.850049 Ball Pos X: -0.1371953 Ball Pos Y: -0.2 Ball Pos Z: 0.4784567 Hand Pos X: -0.1728773 Hand Pos Y: -0.1854211 Hand Pos Z: 0.4886641 Head Pos X: -0.04084444 Head Pos Y: 0.00481686 Head Pos Z: -0.006914854 Head Rot X: 0.1154355 Head Rot Y: 0.03083661 Hand Rot Z: -0.007457721 Visible Ball Error: 3.934 randomnum: 175
 End:  114551.833  Start:  114549.453 Theta: 1.518436 Ball Pos X: 0.02604962 Ball Pos Y: -0.2 Ball Pos Z: 0.4970561 Hand Pos X: 0.03067572 Hand Pos Y: -0.2015047 Hand Pos Z: 0.5118474 Head Pos X: -0.04572499 Head Pos Y: 0.00248763 Head Pos Z: -0.007023931 Head Rot X: 0.1198874 Head Rot Y: 0.02386224 Hand Rot Z: 0.01346653 Visible Ball Error: 0.592 randomnum: 189
 End:  114554.728  Start:  114552.348 Theta: 2.059489 Ball Pos X: -0.233674 Ball Pos Y: -0.2 Ball Pos Z: 0.4394768 Hand Pos X: -0.2390473 Hand Pos Y: -0.2145259 Hand Pos Z: 0.4390857 Head Pos X: -0.04062873 Head Pos Y: 0.001421243 Head Pos Z: -0.00932467 Head Rot X: 0.1295569 Head Rot Y: 0.02725072 Hand Rot Z: -0.002781882 Invisible Ball Error: 1.431 randomnum: 86
 End:  114557.597  Start:  114555.202 Theta: 1.151917 Ball Pos X: 0.2024484 Ball Pos Y: -0.2 Ball Pos Z: 0.4547065 Hand Pos X: 0.2171566 Hand Pos Y: -0.2020762 Hand Pos Z: 0.4686745 Head Pos X: -0.05097944 Head Pos Y: 0.002741113 Head Pos Z: -0.008577824 Head Rot X: 0.1195576 Head Rot Y: 0.03345606 Hand Rot Z: 0.02855684 Visible Ball Error: 0.957 randomnum: 161
 End:  114600.354  Start:  114557.960 Theta: 1.361357 Ball Pos X: 0.1034856 Ball Pos Y: -0.2 Ball Pos Z: 0.4868615 Hand Pos X: 0.1042635 Hand Pos Y: -0.1870027 Hand Pos Z: 0.4916399 Head Pos X: -0.0479781 Head Pos Y: 0.006468683 Head Pos Z: -0.009729147 Head Rot X: 0.1015891 Head Rot Y: 0.03656953 Hand Rot Z: 0.01757041 Visible Ball Error: 1.481 randomnum: 127
 End:  114602.944  Start:  114600.702 Theta: 1.134464 Ball Pos X: 0.2103533 Ball Pos Y: -0.2 Ball Pos Z: 0.4511041 Hand Pos X: 0.2069869 Hand Pos Y: -0.1849412 Hand Pos Z: 0.4658294 Head Pos X: -0.05011314 Head Pos Y: 0.00880456 Head Pos Z: -0.009632826 Head Rot X: 0.09728422 Head Rot Y: 0.05332496 Hand Rot Z: 0.02279274 Visible Ball Error: 2.179 randomnum: 187
 End:  114605.701  Start:  114603.279 Theta: 1.570796 Ball Pos X: -2.175683E-08 Ball Pos Y: -0.2 Ball Pos Z: 0.4977383 Hand Pos X: 0.002355728 Hand Pos Y: -0.1619762 Hand Pos Z: 0.5104978 Head Pos X: -0.0461365 Head Pos Y: 0.01188627 Head Pos Z: -0.01782393 Head Rot X: 0.0773041 Head Rot Y: 0.03663459 Hand Rot Z: -0.002556309 Visible Ball Error: 4.295 randomnum: 152
 End:  114608.360  Start:  114606.038 Theta: 1.832596 Ball Pos X: -0.1288242 Ball Pos Y: -0.2 Ball Pos Z: 0.4807782 Hand Pos X: -0.1533623 Hand Pos Y: -0.2203788 Hand Pos Z: 0.4772784 Head Pos X: -0.04207152 Head Pos Y: 0.009795845 Head Pos Z: -0.01428115 Head Rot X: 0.09217161 Head Rot Y: 0.03629601 Hand Rot Z: -0.008530833 Invisible Ball Error: 3.179 randomnum: 13
 End:  114611.228  Start:  114608.765 Theta: 2.059489 Ball Pos X: -0.233674 Ball Pos Y: -0.2 Ball Pos Z: 0.4394768 Hand Pos X: -0.2335616 Hand Pos Y: -0.2154078 Hand Pos Z: 0.4397757 Head Pos X: -0.04237992 Head Pos Y: 0.005547002 Head Pos Z: -0.01473486 Head Rot X: 0.111769 Head Rot Y: 0.03807276 Hand Rot Z: -0.01582921 Visible Ball Error: 1.502 randomnum: 144
 End:  114614.166  Start:  114611.758 Theta: 1.500983 Ball Pos X: 0.03472043 Ball Pos Y: -0.2 Ball Pos Z: 0.4965258 Hand Pos X: 0.02416046 Hand Pos Y: -0.209613 Hand Pos Z: 0.5090595 Head Pos X: -0.05377436 Head Pos Y: 0.01075163 Head Pos Z: -0.01443362 Head Rot X: 0.08294804 Head Rot Y: 0.03072309 Hand Rot Z: 0.01988534 Visible Ball Error: 1.277 randomnum: 166
 End:  114616.826  Start:  114614.515 Theta: 1.605703 Ball Pos X: -0.01737086 Ball Pos Y: -0.2 Ball Pos Z: 0.4974351 Hand Pos X: -0.02019472 Hand Pos Y: -0.1715278 Hand Pos Z: 0.5158755 Head Pos X: -0.04690069 Head Pos Y: 0.01206607 Head Pos Z: -0.01211882 Head Rot X: 0.07899348 Head Rot Y: 0.03325838 Hand Rot Z: 0.002615879 Visible Ball Error: 3.52 randomnum: 193
 End:  114619.597  Start:  114617.244 Theta: 1.32645 Ball Pos X: 0.1204138 Ball Pos Y: -0.2 Ball Pos Z: 0.4829533 Hand Pos X: 0.1237036 Hand Pos Y: -0.2026883 Hand Pos Z: 0.4986231 Head Pos X: -0.05325872 Head Pos Y: 0.01210992 Head Pos Z: -0.0191921 Head Rot X: 0.08372776 Head Rot Y: 0.05435591 Hand Rot Z: 0.0218665 Invisible Ball Error: 0.365 randomnum: 68
 End:  114622.465  Start:  114620.057 Theta: 1.099557 Ball Pos X: 0.2259685 Ball Pos Y: -0.2 Ball Pos Z: 0.4434881 Hand Pos X: 0.2386123 Hand Pos Y: -0.2242045 Hand Pos Z: 0.4529972 Head Pos X: -0.03805995 Head Pos Y: 0.0155718 Head Pos Z: -0.02680528 Head Rot X: 0.0754613 Head Rot Y: 0.1008072 Hand Rot Z: -0.001800157 Visible Ball Error: 1.898 randomnum: 199
 End:  114634.369  Start:  114633.409 Theta: 1.954769 Ball Pos X: -0.186456 Ball Pos Y: -0.2 Ball Pos Z: 0.4614949 Hand Pos X: -0.3230329 Hand Pos Y: -0.127552 Hand Pos Z: 0.3871271 Head Pos X: -0.05276209 Head Pos Y: 0.008471489 Head Pos Z: -0.01855147 Head Rot X: 0.1085912 Head Rot Y: 0.03999952 Hand Rot Z: -0.0246634 Visible Ball Error: 18.607 randomnum: 122
 End:  114637.990  Start:  114635.414 Theta: 1.204277 Ball Pos X: 0.1783734 Ball Pos Y: -0.2 Ball Pos Z: 0.4646787 Hand Pos X: 0.1840721 Hand Pos Y: -0.1516578 Hand Pos Z: 0.4765988 Head Pos X: -0.0409382 Head Pos Y: 0.006993353 Head Pos Z: -0.01891339 Head Rot X: 0.1112682 Head Rot Y: 0.07516061 Hand Rot Z: -0.000586877 Visible Ball Error: 5.359 randomnum: 197
 End:  114640.872  Start:  114638.423 Theta: 1.396263 Ball Pos X: 0.08643131 Ball Pos Y: -0.2 Ball Pos Z: 0.4901765 Hand Pos X: 0.06197613 Hand Pos Y: -0.1524871 Hand Pos Z: 0.5053537 Head Pos X: -0.04631293 Head Pos Y: 0.009098887 Head Pos Z: -0.01721287 Head Rot X: 0.09826832 Head Rot Y: 0.05455305 Hand Rot Z: 0.01117176 Visible Ball Error: 5.94 randomnum: 116
 End:  114643.782  Start:  114641.318 Theta: 1.745329 Ball Pos X: -0.08643135 Ball Pos Y: -0.2 Ball Pos Z: 0.4901765 Hand Pos X: -0.1270363 Hand Pos Y: -0.1856188 Hand Pos Z: 0.5056186 Head Pos X: -0.0383901 Head Pos Y: 0.009773657 Head Pos Z: -0.01863539 Head Rot X: 0.09924934 Head Rot Y: 0.04977185 Hand Rot Z: -0.01985791 Invisible Ball Error: 4.47 randomnum: 11
 End:  114646.650  Start:  114644.200 Theta: 1.466077 Ball Pos X: 0.0520278 Ball Pos Y: -0.2 Ball Pos Z: 0.4950116 Hand Pos X: 0.03227773 Hand Pos Y: -0.1914425 Hand Pos Z: 0.503478 Head Pos X: -0.03937072 Head Pos Y: 0.008856058 Head Pos Z: -0.01877582 Head Rot X: 0.09556135 Head Rot Y: 0.06449971 Hand Rot Z: -0.009920623 Invisible Ball Error: 2.44 randomnum: 31
 End:  114649.546  Start:  114647.027 Theta: 2.076942 Ball Pos X: -0.2413084 Ball Pos Y: -0.2 Ball Pos Z: 0.4353316 Hand Pos X: -0.2304035 Hand Pos Y: -0.1620377 Hand Pos Z: 0.4455598 Head Pos X: -0.03345257 Head Pos Y: 0.006333172 Head Pos Z: -0.02190268 Head Rot X: 0.1146809 Head Rot Y: 0.06576772 Hand Rot Z: -0.02418063 Visible Ball Error: 4.282 randomnum: 114
 End:  114652.443  Start:  114650.006 Theta: 1.710423 Ball Pos X: -0.06927183 Ball Pos Y: -0.2 Ball Pos Z: 0.4928943 Hand Pos X: -0.10729 Hand Pos Y: -0.1817779 Hand Pos Z: 0.507231 Head Pos X: -0.04163712 Head Pos Y: 0.007673159 Head Pos Z: -0.01640081 Head Rot X: 0.1031884 Head Rot Y: 0.06719826 Hand Rot Z: -0.02821704 Visible Ball Error: 4.497 randomnum: 186
 End:  114702.217  Start:  114701.465 Theta: 1.500983 Ball Pos X: 0.03472043 Ball Pos Y: -0.2 Ball Pos Z: 0.4965258 Hand Pos X: -0.1141038 Hand Pos Y: -0.2290047 Hand Pos Z: 0.4850217 Head Pos X: -0.03162688 Head Pos Y: 0.003498167 Head Pos Z: -0.01837122 Head Rot X: 0.1249077 Head Rot Y: 0.07071257 Hand Rot Z: -0.03794162 Invisible Ball Error: 16.067 randomnum: 66
 End:  114706.060  Start:  114703.513 Theta: 1.117011 Ball Pos X: 0.2181941 Ball Pos Y: -0.2 Ball Pos Z: 0.4473642 Hand Pos X: 0.2300187 Hand Pos Y: -0.1769482 Hand Pos Z: 0.4531588 Head Pos X: -0.04399675 Head Pos Y: 0.003954679 Head Pos Z: -0.01444924 Head Rot X: 0.1216184 Head Rot Y: 0.07657664 Hand Rot Z: 0.00484392 Visible Ball Error: 2.826 randomnum: 160
 End:  114708.984  Start:  114706.395 Theta: 1.762783 Ball Pos X: -0.09497295 Ball Pos Y: -0.2 Ball Pos Z: 0.4885934 Hand Pos X: -0.1148209 Hand Pos Y: -0.1665481 Hand Pos Z: 0.4917559 Head Pos X: -0.04140061 Head Pos Y: 0.01055968 Head Pos Z: -0.01244831 Head Rot X: 0.09687513 Head Rot Y: 0.04696637 Hand Rot Z: -0.01816039 Visible Ball Error: 4.157 randomnum: 179
 End:  114711.936  Start:  114709.430 Theta: 1.343904 Ball Pos X: 0.1119667 Ball Pos Y: -0.2 Ball Pos Z: 0.4849813 Hand Pos X: 0.1508099 Hand Pos Y: -0.1945691 Hand Pos Z: 0.4912846 Head Pos X: -0.03361154 Head Pos Y: 0.00835447 Head Pos Z: -0.01407516 Head Rot X: 0.09967156 Head Rot Y: 0.07970167 Hand Rot Z: -0.01642133 Invisible Ball Error: 3.959 randomnum: 29
 End:  114714.846  Start:  114712.312 Theta: 1.134464 Ball Pos X: 0.2103533 Ball Pos Y: -0.2 Ball Pos Z: 0.4511041 Hand Pos X: 0.2143192 Hand Pos Y: -0.2227032 Hand Pos Z: 0.4624246 Head Pos X: -0.03929609 Head Pos Y: 0.004885495 Head Pos Z: -0.01076317 Head Rot X: 0.1065028 Head Rot Y: 0.06292358 Hand Rot Z: 0.003760491 Invisible Ball Error: 1.716 randomnum: 57
 End:  114717.686  Start:  114715.167 Theta: 1.762783 Ball Pos X: -0.09497295 Ball Pos Y: -0.2 Ball Pos Z: 0.4885934 Hand Pos X: -0.113293 Hand Pos Y: -0.2218679 Hand Pos Z: 0.4885356 Head Pos X: -0.03511828 Head Pos Y: 0.008073837 Head Pos Z: -0.01833868 Head Rot X: 0.1008636 Head Rot Y: 0.07059457 Hand Rot Z: -0.02467939 Visible Ball Error: 2.736 randomnum: 194
 End:  114721.181  Start:  114718.021 Theta: 1.867502 Ball Pos X: -0.1455246 Ball Pos Y: -0.2 Ball Pos Z: 0.4759895 Hand Pos X: -0.1576727 Hand Pos Y: -0.2286973 Hand Pos Z: 0.4817446 Head Pos X: -0.04930252 Head Pos Y: 0.008898795 Head Pos Z: -0.01702285 Head Rot X: 0.1018308 Head Rot Y: 0.04424103 Hand Rot Z: 0.01018855 Visible Ball Error: 2.606 randomnum: 169
 End:  114725.010  Start:  114721.766 Theta: 1.675516 Ball Pos X: -0.05202784 Ball Pos Y: -0.2 Ball Pos Z: 0.4950116 Hand Pos X: -0.07224615 Hand Pos Y: -0.2086852 Hand Pos Z: 0.4956833 Head Pos X: -0.04529297 Head Pos Y: 0.009969845 Head Pos Z: -0.0191083 Head Rot X: 0.09976934 Head Rot Y: 0.04501601 Hand Rot Z: 0.0052224 Visible Ball Error: 2.242 randomnum: 118
 End:  114727.934  Start:  114725.540 Theta: 1.710423 Ball Pos X: -0.06927183 Ball Pos Y: -0.2 Ball Pos Z: 0.4928943 Hand Pos X: -0.1151556 Hand Pos Y: -0.2041883 Hand Pos Z: 0.5055563 Head Pos X: -0.03869563 Head Pos Y: 0.0102669 Head Pos Z: -0.01491344 Head Rot X: 0.09695465 Head Rot Y: 0.05905293 Hand Rot Z: -0.02043388 Invisible Ball Error: 4.507 randomnum: 88
 End:  114730.565  Start:  114728.296 Theta: 1.343904 Ball Pos X: 0.1119667 Ball Pos Y: -0.2 Ball Pos Z: 0.4849813 Hand Pos X: 0.1261043 Hand Pos Y: -0.2368244 Hand Pos Z: 0.5195373 Head Pos X: -0.04610735 Head Pos Y: 0.01496074 Head Pos Z: -0.004342318 Head Rot X: 0.07194865 Head Rot Y: 0.0523351 Hand Rot Z: 0.002487155 Invisible Ball Error: 2.087 randomnum: 34
 End:  114733.127  Start:  114730.803 Theta: 1.48353 Ball Pos X: 0.04338072 Ball Pos Y: -0.2 Ball Pos Z: 0.4958442 Hand Pos X: 0.0003610477 Hand Pos Y: -0.2254374 Hand Pos Z: 0.5033834 Head Pos X: -0.04173428 Head Pos Y: 0.004938364 Head Pos Z: 0.006074548 Head Rot X: 0.1059788 Head Rot Y: 0.05207909 Hand Rot Z: -0.004414496 Invisible Ball Error: 5.081 randomnum: 73
 End:  114736.845  Start:  114733.337 Theta: 1.692969 Ball Pos X: -0.06065907 Ball Pos Y: -0.2 Ball Pos Z: 0.4940282 Hand Pos X: -0.08485654 Hand Pos Y: -0.2090532 Hand Pos Z: 0.495401 Head Pos X: -0.03208083 Head Pos Y: 0.003227741 Head Pos Z: -0.00888741 Head Rot X: 0.1244482 Head Rot Y: 0.06719644 Hand Rot Z: -0.01553055 Visible Ball Error: 2.611 randomnum: 163
 End:  114739.797  Start:  114737.416 Theta: 1.117011 Ball Pos X: 0.2181941 Ball Pos Y: -0.2 Ball Pos Z: 0.4473642 Hand Pos X: 0.2507839 Hand Pos Y: -0.21156 Hand Pos Z: 0.4443145 Head Pos X: -0.04057074 Head Pos Y: 0.006495535 Head Pos Z: -0.01356816 Head Rot X: 0.1076821 Head Rot Y: 0.07383876 Hand Rot Z: 0.001183477 Invisible Ball Error: 3.248 randomnum: 26
 End:  114743.389  Start:  114740.146 Theta: 1.675516 Ball Pos X: -0.05202784 Ball Pos Y: -0.2 Ball Pos Z: 0.4950116 Hand Pos X: 0.2450264 Hand Pos Y: -0.2147797 Hand Pos Z: 0.459461 Head Pos X: -0.04135185 Head Pos Y: 0.005071998 Head Pos Z: -0.01340294 Head Rot X: 0.1146106 Head Rot Y: 0.06835376 Hand Rot Z: 0.004293018 Invisible Ball Error: 31.492 randomnum: 54
 End:  114746.272  Start:  114743.794 Theta: 1.867502 Ball Pos X: -0.1455246 Ball Pos Y: -0.2 Ball Pos Z: 0.4759895 Hand Pos X: -0.1567302 Hand Pos Y: -0.2172803 Hand Pos Z: 0.4791705 Head Pos X: -0.03795034 Head Pos Y: 0.008937746 Head Pos Z: -0.01883376 Head Rot X: 0.1035081 Head Rot Y: 0.06416895 Hand Rot Z: -0.02434036 Invisible Ball Error: 1.756 randomnum: 82
 End:  114749.070  Start:  114746.676 Theta: 1.308997 Ball Pos X: 0.1288242 Ball Pos Y: -0.2 Ball Pos Z: 0.4807782 Hand Pos X: 0.1382431 Hand Pos Y: -0.2132374 Hand Pos Z: 0.481776 Head Pos X: -0.04608047 Head Pos Y: 0.01062834 Head Pos Z: -0.01757324 Head Rot X: 0.08962846 Head Rot Y: 0.06138923 Hand Rot Z: -0.000890195 Invisible Ball Error: 1.486 randomnum: 2
 End:  114751.674  Start:  114749.391 Theta: 1.850049 Ball Pos X: -0.1371953 Ball Pos Y: -0.2 Ball Pos Z: 0.4784567 Hand Pos X: -0.1367072 Hand Pos Y: -0.1807681 Hand Pos Z: 0.483007 Head Pos X: -0.04183733 Head Pos Y: 0.009582609 Head Pos Z: -0.01915884 Head Rot X: 0.100233 Head Rot Y: 0.05578422 Hand Rot Z: -0.02234624 Invisible Ball Error: 2.095 randomnum: 99
 End:  114754.709  Start:  114752.204 Theta: 1.099557 Ball Pos X: 0.2259685 Ball Pos Y: -0.2 Ball Pos Z: 0.4434881 Hand Pos X: 0.238204 Hand Pos Y: -0.1902263 Hand Pos Z: 0.456933 Head Pos X: -0.04634976 Head Pos Y: 0.006242514 Head Pos Z: -0.01494825 Head Rot X: 0.108199 Head Rot Y: 0.06577276 Hand Rot Z: 0.01135121 Visible Ball Error: 1.703 randomnum: 173
 End:  114757.452  Start:  114755.045 Theta: 2.076942 Ball Pos X: -0.2413084 Ball Pos Y: -0.2 Ball Pos Z: 0.4353316 Hand Pos X: -0.2548909 Hand Pos Y: -0.1871433 Hand Pos Z: 0.4482287 Head Pos X: -0.03795904 Head Pos Y: 0.004096538 Head Pos Z: -0.01739776 Head Rot X: 0.125326 Head Rot Y: 0.0580555 Hand Rot Z: -0.03239967 Visible Ball Error: 2.029 randomnum: 156
 End:  114800.335  Start:  114757.898 Theta: 1.954769 Ball Pos X: -0.186456 Ball Pos Y: -0.2 Ball Pos Z: 0.4614949 Hand Pos X: -0.2050359 Hand Pos Y: -0.1873039 Hand Pos Z: 0.4596487 Head Pos X: -0.04500031 Head Pos Y: 0.01004425 Head Pos Z: -0.02479792 Head Rot X: 0.101009 Head Rot Y: 0.04870066 Hand Rot Z: -0.01388332 Invisible Ball Error: 2.41 randomnum: 70
 End:  114803.260  Start:  114800.809 Theta: 1.064651 Ball Pos X: 0.2413083 Ball Pos Y: -0.2 Ball Pos Z: 0.4353317 Hand Pos X: 0.2505645 Hand Pos Y: -0.1878736 Hand Pos Z: 0.4424012 Head Pos X: -0.04350036 Head Pos Y: 0.007239074 Head Pos Z: -0.02064276 Head Rot X: 0.1070402 Head Rot Y: 0.08279739 Hand Rot Z: -0.005712249 Visible Ball Error: 1.684 randomnum: 121
 End:  114806.016  Start:  114803.649 Theta: 1.291544 Ball Pos X: 0.1371952 Ball Pos Y: -0.2 Ball Pos Z: 0.4784567 Hand Pos X: 0.1140871 Hand Pos Y: -0.1735058 Hand Pos Z: 0.4909965 Head Pos X: -0.04961747 Head Pos Y: 0.01309061 Head Pos Z: -0.02579081 Head Rot X: 0.08461569 Head Rot Y: 0.07137004 Hand Rot Z: -0.00689761 Invisible Ball Error: 3.984 randomnum: 90
 End:  114808.731  Start:  114806.378 Theta: 1.169371 Ball Pos X: 0.1944818 Ball Pos Y: -0.2 Ball Pos Z: 0.4581705 Hand Pos X: 0.2098662 Hand Pos Y: -0.2193121 Hand Pos Z: 0.476051 Head Pos X: -0.05223316 Head Pos Y: 0.01219344 Head Pos Z: -0.02374589 Head Rot X: 0.08858851 Head Rot Y: 0.07406122 Hand Rot Z: 0.01723908 Invisible Ball Error: 1.212 randomnum: 41
 End:  114811.557  Start:  114809.149 Theta: 1.518436 Ball Pos X: 0.02604962 Ball Pos Y: -0.2 Ball Pos Z: 0.4970561 Hand Pos X: -0.005935118 Hand Pos Y: -0.1992451 Hand Pos Z: 0.5100361 Head Pos X: -0.05031699 Head Pos Y: 0.01396048 Head Pos Z: -0.02587783 Head Rot X: 0.07601023 Head Rot Y: 0.05968635 Hand Rot Z: -0.001877125 Invisible Ball Error: 3.454 randomnum: 18
 End:  114814.453  Start:  114812.031 Theta: 1.727876 Ball Pos X: -0.07786341 Ball Pos Y: -0.2 Ball Pos Z: 0.4916103 Hand Pos X: -0.09009014 Hand Pos Y: -0.1903074 Hand Pos Z: 0.4930301 Head Pos X: -0.04809743 Head Pos Y: 0.01103428 Head Pos Z: -0.02201629 Head Rot X: 0.08938976 Head Rot Y: 0.0446034 Hand Rot Z: -0.007146605 Invisible Ball Error: 1.674 randomnum: 47
 End:  114817.252  Start:  114814.885 Theta: 1.692969 Ball Pos X: -0.06065907 Ball Pos Y: -0.2 Ball Pos Z: 0.4940282 Hand Pos X: -0.04069512 Hand Pos Y: -0.2386302 Hand Pos Z: 0.5081978 Head Pos X: -0.05431551 Head Pos Y: 0.01745574 Head Pos Z: -0.02932072 Head Rot X: 0.06183023 Head Rot Y: 0.05064282 Hand Rot Z: 0.005955938 Invisible Ball Error: 3.888 randomnum: 50
 End:  114820.064  Start:  114817.670 Theta: 1.64061 Ball Pos X: -0.03472047 Ball Pos Y: -0.2 Ball Pos Z: 0.4965258 Hand Pos X: -0.06148175 Hand Pos Y: -0.2610155 Hand Pos Z: 0.5096202 Head Pos X: -0.05721909 Head Pos Y: 0.01563689 Head Pos Z: -0.02633941 Head Rot X: 0.06445361 Head Rot Y: 0.04655022 Hand Rot Z: 0.004544408 Invisible Ball Error: 5.7 randomnum: 87
 End:  114822.905  Start:  114820.413 Theta: 1.27409 Ball Pos X: 0.1455246 Ball Pos Y: -0.2 Ball Pos Z: 0.4759895 Hand Pos X: 0.1525459 Hand Pos Y: -0.2116398 Hand Pos Z: 0.4961126 Head Pos X: -0.0554651 Head Pos Y: 0.0119113 Head Pos Z: -0.02353036 Head Rot X: 0.08230646 Head Rot Y: 0.05901979 Hand Rot Z: 0.01293299 Visible Ball Error: 0.305 randomnum: 192
 End:  114825.606  Start:  114823.239 Theta: 1.500983 Ball Pos X: 0.03472043 Ball Pos Y: -0.2 Ball Pos Z: 0.4965258 Hand Pos X: 0.04149535 Hand Pos Y: -0.1905801 Hand Pos Z: 0.5240022 Head Pos X: -0.05374634 Head Pos Y: 0.01514696 Head Pos Z: -0.02206731 Head Rot X: 0.06896869 Head Rot Y: 0.05184057 Hand Rot Z: -0.003009216 Visible Ball Error: 2.023 randomnum: 149
 End:  114828.391  Start:  114825.968 Theta: 1.867502 Ball Pos X: -0.1455246 Ball Pos Y: -0.2 Ball Pos Z: 0.4759895 Hand Pos X: -0.1853785 Hand Pos Y: -0.2458962 Hand Pos Z: 0.4794957 Head Pos X: -0.05130744 Head Pos Y: 0.01052822 Head Pos Z: -0.0203557 Head Rot X: 0.09550618 Head Rot Y: 0.05459645 Hand Rot Z: -0.01577193 Invisible Ball Error: 5.274 randomnum: 55
 End:  114831.260  Start:  114828.809 Theta: 1.867502 Ball Pos X: -0.1455246 Ball Pos Y: -0.2 Ball Pos Z: 0.4759895 Hand Pos X: -0.1676026 Hand Pos Y: -0.1944317 Hand Pos Z: 0.4862241 Head Pos X: -0.06012076 Head Pos Y: 0.007426918 Head Pos Z: -0.01286316 Head Rot X: 0.1068068 Head Rot Y: 0.03662878 Hand Rot Z: 0.0007758133 Visible Ball Error: 2.222 randomnum: 146
 End:  114834.003  Start:  114831.664 Theta: 1.675516 Ball Pos X: -0.05202784 Ball Pos Y: -0.2 Ball Pos Z: 0.4950116 Hand Pos X: -0.04151932 Hand Pos Y: -0.2033223 Hand Pos Z: 0.5141764 Head Pos X: -0.0634442 Head Pos Y: 0.009222716 Head Pos Z: -0.01319325 Head Rot X: 0.09817826 Head Rot Y: 0.02588681 Hand Rot Z: 0.01905787 Visible Ball Error: 1.34 randomnum: 120
 End:  114836.815  Start:  114834.406 Theta: 1.53589 Ball Pos X: 0.01737081 Ball Pos Y: -0.2 Ball Pos Z: 0.4974351 Hand Pos X: 0.01158139 Hand Pos Y: -0.1709317 Hand Pos Z: 0.5081022 Head Pos X: -0.0560258 Head Pos Y: 0.009251148 Head Pos Z: -0.02380192 Head Rot X: 0.09964231 Head Rot Y: 0.04964203 Hand Rot Z: 0.01332598 Visible Ball Error: 3.366 randomnum: 198
 End:  114839.753  Start:  114837.289 Theta: 2.059489 Ball Pos X: -0.233674 Ball Pos Y: -0.2 Ball Pos Z: 0.4394768 Hand Pos X: -0.2451164 Hand Pos Y: -0.2040723 Hand Pos Z: 0.4391919 Head Pos X: -0.05128074 Head Pos Y: 0.005250648 Head Pos Z: -0.02419412 Head Rot X: 0.1222051 Head Rot Y: 0.04237403 Hand Rot Z: -0.01036347 Visible Ball Error: 1.099 randomnum: 176
 End:  114842.830  Start:  114840.365 Theta: 1.954769 Ball Pos X: -0.186456 Ball Pos Y: -0.2 Ball Pos Z: 0.4614949 Hand Pos X: -0.2066746 Hand Pos Y: -0.2070206 Hand Pos Z: 0.4650428 Head Pos X: -0.05126399 Head Pos Y: 0.006162703 Head Pos Z: -0.02657771 Head Rot X: 0.1154917 Head Rot Y: 0.04836861 Hand Rot Z: -0.009004773 Invisible Ball Error: 1.835 randomnum: 80
 End:  114845.810  Start:  114843.332 Theta: 1.902409 Ball Pos X: -0.1620478 Ball Pos Y: -0.2 Ball Pos Z: 0.4706208 Hand Pos X: -0.1793655 Hand Pos Y: -0.1941026 Hand Pos Z: 0.4752768 Head Pos X: -0.0540362 Head Pos Y: 0.007733226 Head Pos Z: -0.02781844 Head Rot X: 0.1112824 Head Rot Y: 0.04511552 Hand Rot Z: -0.003601777 Visible Ball Error: 1.843 randomnum: 182
 End:  114848.636  Start:  114846.381 Theta: 1.692969 Ball Pos X: -0.06065907 Ball Pos Y: -0.2 Ball Pos Z: 0.4940282 Hand Pos X: -0.08005856 Hand Pos Y: -0.1548503 Hand Pos Z: 0.4964854 Head Pos X: -0.07691848 Head Pos Y: 0.008973032 Head Pos Z: -0.02946699 Head Rot X: 0.1045322 Head Rot Y: 0.01360758 Hand Rot Z: 0.05029297 Visible Ball Error: 5.192 randomnum: 113
 End:  114851.825  Start:  114849.304 Theta: 2.042035 Ball Pos X: -0.2259685 Ball Pos Y: -0.2 Ball Pos Z: 0.443488 Hand Pos X: -0.2600116 Hand Pos Y: -0.2272698 Hand Pos Z: 0.4408724 Head Pos X: -0.04826391 Head Pos Y: 0.00913018 Head Pos Z: -0.02582955 Head Rot X: 0.1062649 Head Rot Y: 0.05940544 Hand Rot Z: -0.0410655 Invisible Ball Error: 3.845 randomnum: 20
 End:  114903.563  Start:  114903.201 Theta: 2.042035 Ball Pos X: -0.2259685 Ball Pos Y: -0.2 Ball Pos Z: 0.443488 Hand Pos X: -0.2929312 Hand Pos Y: -0.1553011 Hand Pos Z: 0.4117393 Head Pos X: -0.05493134 Head Pos Y: 0.006248072 Head Pos Z: -0.02595484 Head Rot X: 0.1197957 Head Rot Y: 0.02478939 Hand Rot Z: -0.04118948 Invisible Ball Error: 9.284 randomnum: 75
 End:  114906.890  Start:  114904.496 Theta: 1.239184 Ball Pos X: 0.1620477 Ball Pos Y: -0.2 Ball Pos Z: 0.4706208 Hand Pos X: 0.1939958 Hand Pos Y: -0.1979854 Hand Pos Z: 0.4691147 Head Pos X: -0.04959005 Head Pos Y: 0.006295726 Head Pos Z: -0.01856148 Head Rot X: 0.1082632 Head Rot Y: 0.0654612 Hand Rot Z: -0.01502358 Invisible Ball Error: 3.276 randomnum: 95
 End:  114909.786  Start:  114907.295 Theta: 1.53589 Ball Pos X: 0.01737081 Ball Pos Y: -0.2 Ball Pos Z: 0.4974351 Hand Pos X: 0.001375984 Hand Pos Y: -0.187058 Hand Pos Z: 0.5076258 Head Pos X: -0.04811019 Head Pos Y: 0.008980989 Head Pos Z: -0.02550471 Head Rot X: 0.1040295 Head Rot Y: 0.04531725 Hand Rot Z: -0.02361581 Visible Ball Error: 2.393 randomnum: 188
 End:  114912.668  Start:  114910.204 Theta: 1.658063 Ball Pos X: -0.04338076 Ball Pos Y: -0.2 Ball Pos Z: 0.4958442 Hand Pos X: -0.06577247 Hand Pos Y: -0.2130996 Hand Pos Z: 0.5078238 Head Pos X: -0.04873914 Head Pos Y: 0.008936435 Head Pos Z: -0.02461064 Head Rot X: 0.09887311 Head Rot Y: 0.03262082 Hand Rot Z: -0.02634714 Invisible Ball Error: 2.312 randomnum: 85
 End:  114915.579  Start:  114913.115 Theta: 1.448623 Ball Pos X: 0.06065903 Ball Pos Y: -0.2 Ball Pos Z: 0.4940282 Hand Pos X: 0.05706438 Hand Pos Y: -0.1873913 Hand Pos Z: 0.4998612 Head Pos X: -0.05522484 Head Pos Y: 0.009418786 Head Pos Z: -0.02513874 Head Rot X: 0.09944867 Head Rot Y: 0.03137422 Hand Rot Z: 0.0004145615 Visible Ball Error: 1.531 randomnum: 185
 End:  114918.391  Start:  114915.955 Theta: 1.466077 Ball Pos X: 0.0520278 Ball Pos Y: -0.2 Ball Pos Z: 0.4950116 Hand Pos X: 0.04895885 Hand Pos Y: -0.2121696 Hand Pos Z: 0.505142 Head Pos X: -0.06014735 Head Pos Y: 0.01086035 Head Pos Z: -0.0265764 Head Rot X: 0.09595754 Head Rot Y: 0.03256014 Hand Rot Z: 0.005462794 Invisible Ball Error: 0.905 randomnum: 79
 End:  114931.452  Start:  114930.157 Theta: 1.989675 Ball Pos X: -0.2024484 Ball Pos Y: -0.2 Ball Pos Z: 0.4547065 Hand Pos X: -0.2230496 Hand Pos Y: -0.172235 Hand Pos Z: 0.4648918 Head Pos X: -0.04754663 Head Pos Y: 0.008432269 Head Pos Z: -0.03240478 Head Rot X: 0.1106098 Head Rot Y: 0.02379799 Hand Rot Z: -0.04194834 Invisible Ball Error: 3.747 randomnum: 61
 End:  114934.919  Start:  114932.260 Theta: 1.413717 Ball Pos X: 0.07786337 Ball Pos Y: -0.2 Ball Pos Z: 0.4916103 Hand Pos X: 0.1047963 Hand Pos Y: -0.1803913 Hand Pos Z: 0.4898531 Head Pos X: -0.04462123 Head Pos Y: 0.00812003 Head Pos Z: -0.02962995 Head Rot X: 0.1025699 Head Rot Y: 0.05229126 Hand Rot Z: -0.02739067 Invisible Ball Error: 3.552 randomnum: 62
 End:  114937.996  Start:  114935.393 Theta: 1.919862 Ball Pos X: -0.1702366 Ball Pos Y: -0.2 Ball Pos Z: 0.467721 Hand Pos X: -0.1937645 Hand Pos Y: -0.1934732 Hand Pos Z: 0.482974 Head Pos X: -0.04140431 Head Pos Y: 0.005995408 Head Pos Z: -0.02771306 Head Rot X: 0.1139487 Head Rot Y: 0.04112044 Hand Rot Z: -0.04878442 Visible Ball Error: 2.291 randomnum: 110
 End:  114955.275  Start:  114954.718 Theta: 1.117011 Ball Pos X: 0.2181941 Ball Pos Y: -0.2 Ball Pos Z: 0.4473642 Hand Pos X: 0.1478587 Hand Pos Y: -0.1869296 Hand Pos Z: 0.479947 Head Pos X: -0.0558235 Head Pos Y: 0.003960773 Head Pos Z: -0.0238266 Head Rot X: 0.1179709 Head Rot Y: 0.03162485 Hand Rot Z: 0.005952302 Visible Ball Error: 8.408 randomnum: 103
 End:  115011.733  Start:  115010.384 Theta: 1.570796 Ball Pos X: -2.175683E-08 Ball Pos Y: -0.2 Ball Pos Z: 0.4977383 Hand Pos X: -0.01610587 Hand Pos Y: -0.2034412 Hand Pos Z: 0.5287479 Head Pos X: -0.05020255 Head Pos Y: 0.005362153 Head Pos Z: -0.01668704 Head Rot X: 0.1195599 Head Rot Y: 0.04742914 Hand Rot Z: -0.02353852 Invisible Ball Error: 1.835 randomnum: 65
 End:  115014.978  Start:  115012.248 Theta: 1.099557 Ball Pos X: 0.2259685 Ball Pos Y: -0.2 Ball Pos Z: 0.4434881 Hand Pos X: 0.2584756 Hand Pos Y: -0.1857883 Hand Pos Z: 0.4528983 Head Pos X: -0.0515089 Head Pos Y: 0.003196597 Head Pos Z: -0.01848757 Head Rot X: 0.1244199 Head Rot Y: 0.06762543 Hand Rot Z: -0.004519178 Invisible Ball Error: 3.412 randomnum: 25
 End:  115017.860  Start:  115015.340 Theta: 1.745329 Ball Pos X: -0.08643135 Ball Pos Y: -0.2 Ball Pos Z: 0.4901765 Hand Pos X: -0.09200287 Hand Pos Y: -0.1727629 Hand Pos Z: 0.5009971 Head Pos X: -0.05060786 Head Pos Y: 0.006111264 Head Pos Z: -0.02055061 Head Rot X: 0.1117713 Head Rot Y: 0.0380482 Hand Rot Z: -0.02960162 Visible Ball Error: 3.179 randomnum: 162
 End:  115020.839  Start:  115018.249 Theta: 1.22173 Ball Pos X: 0.1702365 Ball Pos Y: -0.2 Ball Pos Z: 0.467721 Hand Pos X: 0.1840203 Hand Pos Y: -0.1921037 Hand Pos Z: 0.4984412 Head Pos X: -0.0417226 Head Pos Y: 0.003039449 Head Pos Z: -0.01521015 Head Rot X: 0.1189543 Head Rot Y: 0.07169647 Hand Rot Z: -0.01996199 Invisible Ball Error: 2.028 randomnum: 58
 End:  115023.610  Start:  115021.202 Theta: 1.675516 Ball Pos X: -0.05202784 Ball Pos Y: -0.2 Ball Pos Z: 0.4950116 Hand Pos X: -0.04976142 Hand Pos Y: -0.2308333 Hand Pos Z: 0.4996979 Head Pos X: -0.04156071 Head Pos Y: 0.002106607 Head Pos Z: -0.01335371 Head Rot X: 0.1181153 Head Rot Y: 0.05782038 Hand Rot Z: -0.04468155 Visible Ball Error: 2.811 randomnum: 164
 End:  115026.493  Start:  115024.028 Theta: 1.58825 Ball Pos X: -0.008686762 Ball Pos Y: -0.2 Ball Pos Z: 0.4976625 Hand Pos X: -0.005492195 Hand Pos Y: -0.2381788 Hand Pos Z: 0.5227376 Head Pos X: -0.03899717 Head Pos Y: 0.000779435 Head Pos Z: -0.009232998 Head Rot X: 0.1272315 Head Rot Y: 0.06097241 Hand Rot Z: -0.03640541 Invisible Ball Error: 2.629 randomnum: 23
 End:  115029.152  Start:  115026.799 Theta: 1.22173 Ball Pos X: 0.1702365 Ball Pos Y: -0.2 Ball Pos Z: 0.467721 Hand Pos X: 0.1604869 Hand Pos Y: -0.2126143 Hand Pos Z: 0.4849003 Head Pos X: -0.03744149 Head Pos Y: 0.001196951 Head Pos Z: -0.003340482 Head Rot X: 0.1239511 Head Rot Y: 0.0712342 Hand Rot Z: -0.02653703 Invisible Ball Error: 1.715 randomnum: 56
 End:  115031.742  Start:  115029.388 Theta: 1.204277 Ball Pos X: 0.1783734 Ball Pos Y: -0.2 Ball Pos Z: 0.4646787 Hand Pos X: 0.1397144 Hand Pos Y: -0.2317087 Hand Pos Z: 0.4795689 Head Pos X: -0.03836441 Head Pos Y: 0.002214283 Head Pos Z: -0.006769896 Head Rot X: 0.1183069 Head Rot Y: 0.0758892 Hand Rot Z: -0.02285036 Invisible Ball Error: 5.294 randomnum: 9
 End:  115034.318  Start:  115031.993 Theta: 1.396263 Ball Pos X: 0.08643131 Ball Pos Y: -0.2 Ball Pos Z: 0.4901765 Hand Pos X: 0.07267345 Hand Pos Y: -0.2050689 Hand Pos Z: 0.5089163 Head Pos X: -0.03954369 Head Pos Y: 0.00362958 Head Pos Z: -0.001779914 Head Rot X: 0.1136853 Head Rot Y: 0.06424029 Hand Rot Z: -0.02515618 Visible Ball Error: 1.745 randomnum: 101
 End:  115037.255  Start:  115034.541 Theta: 1.151917 Ball Pos X: 0.2024484 Ball Pos Y: -0.2 Ball Pos Z: 0.4547065 Hand Pos X: 0.2836018 Hand Pos Y: -0.2040142 Hand Pos Z: 0.4261998 Head Pos X: -0.05624372 Head Pos Y: 0.004478961 Head Pos Z: -0.01174676 Head Rot X: 0.1142141 Head Rot Y: 0.06726898 Hand Rot Z: 0.01781603 Invisible Ball Error: 8.951 randomnum: 76
 End:  115040.194  Start:  115037.784 Theta: 1.58825 Ball Pos X: -0.008686762 Ball Pos Y: -0.2 Ball Pos Z: 0.4976625 Hand Pos X: -0.01581241 Hand Pos Y: -0.1618426 Hand Pos Z: 0.5098957 Head Pos X: -0.0589307 Head Pos Y: 0.008454561 Head Pos Z: -0.01980245 Head Rot X: 0.1026026 Head Rot Y: 0.02889125 Hand Rot Z: 0.004884228 Visible Ball Error: 4.351 randomnum: 131
 End:  115043.215  Start:  115040.667 Theta: 1.605703 Ball Pos X: -0.01737086 Ball Pos Y: -0.2 Ball Pos Z: 0.4974351 Hand Pos X: -0.0312724 Hand Pos Y: -0.1984962 Hand Pos Z: 0.5209073 Head Pos X: -0.06592256 Head Pos Y: 0.005199045 Head Pos Z: -0.01132977 Head Rot X: 0.1089336 Head Rot Y: 0.0213206 Hand Rot Z: 0.01106345 Invisible Ball Error: 1.71 randomnum: 72
 End:  115050.428  Start:  115047.949 Theta: 1.082104 Ball Pos X: 0.2336739 Ball Pos Y: -0.2 Ball Pos Z: 0.4394768 Hand Pos X: 0.2098266 Hand Pos Y: -0.2003644 Hand Pos Z: 0.4640564 Head Pos X: -0.05879468 Head Pos Y: 0.004596636 Head Pos Z: -0.01474547 Head Rot X: 0.1139004 Head Rot Y: 0.06526856 Hand Rot Z: 0.0301367 Visible Ball Error: 3.435 randomnum: 104
 End:  115053.267  Start:  115050.748 Theta: 1.867502 Ball Pos X: -0.1455246 Ball Pos Y: -0.2 Ball Pos Z: 0.4759895 Hand Pos X: -0.1930716 Hand Pos Y: -0.2185168 Hand Pos Z: 0.4796565 Head Pos X: -0.05872101 Head Pos Y: 0.005025715 Head Pos Z: -0.01454473 Head Rot X: 0.1166717 Head Rot Y: 0.03200808 Hand Rot Z: -0.01119822 Invisible Ball Error: 4.666 randomnum: 42
 End:  115056.066  Start:  115053.644 Theta: 1.762783 Ball Pos X: -0.09497295 Ball Pos Y: -0.2 Ball Pos Z: 0.4885934 Hand Pos X: -0.1114882 Hand Pos Y: -0.1876338 Hand Pos Z: 0.4863741 Head Pos X: -0.05922443 Head Pos Y: 0.005339414 Head Pos Z: -0.01280105 Head Rot X: 0.1198586 Head Rot Y: 0.03743824 Hand Rot Z: -0.004146417 Invisible Ball Error: 2.195 randomnum: 8
 End:  115059.018  Start:  115056.415 Theta: 2.059489 Ball Pos X: -0.233674 Ball Pos Y: -0.2 Ball Pos Z: 0.4394768 Hand Pos X: -0.2513312 Hand Pos Y: -0.1998704 Hand Pos Z: 0.4330719 Head Pos X: -0.06315321 Head Pos Y: 0.001275793 Head Pos Z: -0.01621449 Head Rot X: 0.1337909 Head Rot Y: 0.001668579 Hand Rot Z: -0.01168402 Visible Ball Error: 1.98 randomnum: 140
 End:  115110.395  Start:  115059.465 Theta: 1.570796 Ball Pos X: -2.175683E-08 Ball Pos Y: -0.2 Ball Pos Z: 0.4977383 Hand Pos X: -0.01239894 Hand Pos Y: -0.2502316 Hand Pos Z: 0.5135196 Head Pos X: -0.0428645 Head Pos Y: -0.004216671 Head Pos Z: -0.009882212 Head Rot X: 0.1489031 Head Rot Y: 0.06752212 Hand Rot Z: -0.02313692 Invisible Ball Error: 4.273 randomnum: 32
 End:  115113.346  Start:  115110.784 Theta: 1.553343 Ball Pos X: 0.008686719 Ball Pos Y: -0.2 Ball Pos Z: 0.4976625 Hand Pos X: 0.003331009 Hand Pos Y: -0.1794393 Hand Pos Z: 0.5122427 Head Pos X: -0.04536182 Head Pos Y: 0.001999378 Head Pos Z: -0.01201415 Head Rot X: 0.1272654 Head Rot Y: 0.07744529 Hand Rot Z: -0.0329777 Invisible Ball Error: 2.652 randomnum: 74
 End:  115116.269  Start:  115113.680 Theta: 1.396263 Ball Pos X: 0.08643131 Ball Pos Y: -0.2 Ball Pos Z: 0.4901765 Hand Pos X: 0.1295271 Hand Pos Y: -0.1728872 Hand Pos Z: 0.4846307 Head Pos X: -0.05348212 Head Pos Y: -0.001497805 Head Pos Z: -0.01034558 Head Rot X: 0.1423298 Head Rot Y: 0.06191363 Hand Rot Z: 0.00927299 Invisible Ball Error: 5.467 randomnum: 24
 End:  115119.138  Start:  115116.590 Theta: 1.064651 Ball Pos X: 0.2413083 Ball Pos Y: -0.2 Ball Pos Z: 0.4353317 Hand Pos X: 0.2301298 Hand Pos Y: -0.2239232 Hand Pos Z: 0.4505486 Head Pos X: -0.0513587 Head Pos Y: -0.005701363 Head Pos Z: -0.007012963 Head Rot X: 0.1555301 Head Rot Y: 0.06361151 Hand Rot Z: 0.02079288 Visible Ball Error: 2.672 randomnum: 165
 End:  115121.951  Start:  115119.486 Theta: 1.204277 Ball Pos X: 0.1783734 Ball Pos Y: -0.2 Ball Pos Z: 0.4646787 Hand Pos X: 0.1562071 Hand Pos Y: -0.2293279 Hand Pos Z: 0.4786662 Head Pos X: -0.0474987 Head Pos Y: -0.002046019 Head Pos Z: -0.006120205 Head Rot X: 0.1376987 Head Rot Y: 0.06729488 Hand Rot Z: 0.004660393 Invisible Ball Error: 3.738 randomnum: 33
 End:  115124.819  Start:  115122.243 Theta: 1.64061 Ball Pos X: -0.03472047 Ball Pos Y: -0.2 Ball Pos Z: 0.4965258 Hand Pos X: -0.07159078 Hand Pos Y: -0.1863709 Hand Pos Z: 0.5044363 Head Pos X: -0.05041003 Head Pos Y: 0.009804219 Head Pos Z: -0.02066243 Head Rot X: 0.08848359 Head Rot Y: 0.0444569 Hand Rot Z: -0.02813747 Invisible Ball Error: 4.21 randomnum: 100
 End:  115127.589  Start:  115125.139 Theta: 1.448623 Ball Pos X: 0.06065903 Ball Pos Y: -0.2 Ball Pos Z: 0.4940282 Hand Pos X: 0.08347682 Hand Pos Y: -0.2003954 Hand Pos Z: 0.4953308 Head Pos X: -0.04966527 Head Pos Y: 0.003836423 Head Pos Z: -0.007169127 Head Rot X: 0.1050384 Head Rot Y: 0.06355688 Hand Rot Z: -0.005808971 Invisible Ball Error: 2.386 randomnum: 78
 End:  115130.472  Start:  115127.896 Theta: 1.37881 Ball Pos X: 0.09497291 Ball Pos Y: -0.2 Ball Pos Z: 0.4885934 Hand Pos X: 0.09274343 Hand Pos Y: -0.2125817 Hand Pos Z: 0.4958405 Head Pos X: -0.0532819 Head Pos Y: 0.0004641414 Head Pos Z: -0.00617969 Head Rot X: 0.114776 Head Rot Y: 0.05837817 Hand Rot Z: 0.004770536 Visible Ball Error: 1.031 randomnum: 119
 End:  115133.799  Start:  115130.737 Theta: 1.867502 Ball Pos X: -0.1455246 Ball Pos Y: -0.2 Ball Pos Z: 0.4759895 Hand Pos X: -0.1973131 Hand Pos Y: -0.2333129 Hand Pos Z: 0.4647453 Head Pos X: -0.03788555 Head Pos Y: -0.00187239 Head Pos Z: -0.007835746 Head Rot X: 0.1350296 Head Rot Y: 0.08306786 Hand Rot Z: -0.04393448 Invisible Ball Error: 6.233 randomnum: 5
 End:  115137.058  Start:  115134.510 Theta: 1.710423 Ball Pos X: -0.06927183 Ball Pos Y: -0.2 Ball Pos Z: 0.4928943 Hand Pos X: -0.09416553 Hand Pos Y: -0.184262 Hand Pos Z: 0.4965765 Head Pos X: -0.04579061 Head Pos Y: 0.001629353 Head Pos Z: -0.007913828 Head Rot X: 0.1157078 Head Rot Y: 0.05780527 Hand Rot Z: -0.02417582 Invisible Ball Error: 3.162 randomnum: 64
 End:  115139.912  Start:  115137.351 Theta: 1.239184 Ball Pos X: 0.1620477 Ball Pos Y: -0.2 Ball Pos Z: 0.4706208 Hand Pos X: 0.1199545 Hand Pos Y: -0.2256517 Hand Pos Z: 0.4923374 Head Pos X: -0.04343754 Head Pos Y: -0.006809056 Head Pos Z: 0.0008111 Head Rot X: 0.1400516 Head Rot Y: 0.06535882 Hand Rot Z: 0.005671656 Invisible Ball Error: 5.323 randomnum: 45
 End:  115142.558  Start:  115140.149 Theta: 1.169371 Ball Pos X: 0.1944818 Ball Pos Y: -0.2 Ball Pos Z: 0.4581705 Hand Pos X: 0.1789767 Hand Pos Y: -0.1713544 Hand Pos Z: 0.4837353 Head Pos X: -0.05756313 Head Pos Y: 0.003726453 Head Pos Z: -0.01041317 Head Rot X: 0.1118828 Head Rot Y: 0.06980902 Hand Rot Z: 0.03881966 Visible Ball Error: 4.33 randomnum: 183
 End:  115146.957  Start:  115144.479 Theta: 1.151917 Ball Pos X: 0.2024484 Ball Pos Y: -0.2 Ball Pos Z: 0.4547065 Hand Pos X: 0.2152618 Hand Pos Y: -0.1795862 Hand Pos Z: 0.4676292 Head Pos X: -0.05899119 Head Pos Y: 0.00594154 Head Pos Z: -0.04939747 Head Rot X: 0.1170224 Head Rot Y: 0.09654077 Hand Rot Z: 0.01353709 Visible Ball Error: 2.744 randomnum: 168
 End:  115151.121  Start:  115148.629 Theta: 1.413717 Ball Pos X: 0.07786337 Ball Pos Y: -0.2 Ball Pos Z: 0.4916103 Hand Pos X: 0.09805473 Hand Pos Y: -0.2086783 Hand Pos Z: 0.507803 Head Pos X: -0.06629759 Head Pos Y: 0.005246997 Head Pos Z: -0.05405509 Head Rot X: 0.1223506 Head Rot Y: 0.08753426 Hand Rot Z: 0.008434693 Visible Ball Error: 1.791 randomnum: 109
 End:  115154.003  Start:  115151.483 Theta: 1.099557 Ball Pos X: 0.2259685 Ball Pos Y: -0.2 Ball Pos Z: 0.4434881 Hand Pos X: 0.2070273 Hand Pos Y: -0.257896 Hand Pos Z: 0.4811665 Head Pos X: -0.06648988 Head Pos Y: -0.001598418 Head Pos Z: -0.04904783 Head Rot X: 0.1436679 Head Rot Y: 0.08429685 Hand Rot Z: 0.02645043 Invisible Ball Error: 5.496 randomnum: 12
 End:  115156.871  Start:  115154.379 Theta: 1.169371 Ball Pos X: 0.1944818 Ball Pos Y: -0.2 Ball Pos Z: 0.4581705 Hand Pos X: 0.1741116 Hand Pos Y: -0.2319057 Hand Pos Z: 0.4794358 Head Pos X: -0.06638843 Head Pos Y: 0.0006262064 Head Pos Z: -0.05026329 Head Rot X: 0.136479 Head Rot Y: 0.08526888 Hand Rot Z: 0.02110279 Invisible Ball Error: 3.789 randomnum: 43
 End:  115212.229  Start:  115210.976 Theta: 1.762783 Ball Pos X: -0.09497295 Ball Pos Y: -0.2 Ball Pos Z: 0.4885934 Hand Pos X: -0.1046648 Hand Pos Y: -0.1618958 Hand Pos Z: 0.4892579 Head Pos X: -0.05909485 Head Pos Y: 0.002018377 Head Pos Z: -0.0524689 Head Rot X: 0.1298479 Head Rot Y: 0.06042453 Hand Rot Z: -0.02453581 Visible Ball Error: 4.087 randomnum: 174
 End:  115218.035  Start:  115215.557 Theta: 1.762783 Ball Pos X: -0.09497295 Ball Pos Y: -0.2 Ball Pos Z: 0.4885934 Hand Pos X: -0.1062509 Hand Pos Y: -0.1943137 Hand Pos Z: 0.4932638 Head Pos X: -0.05076826 Head Pos Y: 0.000619173 Head Pos Z: -0.04714155 Head Rot X: 0.139558 Head Rot Y: 0.08122793 Hand Rot Z: -0.03985805 Visible Ball Error: 1.358 randomnum: 139
 End:  115221.099  Start:  115218.439 Theta: 2.024582 Ball Pos X: -0.2181941 Ball Pos Y: -0.2 Ball Pos Z: 0.4473642 Hand Pos X: -0.2236799 Hand Pos Y: -0.2094185 Hand Pos Z: 0.4544603 Head Pos X: -0.05367988 Head Pos Y: 0.00105691 Head Pos Z: -0.05299008 Head Rot X: 0.1327155 Head Rot Y: 0.07218248 Hand Rot Z: -0.0494237 Visible Ball Error: 0.602 randomnum: 167
 End:  115224.357  Start:  115221.767 Theta: 1.937315 Ball Pos X: -0.1783734 Ball Pos Y: -0.2 Ball Pos Z: 0.4646787 Hand Pos X: -0.1682488 Hand Pos Y: -0.198269 Hand Pos Z: 0.4881283 Head Pos X: -0.04612708 Head Pos Y: -0.002678275 Head Pos Z: -0.04279709 Head Rot X: 0.1505018 Head Rot Y: 0.08404534 Hand Rot Z: -0.05727536 Invisible Ball Error: 2.045 randomnum: 60
 End:  115227.629  Start:  115225.081 Theta: 1.466077 Ball Pos X: 0.0520278 Ball Pos Y: -0.2 Ball Pos Z: 0.4950116 Hand Pos X: 0.04585929 Hand Pos Y: -0.2191411 Hand Pos Z: 0.5084095 Head Pos X: -0.05578494 Head Pos Y: 0.003976792 Head Pos Z: -0.04639149 Head Rot X: 0.1135077 Head Rot Y: 0.06370715 Hand Rot Z: -0.006934215 Visible Ball Error: 1.553 randomnum: 126
 End:  115230.484  Start:  115227.921 Theta: 1.448623 Ball Pos X: 0.06065903 Ball Pos Y: -0.2 Ball Pos Z: 0.4940282 Hand Pos X: 0.05176659 Hand Pos Y: -0.1450448 Hand Pos Z: 0.5047177 Head Pos X: -0.05316216 Head Pos Y: 0.004296526 Head Pos Z: -0.04336321 Head Rot X: 0.112393 Head Rot Y: 0.06483803 Hand Rot Z: -0.01429391 Invisible Ball Error: 6.035 randomnum: 16
 End:  115233.254  Start:  115230.789 Theta: 1.413717 Ball Pos X: 0.07786337 Ball Pos Y: -0.2 Ball Pos Z: 0.4916103 Hand Pos X: 0.09955128 Hand Pos Y: -0.2044493 Hand Pos Z: 0.4947492 Head Pos X: -0.05169988 Head Pos Y: -6.082654E-05 Head Pos Z: -0.03692818 Head Rot X: 0.1249856 Head Rot Y: 0.07013916 Hand Rot Z: -0.006399353 Invisible Ball Error: 2.21 randomnum: 3
 End:  115236.024  Start:  115233.533 Theta: 1.832596 Ball Pos X: -0.1288242 Ball Pos Y: -0.2 Ball Pos Z: 0.4807782 Hand Pos X: -0.1436214 Hand Pos Y: -0.2394965 Hand Pos Z: 0.4865311 Head Pos X: -0.04987061 Head Pos Y: -0.00142175 Head Pos Z: -0.03669417 Head Rot X: 0.1360522 Head Rot Y: 0.06808093 Hand Rot Z: -0.03091732 Invisible Ball Error: 3.632 randomnum: 71
 End:  115238.990  Start:  115236.443 Theta: 1.064651 Ball Pos X: 0.2413083 Ball Pos Y: -0.2 Ball Pos Z: 0.4353317 Hand Pos X: 0.2382534 Hand Pos Y: -0.1940536 Hand Pos Z: 0.4562636 Head Pos X: -0.04803365 Head Pos Y: -0.006087661 Head Pos Z: -0.03195095 Head Rot X: 0.1485644 Head Rot Y: 0.07786105 Hand Rot Z: 0.01076762 Visible Ball Error: 1.814 randomnum: 181
 End:  115241.789  Start:  115239.255 Theta: 1.256637 Ball Pos X: 0.1538096 Ball Pos Y: -0.2 Ball Pos Z: 0.4733772 Hand Pos X: 0.1615096 Hand Pos Y: -0.199828 Hand Pos Z: 0.491336 Head Pos X: -0.04761094 Head Pos Y: -0.004047573 Head Pos Z: -0.03330207 Head Rot X: 0.1422053 Head Rot Y: 0.07247412 Hand Rot Z: 0.003805421 Visible Ball Error: 0.788 randomnum: 134
 End:  115244.741  Start:  115242.165 Theta: 1.58825 Ball Pos X: -0.008686762 Ball Pos Y: -0.2 Ball Pos Z: 0.4976625 Hand Pos X: 0.0008110665 Hand Pos Y: -0.246067 Hand Pos Z: 0.5060896 Head Pos X: -0.05311424 Head Pos Y: -0.00575316 Head Pos Z: -0.03278494 Head Rot X: 0.1491677 Head Rot Y: 0.06618453 Hand Rot Z: 0.004957881 Visible Ball Error: 4.16 randomnum: 130
 End:  115248.264  Start:  115245.145 Theta: 1.972222 Ball Pos X: -0.1944818 Ball Pos Y: -0.2 Ball Pos Z: 0.4581705 Hand Pos X: -0.2224712 Hand Pos Y: -0.2709548 Hand Pos Z: 0.4487923 Head Pos X: -0.04746163 Head Pos Y: -0.005689681 Head Pos Z: -0.03727615 Head Rot X: 0.1538046 Head Rot Y: 0.04954181 Hand Rot Z: -0.01612657 Invisible Ball Error: 7.196 randomnum: 84
 End:  115251.508  Start:  115249.057 Theta: 1.169371 Ball Pos X: 0.1944818 Ball Pos Y: -0.2 Ball Pos Z: 0.4581705 Hand Pos X: 0.1901155 Hand Pos Y: -0.1613761 Hand Pos Z: 0.4742616 Head Pos X: -0.05303425 Head Pos Y: -0.004706323 Head Pos Z: -0.03565979 Head Rot X: 0.1499506 Head Rot Y: 0.07226826 Hand Rot Z: 0.01482574 Visible Ball Error: 4.497 randomnum: 111
 End:  115256.591  Start:  115251.899 Theta: 1.780236 Ball Pos X: -0.1034856 Ball Pos Y: -0.2 Ball Pos Z: 0.4868615 Hand Pos X: -0.3013322 Hand Pos Y: -0.2269905 Hand Pos Z: 0.412502 Head Pos X: -0.05242234 Head Pos Y: -0.001575977 Head Pos Z: -0.04348826 Head Rot X: 0.1334594 Head Rot Y: 0.04587375 Hand Rot Z: -0.03074566 Invisible Ball Error: 22.31 randomnum: 81
 End:  115259.820  Start:  115257.370 Theta: 1.134464 Ball Pos X: 0.2103533 Ball Pos Y: -0.2 Ball Pos Z: 0.4511041 Hand Pos X: 0.2389108 Hand Pos Y: -0.228511 Hand Pos Z: 0.4477314 Head Pos X: -0.04789686 Head Pos Y: -0.003298998 Head Pos Z: -0.0357796 Head Rot X: 0.1390017 Head Rot Y: 0.06890124 Hand Rot Z: 6.206358E-05 Invisible Ball Error: 3.684 randomnum: 46
 End:  115302.633  Start:  115300.238 Theta: 1.466077 Ball Pos X: 0.0520278 Ball Pos Y: -0.2 Ball Pos Z: 0.4950116 Hand Pos X: 0.0485779 Hand Pos Y: -0.212359 Hand Pos Z: 0.5025998 Head Pos X: -0.04812151 Head Pos Y: -0.0009925663 Head Pos Z: -0.0363034 Head Rot X: 0.1358976 Head Rot Y: 0.07273068 Hand Rot Z: -0.0186988 Visible Ball Error: 1.02 randomnum: 151
 End:  115305.320  Start:  115302.967 Theta: 1.082104 Ball Pos X: 0.2336739 Ball Pos Y: -0.2 Ball Pos Z: 0.4394768 Hand Pos X: 0.2323665 Hand Pos Y: -0.1997708 Hand Pos Z: 0.4569938 Head Pos X: -0.05029327 Head Pos Y: -0.004776299 Head Pos Z: -0.03476822 Head Rot X: 0.1473878 Head Rot Y: 0.07270945 Hand Rot Z: 0.006052383 Visible Ball Error: 1.146 randomnum: 128
 End:  115308.064  Start:  115305.683 Theta: 1.27409 Ball Pos X: 0.1455246 Ball Pos Y: -0.2 Ball Pos Z: 0.4759895 Hand Pos X: 0.1326685 Hand Pos Y: -0.2266872 Hand Pos Z: 0.4793286 Head Pos X: -0.05297977 Head Pos Y: -0.003391027 Head Pos Z: -0.03581083 Head Rot X: 0.145915 Head Rot Y: 0.06801566 Hand Rot Z: 0.003662295 Visible Ball Error: 2.966 randomnum: 170
 End:  115311.015  Start:  115308.385 Theta: 1.204277 Ball Pos X: 0.1783734 Ball Pos Y: -0.2 Ball Pos Z: 0.4646787 Hand Pos X: 0.1651463 Hand Pos Y: -0.1981165 Hand Pos Z: 0.470765 Head Pos X: -0.05089742 Head Pos Y: -0.005763888 Head Pos Z: -0.03150642 Head Rot X: 0.1555386 Head Rot Y: 0.06483284 Hand Rot Z: 0.004388401 Visible Ball Error: 1.567 randomnum: 159
 End:  115314.412  Start:  115311.948 Theta: 1.675516 Ball Pos X: -0.05202784 Ball Pos Y: -0.2 Ball Pos Z: 0.4950116 Hand Pos X: -0.05185804 Hand Pos Y: -0.2397478 Hand Pos Z: 0.5121459 Head Pos X: -0.05357665 Head Pos Y: -0.001197398 Head Pos Z: -0.03764129 Head Rot X: 0.1327252 Head Rot Y: 0.06414495 Hand Rot Z: -0.01512436 Invisible Ball Error: 3.089 randomnum: 96
 End:  115319.007  Start:  115314.775 Theta: 1.815143 Ball Pos X: -0.1204138 Ball Pos Y: -0.2 Ball Pos Z: 0.4829533 Hand Pos X: 0.01496126 Hand Pos Y: -0.1671842 Hand Pos Z: 0.4978752 Head Pos X: -0.05249584 Head Pos Y: -0.001240313 Head Pos Z: -0.0399369 Head Rot X: 0.1316066 Head Rot Y: 0.06862184 Hand Rot Z: -0.003281069 Invisible Ball Error: 15.117 randomnum: 52
 End:  115322.307  Start:  115319.732 Theta: 1.413717 Ball Pos X: 0.07786337 Ball Pos Y: -0.2 Ball Pos Z: 0.4916103 Hand Pos X: 0.07506874 Hand Pos Y: -0.1999005 Hand Pos Z: 0.5096098 Head Pos X: -0.05761868 Head Pos Y: -0.004072249 Head Pos Z: -0.0342406 Head Rot X: 0.143446 Head Rot Y: 0.05364253 Hand Rot Z: 0.007755025 Visible Ball Error: 0.893 randomnum: 190
 End:  115325.064  Start:  115322.669 Theta: 1.675516 Ball Pos X: -0.05202784 Ball Pos Y: -0.2 Ball Pos Z: 0.4950116 Hand Pos X: -0.07017916 Hand Pos Y: -0.1830832 Hand Pos Z: 0.503249 Head Pos X: -0.06294918 Head Pos Y: -0.001620442 Head Pos Z: -0.03724158 Head Rot X: 0.1339997 Head Rot Y: 0.05147772 Hand Rot Z: 0.006297549 Visible Ball Error: 2.755 randomnum: 112
 End:  115328.058  Start:  115325.525 Theta: 1.832596 Ball Pos X: -0.1288242 Ball Pos Y: -0.2 Ball Pos Z: 0.4807782 Hand Pos X: -0.1762639 Hand Pos Y: -0.2187977 Hand Pos Z: 0.4688039 Head Pos X: -0.06335217 Head Pos Y: -0.001732767 Head Pos Z: -0.03628361 Head Rot X: 0.1326036 Head Rot Y: 0.04968498 Hand Rot Z: -0.00359214 Invisible Ball Error: 5.444 randomnum: 15
 End:  115331.705  Start:  115328.548 Theta: 2.059489 Ball Pos X: -0.233674 Ball Pos Y: -0.2 Ball Pos Z: 0.4394768 Hand Pos X: -0.2456616 Hand Pos Y: -0.2241902 Hand Pos Z: 0.4428864 Head Pos X: -0.05742222 Head Pos Y: -0.005543947 Head Pos Z: -0.03461742 Head Rot X: 0.1514163 Head Rot Y: 0.03004813 Hand Rot Z: -0.004838031 Invisible Ball Error: 2.196 randomnum: 67
 End:  115334.908  Start:  115332.416 Theta: 1.623156 Ball Pos X: -0.02604966 Ball Pos Y: -0.2 Ball Pos Z: 0.4970561 Hand Pos X: -0.01570973 Hand Pos Y: -0.1976528 Hand Pos Z: 0.5349751 Head Pos X: -0.07253748 Head Pos Y: 0.0009764433 Head Pos Z: -0.03361499 Head Rot X: 0.1258976 Head Rot Y: 0.01922989 Hand Rot Z: 0.03419488 Visible Ball Error: 2.035 randomnum: 108
 End:  115339.893  Start:  115337.457 Theta: 1.32645 Ball Pos X: 0.1204138 Ball Pos Y: -0.2 Ball Pos Z: 0.4829533 Hand Pos X: 0.1260422 Hand Pos Y: -0.2113666 Hand Pos Z: 0.5060788 Head Pos X: -0.06529534 Head Pos Y: -0.003814399 Head Pos Z: -0.03119457 Head Rot X: 0.1374261 Head Rot Y: 0.0466775 Hand Rot Z: 0.02725909 Visible Ball Error: 0.171 randomnum: 184
 End:  115343.402  Start:  115340.923 Theta: 1.623156 Ball Pos X: -0.02604966 Ball Pos Y: -0.2 Ball Pos Z: 0.4970561 Hand Pos X: -0.04412728 Hand Pos Y: -0.2069905 Hand Pos Z: 0.5128003 Head Pos X: -0.06166375 Head Pos Y: -0.0003449023 Head Pos Z: -0.03702509 Head Rot X: 0.130456 Head Rot Y: 0.04728153 Hand Rot Z: 0.0111084 Visible Ball Error: 1.78 randomnum: 148
 End:  115346.924  Start:  115344.446 Theta: 1.117011 Ball Pos X: 0.2181941 Ball Pos Y: -0.2 Ball Pos Z: 0.4473642 Hand Pos X: 0.263883 Hand Pos Y: -0.1918579 Hand Pos Z: 0.4417754 Head Pos X: -0.06493443 Head Pos Y: -0.001556277 Head Pos Z: -0.03845179 Head Rot X: 0.1285391 Head Rot Y: 0.05755481 Hand Rot Z: 0.05097529 Invisible Ball Error: 4.748 randomnum: 10
 End:  115350.405  Start:  115347.900 Theta: 1.902409 Ball Pos X: -0.1620478 Ball Pos Y: -0.2 Ball Pos Z: 0.4706208 Hand Pos X: -0.1761768 Hand Pos Y: -0.2809006 Hand Pos Z: 0.4661074 Head Pos X: -0.05593687 Head Pos Y: -0.003056467 Head Pos Z: -0.03278959 Head Rot X: 0.1386798 Head Rot Y: 0.05304097 Hand Rot Z: -0.014928 Invisible Ball Error: 7.675 randomnum: 7
 End:  115353.468  Start:  115350.865 Theta: 1.27409 Ball Pos X: 0.1455246 Ball Pos Y: -0.2 Ball Pos Z: 0.4759895 Hand Pos X: 0.167145 Hand Pos Y: -0.191264 Hand Pos Z: 0.495744 Head Pos X: -0.05639046 Head Pos Y: -0.001325846 Head Pos Z: -0.03323925 Head Rot X: 0.1341456 Head Rot Y: 0.07018307 Hand Rot Z: 0.008959312 Visible Ball Error: 2.365 randomnum: 196
 End:  115357.687  Start:  115355.154 Theta: 1.553343 Ball Pos X: 0.008686719 Ball Pos Y: -0.2 Ball Pos Z: 0.4976625 Hand Pos X: 0.01178299 Hand Pos Y: -0.1814397 Hand Pos Z: 0.5038352 Head Pos X: -0.05730659 Head Pos Y: 0.002743632 Head Pos Z: -0.04034424 Head Rot X: 0.1185235 Head Rot Y: 0.05876271 Hand Rot Z: -0.009812068 Visible Ball Error: 2.115 randomnum: 124
 End:  115400.584  Start:  115358.147 Theta: 1.099557 Ball Pos X: 0.2259685 Ball Pos Y: -0.2 Ball Pos Z: 0.4434881 Hand Pos X: 0.2109583 Hand Pos Y: -0.1778681 Hand Pos Z: 0.4554864 Head Pos X: -0.05733377 Head Pos Y: -0.002298832 Head Pos Z: -0.03634 Head Rot X: 0.1311708 Head Rot Y: 0.07425515 Hand Rot Z: 0.01197358 Invisible Ball Error: 3.115 randomnum: 94
 End:  115403.160  Start:  115400.904 Theta: 1.396263 Ball Pos X: 0.08643131 Ball Pos Y: -0.2 Ball Pos Z: 0.4901765 Hand Pos X: 0.07712081 Hand Pos Y: -0.1792098 Hand Pos Z: 0.4996551 Head Pos X: -0.05548453 Head Pos Y: -0.0007909536 Head Pos Z: -0.03937161 Head Rot X: 0.1318631 Head Rot Y: 0.07267089 Hand Rot Z: 0.006138781 Invisible Ball Error: 2.636 randomnum: 19
 End:  115405.819  Start:  115403.522 Theta: 1.204277 Ball Pos X: 0.1783734 Ball Pos Y: -0.2 Ball Pos Z: 0.4646787 Hand Pos X: 0.1669724 Hand Pos Y: -0.2101379 Hand Pos Z: 0.4816714 Head Pos X: -0.05593199 Head Pos Y: -0.003757089 Head Pos Z: -0.03400552 Head Rot X: 0.1407093 Head Rot Y: 0.0773955 Hand Rot Z: 0.008684371 Visible Ball Error: 1.816 randomnum: 123
 End:  115408.492  Start:  115406.140 Theta: 1.710423 Ball Pos X: -0.06927183 Ball Pos Y: -0.2 Ball Pos Z: 0.4928943 Hand Pos X: -0.07166313 Hand Pos Y: -0.1631863 Hand Pos Z: 0.5027753 Head Pos X: -0.05653495 Head Pos Y: 0.002556264 Head Pos Z: -0.03910267 Head Rot X: 0.1182051 Head Rot Y: 0.06596073 Hand Rot Z: -0.01830192 Invisible Ball Error: 4.079 randomnum: 98
 End:  115411.472  Start:  115409.022 Theta: 1.413717 Ball Pos X: 0.07786337 Ball Pos Y: -0.2 Ball Pos Z: 0.4916103 Hand Pos X: 0.09210677 Hand Pos Y: -0.18321 Hand Pos Z: 0.5241303 Head Pos X: -0.06410712 Head Pos Y: -0.0007699728 Head Pos Z: -0.03630495 Head Rot X: 0.1318513 Head Rot Y: 0.06270953 Hand Rot Z: 0.01420746 Visible Ball Error: 3.032 randomnum: 154
 End:  115414.313  Start:  115411.904 Theta: 1.710423 Ball Pos X: -0.06927183 Ball Pos Y: -0.2 Ball Pos Z: 0.4928943 Hand Pos X: -0.08516677 Hand Pos Y: -0.1742001 Hand Pos Z: 0.4908128 Head Pos X: -0.05914873 Head Pos Y: -0.001361996 Head Pos Z: -0.03505337 Head Rot X: 0.1366838 Head Rot Y: 0.05844072 Hand Rot Z: -0.01046381 Visible Ball Error: 3.135 randomnum: 117
 End:  115417.125  Start:  115414.688 Theta: 2.024582 Ball Pos X: -0.2181941 Ball Pos Y: -0.2 Ball Pos Z: 0.4473642 Hand Pos X: -0.2484459 Hand Pos Y: -0.2396156 Hand Pos Z: 0.4580172 Head Pos X: -0.05977225 Head Pos Y: -0.002469301 Head Pos Z: -0.03331864 Head Rot X: 0.1404776 Head Rot Y: 0.04399589 Hand Rot Z: -0.01940778 Invisible Ball Error: 3.611 randomnum: 39
 End:  115420.133  Start:  115417.640 Theta: 1.553343 Ball Pos X: 0.008686719 Ball Pos Y: -0.2 Ball Pos Z: 0.4976625 Hand Pos X: -0.0006967336 Hand Pos Y: -0.2452971 Hand Pos Z: 0.5002268 Head Pos X: -0.0562824 Head Pos Y: -0.003548682 Head Pos Z: -0.03043091 Head Rot X: 0.1389344 Head Rot Y: 0.05675523 Hand Rot Z: -0.01025402 Visible Ball Error: 4.344 randomnum: 125
 End:  115423.029  Start:  115420.537 Theta: 1.48353 Ball Pos X: 0.04338072 Ball Pos Y: -0.2 Ball Pos Z: 0.4958442 Hand Pos X: 0.02832086 Hand Pos Y: -0.1871531 Hand Pos Z: 0.519716 Head Pos X: -0.05548549 Head Pos Y: 0.001300216 Head Pos Z: -0.0370295 Head Rot X: 0.1177222 Head Rot Y: 0.06049846 Hand Rot Z: -0.004935499 Visible Ball Error: 2.749 randomnum: 138
