# Supplementary material for: Rapid assessment of hand reaching using virtual reality and application in cerebellar stroke
Source: PLoS One. 2022 Sep 29;17(9):e0275220. doi: 10.1371/journal.pone.0275220 (PMC9522266; doi:10.1371/journal.pone.0275220)
Supplement: S2 File — (ZIP) [file pone.0275220.s005.zip › MemoryBallDelay/ProVRb_006_dataMemBallDelay2021-05-13-14-19-57.txt]

Memory Ball Delay- List of Errors by Trial; Handedness1

 End:  142040.313  Start:  142038.280 Theta: 1.169371 Ball Pos X: 0.1851531 Ball Pos Y: -0.2 Ball Pos Z: 0.4361934 Hand Pos X: 0.20005 Hand Pos Y: -0.1469994 Hand Pos Z: 0.4378936 Head Pos X: 0.02283275 Head Pos Y: -0.0002300739 Head Pos Z: -0.03931081 Head Rot X: 0.06497315 Head Rot Y: 0.04053536 Hand Rot Z: 0.01258418 Invisible Ball Error: 6.081 randomnum: 1
 End:  142044.211  Start:  142041.817 Theta: 1.710423 Ball Pos X: -0.06594906 Ball Pos Y: -0.2 Ball Pos Z: 0.4692516 Hand Pos X: -0.06569853 Hand Pos Y: -0.1780678 Hand Pos Z: 0.4690061 Head Pos X: -0.001163125 Head Pos Y: -0.003025085 Head Pos Z: -0.02813566 Head Rot X: 0.07428684 Head Rot Y: -0.0343468 Hand Rot Z: 0.02079071 Invisible Ball Error: 2.277 randomnum: 5
 End:  142047.734  Start:  142045.813 Theta: 1.27409 Ball Pos X: 0.1385442 Ball Pos Y: -0.2 Ball Pos Z: 0.4531577 Hand Pos X: 0.1567823 Hand Pos Y: -0.1749154 Hand Pos Z: 0.4536438 Head Pos X: 0.01162529 Head Pos Y: -0.004854053 Head Pos Z: -0.03122199 Head Rot X: 0.08550815 Head Rot Y: -0.0002096899 Hand Rot Z: 0.01808549 Invisible Ball Error: 3.446 randomnum: 51
 End:  142051.507  Start:  142049.641 Theta: 1.466077 Ball Pos X: 0.04953218 Ball Pos Y: -0.2 Ball Pos Z: 0.4712674 Hand Pos X: 0.04895322 Hand Pos Y: -0.1823024 Hand Pos Z: 0.4778066 Head Pos X: 0.008772969 Head Pos Y: -0.006666005 Head Pos Z: -0.01990306 Head Rot X: 0.09020176 Head Rot Y: -0.0170334 Hand Rot Z: 0.01843953 Invisible Ball Error: 2.103 randomnum: 22
 End:  142055.294  Start:  142053.261 Theta: 1.850049 Ball Pos X: -0.1306144 Ball Pos Y: -0.2 Ball Pos Z: 0.4555066 Hand Pos X: -0.1151485 Hand Pos Y: -0.167353 Hand Pos Z: 0.4587852 Head Pos X: -0.007906914 Head Pos Y: -0.006800979 Head Pos Z: -0.01622391 Head Rot X: 0.08721442 Head Rot Y: -0.05017911 Hand Rot Z: 0.02448444 Invisible Ball Error: 3.837 randomnum: 9
 End:  142058.970  Start:  142058.956 Theta: 1.134464 Ball Pos X: 0.2002632 Ball Pos Y: -0.2 Ball Pos Z: 0.4294659 Hand Pos X: 0.2366827 Hand Pos Y: -0.1755829 Hand Pos Z: 0.4098157 Head Pos X: 0.01224756 Head Pos Y: -0.005357802 Head Pos Z: -0.03080237 Head Rot X: 0.08552196 Head Rot Y: 0.008565995 Hand Rot Z: 0.02007828 Visible Ball Error: 5.297 randomnum: 113
 End:  142105.528  Start:  142058.956 Theta: 1.884956 Ball Pos X: 0.2002632 Ball Pos Y: -0.2 Ball Pos Z: 0.4294659 Hand Pos X: 0.2246437 Hand Pos Y: -0.1284112 Hand Pos Z: 0.423934 Head Pos X: 0.02443826 Head Pos Y: -0.00741744 Head Pos Z: -0.02774251 Head Rot X: 0.0954661 Head Rot Y: 0.07133481 Hand Rot Z: 0.013113 Invisible Ball Error: 8.367 randomnum: 73
 End:  142108.870  Start:  142106.922 Theta: 1.239184 Ball Pos X: 0.1542748 Ball Pos Y: -0.2 Ball Pos Z: 0.4480465 Hand Pos X: 0.1772033 Hand Pos Y: -0.1698245 Hand Pos Z: 0.4410966 Head Pos X: 0.01769543 Head Pos Y: -0.008117437 Head Pos Z: -0.01611447 Head Rot X: 0.09646612 Head Rot Y: 0.03048974 Hand Rot Z: 0.01968156 Invisible Ball Error: 4.198 randomnum: 17
 End:  142112.240  Start:  142112.225 Theta: 1.291544 Ball Pos X: 0.1306144 Ball Pos Y: -0.2 Ball Pos Z: 0.4555066 Hand Pos X: 0.1541343 Hand Pos Y: -0.1635946 Hand Pos Z: 0.455397 Head Pos X: 0.01186216 Head Pos Y: -0.009129524 Head Pos Z: -0.01403058 Head Rot X: 0.1027202 Head Rot Y: 0.009386783 Hand Rot Z: 0.02737686 Visible Ball Error: 4.806 randomnum: 163
 End:  142115.720  Start:  142113.827 Theta: 1.361357 Ball Pos X: 0.09852169 Ball Pos Y: -0.2 Ball Pos Z: 0.4635082 Hand Pos X: 0.1115956 Hand Pos Y: -0.1809454 Hand Pos Z: 0.4648091 Head Pos X: 0.01263273 Head Pos Y: -0.01044583 Head Pos Z: -0.009822965 Head Rot X: 0.1051382 Head Rot Y: 0.005848318 Hand Rot Z: 0.02158378 Invisible Ball Error: 2.561 randomnum: 75
 End:  142119.257  Start:  142117.253 Theta: 1.850049 Ball Pos X: -0.1306144 Ball Pos Y: -0.2 Ball Pos Z: 0.4555066 Hand Pos X: -0.1255629 Hand Pos Y: -0.1850887 Hand Pos Z: 0.4582878 Head Pos X: -0.01627421 Head Pos Y: -0.007370085 Head Pos Z: -0.004657149 Head Rot X: 0.08637912 Head Rot Y: -0.04741052 Hand Rot Z: 0.02839459 Invisible Ball Error: 1.72 randomnum: 99
 End:  142122.682  Start:  142120.844 Theta: 1.047198 Ball Pos X: 0.2369316 Ball Pos Y: -0.2 Ball Pos Z: 0.4103776 Hand Pos X: 0.2191156 Hand Pos Y: -0.1708955 Hand Pos Z: 0.4260242 Head Pos X: 0.01625597 Head Pos Y: -0.006104738 Head Pos Z: -0.02117097 Head Rot X: 0.09029561 Head Rot Y: 0.04657736 Hand Rot Z: 0.02115464 Invisible Ball Error: 4.157 randomnum: 81
 End:  142126.205  Start:  142126.191 Theta: 1.797689 Ball Pos X: -0.1065961 Ball Pos Y: -0.2 Ball Pos Z: 0.4617182 Hand Pos X: -0.1040323 Hand Pos Y: -0.1917743 Hand Pos Z: 0.4645031 Head Pos X: -0.01352632 Head Pos Y: 0.002692401 Head Pos Z: -0.01562476 Head Rot X: 0.03902409 Head Rot Y: -0.03923955 Hand Rot Z: 0.02025628 Visible Ball Error: 1.002 randomnum: 155
 End:  142130.006  Start:  142129.992 Theta: 2.042035 Ball Pos X: -0.2151295 Ball Pos Y: -0.2 Ball Pos Z: 0.4222152 Hand Pos X: -0.1889913 Hand Pos Y: -0.1831249 Hand Pos Z: 0.4343481 Head Pos X: -0.0228436 Head Pos Y: 0.00496307 Head Pos Z: -0.02291548 Head Rot X: 0.03273555 Head Rot Y: -0.07438336 Hand Rot Z: 0.004806821 Visible Ball Error: 3.673 randomnum: 189
 End:  142133.459  Start:  142133.446 Theta: 1.117011 Ball Pos X: 0.207728 Ball Pos Y: -0.2 Ball Pos Z: 0.4259055 Hand Pos X: 0.2393112 Hand Pos Y: -0.1782953 Hand Pos Z: 0.4134059 Head Pos X: 0.02366328 Head Pos Y: -0.002861023 Head Pos Z: -0.02625716 Head Rot X: 0.07491001 Head Rot Y: 0.05424476 Hand Rot Z: 0.0130627 Visible Ball Error: 4.483 randomnum: 185
 End:  142136.842  Start:  142134.949 Theta: 1.727876 Ball Pos X: -0.07412853 Ball Pos Y: -0.2 Ball Pos Z: 0.4680292 Hand Pos X: -0.07262806 Hand Pos Y: -0.1830184 Hand Pos Z: 0.471091 Head Pos X: -0.002567053 Head Pos Y: -0.003988862 Head Pos Z: -0.01271033 Head Rot X: 0.07351214 Head Rot Y: -0.03085598 Hand Rot Z: 0.01484815 Invisible Ball Error: 1.89 randomnum: 70
 End:  142140.310  Start:  142140.296 Theta: 1.047198 Ball Pos X: 0.2369316 Ball Pos Y: -0.2 Ball Pos Z: 0.4103776 Hand Pos X: 0.2671356 Hand Pos Y: -0.1654956 Hand Pos Z: 0.4039502 Head Pos X: 0.01450896 Head Pos Y: -0.005693078 Head Pos Z: -0.02184117 Head Rot X: 0.08681119 Head Rot Y: 0.02567772 Hand Rot Z: 0.01817928 Visible Ball Error: 5.165 randomnum: 172
 End:  142143.791  Start:  142143.777 Theta: 1.064651 Ball Pos X: 0.2297334 Ball Pos Y: -0.2 Ball Pos Z: 0.4144501 Hand Pos X: 0.2437989 Hand Pos Y: -0.169524 Hand Pos Z: 0.4117724 Head Pos X: 0.009310722 Head Pos Y: -0.005039215 Head Pos Z: -0.02581441 Head Rot X: 0.08396676 Head Rot Y: 0.01255308 Hand Rot Z: 0.02223108 Visible Ball Error: 3.701 randomnum: 159
 End:  142147.230  Start:  142147.217 Theta: 1.27409 Ball Pos X: 0.1385442 Ball Pos Y: -0.2 Ball Pos Z: 0.4531577 Hand Pos X: 0.1474722 Hand Pos Y: -0.1686167 Hand Pos Z: 0.4578765 Head Pos X: 0.005233049 Head Pos Y: -0.005560577 Head Pos Z: -0.01795912 Head Rot X: 0.08183244 Head Rot Y: -0.002825807 Hand Rot Z: 0.01784277 Visible Ball Error: 3.654 randomnum: 179
 End:  142150.961  Start:  142150.948 Theta: 1.500983 Ball Pos X: 0.03305499 Ball Pos Y: -0.2 Ball Pos Z: 0.4727089 Hand Pos X: 0.05475605 Hand Pos Y: -0.1673777 Hand Pos Z: 0.4711527 Head Pos X: 0.007021189 Head Pos Y: -0.006458819 Head Pos Z: -0.01197815 Head Rot X: 0.08444788 Head Rot Y: -0.01594177 Hand Rot Z: 0.01039855 Visible Ball Error: 4.229 randomnum: 133
 End:  142154.387  Start:  142152.674 Theta: 1.396263 Ball Pos X: 0.08228546 Ball Pos Y: -0.2 Ball Pos Z: 0.4666642 Hand Pos X: 0.1075484 Hand Pos Y: -0.1631189 Hand Pos Z: 0.4658065 Head Pos X: 0.0007593632 Head Pos Y: -0.009095967 Head Pos Z: -0.009925246 Head Rot X: 0.09504963 Head Rot Y: -0.02012547 Hand Rot Z: 0.0196109 Invisible Ball Error: 4.92 randomnum: 53
 End:  142157.799  Start:  142156.016 Theta: 1.867502 Ball Pos X: -0.1385442 Ball Pos Y: -0.2 Ball Pos Z: 0.4531577 Hand Pos X: -0.1420217 Hand Pos Y: -0.1869709 Hand Pos Z: 0.4553224 Head Pos X: -0.02683985 Head Pos Y: -0.01006982 Head Pos Z: -0.001796842 Head Rot X: 0.09282258 Head Rot Y: -0.07263763 Hand Rot Z: 0.0365025 Invisible Ball Error: 1.507 randomnum: 45
 End:  142212.891  Start:  142159.427 Theta: 1.186824 Ball Pos X: 0.1775123 Ball Pos Y: -0.2 Ball Pos Z: 0.4393584 Hand Pos X: 0.246013 Hand Pos Y: -0.1096009 Hand Pos Z: 0.396729 Head Pos X: 0.03349733 Head Pos Y: -0.008398503 Head Pos Z: -0.008131385 Head Rot X: 0.08197309 Head Rot Y: 0.107374 Hand Rot Z: -0.004229066 Invisible Ball Error: 13.42 randomnum: 41
 End:  142216.874  Start:  142214.882 Theta: 2.059489 Ball Pos X: -0.2224653 Ball Pos Y: -0.2 Ball Pos Z: 0.4183964 Hand Pos X: -0.1972396 Hand Pos Y: -0.1653225 Hand Pos Z: 0.4297971 Head Pos X: -0.01922297 Head Pos Y: -0.009133399 Head Pos Z: -0.003935337 Head Rot X: 0.0879838 Head Rot Y: -0.05540702 Hand Rot Z: 0.0258043 Invisible Ball Error: 4.777 randomnum: 80
 End:  142220.577  Start:  142220.563 Theta: 1.32645 Ball Pos X: 0.1146379 Ball Pos Y: -0.2 Ball Pos Z: 0.4597875 Hand Pos X: 0.134579 Hand Pos Y: -0.1509584 Hand Pos Z: 0.4609667 Head Pos X: 0.006740212 Head Pos Y: -0.01133776 Head Pos Z: -0.006116629 Head Rot X: 0.09853915 Head Rot Y: -0.004900116 Hand Rot Z: 0.01851177 Visible Ball Error: 5.836 randomnum: 130
 End:  142224.044  Start:  142224.031 Theta: 1.745329 Ball Pos X: -0.08228549 Ball Pos Y: -0.2 Ball Pos Z: 0.4666642 Hand Pos X: -0.06803478 Hand Pos Y: -0.1734979 Hand Pos Z: 0.4711019 Head Pos X: -0.008376241 Head Pos Y: -0.01045018 Head Pos Z: 0.003111482 Head Rot X: 0.08954811 Head Rot Y: -0.03788194 Hand Rot Z: 0.01918532 Visible Ball Error: 3.303 randomnum: 169
 End:  142227.441  Start:  142227.428 Theta: 1.815143 Ball Pos X: -0.1146379 Ball Pos Y: -0.2 Ball Pos Z: 0.4597875 Hand Pos X: -0.1127502 Hand Pos Y: -0.1629208 Hand Pos Z: 0.4622751 Head Pos X: -0.01140499 Head Pos Y: -0.007314682 Head Pos Z: -0.0003739595 Head Rot X: 0.07543533 Head Rot Y: -0.03510464 Hand Rot Z: 0.006321597 Visible Ball Error: 3.991 randomnum: 158
 End:  142230.937  Start:  142230.922 Theta: 1.151917 Ball Pos X: 0.1927375 Ball Pos Y: -0.2 Ball Pos Z: 0.4328956 Hand Pos X: 0.1985887 Hand Pos Y: -0.1765354 Hand Pos Z: 0.4359879 Head Pos X: 0.005236626 Head Pos Y: -0.008179784 Head Pos Z: -0.01338649 Head Rot X: 0.08497507 Head Rot Y: 0.01052854 Hand Rot Z: 0.01719772 Visible Ball Error: 2.693 randomnum: 139
 End:  142234.445  Start:  142234.432 Theta: 2.076942 Ball Pos X: -0.2297335 Ball Pos Y: -0.2 Ball Pos Z: 0.4144501 Hand Pos X: -0.2055458 Hand Pos Y: -0.1669313 Hand Pos Z: 0.4287376 Head Pos X: -0.02134633 Head Pos Y: -0.008621246 Head Pos Z: -0.002689004 Head Rot X: 0.08159872 Head Rot Y: -0.05604348 Hand Rot Z: 0.01326848 Visible Ball Error: 4.742 randomnum: 104
 End:  142238.065  Start:  142238.052 Theta: 1.675516 Ball Pos X: -0.04953222 Ball Pos Y: -0.2 Ball Pos Z: 0.4712674 Hand Pos X: -0.04187879 Hand Pos Y: -0.1679974 Hand Pos Z: 0.4724147 Head Pos X: 0.0005259514 Head Pos Y: -0.005387008 Head Pos Z: -0.01401794 Head Rot X: 0.07491364 Head Rot Y: -0.02877653 Hand Rot Z: 0.008114871 Visible Ball Error: 3.488 randomnum: 147
 End:  142241.588  Start:  142241.574 Theta: 1.256637 Ball Pos X: 0.1464318 Ball Pos Y: -0.2 Ball Pos Z: 0.4506707 Hand Pos X: 0.1744196 Hand Pos Y: -0.1708543 Hand Pos Z: 0.4460845 Head Pos X: 0.007560015 Head Pos Y: -0.006492823 Head Pos Z: -0.01948178 Head Rot X: 0.08205573 Head Rot Y: -0.004068121 Hand Rot Z: 0.009349772 Visible Ball Error: 4.51 randomnum: 176
 End:  142244.943  Start:  142244.930 Theta: 1.239184 Ball Pos X: 0.1542748 Ball Pos Y: -0.2 Ball Pos Z: 0.4480465 Hand Pos X: 0.1799474 Hand Pos Y: -0.1665537 Hand Pos Z: 0.4399377 Head Pos X: 0.005367398 Head Pos Y: -0.008503288 Head Pos Z: -0.01483452 Head Rot X: 0.0875504 Head Rot Y: -0.005918831 Hand Rot Z: 0.01120563 Visible Ball Error: 4.683 randomnum: 106
 End:  142300.120  Start:  142300.107 Theta: 1.134464 Ball Pos X: 0.2002632 Ball Pos Y: -0.2 Ball Pos Z: 0.4294659 Hand Pos X: 0.2136957 Hand Pos Y: -0.1393832 Hand Pos Z: 0.4305058 Head Pos X: 0.01891327 Head Pos Y: -0.01001415 Head Pos Z: -0.0209614 Head Rot X: 0.09697861 Head Rot Y: 0.01588315 Hand Rot Z: 0.006255483 Visible Ball Error: 6.839 randomnum: 140
 End:  142303.671  Start:  142303.657 Theta: 2.024582 Ball Pos X: -0.207728 Ball Pos Y: -0.2 Ball Pos Z: 0.4259055 Hand Pos X: -0.1919025 Hand Pos Y: -0.1445948 Hand Pos Z: 0.4337045 Head Pos X: -0.01299477 Head Pos Y: -0.01070496 Head Pos Z: -0.003234267 Head Rot X: 0.09931508 Head Rot Y: -0.06307357 Hand Rot Z: 0.01027289 Visible Ball Error: 6.257 randomnum: 157
 End:  142307.278  Start:  142305.287 Theta: 1.919862 Ball Pos X: -0.1620708 Ball Pos Y: -0.2 Ball Pos Z: 0.4452858 Hand Pos X: -0.1710912 Hand Pos Y: -0.1503001 Hand Pos Z: 0.4413525 Head Pos X: -0.005261421 Head Pos Y: -0.01031074 Head Pos Z: -0.008039951 Head Rot X: 0.09931976 Head Rot Y: -0.04847595 Hand Rot Z: 0.008758395 Invisible Ball Error: 5.384 randomnum: 72
 End:  142311.065  Start:  142311.051 Theta: 1.692969 Ball Pos X: -0.05774943 Ball Pos Y: -0.2 Ball Pos Z: 0.4703311 Hand Pos X: -0.04543454 Hand Pos Y: -0.1606185 Hand Pos Z: 0.4740136 Head Pos X: 0.009520531 Head Pos Y: -0.01165766 Head Pos Z: -0.002164483 Head Rot X: 0.1012675 Head Rot Y: -0.02505103 Hand Rot Z: -0.003566872 Visible Ball Error: 4.476 randomnum: 186
 End:  142314.643  Start:  142314.629 Theta: 1.53589 Ball Pos X: 0.01653759 Ball Pos Y: -0.2 Ball Pos Z: 0.4735746 Hand Pos X: 0.03138938 Hand Pos Y: -0.166462 Hand Pos Z: 0.4734368 Head Pos X: 0.01252747 Head Pos Y: -0.009846568 Head Pos Z: -0.004481316 Head Rot X: 0.08844665 Head Rot Y: -0.01164599 Hand Rot Z: -0.006682536 Visible Ball Error: 3.924 randomnum: 136
 End:  142318.945  Start:  142318.932 Theta: 1.745329 Ball Pos X: -0.08228549 Ball Pos Y: -0.2 Ball Pos Z: 0.4666642 Hand Pos X: -0.07795066 Hand Pos Y: -0.1869632 Hand Pos Z: 0.4686449 Head Pos X: 0.009520292 Head Pos Y: -0.007459223 Head Pos Z: -0.008369684 Head Rot X: 0.07765838 Head Rot Y: -0.01931383 Hand Rot Z: -0.008949464 Visible Ball Error: 1.493 randomnum: 138
 End:  142322.496  Start:  142322.482 Theta: 1.204277 Ball Pos X: 0.1698174 Ball Pos Y: -0.2 Ball Pos Z: 0.4423895 Hand Pos X: 0.1920677 Hand Pos Y: -0.1627067 Hand Pos Z: 0.4401774 Head Pos X: 0.01361239 Head Pos Y: -0.0092628 Head Pos Z: -0.01705682 Head Rot X: 0.09283248 Head Rot Y: 0.004640669 Hand Rot Z: 0.001062505 Visible Ball Error: 4.811 randomnum: 145
 End:  142326.102  Start:  142326.089 Theta: 1.832596 Ball Pos X: -0.1226449 Ball Pos Y: -0.2 Ball Pos Z: 0.4577167 Hand Pos X: -0.1165507 Hand Pos Y: -0.1694741 Hand Pos Z: 0.4588283 Head Pos X: -0.003864408 Head Pos Y: -0.005986094 Head Pos Z: -0.00483048 Head Rot X: 0.06982594 Head Rot Y: -0.03347999 Hand Rot Z: -0.01164508 Visible Ball Error: 3.261 randomnum: 148
 End:  142330.322  Start:  142330.307 Theta: 2.007129 Ball Pos X: -0.2002633 Ball Pos Y: -0.2 Ball Pos Z: 0.4294659 Hand Pos X: -0.1928451 Hand Pos Y: -0.1837802 Hand Pos Z: 0.432685 Head Pos X: -0.005425572 Head Pos Y: -0.007343531 Head Pos Z: -0.003570437 Head Rot X: 0.07454718 Head Rot Y: -0.04396355 Hand Rot Z: -0.01035651 Visible Ball Error: 1.908 randomnum: 143
 End:  142334.080  Start:  142332.215 Theta: 1.22173 Ball Pos X: 0.1620708 Ball Pos Y: -0.2 Ball Pos Z: 0.4452858 Hand Pos X: 0.1749946 Hand Pos Y: -0.1515925 Hand Pos Z: 0.4419854 Head Pos X: 0.01850939 Head Pos Y: -0.01009434 Head Pos Z: -0.01197231 Head Rot X: 0.09314427 Head Rot Y: 0.006940838 Hand Rot Z: -0.008641376 Invisible Ball Error: 5.408 randomnum: 2
 End:  142337.464  Start:  142335.501 Theta: 1.919862 Ball Pos X: -0.1620708 Ball Pos Y: -0.2 Ball Pos Z: 0.4452858 Hand Pos X: -0.1605225 Hand Pos Y: -0.1522076 Hand Pos Z: 0.4473266 Head Pos X: -0.007488012 Head Pos Y: -0.01038653 Head Pos Z: -0.002589703 Head Rot X: 0.09274609 Head Rot Y: -0.0441411 Hand Rot Z: 0.0004498081 Invisible Ball Error: 5.13 randomnum: 8
 End:  142341.071  Start:  142341.056 Theta: 1.343904 Ball Pos X: 0.106596 Ball Pos Y: -0.2 Ball Pos Z: 0.4617182 Hand Pos X: 0.1212982 Hand Pos Y: -0.1605785 Hand Pos Z: 0.4616775 Head Pos X: 0.00763607 Head Pos Y: -0.01180333 Head Pos Z: -0.007918596 Head Rot X: 0.09956348 Head Rot Y: -0.0180176 Hand Rot Z: 2.281004E-05 Visible Ball Error: 4.582 randomnum: 116
 End:  142344.677  Start:  142342.672 Theta: 1.448623 Ball Pos X: 0.05774939 Ball Pos Y: -0.2 Ball Pos Z: 0.4703311 Hand Pos X: 0.05013772 Hand Pos Y: -0.1747681 Hand Pos Z: 0.4831796 Head Pos X: 0.009958148 Head Pos Y: -0.01309261 Head Pos Z: -0.005244374 Head Rot X: 0.10199 Head Rot Y: -0.01593039 Hand Rot Z: -0.006286276 Invisible Ball Error: 3.254 randomnum: 95
 End:  142348.172  Start:  142346.292 Theta: 1.43117 Ball Pos X: 0.06594902 Ball Pos Y: -0.2 Ball Pos Z: 0.4692516 Hand Pos X: 0.095927 Hand Pos Y: -0.140534 Hand Pos Z: 0.4738356 Head Pos X: 0.008915544 Head Pos Y: -0.01054001 Head Pos Z: -0.004404426 Head Rot X: 0.08705144 Head Rot Y: -0.005300482 Hand Rot Z: -0.009884845 Invisible Ball Error: 7.421 randomnum: 33
 End:  142351.861  Start:  142349.856 Theta: 1.413717 Ball Pos X: 0.0741285 Ball Pos Y: -0.2 Ball Pos Z: 0.4680292 Hand Pos X: 0.09668434 Hand Pos Y: -0.1576278 Hand Pos Z: 0.4636917 Head Pos X: 0.01070988 Head Pos Y: -0.01136521 Head Pos Z: -0.00488627 Head Rot X: 0.09323903 Head Rot Y: -0.01250868 Hand Rot Z: -0.006312334 Invisible Ball Error: 5.176 randomnum: 52
 End:  142355.231  Start:  142355.217 Theta: 1.32645 Ball Pos X: 0.1146379 Ball Pos Y: -0.2 Ball Pos Z: 0.4597875 Hand Pos X: 0.1397958 Hand Pos Y: -0.1512031 Hand Pos Z: 0.4521791 Head Pos X: 0.005778193 Head Pos Y: -0.01145521 Head Pos Z: -0.007599354 Head Rot X: 0.09394571 Head Rot Y: -0.01322304 Hand Rot Z: 0.002508858 Visible Ball Error: 5.964 randomnum: 115
 End:  142358.740  Start:  142358.725 Theta: 1.570796 Ball Pos X: -2.071322E-08 Ball Pos Y: -0.2 Ball Pos Z: 0.4738632 Hand Pos X: 0.001569971 Hand Pos Y: -0.1609635 Hand Pos Z: 0.4727502 Head Pos X: 0.004828095 Head Pos Y: -0.01238048 Head Pos Z: -0.0009415149 Head Rot X: 0.09620866 Head Rot Y: -0.02111375 Hand Rot Z: -0.005435079 Visible Ball Error: 4.084 randomnum: 187
 End:  142410.979  Start:  142410.964 Theta: 1.186824 Ball Pos X: 0.1775123 Ball Pos Y: -0.2 Ball Pos Z: 0.4393584 Hand Pos X: 0.2377993 Hand Pos Y: -0.1777095 Hand Pos Z: 0.419822 Head Pos X: 0.01789045 Head Pos Y: -0.01920664 Head Pos Z: 0.007507443 Head Rot X: 0.1216041 Head Rot Y: 0.03596633 Hand Rot Z: -0.00697301 Visible Ball Error: 7.49 randomnum: 177
 End:  142414.195  Start:  142412.260 Theta: 1.937315 Ball Pos X: -0.1698174 Ball Pos Y: -0.2 Ball Pos Z: 0.4423895 Hand Pos X: -0.1923093 Hand Pos Y: -0.1308076 Hand Pos Z: 0.4310009 Head Pos X: -0.01183581 Head Pos Y: -0.01109096 Head Pos Z: 0.002760053 Head Rot X: 0.0816622 Head Rot Y: -0.06022673 Hand Rot Z: -0.01060177 Invisible Ball Error: 7.931 randomnum: 66
 End:  142417.704  Start:  142415.699 Theta: 2.007129 Ball Pos X: -0.2002633 Ball Pos Y: -0.2 Ball Pos Z: 0.4294659 Hand Pos X: -0.209557 Hand Pos Y: -0.1507981 Hand Pos Z: 0.4287639 Head Pos X: -0.01045263 Head Pos Y: -0.01089895 Head Pos Z: -0.0007137059 Head Rot X: 0.0900255 Head Rot Y: -0.04843295 Hand Rot Z: 0.003316709 Invisible Ball Error: 5.437 randomnum: 86
 End:  142421.059  Start:  142419.208 Theta: 1.53589 Ball Pos X: 0.01653759 Ball Pos Y: -0.2 Ball Pos Z: 0.4735746 Hand Pos X: 0.006050386 Hand Pos Y: -0.1457679 Hand Pos Z: 0.4769224 Head Pos X: 0.003598452 Head Pos Y: -0.01248971 Head Pos Z: -0.002447724 Head Rot X: 0.1007395 Head Rot Y: -0.02497143 Hand Rot Z: 0.008137614 Invisible Ball Error: 6.009 randomnum: 64
 End:  142424.471  Start:  142422.521 Theta: 1.53589 Ball Pos X: 0.01653759 Ball Pos Y: -0.2 Ball Pos Z: 0.4735746 Hand Pos X: 0.001263555 Hand Pos Y: -0.1749528 Hand Pos Z: 0.4795934 Head Pos X: -0.0008553267 Head Pos Y: -0.006528467 Head Pos Z: 0.001533389 Head Rot X: 0.06606939 Head Rot Y: -0.02304983 Hand Rot Z: 0.006666189 Invisible Ball Error: 3.322 randomnum: 42
 End:  142427.869  Start:  142426.002 Theta: 1.082104 Ball Pos X: 0.2224653 Ball Pos Y: -0.2 Ball Pos Z: 0.4183964 Hand Pos X: 0.2244882 Hand Pos Y: -0.1835377 Hand Pos Z: 0.4230671 Head Pos X: 0.007443547 Head Pos Y: -0.004261315 Head Pos Z: -0.03521037 Head Rot X: 0.07455253 Head Rot Y: -0.006737586 Hand Rot Z: 0.02329709 Invisible Ball Error: 1.915 randomnum: 61
 End:  142431.238  Start:  142429.302 Theta: 1.53589 Ball Pos X: 0.01653759 Ball Pos Y: -0.2 Ball Pos Z: 0.4735746 Hand Pos X: 0.004432395 Hand Pos Y: -0.1826459 Hand Pos Z: 0.4736977 Head Pos X: -0.0008655787 Head Pos Y: -0.004874468 Head Pos Z: -0.0142318 Head Rot X: 0.06766146 Head Rot Y: -0.03294287 Hand Rot Z: 0.01778798 Invisible Ball Error: 2.253 randomnum: 50
 End:  142434.817  Start:  142434.802 Theta: 1.361357 Ball Pos X: 0.09852169 Ball Pos Y: -0.2 Ball Pos Z: 0.4635082 Hand Pos X: 0.1177633 Hand Pos Y: -0.1591807 Hand Pos Z: 0.46453 Head Pos X: 0.006419778 Head Pos Y: -0.005614728 Head Pos Z: -0.01581109 Head Rot X: 0.07149806 Head Rot Y: -0.02240824 Hand Rot Z: 0.01486871 Visible Ball Error: 4.966 randomnum: 128
 End:  142438.046  Start:  142438.033 Theta: 1.134464 Ball Pos X: 0.2002632 Ball Pos Y: -0.2 Ball Pos Z: 0.4294659 Hand Pos X: 0.2219917 Hand Pos Y: -0.1594861 Hand Pos Z: 0.4212908 Head Pos X: 0.007812142 Head Pos Y: -0.006761909 Head Pos Z: -0.01974428 Head Rot X: 0.0788033 Head Rot Y: -0.0161905 Hand Rot Z: 0.01737972 Visible Ball Error: 5.085 randomnum: 146
 End:  142441.486  Start:  142439.467 Theta: 2.059489 Ball Pos X: -0.2224653 Ball Pos Y: -0.2 Ball Pos Z: 0.4183964 Hand Pos X: -0.1968242 Hand Pos Y: -0.1827757 Hand Pos Z: 0.4334739 Head Pos X: -0.02273881 Head Pos Y: -0.005048543 Head Pos Z: -0.01190007 Head Rot X: 0.06862599 Head Rot Y: -0.06271853 Hand Rot Z: 0.01823652 Invisible Ball Error: 3.815 randomnum: 87
 End:  142445.148  Start:  142443.254 Theta: 1.780236 Ball Pos X: -0.09852173 Ball Pos Y: -0.2 Ball Pos Z: 0.4635082 Hand Pos X: -0.1130275 Hand Pos Y: -0.1521287 Hand Pos Z: 0.4667649 Head Pos X: -0.001731396 Head Pos Y: -0.007916689 Head Pos Z: -0.01180029 Head Rot X: 0.08697813 Head Rot Y: -0.04331411 Hand Rot Z: 0.008876736 Invisible Ball Error: 5.518 randomnum: 12
 End:  142448.754  Start:  142446.750 Theta: 1.919862 Ball Pos X: -0.1620708 Ball Pos Y: -0.2 Ball Pos Z: 0.4452858 Hand Pos X: -0.1539513 Hand Pos Y: -0.1649077 Hand Pos Z: 0.4482454 Head Pos X: -0.005467176 Head Pos Y: -0.007916301 Head Pos Z: -0.00934875 Head Rot X: 0.0827553 Head Rot Y: -0.03726928 Hand Rot Z: 0.007670137 Invisible Ball Error: 3.824 randomnum: 100
 End:  142452.304  Start:  142452.291 Theta: 1.37881 Ball Pos X: 0.09041734 Ball Pos Y: -0.2 Ball Pos Z: 0.465157 Hand Pos X: 0.1135145 Hand Pos Y: -0.1496591 Hand Pos Z: 0.4588582 Head Pos X: 0.001840234 Head Pos Y: -0.009047151 Head Pos Z: -0.01253843 Head Rot X: 0.08668359 Head Rot Y: -0.02791972 Hand Rot Z: 0.01367391 Visible Ball Error: 5.968 randomnum: 171
 End:  142455.604  Start:  142455.590 Theta: 1.605703 Ball Pos X: -0.01653763 Ball Pos Y: -0.2 Ball Pos Z: 0.4735746 Hand Pos X: -0.01317726 Hand Pos Y: -0.1602177 Hand Pos Z: 0.4741403 Head Pos X: -0.008669376 Head Pos Y: -0.01248232 Head Pos Z: -0.002638459 Head Rot X: 0.09669651 Head Rot Y: -0.04439108 Hand Rot Z: 0.0194954 Visible Ball Error: 4.236 randomnum: 190
 End:  142458.918  Start:  142457.109 Theta: 1.343904 Ball Pos X: 0.106596 Ball Pos Y: -0.2 Ball Pos Z: 0.4617182 Hand Pos X: 0.134489 Hand Pos Y: -0.1331415 Hand Pos Z: 0.46137 Head Pos X: 0.004840493 Head Pos Y: -0.01002973 Head Pos Z: -0.01143706 Head Rot X: 0.09144434 Head Rot Y: -0.02712385 Hand Rot Z: 0.009571029 Invisible Ball Error: 8.008 randomnum: 62
 End:  142511.032  Start:  142511.018 Theta: 1.151917 Ball Pos X: 0.1927375 Ball Pos Y: -0.2 Ball Pos Z: 0.4328956 Hand Pos X: 0.2089208 Hand Pos Y: -0.1591672 Hand Pos Z: 0.426086 Head Pos X: 0.01559246 Head Pos Y: -0.014642 Head Pos Z: -0.003869057 Head Rot X: 0.1062004 Head Rot Y: 0.007434783 Hand Rot Z: -0.01796223 Visible Ball Error: 4.772 randomnum: 149
 End:  142514.095  Start:  142514.081 Theta: 1.134464 Ball Pos X: 0.2002632 Ball Pos Y: -0.2 Ball Pos Z: 0.4294659 Hand Pos X: 0.2237769 Hand Pos Y: -0.1339257 Hand Pos Z: 0.4275433 Head Pos X: 0.01224148 Head Pos Y: -0.0124431 Head Pos Z: -0.007338285 Head Rot X: 0.09932901 Head Rot Y: 0.002029963 Hand Rot Z: 0.002883657 Visible Ball Error: 7.778 randomnum: 175
 End:  142517.214  Start:  142515.362 Theta: 1.553343 Ball Pos X: 0.008270043 Ball Pos Y: -0.2 Ball Pos Z: 0.4737911 Hand Pos X: 0.01272339 Hand Pos Y: -0.1561511 Hand Pos Z: 0.4908125 Head Pos X: 0.005005598 Head Pos Y: -0.01300782 Head Pos Z: 0.001266718 Head Rot X: 0.09920213 Head Rot Y: -0.0296249 Hand Rot Z: -0.003485134 Invisible Ball Error: 5.26 randomnum: 67
 End:  142520.277  Start:  142520.263 Theta: 1.082104 Ball Pos X: 0.2224653 Ball Pos Y: -0.2 Ball Pos Z: 0.4183964 Hand Pos X: 0.2223856 Hand Pos Y: -0.1582061 Hand Pos Z: 0.4166355 Head Pos X: 0.008513093 Head Pos Y: -0.01392284 Head Pos Z: -0.005864263 Head Rot X: 0.1061 Head Rot Y: -0.003580673 Hand Rot Z: 0.00452037 Visible Ball Error: 4.363 randomnum: 154
 End:  142523.660  Start:  142523.647 Theta: 1.151917 Ball Pos X: 0.1927375 Ball Pos Y: -0.2 Ball Pos Z: 0.4328956 Hand Pos X: 0.205388 Hand Pos Y: -0.141976 Hand Pos Z: 0.4271185 Head Pos X: 0.008443952 Head Pos Y: -0.012968 Head Pos Z: -0.007056594 Head Rot X: 0.1024649 Head Rot Y: -0.0104687 Hand Rot Z: 0.009836241 Visible Ball Error: 6.404 randomnum: 132
 End:  142526.975  Start:  142525.039 Theta: 1.570796 Ball Pos X: -2.071322E-08 Ball Pos Y: -0.2 Ball Pos Z: 0.4738632 Hand Pos X: 0.009171695 Hand Pos Y: -0.1856731 Hand Pos Z: 0.477041 Head Pos X: 0.001000166 Head Pos Y: -0.003735572 Head Pos Z: 0.0003871918 Head Rot X: 0.05067861 Head Rot Y: -0.03726818 Hand Rot Z: -0.006250624 Invisible Ball Error: 1.914 randomnum: 92
 End:  142530.831  Start:  142528.924 Theta: 1.658063 Ball Pos X: -0.04129991 Ball Pos Y: -0.2 Ball Pos Z: 0.4720601 Hand Pos X: -0.04722966 Hand Pos Y: -0.1621041 Hand Pos Z: 0.4770018 Head Pos X: -0.003702164 Head Pos Y: -0.005824268 Head Pos Z: 0.0001686811 Head Rot X: 0.05973062 Head Rot Y: -0.0414877 Hand Rot Z: -0.0139464 Invisible Ball Error: 4.242 randomnum: 14
 End:  142534.312  Start:  142534.299 Theta: 1.850049 Ball Pos X: -0.1306144 Ball Pos Y: -0.2 Ball Pos Z: 0.4555066 Hand Pos X: -0.1255756 Hand Pos Y: -0.1760674 Hand Pos Z: 0.4637913 Head Pos X: -0.00401938 Head Pos Y: -0.007272482 Head Pos Z: -0.003868818 Head Rot X: 0.07159653 Head Rot Y: -0.04175798 Hand Rot Z: -0.01141891 Visible Ball Error: 2.869 randomnum: 142
 End:  142537.807  Start:  142537.793 Theta: 1.047198 Ball Pos X: 0.2369316 Ball Pos Y: -0.2 Ball Pos Z: 0.4103776 Hand Pos X: 0.2507568 Hand Pos Y: -0.1639857 Hand Pos Z: 0.4080648 Head Pos X: 0.008853793 Head Pos Y: -0.01032332 Head Pos Z: -0.0147258 Head Rot X: 0.09124976 Head Rot Y: -0.003930076 Hand Rot Z: 0.01007418 Visible Ball Error: 4.244 randomnum: 135
 End:  142541.093  Start:  142539.185 Theta: 1.32645 Ball Pos X: 0.1146379 Ball Pos Y: -0.2 Ball Pos Z: 0.4597875 Hand Pos X: 0.1185011 Hand Pos Y: -0.1502416 Hand Pos Z: 0.4605986 Head Pos X: 0.006953239 Head Pos Y: -0.01056978 Head Pos Z: -0.009668112 Head Rot X: 0.09029528 Head Rot Y: -0.02467099 Hand Rot Z: 0.00616951 Invisible Ball Error: 5.367 randomnum: 27
 End:  142544.462  Start:  142544.449 Theta: 1.902409 Ball Pos X: -0.1542748 Ball Pos Y: -0.2 Ball Pos Z: 0.4480465 Hand Pos X: -0.1461871 Hand Pos Y: -0.1795983 Hand Pos Z: 0.4529004 Head Pos X: -0.004163265 Head Pos Y: -0.007276952 Head Pos Z: -0.008780837 Head Rot X: 0.0774991 Head Rot Y: -0.03944811 Hand Rot Z: 0.0005267747 Visible Ball Error: 2.436 randomnum: 168
 End:  142548.305  Start:  142545.813 Theta: 2.007129 Ball Pos X: -0.2002633 Ball Pos Y: -0.2 Ball Pos Z: 0.4294659 Hand Pos X: -0.1906289 Hand Pos Y: -0.1885679 Hand Pos Z: 0.4360941 Head Pos X: -0.0002738237 Head Pos Y: -0.005732089 Head Pos Z: -0.00362432 Head Rot X: 0.06640724 Head Rot Y: -0.05538386 Hand Rot Z: -0.00997201 Invisible Ball Error: 1.806 randomnum: 21
 End:  142551.717  Start:  142550.019 Theta: 1.343904 Ball Pos X: 0.106596 Ball Pos Y: -0.2 Ball Pos Z: 0.4617182 Hand Pos X: 0.1216943 Hand Pos Y: -0.1518477 Hand Pos Z: 0.4573029 Head Pos X: 0.005141854 Head Pos Y: -0.009150177 Head Pos Z: -0.01262474 Head Rot X: 0.0840999 Head Rot Y: -0.02804364 Hand Rot Z: 0.003987931 Invisible Ball Error: 5.395 randomnum: 59
 End:  142555.254  Start:  142555.240 Theta: 1.605703 Ball Pos X: -0.01653763 Ball Pos Y: -0.2 Ball Pos Z: 0.4735746 Hand Pos X: 0.0006138384 Hand Pos Y: -0.1549763 Hand Pos Z: 0.4721335 Head Pos X: 0.008844852 Head Pos Y: -0.008703291 Head Pos Z: -0.006208777 Head Rot X: 0.07977468 Head Rot Y: -0.03638951 Hand Rot Z: -0.008483855 Visible Ball Error: 5.095 randomnum: 119
 End:  142558.679  Start:  142558.665 Theta: 1.239184 Ball Pos X: 0.1542748 Ball Pos Y: -0.2 Ball Pos Z: 0.4480465 Hand Pos X: 0.1650679 Hand Pos Y: -0.192913 Hand Pos Z: 0.4586133 Head Pos X: 0.009461045 Head Pos Y: -0.009698957 Head Pos Z: -0.01098502 Head Rot X: 0.08504025 Head Rot Y: -0.01770717 Hand Rot Z: 0.004566731 Visible Ball Error: 1.485 randomnum: 109
 End:  142610.556  Start:  142559.988 Theta: 1.675516 Ball Pos X: -0.04953222 Ball Pos Y: -0.2 Ball Pos Z: 0.4712674 Hand Pos X: -0.08062242 Hand Pos Y: -0.1605866 Hand Pos Z: 0.4718916 Head Pos X: -0.0137707 Head Pos Y: -0.01467693 Head Pos Z: 0.004377723 Head Rot X: 0.09946752 Head Rot Y: -0.06869169 Hand Rot Z: 0.01028561 Invisible Ball Error: 5.547 randomnum: 79
 End:  142614.176  Start:  142612.408 Theta: 1.117011 Ball Pos X: 0.207728 Ball Pos Y: -0.2 Ball Pos Z: 0.4259055 Hand Pos X: 0.2446045 Hand Pos Y: -0.1357555 Hand Pos Z: 0.4143997 Head Pos X: 0.003133535 Head Pos Y: -0.0134064 Head Pos Z: -0.01307392 Head Rot X: 0.1062777 Head Rot Y: -0.02940481 Hand Rot Z: 0.01675801 Invisible Ball Error: 8.32 randomnum: 74
 End:  142617.170  Start:  142615.401 Theta: 1.500983 Ball Pos X: 0.03305499 Ball Pos Y: -0.2 Ball Pos Z: 0.4727089 Hand Pos X: 0.03445587 Hand Pos Y: -0.1554883 Hand Pos Z: 0.4800901 Head Pos X: 0.004272461 Head Pos Y: -0.009642899 Head Pos Z: -0.006509542 Head Rot X: 0.08392759 Head Rot Y: -0.03273425 Hand Rot Z: -0.00356807 Invisible Ball Error: 4.981 randomnum: 57
 End:  142620.553  Start:  142618.757 Theta: 1.658063 Ball Pos X: -0.04129991 Ball Pos Y: -0.2 Ball Pos Z: 0.4720601 Hand Pos X: -0.04928935 Hand Pos Y: -0.1226118 Hand Pos Z: 0.4683752 Head Pos X: 0.002877712 Head Pos Y: -0.004149437 Head Pos Z: -0.02155375 Head Rot X: 0.06601986 Head Rot Y: -0.04163585 Hand Rot Z: 0.008978881 Invisible Ball Error: 8.345 randomnum: 38
 End:  142624.201  Start:  142624.187 Theta: 1.902409 Ball Pos X: -0.1542748 Ball Pos Y: -0.2 Ball Pos Z: 0.4480465 Hand Pos X: -0.1345788 Hand Pos Y: -0.1712162 Hand Pos Z: 0.4542925 Head Pos X: -0.007152796 Head Pos Y: -0.006856024 Head Pos Z: -0.01395071 Head Rot X: 0.07593619 Head Rot Y: -0.05192844 Hand Rot Z: 7.756084E-05 Visible Ball Error: 3.808 randomnum: 123
 End:  142627.904  Start:  142627.891 Theta: 1.308997 Ball Pos X: 0.1226448 Ball Pos Y: -0.2 Ball Pos Z: 0.4577167 Hand Pos X: 0.1480304 Hand Pos Y: -0.1584465 Hand Pos Z: 0.4535444 Head Pos X: 0.00628376 Head Pos Y: -0.009012759 Head Pos Z: -0.01907146 Head Rot X: 0.08589418 Head Rot Y: -0.02880185 Hand Rot Z: 0.009750011 Visible Ball Error: 5.351 randomnum: 150
 End:  142631.497  Start:  142629.742 Theta: 1.413717 Ball Pos X: 0.0741285 Ball Pos Y: -0.2 Ball Pos Z: 0.4680292 Hand Pos X: 0.08896568 Hand Pos Y: -0.1564387 Hand Pos Z: 0.4742827 Head Pos X: 0.002599716 Head Pos Y: -0.01078942 Head Pos Z: -0.01329398 Head Rot X: 0.08586514 Head Rot Y: -0.03048071 Hand Rot Z: 0.01300584 Invisible Ball Error: 5.151 randomnum: 23
 End:  142635.242  Start:  142633.265 Theta: 2.024582 Ball Pos X: -0.207728 Ball Pos Y: -0.2 Ball Pos Z: 0.4259055 Hand Pos X: -0.197668 Hand Pos Y: -0.1935426 Hand Pos Z: 0.4314536 Head Pos X: -0.02180016 Head Pos Y: -0.003759861 Head Pos Z: -0.01142108 Head Rot X: 0.04566107 Head Rot Y: -0.07839062 Hand Rot Z: -0.01408978 Invisible Ball Error: 1.457 randomnum: 29
 End:  142638.738  Start:  142638.723 Theta: 1.291544 Ball Pos X: 0.1306144 Ball Pos Y: -0.2 Ball Pos Z: 0.4555066 Hand Pos X: 0.1663823 Hand Pos Y: -0.1416444 Hand Pos Z: 0.447996 Head Pos X: 0.001858711 Head Pos Y: -0.008436173 Head Pos Z: -0.01642525 Head Rot X: 0.07446951 Head Rot Y: -0.0285414 Hand Rot Z: 0.004288421 Visible Ball Error: 7.587 randomnum: 117
 End:  142642.135  Start:  142642.121 Theta: 1.466077 Ball Pos X: 0.04953218 Ball Pos Y: -0.2 Ball Pos Z: 0.4712674 Hand Pos X: 0.06439764 Hand Pos Y: -0.1499524 Hand Pos Z: 0.4725681 Head Pos X: 0.0006085634 Head Pos Y: -0.01107126 Head Pos Z: -0.008693814 Head Rot X: 0.08498618 Head Rot Y: -0.03715672 Hand Rot Z: 0.000129838 Visible Ball Error: 5.675 randomnum: 199
 End:  142645.643  Start:  142645.630 Theta: 1.291544 Ball Pos X: 0.1306144 Ball Pos Y: -0.2 Ball Pos Z: 0.4555066 Hand Pos X: 0.1660258 Hand Pos Y: -0.1561307 Hand Pos Z: 0.4482062 Head Pos X: 0.01066625 Head Pos Y: -0.00752902 Head Pos Z: -0.01202834 Head Rot X: 0.06551531 Head Rot Y: 0.004257143 Hand Rot Z: -0.007036749 Visible Ball Error: 6.275 randomnum: 161
 End:  142649.180  Start:  142647.217 Theta: 1.082104 Ball Pos X: 0.2224653 Ball Pos Y: -0.2 Ball Pos Z: 0.4183964 Hand Pos X: 0.2177588 Hand Pos Y: -0.1635577 Hand Pos Z: 0.4200481 Head Pos X: 0.006890893 Head Pos Y: -0.006083488 Head Pos Z: -0.02362502 Head Rot X: 0.06743538 Head Rot Y: 0.0002447366 Hand Rot Z: 0.01010911 Invisible Ball Error: 3.854 randomnum: 60
 End:  142652.744  Start:  142652.731 Theta: 1.902409 Ball Pos X: -0.1542748 Ball Pos Y: -0.2 Ball Pos Z: 0.4480465 Hand Pos X: -0.1262326 Hand Pos Y: -0.1684248 Hand Pos Z: 0.4559798 Head Pos X: -0.004576325 Head Pos Y: -0.007549584 Head Pos Z: -0.014202 Head Rot X: 0.07294014 Head Rot Y: -0.03447841 Hand Rot Z: 0.00388821 Visible Ball Error: 4.648 randomnum: 111
 End:  142656.393  Start:  142654.569 Theta: 1.710423 Ball Pos X: -0.06594906 Ball Pos Y: -0.2 Ball Pos Z: 0.4692516 Hand Pos X: -0.07677935 Hand Pos Y: -0.1643672 Hand Pos Z: 0.471633 Head Pos X: 0.0005031824 Head Pos Y: -0.004763067 Head Pos Z: -0.01310694 Head Rot X: 0.05638968 Head Rot Y: -0.03053397 Hand Rot Z: -0.01228304 Invisible Ball Error: 4.071 randomnum: 82
 End:  142659.929  Start:  142659.915 Theta: 1.989675 Ball Pos X: -0.1927376 Ball Pos Y: -0.2 Ball Pos Z: 0.4328956 Hand Pos X: -0.1825359 Hand Pos Y: -0.1688969 Hand Pos Z: 0.4385331 Head Pos X: -0.01853895 Head Pos Y: -0.006067336 Head Pos Z: -0.01302791 Head Rot X: 0.06274441 Head Rot Y: -0.06743776 Hand Rot Z: 0.01535551 Visible Ball Error: 3.557 randomnum: 131
 End:  142703.355  Start:  142701.447 Theta: 1.937315 Ball Pos X: -0.1698174 Ball Pos Y: -0.2 Ball Pos Z: 0.4423895 Hand Pos X: -0.1610789 Hand Pos Y: -0.1589711 Hand Pos Z: 0.4464166 Head Pos X: -0.01097846 Head Pos Y: -0.006257534 Head Pos Z: -0.01371527 Head Rot X: 0.06477906 Head Rot Y: -0.05162949 Hand Rot Z: 0.002604794 Invisible Ball Error: 4.496 randomnum: 83
 End:  142706.863  Start:  142706.850 Theta: 1.797689 Ball Pos X: -0.1065961 Ball Pos Y: -0.2 Ball Pos Z: 0.4617182 Hand Pos X: -0.09850395 Hand Pos Y: -0.1779016 Hand Pos Z: 0.4641535 Head Pos X: 0.001720309 Head Pos Y: -0.006261259 Head Pos Z: -0.01402521 Head Rot X: 0.06565224 Head Rot Y: -0.04098377 Hand Rot Z: -0.008070533 Visible Ball Error: 2.515 randomnum: 126
 End:  142710.358  Start:  142710.344 Theta: 1.518436 Ball Pos X: 0.02480009 Ball Pos Y: -0.2 Ball Pos Z: 0.4732138 Hand Pos X: 0.04366865 Hand Pos Y: -0.1656981 Hand Pos Z: 0.476403 Head Pos X: 0.002683759 Head Pos Y: -0.007267743 Head Pos Z: -0.01370049 Head Rot X: 0.06951021 Head Rot Y: -0.03080508 Hand Rot Z: -0.002228607 Visible Ball Error: 4.317 randomnum: 166
 End:  142713.644  Start:  142711.834 Theta: 1.32645 Ball Pos X: 0.1146379 Ball Pos Y: -0.2 Ball Pos Z: 0.4597875 Hand Pos X: 0.1230415 Hand Pos Y: -0.1717051 Hand Pos Z: 0.4663388 Head Pos X: 0.004666209 Head Pos Y: -0.009679437 Head Pos Z: -0.01314008 Head Rot X: 0.07957656 Head Rot Y: -0.02641627 Hand Rot Z: 0.0002162382 Invisible Ball Error: 3.366 randomnum: 77
 End:  142716.875  Start:  142715.051 Theta: 1.082104 Ball Pos X: 0.2224653 Ball Pos Y: -0.2 Ball Pos Z: 0.4183964 Hand Pos X: 0.2307202 Hand Pos Y: -0.1348476 Hand Pos Z: 0.4171547 Head Pos X: 0.006314516 Head Pos Y: -0.007837534 Head Pos Z: -0.02113092 Head Rot X: 0.07336023 Head Rot Y: -0.01804058 Hand Rot Z: 0.004120364 Invisible Ball Error: 7.144 randomnum: 6
 End:  142720.174  Start:  142718.253 Theta: 1.797689 Ball Pos X: -0.1065961 Ball Pos Y: -0.2 Ball Pos Z: 0.4617182 Hand Pos X: -0.1233901 Hand Pos Y: -0.1487469 Hand Pos Z: 0.4566899 Head Pos X: -0.004388928 Head Pos Y: -0.007773727 Head Pos Z: -0.01344764 Head Rot X: 0.0699279 Head Rot Y: -0.03325895 Hand Rot Z: -0.003014765 Invisible Ball Error: 5.781 randomnum: 88
 End:  142724.519  Start:  142721.887 Theta: 2.059489 Ball Pos X: -0.2224653 Ball Pos Y: -0.2 Ball Pos Z: 0.4183964 Hand Pos X: -0.143897 Hand Pos Y: -0.1297965 Hand Pos Z: 0.447964 Head Pos X: -0.009724379 Head Pos Y: -0.007980257 Head Pos Z: -0.0109086 Head Rot X: 0.07095646 Head Rot Y: -0.05359157 Hand Rot Z: 0.0002613245 Invisible Ball Error: 12.171 randomnum: 11
 End:  142728.208  Start:  142728.194 Theta: 1.186824 Ball Pos X: 0.1775123 Ball Pos Y: -0.2 Ball Pos Z: 0.4393584 Hand Pos X: 0.2132523 Hand Pos Y: -0.151951 Hand Pos Z: 0.4329652 Head Pos X: 0.006078959 Head Pos Y: -0.0081999 Head Pos Z: -0.01913178 Head Rot X: 0.07553978 Head Rot Y: -0.01894218 Hand Rot Z: -0.001046587 Visible Ball Error: 6.702 randomnum: 129
 End:  142731.202  Start:  142731.189 Theta: 1.396263 Ball Pos X: 0.08228546 Ball Pos Y: -0.2 Ball Pos Z: 0.4666642 Hand Pos X: 0.1001931 Hand Pos Y: -0.1490817 Hand Pos Z: 0.4666798 Head Pos X: 0.002887011 Head Pos Y: -0.007680386 Head Pos Z: -0.01368666 Head Rot X: 0.06657649 Head Rot Y: -0.02323612 Hand Rot Z: -0.005153377 Visible Ball Error: 5.883 randomnum: 167
 End:  142734.752  Start:  142734.739 Theta: 1.972222 Ball Pos X: -0.1851531 Ball Pos Y: -0.2 Ball Pos Z: 0.4361934 Hand Pos X: -0.1627087 Hand Pos Y: -0.1627772 Hand Pos Z: 0.4531134 Head Pos X: -0.009218693 Head Pos Y: -0.006142139 Head Pos Z: -0.008768439 Head Rot X: 0.06173857 Head Rot Y: -0.04470026 Hand Rot Z: -0.02137858 Visible Ball Error: 5.184 randomnum: 108
 End:  142738.178  Start:  142736.396 Theta: 1.308997 Ball Pos X: 0.1226448 Ball Pos Y: -0.2 Ball Pos Z: 0.4577167 Hand Pos X: 0.1525748 Hand Pos Y: -0.1570876 Hand Pos Z: 0.4480222 Head Pos X: 0.005357027 Head Pos Y: -0.008866191 Head Pos Z: -0.01494944 Head Rot X: 0.07540546 Head Rot Y: -0.02605277 Hand Rot Z: -0.005143866 Invisible Ball Error: 5.755 randomnum: 63
 End:  142741.324  Start:  142739.487 Theta: 1.500983 Ball Pos X: 0.03305499 Ball Pos Y: -0.2 Ball Pos Z: 0.4727089 Hand Pos X: 0.0702159 Hand Pos Y: -0.1373824 Hand Pos Z: 0.4649537 Head Pos X: 0.005728841 Head Pos Y: -0.009557128 Head Pos Z: -0.01053143 Head Rot X: 0.07717773 Head Rot Y: -0.03044834 Hand Rot Z: -0.00833062 Invisible Ball Error: 7.884 randomnum: 36
 End:  142744.680  Start:  142742.857 Theta: 1.134464 Ball Pos X: 0.2002632 Ball Pos Y: -0.2 Ball Pos Z: 0.4294659 Hand Pos X: 0.2136127 Hand Pos Y: -0.1449044 Hand Pos Z: 0.4355155 Head Pos X: 0.01241469 Head Pos Y: -0.008437783 Head Pos Z: -0.01600277 Head Rot X: 0.07539304 Head Rot Y: -0.009308611 Hand Rot Z: -0.007916315 Invisible Ball Error: 6.34 randomnum: 40
 End:  142748.077  Start:  142748.063 Theta: 1.27409 Ball Pos X: 0.1385442 Ball Pos Y: -0.2 Ball Pos Z: 0.4531577 Hand Pos X: 0.1571345 Hand Pos Y: -0.1694521 Hand Pos Z: 0.4461639 Head Pos X: 0.008320332 Head Pos Y: -0.007451177 Head Pos Z: -0.01862752 Head Rot X: 0.07028827 Head Rot Y: -0.01221363 Hand Rot Z: -0.001976749 Visible Ball Error: 3.883 randomnum: 180
 End:  142757.268  Start:  142757.254 Theta: 1.047198 Ball Pos X: 0.2369316 Ball Pos Y: -0.2 Ball Pos Z: 0.4103776 Hand Pos X: 0.2741376 Hand Pos Y: -0.1191515 Hand Pos Z: 0.3998473 Head Pos X: 0.01623881 Head Pos Y: -0.01144546 Head Pos Z: -0.01645947 Head Rot X: 0.09055524 Head Rot Y: 0.008968507 Hand Rot Z: 0.002231707 Visible Ball Error: 10.001 randomnum: 107
 End:  142800.609  Start:  142800.595 Theta: 1.919862 Ball Pos X: -0.1620708 Ball Pos Y: -0.2 Ball Pos Z: 0.4452858 Hand Pos X: -0.1582804 Hand Pos Y: -0.1582333 Hand Pos Z: 0.4499853 Head Pos X: -0.02097631 Head Pos Y: -0.003513515 Head Pos Z: -0.008611441 Head Rot X: 0.04165937 Head Rot Y: -0.07322919 Hand Rot Z: -0.0167884 Visible Ball Error: 4.568 randomnum: 137
 End:  142804.173  Start:  142804.159 Theta: 2.059489 Ball Pos X: -0.2224653 Ball Pos Y: -0.2 Ball Pos Z: 0.4183964 Hand Pos X: -0.2166045 Hand Pos Y: -0.1834355 Hand Pos Z: 0.4225478 Head Pos X: -0.03432846 Head Pos Y: -0.001118034 Head Pos Z: -0.004667759 Head Rot X: 0.02513492 Head Rot Y: -0.1032848 Hand Rot Z: -0.009426518 Visible Ball Error: 1.932 randomnum: 103
 End:  142807.390  Start:  142807.376 Theta: 1.466077 Ball Pos X: 0.04953218 Ball Pos Y: -0.2 Ball Pos Z: 0.4712674 Hand Pos X: 0.07506834 Hand Pos Y: -0.1512894 Hand Pos Z: 0.4668003 Head Pos X: -0.0008262396 Head Pos Y: -0.004389405 Head Pos Z: -0.01966536 Head Rot X: 0.06045263 Head Rot Y: -0.04715502 Hand Rot Z: 0.01445515 Visible Ball Error: 5.92 randomnum: 162
 End:  142810.718  Start:  142810.704 Theta: 1.448623 Ball Pos X: 0.05774939 Ball Pos Y: -0.2 Ball Pos Z: 0.4703311 Hand Pos X: 0.07148314 Hand Pos Y: -0.1516514 Hand Pos Z: 0.4672543 Head Pos X: -0.00486517 Head Pos Y: -0.002837628 Head Pos Z: -0.01932478 Head Rot X: 0.05256762 Head Rot Y: -0.04829704 Hand Rot Z: 0.0212057 Visible Ball Error: 5.338 randomnum: 200
 End:  142813.906  Start:  142812.152 Theta: 1.396263 Ball Pos X: 0.08228546 Ball Pos Y: -0.2 Ball Pos Z: 0.4666642 Hand Pos X: 0.09228256 Hand Pos Y: -0.1191872 Hand Pos Z: 0.4663532 Head Pos X: 0.002201438 Head Pos Y: -0.005989134 Head Pos Z: -0.02134812 Head Rot X: 0.06943643 Head Rot Y: -0.03826638 Hand Rot Z: 0.01558204 Invisible Ball Error: 8.88 randomnum: 46
 End:  142817.345  Start:  142817.332 Theta: 1.658063 Ball Pos X: -0.04129991 Ball Pos Y: -0.2 Ball Pos Z: 0.4720601 Hand Pos X: -0.03333642 Hand Pos Y: -0.1560047 Hand Pos Z: 0.4745904 Head Pos X: 0.001503229 Head Pos Y: -0.004544675 Head Pos Z: -0.01276982 Head Rot X: 0.05480239 Head Rot Y: -0.03763139 Hand Rot Z: -0.007804463 Visible Ball Error: 4.817 randomnum: 195
 End:  142820.688  Start:  142818.877 Theta: 1.396263 Ball Pos X: 0.08228546 Ball Pos Y: -0.2 Ball Pos Z: 0.4666642 Hand Pos X: 0.09855679 Hand Pos Y: -0.1307733 Hand Pos Z: 0.4649508 Head Pos X: 0.002467632 Head Pos Y: -0.006311804 Head Pos Z: -0.01983273 Head Rot X: 0.06723436 Head Rot Y: -0.03046104 Hand Rot Z: 0.007952154 Invisible Ball Error: 7.725 randomnum: 69
 End:  142823.903  Start:  142822.108 Theta: 1.553343 Ball Pos X: 0.008270043 Ball Pos Y: -0.2 Ball Pos Z: 0.4737911 Hand Pos X: -0.002082072 Hand Pos Y: -0.1655991 Hand Pos Z: 0.4850416 Head Pos X: 0.003896594 Head Pos Y: -0.00592044 Head Pos Z: -0.01432693 Head Rot X: 0.06415564 Head Rot Y: -0.03714876 Hand Rot Z: -0.005925796 Invisible Ball Error: 4.197 randomnum: 90
 End:  142827.398  Start:  142827.384 Theta: 1.919862 Ball Pos X: -0.1620708 Ball Pos Y: -0.2 Ball Pos Z: 0.4452858 Hand Pos X: -0.1607166 Hand Pos Y: -0.1848719 Hand Pos Z: 0.4472576 Head Pos X: -0.0115993 Head Pos Y: -0.008914918 Head Pos Z: -0.01381242 Head Rot X: 0.07421298 Head Rot Y: -0.05473146 Hand Rot Z: 0.01120923 Visible Ball Error: 1.642 randomnum: 181
 End:  142830.712  Start:  142828.762 Theta: 2.042035 Ball Pos X: -0.2151295 Ball Pos Y: -0.2 Ball Pos Z: 0.4222152 Hand Pos X: -0.1985442 Hand Pos Y: -0.1746093 Hand Pos Z: 0.4314508 Head Pos X: -0.004305005 Head Pos Y: -0.005451977 Head Pos Z: -0.01882327 Head Rot X: 0.06800438 Head Rot Y: -0.04580047 Hand Rot Z: -0.0004351025 Invisible Ball Error: 3.436 randomnum: 56
 End:  142834.165  Start:  142834.151 Theta: 1.553343 Ball Pos X: 0.008270043 Ball Pos Y: -0.2 Ball Pos Z: 0.4737911 Hand Pos X: 0.01259905 Hand Pos Y: -0.1556967 Hand Pos Z: 0.4723289 Head Pos X: 0.001331687 Head Pos Y: -0.007876992 Head Pos Z: -0.01641655 Head Rot X: 0.07387964 Head Rot Y: -0.0396598 Hand Rot Z: 6.023818E-06 Visible Ball Error: 4.671 randomnum: 121
 End:  142837.674  Start:  142837.660 Theta: 1.169371 Ball Pos X: 0.1851531 Ball Pos Y: -0.2 Ball Pos Z: 0.4361934 Hand Pos X: 0.2064915 Hand Pos Y: -0.1720193 Hand Pos Z: 0.4288521 Head Pos X: 0.003348827 Head Pos Y: -0.008394718 Head Pos Z: -0.02337456 Head Rot X: 0.0777747 Head Rot Y: -0.02560234 Hand Rot Z: 0.009446062 Visible Ball Error: 3.93 randomnum: 127
 End:  142840.737  Start:  142840.723 Theta: 1.396263 Ball Pos X: 0.08228546 Ball Pos Y: -0.2 Ball Pos Z: 0.4666642 Hand Pos X: 0.106631 Hand Pos Y: -0.1675227 Hand Pos Z: 0.4691241 Head Pos X: 0.008123636 Head Pos Y: -0.009159982 Head Pos Z: -0.01975334 Head Rot X: 0.08017733 Head Rot Y: -0.01684222 Hand Rot Z: -3.555431E-05 Visible Ball Error: 4.519 randomnum: 101
 End:  142844.177  Start:  142842.311 Theta: 1.047198 Ball Pos X: 0.2369316 Ball Pos Y: -0.2 Ball Pos Z: 0.4103776 Hand Pos X: 0.2422307 Hand Pos Y: -0.1804315 Hand Pos Z: 0.4169972 Head Pos X: 0.006687522 Head Pos Y: -0.008930743 Head Pos Z: -0.02428234 Head Rot X: 0.08013963 Head Rot Y: -0.01593578 Hand Rot Z: 0.008639756 Invisible Ball Error: 2.374 randomnum: 93
 End:  142847.281  Start:  142845.485 Theta: 1.413717 Ball Pos X: 0.0741285 Ball Pos Y: -0.2 Ball Pos Z: 0.4680292 Hand Pos X: 0.08415268 Hand Pos Y: -0.1240915 Hand Pos Z: 0.4637048 Head Pos X: 0.004870415 Head Pos Y: -0.009792209 Head Pos Z: -0.01869571 Head Rot X: 0.08358376 Head Rot Y: -0.02558304 Hand Rot Z: 0.00299931 Invisible Ball Error: 8.222 randomnum: 49
 End:  142850.581  Start:  142848.660 Theta: 1.448623 Ball Pos X: 0.05774939 Ball Pos Y: -0.2 Ball Pos Z: 0.4703311 Hand Pos X: 0.05691247 Hand Pos Y: -0.1694047 Hand Pos Z: 0.4755448 Head Pos X: 0.001358867 Head Pos Y: -0.009610683 Head Pos Z: -0.01846516 Head Rot X: 0.08120511 Head Rot Y: -0.02929207 Hand Rot Z: 0.006333251 Invisible Ball Error: 3.408 randomnum: 47
 End:  142854.439  Start:  142854.424 Theta: 1.570796 Ball Pos X: -2.071322E-08 Ball Pos Y: -0.2 Ball Pos Z: 0.4738632 Hand Pos X: 0.005718999 Hand Pos Y: -0.1858239 Hand Pos Z: 0.4750293 Head Pos X: 0.006129861 Head Pos Y: -0.008927822 Head Pos Z: -0.0158335 Head Rot X: 0.07848825 Head Rot Y: -0.02574807 Hand Rot Z: -0.00325823 Visible Ball Error: 1.648 randomnum: 173
 End:  142857.808  Start:  142855.970 Theta: 1.58825 Ball Pos X: -0.008270085 Ball Pos Y: -0.2 Ball Pos Z: 0.4737911 Hand Pos X: -0.01421859 Hand Pos Y: -0.1797798 Hand Pos Z: 0.4800562 Head Pos X: 0.005538225 Head Pos Y: -0.01035494 Head Pos Z: -0.01307404 Head Rot X: 0.08375404 Head Rot Y: -0.03154698 Hand Rot Z: -0.006981237 Invisible Ball Error: 2.447 randomnum: 3
 End:  142912.010  Start:  142911.996 Theta: 1.815143 Ball Pos X: -0.1146379 Ball Pos Y: -0.2 Ball Pos Z: 0.4597875 Hand Pos X: -0.09748505 Hand Pos Y: -0.1791064 Hand Pos Z: 0.4713553 Head Pos X: -0.0166961 Head Pos Y: -0.01527867 Head Pos Z: 0.01515412 Head Rot X: 0.08840414 Head Rot Y: -0.06726728 Hand Rot Z: 0.003358619 Visible Ball Error: 3.277 randomnum: 160
 End:  142915.365  Start:  142915.351 Theta: 1.186824 Ball Pos X: 0.1775123 Ball Pos Y: -0.2 Ball Pos Z: 0.4393584 Hand Pos X: 0.2085615 Hand Pos Y: -0.14152 Hand Pos Z: 0.437105 Head Pos X: 0.007014155 Head Pos Y: -0.01061031 Head Pos Z: -0.01141858 Head Rot X: 0.09071849 Head Rot Y: -0.02560819 Hand Rot Z: 0.01506159 Visible Ball Error: 7.375 randomnum: 182
 End:  142918.401  Start:  142918.387 Theta: 1.448623 Ball Pos X: 0.05774939 Ball Pos Y: -0.2 Ball Pos Z: 0.4703311 Hand Pos X: 0.09611823 Hand Pos Y: -0.1487094 Hand Pos Z: 0.4703027 Head Pos X: 0.003825903 Head Pos Y: -0.01069945 Head Pos Z: -0.007798553 Head Rot X: 0.09150889 Head Rot Y: -0.03794309 Hand Rot Z: 0.009757958 Visible Ball Error: 7.1 randomnum: 197
 End:  142921.576  Start:  142921.561 Theta: 2.059489 Ball Pos X: -0.2224653 Ball Pos Y: -0.2 Ball Pos Z: 0.4183964 Hand Pos X: -0.2202975 Hand Pos Y: -0.1789753 Hand Pos Z: 0.4196349 Head Pos X: -0.02213275 Head Pos Y: -0.008560181 Head Pos Z: -0.003534198 Head Rot X: 0.07509588 Head Rot Y: -0.06641573 Hand Rot Z: 0.0007379212 Visible Ball Error: 2.213 randomnum: 102
 End:  142925.140  Start:  142925.126 Theta: 2.042035 Ball Pos X: -0.2151295 Ball Pos Y: -0.2 Ball Pos Z: 0.4222152 Hand Pos X: -0.204524 Hand Pos Y: -0.1871559 Hand Pos Z: 0.4275621 Head Pos X: -0.01504922 Head Pos Y: -0.006309539 Head Pos Z: -0.002515674 Head Rot X: 0.06103244 Head Rot Y: -0.0465928 Hand Rot Z: -0.01712359 Visible Ball Error: 1.884 randomnum: 164
 End:  142928.662  Start:  142926.685 Theta: 2.007129 Ball Pos X: -0.2002633 Ball Pos Y: -0.2 Ball Pos Z: 0.4294659 Hand Pos X: -0.1749945 Hand Pos Y: -0.1529178 Hand Pos Z: 0.4413106 Head Pos X: -0.01691401 Head Pos Y: -0.006632149 Head Pos Z: -0.001864552 Head Rot X: 0.06287345 Head Rot Y: -0.06020512 Hand Rot Z: -0.01362438 Invisible Ball Error: 5.938 randomnum: 10
 End:  142931.935  Start:  142931.921 Theta: 1.27409 Ball Pos X: 0.1385442 Ball Pos Y: -0.2 Ball Pos Z: 0.4531577 Hand Pos X: 0.1582194 Hand Pos Y: -0.1637329 Hand Pos Z: 0.455297 Head Pos X: 0.008020759 Head Pos Y: -0.009481162 Head Pos Z: -0.01061285 Head Rot X: 0.08292878 Head Rot Y: -0.008373232 Hand Rot Z: -0.009594716 Visible Ball Error: 4.589 randomnum: 141
 End:  142935.012  Start:  142933.202 Theta: 1.518436 Ball Pos X: 0.02480009 Ball Pos Y: -0.2 Ball Pos Z: 0.4732138 Hand Pos X: 0.03699041 Hand Pos Y: -0.1683798 Hand Pos Z: 0.4822889 Head Pos X: 0.002784371 Head Pos Y: -0.01047176 Head Pos Z: -0.006344914 Head Rot X: 0.08352578 Head Rot Y: -0.0203142 Hand Rot Z: -0.008635554 Invisible Ball Error: 3.91 randomnum: 91
 End:  142938.242  Start:  142936.376 Theta: 1.32645 Ball Pos X: 0.1146379 Ball Pos Y: -0.2 Ball Pos Z: 0.4597875 Hand Pos X: 0.1581392 Hand Pos Y: -0.1543546 Hand Pos Z: 0.4463239 Head Pos X: 0.004230976 Head Pos Y: -0.01054201 Head Pos Z: -0.01153922 Head Rot X: 0.08350677 Head Rot Y: -0.01501432 Hand Rot Z: -0.003343378 Invisible Ball Error: 7.066 randomnum: 71
 End:  142941.514  Start:  142939.607 Theta: 1.797689 Ball Pos X: -0.1065961 Ball Pos Y: -0.2 Ball Pos Z: 0.4617182 Hand Pos X: -0.0862491 Hand Pos Y: -0.1848057 Hand Pos Z: 0.4701172 Head Pos X: -0.01155066 Head Pos Y: -0.007123888 Head Pos Z: -0.009383082 Head Rot X: 0.0670924 Head Rot Y: -0.04178179 Hand Rot Z: -0.002918869 Invisible Ball Error: 2.978 randomnum: 16
 End:  142945.064  Start:  142945.051 Theta: 1.361357 Ball Pos X: 0.09852169 Ball Pos Y: -0.2 Ball Pos Z: 0.4635082 Hand Pos X: 0.1232263 Hand Pos Y: -0.1632403 Hand Pos Z: 0.4615432 Head Pos X: 0.00294745 Head Pos Y: -0.007331759 Head Pos Z: -0.01802301 Head Rot X: 0.07116396 Head Rot Y: -0.02345547 Hand Rot Z: -0.002686822 Visible Ball Error: 4.87 randomnum: 144
 End:  142949.813  Start:  142948.031 Theta: 1.256637 Ball Pos X: 0.1464318 Ball Pos Y: -0.2 Ball Pos Z: 0.4506707 Hand Pos X: 0.1948968 Hand Pos Y: -0.1557646 Hand Pos Z: 0.4470775 Head Pos X: 0.005850911 Head Pos Y: -0.009174258 Head Pos Z: -0.01890504 Head Rot X: 0.08218106 Head Rot Y: -0.01316658 Hand Rot Z: 0.003254823 Invisible Ball Error: 7.338 randomnum: 78
 End:  142952.988  Start:  142951.053 Theta: 1.570796 Ball Pos X: -2.071322E-08 Ball Pos Y: -0.2 Ball Pos Z: 0.4738632 Hand Pos X: 0.02040323 Hand Pos Y: -0.1625091 Hand Pos Z: 0.4743608 Head Pos X: 0.00266695 Head Pos Y: -0.00947988 Head Pos Z: -0.01080823 Head Rot X: 0.0788618 Head Rot Y: -0.02121528 Hand Rot Z: -0.007588499 Invisible Ball Error: 4.604 randomnum: 96
 End:  142956.274  Start:  142956.259 Theta: 1.291544 Ball Pos X: 0.1306144 Ball Pos Y: -0.2 Ball Pos Z: 0.4555066 Hand Pos X: 0.1591425 Hand Pos Y: -0.154824 Hand Pos Z: 0.4546638 Head Pos X: 0.00457859 Head Pos Y: -0.009767532 Head Pos Z: -0.01683104 Head Rot X: 0.08270896 Head Rot Y: -0.01637489 Hand Rot Z: 0.0006745856 Visible Ball Error: 5.93 randomnum: 191
 End:  142959.769  Start:  142957.763 Theta: 1.518436 Ball Pos X: 0.02480009 Ball Pos Y: -0.2 Ball Pos Z: 0.4732138 Hand Pos X: 0.05567992 Hand Pos Y: -0.1274818 Hand Pos Z: 0.4699872 Head Pos X: 0.006343365 Head Pos Y: -0.009829819 Head Pos Z: -0.01425123 Head Rot X: 0.08314057 Head Rot Y: -0.01958133 Hand Rot Z: -0.008416561 Invisible Ball Error: 8.576 randomnum: 54
 End:  143003.040  Start:  143001.203 Theta: 1.27409 Ball Pos X: 0.1385442 Ball Pos Y: -0.2 Ball Pos Z: 0.4531577 Hand Pos X: 0.1609223 Hand Pos Y: -0.1600083 Hand Pos Z: 0.444651 Head Pos X: 0.006713867 Head Pos Y: -0.009349465 Head Pos Z: -0.01924515 Head Rot X: 0.08071125 Head Rot Y: -0.01151314 Hand Rot Z: -0.00212865 Invisible Ball Error: 4.987 randomnum: 32
 End:  143006.716  Start:  143006.702 Theta: 1.151917 Ball Pos X: 0.1927375 Ball Pos Y: -0.2 Ball Pos Z: 0.4328956 Hand Pos X: 0.2282038 Hand Pos Y: -0.1425273 Hand Pos Z: 0.4140147 Head Pos X: 0.01109767 Head Pos Y: -0.01135522 Head Pos Z: -0.0173856 Head Rot X: 0.0919439 Head Rot Y: -0.003468914 Hand Rot Z: -0.005903575 Visible Ball Error: 7.627 randomnum: 125
 End:  143010.030  Start:  143010.016 Theta: 1.745329 Ball Pos X: -0.08228549 Ball Pos Y: -0.2 Ball Pos Z: 0.4666642 Hand Pos X: -0.07527407 Hand Pos Y: -0.1606345 Hand Pos Z: 0.4670239 Head Pos X: 0.00897646 Head Pos Y: -0.005031854 Head Pos Z: -0.01604974 Head Rot X: 0.0671569 Head Rot Y: -0.03896585 Hand Rot Z: -0.02798062 Visible Ball Error: 4.202 randomnum: 188
 End:  143013.483  Start:  143013.470 Theta: 1.117011 Ball Pos X: 0.207728 Ball Pos Y: -0.2 Ball Pos Z: 0.4259055 Hand Pos X: 0.2378795 Hand Pos Y: -0.162994 Hand Pos Z: 0.4135438 Head Pos X: 0.01422417 Head Pos Y: -0.006157011 Head Pos Z: -0.03173852 Head Rot X: 0.07330408 Head Rot Y: -0.004056558 Hand Rot Z: -0.005066248 Visible Ball Error: 5.43 randomnum: 183
 End:  143016.894  Start:  143014.891 Theta: 1.256637 Ball Pos X: 0.1464318 Ball Pos Y: -0.2 Ball Pos Z: 0.4506707 Hand Pos X: 0.1787215 Hand Pos Y: -0.1386688 Hand Pos Z: 0.4365335 Head Pos X: 0.01525581 Head Pos Y: -0.00869292 Head Pos Z: -0.02756321 Head Rot X: 0.08361129 Head Rot Y: -0.009355997 Hand Rot Z: -0.006280976 Invisible Ball Error: 7.64 randomnum: 58
 End:  143020.209  Start:  143020.194 Theta: 1.466077 Ball Pos X: 0.04953218 Ball Pos Y: -0.2 Ball Pos Z: 0.4712674 Hand Pos X: 0.07782829 Hand Pos Y: -0.1494993 Hand Pos Z: 0.4652538 Head Pos X: 0.01652336 Head Pos Y: -0.008515775 Head Pos Z: -0.02169323 Head Rot X: 0.08188649 Head Rot Y: -0.01284053 Hand Rot Z: -0.01405936 Visible Ball Error: 6.231 randomnum: 134
 End:  143023.424  Start:  143023.411 Theta: 1.169371 Ball Pos X: 0.1851531 Ball Pos Y: -0.2 Ball Pos Z: 0.4361934 Hand Pos X: 0.223092 Hand Pos Y: -0.1456513 Hand Pos Z: 0.4266597 Head Pos X: 0.01606762 Head Pos Y: -0.008388996 Head Pos Z: -0.02603137 Head Rot X: 0.08123656 Head Rot Y: -0.003869309 Hand Rot Z: -0.007907658 Visible Ball Error: 7.439 randomnum: 174
 End:  143026.724  Start:  143026.711 Theta: 1.099557 Ball Pos X: 0.2151294 Ball Pos Y: -0.2 Ball Pos Z: 0.4222153 Hand Pos X: 0.2519675 Hand Pos Y: -0.1509875 Hand Pos Z: 0.4071578 Head Pos X: 0.01560628 Head Pos Y: -0.009959102 Head Pos Z: -0.02401936 Head Rot X: 0.08789306 Head Rot Y: -0.00357206 Hand Rot Z: -0.005948022 Visible Ball Error: 6.987 randomnum: 170
 End:  143030.080  Start:  143028.117 Theta: 1.675516 Ball Pos X: -0.04953222 Ball Pos Y: -0.2 Ball Pos Z: 0.4712674 Hand Pos X: -0.05880377 Hand Pos Y: -0.2088599 Hand Pos Z: 0.4719356 Head Pos X: 0.006929517 Head Pos Y: -0.009561062 Head Pos Z: -0.01981699 Head Rot X: 0.08556578 Head Rot Y: -0.0153811 Hand Rot Z: -0.01059167 Invisible Ball Error: 1.307 randomnum: 30
 End:  143033.422  Start:  143031.459 Theta: 1.937315 Ball Pos X: -0.1698174 Ball Pos Y: -0.2 Ball Pos Z: 0.4423895 Hand Pos X: -0.1565739 Hand Pos Y: -0.1909112 Hand Pos Z: 0.448219 Head Pos X: 0.0004025698 Head Pos Y: -0.009292871 Head Pos Z: -0.01647031 Head Rot X: 0.08387038 Head Rot Y: -0.02870529 Hand Rot Z: -0.006536528 Invisible Ball Error: 1.886 randomnum: 35
 End:  143036.680  Start:  143034.925 Theta: 1.082104 Ball Pos X: 0.2224653 Ball Pos Y: -0.2 Ball Pos Z: 0.4183964 Hand Pos X: 0.2391826 Hand Pos Y: -0.1723464 Hand Pos Z: 0.414553 Head Pos X: 0.01211905 Head Pos Y: -0.00982362 Head Pos Z: -0.02478206 Head Rot X: 0.08650649 Head Rot Y: -0.0009677148 Hand Rot Z: -0.003423212 Invisible Ball Error: 3.59 randomnum: 97
 End:  143039.702  Start:  143039.688 Theta: 1.047198 Ball Pos X: 0.2369316 Ball Pos Y: -0.2 Ball Pos Z: 0.4103776 Hand Pos X: 0.2580712 Hand Pos Y: -0.1688048 Hand Pos Z: 0.3994684 Head Pos X: 0.01280272 Head Pos Y: -0.007429153 Head Pos Z: -0.02590573 Head Rot X: 0.07480989 Head Rot Y: -0.003607733 Hand Rot Z: -0.004323077 Visible Ball Error: 4.276 randomnum: 194
 End:  143042.835  Start:  143042.820 Theta: 1.256637 Ball Pos X: 0.1464318 Ball Pos Y: -0.2 Ball Pos Z: 0.4506707 Hand Pos X: 0.178096 Hand Pos Y: -0.1479108 Hand Pos Z: 0.4388461 Head Pos X: 0.01524174 Head Pos Y: -0.009542823 Head Pos Z: -0.02133048 Head Rot X: 0.08444297 Head Rot Y: -0.003774181 Hand Rot Z: -0.01101165 Visible Ball Error: 6.738 randomnum: 105
 End:  143045.995  Start:  143044.129 Theta: 1.500983 Ball Pos X: 0.03305499 Ball Pos Y: -0.2 Ball Pos Z: 0.4727089 Hand Pos X: 0.0388018 Hand Pos Y: -0.1820408 Hand Pos Z: 0.4761339 Head Pos X: 0.005719781 Head Pos Y: -0.004340321 Head Pos Z: -0.01664543 Head Rot X: 0.05655441 Head Rot Y: -0.03422273 Hand Rot Z: 0.002265153 Invisible Ball Error: 2.113 randomnum: 84
 End:  143049.921  Start:  143047.429 Theta: 2.042035 Ball Pos X: -0.2151295 Ball Pos Y: -0.2 Ball Pos Z: 0.4222152 Hand Pos X: -0.1856776 Hand Pos Y: -0.1693941 Hand Pos Z: 0.4372592 Head Pos X: -0.002113581 Head Pos Y: -0.0008980036 Head Pos Z: -0.02464414 Head Rot X: 0.04675302 Head Rot Y: -0.0640204 Hand Rot Z: -0.003585377 Invisible Ball Error: 4.944 randomnum: 85
 End:  143053.375  Start:  143053.360 Theta: 1.58825 Ball Pos X: -0.008270085 Ball Pos Y: -0.2 Ball Pos Z: 0.4737911 Hand Pos X: -0.001232132 Hand Pos Y: -0.1799043 Hand Pos Z: 0.485323 Head Pos X: 0.002435565 Head Pos Y: -0.004313141 Head Pos Z: -0.02069485 Head Rot X: 0.06256964 Head Rot Y: -0.04628432 Hand Rot Z: -0.008500001 Visible Ball Error: 2.665 randomnum: 192
 End:  143056.925  Start:  143056.911 Theta: 1.692969 Ball Pos X: -0.05774943 Ball Pos Y: -0.2 Ball Pos Z: 0.4703311 Hand Pos X: -0.028634 Hand Pos Y: -0.1554561 Hand Pos Z: 0.4720804 Head Pos X: 0.007338762 Head Pos Y: -0.0002959073 Head Pos Z: -0.01187789 Head Rot X: 0.0333183 Head Rot Y: -0.04328713 Hand Rot Z: -0.04591133 Visible Ball Error: 5.734 randomnum: 120
 End:  143100.461  Start:  143058.610 Theta: 1.134464 Ball Pos X: 0.2002632 Ball Pos Y: -0.2 Ball Pos Z: 0.4294659 Hand Pos X: 0.2239506 Hand Pos Y: -0.1874239 Hand Pos Z: 0.4218159 Head Pos X: 0.01791906 Head Pos Y: -0.003844142 Head Pos Z: -0.02499259 Head Rot X: 0.05362367 Head Rot Y: 0.02305662 Hand Rot Z: -0.008246186 Invisible Ball Error: 3.108 randomnum: 39
 End:  143103.804  Start:  143101.826 Theta: 1.605703 Ball Pos X: -0.01653763 Ball Pos Y: -0.2 Ball Pos Z: 0.4735746 Hand Pos X: -0.002664175 Hand Pos Y: -0.1429654 Hand Pos Z: 0.4757417 Head Pos X: 0.01287234 Head Pos Y: -0.005340099 Head Pos Z: -0.01240683 Head Rot X: 0.06102146 Head Rot Y: -0.02808763 Hand Rot Z: -0.009844689 Invisible Ball Error: 6.356 randomnum: 28
 End:  143107.090  Start:  143105.224 Theta: 1.518436 Ball Pos X: 0.02480009 Ball Pos Y: -0.2 Ball Pos Z: 0.4732138 Hand Pos X: 0.06778335 Hand Pos Y: -0.1605471 Hand Pos Z: 0.4766956 Head Pos X: 0.0136627 Head Pos Y: -0.006314337 Head Pos Z: -0.01568723 Head Rot X: 0.06789701 Head Rot Y: -0.02047016 Hand Rot Z: -0.01151838 Invisible Ball Error: 6.513 randomnum: 98
 End:  143110.361  Start:  143110.348 Theta: 1.710423 Ball Pos X: -0.06594906 Ball Pos Y: -0.2 Ball Pos Z: 0.4692516 Hand Pos X: -0.05586699 Hand Pos Y: -0.174149 Hand Pos Z: 0.4708131 Head Pos X: 0.009489298 Head Pos Y: -0.006736338 Head Pos Z: -0.01166284 Head Rot X: 0.06741193 Head Rot Y: -0.03438575 Hand Rot Z: -0.02032328 Visible Ball Error: 2.946 randomnum: 118
 End:  143113.871  Start:  143111.962 Theta: 1.745329 Ball Pos X: -0.08228549 Ball Pos Y: -0.2 Ball Pos Z: 0.4666642 Hand Pos X: -0.08540775 Hand Pos Y: -0.1919226 Hand Pos Z: 0.4693915 Head Pos X: 0.008074284 Head Pos Y: -0.005936205 Head Pos Z: -0.01170003 Head Rot X: 0.06384738 Head Rot Y: -0.03209463 Hand Rot Z: -0.02518104 Invisible Ball Error: 1.011 randomnum: 44
 End:  143117.477  Start:  143117.462 Theta: 1.797689 Ball Pos X: -0.1065961 Ball Pos Y: -0.2 Ball Pos Z: 0.4617182 Hand Pos X: -0.09042777 Hand Pos Y: -0.1667796 Hand Pos Z: 0.4685806 Head Pos X: 0.007033587 Head Pos Y: -0.003471106 Head Pos Z: -0.01296508 Head Rot X: 0.05419232 Head Rot Y: -0.03531079 Hand Rot Z: -0.02994762 Visible Ball Error: 4.105 randomnum: 198
 End:  143121.180  Start:  143121.166 Theta: 1.256637 Ball Pos X: 0.1464318 Ball Pos Y: -0.2 Ball Pos Z: 0.4506707 Hand Pos X: 0.1768817 Hand Pos Y: -0.1517688 Hand Pos Z: 0.4496612 Head Pos X: 0.01943719 Head Pos Y: -0.007021725 Head Pos Z: -0.02206826 Head Rot X: 0.07158639 Head Rot Y: 0.009405524 Hand Rot Z: -0.01551844 Visible Ball Error: 6.346 randomnum: 152
 End:  143124.313  Start:  143122.475 Theta: 1.692969 Ball Pos X: -0.05774943 Ball Pos Y: -0.2 Ball Pos Z: 0.4703311 Hand Pos X: -0.04481738 Hand Pos Y: -0.1402624 Hand Pos Z: 0.468565 Head Pos X: 0.007309437 Head Pos Y: -0.00923872 Head Pos Z: -0.01364851 Head Rot X: 0.08155518 Head Rot Y: -0.03501953 Hand Rot Z: -0.01014316 Invisible Ball Error: 6.453 randomnum: 76
 End:  143127.822  Start:  143125.957 Theta: 1.48353 Ball Pos X: 0.04129988 Ball Pos Y: -0.2 Ball Pos Z: 0.4720601 Hand Pos X: 0.08036839 Hand Pos Y: -0.1343476 Hand Pos Z: 0.4678906 Head Pos X: 0.01250553 Head Pos Y: -0.008911043 Head Pos Z: -0.01492751 Head Rot X: 0.07935911 Head Rot Y: -0.02505801 Hand Rot Z: -0.0101839 Invisible Ball Error: 8.377 randomnum: 26
 End:  143131.344  Start:  143129.507 Theta: 1.361357 Ball Pos X: 0.09852169 Ball Pos Y: -0.2 Ball Pos Z: 0.4635082 Hand Pos X: 0.1481555 Hand Pos Y: -0.1299317 Hand Pos Z: 0.4575285 Head Pos X: 0.01043403 Head Pos Y: -0.007927716 Head Pos Z: -0.01874864 Head Rot X: 0.07554433 Head Rot Y: -0.02310419 Hand Rot Z: -0.004985454 Invisible Ball Error: 9.58 randomnum: 25
 End:  143135.090  Start:  143135.076 Theta: 1.902409 Ball Pos X: -0.1542748 Ball Pos Y: -0.2 Ball Pos Z: 0.4480465 Hand Pos X: -0.1571527 Hand Pos Y: -0.1607812 Hand Pos Z: 0.4457165 Head Pos X: -0.002845645 Head Pos Y: -0.008741885 Head Pos Z: -0.01265383 Head Rot X: 0.08065476 Head Rot Y: -0.0541211 Hand Rot Z: -0.00567424 Visible Ball Error: 4.114 randomnum: 196
 End:  143138.571  Start:  143138.557 Theta: 1.064651 Ball Pos X: 0.2297334 Ball Pos Y: -0.2 Ball Pos Z: 0.4144501 Hand Pos X: 0.2807557 Hand Pos Y: -0.1512483 Hand Pos Z: 0.38947 Head Pos X: 0.01492739 Head Pos Y: -0.00964883 Head Pos Z: -0.02308357 Head Rot X: 0.08389579 Head Rot Y: -0.007803856 Hand Rot Z: -0.005337484 Visible Ball Error: 8.346 randomnum: 151
 End:  143142.163  Start:  143142.150 Theta: 2.059489 Ball Pos X: -0.2224653 Ball Pos Y: -0.2 Ball Pos Z: 0.4183964 Hand Pos X: -0.2223479 Hand Pos Y: -0.1875762 Hand Pos Z: 0.4197045 Head Pos X: -0.01355195 Head Pos Y: -0.008245796 Head Pos Z: -0.01425302 Head Rot X: 0.0772325 Head Rot Y: -0.06381992 Hand Rot Z: 0.000242901 Visible Ball Error: 1.335 randomnum: 165
 End:  143145.741  Start:  143145.728 Theta: 1.570796 Ball Pos X: -2.071322E-08 Ball Pos Y: -0.2 Ball Pos Z: 0.4738632 Hand Pos X: 0.01741134 Hand Pos Y: -0.1504519 Hand Pos Z: 0.4737526 Head Pos X: 0.004322886 Head Pos Y: -0.009649575 Head Pos Z: -0.01523554 Head Rot X: 0.08272306 Head Rot Y: -0.03250358 Hand Rot Z: -0.005812695 Visible Ball Error: 5.632 randomnum: 122
 End:  143148.708  Start:  143148.694 Theta: 1.448623 Ball Pos X: 0.05774939 Ball Pos Y: -0.2 Ball Pos Z: 0.4703311 Hand Pos X: 0.09211642 Hand Pos Y: -0.1495384 Hand Pos Z: 0.4663627 Head Pos X: 0.009641409 Head Pos Y: -0.007997572 Head Pos Z: -0.01695263 Head Rot X: 0.07376447 Head Rot Y: -0.02464441 Hand Rot Z: -0.01074514 Visible Ball Error: 6.687 randomnum: 178
 End:  143152.788  Start:  143150.114 Theta: 2.076942 Ball Pos X: -0.2297335 Ball Pos Y: -0.2 Ball Pos Z: 0.4144501 Hand Pos X: -0.2209251 Hand Pos Y: -0.1550976 Hand Pos Z: 0.4188814 Head Pos X: -0.01126969 Head Pos Y: 0.006209671 Head Pos Z: -0.0248096 Head Rot X: 0.00936787 Head Rot Y: -0.09771582 Hand Rot Z: -0.01399514 Invisible Ball Error: 4.878 randomnum: 89
 End:  143156.491  Start:  143156.477 Theta: 1.117011 Ball Pos X: 0.207728 Ball Pos Y: -0.2 Ball Pos Z: 0.4259055 Hand Pos X: 0.2399355 Hand Pos Y: -0.1553797 Hand Pos Z: 0.410538 Head Pos X: 0.008128643 Head Pos Y: 0.0003473461 Head Pos Z: -0.04798675 Head Rot X: 0.04583512 Head Rot Y: -0.02250194 Hand Rot Z: 0.02755907 Visible Ball Error: 6.258 randomnum: 124
 End:  143159.889  Start:  143157.828 Theta: 1.762783 Ball Pos X: -0.09041739 Ball Pos Y: -0.2 Ball Pos Z: 0.465157 Hand Pos X: -0.09182092 Hand Pos Y: -0.1835913 Hand Pos Z: 0.4647071 Head Pos X: 0.005689859 Head Pos Y: -0.003350258 Head Pos Z: -0.01715577 Head Rot X: 0.05506113 Head Rot Y: -0.04804895 Hand Rot Z: -0.00408271 Invisible Ball Error: 1.706 randomnum: 68
 End:  143203.313  Start:  143201.406 Theta: 1.797689 Ball Pos X: -0.1065961 Ball Pos Y: -0.2 Ball Pos Z: 0.4617182 Hand Pos X: -0.1090516 Hand Pos Y: -0.1604747 Hand Pos Z: 0.4675295 Head Pos X: -0.003148079 Head Pos Y: -0.004422635 Head Pos Z: -0.01406157 Head Rot X: 0.05661577 Head Rot Y: -0.05418347 Hand Rot Z: -0.004955005 Invisible Ball Error: 4.401 randomnum: 48
 End:  143207.003  Start:  143205.096 Theta: 1.762783 Ball Pos X: -0.09041739 Ball Pos Y: -0.2 Ball Pos Z: 0.465157 Hand Pos X: -0.09998426 Hand Pos Y: -0.1694525 Hand Pos Z: 0.4640077 Head Pos X: -0.001917005 Head Pos Y: -0.007835418 Head Pos Z: -0.01128948 Head Rot X: 0.07044932 Head Rot Y: -0.04924908 Hand Rot Z: -0.002534483 Invisible Ball Error: 3.412 randomnum: 24
 End:  143210.610  Start:  143210.596 Theta: 1.22173 Ball Pos X: 0.1620708 Ball Pos Y: -0.2 Ball Pos Z: 0.4452858 Hand Pos X: 0.2056779 Hand Pos Y: -0.139066 Hand Pos Z: 0.4245324 Head Pos X: 0.005247355 Head Pos Y: -0.008672088 Head Pos Z: -0.01955295 Head Rot X: 0.07676308 Head Rot Y: -0.0251146 Hand Rot Z: 0.009313613 Visible Ball Error: 8.485 randomnum: 153
 End:  143213.896  Start:  143212.058 Theta: 1.396263 Ball Pos X: 0.08228546 Ball Pos Y: -0.2 Ball Pos Z: 0.4666642 Hand Pos X: 0.1089077 Hand Pos Y: -0.1389981 Hand Pos Z: 0.4742053 Head Pos X: 0.00471139 Head Pos Y: -0.009577036 Head Pos Z: -0.01631987 Head Rot X: 0.08047533 Head Rot Y: -0.03265613 Hand Rot Z: 0.001757267 Invisible Ball Error: 7.47 randomnum: 19
 End:  143217.238  Start:  143215.413 Theta: 1.082104 Ball Pos X: 0.2224653 Ball Pos Y: -0.2 Ball Pos Z: 0.4183964 Hand Pos X: 0.2200023 Hand Pos Y: -0.183708 Hand Pos Z: 0.4240944 Head Pos X: 0.009628773 Head Pos Y: -0.01038593 Head Pos Z: -0.01802969 Head Rot X: 0.0836583 Head Rot Y: -0.01904161 Hand Rot Z: 0.0002006412 Invisible Ball Error: 1.927 randomnum: 31
 End:  143220.495  Start:  143218.685 Theta: 1.413717 Ball Pos X: 0.0741285 Ball Pos Y: -0.2 Ball Pos Z: 0.4680292 Hand Pos X: 0.1191382 Hand Pos Y: -0.1230265 Hand Pos Z: 0.4566268 Head Pos X: 0.0130651 Head Pos Y: -0.01040977 Head Pos Z: -0.01551092 Head Rot X: 0.08315129 Head Rot Y: -0.01972538 Hand Rot Z: -0.01295063 Invisible Ball Error: 9.833 randomnum: 37
 End:  143223.753  Start:  143221.874 Theta: 1.117011 Ball Pos X: 0.207728 Ball Pos Y: -0.2 Ball Pos Z: 0.4259055 Hand Pos X: 0.2244755 Hand Pos Y: -0.1672069 Hand Pos Z: 0.4187087 Head Pos X: 0.007057667 Head Pos Y: -0.009487152 Head Pos Z: -0.01774418 Head Rot X: 0.08012269 Head Rot Y: -0.02393782 Hand Rot Z: 0.002435619 Invisible Ball Error: 4.049 randomnum: 13
 End:  143227.025  Start:  143227.012 Theta: 1.53589 Ball Pos X: 0.01653759 Ball Pos Y: -0.2 Ball Pos Z: 0.4735746 Hand Pos X: 0.04896986 Hand Pos Y: -0.1316674 Hand Pos Z: 0.4684346 Head Pos X: 0.01343703 Head Pos Y: -0.01144147 Head Pos Z: -0.009428144 Head Rot X: 0.08994593 Head Rot Y: -0.03455475 Hand Rot Z: -0.01350237 Visible Ball Error: 8.172 randomnum: 114
 End:  143230.270  Start:  143228.446 Theta: 1.710423 Ball Pos X: -0.06594906 Ball Pos Y: -0.2 Ball Pos Z: 0.4692516 Hand Pos X: -0.06783279 Hand Pos Y: -0.1394084 Hand Pos Z: 0.4667774 Head Pos X: 0.007122755 Head Pos Y: -0.006218374 Head Pos Z: -0.01014435 Head Rot X: 0.05903002 Head Rot Y: -0.03584474 Hand Rot Z: -0.0361703 Invisible Ball Error: 6.422 randomnum: 65
 End:  143233.695  Start:  143231.816 Theta: 1.58825 Ball Pos X: -0.008270085 Ball Pos Y: -0.2 Ball Pos Z: 0.4737911 Hand Pos X: -0.001000535 Hand Pos Y: -0.1725549 Hand Pos Z: 0.4780008 Head Pos X: 0.008092284 Head Pos Y: -0.006146103 Head Pos Z: -0.01141894 Head Rot X: 0.06147795 Head Rot Y: -0.03514586 Hand Rot Z: -0.02221118 Invisible Ball Error: 3.142 randomnum: 20
 End:  143237.385  Start:  143235.463 Theta: 2.059489 Ball Pos X: -0.2224653 Ball Pos Y: -0.2 Ball Pos Z: 0.4183964 Hand Pos X: -0.2181675 Hand Pos Y: -0.2254737 Hand Pos Z: 0.4255297 Head Pos X: -0.01713705 Head Pos Y: -0.004841954 Head Pos Z: -0.0160228 Head Rot X: 0.05694659 Head Rot Y: -0.06180899 Hand Rot Z: -0.008591091 Invisible Ball Error: 2.487 randomnum: 7
 End:  143241.186  Start:  143239.279 Theta: 2.007129 Ball Pos X: -0.2002633 Ball Pos Y: -0.2 Ball Pos Z: 0.4294659 Hand Pos X: -0.1936656 Hand Pos Y: -0.1839291 Hand Pos Z: 0.4355212 Head Pos X: -0.002005458 Head Pos Y: -0.00814867 Head Pos Z: -0.01384699 Head Rot X: 0.07810798 Head Rot Y: -0.05142845 Hand Rot Z: -0.02067866 Invisible Ball Error: 2.02 randomnum: 94
 End:  143244.820  Start:  143244.807 Theta: 1.27409 Ball Pos X: 0.1385442 Ball Pos Y: -0.2 Ball Pos Z: 0.4531577 Hand Pos X: 0.1655844 Hand Pos Y: -0.1307959 Hand Pos Z: 0.4472981 Head Pos X: 0.01085103 Head Pos Y: -0.009811908 Head Pos Z: -0.01916718 Head Rot X: 0.08273939 Head Rot Y: -0.02400252 Hand Rot Z: -0.01322144 Visible Ball Error: 8.17 randomnum: 110
 End:  143248.148  Start:  143246.324 Theta: 1.937315 Ball Pos X: -0.1698174 Ball Pos Y: -0.2 Ball Pos Z: 0.4423895 Hand Pos X: -0.1686178 Hand Pos Y: -0.192491 Hand Pos Z: 0.4456161 Head Pos X: -0.008237243 Head Pos Y: -0.005916715 Head Pos Z: -0.01169455 Head Rot X: 0.06155357 Head Rot Y: -0.04992254 Hand Rot Z: -0.02445384 Invisible Ball Error: 0.919 randomnum: 4
 End:  143251.684  Start:  143251.671 Theta: 1.32645 Ball Pos X: 0.1146379 Ball Pos Y: -0.2 Ball Pos Z: 0.4597875 Hand Pos X: 0.1264559 Hand Pos Y: -0.1654621 Hand Pos Z: 0.4603739 Head Pos X: 0.009626389 Head Pos Y: -0.01164234 Head Pos Z: -0.01311111 Head Rot X: 0.08714185 Head Rot Y: -0.0206541 Hand Rot Z: -0.003148937 Visible Ball Error: 3.976 randomnum: 193
 End:  143255.402  Start:  143253.077 Theta: 1.58825 Ball Pos X: -0.008270085 Ball Pos Y: -0.2 Ball Pos Z: 0.4737911 Hand Pos X: -0.02011199 Hand Pos Y: -0.2414364 Hand Pos Z: 0.47188 Head Pos X: 0.002458334 Head Pos Y: -0.01375079 Head Pos Z: -0.006898761 Head Rot X: 0.09948168 Head Rot Y: -0.03582324 Hand Rot Z: 0.008596985 Invisible Ball Error: 4.391 randomnum: 43
 End:  143309.897  Start:  143309.883 Theta: 1.169371 Ball Pos X: 0.1851531 Ball Pos Y: -0.2 Ball Pos Z: 0.4361934 Hand Pos X: 0.1982559 Hand Pos Y: -0.1120263 Hand Pos Z: 0.4223269 Head Pos X: 0.03117478 Head Pos Y: -0.01086369 Head Pos Z: -0.01099718 Head Rot X: 0.08961773 Head Rot Y: 0.06653456 Hand Rot Z: 0.006809662 Visible Ball Error: 9.599 randomnum: 156
 End:  143313.684  Start:  143311.679 Theta: 1.553343 Ball Pos X: 0.008270043 Ball Pos Y: -0.2 Ball Pos Z: 0.4737911 Hand Pos X: 0.0186998 Hand Pos Y: -0.1450118 Hand Pos Z: 0.4765825 Head Pos X: 0.01145339 Head Pos Y: -0.007791191 Head Pos Z: 0.007262349 Head Rot X: 0.05743649 Head Rot Y: -0.0281155 Hand Rot Z: 0.0002268785 Invisible Ball Error: 6.085 randomnum: 18
 End:  143317.208  Start:  143315.313 Theta: 1.605703 Ball Pos X: -0.01653763 Ball Pos Y: -0.2 Ball Pos Z: 0.4735746 Hand Pos X: -0.01347131 Hand Pos Y: -0.157897 Hand Pos Z: 0.475059 Head Pos X: 0.006513357 Head Pos Y: -0.01013646 Head Pos Z: 0.006473422 Head Rot X: 0.06802927 Head Rot Y: -0.03009739 Hand Rot Z: 0.01351324 Invisible Ball Error: 4.518 randomnum: 34
 End:  143320.604  Start:  143318.766 Theta: 1.239184 Ball Pos X: 0.1542748 Ball Pos Y: -0.2 Ball Pos Z: 0.4480465 Hand Pos X: 0.1575345 Hand Pos Y: -0.1438038 Hand Pos Z: 0.4459793 Head Pos X: 0.01006675 Head Pos Y: -0.009969175 Head Pos Z: -0.003347516 Head Rot X: 0.07046604 Head Rot Y: -0.00681528 Hand Rot Z: 0.01914555 Invisible Ball Error: 5.987 randomnum: 15
 End:  143326.661  Start:  143324.656 Theta: 1.972222 Ball Pos X: -0.1851531 Ball Pos Y: -0.2 Ball Pos Z: 0.4361934 Hand Pos X: -0.1939356 Hand Pos Y: -0.1542506 Hand Pos Z: 0.4353119 Head Pos X: -0.0129751 Head Pos Y: -0.009430259 Head Pos Z: -0.001075387 Head Rot X: 0.06733348 Head Rot Y: -0.08708289 Hand Rot Z: 0.03265098 Invisible Ball Error: 5.038 randomnum: 55
 End:  143330.393  Start:  143330.379 Theta: 1.396263 Ball Pos X: 0.08228546 Ball Pos Y: -0.2 Ball Pos Z: 0.4666642 Hand Pos X: 0.1139108 Hand Pos Y: -0.1115127 Hand Pos Z: 0.4628051 Head Pos X: 0.007086039 Head Pos Y: -0.01119691 Head Pos Z: -0.002718925 Head Rot X: 0.0770235 Head Rot Y: -0.02369704 Hand Rot Z: 0.02264157 Visible Ball Error: 10.372 randomnum: 112
 End:  143333.888  Start:  143333.874 Theta: 1.500983 Ball Pos X: 0.03305499 Ball Pos Y: -0.2 Ball Pos Z: 0.4727089 Hand Pos X: 0.06144843 Hand Pos Y: -0.135428 Hand Pos Z: 0.4715343 Head Pos X: 0.009254813 Head Pos Y: -0.01236928 Head Pos Z: 0.001561522 Head Rot X: 0.07898006 Head Rot Y: -0.0166139 Hand Rot Z: 0.01099121 Visible Ball Error: 7.695 randomnum: 184
