# Supplementary material for: Rapid assessment of hand reaching using virtual reality and application in cerebellar stroke
Source: PLoS One. 2022 Sep 29;17(9):e0275220. doi: 10.1371/journal.pone.0275220 (PMC9522266; doi:10.1371/journal.pone.0275220)
Supplement: S2 File — (ZIP) [file pone.0275220.s005.zip › MemoryBallDelay/ProVRb_011_dataMemBallDelay2021-06-10-12-16-53.txt]

Memory Ball Delay- List of Errors by Trial; Handedness1

 End:  121737.812  Start:  121735.752 Theta: 1.727876 Ball Pos X: -0.0612364 Ball Pos Y: -0.2 Ball Pos Z: 0.3866315 Hand Pos X: -0.07866958 Hand Pos Y: -0.1844233 Hand Pos Z: 0.3854422 Head Pos X: 0.007848323 Head Pos Y: -0.01067764 Head Pos Z: -0.05674732 Head Rot X: 0.09887628 Head Rot Y: -0.06604545 Hand Rot Z: -0.006054294 Invisible Ball Error: 2.995 randomnum: 1
 End:  121741.333  Start:  121739.455 Theta: 2.007129 Ball Pos X: -0.1654343 Ball Pos Y: -0.2 Ball Pos Z: 0.354775 Hand Pos X: -0.1827898 Hand Pos Y: -0.2090202 Hand Pos Z: 0.3516255 Head Pos X: -0.002573312 Head Pos Y: -0.007803202 Head Pos Z: -0.05332303 Head Rot X: 0.07635128 Head Rot Y: -0.04804293 Hand Rot Z: -0.02595529 Invisible Ball Error: 2.313 randomnum: 40
 End:  121744.941  Start:  121743.032 Theta: 2.024582 Ball Pos X: -0.1716008 Ball Pos Y: -0.2 Ball Pos Z: 0.3518337 Hand Pos X: -0.1561073 Hand Pos Y: -0.2509873 Hand Pos Z: 0.3631972 Head Pos X: -0.004826665 Head Pos Y: -0.008000553 Head Pos Z: -0.05639613 Head Rot X: 0.07479697 Head Rot Y: -0.07801828 Hand Rot Z: -0.01325358 Invisible Ball Error: 5.853 randomnum: 25
 End:  121748.311  Start:  121746.430 Theta: 2.024582 Ball Pos X: -0.1716008 Ball Pos Y: -0.2 Ball Pos Z: 0.3518337 Hand Pos X: -0.1850472 Hand Pos Y: -0.2143952 Hand Pos Z: 0.3519709 Head Pos X: -0.02223271 Head Pos Y: -0.01296693 Head Pos Z: -0.04933083 Head Rot X: 0.09218028 Head Rot Y: -0.09178597 Hand Rot Z: -0.009547774 Invisible Ball Error: 1.991 randomnum: 87
 End:  121751.818  Start:  121749.897 Theta: 1.117011 Ball Pos X: 0.1716008 Ball Pos Y: -0.2 Ball Pos Z: 0.3518337 Hand Pos X: 0.1624684 Hand Pos Y: -0.1804026 Hand Pos Z: 0.3639323 Head Pos X: 0.01182306 Head Pos Y: -0.01565143 Head Pos Z: -0.0745765 Head Rot X: 0.09076793 Head Rot Y: 0.02460799 Hand Rot Z: 0.01225991 Invisible Ball Error: 3.226 randomnum: 90
 End:  121755.272  Start:  121755.258 Theta: 2.007129 Ball Pos X: -0.1654343 Ball Pos Y: -0.2 Ball Pos Z: 0.354775 Hand Pos X: -0.1665724 Hand Pos Y: -0.207128 Hand Pos Z: 0.355125 Head Pos X: 0.005089521 Head Pos Y: -0.01747543 Head Pos Z: -0.07109815 Head Rot X: 0.08828345 Head Rot Y: -0.03929433 Hand Rot Z: -0.004317311 Visible Ball Error: 0.781 randomnum: 157
 End:  121758.919  Start:  121758.906 Theta: 1.780236 Ball Pos X: -0.08138724 Ball Pos Y: -0.2 Ball Pos Z: 0.3828967 Hand Pos X: -0.0980681 Hand Pos Y: -0.1942481 Hand Pos Z: 0.3795157 Head Pos X: 0.007967949 Head Pos Y: -0.01571327 Head Pos Z: -0.07301366 Head Rot X: 0.08013649 Head Rot Y: -0.02160837 Hand Rot Z: -0.005896614 Visible Ball Error: 2.331 randomnum: 125
 End:  121813.373  Start:  121758.906 Theta: 1.186824 Ball Pos X: -0.08138724 Ball Pos Y: -0.2 Ball Pos Z: 0.3828967 Hand Pos X: -0.1656344 Hand Pos Y: -0.1819119 Hand Pos Z: 0.3556188 Head Pos X: 0.02321535 Head Pos Y: -0.01653123 Head Pos Z: -0.07296133 Head Rot X: 0.08149914 Head Rot Y: -0.02418593 Hand Rot Z: -0.03797873 Invisible Ball Error: 11.861 randomnum: 32
 End:  121815.823  Start:  121815.029 Theta: 1.22173 Ball Pos X: 0.1338841 Ball Pos Y: -0.2 Ball Pos Z: 0.3678435 Hand Pos X: 0.1363595 Hand Pos Y: -0.2041776 Hand Pos Z: 0.3790345 Head Pos X: -0.001431346 Head Pos Y: -0.0109176 Head Pos Z: -0.07115912 Head Rot X: 0.05299355 Head Rot Y: -0.0328059 Hand Rot Z: 0.02605571 Invisible Ball Error: 0.265 randomnum: 9
 End:  121819.388  Start:  121817.425 Theta: 2.076942 Ball Pos X: -0.1897792 Ball Pos Y: -0.2 Ball Pos Z: 0.3423706 Hand Pos X: -0.1950518 Hand Pos Y: -0.2012233 Hand Pos Z: 0.3448255 Head Pos X: -0.001911103 Head Pos Y: -0.01567844 Head Pos Z: -0.07010937 Head Rot X: 0.06709746 Head Rot Y: -0.07484933 Hand Rot Z: -0.002640883 Invisible Ball Error: 0.461 randomnum: 18
 End:  121822.841  Start:  121822.827 Theta: 1.064651 Ball Pos X: 0.1897791 Ball Pos Y: -0.2 Ball Pos Z: 0.3423707 Hand Pos X: 0.1884151 Hand Pos Y: -0.1948775 Hand Pos Z: 0.3432294 Head Pos X: 0.004825295 Head Pos Y: -0.01487491 Head Pos Z: -0.07352579 Head Rot X: 0.06386876 Head Rot Y: -0.01692943 Hand Rot Z: 0.01788287 Visible Ball Error: 0.639 randomnum: 156
 End:  121826.253  Start:  121826.239 Theta: 2.059489 Ball Pos X: -0.1837751 Ball Pos Y: -0.2 Ball Pos Z: 0.3456306 Hand Pos X: -0.1766597 Hand Pos Y: -0.1970776 Hand Pos Z: 0.3537752 Head Pos X: 0.006161214 Head Pos Y: -0.01687381 Head Pos Z: -0.0732764 Head Rot X: 0.07918434 Head Rot Y: -0.04766151 Hand Rot Z: -0.004588517 Visible Ball Error: 1.427 randomnum: 155
 End:  121829.650  Start:  121827.783 Theta: 1.27409 Ball Pos X: 0.1144491 Ball Pos Y: -0.2 Ball Pos Z: 0.3743463 Hand Pos X: 0.09687159 Hand Pos Y: -0.1851444 Hand Pos Z: 0.3850193 Head Pos X: 0.004878939 Head Pos Y: -0.01693541 Head Pos Z: -0.07336009 Head Rot X: 0.06812703 Head Rot Y: -0.0262549 Hand Rot Z: 0.01919612 Invisible Ball Error: 3.307 randomnum: 76
 End:  121833.130  Start:  121831.181 Theta: 2.024582 Ball Pos X: -0.1716008 Ball Pos Y: -0.2 Ball Pos Z: 0.3518337 Hand Pos X: -0.1622864 Hand Pos Y: -0.1957448 Hand Pos Z: 0.3569193 Head Pos X: 0.001192748 Head Pos Y: -0.0177249 Head Pos Z: -0.07115728 Head Rot X: 0.07438456 Head Rot Y: -0.05504918 Hand Rot Z: -0.00603804 Invisible Ball Error: 1.482 randomnum: 79
 End:  121836.528  Start:  121834.691 Theta: 2.042035 Ball Pos X: -0.177715 Ball Pos Y: -0.2 Ball Pos Z: 0.3487853 Hand Pos X: -0.1733267 Hand Pos Y: -0.2089094 Hand Pos Z: 0.3558223 Head Pos X: -0.0007674694 Head Pos Y: -0.01717052 Head Pos Z: -0.07184726 Head Rot X: 0.07096467 Head Rot Y: -0.06361068 Hand Rot Z: 0.009813182 Invisible Ball Error: 1.19 randomnum: 51
 End:  121839.939  Start:  121838.144 Theta: 1.989675 Ball Pos X: -0.1592174 Ball Pos Y: -0.2 Ball Pos Z: 0.3576082 Hand Pos X: -0.1396257 Hand Pos Y: -0.2266137 Hand Pos Z: 0.3683204 Head Pos X: -0.004807831 Head Pos Y: -0.01755339 Head Pos Z: -0.07170188 Head Rot X: 0.06990939 Head Rot Y: -0.05043719 Hand Rot Z: 0.01368398 Invisible Ball Error: 4.027 randomnum: 92
 End:  121843.601  Start:  121843.588 Theta: 1.466077 Ball Pos X: 0.04091774 Ball Pos Y: -0.2 Ball Pos Z: 0.3893065 Hand Pos X: 0.04322273 Hand Pos Y: -0.2111727 Hand Pos Z: 0.3962681 Head Pos X: 0.002738297 Head Pos Y: -0.01844561 Head Pos Z: -0.07195586 Head Rot X: 0.07557371 Head Rot Y: -0.03211126 Hand Rot Z: 0.01097777 Visible Ball Error: 0.872 randomnum: 148
 End:  121846.928  Start:  121846.915 Theta: 1.117011 Ball Pos X: 0.1716008 Ball Pos Y: -0.2 Ball Pos Z: 0.3518337 Hand Pos X: 0.1719173 Hand Pos Y: -0.2088711 Hand Pos Z: 0.357066 Head Pos X: 0.00214678 Head Pos Y: -0.01754075 Head Pos Z: -0.07516551 Head Rot X: 0.07254026 Head Rot Y: -0.02369255 Hand Rot Z: 0.01510635 Visible Ball Error: 0.773 randomnum: 181
 End:  121850.424  Start:  121850.411 Theta: 1.954769 Ball Pos X: -0.1466401 Ball Pos Y: -0.2 Ball Pos Z: 0.3629469 Hand Pos X: -0.1512312 Hand Pos Y: -0.1925263 Hand Pos Z: 0.3643801 Head Pos X: 0.009241641 Head Pos Y: -0.01759517 Head Pos Z: -0.07170653 Head Rot X: 0.0726303 Head Rot Y: -0.05225476 Hand Rot Z: -0.00545452 Visible Ball Error: 1.157 randomnum: 122
 End:  121853.793  Start:  121853.779 Theta: 1.169371 Ball Pos X: 0.152952 Ball Pos Y: -0.2 Ball Pos Z: 0.3603324 Hand Pos X: 0.152777 Hand Pos Y: -0.1996793 Hand Pos Z: 0.3680058 Head Pos X: 0.00906086 Head Pos Y: -0.01865432 Head Pos Z: -0.07581443 Head Rot X: 0.07932156 Head Rot Y: -0.02325895 Hand Rot Z: 0.007240516 Visible Ball Error: 0.603 randomnum: 188
 End:  121856.968  Start:  121856.954 Theta: 1.361357 Ball Pos X: 0.0813872 Ball Pos Y: -0.2 Ball Pos Z: 0.3828968 Hand Pos X: 0.08299831 Hand Pos Y: -0.2054562 Hand Pos Z: 0.3841025 Head Pos X: 0.006373941 Head Pos Y: -0.01868668 Head Pos Z: -0.07309103 Head Rot X: 0.07597761 Head Rot Y: -0.02540905 Hand Rot Z: 0.00743104 Visible Ball Error: 0.565 randomnum: 107
 End:  121900.268  Start:  121900.254 Theta: 2.042035 Ball Pos X: -0.177715 Ball Pos Y: -0.2 Ball Pos Z: 0.3487853 Hand Pos X: -0.1812842 Hand Pos Y: -0.1920762 Hand Pos Z: 0.3480113 Head Pos X: 0.002210021 Head Pos Y: -0.01436481 Head Pos Z: -0.08032715 Head Rot X: 0.06321478 Head Rot Y: -0.01701504 Hand Rot Z: -0.001332149 Visible Ball Error: 1.085 randomnum: 135
 End:  121903.595  Start:  121901.675 Theta: 2.024582 Ball Pos X: -0.1716008 Ball Pos Y: -0.2 Ball Pos Z: 0.3518337 Hand Pos X: -0.1721622 Hand Pos Y: -0.2070524 Hand Pos Z: 0.354033 Head Pos X: 0.0001779795 Head Pos Y: -0.01581559 Head Pos Z: -0.07290459 Head Rot X: 0.07415761 Head Rot Y: -0.04023937 Hand Rot Z: -0.003298934 Invisible Ball Error: 0.682 randomnum: 46
 End:  121906.868  Start:  121906.854 Theta: 1.396263 Ball Pos X: 0.0679747 Ball Pos Y: -0.2 Ball Pos Z: 0.3855039 Hand Pos X: 0.08317471 Hand Pos Y: -0.192314 Hand Pos Z: 0.392214 Head Pos X: 0.01142478 Head Pos Y: -0.01953158 Head Pos Z: -0.07022095 Head Rot X: 0.08152176 Head Rot Y: -0.01834331 Hand Rot Z: 0.01030857 Visible Ball Error: 2.279 randomnum: 172
 End:  121910.141  Start:  121910.126 Theta: 1.413717 Ball Pos X: 0.06123637 Ball Pos Y: -0.2 Ball Pos Z: 0.3866315 Hand Pos X: 0.05977799 Hand Pos Y: -0.1859814 Hand Pos Z: 0.393877 Head Pos X: 0.005841433 Head Pos Y: -0.02014381 Head Pos Z: -0.06798947 Head Rot X: 0.08091437 Head Rot Y: -0.01670856 Hand Rot Z: 0.02191934 Visible Ball Error: 2.066 randomnum: 147
 End:  121913.467  Start:  121913.454 Theta: 2.007129 Ball Pos X: -0.1654343 Ball Pos Y: -0.2 Ball Pos Z: 0.354775 Hand Pos X: -0.1584748 Hand Pos Y: -0.2181713 Hand Pos Z: 0.3622581 Head Pos X: 0.01973814 Head Pos Y: -0.01265603 Head Pos Z: -0.07803744 Head Rot X: 0.05785812 Head Rot Y: -0.0454725 Hand Rot Z: -0.01024391 Visible Ball Error: 2.191 randomnum: 162
 End:  121916.811  Start:  121914.902 Theta: 1.902409 Ball Pos X: -0.127444 Ball Pos Y: -0.2 Ball Pos Z: 0.3701241 Hand Pos X: -0.122793 Hand Pos Y: -0.2068681 Hand Pos Z: 0.371723 Head Pos X: 0.008345962 Head Pos Y: -0.01318404 Head Pos Z: -0.08118761 Head Rot X: 0.06089405 Head Rot Y: -0.05423245 Hand Rot Z: 0.003652335 Invisible Ball Error: 1.016 randomnum: 24
 End:  121920.109  Start:  121920.095 Theta: 1.27409 Ball Pos X: 0.1144491 Ball Pos Y: -0.2 Ball Pos Z: 0.3743463 Hand Pos X: 0.1102191 Hand Pos Y: -0.2011353 Hand Pos Z: 0.3784047 Head Pos X: 0.01008248 Head Pos Y: -0.0160653 Head Pos Z: -0.0776124 Head Rot X: 0.06992843 Head Rot Y: -0.03193179 Hand Rot Z: 0.009381301 Visible Ball Error: 0.678 randomnum: 168
 End:  121923.228  Start:  121921.377 Theta: 1.553343 Ball Pos X: 0.006831751 Ball Pos Y: -0.2 Ball Pos Z: 0.3913913 Hand Pos X: -0.002900682 Hand Pos Y: -0.2093725 Hand Pos Z: 0.3967765 Head Pos X: 0.01164788 Head Pos Y: -0.01694602 Head Pos Z: -0.07915878 Head Rot X: 0.0773607 Head Rot Y: -0.03639616 Hand Rot Z: 0.004805822 Invisible Ball Error: 1.469 randomnum: 83
 End:  121926.416  Start:  121926.403 Theta: 1.37881 Ball Pos X: 0.07469232 Ball Pos Y: -0.2 Ball Pos Z: 0.3842588 Hand Pos X: 0.07661182 Hand Pos Y: -0.2040199 Hand Pos Z: 0.3905572 Head Pos X: 0.009593904 Head Pos Y: -0.01602763 Head Pos Z: -0.07858551 Head Rot X: 0.06894626 Head Rot Y: -0.03692343 Hand Rot Z: 0.01279091 Visible Ball Error: 0.115 randomnum: 137
 End:  121930.385  Start:  121928.463 Theta: 1.518436 Ball Pos X: 0.02048696 Ball Pos Y: -0.2 Ball Pos Z: 0.3909144 Hand Pos X: 0.03088971 Hand Pos Y: -0.2286976 Hand Pos Z: 0.3902459 Head Pos X: 0.005046487 Head Pos Y: -0.01690426 Head Pos Z: -0.07743156 Head Rot X: 0.07330582 Head Rot Y: -0.03762358 Hand Rot Z: 0.01166544 Invisible Ball Error: 3.497 randomnum: 86
 End:  121934.199  Start:  121934.186 Theta: 1.151917 Ball Pos X: 0.1592174 Ball Pos Y: -0.2 Ball Pos Z: 0.3576082 Hand Pos X: 0.1662264 Hand Pos Y: -0.1840872 Hand Pos Z: 0.3614618 Head Pos X: 0.008591889 Head Pos Y: -0.01585147 Head Pos Z: -0.08112872 Head Rot X: 0.06938728 Head Rot Y: -0.02728517 Hand Rot Z: 0.00883249 Visible Ball Error: 2.319 randomnum: 174
 End:  121937.361  Start:  121935.510 Theta: 1.37881 Ball Pos X: 0.07469232 Ball Pos Y: -0.2 Ball Pos Z: 0.3842588 Hand Pos X: 0.06666244 Hand Pos Y: -0.2149751 Hand Pos Z: 0.3862705 Head Pos X: 0.004222631 Head Pos Y: -0.01673919 Head Pos Z: -0.07879668 Head Rot X: 0.07074345 Head Rot Y: -0.03053755 Hand Rot Z: 0.01913871 Invisible Ball Error: 1.989 randomnum: 30
 End:  121940.730  Start:  121940.716 Theta: 1.919862 Ball Pos X: -0.1338841 Ball Pos Y: -0.2 Ball Pos Z: 0.3678435 Hand Pos X: -0.1365226 Hand Pos Y: -0.2052759 Hand Pos Z: 0.367029 Head Pos X: 0.01418042 Head Pos Y: -0.01694131 Head Pos Z: -0.07372564 Head Rot X: 0.07071401 Head Rot Y: -0.02829935 Hand Rot Z: -0.005022072 Visible Ball Error: 0.699 randomnum: 166
 End:  121943.989  Start:  121942.150 Theta: 1.117011 Ball Pos X: 0.1716008 Ball Pos Y: -0.2 Ball Pos Z: 0.3518337 Hand Pos X: 0.18663 Hand Pos Y: -0.2034661 Hand Pos Z: 0.3493709 Head Pos X: 0.01363909 Head Pos Y: -0.016534 Head Pos Z: -0.07987559 Head Rot X: 0.07042492 Head Rot Y: -0.02000626 Hand Rot Z: 0.007283902 Invisible Ball Error: 1.883 randomnum: 59
 End:  121947.915  Start:  121945.339 Theta: 2.076942 Ball Pos X: -0.1897792 Ball Pos Y: -0.2 Ball Pos Z: 0.3423706 Hand Pos X: -0.2236542 Hand Pos Y: -0.2414243 Hand Pos Z: 0.3260167 Head Pos X: 0.01432681 Head Pos Y: -0.01634389 Head Pos Z: -0.07413232 Head Rot X: 0.0659685 Head Rot Y: -0.03921556 Hand Rot Z: -0.0108399 Invisible Ball Error: 6.442 randomnum: 26
 End:  121951.730  Start:  121951.716 Theta: 2.076942 Ball Pos X: -0.1897792 Ball Pos Y: -0.2 Ball Pos Z: 0.3423706 Hand Pos X: -0.1923441 Hand Pos Y: -0.1985 Hand Pos Z: 0.3458139 Head Pos X: 0.007172883 Head Pos Y: -0.01732317 Head Pos Z: -0.07414865 Head Rot X: 0.07467745 Head Rot Y: -0.05204307 Hand Rot Z: 0.0005451983 Visible Ball Error: 0.43 randomnum: 150
 End:  121954.918  Start:  121953.276 Theta: 1.553343 Ball Pos X: 0.006831751 Ball Pos Y: -0.2 Ball Pos Z: 0.3913913 Hand Pos X: -0.004454695 Hand Pos Y: -0.1910958 Hand Pos Z: 0.3940093 Head Pos X: 0.001977742 Head Pos Y: -0.01752859 Head Pos Z: -0.07557702 Head Rot X: 0.07973971 Head Rot Y: -0.03938597 Hand Rot Z: 0.007336341 Invisible Ball Error: 1.896 randomnum: 36
 End:  121958.205  Start:  121958.191 Theta: 1.570796 Ball Pos X: -1.711086E-08 Ball Pos Y: -0.2 Ball Pos Z: 0.3914509 Hand Pos X: -0.00325682 Hand Pos Y: -0.212218 Hand Pos Z: 0.3950901 Head Pos X: 0.003596425 Head Pos Y: -0.01449284 Head Pos Z: -0.07524842 Head Rot X: 0.05160088 Head Rot Y: -0.04903383 Hand Rot Z: 0.01458619 Visible Ball Error: 1.25 randomnum: 173
 End:  122002.507  Start:  122002.493 Theta: 1.396263 Ball Pos X: 0.0679747 Ball Pos Y: -0.2 Ball Pos Z: 0.3855039 Hand Pos X: 0.05993236 Hand Pos Y: -0.2052913 Hand Pos Z: 0.3964237 Head Pos X: 0.00767547 Head Pos Y: -0.01405013 Head Pos Z: -0.08014411 Head Rot X: 0.05667525 Head Rot Y: -0.03987382 Hand Rot Z: 0.0159272 Visible Ball Error: 1.25 randomnum: 149
 End:  122006.045  Start:  122006.030 Theta: 1.954769 Ball Pos X: -0.1466401 Ball Pos Y: -0.2 Ball Pos Z: 0.3629469 Hand Pos X: -0.1414814 Hand Pos Y: -0.1999699 Hand Pos Z: 0.3675492 Head Pos X: 0.01332247 Head Pos Y: -0.01603359 Head Pos Z: -0.07287955 Head Rot X: 0.06415702 Head Rot Y: -0.03062954 Hand Rot Z: -0.00263458 Visible Ball Error: 0.856 randomnum: 199
 End:  122009.762  Start:  122007.687 Theta: 1.850049 Ball Pos X: -0.1078985 Ball Pos Y: -0.2 Ball Pos Z: 0.3762867 Hand Pos X: -0.1250882 Hand Pos Y: -0.2127875 Hand Pos Z: 0.3736382 Head Pos X: 0.004441857 Head Pos Y: -0.0169757 Head Pos Z: -0.07456207 Head Rot X: 0.06760012 Head Rot Y: -0.04112894 Hand Rot Z: -0.004375709 Invisible Ball Error: 2.578 randomnum: 81
 End:  122013.199  Start:  122011.362 Theta: 1.064651 Ball Pos X: 0.1897791 Ball Pos Y: -0.2 Ball Pos Z: 0.3423707 Hand Pos X: 0.183598 Hand Pos Y: -0.1844883 Hand Pos Z: 0.3552387 Head Pos X: 0.006725192 Head Pos Y: -0.01607344 Head Pos Z: -0.07932717 Head Rot X: 0.06278662 Head Rot Y: -0.0324013 Hand Rot Z: 0.01203055 Invisible Ball Error: 2.743 randomnum: 80
 End:  122016.515  Start:  122014.705 Theta: 1.658063 Ball Pos X: -0.0341172 Ball Pos Y: -0.2 Ball Pos Z: 0.3899613 Hand Pos X: -0.04575207 Hand Pos Y: -0.206572 Hand Pos Z: 0.3922446 Head Pos X: 0.006311357 Head Pos Y: -0.01667401 Head Pos Z: -0.07428759 Head Rot X: 0.06590505 Head Rot Y: -0.03813043 Hand Rot Z: 0.009374671 Invisible Ball Error: 1.568 randomnum: 43
 End:  122019.897  Start:  122017.962 Theta: 1.902409 Ball Pos X: -0.127444 Ball Pos Y: -0.2 Ball Pos Z: 0.3701241 Hand Pos X: -0.1281586 Hand Pos Y: -0.2078668 Hand Pos Z: 0.3715473 Head Pos X: 0.007548928 Head Pos Y: -0.0184541 Head Pos Z: -0.06963301 Head Rot X: 0.06694495 Head Rot Y: -0.02974995 Hand Rot Z: -0.01445538 Invisible Ball Error: 0.81 randomnum: 58
 End:  122023.351  Start:  122023.337 Theta: 1.22173 Ball Pos X: 0.1338841 Ball Pos Y: -0.2 Ball Pos Z: 0.3678435 Hand Pos X: 0.1296864 Hand Pos Y: -0.2098477 Hand Pos Z: 0.3755948 Head Pos X: 0.007868826 Head Pos Y: -0.01579547 Head Pos Z: -0.07162017 Head Rot X: 0.06448156 Head Rot Y: -0.02038832 Hand Rot Z: 0.01691306 Visible Ball Error: 1.146 randomnum: 153
 End:  122027.249  Start:  122027.235 Theta: 1.134464 Ball Pos X: 0.1654343 Ball Pos Y: -0.2 Ball Pos Z: 0.354775 Hand Pos X: 0.1800693 Hand Pos Y: -0.2005327 Hand Pos Z: 0.3597417 Head Pos X: 0.00807637 Head Pos Y: -0.01770228 Head Pos Z: -0.07474691 Head Rot X: 0.06991019 Head Rot Y: -0.02058689 Hand Rot Z: 0.01401994 Visible Ball Error: 1.529 randomnum: 159
 End:  122031.079  Start:  122029.171 Theta: 1.204277 Ball Pos X: 0.1402834 Ball Pos Y: -0.2 Ball Pos Z: 0.3654509 Hand Pos X: 0.1445107 Hand Pos Y: -0.1984418 Hand Pos Z: 0.3737571 Head Pos X: 0.007959247 Head Pos Y: -0.0182732 Head Pos Z: -0.07247329 Head Rot X: 0.07007551 Head Rot Y: -0.02717632 Hand Rot Z: 0.01059926 Invisible Ball Error: 0.729 randomnum: 29
 End:  122034.393  Start:  122034.379 Theta: 1.396263 Ball Pos X: 0.0679747 Ball Pos Y: -0.2 Ball Pos Z: 0.3855039 Hand Pos X: 0.05538115 Hand Pos Y: -0.2055555 Hand Pos Z: 0.3886802 Head Pos X: 0.008075416 Head Pos Y: -0.01470697 Head Pos Z: -0.07728231 Head Rot X: 0.05747336 Head Rot Y: -0.02571244 Hand Rot Z: 0.005527356 Visible Ball Error: 1.774 randomnum: 110
 End:  122037.609  Start:  122035.729 Theta: 1.047198 Ball Pos X: 0.1957254 Ball Pos Y: -0.2 Ball Pos Z: 0.3390064 Hand Pos X: 0.2056368 Hand Pos Y: -0.2258716 Hand Pos Z: 0.3377312 Head Pos X: 0.003797889 Head Pos Y: -0.01664597 Head Pos Z: -0.07650435 Head Rot X: 0.06323458 Head Rot Y: -0.03064421 Hand Rot Z: 0.01815596 Invisible Ball Error: 2.92 randomnum: 21
 End:  122040.993  Start:  122039.029 Theta: 1.239184 Ball Pos X: 0.1274439 Ball Pos Y: -0.2 Ball Pos Z: 0.3701241 Hand Pos X: 0.1322568 Hand Pos Y: -0.21845 Hand Pos Z: 0.3700972 Head Pos X: 0.006649435 Head Pos Y: -0.01538128 Head Pos Z: -0.07895184 Head Rot X: 0.05895275 Head Rot Y: -0.02733309 Hand Rot Z: 0.01088541 Invisible Ball Error: 2.087 randomnum: 33
 End:  122044.390  Start:  122044.375 Theta: 1.343904 Ball Pos X: 0.08805729 Ball Pos Y: -0.2 Ball Pos Z: 0.381418 Hand Pos X: 0.09215847 Hand Pos Y: -0.1947313 Hand Pos Z: 0.3833012 Head Pos X: 0.009427787 Head Pos Y: -0.01379517 Head Pos Z: -0.0800333 Head Rot X: 0.04911623 Head Rot Y: -0.03711318 Hand Rot Z: 0.007320577 Visible Ball Error: 0.904 randomnum: 129
 End:  122047.968  Start:  122047.954 Theta: 1.727876 Ball Pos X: -0.0612364 Ball Pos Y: -0.2 Ball Pos Z: 0.3866315 Hand Pos X: -0.06066012 Hand Pos Y: -0.2015842 Hand Pos Z: 0.39033 Head Pos X: 0.01525795 Head Pos Y: -0.01457426 Head Pos Z: -0.07812881 Head Rot X: 0.06797005 Head Rot Y: -0.03570734 Hand Rot Z: -0.004432874 Visible Ball Error: 0.151 randomnum: 111
 End:  122050.919  Start:  122049.054 Theta: 1.204277 Ball Pos X: 0.1402834 Ball Pos Y: -0.2 Ball Pos Z: 0.3654509 Hand Pos X: 0.1465508 Hand Pos Y: -0.2225341 Hand Pos Z: 0.3737361 Head Pos X: 0.006280184 Head Pos Y: -0.01531982 Head Pos Z: -0.0820154 Head Rot X: 0.06187229 Head Rot Y: -0.03249956 Hand Rot Z: 0.01755881 Invisible Ball Error: 1.972 randomnum: 82
 End:  122054.108  Start:  122052.229 Theta: 1.954769 Ball Pos X: -0.1466401 Ball Pos Y: -0.2 Ball Pos Z: 0.3629469 Hand Pos X: -0.1468395 Hand Pos Y: -0.2198867 Hand Pos Z: 0.3655512 Head Pos X: -0.002999066 Head Pos Y: -0.01176494 Head Pos Z: -0.0766201 Head Rot X: 0.04761324 Head Rot Y: -0.04752395 Hand Rot Z: 0.007405175 Invisible Ball Error: 2.108 randomnum: 42
 End:  122057.198  Start:  122057.185 Theta: 1.53589 Ball Pos X: 0.01366144 Ball Pos Y: -0.2 Ball Pos Z: 0.3912124 Hand Pos X: 0.01817366 Hand Pos Y: -0.1896429 Hand Pos Z: 0.3988965 Head Pos X: 0.001976311 Head Pos Y: -0.0115754 Head Pos Z: -0.07944089 Head Rot X: 0.0336106 Head Rot Y: -0.02964699 Hand Rot Z: 0.003095557 Visible Ball Error: 1.747 randomnum: 121
 End:  122100.472  Start:  122100.458 Theta: 1.082104 Ball Pos X: 0.183775 Ball Pos Y: -0.2 Ball Pos Z: 0.3456306 Hand Pos X: 0.1818653 Hand Pos Y: -0.2141414 Hand Pos Z: 0.3464061 Head Pos X: 0.007713139 Head Pos Y: -0.01441157 Head Pos Z: -0.08149958 Head Rot X: 0.05384015 Head Rot Y: -0.02725182 Hand Rot Z: 0.01954164 Visible Ball Error: 1.651 randomnum: 130
 End:  122103.674  Start:  122103.660 Theta: 1.396263 Ball Pos X: 0.0679747 Ball Pos Y: -0.2 Ball Pos Z: 0.3855039 Hand Pos X: 0.06942388 Hand Pos Y: -0.211162 Hand Pos Z: 0.3889577 Head Pos X: 0.01086473 Head Pos Y: -0.00763002 Head Pos Z: -0.08200997 Head Rot X: 0.01982904 Head Rot Y: -0.02493542 Hand Rot Z: -0.006530312 Visible Ball Error: 1.064 randomnum: 123
 End:  122106.891  Start:  122105.108 Theta: 1.151917 Ball Pos X: 0.1592174 Ball Pos Y: -0.2 Ball Pos Z: 0.3576082 Hand Pos X: 0.1672409 Hand Pos Y: -0.1851455 Hand Pos Z: 0.3559569 Head Pos X: 0.01178008 Head Pos Y: -0.01159328 Head Pos Z: -0.08229494 Head Rot X: 0.05325405 Head Rot Y: -0.01302688 Hand Rot Z: 0.01960181 Invisible Ball Error: 2.129 randomnum: 6
 End:  122109.968  Start:  122108.198 Theta: 1.361357 Ball Pos X: 0.0813872 Ball Pos Y: -0.2 Ball Pos Z: 0.3828968 Hand Pos X: 0.06587212 Hand Pos Y: -0.1956032 Hand Pos Z: 0.3965038 Head Pos X: 0.008059083 Head Pos Y: -0.008990079 Head Pos Z: -0.0814653 Head Rot X: 0.03431519 Head Rot Y: -0.02019717 Hand Rot Z: 0.007425731 Invisible Ball Error: 2.553 randomnum: 77
 End:  122113.142  Start:  122113.128 Theta: 1.658063 Ball Pos X: -0.0341172 Ball Pos Y: -0.2 Ball Pos Z: 0.3899613 Hand Pos X: -0.04555092 Hand Pos Y: -0.1969986 Hand Pos Z: 0.3902931 Head Pos X: 0.007975698 Head Pos Y: -0.006657541 Head Pos Z: -0.08152246 Head Rot X: 0.01724494 Head Rot Y: -0.04280396 Hand Rot Z: 0.009329988 Visible Ball Error: 1.541 randomnum: 115
 End:  122116.261  Start:  122116.247 Theta: 1.308997 Ball Pos X: 0.101315 Ball Pos Y: -0.2 Ball Pos Z: 0.3781125 Hand Pos X: 0.09954524 Hand Pos Y: -0.2011988 Hand Pos Z: 0.3861017 Head Pos X: 0.009419442 Head Pos Y: -0.006941587 Head Pos Z: -0.08696455 Head Rot X: 0.02187134 Head Rot Y: -0.02764116 Hand Rot Z: 0.01578843 Visible Ball Error: 0.563 randomnum: 133
 End:  122119.532  Start:  122117.597 Theta: 1.797689 Ball Pos X: -0.08805732 Ball Pos Y: -0.2 Ball Pos Z: 0.381418 Hand Pos X: -0.09327088 Hand Pos Y: -0.1994291 Hand Pos Z: 0.3869501 Head Pos X: 0.009406507 Head Pos Y: -0.007491529 Head Pos Z: -0.08840311 Head Rot X: 0.02610308 Head Rot Y: -0.0282911 Hand Rot Z: 0.001134861 Invisible Ball Error: 0.668 randomnum: 98
 End:  122122.833  Start:  122120.953 Theta: 2.024582 Ball Pos X: -0.1716008 Ball Pos Y: -0.2 Ball Pos Z: 0.3518337 Hand Pos X: -0.1712199 Hand Pos Y: -0.2295045 Hand Pos Z: 0.3570994 Head Pos X: 0.001813352 Head Pos Y: -0.009906322 Head Pos Z: -0.0845288 Head Rot X: 0.03493769 Head Rot Y: -0.04652962 Hand Rot Z: 0.01479384 Invisible Ball Error: 3.048 randomnum: 67
 End:  122126.174  Start:  122124.267 Theta: 1.937315 Ball Pos X: -0.1402835 Ball Pos Y: -0.2 Ball Pos Z: 0.3654509 Hand Pos X: -0.1200345 Hand Pos Y: -0.2326392 Hand Pos Z: 0.3717 Head Pos X: 0.009240806 Head Pos Y: -0.007656455 Head Pos Z: -0.08796775 Head Rot X: 0.0227046 Head Rot Y: -0.02785948 Hand Rot Z: 0.0002819262 Invisible Ball Error: 4.601 randomnum: 97
 End:  122129.071  Start:  122128.458 Theta: 1.43117 Ball Pos X: 0.05447944 Ball Pos Y: -0.2 Ball Pos Z: 0.3876413 Hand Pos X: 0.06834434 Hand Pos Y: -0.1930232 Hand Pos Z: 0.390028 Head Pos X: 0.01074695 Head Pos Y: -0.01249078 Head Pos Z: -0.08383298 Head Rot X: 0.04501588 Head Rot Y: -0.02518759 Hand Rot Z: 0.006355334 Invisible Ball Error: 2.041 randomnum: 22
 End:  122132.162  Start:  122131.243 Theta: 2.042035 Ball Pos X: -0.177715 Ball Pos Y: -0.2 Ball Pos Z: 0.3487853 Hand Pos X: -0.1810556 Hand Pos Y: -0.1988493 Hand Pos Z: 0.3477049 Head Pos X: 0.01038057 Head Pos Y: -0.01250011 Head Pos Z: -0.08370245 Head Rot X: 0.04558765 Head Rot Y: -0.03917724 Hand Rot Z: -0.003244798 Invisible Ball Error: 0.482 randomnum: 61
 End:  122135.476  Start:  122133.401 Theta: 1.064651 Ball Pos X: 0.1897791 Ball Pos Y: -0.2 Ball Pos Z: 0.3423707 Hand Pos X: 0.1886494 Hand Pos Y: -0.1877742 Hand Pos Z: 0.3548789 Head Pos X: 0.008744657 Head Pos Y: -0.01194495 Head Pos Z: -0.08683348 Head Rot X: 0.04275589 Head Rot Y: -0.03144935 Hand Rot Z: 0.01346122 Invisible Ball Error: 2.214 randomnum: 12
 End:  122139.472  Start:  122139.458 Theta: 1.413717 Ball Pos X: 0.06123637 Ball Pos Y: -0.2 Ball Pos Z: 0.3866315 Hand Pos X: 0.06371893 Hand Pos Y: -0.2061493 Hand Pos Z: 0.3967301 Head Pos X: 0.01170349 Head Pos Y: -0.01098663 Head Pos Z: -0.08514196 Head Rot X: 0.03395847 Head Rot Y: -0.01856238 Hand Rot Z: 0.007552767 Visible Ball Error: 0.147 randomnum: 154
 End:  122142.883  Start:  122142.869 Theta: 1.570796 Ball Pos X: -1.711086E-08 Ball Pos Y: -0.2 Ball Pos Z: 0.3914509 Hand Pos X: -0.01064338 Hand Pos Y: -0.2068039 Hand Pos Z: 0.3963992 Head Pos X: 0.005797088 Head Pos Y: -0.009319276 Head Pos Z: -0.08619815 Head Rot X: 0.03250775 Head Rot Y: -0.04730675 Hand Rot Z: 0.01922304 Visible Ball Error: 1.448 randomnum: 187
 End:  122146.392  Start:  122146.378 Theta: 1.623156 Ball Pos X: -0.020487 Ball Pos Y: -0.2 Ball Pos Z: 0.3909144 Hand Pos X: -0.0279295 Hand Pos Y: -0.2133726 Hand Pos Z: 0.3964061 Head Pos X: 0.004472614 Head Pos Y: -0.007313669 Head Pos Z: -0.09001768 Head Rot X: 0.02474857 Head Rot Y: -0.03857565 Hand Rot Z: 0.01444768 Visible Ball Error: 1.484 randomnum: 131
 End:  122149.762  Start:  122147.882 Theta: 1.396263 Ball Pos X: 0.0679747 Ball Pos Y: -0.2 Ball Pos Z: 0.3855039 Hand Pos X: 0.07791775 Hand Pos Y: -0.2043357 Hand Pos Z: 0.3889672 Head Pos X: 0.008475244 Head Pos Y: -0.009848118 Head Pos Z: -0.08772457 Head Rot X: 0.0385087 Head Rot Y: -0.03501086 Hand Rot Z: 0.02455165 Invisible Ball Error: 1.196 randomnum: 7
 End:  122152.881  Start:  122152.866 Theta: 1.745329 Ball Pos X: -0.06797474 Ball Pos Y: -0.2 Ball Pos Z: 0.3855039 Hand Pos X: -0.07682577 Hand Pos Y: -0.2059949 Hand Pos Z: 0.3881798 Head Pos X: 0.02042121 Head Pos Y: -0.01055288 Head Pos Z: -0.0842436 Head Rot X: 0.04170932 Head Rot Y: -0.02013798 Hand Rot Z: -0.001693495 Visible Ball Error: 1.148 randomnum: 192
 End:  122156.306  Start:  122154.441 Theta: 1.117011 Ball Pos X: 0.1716008 Ball Pos Y: -0.2 Ball Pos Z: 0.3518337 Hand Pos X: 0.1729085 Hand Pos Y: -0.190739 Hand Pos Z: 0.3629758 Head Pos X: 0.009916008 Head Pos Y: -0.01155338 Head Pos Z: -0.09186673 Head Rot X: 0.04487889 Head Rot Y: -0.03851849 Hand Rot Z: 0.01685035 Invisible Ball Error: 1.749 randomnum: 16
 End:  122159.396  Start:  122157.643 Theta: 1.518436 Ball Pos X: 0.02048696 Ball Pos Y: -0.2 Ball Pos Z: 0.3909144 Hand Pos X: 0.006393112 Hand Pos Y: -0.1763934 Hand Pos Z: 0.3943887 Head Pos X: -0.002081453 Head Pos Y: -0.01182747 Head Pos Z: -0.08614731 Head Rot X: 0.04595288 Head Rot Y: -0.07501486 Hand Rot Z: 0.02104845 Invisible Ball Error: 3.508 randomnum: 75
 End:  122202.585  Start:  122202.572 Theta: 1.413717 Ball Pos X: 0.06123637 Ball Pos Y: -0.2 Ball Pos Z: 0.3866315 Hand Pos X: 0.06907158 Hand Pos Y: -0.1948152 Hand Pos Z: 0.3922607 Head Pos X: 0.002128363 Head Pos Y: -0.01281187 Head Pos Z: -0.08469826 Head Rot X: 0.04554237 Head Rot Y: -0.05968483 Hand Rot Z: 0.01971914 Visible Ball Error: 1.333 randomnum: 142
 End:  122205.747  Start:  122205.732 Theta: 1.500983 Ball Pos X: 0.0273062 Ball Pos Y: -0.2 Ball Pos Z: 0.3904973 Hand Pos X: 0.01812 Hand Pos Y: -0.2187997 Hand Pos Z: 0.3916027 Head Pos X: -0.0004799366 Head Pos Y: -0.01182511 Head Pos Z: -0.08617806 Head Rot X: 0.03856706 Head Rot Y: -0.06331283 Hand Rot Z: 0.02555243 Visible Ball Error: 2.418 randomnum: 171
 End:  122208.864  Start:  122206.985 Theta: 1.361357 Ball Pos X: 0.0813872 Ball Pos Y: -0.2 Ball Pos Z: 0.3828968 Hand Pos X: 0.07385531 Hand Pos Y: -0.2094896 Hand Pos Z: 0.3915545 Head Pos X: 0.005180775 Head Pos Y: -0.01054507 Head Pos Z: -0.08855212 Head Rot X: 0.03360756 Head Rot Y: -0.05377903 Hand Rot Z: 0.01620659 Invisible Ball Error: 1.349 randomnum: 11
 End:  122211.845  Start:  122211.830 Theta: 1.22173 Ball Pos X: 0.1338841 Ball Pos Y: -0.2 Ball Pos Z: 0.3678435 Hand Pos X: 0.1274763 Hand Pos Y: -0.2046113 Hand Pos Z: 0.3744392 Head Pos X: 0.009695411 Head Pos Y: -0.01172224 Head Pos Z: -0.08905101 Head Rot X: 0.04098238 Head Rot Y: -0.0355651 Hand Rot Z: 0.008836192 Visible Ball Error: 1.105 randomnum: 132
 End:  122215.283  Start:  122215.270 Theta: 1.466077 Ball Pos X: 0.04091774 Ball Pos Y: -0.2 Ball Pos Z: 0.3893065 Hand Pos X: 0.04557898 Hand Pos Y: -0.1909969 Hand Pos Z: 0.3945576 Head Pos X: 0.008098662 Head Pos Y: -0.0120542 Head Pos Z: -0.08559716 Head Rot X: 0.04068918 Head Rot Y: -0.04860655 Hand Rot Z: 0.006643534 Visible Ball Error: 1.479 randomnum: 109
 End:  122218.374  Start:  122216.468 Theta: 1.500983 Ball Pos X: 0.0273062 Ball Pos Y: -0.2 Ball Pos Z: 0.3904973 Hand Pos X: 0.0200871 Hand Pos Y: -0.1983091 Hand Pos Z: 0.3935207 Head Pos X: 0.008259475 Head Pos Y: -0.01110679 Head Pos Z: -0.08840138 Head Rot X: 0.03891946 Head Rot Y: -0.05502233 Hand Rot Z: 0.01357486 Invisible Ball Error: 1.022 randomnum: 45
 End:  122221.772  Start:  122221.758 Theta: 1.117011 Ball Pos X: 0.1716008 Ball Pos Y: -0.2 Ball Pos Z: 0.3518337 Hand Pos X: 0.1756876 Hand Pos Y: -0.1918802 Hand Pos Z: 0.3567041 Head Pos X: 0.01083541 Head Pos Y: -0.009759933 Head Pos Z: -0.09238273 Head Rot X: 0.03447481 Head Rot Y: -0.04160465 Hand Rot Z: 0.01316165 Visible Ball Error: 1.318 randomnum: 194
 End:  122225.128  Start:  122223.207 Theta: 1.850049 Ball Pos X: -0.1078985 Ball Pos Y: -0.2 Ball Pos Z: 0.3762867 Hand Pos X: -0.1219051 Hand Pos Y: -0.2183896 Hand Pos Z: 0.3743202 Head Pos X: 0.008932054 Head Pos Y: -0.009203613 Head Pos Z: -0.090222 Head Rot X: 0.031944 Head Rot Y: -0.04463088 Hand Rot Z: -0.00112659 Invisible Ball Error: 2.658 randomnum: 60
 End:  122228.345  Start:  122228.330 Theta: 1.850049 Ball Pos X: -0.1078985 Ball Pos Y: -0.2 Ball Pos Z: 0.3762867 Hand Pos X: -0.112058 Hand Pos Y: -0.194914 Hand Pos Z: 0.3775463 Head Pos X: 0.003115772 Head Pos Y: -0.008900881 Head Pos Z: -0.09211451 Head Rot X: 0.03462046 Head Rot Y: -0.04675066 Hand Rot Z: 0.001963362 Visible Ball Error: 0.872 randomnum: 152
 End:  122231.547  Start:  122229.737 Theta: 1.867502 Ball Pos X: -0.1144492 Ball Pos Y: -0.2 Ball Pos Z: 0.3743463 Hand Pos X: -0.1111437 Hand Pos Y: -0.2214305 Hand Pos Z: 0.3760101 Head Pos X: 0.005964637 Head Pos Y: -0.009671509 Head Pos Z: -0.08991039 Head Rot X: 0.03511762 Head Rot Y: -0.04965384 Hand Rot Z: -0.0001575338 Invisible Ball Error: 2.437 randomnum: 52
 End:  122234.749  Start:  122234.735 Theta: 1.308997 Ball Pos X: 0.101315 Ball Pos Y: -0.2 Ball Pos Z: 0.3781125 Hand Pos X: 0.1037541 Hand Pos Y: -0.1987802 Hand Pos Z: 0.3824642 Head Pos X: 0.01147336 Head Pos Y: -0.01106858 Head Pos Z: -0.08897132 Head Rot X: 0.03697695 Head Rot Y: -0.03544164 Hand Rot Z: -0.004021718 Visible Ball Error: 0.454 randomnum: 143
 End:  122237.896  Start:  122236.143 Theta: 1.466077 Ball Pos X: 0.04091774 Ball Pos Y: -0.2 Ball Pos Z: 0.3893065 Hand Pos X: 0.03441446 Hand Pos Y: -0.1950741 Hand Pos Z: 0.4034505 Head Pos X: 0.009881079 Head Pos Y: -0.009701133 Head Pos Z: -0.08963186 Head Rot X: 0.03079822 Head Rot Y: -0.04396098 Hand Rot Z: 0.002565248 Invisible Ball Error: 1.677 randomnum: 10
 End:  122241.294  Start:  122241.280 Theta: 1.972222 Ball Pos X: -0.1529521 Ball Pos Y: -0.2 Ball Pos Z: 0.3603324 Hand Pos X: -0.1528524 Hand Pos Y: -0.2000839 Hand Pos Z: 0.3608817 Head Pos X: 0.003698826 Head Pos Y: -0.009514272 Head Pos Z: -0.09082341 Head Rot X: 0.03489986 Head Rot Y: -0.03976819 Hand Rot Z: -0.0004190046 Visible Ball Error: 0.044 randomnum: 102
 End:  122244.663  Start:  122242.714 Theta: 1.850049 Ball Pos X: -0.1078985 Ball Pos Y: -0.2 Ball Pos Z: 0.3762867 Hand Pos X: -0.1108255 Hand Pos Y: -0.2028988 Hand Pos Z: 0.3789844 Head Pos X: 0.01027978 Head Pos Y: -0.011435 Head Pos Z: -0.08717418 Head Rot X: 0.04104612 Head Rot Y: -0.04064033 Hand Rot Z: -0.005845694 Invisible Ball Error: 0.299 randomnum: 65
 End:  122248.088  Start:  122246.041 Theta: 2.007129 Ball Pos X: -0.1654343 Ball Pos Y: -0.2 Ball Pos Z: 0.354775 Hand Pos X: -0.1710572 Hand Pos Y: -0.2050956 Hand Pos Z: 0.3540655 Head Pos X: 0.007233559 Head Pos Y: -0.01040685 Head Pos Z: -0.08983666 Head Rot X: 0.03742338 Head Rot Y: -0.04616091 Hand Rot Z: -0.004416191 Invisible Ball Error: 0.849 randomnum: 15
 End:  122251.472  Start:  122249.522 Theta: 1.151917 Ball Pos X: 0.1592174 Ball Pos Y: -0.2 Ball Pos Z: 0.3576082 Hand Pos X: 0.1692327 Hand Pos Y: -0.1902568 Hand Pos Z: 0.3631117 Head Pos X: 0.01010674 Head Pos Y: -0.007773012 Head Pos Z: -0.08869326 Head Rot X: 0.03298392 Head Rot Y: -0.03154978 Hand Rot Z: 0.02029402 Invisible Ball Error: 1.882 randomnum: 41
 End:  122254.772  Start:  122252.878 Theta: 1.500983 Ball Pos X: 0.0273062 Ball Pos Y: -0.2 Ball Pos Z: 0.3904973 Hand Pos X: 0.03492441 Hand Pos Y: -0.1987289 Hand Pos Z: 0.3938465 Head Pos X: 0.009613038 Head Pos Y: -0.006734729 Head Pos Z: -0.09262884 Head Rot X: 0.02225222 Head Rot Y: -0.04111014 Hand Rot Z: 0.009580844 Invisible Ball Error: 1.025 randomnum: 99
 End:  122257.988  Start:  122257.974 Theta: 1.256637 Ball Pos X: 0.120965 Ball Pos Y: -0.2 Ball Pos Z: 0.3722919 Hand Pos X: 0.114938 Hand Pos Y: -0.2023295 Hand Pos Z: 0.3746853 Head Pos X: 0.01088762 Head Pos Y: -0.006781161 Head Pos Z: -0.09444118 Head Rot X: 0.02202498 Head Rot Y: -0.04591611 Hand Rot Z: 0.0122164 Visible Ball Error: 0.876 randomnum: 167
 End:  122306.801  Start:  122306.787 Theta: 1.134464 Ball Pos X: 0.1654343 Ball Pos Y: -0.2 Ball Pos Z: 0.354775 Hand Pos X: 0.1875082 Hand Pos Y: -0.1815551 Hand Pos Z: 0.349713 Head Pos X: 0.01310086 Head Pos Y: -0.008112729 Head Pos Z: -0.09705961 Head Rot X: 0.03009776 Head Rot Y: -0.03053269 Hand Rot Z: 0.007488776 Visible Ball Error: 3.798 randomnum: 161
 End:  122310.839  Start:  122308.737 Theta: 1.815143 Ball Pos X: -0.09470057 Ball Pos Y: -0.2 Ball Pos Z: 0.3798231 Hand Pos X: -0.1207718 Hand Pos Y: -0.213059 Hand Pos Z: 0.3770351 Head Pos X: 0.01840568 Head Pos Y: -0.008801401 Head Pos Z: -0.09428155 Head Rot X: 0.02715218 Head Rot Y: -0.0254885 Hand Rot Z: -0.02544064 Invisible Ball Error: 3.548 randomnum: 64
 End:  122313.860  Start:  122311.870 Theta: 1.919862 Ball Pos X: -0.1338841 Ball Pos Y: -0.2 Ball Pos Z: 0.3678435 Hand Pos X: -0.1434839 Hand Pos Y: -0.241621 Hand Pos Z: 0.367811 Head Pos X: 0.006021141 Head Pos Y: -0.008652389 Head Pos Z: -0.09186578 Head Rot X: 0.02975857 Head Rot Y: -0.0455465 Hand Rot Z: -0.01044312 Invisible Ball Error: 4.549 randomnum: 4
 End:  122317.092  Start:  122317.078 Theta: 1.675516 Ball Pos X: -0.04091778 Ball Pos Y: -0.2 Ball Pos Z: 0.3893065 Hand Pos X: -0.04267681 Hand Pos Y: -0.2042317 Hand Pos Z: 0.3912269 Head Pos X: 0.01354688 Head Pos Y: -0.008780599 Head Pos Z: -0.09569162 Head Rot X: 0.03497997 Head Rot Y: -0.04396816 Hand Rot Z: 0.000718166 Visible Ball Error: 0.415 randomnum: 191
 End:  122320.335  Start:  122320.321 Theta: 1.850049 Ball Pos X: -0.1078985 Ball Pos Y: -0.2 Ball Pos Z: 0.3762867 Hand Pos X: -0.1096354 Hand Pos Y: -0.1854496 Hand Pos Z: 0.379662 Head Pos X: 0.01063526 Head Pos Y: -0.009425968 Head Pos Z: -0.08940065 Head Rot X: 0.03914952 Head Rot Y: -0.05072176 Hand Rot Z: 0.001020737 Visible Ball Error: 1.926 randomnum: 118
 End:  122323.538  Start:  122323.524 Theta: 1.361357 Ball Pos X: 0.0813872 Ball Pos Y: -0.2 Ball Pos Z: 0.3828968 Hand Pos X: 0.07372431 Hand Pos Y: -0.2071969 Hand Pos Z: 0.385156 Head Pos X: 0.01401508 Head Pos Y: -0.01233721 Head Pos Z: -0.08975565 Head Rot X: 0.0473851 Head Rot Y: -0.0327949 Hand Rot Z: 0.002770248 Visible Ball Error: 1.298 randomnum: 183
 End:  122326.865  Start:  122324.916 Theta: 1.623156 Ball Pos X: -0.020487 Ball Pos Y: -0.2 Ball Pos Z: 0.3909144 Hand Pos X: -0.03135195 Hand Pos Y: -0.2249498 Hand Pos Z: 0.3922081 Head Pos X: 0.01316899 Head Pos Y: -0.01106989 Head Pos Z: -0.08829987 Head Rot X: 0.03966571 Head Rot Y: -0.03867403 Hand Rot Z: -0.002719485 Invisible Ball Error: 3.027 randomnum: 19
 End:  122330.013  Start:  122328.202 Theta: 1.151917 Ball Pos X: 0.1592174 Ball Pos Y: -0.2 Ball Pos Z: 0.3576082 Hand Pos X: 0.1408045 Hand Pos Y: -0.2180697 Hand Pos Z: 0.3650183 Head Pos X: 0.007929266 Head Pos Y: -0.01506925 Head Pos Z: -0.08970773 Head Rot X: 0.06408573 Head Rot Y: -0.03841418 Hand Rot Z: 0.01485968 Invisible Ball Error: 3.296 randomnum: 31
 End:  122333.313  Start:  122333.298 Theta: 1.832596 Ball Pos X: -0.101315 Ball Pos Y: -0.2 Ball Pos Z: 0.3781125 Hand Pos X: -0.09519331 Hand Pos Y: -0.1979029 Hand Pos Z: 0.3857148 Head Pos X: 0.00939417 Head Pos Y: -0.01184738 Head Pos Z: -0.08569735 Head Rot X: 0.04582559 Head Rot Y: -0.03599255 Hand Rot Z: -0.005407613 Visible Ball Error: 1.171 randomnum: 126
 End:  122336.474  Start:  122336.459 Theta: 1.780236 Ball Pos X: -0.08138724 Ball Pos Y: -0.2 Ball Pos Z: 0.3828967 Hand Pos X: -0.08494769 Hand Pos Y: -0.2075739 Hand Pos Z: 0.3822074 Head Pos X: 0.01009828 Head Pos Y: -0.0117386 Head Pos Z: -0.08521903 Head Rot X: 0.04581669 Head Rot Y: -0.05043469 Hand Rot Z: -8.557025E-06 Visible Ball Error: 0.987 randomnum: 112
 End:  122339.216  Start:  122337.448 Theta: 1.466077 Ball Pos X: 0.04091774 Ball Pos Y: -0.2 Ball Pos Z: 0.3893065 Hand Pos X: 0.04451517 Hand Pos Y: -0.1993137 Hand Pos Z: 0.3973323 Head Pos X: 0.008995296 Head Pos Y: -0.01105124 Head Pos Z: -0.09240067 Head Rot X: 0.04086429 Head Rot Y: -0.04086772 Hand Rot Z: -0.002542788 Invisible Ball Error: 0.666 randomnum: 8
 End:  122342.265  Start:  122340.525 Theta: 1.37881 Ball Pos X: 0.07469232 Ball Pos Y: -0.2 Ball Pos Z: 0.3842588 Hand Pos X: 0.07172967 Hand Pos Y: -0.1844477 Hand Pos Z: 0.4006436 Head Pos X: 0.007906019 Head Pos Y: -0.008211553 Head Pos Z: -0.08971596 Head Rot X: 0.01800476 Head Rot Y: -0.05675758 Hand Rot Z: 0.01801145 Invisible Ball Error: 2.792 randomnum: 66
 End:  122345.788  Start:  122345.775 Theta: 1.53589 Ball Pos X: 0.01366144 Ball Pos Y: -0.2 Ball Pos Z: 0.3912124 Hand Pos X: 0.007650837 Hand Pos Y: -0.2057468 Hand Pos Z: 0.3937673 Head Pos X: 0.01576674 Head Pos Y: -0.003022403 Head Pos Z: -0.1125414 Head Rot X: 0.04208682 Head Rot Y: -0.04080898 Hand Rot Z: 0.02205441 Visible Ball Error: 0.944 randomnum: 114
 End:  122350.091  Start:  122350.077 Theta: 1.989675 Ball Pos X: -0.1592174 Ball Pos Y: -0.2 Ball Pos Z: 0.3576082 Hand Pos X: -0.1458419 Hand Pos Y: -0.2012008 Hand Pos Z: 0.3654693 Head Pos X: 0.01300222 Head Pos Y: -0.004410863 Head Pos Z: -0.1218493 Head Rot X: 0.03202893 Head Rot Y: -0.08877195 Hand Rot Z: -0.0006978455 Visible Ball Error: 1.999 randomnum: 144
 End:  122353.113  Start:  122351.205 Theta: 1.832596 Ball Pos X: -0.101315 Ball Pos Y: -0.2 Ball Pos Z: 0.3781125 Hand Pos X: -0.109512 Hand Pos Y: -0.2011761 Hand Pos Z: 0.3788456 Head Pos X: 0.01604521 Head Pos Y: -0.00359571 Head Pos Z: -0.1162322 Head Rot X: 0.02410678 Head Rot Y: -0.09456201 Hand Rot Z: -0.0101131 Invisible Ball Error: 1.001 randomnum: 13
 End:  122355.994  Start:  122355.981 Theta: 2.059489 Ball Pos X: -0.1837751 Ball Pos Y: -0.2 Ball Pos Z: 0.3456306 Hand Pos X: -0.1739315 Hand Pos Y: -0.1876779 Hand Pos Z: 0.3508385 Head Pos X: 0.008241772 Head Pos Y: -0.005023122 Head Pos Z: -0.1183637 Head Rot X: 0.03728896 Head Rot Y: -0.09794143 Hand Rot Z: -0.0024446 Visible Ball Error: 2.062 randomnum: 178
 End:  122359.127  Start:  122357.150 Theta: 1.727876 Ball Pos X: -0.0612364 Ball Pos Y: -0.2 Ball Pos Z: 0.3866315 Hand Pos X: -0.07579295 Hand Pos Y: -0.2125624 Hand Pos Z: 0.3885897 Head Pos X: 0.01741624 Head Pos Y: -0.006541312 Head Pos Z: -0.1138745 Head Rot X: 0.03935637 Head Rot Y: -0.07351008 Hand Rot Z: 0.00477028 Invisible Ball Error: 2.149 randomnum: 91
 End:  122404.279  Start:  122357.150 Theta: 1.762783 Ball Pos X: -0.0612364 Ball Pos Y: -0.2 Ball Pos Z: 0.3866315 Hand Pos X: -0.06825069 Hand Pos Y: -0.1979031 Hand Pos Z: 0.3983403 Head Pos X: 0.01559734 Head Pos Y: -0.005017221 Head Pos Z: -0.1163294 Head Rot X: 0.03164385 Head Rot Y: -0.07017621 Hand Rot Z: -0.01423175 Invisible Ball Error: 1.168 randomnum: 100
 End:  122407.649  Start:  122405.811 Theta: 1.43117 Ball Pos X: 0.05447944 Ball Pos Y: -0.2 Ball Pos Z: 0.3876413 Hand Pos X: 0.05785768 Hand Pos Y: -0.2029811 Hand Pos Z: 0.3928882 Head Pos X: 0.01388687 Head Pos Y: -0.007007122 Head Pos Z: -0.1136067 Head Rot X: 0.04336419 Head Rot Y: -0.06192004 Hand Rot Z: -0.001450576 Invisible Ball Error: 0.336 randomnum: 17
 End:  122410.989  Start:  122409.027 Theta: 1.570796 Ball Pos X: -1.711086E-08 Ball Pos Y: -0.2 Ball Pos Z: 0.3914509 Hand Pos X: -0.01154824 Hand Pos Y: -0.2165474 Hand Pos Z: 0.3982016 Head Pos X: 0.02169061 Head Pos Y: -0.002912223 Head Pos Z: -0.1284016 Head Rot X: 0.02275858 Head Rot Y: -0.05411028 Hand Rot Z: 0.01193306 Invisible Ball Error: 2.074 randomnum: 44
 End:  122414.179  Start:  122412.298 Theta: 1.675516 Ball Pos X: -0.04091778 Ball Pos Y: -0.2 Ball Pos Z: 0.3893065 Hand Pos X: -0.03635075 Hand Pos Y: -0.21861 Hand Pos Z: 0.3922641 Head Pos X: 0.001609504 Head Pos Y: -0.008278966 Head Pos Z: -0.1094545 Head Rot X: 0.04310492 Head Rot Y: -0.08756865 Hand Rot Z: 0.03893007 Invisible Ball Error: 2.06 randomnum: 70
 End:  122417.366  Start:  122415.500 Theta: 1.308997 Ball Pos X: 0.101315 Ball Pos Y: -0.2 Ball Pos Z: 0.3781125 Hand Pos X: 0.1069883 Hand Pos Y: -0.2212735 Hand Pos Z: 0.3786365 Head Pos X: 0.01350731 Head Pos Y: -0.0092749 Head Pos Z: -0.1121553 Head Rot X: 0.05165355 Head Rot Y: -0.04398762 Hand Rot Z: 0.003721484 Invisible Ball Error: 2.39 randomnum: 94
 End:  122420.709  Start:  122418.746 Theta: 1.989675 Ball Pos X: -0.1592174 Ball Pos Y: -0.2 Ball Pos Z: 0.3576082 Hand Pos X: -0.1568408 Hand Pos Y: -0.2032566 Hand Pos Z: 0.3591719 Head Pos X: 0.004215836 Head Pos Y: -0.005852848 Head Pos Z: -0.1185572 Head Rot X: 0.03228356 Head Rot Y: -0.07878176 Hand Rot Z: 0.001332047 Invisible Ball Error: 0.505 randomnum: 72
 End:  122424.274  Start:  122424.259 Theta: 2.007129 Ball Pos X: -0.1654343 Ball Pos Y: -0.2 Ball Pos Z: 0.354775 Hand Pos X: -0.165309 Hand Pos Y: -0.195838 Hand Pos Z: 0.3560737 Head Pos X: 0.008098722 Head Pos Y: -0.005780369 Head Pos Z: -0.1175243 Head Rot X: 0.03374292 Head Rot Y: -0.06675372 Hand Rot Z: -0.003972845 Visible Ball Error: 0.557 randomnum: 164
 End:  122427.266  Start:  122427.253 Theta: 1.570796 Ball Pos X: -1.711086E-08 Ball Pos Y: -0.2 Ball Pos Z: 0.3914509 Hand Pos X: -0.008796163 Hand Pos Y: -0.2065765 Hand Pos Z: 0.3920205 Head Pos X: 0.009257913 Head Pos Y: -0.005772412 Head Pos Z: -0.1180564 Head Rot X: 0.0284638 Head Rot Y: -0.07924405 Hand Rot Z: 0.01022504 Visible Ball Error: 1.348 randomnum: 184
 End:  122430.594  Start:  122430.581 Theta: 1.867502 Ball Pos X: -0.1144492 Ball Pos Y: -0.2 Ball Pos Z: 0.3743463 Hand Pos X: -0.1122144 Hand Pos Y: -0.1867698 Hand Pos Z: 0.3772624 Head Pos X: 0.001818299 Head Pos Y: -0.007586688 Head Pos Z: -0.1135204 Head Rot X: 0.0385071 Head Rot Y: -0.08931042 Hand Rot Z: 0.01393942 Visible Ball Error: 1.723 randomnum: 180
 End:  122433.881  Start:  122431.987 Theta: 1.134464 Ball Pos X: 0.1654343 Ball Pos Y: -0.2 Ball Pos Z: 0.354775 Hand Pos X: 0.1750442 Hand Pos Y: -0.1877237 Hand Pos Z: 0.3499729 Head Pos X: 0.01380473 Head Pos Y: -0.005936503 Head Pos Z: -0.1190083 Head Rot X: 0.03067252 Head Rot Y: -0.0513895 Hand Rot Z: 0.01066723 Invisible Ball Error: 2.011 randomnum: 95
 End:  122437.083  Start:  122435.231 Theta: 1.064651 Ball Pos X: 0.1897791 Ball Pos Y: -0.2 Ball Pos Z: 0.3423707 Hand Pos X: 0.181695 Hand Pos Y: -0.2181675 Hand Pos Z: 0.357534 Head Pos X: 0.01067918 Head Pos Y: -0.006956875 Head Pos Z: -0.1187818 Head Rot X: 0.03584357 Head Rot Y: -0.05703906 Hand Rot Z: 0.01655033 Invisible Ball Error: 2.349 randomnum: 37
 End:  122440.703  Start:  122438.894 Theta: 1.239184 Ball Pos X: 0.1274439 Ball Pos Y: -0.2 Ball Pos Z: 0.3701241 Hand Pos X: 0.126304 Hand Pos Y: -0.2035905 Hand Pos Z: 0.373959 Head Pos X: 0.01224738 Head Pos Y: -0.006952733 Head Pos Z: -0.1172583 Head Rot X: 0.03507352 Head Rot Y: -0.0509393 Hand Rot Z: 0.006008076 Invisible Ball Error: 0.373 randomnum: 74
 End:  122444.588  Start:  122442.750 Theta: 1.256637 Ball Pos X: 0.120965 Ball Pos Y: -0.2 Ball Pos Z: 0.3722919 Hand Pos X: 0.1048816 Hand Pos Y: -0.1897532 Hand Pos Z: 0.3838787 Head Pos X: 0.0148406 Head Pos Y: -0.006940514 Head Pos Z: -0.1171768 Head Rot X: 0.0346169 Head Rot Y: -0.0533936 Hand Rot Z: 0.001866004 Invisible Ball Error: 2.9 randomnum: 34
 End:  122448.125  Start:  122446.051 Theta: 1.972222 Ball Pos X: -0.1529521 Ball Pos Y: -0.2 Ball Pos Z: 0.3603324 Hand Pos X: -0.142036 Hand Pos Y: -0.1950417 Hand Pos Z: 0.3663292 Head Pos X: 0.006308137 Head Pos Y: -0.00754258 Head Pos Z: -0.1154662 Head Rot X: 0.03973957 Head Rot Y: -0.06386629 Hand Rot Z: -0.002183149 Invisible Ball Error: 1.745 randomnum: 20
 End:  122452.232  Start:  122452.217 Theta: 2.076942 Ball Pos X: -0.1897792 Ball Pos Y: -0.2 Ball Pos Z: 0.3423706 Hand Pos X: -0.2015339 Hand Pos Y: -0.2025067 Hand Pos Z: 0.3432063 Head Pos X: 0.0149557 Head Pos Y: -0.006921977 Head Pos Z: -0.1137748 Head Rot X: 0.03177309 Head Rot Y: -0.07807517 Hand Rot Z: -0.03826071 Visible Ball Error: 1.27 randomnum: 140
 End:  122455.588  Start:  122453.764 Theta: 1.117011 Ball Pos X: 0.1716008 Ball Pos Y: -0.2 Ball Pos Z: 0.3518337 Hand Pos X: 0.1797934 Hand Pos Y: -0.1914152 Hand Pos Z: 0.3658772 Head Pos X: 0.01162231 Head Pos Y: -0.006735116 Head Pos Z: -0.1210331 Head Rot X: 0.03570444 Head Rot Y: -0.05781693 Hand Rot Z: 0.01880529 Invisible Ball Error: 1.918 randomnum: 50
 End:  122458.777  Start:  122458.762 Theta: 1.850049 Ball Pos X: -0.1078985 Ball Pos Y: -0.2 Ball Pos Z: 0.3762867 Hand Pos X: -0.1053112 Hand Pos Y: -0.1917303 Hand Pos Z: 0.3797008 Head Pos X: 0.001649917 Head Pos Y: -0.009460509 Head Pos Z: -0.1144968 Head Rot X: 0.04669086 Head Rot Y: -0.06478686 Hand Rot Z: -0.01001833 Visible Ball Error: 1.203 randomnum: 103
 End:  122502.383  Start:  122502.368 Theta: 1.762783 Ball Pos X: -0.07469236 Ball Pos Y: -0.2 Ball Pos Z: 0.3842588 Hand Pos X: -0.07380017 Hand Pos Y: -0.2054071 Hand Pos Z: 0.3896098 Head Pos X: 0.002663196 Head Pos Y: -0.006693244 Head Pos Z: -0.1167219 Head Rot X: 0.03022776 Head Rot Y: -0.06656714 Hand Rot Z: -0.01306368 Visible Ball Error: 0.403 randomnum: 189
 End:  122505.460  Start:  122505.446 Theta: 1.518436 Ball Pos X: 0.02048696 Ball Pos Y: -0.2 Ball Pos Z: 0.3909144 Hand Pos X: 0.02322431 Hand Pos Y: -0.2079943 Hand Pos Z: 0.3964703 Head Pos X: 0.01217765 Head Pos Y: -0.006814897 Head Pos Z: -0.1155477 Head Rot X: 0.03126676 Head Rot Y: -0.05959337 Hand Rot Z: -0.008369307 Visible Ball Error: 0.658 randomnum: 128
 End:  122508.747  Start:  122506.963 Theta: 1.48353 Ball Pos X: 0.03411717 Ball Pos Y: -0.2 Ball Pos Z: 0.3899613 Hand Pos X: 0.03348989 Hand Pos Y: -0.1980388 Hand Pos Z: 0.3918647 Head Pos X: 0.01155633 Head Pos Y: -0.006058753 Head Pos Z: -0.1174179 Head Rot X: 0.03199678 Head Rot Y: -0.05455559 Hand Rot Z: 0.0006773888 Invisible Ball Error: 0.352 randomnum: 14
 End:  122512.031  Start:  122512.017 Theta: 1.553343 Ball Pos X: 0.006831751 Ball Pos Y: -0.2 Ball Pos Z: 0.3913913 Hand Pos X: 0.001157053 Hand Pos Y: -0.2001079 Hand Pos Z: 0.3973432 Head Pos X: 0.01362044 Head Pos Y: -0.00522694 Head Pos Z: -0.1035933 Head Rot X: 0.03448112 Head Rot Y: -0.04561981 Hand Rot Z: 0.0009200654 Visible Ball Error: 0.814 randomnum: 198
 End:  122515.373  Start:  122513.494 Theta: 1.815143 Ball Pos X: -0.09470057 Ball Pos Y: -0.2 Ball Pos Z: 0.3798231 Hand Pos X: -0.1174049 Hand Pos Y: -0.1945363 Hand Pos Z: 0.3827855 Head Pos X: 0.01080668 Head Pos Y: -0.006244242 Head Pos Z: -0.1102906 Head Rot X: 0.03742744 Head Rot Y: -0.04625824 Hand Rot Z: -0.002201458 Invisible Ball Error: 2.963 randomnum: 27
 End:  122518.409  Start:  122518.395 Theta: 1.797689 Ball Pos X: -0.08805732 Ball Pos Y: -0.2 Ball Pos Z: 0.381418 Hand Pos X: -0.08112362 Hand Pos Y: -0.2125928 Hand Pos Z: 0.3882799 Head Pos X: 0.00658077 Head Pos Y: -0.005877554 Head Pos Z: -0.1145197 Head Rot X: 0.02904443 Head Rot Y: -0.08095948 Hand Rot Z: 0.001093476 Visible Ball Error: 1.548 randomnum: 101
 End:  122521.834  Start:  122519.954 Theta: 1.117011 Ball Pos X: 0.1716008 Ball Pos Y: -0.2 Ball Pos Z: 0.3518337 Hand Pos X: 0.173793 Hand Pos Y: -0.1908955 Hand Pos Z: 0.3594465 Head Pos X: 0.01075035 Head Pos Y: -0.007347733 Head Pos Z: -0.1182101 Head Rot X: 0.03671797 Head Rot Y: -0.04935498 Hand Rot Z: 0.01037179 Invisible Ball Error: 1.52 randomnum: 35
 End:  122525.551  Start:  122523.699 Theta: 1.658063 Ball Pos X: -0.0341172 Ball Pos Y: -0.2 Ball Pos Z: 0.3899613 Hand Pos X: -0.03881835 Hand Pos Y: -0.2120584 Hand Pos Z: 0.3924536 Head Pos X: 0.008564889 Head Pos Y: -0.006626993 Head Pos Z: -0.1150016 Head Rot X: 0.03523867 Head Rot Y: -0.07301332 Hand Rot Z: -0.002079888 Invisible Ball Error: 1.334 randomnum: 56
 End:  122528.823  Start:  122528.810 Theta: 1.32645 Ball Pos X: 0.09470055 Ball Pos Y: -0.2 Ball Pos Z: 0.3798231 Hand Pos X: 0.09519126 Hand Pos Y: -0.1940905 Hand Pos Z: 0.3888495 Head Pos X: 0.01386976 Head Pos Y: -0.007020354 Head Pos Z: -0.1155423 Head Rot X: 0.03494969 Head Rot Y: -0.05917685 Hand Rot Z: 0.003175852 Visible Ball Error: 1.218 randomnum: 145
 End:  122532.096  Start:  122530.175 Theta: 2.059489 Ball Pos X: -0.1837751 Ball Pos Y: -0.2 Ball Pos Z: 0.3456306 Hand Pos X: -0.1646802 Hand Pos Y: -0.1989372 Hand Pos Z: 0.3599023 Head Pos X: 0.01198876 Head Pos Y: -0.005103707 Head Pos Z: -0.1184579 Head Rot X: 0.02917427 Head Rot Y: -0.07288779 Hand Rot Z: -0.01293513 Invisible Ball Error: 3.067 randomnum: 89
 End:  122534.964  Start:  122534.951 Theta: 2.042035 Ball Pos X: -0.177715 Ball Pos Y: -0.2 Ball Pos Z: 0.3487853 Hand Pos X: -0.1646195 Hand Pos Y: -0.217667 Hand Pos Z: 0.3629071 Head Pos X: 0.01065516 Head Pos Y: -0.005873173 Head Pos Z: -0.1159461 Head Rot X: 0.02973402 Head Rot Y: -0.06262764 Hand Rot Z: -0.02369426 Visible Ball Error: 2.79 randomnum: 117
 End:  122538.361  Start:  122536.510 Theta: 1.815143 Ball Pos X: -0.09470057 Ball Pos Y: -0.2 Ball Pos Z: 0.3798231 Hand Pos X: -0.1106945 Hand Pos Y: -0.1935098 Hand Pos Z: 0.3767801 Head Pos X: 0.0004906654 Head Pos Y: -0.007713199 Head Pos Z: -0.1103243 Head Rot X: 0.03431965 Head Rot Y: -0.07903731 Hand Rot Z: 0.001662017 Invisible Ball Error: 2.277 randomnum: 93
 End:  122541.368  Start:  122541.355 Theta: 1.797689 Ball Pos X: -0.08805732 Ball Pos Y: -0.2 Ball Pos Z: 0.381418 Hand Pos X: -0.08931847 Hand Pos Y: -0.1844862 Hand Pos Z: 0.3866994 Head Pos X: 0.005056262 Head Pos Y: -0.007899791 Head Pos Z: -0.1104149 Head Rot X: 0.03633702 Head Rot Y: -0.07760769 Hand Rot Z: 0.0009553013 Visible Ball Error: 2.133 randomnum: 163
 End:  122544.878  Start:  122544.864 Theta: 1.919862 Ball Pos X: -0.1338841 Ball Pos Y: -0.2 Ball Pos Z: 0.3678435 Hand Pos X: -0.1332844 Hand Pos Y: -0.2022217 Hand Pos Z: 0.3687454 Head Pos X: 0.01155567 Head Pos Y: -0.00490582 Head Pos Z: -0.1124929 Head Rot X: 0.01725045 Head Rot Y: -0.06465233 Hand Rot Z: -0.0154012 Visible Ball Error: 0.246 randomnum: 182
 End:  122548.233  Start:  122546.256 Theta: 1.64061 Ball Pos X: -0.02730623 Ball Pos Y: -0.2 Ball Pos Z: 0.3904973 Hand Pos X: -0.0292717 Hand Pos Y: -0.2050149 Hand Pos Z: 0.393645 Head Pos X: 0.010396 Head Pos Y: -0.006080151 Head Pos Z: -0.1132891 Head Rot X: 0.02548687 Head Rot Y: -0.0665427 Hand Rot Z: -0.002009823 Invisible Ball Error: 0.444 randomnum: 53
 End:  122551.478  Start:  122551.463 Theta: 1.32645 Ball Pos X: 0.09470055 Ball Pos Y: -0.2 Ball Pos Z: 0.3798231 Hand Pos X: 0.09678961 Hand Pos Y: -0.2088663 Hand Pos Z: 0.3864654 Head Pos X: 0.01208979 Head Pos Y: -0.005280286 Head Pos Z: -0.117749 Head Rot X: 0.01684788 Head Rot Y: -0.06155485 Hand Rot Z: 0.002044732 Visible Ball Error: 0.605 randomnum: 127
 End:  122554.986  Start:  122554.973 Theta: 2.007129 Ball Pos X: -0.1654343 Ball Pos Y: -0.2 Ball Pos Z: 0.354775 Hand Pos X: -0.1673974 Hand Pos Y: -0.2131842 Hand Pos Z: 0.3547732 Head Pos X: 0.006928623 Head Pos Y: -0.006360441 Head Pos Z: -0.1161954 Head Rot X: 0.03183554 Head Rot Y: -0.0650034 Hand Rot Z: 0.006249018 Visible Ball Error: 1.476 randomnum: 193
 End:  122558.356  Start:  122556.365 Theta: 1.518436 Ball Pos X: 0.02048696 Ball Pos Y: -0.2 Ball Pos Z: 0.3909144 Hand Pos X: 0.02225757 Hand Pos Y: -0.2058541 Hand Pos Z: 0.3921651 Head Pos X: 0.01046085 Head Pos Y: -0.003109097 Head Pos Z: -0.1183672 Head Rot X: 0.01080549 Head Rot Y: -0.06802546 Hand Rot Z: 0.01963613 Invisible Ball Error: 0.634 randomnum: 62
 End:  122603.159  Start:  122603.147 Theta: 1.850049 Ball Pos X: -0.1078985 Ball Pos Y: -0.2 Ball Pos Z: 0.3762867 Hand Pos X: -0.1185707 Hand Pos Y: -0.1940355 Hand Pos Z: 0.3805423 Head Pos X: -0.0008888841 Head Pos Y: -0.004518211 Head Pos Z: -0.1158423 Head Rot X: 0.01612342 Head Rot Y: -0.1006845 Hand Rot Z: 0.007072106 Visible Ball Error: 1.609 randomnum: 119
 End:  122606.543  Start:  122606.529 Theta: 1.291544 Ball Pos X: 0.1078985 Ball Pos Y: -0.2 Ball Pos Z: 0.3762867 Hand Pos X: 0.1076044 Hand Pos Y: -0.1890607 Hand Pos Z: 0.3813924 Head Pos X: 0.01372933 Head Pos Y: -0.002847165 Head Pos Z: -0.1087667 Head Rot X: 0.02069534 Head Rot Y: -0.04017678 Hand Rot Z: 0.01396811 Visible Ball Error: 1.573 randomnum: 141
 End:  122609.649  Start:  122609.634 Theta: 1.082104 Ball Pos X: 0.183775 Ball Pos Y: -0.2 Ball Pos Z: 0.3456306 Hand Pos X: 0.1880593 Hand Pos Y: -0.2062158 Hand Pos Z: 0.350205 Head Pos X: 0.009999633 Head Pos Y: -0.00397715 Head Pos Z: -0.1170965 Head Rot X: 0.01916831 Head Rot Y: -0.0490995 Hand Rot Z: 0.01616453 Visible Ball Error: 0.413 randomnum: 195
 End:  122612.795  Start:  122612.782 Theta: 1.850049 Ball Pos X: -0.1078985 Ball Pos Y: -0.2 Ball Pos Z: 0.3762867 Hand Pos X: -0.1070684 Hand Pos Y: -0.2072671 Hand Pos Z: 0.3821291 Head Pos X: 0.008191467 Head Pos Y: -0.004626304 Head Pos Z: -0.1137071 Head Rot X: 0.02047231 Head Rot Y: -0.06442884 Hand Rot Z: -0.00214071 Visible Ball Error: 0.6 randomnum: 158
 End:  122615.969  Start:  122615.956 Theta: 1.500983 Ball Pos X: 0.0273062 Ball Pos Y: -0.2 Ball Pos Z: 0.3904973 Hand Pos X: 0.02820017 Hand Pos Y: -0.201182 Hand Pos Z: 0.3920914 Head Pos X: 0.01335806 Head Pos Y: -0.005899251 Head Pos Z: -0.1187859 Head Rot X: 0.03009248 Head Rot Y: -0.05095177 Hand Rot Z: -0.008031474 Visible Ball Error: 0.108 randomnum: 106
 End:  122619.145  Start:  122617.319 Theta: 1.989675 Ball Pos X: -0.1592174 Ball Pos Y: -0.2 Ball Pos Z: 0.3576082 Hand Pos X: -0.1677025 Hand Pos Y: -0.2025449 Hand Pos Z: 0.358424 Head Pos X: 0.007664205 Head Pos Y: -0.005032003 Head Pos Z: -0.1159725 Head Rot X: 0.02441153 Head Rot Y: -0.06094871 Hand Rot Z: -0.002653227 Invisible Ball Error: 0.958 randomnum: 71
 End:  122622.347  Start:  122622.332 Theta: 1.850049 Ball Pos X: -0.1078985 Ball Pos Y: -0.2 Ball Pos Z: 0.3762867 Hand Pos X: -0.1033737 Hand Pos Y: -0.2056564 Hand Pos Z: 0.3787055 Head Pos X: 0.01063424 Head Pos Y: -0.004268765 Head Pos Z: -0.1153988 Head Rot X: 0.01482888 Head Rot Y: -0.06981629 Hand Rot Z: -0.0001085628 Visible Ball Error: 0.875 randomnum: 175
 End:  122626.119  Start:  122626.106 Theta: 1.780236 Ball Pos X: -0.08138724 Ball Pos Y: -0.2 Ball Pos Z: 0.3828967 Hand Pos X: -0.09746481 Hand Pos Y: -0.2067926 Hand Pos Z: 0.3845852 Head Pos X: 0.007200062 Head Pos Y: -0.005572259 Head Pos Z: -0.1099174 Head Rot X: 0.02009388 Head Rot Y: -0.07713184 Hand Rot Z: -0.0152661 Visible Ball Error: 2.028 randomnum: 177
 End:  122629.295  Start:  122627.400 Theta: 1.169371 Ball Pos X: 0.152952 Ball Pos Y: -0.2 Ball Pos Z: 0.3603324 Hand Pos X: 0.1420367 Hand Pos Y: -0.2162954 Hand Pos Z: 0.3721753 Head Pos X: 0.009029032 Head Pos Y: -0.005635291 Head Pos Z: -0.1178183 Head Rot X: 0.02381686 Head Rot Y: -0.06233415 Hand Rot Z: 0.009084873 Invisible Ball Error: 2.357 randomnum: 57
 End:  122632.345  Start:  122630.486 Theta: 1.58825 Ball Pos X: -0.006831785 Ball Pos Y: -0.2 Ball Pos Z: 0.3913913 Hand Pos X: -0.02814715 Hand Pos Y: -0.2051739 Hand Pos Z: 0.4007898 Head Pos X: 0.009562254 Head Pos Y: -0.008714616 Head Pos Z: -0.1134905 Head Rot X: 0.04214453 Head Rot Y: -0.07532849 Hand Rot Z: 0.00491095 Invisible Ball Error: 2.687 randomnum: 2
 End:  122635.532  Start:  122635.518 Theta: 1.919862 Ball Pos X: -0.1338841 Ball Pos Y: -0.2 Ball Pos Z: 0.3678435 Hand Pos X: -0.1380054 Hand Pos Y: -0.2081656 Hand Pos Z: 0.3682456 Head Pos X: 0.0007401705 Head Pos Y: -0.006967723 Head Pos Z: -0.1114891 Head Rot X: 0.02716005 Head Rot Y: -0.08606857 Hand Rot Z: 0.01120307 Visible Ball Error: 0.961 randomnum: 196
 End:  122638.582  Start:  122638.567 Theta: 1.22173 Ball Pos X: 0.1338841 Ball Pos Y: -0.2 Ball Pos Z: 0.3678435 Hand Pos X: 0.125704 Hand Pos Y: -0.1964907 Hand Pos Z: 0.3755426 Head Pos X: 0.01194435 Head Pos Y: -0.0068793 Head Pos Z: -0.1132669 Head Rot X: 0.02858858 Head Rot Y: -0.04448774 Hand Rot Z: 0.002496431 Visible Ball Error: 1.495 randomnum: 165
 End:  122641.589  Start:  122639.751 Theta: 1.867502 Ball Pos X: -0.1144492 Ball Pos Y: -0.2 Ball Pos Z: 0.3743463 Hand Pos X: -0.122892 Hand Pos Y: -0.1874038 Hand Pos Z: 0.3764713 Head Pos X: 0.007658601 Head Pos Y: -0.004442573 Head Pos Z: -0.1162779 Head Rot X: 0.01695429 Head Rot Y: -0.06226534 Hand Rot Z: -0.01623618 Invisible Ball Error: 1.99 randomnum: 88
 End:  122644.514  Start:  122644.498 Theta: 1.448623 Ball Pos X: 0.04770586 Ball Pos Y: -0.2 Ball Pos Z: 0.3885331 Hand Pos X: 0.03836837 Hand Pos Y: -0.2207341 Hand Pos Z: 0.39088 Head Pos X: 0.01739866 Head Pos Y: -0.006118953 Head Pos Z: -0.114283 Head Rot X: 0.02882785 Head Rot Y: -0.03710871 Hand Rot Z: -0.0003567091 Visible Ball Error: 2.584 randomnum: 176
 End:  122647.647  Start:  122647.632 Theta: 1.466077 Ball Pos X: 0.04091774 Ball Pos Y: -0.2 Ball Pos Z: 0.3893065 Hand Pos X: 0.04072721 Hand Pos Y: -0.2099482 Hand Pos Z: 0.3944787 Head Pos X: 0.005495191 Head Pos Y: -0.006991744 Head Pos Z: -0.1149191 Head Rot X: 0.03165706 Head Rot Y: -0.04273461 Hand Rot Z: 0.01307406 Visible Ball Error: 0.839 randomnum: 134
 End:  122650.555  Start:  122648.704 Theta: 1.134464 Ball Pos X: 0.1654343 Ball Pos Y: -0.2 Ball Pos Z: 0.354775 Hand Pos X: 0.1491978 Hand Pos Y: -0.1861181 Hand Pos Z: 0.3664583 Head Pos X: 0.004879235 Head Pos Y: -0.008469194 Head Pos Z: -0.1145467 Head Rot X: 0.03610322 Head Rot Y: -0.04589808 Hand Rot Z: 0.02073629 Invisible Ball Error: 3.168 randomnum: 38
 End:  122653.494  Start:  122653.480 Theta: 1.396263 Ball Pos X: 0.0679747 Ball Pos Y: -0.2 Ball Pos Z: 0.3855039 Hand Pos X: 0.0639146 Hand Pos Y: -0.2075981 Hand Pos Z: 0.3892852 Head Pos X: 0.01182574 Head Pos Y: -0.007157683 Head Pos Z: -0.1116641 Head Rot X: 0.03090383 Head Rot Y: -0.03786283 Hand Rot Z: 0.01132542 Visible Ball Error: 0.916 randomnum: 108
 End:  122657.058  Start:  122654.650 Theta: 1.989675 Ball Pos X: -0.1592174 Ball Pos Y: -0.2 Ball Pos Z: 0.3576082 Hand Pos X: -0.1710639 Hand Pos Y: -0.1818134 Hand Pos Z: 0.3556338 Head Pos X: 0.01174223 Head Pos Y: -0.007688701 Head Pos Z: -0.1091052 Head Rot X: 0.03150817 Head Rot Y: -0.06146005 Hand Rot Z: -0.01525326 Invisible Ball Error: 2.779 randomnum: 49
 End:  122700.232  Start:  122700.218 Theta: 1.58825 Ball Pos X: -0.006831785 Ball Pos Y: -0.2 Ball Pos Z: 0.3913913 Hand Pos X: -0.01786475 Hand Pos Y: -0.2066131 Hand Pos Z: 0.3924735 Head Pos X: 0.01217705 Head Pos Y: -0.006742626 Head Pos Z: -0.1114494 Head Rot X: 0.02797649 Head Rot Y: -0.05349305 Hand Rot Z: 0.002497664 Visible Ball Error: 1.578 randomnum: 185
 End:  122703.227  Start:  122701.430 Theta: 1.151917 Ball Pos X: 0.1592174 Ball Pos Y: -0.2 Ball Pos Z: 0.3576082 Hand Pos X: 0.1908337 Hand Pos Y: -0.2033954 Hand Pos Z: 0.3506989 Head Pos X: 0.01282382 Head Pos Y: -0.007289231 Head Pos Z: -0.1154642 Head Rot X: 0.03240989 Head Rot Y: -0.03880885 Hand Rot Z: 0.005382363 Invisible Ball Error: 4.056 randomnum: 78
 End:  122706.122  Start:  122706.109 Theta: 1.37881 Ball Pos X: 0.07469232 Ball Pos Y: -0.2 Ball Pos Z: 0.3842588 Hand Pos X: 0.07112318 Hand Pos Y: -0.1980702 Hand Pos Z: 0.3866573 Head Pos X: 0.01404714 Head Pos Y: -0.00839904 Head Pos Z: -0.1119084 Head Rot X: 0.0375111 Head Rot Y: -0.04166713 Hand Rot Z: -0.005062338 Visible Ball Error: 0.608 randomnum: 200
 End:  122708.963  Start:  122708.950 Theta: 1.134464 Ball Pos X: 0.1654343 Ball Pos Y: -0.2 Ball Pos Z: 0.354775 Hand Pos X: 0.1685815 Hand Pos Y: -0.1945857 Hand Pos Z: 0.3548335 Head Pos X: 0.01363206 Head Pos Y: -0.008839279 Head Pos Z: -0.114522 Head Rot X: 0.03872955 Head Rot Y: -0.03978125 Hand Rot Z: 0.00680814 Visible Ball Error: 0.803 randomnum: 170
 End:  122711.944  Start:  122710.160 Theta: 1.064651 Ball Pos X: 0.1897791 Ball Pos Y: -0.2 Ball Pos Z: 0.3423707 Hand Pos X: 0.1928725 Hand Pos Y: -0.1913192 Hand Pos Z: 0.3410735 Head Pos X: 0.01071918 Head Pos Y: -0.008888632 Head Pos Z: -0.1131352 Head Rot X: 0.03965716 Head Rot Y: -0.04551813 Hand Rot Z: 0.009995306 Invisible Ball Error: 1.126 randomnum: 85
 End:  122715.033  Start:  122715.019 Theta: 2.042035 Ball Pos X: -0.177715 Ball Pos Y: -0.2 Ball Pos Z: 0.3487853 Hand Pos X: -0.1733655 Hand Pos Y: -0.1896706 Hand Pos Z: 0.3556938 Head Pos X: 0.0004426837 Head Pos Y: -0.009521157 Head Pos Z: -0.1103864 Head Rot X: 0.04142652 Head Rot Y: -0.06163835 Hand Rot Z: 0.01462585 Visible Ball Error: 1.715 randomnum: 139
 End:  122717.930  Start:  122716.092 Theta: 1.413717 Ball Pos X: 0.06123637 Ball Pos Y: -0.2 Ball Pos Z: 0.3866315 Hand Pos X: 0.05423281 Hand Pos Y: -0.2049562 Hand Pos Z: 0.3945878 Head Pos X: 0.006483494 Head Pos Y: -0.007107019 Head Pos Z: -0.1133369 Head Rot X: 0.02815526 Head Rot Y: -0.05545354 Hand Rot Z: 0.01039484 Invisible Ball Error: 1.058 randomnum: 54
 End:  122721.090  Start:  122719.030 Theta: 1.937315 Ball Pos X: -0.1402835 Ball Pos Y: -0.2 Ball Pos Z: 0.3654509 Hand Pos X: -0.1472219 Hand Pos Y: -0.2118526 Hand Pos Z: 0.3687772 Head Pos X: -0.004822255 Head Pos Y: -0.007280409 Head Pos Z: -0.1063248 Head Rot X: 0.03659181 Head Rot Y: -0.08901737 Hand Rot Z: 0.01009875 Invisible Ball Error: 1.222 randomnum: 23
 End:  122724.210  Start:  122722.330 Theta: 1.308997 Ball Pos X: 0.101315 Ball Pos Y: -0.2 Ball Pos Z: 0.3781125 Hand Pos X: 0.1131603 Hand Pos Y: -0.2134408 Hand Pos Z: 0.388966 Head Pos X: 0.01088113 Head Pos Y: -0.005784392 Head Pos Z: -0.1126707 Head Rot X: 0.03509455 Head Rot Y: -0.03526305 Hand Rot Z: 0.01096898 Invisible Ball Error: 1.302 randomnum: 55
 End:  122727.426  Start:  122727.413 Theta: 2.059489 Ball Pos X: -0.1837751 Ball Pos Y: -0.2 Ball Pos Z: 0.3456306 Hand Pos X: -0.1773383 Hand Pos Y: -0.1909623 Hand Pos Z: 0.35478 Head Pos X: 0.01073992 Head Pos Y: -0.008405924 Head Pos Z: -0.1085436 Head Rot X: 0.04117151 Head Rot Y: -0.07599115 Hand Rot Z: -0.003890002 Visible Ball Error: 1.871 randomnum: 179
 End:  122730.433  Start:  122728.540 Theta: 1.361357 Ball Pos X: 0.0813872 Ball Pos Y: -0.2 Ball Pos Z: 0.3828968 Hand Pos X: 0.07631789 Hand Pos Y: -0.206796 Hand Pos Z: 0.3942487 Head Pos X: 0.01054227 Head Pos Y: -0.006659091 Head Pos Z: -0.1143336 Head Rot X: 0.02947134 Head Rot Y: -0.04952815 Hand Rot Z: 0.01381019 Invisible Ball Error: 0.947 randomnum: 68
 End:  122733.635  Start:  122733.621 Theta: 1.692969 Ball Pos X: -0.04770589 Ball Pos Y: -0.2 Ball Pos Z: 0.3885331 Hand Pos X: -0.05890343 Hand Pos Y: -0.1994293 Hand Pos Z: 0.3955774 Head Pos X: -0.001834513 Head Pos Y: -0.008753121 Head Pos Z: -0.1087801 Head Rot X: 0.03609728 Head Rot Y: -0.06156394 Hand Rot Z: 0.001154371 Visible Ball Error: 1.426 randomnum: 120
 End:  122736.601  Start:  122736.588 Theta: 1.518436 Ball Pos X: 0.02048696 Ball Pos Y: -0.2 Ball Pos Z: 0.3909144 Hand Pos X: 0.01736112 Hand Pos Y: -0.216442 Hand Pos Z: 0.3949822 Head Pos X: 0.008906365 Head Pos Y: -0.01037043 Head Pos Z: -0.1036687 Head Rot X: 0.03934717 Head Rot Y: -0.06236859 Hand Rot Z: 0.001675288 Visible Ball Error: 1.69 randomnum: 124
 End:  122739.595  Start:  122739.582 Theta: 1.047198 Ball Pos X: 0.1957254 Ball Pos Y: -0.2 Ball Pos Z: 0.3390064 Hand Pos X: 0.1888554 Hand Pos Y: -0.2058424 Hand Pos Z: 0.3490373 Head Pos X: 0.01120943 Head Pos Y: -0.006648391 Head Pos Z: -0.1161263 Head Rot X: 0.02457289 Head Rot Y: -0.04513734 Hand Rot Z: 0.01258644 Visible Ball Error: 1.451 randomnum: 169
 End:  122742.673  Start:  122740.779 Theta: 1.082104 Ball Pos X: 0.183775 Ball Pos Y: -0.2 Ball Pos Z: 0.3456306 Hand Pos X: 0.1773666 Hand Pos Y: -0.2053355 Hand Pos Z: 0.3596167 Head Pos X: 0.01384133 Head Pos Y: -0.008783311 Head Pos Z: -0.1141493 Head Rot X: 0.03926853 Head Rot Y: -0.03620324 Hand Rot Z: 0.009175736 Invisible Ball Error: 1.556 randomnum: 39
 End:  122745.708  Start:  122745.695 Theta: 2.042035 Ball Pos X: -0.177715 Ball Pos Y: -0.2 Ball Pos Z: 0.3487853 Hand Pos X: -0.185691 Hand Pos Y: -0.18657 Hand Pos Z: 0.3443842 Head Pos X: 0.009550393 Head Pos Y: -0.005213261 Head Pos Z: -0.1141115 Head Rot X: 0.02365877 Head Rot Y: -0.06574826 Hand Rot Z: 0.002492472 Visible Ball Error: 1.973 randomnum: 104
 End:  122748.798  Start:  122748.785 Theta: 1.710423 Ball Pos X: -0.05447947 Ball Pos Y: -0.2 Ball Pos Z: 0.3876413 Hand Pos X: -0.05189386 Hand Pos Y: -0.2231615 Hand Pos Z: 0.3880568 Head Pos X: 0.01131296 Head Pos Y: -0.009344786 Head Pos Z: -0.1087379 Head Rot X: 0.04091787 Head Rot Y: -0.05717555 Hand Rot Z: -0.002393272 Visible Ball Error: 2.641 randomnum: 190
 End:  122752.016  Start:  122752.001 Theta: 1.117011 Ball Pos X: 0.1716008 Ball Pos Y: -0.2 Ball Pos Z: 0.3518337 Hand Pos X: 0.167496 Hand Pos Y: -0.2017618 Hand Pos Z: 0.3684232 Head Pos X: 0.01620632 Head Pos Y: -0.007823974 Head Pos Z: -0.1130879 Head Rot X: 0.03351011 Head Rot Y: -0.02947003 Hand Rot Z: 0.00453613 Visible Ball Error: 1.496 randomnum: 146
 End:  122755.344  Start:  122753.324 Theta: 2.024582 Ball Pos X: -0.1716008 Ball Pos Y: -0.2 Ball Pos Z: 0.3518337 Hand Pos X: -0.177959 Hand Pos Y: -0.189387 Hand Pos Z: 0.3600881 Head Pos X: -0.006797434 Head Pos Y: -0.009822369 Head Pos Z: -0.108471 Head Rot X: 0.03682834 Head Rot Y: -0.07647412 Hand Rot Z: 0.01049118 Invisible Ball Error: 1.839 randomnum: 69
 End:  122758.517  Start:  122756.555 Theta: 1.954769 Ball Pos X: -0.1466401 Ball Pos Y: -0.2 Ball Pos Z: 0.3629469 Hand Pos X: -0.1537624 Hand Pos Y: -0.2015128 Hand Pos Z: 0.3654465 Head Pos X: -0.003190757 Head Pos Y: -0.009497523 Head Pos Z: -0.1122473 Head Rot X: 0.03778755 Head Rot Y: -0.07014415 Hand Rot Z: 0.01170221 Invisible Ball Error: 0.74 randomnum: 96
 End:  122805.675  Start:  122759.562 Theta: 1.832596 Ball Pos X: -0.101315 Ball Pos Y: -0.2 Ball Pos Z: 0.3781125 Hand Pos X: -0.115721 Hand Pos Y: -0.2404457 Hand Pos Z: 0.3731374 Head Pos X: 0.001394332 Head Pos Y: -0.008382171 Head Pos Z: -0.1110088 Head Rot X: 0.03843213 Head Rot Y: -0.07335158 Hand Rot Z: -0.0009831227 Invisible Ball Error: 4.945 randomnum: 63
 End:  122808.683  Start:  122806.594 Theta: 1.762783 Ball Pos X: -0.07469236 Ball Pos Y: -0.2 Ball Pos Z: 0.3842588 Hand Pos X: -0.07825592 Hand Pos Y: -0.2238988 Hand Pos Z: 0.3851694 Head Pos X: 0.009287835 Head Pos Y: -0.009006441 Head Pos Z: -0.1094208 Head Rot X: 0.03979367 Head Rot Y: -0.06775811 Hand Rot Z: -0.007386663 Invisible Ball Error: 2.64 randomnum: 84
 End:  122811.564  Start:  122811.552 Theta: 1.43117 Ball Pos X: 0.05447944 Ball Pos Y: -0.2 Ball Pos Z: 0.3876413 Hand Pos X: 0.04817665 Hand Pos Y: -0.2189495 Hand Pos Z: 0.3974123 Head Pos X: 0.005707979 Head Pos Y: -0.008939832 Head Pos Z: -0.1100348 Head Rot X: 0.03734387 Head Rot Y: -0.06859258 Hand Rot Z: 0.01048005 Visible Ball Error: 1.878 randomnum: 116
 End:  122814.558  Start:  122812.609 Theta: 1.291544 Ball Pos X: 0.1078985 Ball Pos Y: -0.2 Ball Pos Z: 0.3762867 Hand Pos X: 0.1121945 Hand Pos Y: -0.2160749 Hand Pos Z: 0.3814704 Head Pos X: 0.007737338 Head Pos Y: -0.006038904 Head Pos Z: -0.1158566 Head Rot X: 0.01974073 Head Rot Y: -0.06399152 Hand Rot Z: 0.01113548 Invisible Ball Error: 1.497 randomnum: 28
 End:  122817.704  Start:  122817.691 Theta: 1.710423 Ball Pos X: -0.05447947 Ball Pos Y: -0.2 Ball Pos Z: 0.3876413 Hand Pos X: -0.0547356 Hand Pos Y: -0.22754 Hand Pos Z: 0.3933771 Head Pos X: 0.009491087 Head Pos Y: -0.008330524 Head Pos Z: -0.1107587 Head Rot X: 0.03419527 Head Rot Y: -0.05916375 Hand Rot Z: -0.01258299 Visible Ball Error: 2.746 randomnum: 186
 End:  122820.783  Start:  122820.768 Theta: 1.553343 Ball Pos X: 0.006831751 Ball Pos Y: -0.2 Ball Pos Z: 0.3913913 Hand Pos X: 0.001344472 Hand Pos Y: -0.1999488 Hand Pos Z: 0.3915887 Head Pos X: 0.01077551 Head Pos Y: -0.008656561 Head Pos Z: -0.1067768 Head Rot X: 0.03650106 Head Rot Y: -0.0582283 Hand Rot Z: 0.009462135 Visible Ball Error: 0.716 randomnum: 113
 End:  122823.970  Start:  122822.118 Theta: 1.64061 Ball Pos X: -0.02730623 Ball Pos Y: -0.2 Ball Pos Z: 0.3904973 Hand Pos X: -0.03578221 Hand Pos Y: -0.2263716 Hand Pos Z: 0.3947932 Head Pos X: 0.003269315 Head Pos Y: -0.01001877 Head Pos Z: -0.1063881 Head Rot X: 0.04443679 Head Rot Y: -0.07533561 Hand Rot Z: 0.01282617 Invisible Ball Error: 2.86 randomnum: 48
 End:  122827.006  Start:  122825.183 Theta: 1.43117 Ball Pos X: 0.05447944 Ball Pos Y: -0.2 Ball Pos Z: 0.3876413 Hand Pos X: 0.05139471 Hand Pos Y: -0.1722143 Hand Pos Z: 0.3881848 Head Pos X: 0.01830983 Head Pos Y: -0.0133397 Head Pos Z: -0.1002628 Head Rot X: 0.07020726 Head Rot Y: 0.01193149 Hand Rot Z: -0.01809283 Invisible Ball Error: 3.349 randomnum: 3
 End:  122829.931  Start:  122829.917 Theta: 1.117011 Ball Pos X: 0.1716008 Ball Pos Y: -0.2 Ball Pos Z: 0.3518337 Hand Pos X: 0.1602154 Hand Pos Y: -0.2061325 Hand Pos Z: 0.3704578 Head Pos X: 0.01623929 Head Pos Y: -0.009950757 Head Pos Z: -0.108884 Head Rot X: 0.04721623 Head Rot Y: 0.03705012 Hand Rot Z: 0.004121886 Visible Ball Error: 2.326 randomnum: 160
 End:  122832.965  Start:  122832.951 Theta: 1.466077 Ball Pos X: 0.04091774 Ball Pos Y: -0.2 Ball Pos Z: 0.3893065 Hand Pos X: 0.03393085 Hand Pos Y: -0.209208 Hand Pos Z: 0.3960933 Head Pos X: 0.007751404 Head Pos Y: -0.009561032 Head Pos Z: -0.1060572 Head Rot X: 0.04150297 Head Rot Y: -0.02066596 Hand Rot Z: 0.01035966 Visible Ball Error: 1.2 randomnum: 151
 End:  122836.015  Start:  122836.000 Theta: 1.780236 Ball Pos X: -0.08138724 Ball Pos Y: -0.2 Ball Pos Z: 0.3828967 Hand Pos X: -0.07495193 Hand Pos Y: -0.190632 Hand Pos Z: 0.3914771 Head Pos X: 0.009356677 Head Pos Y: -0.01005906 Head Pos Z: -0.1048137 Head Rot X: 0.0411426 Head Rot Y: -0.03765124 Hand Rot Z: -0.01241131 Visible Ball Error: 1.828 randomnum: 105
 End:  122839.133  Start:  122839.119 Theta: 1.047198 Ball Pos X: 0.1957254 Ball Pos Y: -0.2 Ball Pos Z: 0.3390064 Hand Pos X: 0.1899412 Hand Pos Y: -0.2083568 Hand Pos Z: 0.3464991 Head Pos X: 0.03303188 Head Pos Y: -0.001868904 Head Pos Z: -0.1097205 Head Rot X: -0.001075599 Head Rot Y: 0.09675453 Hand Rot Z: 0.008846121 Visible Ball Error: 1.347 randomnum: 138
 End:  122842.183  Start:  122840.345 Theta: 1.204277 Ball Pos X: 0.1402834 Ball Pos Y: -0.2 Ball Pos Z: 0.3654509 Hand Pos X: 0.1302954 Hand Pos Y: -0.1966146 Hand Pos Z: 0.3740172 Head Pos X: 0.009075404 Head Pos Y: -0.009157687 Head Pos Z: -0.1075824 Head Rot X: 0.0385856 Head Rot Y: -0.01772636 Hand Rot Z: 0.02445604 Invisible Ball Error: 1.733 randomnum: 73
 End:  122845.065  Start:  122845.051 Theta: 1.169371 Ball Pos X: 0.152952 Ball Pos Y: -0.2 Ball Pos Z: 0.3603324 Hand Pos X: 0.1443706 Hand Pos Y: -0.2171996 Hand Pos Z: 0.3649817 Head Pos X: 0.01200175 Head Pos Y: -0.009269983 Head Pos Z: -0.1086211 Head Rot X: 0.03736006 Head Rot Y: -0.01486036 Hand Rot Z: 0.01647515 Visible Ball Error: 2.272 randomnum: 197
 End:  122847.878  Start:  122847.865 Theta: 1.745329 Ball Pos X: -0.06797474 Ball Pos Y: -0.2 Ball Pos Z: 0.3855039 Hand Pos X: -0.07869925 Hand Pos Y: -0.1909441 Hand Pos Z: 0.3840624 Head Pos X: -0.01878524 Head Pos Y: -0.01034623 Head Pos Z: -0.1091639 Head Rot X: 0.0303552 Head Rot Y: -0.06762543 Hand Rot Z: 0.04900866 Visible Ball Error: 1.788 randomnum: 136
 End:  122850.606  Start:  122848.908 Theta: 1.117011 Ball Pos X: 0.1716008 Ball Pos Y: -0.2 Ball Pos Z: 0.3518337 Hand Pos X: 0.1781525 Hand Pos Y: -0.2139338 Hand Pos Z: 0.3547359 Head Pos X: 0.01589125 Head Pos Y: -0.01156211 Head Pos Z: -0.1041365 Head Rot X: 0.04599632 Head Rot Y: 0.001585698 Hand Rot Z: 0.007850186 Invisible Ball Error: 1.39 randomnum: 47
 End:  122853.530  Start:  122851.706 Theta: 2.007129 Ball Pos X: -0.1654343 Ball Pos Y: -0.2 Ball Pos Z: 0.354775 Hand Pos X: -0.1591585 Hand Pos Y: -0.2150076 Hand Pos Z: 0.3602327 Head Pos X: 0.008233666 Head Pos Y: -0.00990206 Head Pos Z: -0.1015772 Head Rot X: 0.03578145 Head Rot Y: -0.04790354 Hand Rot Z: -0.002532823 Invisible Ball Error: 1.876 randomnum: 5
