# Supplementary material for: Rapid assessment of hand reaching using virtual reality and application in cerebellar stroke
Source: PLoS One. 2022 Sep 29;17(9):e0275220. doi: 10.1371/journal.pone.0275220 (PMC9522266; doi:10.1371/journal.pone.0275220)
Supplement: S2 File — (ZIP) [file pone.0275220.s005.zip › MemoryBallDelay/ProVRb_014_dataMemBallDelay2021-07-01-15-19-19[1].txt]

Memory Ball Delay- List of Errors by Trial; Handedness1

 End:  152030.326  Start:  152027.193 Theta: 1.186824 Ball Pos X: 0.1700063 Ball Pos Y: -0.2 Ball Pos Z: 0.4207804 Hand Pos X: 0.1759914 Hand Pos Y: -0.2075318 Hand Pos Z: 0.4190549 Head Pos X: -0.004684866 Head Pos Y: -0.0117541 Head Pos Z: -0.009765029 Head Rot X: 0.1613653 Head Rot Y: 0.03196416 Hand Rot Z: -0.01915479 Invisible Ball Error: 1.041 randomnum: 1
 End:  152034.656  Start:  152032.080 Theta: 1.27409 Ball Pos X: 0.1326859 Ball Pos Y: -0.2 Ball Pos Z: 0.4339963 Hand Pos X: 0.1313086 Hand Pos Y: -0.2109581 Hand Pos Z: 0.4417359 Head Pos X: -0.007666768 Head Pos Y: -0.01541236 Head Pos Z: -0.01092374 Head Rot X: 0.1726983 Head Rot Y: 0.01286032 Hand Rot Z: -0.008501204 Invisible Ball Error: 0.91 randomnum: 39
 End:  152038.513  Start:  152035.895 Theta: 1.064651 Ball Pos X: 0.2200193 Ball Pos Y: -0.2 Ball Pos Z: 0.3969254 Hand Pos X: 0.2197671 Hand Pos Y: -0.1963169 Hand Pos Z: 0.3988425 Head Pos X: -0.007266521 Head Pos Y: -0.01490971 Head Pos Z: -0.01385742 Head Rot X: 0.1628576 Head Rot Y: 0.02414477 Hand Rot Z: -0.01806553 Visible Ball Error: 0.481 randomnum: 105
 End:  152047.313  Start:  152044.641 Theta: 1.518436 Ball Pos X: 0.02375144 Ball Pos Y: -0.2 Ball Pos Z: 0.4532043 Hand Pos X: 0.01481254 Hand Pos Y: -0.1976057 Hand Pos Z: 0.455633 Head Pos X: -0.002366543 Head Pos Y: -0.01183116 Head Pos Z: -0.01532453 Head Rot X: 0.1514819 Head Rot Y: 0.001796699 Hand Rot Z: -0.01721842 Invisible Ball Error: 1.099 randomnum: 35
 End:  152051.323  Start:  152048.663 Theta: 1.58825 Ball Pos X: -0.007920391 Ball Pos Y: -0.2 Ball Pos Z: 0.4537572 Hand Pos X: -0.03546357 Hand Pos Y: -0.2182493 Hand Pos Z: 0.4566765 Head Pos X: -0.01354593 Head Pos Y: -0.01370813 Head Pos Z: -0.01375079 Head Rot X: 0.157022 Head Rot Y: -0.0143786 Hand Rot Z: -0.006325805 Invisible Ball Error: 3.556 randomnum: 84
 End:  152059.399  Start:  152056.601 Theta: 1.884956 Ball Pos X: -0.1402401 Ball Pos Y: -0.2 Ball Pos Z: 0.4316145 Hand Pos X: -0.1302269 Hand Pos Y: -0.2079968 Hand Pos Z: 0.4366587 Head Pos X: -0.01049101 Head Pos Y: -0.01265325 Head Pos Z: -0.02762127 Head Rot X: 0.1431769 Head Rot Y: -0.03600272 Hand Rot Z: 0.007289036 Invisible Ball Error: 1.477 randomnum: 83
 End:  152103.812  Start:  152100.973 Theta: 1.43117 Ball Pos X: 0.06316042 Ball Pos Y: -0.2 Ball Pos Z: 0.4494097 Hand Pos X: 0.05805479 Hand Pos Y: -0.1958099 Hand Pos Z: 0.4525057 Head Pos X: -0.002884626 Head Pos Y: -0.01329845 Head Pos Z: -0.03129256 Head Rot X: 0.1383918 Head Rot Y: -0.01625842 Hand Rot Z: -0.009581096 Visible Ball Error: 0.84 randomnum: 164
 End:  152107.405  Start:  152104.774 Theta: 1.37881 Ball Pos X: 0.08659411 Ball Pos Y: -0.2 Ball Pos Z: 0.4454882 Hand Pos X: 0.08773014 Hand Pos Y: -0.2023367 Hand Pos Z: 0.446668 Head Pos X: 0.0007035732 Head Pos Y: -0.01330538 Head Pos Z: -0.02774936 Head Rot X: 0.1410931 Head Rot Y: -0.01219945 Hand Rot Z: -0.01326523 Visible Ball Error: 0.208 randomnum: 170
 End:  152111.110  Start:  152108.742 Theta: 1.169371 Ball Pos X: 0.177324 Ball Pos Y: -0.2 Ball Pos Z: 0.4177493 Hand Pos X: 0.2019399 Hand Pos Y: -0.2003997 Hand Pos Z: 0.4071752 Head Pos X: -0.005713046 Head Pos Y: -0.01324041 Head Pos Z: -0.02409172 Head Rot X: 0.1419545 Head Rot Y: -0.007983983 Hand Rot Z: -0.01435035 Invisible Ball Error: 3.092 randomnum: 34
 End:  152114.659  Start:  152112.139 Theta: 1.169371 Ball Pos X: 0.177324 Ball Pos Y: -0.2 Ball Pos Z: 0.4177493 Hand Pos X: 0.1754527 Hand Pos Y: -0.1982069 Hand Pos Z: 0.4216334 Head Pos X: -0.002310634 Head Pos Y: -0.01374476 Head Pos Z: -0.01823252 Head Rot X: 0.1469656 Head Rot Y: -0.008788109 Hand Rot Z: -0.01640031 Visible Ball Error: 0.492 randomnum: 118
 End:  152118.724  Start:  152116.080 Theta: 1.954769 Ball Pos X: -0.1700063 Ball Pos Y: -0.2 Ball Pos Z: 0.4207804 Hand Pos X: -0.1763221 Hand Pos Y: -0.2039066 Hand Pos Z: 0.4208195 Head Pos X: -0.01332384 Head Pos Y: -0.009441108 Head Pos Z: -0.02738643 Head Rot X: 0.1262656 Head Rot Y: -0.04667139 Hand Rot Z: 0.0008612494 Visible Ball Error: 0.733 randomnum: 141
 End:  152122.484  Start:  152119.866 Theta: 1.22173 Ball Pos X: 0.1552177 Ball Pos Y: -0.2 Ball Pos Z: 0.4264572 Hand Pos X: 0.1513595 Hand Pos Y: -0.2044317 Hand Pos Z: 0.428631 Head Pos X: -0.00515163 Head Pos Y: -0.01238519 Head Pos Z: -0.02686727 Head Rot X: 0.1343869 Head Rot Y: -0.001693047 Hand Rot Z: -0.0163215 Visible Ball Error: 0.663 randomnum: 134
 End:  152130.310  Start:  152127.595 Theta: 1.343904 Ball Pos X: 0.1020887 Ball Pos Y: -0.2 Ball Pos Z: 0.4421948 Hand Pos X: 0.09397571 Hand Pos Y: -0.2084982 Hand Pos Z: 0.4486883 Head Pos X: -0.009136736 Head Pos Y: -0.01169537 Head Pos Z: -0.0311107 Head Rot X: 0.1280302 Head Rot Y: -0.009112601 Hand Rot Z: -0.005193779 Visible Ball Error: 1.263 randomnum: 152
 End:  152136.324  Start:  152133.428 Theta: 1.675516 Ball Pos X: -0.04743779 Ball Pos Y: -0.2 Ball Pos Z: 0.4513402 Hand Pos X: -0.0484346 Hand Pos Y: -0.2090321 Hand Pos Z: 0.4514454 Head Pos X: -0.01110124 Head Pos Y: -0.01576702 Head Pos Z: -0.05702603 Head Rot X: 0.1207272 Head Rot Y: -0.01249735 Hand Rot Z: -0.01823699 Visible Ball Error: 0.944 randomnum: 110
 End:  152140.405  Start:  152137.661 Theta: 1.797689 Ball Pos X: -0.1020887 Ball Pos Y: -0.2 Ball Pos Z: 0.4421948 Hand Pos X: -0.1024178 Hand Pos Y: -0.2044156 Hand Pos Z: 0.4444637 Head Pos X: -0.02120066 Head Pos Y: -0.01682335 Head Pos Z: -0.05088401 Head Rot X: 0.1286696 Head Rot Y: -0.03595179 Hand Rot Z: -0.001832164 Visible Ball Error: 0.358 randomnum: 175
 End:  152144.777  Start:  152142.047 Theta: 1.570796 Ball Pos X: -1.983738E-08 Ball Pos Y: -0.2 Ball Pos Z: 0.4538263 Hand Pos X: 0.0003093481 Hand Pos Y: -0.2124706 Hand Pos Z: 0.4552834 Head Pos X: -0.01041776 Head Pos Y: -0.01651984 Head Pos Z: -0.04865825 Head Rot X: 0.1313495 Head Rot Y: -0.02520672 Hand Rot Z: -0.009102046 Invisible Ball Error: 1.235 randomnum: 48
 End:  152149.023  Start:  152146.309 Theta: 1.448623 Ball Pos X: 0.05530751 Ball Pos Y: -0.2 Ball Pos Z: 0.4504436 Hand Pos X: 0.05148527 Hand Pos Y: -0.2050858 Hand Pos Z: 0.454968 Head Pos X: -0.01026481 Head Pos Y: -0.01784682 Head Pos Z: -0.03635371 Head Rot X: 0.1483508 Head Rot Y: -0.009255892 Hand Rot Z: -0.002637039 Visible Ball Error: 0.605 randomnum: 112
 End:  152153.187  Start:  152150.569 Theta: 1.815143 Ball Pos X: -0.1097906 Ball Pos Y: -0.2 Ball Pos Z: 0.4403457 Hand Pos X: -0.1012202 Hand Pos Y: -0.2052191 Hand Pos Z: 0.4443712 Head Pos X: -0.01633024 Head Pos Y: -0.01420145 Head Pos Z: -0.04130477 Head Rot X: 0.1244355 Head Rot Y: -0.04331608 Hand Rot Z: 0.007918473 Visible Ball Error: 1.161 randomnum: 123
 End:  152157.211  Start:  152154.579 Theta: 1.239184 Ball Pos X: 0.1477514 Ball Pos Y: -0.2 Ball Pos Z: 0.4291012 Hand Pos X: 0.1441372 Hand Pos Y: -0.2108151 Hand Pos Z: 0.430196 Head Pos X: -0.01044381 Head Pos Y: -0.01584594 Head Pos Z: -0.03847086 Head Rot X: 0.1347755 Head Rot Y: -0.01367792 Hand Rot Z: -0.00954847 Visible Ball Error: 1.219 randomnum: 125
 End:  152206.010  Start:  152203.059 Theta: 1.745329 Ball Pos X: -0.07880612 Ball Pos Y: -0.2 Ball Pos Z: 0.4469317 Hand Pos X: -0.1204982 Hand Pos Y: -0.212712 Hand Pos Z: 0.4394795 Head Pos X: -0.02037179 Head Pos Y: -0.009884074 Head Pos Z: -0.02851111 Head Rot X: 0.1232205 Head Rot Y: -0.04500207 Hand Rot Z: 0.005137798 Invisible Ball Error: 5.012 randomnum: 17
 End:  152211.775  Start:  152209.018 Theta: 1.32645 Ball Pos X: 0.1097905 Ball Pos Y: -0.2 Ball Pos Z: 0.4403457 Hand Pos X: 0.09750471 Hand Pos Y: -0.2028627 Hand Pos Z: 0.4469977 Head Pos X: -0.01120943 Head Pos Y: -0.01312757 Head Pos Z: -0.03757298 Head Rot X: 0.1272817 Head Rot Y: -0.007516115 Hand Rot Z: -0.008771252 Visible Ball Error: 1.555 randomnum: 167
 End:  152215.700  Start:  152212.806 Theta: 1.972222 Ball Pos X: -0.1773241 Ball Pos Y: -0.2 Ball Pos Z: 0.4177493 Hand Pos X: -0.1909908 Hand Pos Y: -0.2059762 Hand Pos Z: 0.4125895 Head Pos X: -0.01995116 Head Pos Y: -0.01480114 Head Pos Z: -0.03620458 Head Rot X: 0.1324637 Head Rot Y: -0.03707915 Hand Rot Z: -0.0008925681 Invisible Ball Error: 1.78 randomnum: 24
 End:  152219.502  Start:  152216.955 Theta: 1.308997 Ball Pos X: 0.1174589 Ball Pos Y: -0.2 Ball Pos Z: 0.4383625 Hand Pos X: 0.12524 Hand Pos Y: -0.1925704 Hand Pos Z: 0.4437647 Head Pos X: -0.01439881 Head Pos Y: -0.0189831 Head Pos Z: -0.03858542 Head Rot X: 0.1484656 Head Rot Y: 0.0009757318 Hand Rot Z: 0.001007866 Invisible Ball Error: 1.317 randomnum: 40
 End:  152223.623  Start:  152220.950 Theta: 1.27409 Ball Pos X: 0.1326859 Ball Pos Y: -0.2 Ball Pos Z: 0.4339963 Hand Pos X: 0.1233006 Hand Pos Y: -0.1997522 Hand Pos Z: 0.4392052 Head Pos X: -0.009780942 Head Pos Y: -0.01379102 Head Pos Z: -0.05125356 Head Rot X: 0.1112696 Head Rot Y: -0.009636617 Hand Rot Z: -0.002471039 Visible Ball Error: 1.215 randomnum: 114
 End:  152228.901  Start:  152225.531 Theta: 1.867502 Ball Pos X: -0.132686 Ball Pos Y: -0.2 Ball Pos Z: 0.4339962 Hand Pos X: -0.13314 Hand Pos Y: -0.1956198 Hand Pos Z: 0.4371035 Head Pos X: -0.009902298 Head Pos Y: -0.0166031 Head Pos Z: -0.04852176 Head Rot X: 0.1282714 Head Rot Y: -0.02973049 Hand Rot Z: 0.003117234 Visible Ball Error: 0.609 randomnum: 200
 End:  152232.715  Start:  152229.945 Theta: 2.076942 Ball Pos X: -0.2200194 Ball Pos Y: -0.2 Ball Pos Z: 0.3969254 Hand Pos X: -0.2106262 Hand Pos Y: -0.2203931 Hand Pos Z: 0.4033827 Head Pos X: -0.01812851 Head Pos Y: -0.01246451 Head Pos Z: -0.04955834 Head Rot X: 0.1107809 Head Rot Y: -0.04464742 Hand Rot Z: 0.003957029 Invisible Ball Error: 2.433 randomnum: 30
 End:  152236.573  Start:  152233.970 Theta: 1.919862 Ball Pos X: -0.1552178 Ball Pos Y: -0.2 Ball Pos Z: 0.4264572 Hand Pos X: -0.1604431 Hand Pos Y: -0.1927409 Hand Pos Z: 0.4262073 Head Pos X: -0.02067387 Head Pos Y: -0.01474959 Head Pos Z: -0.04477066 Head Rot X: 0.1244573 Head Rot Y: -0.04193435 Hand Rot Z: -0.004051131 Invisible Ball Error: 1.022 randomnum: 76
 End:  152240.277  Start:  152237.701 Theta: 1.047198 Ball Pos X: 0.2269131 Ball Pos Y: -0.2 Ball Pos Z: 0.3930251 Hand Pos X: 0.2306027 Hand Pos Y: -0.1950961 Hand Pos Z: 0.3917559 Head Pos X: -0.006527306 Head Pos Y: -0.01600568 Head Pos Z: -0.04997098 Head Rot X: 0.1198888 Head Rot Y: -0.0107326 Hand Rot Z: -0.01600685 Visible Ball Error: 0.71 randomnum: 121
 End:  152243.798  Start:  152241.083 Theta: 1.64061 Ball Pos X: -0.03165732 Ball Pos Y: -0.2 Ball Pos Z: 0.4527208 Hand Pos X: -0.02851377 Hand Pos Y: -0.1897438 Hand Pos Z: 0.4605414 Head Pos X: -0.01614332 Head Pos Y: -0.01370388 Head Pos Z: -0.04060674 Head Rot X: 0.1239701 Head Rot Y: -0.03304345 Hand Rot Z: -0.007489687 Visible Ball Error: 1.49 randomnum: 146
 End:  152248.324  Start:  152245.706 Theta: 1.117011 Ball Pos X: 0.1989444 Ball Pos Y: -0.2 Ball Pos Z: 0.4078964 Hand Pos X: 0.222506 Hand Pos Y: -0.2039313 Hand Pos Z: 0.3959806 Head Pos X: -0.008524894 Head Pos Y: -0.01737873 Head Pos Z: -0.04627085 Head Rot X: 0.1303198 Head Rot Y: -0.009217477 Hand Rot Z: -0.01104915 Invisible Ball Error: 3.07 randomnum: 31
 End:  152258.795  Start:  152256.011 Theta: 1.710423 Ball Pos X: -0.06316046 Ball Pos Y: -0.2 Ball Pos Z: 0.4494097 Hand Pos X: -0.06506925 Hand Pos Y: -0.2098991 Hand Pos Z: 0.4558542 Head Pos X: -0.008468271 Head Pos Y: -0.01689827 Head Pos Z: -0.08521283 Head Rot X: 0.08657358 Head Rot Y: -0.06196579 Hand Rot Z: -0.005195178 Visible Ball Error: 0.731 randomnum: 195
 End:  152303.960  Start:  152300.827 Theta: 1.204277 Ball Pos X: 0.1626368 Ball Pos Y: -0.2 Ball Pos Z: 0.4236834 Hand Pos X: 0.1656962 Hand Pos Y: -0.221516 Hand Pos Z: 0.4346133 Head Pos X: -0.007375597 Head Pos Y: -0.0197226 Head Pos Z: -0.08227599 Head Rot X: 0.1056341 Head Rot Y: -0.01671604 Hand Rot Z: 0.007993684 Visible Ball Error: 1.687 randomnum: 127
 End:  152308.207  Start:  152305.492 Theta: 1.780236 Ball Pos X: -0.09435582 Ball Pos Y: -0.2 Ball Pos Z: 0.4439091 Hand Pos X: -0.09996013 Hand Pos Y: -0.2076557 Hand Pos Z: 0.4448065 Head Pos X: -0.008976758 Head Pos Y: -0.01921517 Head Pos Z: -0.07536483 Head Rot X: 0.107358 Head Rot Y: -0.03604363 Hand Rot Z: -0.001810151 Invisible Ball Error: 0.931 randomnum: 61
 End:  152311.966  Start:  152309.349 Theta: 1.48353 Ball Pos X: 0.03955354 Ball Pos Y: -0.2 Ball Pos Z: 0.4520994 Hand Pos X: 0.0316859 Hand Pos Y: -0.1997299 Hand Pos Z: 0.4570852 Head Pos X: -0.006543517 Head Pos Y: -0.01813257 Head Pos Z: -0.06940174 Head Rot X: 0.1125478 Head Rot Y: -0.02432698 Hand Rot Z: -0.007456874 Visible Ball Error: 0.975 randomnum: 182
 End:  152315.407  Start:  152312.957 Theta: 1.32645 Ball Pos X: 0.1097905 Ball Pos Y: -0.2 Ball Pos Z: 0.4403457 Hand Pos X: 0.1070664 Hand Pos Y: -0.2039837 Hand Pos Z: 0.4414824 Head Pos X: -0.004917383 Head Pos Y: -0.01965432 Head Pos Z: -0.06961721 Head Rot X: 0.1144487 Head Rot Y: -0.02456418 Hand Rot Z: 0.004758015 Visible Ball Error: 0.521 randomnum: 157
 End:  152319.026  Start:  152316.381 Theta: 1.448623 Ball Pos X: 0.05530751 Ball Pos Y: -0.2 Ball Pos Z: 0.4504436 Hand Pos X: 0.05297714 Hand Pos Y: -0.1970322 Hand Pos Z: 0.451399 Head Pos X: -0.006071449 Head Pos Y: -0.02091968 Head Pos Z: -0.06545722 Head Rot X: 0.1249902 Head Rot Y: -0.03708838 Hand Rot Z: 0.004739101 Invisible Ball Error: 0.445 randomnum: 36
 End:  152322.632  Start:  152320.028 Theta: 1.605703 Ball Pos X: -0.01583835 Ball Pos Y: -0.2 Ball Pos Z: 0.4535499 Hand Pos X: -0.02531751 Hand Pos Y: -0.1990587 Hand Pos Z: 0.4551093 Head Pos X: -0.01442903 Head Pos Y: -0.01846251 Head Pos Z: -0.06273687 Head Rot X: 0.1193132 Head Rot Y: -0.0362082 Hand Rot Z: 0.0159716 Visible Ball Error: 1.101 randomnum: 106
 End:  152326.671  Start:  152323.970 Theta: 1.815143 Ball Pos X: -0.1097906 Ball Pos Y: -0.2 Ball Pos Z: 0.4403457 Hand Pos X: -0.1266852 Hand Pos Y: -0.206049 Hand Pos Z: 0.435761 Head Pos X: -0.01311308 Head Pos Y: -0.0179702 Head Pos Z: -0.06509936 Head Rot X: 0.1134999 Head Rot Y: -0.03844666 Hand Rot Z: -0.005080615 Invisible Ball Error: 2.116 randomnum: 38
 End:  152330.401  Start:  152327.826 Theta: 1.239184 Ball Pos X: 0.1477514 Ball Pos Y: -0.2 Ball Pos Z: 0.4291012 Hand Pos X: 0.1479787 Hand Pos Y: -0.1856528 Hand Pos Z: 0.4311373 Head Pos X: -0.006351471 Head Pos Y: -0.0199157 Head Pos Z: -0.06619692 Head Rot X: 0.1199364 Head Rot Y: -0.02994095 Hand Rot Z: 0.0008635255 Invisible Ball Error: 1.623 randomnum: 32
 End:  152334.607  Start:  152332.059 Theta: 1.082104 Ball Pos X: 0.2130585 Ball Pos Y: -0.2 Ball Pos Z: 0.4007049 Hand Pos X: 0.2074273 Hand Pos Y: -0.2055601 Hand Pos Z: 0.4036783 Head Pos X: -0.007061957 Head Pos Y: -0.01901585 Head Pos Z: -0.06946564 Head Rot X: 0.1116518 Head Rot Y: -0.03293389 Hand Rot Z: 0.00659203 Visible Ball Error: 0.938 randomnum: 151
 End:  152338.365  Start:  152335.610 Theta: 1.972222 Ball Pos X: -0.1773241 Ball Pos Y: -0.2 Ball Pos Z: 0.4177493 Hand Pos X: -0.1714153 Hand Pos Y: -0.1981038 Hand Pos Z: 0.4208483 Head Pos X: -0.02407235 Head Pos Y: -0.01500472 Head Pos Z: -0.0818364 Head Rot X: 0.0796013 Head Rot Y: -0.07602417 Hand Rot Z: 0.02911333 Visible Ball Error: 0.801 randomnum: 161
 End:  152341.847  Start:  152339.299 Theta: 1.570796 Ball Pos X: -1.983738E-08 Ball Pos Y: -0.2 Ball Pos Z: 0.4538263 Hand Pos X: -0.008926667 Hand Pos Y: -0.2138361 Hand Pos Z: 0.4580135 Head Pos X: -0.004371882 Head Pos Y: -0.01374604 Head Pos Z: -0.07166302 Head Rot X: 0.08947515 Head Rot Y: -0.03487654 Hand Rot Z: -0.01131819 Invisible Ball Error: 1.603 randomnum: 42
 End:  152345.592  Start:  152343.074 Theta: 1.500983 Ball Pos X: 0.03165729 Ball Pos Y: -0.2 Ball Pos Z: 0.4527208 Hand Pos X: 0.03516954 Hand Pos Y: -0.2021816 Hand Pos Z: 0.459462 Head Pos X: -0.001369596 Head Pos Y: -0.01563331 Head Pos Z: -0.07187784 Head Rot X: 0.09893623 Head Rot Y: -0.01625678 Hand Rot Z: 0.0009462311 Visible Ball Error: 0.358 randomnum: 196
 End:  152348.892  Start:  152346.428 Theta: 1.082104 Ball Pos X: 0.2130585 Ball Pos Y: -0.2 Ball Pos Z: 0.4007049 Hand Pos X: 0.2235678 Hand Pos Y: -0.184297 Hand Pos Z: 0.3986418 Head Pos X: -0.003981829 Head Pos Y: -0.01854332 Head Pos Z: -0.07292163 Head Rot X: 0.1049632 Head Rot Y: -0.02717323 Hand Rot Z: 0.004011042 Visible Ball Error: 2.173 randomnum: 189
 End:  152352.179  Start:  152349.658 Theta: 1.850049 Ball Pos X: -0.1250915 Ball Pos Y: -0.2 Ball Pos Z: 0.4362459 Hand Pos X: -0.118296 Hand Pos Y: -0.2026285 Hand Pos Z: 0.4383382 Head Pos X: -0.007280529 Head Pos Y: -0.01436421 Head Pos Z: -0.0713861 Head Rot X: 0.09349494 Head Rot Y: -0.03314037 Hand Rot Z: -0.01138496 Invisible Ball Error: 0.863 randomnum: 79
 End:  152355.854  Start:  152353.529 Theta: 1.43117 Ball Pos X: 0.06316042 Ball Pos Y: -0.2 Ball Pos Z: 0.4494097 Hand Pos X: 0.04722526 Hand Pos Y: -0.1859373 Hand Pos Z: 0.4522687 Head Pos X: -0.006174386 Head Pos Y: -0.01401033 Head Pos Z: -0.06548512 Head Rot X: 0.09620488 Head Rot Y: -0.03705301 Hand Rot Z: 0.001051773 Invisible Ball Error: 2.43 randomnum: 9
 End:  152359.181  Start:  152356.801 Theta: 1.204277 Ball Pos X: 0.1626368 Ball Pos Y: -0.2 Ball Pos Z: 0.4236834 Hand Pos X: 0.1654563 Hand Pos Y: -0.1949933 Hand Pos Z: 0.4310984 Head Pos X: -0.01152158 Head Pos Y: -0.01614195 Head Pos Z: -0.07060635 Head Rot X: 0.0980377 Head Rot Y: -0.04729292 Hand Rot Z: 0.02060465 Invisible Ball Error: 0.889 randomnum: 88
 End:  152402.732  Start:  152400.213 Theta: 1.22173 Ball Pos X: 0.1552177 Ball Pos Y: -0.2 Ball Pos Z: 0.4264572 Hand Pos X: 0.1568897 Hand Pos Y: -0.1924594 Hand Pos Z: 0.4281439 Head Pos X: -0.007359504 Head Pos Y: -0.01558192 Head Pos Z: -0.07091379 Head Rot X: 0.09691199 Head Rot Y: -0.04304067 Hand Rot Z: 0.009681745 Visible Ball Error: 0.907 randomnum: 160
 End:  152406.687  Start:  152404.070 Theta: 1.937315 Ball Pos X: -0.1626368 Ball Pos Y: -0.2 Ball Pos Z: 0.4236834 Hand Pos X: -0.155416 Hand Pos Y: -0.215594 Hand Pos Z: 0.4263625 Head Pos X: -0.01828772 Head Pos Y: -0.01284194 Head Pos Z: -0.07061988 Head Rot X: 0.08514798 Head Rot Y: -0.07298652 Hand Rot Z: -0.006953981 Invisible Ball Error: 1.853 randomnum: 86
 End:  152410.488  Start:  152407.844 Theta: 1.43117 Ball Pos X: 0.06316042 Ball Pos Y: -0.2 Ball Pos Z: 0.4494097 Hand Pos X: 0.04857525 Hand Pos Y: -0.1731981 Hand Pos Z: 0.4531256 Head Pos X: -0.00113374 Head Pos Y: -0.01122242 Head Pos Z: -0.06720984 Head Rot X: 0.08143747 Head Rot Y: -0.04058934 Hand Rot Z: -0.003887275 Invisible Ball Error: 3.445 randomnum: 62
 End:  152414.958  Start:  152412.047 Theta: 1.37881 Ball Pos X: 0.08659411 Ball Pos Y: -0.2 Ball Pos Z: 0.4454882 Hand Pos X: 0.08866798 Hand Pos Y: -0.2166999 Hand Pos Z: 0.4450576 Head Pos X: -0.006025613 Head Pos Y: -0.0127583 Head Pos Z: -0.07062429 Head Rot X: 0.08954517 Head Rot Y: -0.03165665 Hand Rot Z: 0.004021962 Visible Ball Error: 1.759 randomnum: 143
 End:  152421.669  Start:  152419.316 Theta: 1.58825 Ball Pos X: -0.007920391 Ball Pos Y: -0.2 Ball Pos Z: 0.4537572 Hand Pos X: 0.000345096 Hand Pos Y: -0.2039431 Hand Pos Z: 0.4558803 Head Pos X: -0.00176847 Head Pos Y: -0.01080628 Head Pos Z: -0.07676041 Head Rot X: 0.07275859 Head Rot Y: -0.0398922 Hand Rot Z: -0.01121059 Invisible Ball Error: 1.005 randomnum: 71
 End:  152426.236  Start:  152423.549 Theta: 1.53589 Ball Pos X: 0.01583831 Ball Pos Y: -0.2 Ball Pos Z: 0.4535499 Hand Pos X: 0.005246557 Hand Pos Y: -0.2071102 Hand Pos Z: 0.4538915 Head Pos X: -0.003662526 Head Pos Y: -0.01531619 Head Pos Z: -0.0664016 Head Rot X: 0.1025178 Head Rot Y: -0.03154555 Hand Rot Z: -0.002895288 Invisible Ball Error: 1.429 randomnum: 49
 End:  152430.038  Start:  152427.294 Theta: 1.27409 Ball Pos X: 0.1326859 Ball Pos Y: -0.2 Ball Pos Z: 0.4339963 Hand Pos X: 0.124384 Hand Pos Y: -0.2068718 Hand Pos Z: 0.4401721 Head Pos X: -0.002753974 Head Pos Y: -0.01615413 Head Pos Z: -0.07281137 Head Rot X: 0.1002186 Head Rot Y: -0.02419877 Hand Rot Z: 0.005334392 Visible Ball Error: 1.244 randomnum: 115
 End:  152433.865  Start:  152431.332 Theta: 1.186824 Ball Pos X: 0.1700063 Ball Pos Y: -0.2 Ball Pos Z: 0.4207804 Hand Pos X: 0.1731077 Hand Pos Y: -0.19386 Hand Pos Z: 0.4279428 Head Pos X: 0.002317906 Head Pos Y: -0.01458235 Head Pos Z: -0.07594681 Head Rot X: 0.0864403 Head Rot Y: -0.02154341 Hand Rot Z: -0.004723275 Invisible Ball Error: 1.003 randomnum: 93
 End:  152437.808  Start:  152434.967 Theta: 1.937315 Ball Pos X: -0.1626368 Ball Pos Y: -0.2 Ball Pos Z: 0.4236834 Hand Pos X: -0.1642545 Hand Pos Y: -0.2003268 Hand Pos Z: 0.4282056 Head Pos X: 0.005697131 Head Pos Y: -0.01285161 Head Pos Z: -0.08442616 Head Rot X: 0.07151962 Head Rot Y: -0.02245777 Hand Rot Z: -0.01711796 Visible Ball Error: 0.189 randomnum: 132
 End:  152441.761  Start:  152439.242 Theta: 1.43117 Ball Pos X: 0.06316042 Ball Pos Y: -0.2 Ball Pos Z: 0.4494097 Hand Pos X: 0.05109922 Hand Pos Y: -0.2035956 Hand Pos Z: 0.4569374 Head Pos X: 0.001258731 Head Pos Y: -0.01618242 Head Pos Z: -0.08161521 Head Rot X: 0.08793151 Head Rot Y: -0.02714069 Hand Rot Z: -0.002189134 Visible Ball Error: 1.485 randomnum: 162
 End:  152444.824  Start:  152443.181 Theta: 1.850049 Ball Pos X: -0.1250915 Ball Pos Y: -0.2 Ball Pos Z: 0.4362459 Hand Pos X: -0.1388755 Hand Pos Y: -0.2062777 Hand Pos Z: 0.4338339 Head Pos X: 0.004959106 Head Pos Y: -0.01683515 Head Pos Z: -0.06629646 Head Rot X: 0.105869 Head Rot Y: -0.01470437 Hand Rot Z: -0.02984817 Visible Ball Error: 1.7 randomnum: 165
 End:  152450.783  Start:  152447.804 Theta: 1.43117 Ball Pos X: 0.06316042 Ball Pos Y: -0.2 Ball Pos Z: 0.4494097 Hand Pos X: 0.04608316 Hand Pos Y: -0.1982719 Hand Pos Z: 0.4524345 Head Pos X: -0.007492603 Head Pos Y: -0.01688674 Head Pos Z: -0.06570226 Head Rot X: 0.1051534 Head Rot Y: -0.03185627 Hand Rot Z: 0.01768312 Invisible Ball Error: 2.013 randomnum: 16
 End:  152455.281  Start:  152452.636 Theta: 1.064651 Ball Pos X: 0.2200193 Ball Pos Y: -0.2 Ball Pos Z: 0.3969254 Hand Pos X: 0.210827 Hand Pos Y: -0.199484 Hand Pos Z: 0.4033743 Head Pos X: -0.001413405 Head Pos Y: -0.01795593 Head Pos Z: -0.06939876 Head Rot X: 0.1086233 Head Rot Y: -0.01212402 Hand Rot Z: 0.005747448 Visible Ball Error: 1.292 randomnum: 163
 End:  152503.190  Start:  152500.265 Theta: 1.239184 Ball Pos X: 0.1477514 Ball Pos Y: -0.2 Ball Pos Z: 0.4291012 Hand Pos X: 0.1542303 Hand Pos Y: -0.2372125 Hand Pos Z: 0.4320399 Head Pos X: -0.002653599 Head Pos Y: -0.0216431 Head Pos Z: -0.08995259 Head Rot X: 0.1034486 Head Rot Y: -0.01045504 Hand Rot Z: 0.00103806 Invisible Ball Error: 3.607 randomnum: 74
 End:  152506.865  Start:  152504.137 Theta: 1.53589 Ball Pos X: 0.01583831 Ball Pos Y: -0.2 Ball Pos Z: 0.4535499 Hand Pos X: 0.01147986 Hand Pos Y: -0.2084086 Hand Pos Z: 0.4560594 Head Pos X: 0.003779949 Head Pos Y: -0.01360427 Head Pos Z: -0.08414161 Head Rot X: 0.07384852 Head Rot Y: -0.01975335 Hand Rot Z: -0.004848403 Invisible Ball Error: 0.923 randomnum: 6
 End:  152510.861  Start:  152508.078 Theta: 1.308997 Ball Pos X: 0.1174589 Ball Pos Y: -0.2 Ball Pos Z: 0.4383625 Hand Pos X: 0.1334461 Hand Pos Y: -0.2202693 Hand Pos Z: 0.4378186 Head Pos X: -0.002744913 Head Pos Y: -0.01917048 Head Pos Z: -0.08976877 Head Rot X: 0.08863368 Head Rot Y: -0.02822645 Hand Rot Z: 0.01175698 Invisible Ball Error: 2.61 randomnum: 53
 End:  152521.054  Start:  152518.437 Theta: 1.32645 Ball Pos X: 0.1097905 Ball Pos Y: -0.2 Ball Pos Z: 0.4403457 Hand Pos X: 0.1210438 Hand Pos Y: -0.2067073 Hand Pos Z: 0.4374541 Head Pos X: -0.00501728 Head Pos Y: -0.0277157 Head Pos Z: -0.0833199 Head Rot X: 0.1307809 Head Rot Y: -0.03507382 Hand Rot Z: 0.01326938 Visible Ball Error: 1.512 randomnum: 148
 End:  152527.139  Start:  152524.382 Theta: 1.954769 Ball Pos X: -0.1700063 Ball Pos Y: -0.2 Ball Pos Z: 0.4207804 Hand Pos X: -0.1676063 Hand Pos Y: -0.1882641 Hand Pos Z: 0.4221924 Head Pos X: -0.01249033 Head Pos Y: -0.02017368 Head Pos Z: -0.08717304 Head Rot X: 0.09499896 Head Rot Y: -0.05261224 Hand Rot Z: 0.0139453 Visible Ball Error: 1.311 randomnum: 171
 End:  152531.413  Start:  152528.558 Theta: 1.902409 Ball Pos X: -0.1477514 Ball Pos Y: -0.2 Ball Pos Z: 0.4291012 Hand Pos X: -0.1532582 Hand Pos Y: -0.2003367 Hand Pos Z: 0.4282972 Head Pos X: -0.0097906 Head Pos Y: -0.01774928 Head Pos Z: -0.08832884 Head Rot X: 0.08496917 Head Rot Y: -0.04893443 Hand Rot Z: 0.007007438 Visible Ball Error: 0.631 randomnum: 109
 End:  152535.130  Start:  152532.485 Theta: 1.32645 Ball Pos X: 0.1097905 Ball Pos Y: -0.2 Ball Pos Z: 0.4403457 Hand Pos X: 0.1098201 Hand Pos Y: -0.2016558 Hand Pos Z: 0.4425209 Head Pos X: -0.002288342 Head Pos Y: -0.02021727 Head Pos Z: -0.08601069 Head Rot X: 0.09586979 Head Rot Y: -0.02795951 Hand Rot Z: -0.0002923805 Visible Ball Error: 0.095 randomnum: 140
 End:  152539.293  Start:  152536.677 Theta: 1.797689 Ball Pos X: -0.1020887 Ball Pos Y: -0.2 Ball Pos Z: 0.4421948 Hand Pos X: -0.1155126 Hand Pos Y: -0.1948186 Hand Pos Z: 0.4417666 Head Pos X: -0.01113826 Head Pos Y: -0.0196171 Head Pos Z: -0.08730054 Head Rot X: 0.09040081 Head Rot Y: -0.04474013 Hand Rot Z: 0.00270608 Invisible Ball Error: 1.661 randomnum: 54
 End:  152543.040  Start:  152540.311 Theta: 1.58825 Ball Pos X: -0.007920391 Ball Pos Y: -0.2 Ball Pos Z: 0.4537572 Hand Pos X: -0.04365051 Hand Pos Y: -0.1863961 Hand Pos Z: 0.4526398 Head Pos X: -0.008386731 Head Pos Y: -0.01979525 Head Pos Z: -0.0852356 Head Rot X: 0.094107 Head Rot Y: -0.04274382 Hand Rot Z: 0.01169113 Invisible Ball Error: 4.409 randomnum: 14
 End:  152546.617  Start:  152544.070 Theta: 1.605703 Ball Pos X: -0.01583835 Ball Pos Y: -0.2 Ball Pos Z: 0.4535499 Hand Pos X: -0.01436914 Hand Pos Y: -0.2001669 Hand Pos Z: 0.4587287 Head Pos X: -0.01122665 Head Pos Y: -0.01914273 Head Pos Z: -0.08722204 Head Rot X: 0.08846809 Head Rot Y: -0.05846684 Hand Rot Z: 0.02757413 Visible Ball Error: 0.289 randomnum: 128
 End:  152550.126  Start:  152547.453 Theta: 2.007129 Ball Pos X: -0.1917953 Ball Pos Y: -0.2 Ball Pos Z: 0.4113063 Hand Pos X: -0.1983924 Hand Pos Y: -0.1926004 Hand Pos Z: 0.417957 Head Pos X: -0.007092834 Head Pos Y: -0.01768364 Head Pos Z: -0.08591235 Head Rot X: 0.08430659 Head Rot Y: -0.06105086 Hand Rot Z: -0.008892993 Invisible Ball Error: 1.235 randomnum: 47
 End:  152554.317  Start:  152551.630 Theta: 1.32645 Ball Pos X: 0.1097905 Ball Pos Y: -0.2 Ball Pos Z: 0.4403457 Hand Pos X: 0.107866 Hand Pos Y: -0.1987358 Hand Pos Z: 0.4440084 Head Pos X: -0.004983246 Head Pos Y: -0.02223712 Head Pos Z: -0.08344954 Head Rot X: 0.106839 Head Rot Y: -0.03573541 Hand Rot Z: 0.005202607 Visible Ball Error: 0.42 randomnum: 122
 End:  152557.799  Start:  152555.237 Theta: 1.815143 Ball Pos X: -0.1097906 Ball Pos Y: -0.2 Ball Pos Z: 0.4403457 Hand Pos X: -0.1024773 Hand Pos Y: -0.1912199 Hand Pos Z: 0.4442464 Head Pos X: -0.002712786 Head Pos Y: -0.02082416 Head Pos Z: -0.08826768 Head Rot X: 0.09449022 Head Rot Y: -0.05319863 Hand Rot Z: -0.00786997 Visible Ball Error: 1.386 randomnum: 124
 End:  152615.371  Start:  152559.135 Theta: 1.082104 Ball Pos X: 0.2130585 Ball Pos Y: -0.2 Ball Pos Z: 0.4007049 Hand Pos X: 0.2048118 Hand Pos Y: -0.2020755 Hand Pos Z: 0.4072509 Head Pos X: 0.0002447963 Head Pos Y: -0.02303113 Head Pos Z: -0.0956775 Head Rot X: 0.09528345 Head Rot Y: 0.0206732 Hand Rot Z: 0.01456577 Visible Ball Error: 1.197 randomnum: 192
 End:  152619.269  Start:  152616.457 Theta: 1.570796 Ball Pos X: -1.983738E-08 Ball Pos Y: -0.2 Ball Pos Z: 0.4538263 Hand Pos X: -0.004553176 Hand Pos Y: -0.1727469 Hand Pos Z: 0.45299 Head Pos X: -0.00344044 Head Pos Y: -0.01915723 Head Pos Z: -0.09259379 Head Rot X: 0.08180189 Head Rot Y: -0.00636276 Hand Rot Z: 0.01142599 Invisible Ball Error: 2.958 randomnum: 56
 End:  152623.794  Start:  152620.382 Theta: 2.059489 Ball Pos X: -0.2130585 Ball Pos Y: -0.2 Ball Pos Z: 0.4007048 Hand Pos X: -0.2201697 Hand Pos Y: -0.2022395 Hand Pos Z: 0.3977626 Head Pos X: -0.01264799 Head Pos Y: -0.01996616 Head Pos Z: -0.08415127 Head Rot X: 0.09177565 Head Rot Y: -0.0587647 Hand Rot Z: 0.02801376 Invisible Ball Error: 0.905 randomnum: 7
 End:  152627.692  Start:  152625.061 Theta: 1.727876 Ball Pos X: -0.07099406 Ball Pos Y: -0.2 Ball Pos Z: 0.448239 Hand Pos X: -0.09042549 Hand Pos Y: -0.1970707 Hand Pos Z: 0.4470897 Head Pos X: -0.008698822 Head Pos Y: -0.01897903 Head Pos Z: -0.07784903 Head Rot X: 0.09567275 Head Rot Y: -0.03819817 Hand Rot Z: 0.01161394 Invisible Ball Error: 2.269 randomnum: 59
 End:  152631.369  Start:  152628.779 Theta: 1.48353 Ball Pos X: 0.03955354 Ball Pos Y: -0.2 Ball Pos Z: 0.4520994 Hand Pos X: 0.02371249 Hand Pos Y: -0.1983172 Hand Pos Z: 0.4546947 Head Pos X: -0.006070673 Head Pos Y: -0.01995444 Head Pos Z: -0.08110905 Head Rot X: 0.09801868 Head Rot Y: -0.03016739 Hand Rot Z: 0.01552263 Invisible Ball Error: 1.862 randomnum: 97
 End:  152635.726  Start:  152632.983 Theta: 1.37881 Ball Pos X: 0.08659411 Ball Pos Y: -0.2 Ball Pos Z: 0.4454882 Hand Pos X: 0.0886175 Hand Pos Y: -0.1981257 Hand Pos Z: 0.446619 Head Pos X: -0.005564214 Head Pos Y: -0.02180305 Head Pos Z: -0.07823133 Head Rot X: 0.107605 Head Rot Y: -0.04069144 Hand Rot Z: 0.01997949 Visible Ball Error: 0.336 randomnum: 159
 End:  152640.141  Start:  152637.273 Theta: 1.919862 Ball Pos X: -0.1552178 Ball Pos Y: -0.2 Ball Pos Z: 0.4264572 Hand Pos X: -0.1664792 Hand Pos Y: -0.1983599 Hand Pos Z: 0.4254895 Head Pos X: -0.01166022 Head Pos Y: -0.02352193 Head Pos Z: -0.07337171 Head Rot X: 0.1200393 Head Rot Y: -0.04997781 Hand Rot Z: 0.00848986 Invisible Ball Error: 1.293 randomnum: 8
 End:  152644.945  Start:  152641.437 Theta: 1.815143 Ball Pos X: -0.1097906 Ball Pos Y: -0.2 Ball Pos Z: 0.4403457 Hand Pos X: -0.1029431 Hand Pos Y: -0.2094771 Hand Pos Z: 0.4427521 Head Pos X: -0.002132356 Head Pos Y: -0.01573072 Head Pos Z: -0.07650661 Head Rot X: 0.08086388 Head Rot Y: -0.0501613 Hand Rot Z: 0.01294822 Visible Ball Error: 1.268 randomnum: 158
 End:  152649.191  Start:  152646.504 Theta: 2.059489 Ball Pos X: -0.2130585 Ball Pos Y: -0.2 Ball Pos Z: 0.4007048 Hand Pos X: -0.2254421 Hand Pos Y: -0.1866378 Hand Pos Z: 0.3948014 Head Pos X: -0.0190745 Head Pos Y: -0.01878354 Head Pos Z: -0.05125481 Head Rot X: 0.1146843 Head Rot Y: -0.04449475 Hand Rot Z: -0.02525845 Visible Ball Error: 2.161 randomnum: 183
 End:  152652.769  Start:  152650.096 Theta: 1.832596 Ball Pos X: -0.1174589 Ball Pos Y: -0.2 Ball Pos Z: 0.4383625 Hand Pos X: -0.1300266 Hand Pos Y: -0.2017638 Hand Pos Z: 0.4360345 Head Pos X: -0.01061106 Head Pos Y: -0.02164805 Head Pos Z: -0.04454398 Head Rot X: 0.1319999 Head Rot Y: -0.02640761 Hand Rot Z: -0.02778236 Invisible Ball Error: 1.474 randomnum: 77
 End:  152656.571  Start:  152653.814 Theta: 2.042035 Ball Pos X: -0.2060329 Ball Pos Y: -0.2 Ball Pos Z: 0.4043622 Hand Pos X: -0.2122616 Hand Pos Y: -0.1957583 Hand Pos Z: 0.4013484 Head Pos X: -0.01714832 Head Pos Y: -0.01116793 Head Pos Z: -0.05128831 Head Rot X: 0.0877746 Head Rot Y: -0.08484785 Hand Rot Z: -0.01001511 Visible Ball Error: 0.923 randomnum: 107
 End:  152700.427  Start:  152657.768 Theta: 1.117011 Ball Pos X: 0.1989444 Ball Pos Y: -0.2 Ball Pos Z: 0.4078964 Hand Pos X: 0.1987188 Hand Pos Y: -0.2006277 Hand Pos Z: 0.4090886 Head Pos X: -0.0009906888 Head Pos Y: -0.01402324 Head Pos Z: -0.06127614 Head Rot X: 0.08803328 Head Rot Y: -0.009703733 Hand Rot Z: -0.007681215 Visible Ball Error: 0.086 randomnum: 131
 End:  152704.423  Start:  152701.764 Theta: 1.396263 Ball Pos X: 0.07880608 Ball Pos Y: -0.2 Ball Pos Z: 0.4469317 Hand Pos X: 0.07385022 Hand Pos Y: -0.2096422 Hand Pos Z: 0.447778 Head Pos X: -0.005347966 Head Pos Y: -0.01189804 Head Pos Z: -0.07203364 Head Rot X: 0.07078338 Head Rot Y: -0.02797797 Hand Rot Z: 0.005137999 Visible Ball Error: 1.165 randomnum: 188
 End:  152711.344  Start:  152708.615 Theta: 1.867502 Ball Pos X: -0.132686 Ball Pos Y: -0.2 Ball Pos Z: 0.4339962 Hand Pos X: -0.1610442 Hand Pos Y: -0.1848807 Hand Pos Z: 0.4297839 Head Pos X: -0.00726217 Head Pos Y: -0.01275364 Head Pos Z: -0.07221639 Head Rot X: 0.07817613 Head Rot Y: -0.05502712 Hand Rot Z: 0.003367282 Invisible Ball Error: 3.747 randomnum: 21
 End:  152715.507  Start:  152712.945 Theta: 1.762783 Ball Pos X: -0.08659416 Ball Pos Y: -0.2 Ball Pos Z: 0.4454882 Hand Pos X: -0.08576463 Hand Pos Y: -0.1898476 Hand Pos Z: 0.4539467 Head Pos X: -0.003570319 Head Pos Y: -0.01347385 Head Pos Z: -0.07153773 Head Rot X: 0.08096642 Head Rot Y: -0.04192559 Hand Rot Z: -0.008782445 Invisible Ball Error: 1.469 randomnum: 98
 End:  152720.074  Start:  152717.331 Theta: 1.832596 Ball Pos X: -0.1174589 Ball Pos Y: -0.2 Ball Pos Z: 0.4383625 Hand Pos X: -0.1268388 Hand Pos Y: -0.1937329 Hand Pos Z: 0.4387772 Head Pos X: -0.004812418 Head Pos Y: -0.01279072 Head Pos Z: -0.07433808 Head Rot X: 0.07739095 Head Rot Y: -0.05230163 Hand Rot Z: -0.01888026 Visible Ball Error: 1.304 randomnum: 149
 End:  152723.709  Start:  152721.175 Theta: 1.117011 Ball Pos X: 0.1989444 Ball Pos Y: -0.2 Ball Pos Z: 0.4078964 Hand Pos X: 0.2105715 Hand Pos Y: -0.2009482 Hand Pos Z: 0.4025867 Head Pos X: 0.01040101 Head Pos Y: -0.01538339 Head Pos Z: -0.07567829 Head Rot X: 0.08206549 Head Rot Y: -0.02084449 Hand Rot Z: -0.01753504 Invisible Ball Error: 1.476 randomnum: 22
 End:  152727.300  Start:  152724.766 Theta: 1.117011 Ball Pos X: 0.1989444 Ball Pos Y: -0.2 Ball Pos Z: 0.4078964 Hand Pos X: 0.201732 Hand Pos Y: -0.203468 Hand Pos Z: 0.4090763 Head Pos X: 0.006031691 Head Pos Y: -0.01732436 Head Pos Z: -0.07533264 Head Rot X: 0.09200989 Head Rot Y: -0.0215818 Hand Rot Z: -0.006367266 Visible Ball Error: 0.344 randomnum: 181
 End:  152735.835  Start:  152733.162 Theta: 1.204277 Ball Pos X: 0.1626368 Ball Pos Y: -0.2 Ball Pos Z: 0.4236834 Hand Pos X: 0.1619002 Hand Pos Y: -0.2063822 Hand Pos Z: 0.4269565 Head Pos X: -0.0004940629 Head Pos Y: -0.01786372 Head Pos Z: -0.08079642 Head Rot X: 0.08768397 Head Rot Y: -0.0366955 Hand Rot Z: 0.01258924 Visible Ball Error: 0.579 randomnum: 153
 End:  152742.714  Start:  152740.195 Theta: 1.134464 Ball Pos X: 0.1917953 Ball Pos Y: -0.2 Ball Pos Z: 0.4113063 Hand Pos X: 0.2019569 Hand Pos Y: -0.1980468 Hand Pos Z: 0.4114133 Head Pos X: 0.006994666 Head Pos Y: -0.01516518 Head Pos Z: -0.0865618 Head Rot X: 0.06652735 Head Rot Y: -0.02884745 Hand Rot Z: 0.002526084 Invisible Ball Error: 1.128 randomnum: 72
 End:  152747.657  Start:  152744.246 Theta: 1.989675 Ball Pos X: -0.1845878 Ball Pos Y: -0.2 Ball Pos Z: 0.414591 Hand Pos X: -0.1856735 Hand Pos Y: -0.2104607 Hand Pos Z: 0.4145741 Head Pos X: 0.004144907 Head Pos Y: -0.01576287 Head Pos Z: -0.09232664 Head Rot X: 0.07121494 Head Rot Y: -0.04106185 Hand Rot Z: -0.006800343 Visible Ball Error: 1.082 randomnum: 172
 End:  152751.346  Start:  152748.631 Theta: 1.989675 Ball Pos X: -0.1845878 Ball Pos Y: -0.2 Ball Pos Z: 0.414591 Hand Pos X: -0.1913332 Hand Pos Y: -0.1926054 Hand Pos Z: 0.4136291 Head Pos X: -0.01032031 Head Pos Y: -0.01659043 Head Pos Z: -0.07863128 Head Rot X: 0.08499148 Head Rot Y: -0.07479359 Hand Rot Z: 0.002158602 Visible Ball Error: 1.155 randomnum: 129
 End:  152755.384  Start:  152752.670 Theta: 2.059489 Ball Pos X: -0.2130585 Ball Pos Y: -0.2 Ball Pos Z: 0.4007048 Hand Pos X: -0.2202692 Hand Pos Y: -0.182468 Hand Pos Z: 0.39868 Head Pos X: -0.002620995 Head Pos Y: -0.01454487 Head Pos Z: -0.08768773 Head Rot X: 0.06673145 Head Rot Y: -0.07512388 Hand Rot Z: -5.540997E-05 Visible Ball Error: 2.128 randomnum: 117
 End:  152759.088  Start:  152756.498 Theta: 1.134464 Ball Pos X: 0.1917953 Ball Pos Y: -0.2 Ball Pos Z: 0.4113063 Hand Pos X: 0.2005673 Hand Pos Y: -0.1797998 Hand Pos Z: 0.4103045 Head Pos X: 0.007841885 Head Pos Y: -0.01843467 Head Pos Z: -0.08481014 Head Rot X: 0.0780721 Head Rot Y: -0.02516416 Hand Rot Z: 0.003204904 Visible Ball Error: 2.49 randomnum: 108
 End:  152802.945  Start:  152800.106 Theta: 1.658063 Ball Pos X: -0.03955358 Ball Pos Y: -0.2 Ball Pos Z: 0.4520994 Hand Pos X: -0.03382872 Hand Pos Y: -0.2076371 Hand Pos Z: 0.4537907 Head Pos X: 0.01104772 Head Pos Y: -0.01939048 Head Pos Z: -0.07950759 Head Rot X: 0.08848234 Head Rot Y: -0.02329251 Hand Rot Z: -0.01558139 Invisible Ball Error: 1.003 randomnum: 15
 End:  152806.942  Start:  152804.100 Theta: 1.902409 Ball Pos X: -0.1477514 Ball Pos Y: -0.2 Ball Pos Z: 0.4291012 Hand Pos X: -0.1529331 Hand Pos Y: -0.2035003 Hand Pos Z: 0.4282106 Head Pos X: -0.01496261 Head Pos Y: -0.01643066 Head Pos Z: -0.08376396 Head Rot X: 0.07647685 Head Rot Y: -0.07206672 Hand Rot Z: 0.01696866 Visible Ball Error: 0.682 randomnum: 193
 End:  152811.146  Start:  152808.543 Theta: 1.256637 Ball Pos X: 0.14024 Ball Pos Y: -0.2 Ball Pos Z: 0.4316145 Hand Pos X: 0.1480043 Hand Pos Y: -0.19299 Hand Pos Z: 0.4350284 Head Pos X: -0.001588345 Head Pos Y: -0.0196162 Head Pos Z: -0.08327663 Head Rot X: 0.08803312 Head Rot Y: -0.04100961 Hand Rot Z: 0.01277042 Invisible Ball Error: 1.236 randomnum: 50
 End:  152815.281  Start:  152812.427 Theta: 1.43117 Ball Pos X: 0.06316042 Ball Pos Y: -0.2 Ball Pos Z: 0.4494097 Hand Pos X: 0.05886816 Hand Pos Y: -0.1989735 Hand Pos Z: 0.4524615 Head Pos X: 0.006716491 Head Pos Y: -0.01755445 Head Pos Z: -0.08174336 Head Rot X: 0.08398537 Head Rot Y: -0.02813421 Hand Rot Z: -0.01932405 Visible Ball Error: 0.582 randomnum: 120
 End:  152819.278  Start:  152816.534 Theta: 1.53589 Ball Pos X: 0.01583831 Ball Pos Y: -0.2 Ball Pos Z: 0.4535499 Hand Pos X: 0.0194093 Hand Pos Y: -0.1838094 Hand Pos Z: 0.4566145 Head Pos X: -0.008114457 Head Pos Y: -0.01871622 Head Pos Z: -0.08627284 Head Rot X: 0.08307608 Head Rot Y: -0.0493655 Hand Rot Z: 0.0159255 Visible Ball Error: 1.916 randomnum: 144
 End:  152823.051  Start:  152820.392 Theta: 1.745329 Ball Pos X: -0.07880612 Ball Pos Y: -0.2 Ball Pos Z: 0.4469317 Hand Pos X: -0.08396564 Hand Pos Y: -0.1949847 Hand Pos Z: 0.4468003 Head Pos X: -0.003231524 Head Pos Y: -0.01664983 Head Pos Z: -0.08429611 Head Rot X: 0.07769189 Head Rot Y: -0.04712176 Hand Rot Z: 0.006291177 Invisible Ball Error: 0.819 randomnum: 82
 End:  152827.089  Start:  152824.318 Theta: 1.675516 Ball Pos X: -0.04743779 Ball Pos Y: -0.2 Ball Pos Z: 0.4513402 Hand Pos X: -0.05094732 Hand Pos Y: -0.190916 Hand Pos Z: 0.4509915 Head Pos X: -0.006172179 Head Pos Y: -0.02096315 Head Pos Z: -0.08144224 Head Rot X: 0.09729653 Head Rot Y: -0.05682305 Hand Rot Z: 0.02355976 Visible Ball Error: 1.052 randomnum: 156
 End:  152831.114  Start:  152828.370 Theta: 1.762783 Ball Pos X: -0.08659416 Ball Pos Y: -0.2 Ball Pos Z: 0.4454882 Hand Pos X: -0.08463421 Hand Pos Y: -0.2019701 Hand Pos Z: 0.4465367 Head Pos X: -0.009265541 Head Pos Y: -0.02029334 Head Pos Z: -0.07761693 Head Rot X: 0.0976228 Head Rot Y: -0.06643964 Hand Rot Z: 0.01948217 Visible Ball Error: 0.302 randomnum: 126
 End:  152835.122  Start:  152832.227 Theta: 1.850049 Ball Pos X: -0.1250915 Ball Pos Y: -0.2 Ball Pos Z: 0.4362459 Hand Pos X: -0.1228006 Hand Pos Y: -0.2134059 Hand Pos Z: 0.4380997 Head Pos X: -0.01368439 Head Pos Y: -0.01961967 Head Pos Z: -0.07942706 Head Rot X: 0.09670829 Head Rot Y: -0.06848444 Hand Rot Z: 0.02033913 Visible Ball Error: 1.381 randomnum: 133
 End:  152838.924  Start:  152836.361 Theta: 1.48353 Ball Pos X: 0.03955354 Ball Pos Y: -0.2 Ball Pos Z: 0.4520994 Hand Pos X: 0.04896897 Hand Pos Y: -0.2030082 Hand Pos Z: 0.4545602 Head Pos X: -0.0007858872 Head Pos Y: -0.01426826 Head Pos Z: -0.08304346 Head Rot X: 0.05918429 Head Rot Y: -0.04896355 Hand Rot Z: 0.01138789 Invisible Ball Error: 1.063 randomnum: 2
 End:  152842.627  Start:  152840.024 Theta: 1.22173 Ball Pos X: 0.1552177 Ball Pos Y: -0.2 Ball Pos Z: 0.4264572 Hand Pos X: 0.149744 Hand Pos Y: -0.206345 Hand Pos Z: 0.4287381 Head Pos X: -0.001301169 Head Pos Y: -0.01668678 Head Pos Z: -0.08483064 Head Rot X: 0.06565477 Head Rot Y: -0.04946318 Hand Rot Z: 0.01827563 Visible Ball Error: 0.944 randomnum: 177
 End:  152846.193  Start:  152843.602 Theta: 1.064651 Ball Pos X: 0.2200193 Ball Pos Y: -0.2 Ball Pos Z: 0.3969254 Hand Pos X: 0.2174769 Hand Pos Y: -0.2043472 Hand Pos Z: 0.4002683 Head Pos X: -0.0004460812 Head Pos Y: -0.01988429 Head Pos Z: -0.08429915 Head Rot X: 0.07797957 Head Rot Y: -0.03864124 Hand Rot Z: 0.01682596 Visible Ball Error: 0.581 randomnum: 130
 End:  152849.646  Start:  152847.097 Theta: 1.37881 Ball Pos X: 0.08659411 Ball Pos Y: -0.2 Ball Pos Z: 0.4454882 Hand Pos X: 0.0843427 Hand Pos Y: -0.1911926 Hand Pos Z: 0.445854 Head Pos X: -0.005394219 Head Pos Y: -0.01914623 Head Pos Z: -0.0852195 Head Rot X: 0.0773222 Head Rot Y: -0.05373779 Hand Rot Z: 0.0263809 Invisible Ball Error: 0.971 randomnum: 11
 End:  152853.238  Start:  152850.690 Theta: 1.082104 Ball Pos X: 0.2130585 Ball Pos Y: -0.2 Ball Pos Z: 0.4007049 Hand Pos X: 0.220111 Hand Pos Y: -0.2076841 Hand Pos Z: 0.4005947 Head Pos X: -0.0004008412 Head Pos Y: -0.01950863 Head Pos Z: -0.09161383 Head Rot X: 0.07000484 Head Rot Y: -0.04565128 Hand Rot Z: 0.02163713 Visible Ball Error: 0.971 randomnum: 150
 End:  152857.025  Start:  152854.171 Theta: 1.745329 Ball Pos X: -0.07880612 Ball Pos Y: -0.2 Ball Pos Z: 0.4469317 Hand Pos X: -0.07827429 Hand Pos Y: -0.1965044 Hand Pos Z: 0.4472766 Head Pos X: -0.00667125 Head Pos Y: -0.02046883 Head Pos Z: -0.09206337 Head Rot X: 0.07783482 Head Rot Y: -0.06746452 Hand Rot Z: 0.009714003 Visible Ball Error: 0.388 randomnum: 135
 End:  152900.646  Start:  152857.986 Theta: 1.605703 Ball Pos X: -0.01583835 Ball Pos Y: -0.2 Ball Pos Z: 0.4535499 Hand Pos X: -0.01251152 Hand Pos Y: -0.1885105 Hand Pos Z: 0.458881 Head Pos X: -0.005661547 Head Pos Y: -0.01773986 Head Pos Z: -0.08984625 Head Rot X: 0.06862927 Head Rot Y: -0.05144723 Hand Rot Z: 0.013781 Visible Ball Error: 1.512 randomnum: 173
 End:  152905.337  Start:  152902.552 Theta: 1.850049 Ball Pos X: -0.1250915 Ball Pos Y: -0.2 Ball Pos Z: 0.4362459 Hand Pos X: -0.1435214 Hand Pos Y: -0.197629 Hand Pos Z: 0.434711 Head Pos X: -0.006371557 Head Pos Y: -0.01918556 Head Pos Z: -0.09541094 Head Rot X: 0.0703401 Head Rot Y: -0.0698904 Hand Rot Z: 0.01939571 Invisible Ball Error: 2.126 randomnum: 12
 End:  152909.055  Start:  152906.395 Theta: 1.675516 Ball Pos X: -0.04743779 Ball Pos Y: -0.2 Ball Pos Z: 0.4513402 Hand Pos X: -0.05621507 Hand Pos Y: -0.1989411 Hand Pos Z: 0.4548608 Head Pos X: -0.002531469 Head Pos Y: -0.02074382 Head Pos Z: -0.088144 Head Rot X: 0.08532598 Head Rot Y: -0.06251305 Hand Rot Z: 0.007212238 Visible Ball Error: 1.009 randomnum: 180
 End:  152912.745  Start:  152910.239 Theta: 1.605703 Ball Pos X: -0.01583835 Ball Pos Y: -0.2 Ball Pos Z: 0.4535499 Hand Pos X: -0.02472523 Hand Pos Y: -0.1929013 Hand Pos Z: 0.4549704 Head Pos X: 0.00447297 Head Pos Y: -0.02107598 Head Pos Z: -0.0924499 Head Rot X: 0.08053375 Head Rot Y: -0.0444275 Hand Rot Z: 0.002884822 Invisible Ball Error: 1.319 randomnum: 44
 End:  152916.073  Start:  152913.552 Theta: 1.27409 Ball Pos X: 0.1326859 Ball Pos Y: -0.2 Ball Pos Z: 0.4339963 Hand Pos X: 0.1331259 Hand Pos Y: -0.1918647 Hand Pos Z: 0.4392878 Head Pos X: 0.008381724 Head Pos Y: -0.02124867 Head Pos Z: -0.09200627 Head Rot X: 0.08090897 Head Rot Y: -0.03135923 Hand Rot Z: 0.005031268 Invisible Ball Error: 1.106 randomnum: 46
 End:  152919.247  Start:  152916.936 Theta: 1.256637 Ball Pos X: 0.14024 Ball Pos Y: -0.2 Ball Pos Z: 0.4316145 Hand Pos X: 0.1493135 Hand Pos Y: -0.1978456 Hand Pos Z: 0.4308572 Head Pos X: 0.00491476 Head Pos Y: -0.0208353 Head Pos Z: -0.09173238 Head Rot X: 0.07966782 Head Rot Y: -0.03883504 Hand Rot Z: 0.01240513 Visible Ball Error: 1.072 randomnum: 155
 End:  152922.673  Start:  152920.125 Theta: 1.48353 Ball Pos X: 0.03955354 Ball Pos Y: -0.2 Ball Pos Z: 0.4520994 Hand Pos X: 0.06621499 Hand Pos Y: -0.1974896 Hand Pos Z: 0.455563 Head Pos X: 0.00391525 Head Pos Y: -0.01937498 Head Pos Z: -0.09036398 Head Rot X: 0.07467436 Head Rot Y: -0.04492589 Hand Rot Z: 0.01246525 Invisible Ball Error: 3.051 randomnum: 69
 End:  152926.140  Start:  152923.605 Theta: 1.448623 Ball Pos X: 0.05530751 Ball Pos Y: -0.2 Ball Pos Z: 0.4504436 Hand Pos X: 0.07012616 Hand Pos Y: -0.2094808 Hand Pos Z: 0.4559443 Head Pos X: 0.005925179 Head Pos Y: -0.0212982 Head Pos Z: -0.09333706 Head Rot X: 0.07804162 Head Rot Y: -0.05049638 Hand Rot Z: 0.01185136 Invisible Ball Error: 1.716 randomnum: 5
 End:  152929.718  Start:  152927.086 Theta: 1.239184 Ball Pos X: 0.1477514 Ball Pos Y: -0.2 Ball Pos Z: 0.4291012 Hand Pos X: 0.1446851 Hand Pos Y: -0.2055295 Hand Pos Z: 0.4308209 Head Pos X: 0.01160312 Head Pos Y: -0.02154613 Head Pos Z: -0.09562194 Head Rot X: 0.0743302 Head Rot Y: -0.0364164 Hand Rot Z: -0.003189983 Visible Ball Error: 0.68 randomnum: 138
 End:  152933.909  Start:  152930.887 Theta: 2.042035 Ball Pos X: -0.2060329 Ball Pos Y: -0.2 Ball Pos Z: 0.4043622 Hand Pos X: -0.2023608 Hand Pos Y: -0.2103947 Hand Pos Z: 0.4067605 Head Pos X: 0.007044554 Head Pos Y: -0.01805836 Head Pos Z: -0.09819353 Head Rot X: 0.05422113 Head Rot Y: -0.0583642 Hand Rot Z: -0.003916908 Visible Ball Error: 1.178 randomnum: 119
 End:  152937.376  Start:  152934.827 Theta: 1.308997 Ball Pos X: 0.1174589 Ball Pos Y: -0.2 Ball Pos Z: 0.4383625 Hand Pos X: 0.1118095 Hand Pos Y: -0.196503 Hand Pos Z: 0.4441106 Head Pos X: 0.009997189 Head Pos Y: -0.02214709 Head Pos Z: -0.08662009 Head Rot X: 0.08369778 Head Rot Y: -0.03599612 Hand Rot Z: 0.008252253 Invisible Ball Error: 0.974 randomnum: 18
 End:  152941.358  Start:  152938.629 Theta: 2.059489 Ball Pos X: -0.2130585 Ball Pos Y: -0.2 Ball Pos Z: 0.4007048 Hand Pos X: -0.2214849 Hand Pos Y: -0.1840215 Hand Pos Z: 0.3974079 Head Pos X: -0.0002138019 Head Pos Y: -0.01974458 Head Pos Z: -0.09699625 Head Rot X: 0.06863431 Head Rot Y: -0.04977993 Hand Rot Z: -0.009475739 Invisible Ball Error: 2.046 randomnum: 57
 End:  152945.298  Start:  152942.194 Theta: 1.27409 Ball Pos X: 0.1326859 Ball Pos Y: -0.2 Ball Pos Z: 0.4339963 Hand Pos X: 0.1384502 Hand Pos Y: -0.200964 Hand Pos Z: 0.4382523 Head Pos X: 0.0156548 Head Pos Y: -0.02464759 Head Pos Z: -0.09578633 Head Rot X: 0.08522338 Head Rot Y: -0.02511337 Hand Rot Z: -0.003105337 Invisible Ball Error: 0.514 randomnum: 33
 End:  152948.528  Start:  152946.161 Theta: 1.099557 Ball Pos X: 0.2060328 Ball Pos Y: -0.2 Ball Pos Z: 0.4043622 Hand Pos X: 0.2293083 Hand Pos Y: -0.1947921 Hand Pos Z: 0.3960118 Head Pos X: 0.01155794 Head Pos Y: -0.02520812 Head Pos Z: -0.09560823 Head Rot X: 0.08680461 Head Rot Y: -0.02656684 Hand Rot Z: 0.003527956 Invisible Ball Error: 2.911 randomnum: 94
 End:  152957.106  Start:  152954.418 Theta: 1.780236 Ball Pos X: -0.09435582 Ball Pos Y: -0.2 Ball Pos Z: 0.4439091 Hand Pos X: -0.1016599 Hand Pos Y: -0.2121202 Hand Pos Z: 0.4443832 Head Pos X: -0.005099237 Head Pos Y: -0.0241836 Head Pos Z: -0.1074728 Head Rot X: 0.0753897 Head Rot Y: -0.0533252 Hand Rot Z: 0.01587531 Invisible Ball Error: 1.421 randomnum: 89
 End:  153000.907  Start:  152958.219 Theta: 1.64061 Ball Pos X: -0.03165732 Ball Pos Y: -0.2 Ball Pos Z: 0.4527208 Hand Pos X: -0.03212316 Hand Pos Y: -0.1973163 Hand Pos Z: 0.4574499 Head Pos X: -0.002022685 Head Pos Y: -0.02248019 Head Pos Z: -0.1018402 Head Rot X: 0.07268061 Head Rot Y: -0.05088474 Hand Rot Z: 0.01432743 Visible Ball Error: 0.502 randomnum: 194
 End:  153004.582  Start:  153001.923 Theta: 1.762783 Ball Pos X: -0.08659416 Ball Pos Y: -0.2 Ball Pos Z: 0.4454882 Hand Pos X: -0.09730296 Hand Pos Y: -0.2032608 Hand Pos Z: 0.4440458 Head Pos X: 0.0005067587 Head Pos Y: -0.02298635 Head Pos Z: -0.09227288 Head Rot X: 0.08923349 Head Rot Y: -0.04246102 Hand Rot Z: 0.006182303 Visible Ball Error: 1.28 randomnum: 139
 End:  153008.356  Start:  153005.682 Theta: 1.151917 Ball Pos X: 0.1845878 Ball Pos Y: -0.2 Ball Pos Z: 0.414591 Hand Pos X: 0.175018 Hand Pos Y: -0.2144101 Hand Pos Z: 0.4229158 Head Pos X: 0.005742789 Head Pos Y: -0.02353767 Head Pos Z: -0.1068586 Head Rot X: 0.06758577 Head Rot Y: -0.04053992 Hand Rot Z: 0.005446982 Visible Ball Error: 1.91 randomnum: 147
 End:  153012.923  Start:  153009.567 Theta: 1.972222 Ball Pos X: -0.1773241 Ball Pos Y: -0.2 Ball Pos Z: 0.4177493 Hand Pos X: -0.186963 Hand Pos Y: -0.2039988 Hand Pos Z: 0.4146279 Head Pos X: 0.005237818 Head Pos Y: -0.02397129 Head Pos Z: -0.1034697 Head Rot X: 0.0755689 Head Rot Y: -0.03705778 Hand Rot Z: -0.001382635 Invisible Ball Error: 1.22 randomnum: 25
 End:  153016.725  Start:  153014.149 Theta: 1.186824 Ball Pos X: 0.1700063 Ball Pos Y: -0.2 Ball Pos Z: 0.4207804 Hand Pos X: 0.193293 Hand Pos Y: -0.1995856 Hand Pos Z: 0.4164552 Head Pos X: 0.00450629 Head Pos Y: -0.02795178 Head Pos Z: -0.1028358 Head Rot X: 0.09000827 Head Rot Y: -0.03475238 Hand Rot Z: 0.006811391 Invisible Ball Error: 2.67 randomnum: 87
 End:  153023.923  Start:  153018.715 Theta: 2.059489 Ball Pos X: -0.2130585 Ball Pos Y: -0.2 Ball Pos Z: 0.4007048 Hand Pos X: -0.2078581 Hand Pos Y: -0.196579 Hand Pos Z: 0.4036709 Head Pos X: 0.003685594 Head Pos Y: -0.02407998 Head Pos Z: -0.1058451 Head Rot X: 0.06893935 Head Rot Y: -0.06368787 Hand Rot Z: -0.006840561 Invisible Ball Error: 0.786 randomnum: 58
 End:  153027.849  Start:  153025.064 Theta: 1.32645 Ball Pos X: 0.1097905 Ball Pos Y: -0.2 Ball Pos Z: 0.4403457 Hand Pos X: 0.1157431 Hand Pos Y: -0.2004793 Hand Pos Z: 0.4393206 Head Pos X: 0.007811964 Head Pos Y: -0.02747208 Head Pos Z: -0.1027948 Head Rot X: 0.08922245 Head Rot Y: -0.04121628 Hand Rot Z: 0.005285386 Invisible Ball Error: 0.695 randomnum: 23
 End:  153031.595  Start:  153028.629 Theta: 1.989675 Ball Pos X: -0.1845878 Ball Pos Y: -0.2 Ball Pos Z: 0.414591 Hand Pos X: -0.1859603 Hand Pos Y: -0.2116539 Hand Pos Z: 0.4170563 Head Pos X: -0.004048348 Head Pos Y: -0.02449745 Head Pos Z: -0.1076397 Head Rot X: 0.07436829 Head Rot Y: -0.06056383 Hand Rot Z: 0.00338046 Visible Ball Error: 1.086 randomnum: 137
 End:  153035.647  Start:  153032.695 Theta: 2.024582 Ball Pos X: -0.1989443 Ball Pos Y: -0.2 Ball Pos Z: 0.4078964 Hand Pos X: -0.2032982 Hand Pos Y: -0.1927746 Hand Pos Z: 0.4063054 Head Pos X: -0.004112661 Head Pos Y: -0.02194791 Head Pos Z: -0.09844792 Head Rot X: 0.0705552 Head Rot Y: -0.1039316 Hand Rot Z: 0.009485253 Visible Ball Error: 0.954 randomnum: 176
 End:  153039.336  Start:  153036.679 Theta: 1.413717 Ball Pos X: 0.07099403 Ball Pos Y: -0.2 Ball Pos Z: 0.448239 Hand Pos X: 0.08149472 Hand Pos Y: -0.2013406 Hand Pos Z: 0.4482066 Head Pos X: 0.00759685 Head Pos Y: -0.02782556 Head Pos Z: -0.09531957 Head Rot X: 0.09781678 Head Rot Y: -0.03796878 Hand Rot Z: 0.0007267957 Invisible Ball Error: 1.196 randomnum: 45
 End:  153043.527  Start:  153040.674 Theta: 2.007129 Ball Pos X: -0.1917953 Ball Pos Y: -0.2 Ball Pos Z: 0.4113063 Hand Pos X: -0.2180225 Hand Pos Y: -0.2065634 Hand Pos Z: 0.3986265 Head Pos X: -0.006425261 Head Pos Y: -0.02429247 Head Pos Z: -0.1051866 Head Rot X: 0.075391 Head Rot Y: -0.05938052 Hand Rot Z: 0.00167192 Invisible Ball Error: 3.42 randomnum: 73
 End:  153047.482  Start:  153044.809 Theta: 1.692969 Ball Pos X: -0.05530754 Ball Pos Y: -0.2 Ball Pos Z: 0.4504436 Hand Pos X: -0.05121361 Hand Pos Y: -0.2021626 Hand Pos Z: 0.4551514 Head Pos X: -0.001352072 Head Pos Y: -0.02106243 Head Pos Z: -0.08832335 Head Rot X: 0.07738086 Head Rot Y: -0.05895837 Hand Rot Z: 0.008576605 Visible Ball Error: 0.532 randomnum: 104
 End:  153051.381  Start:  153048.651 Theta: 1.396263 Ball Pos X: 0.07880608 Ball Pos Y: -0.2 Ball Pos Z: 0.4469317 Hand Pos X: 0.08207232 Hand Pos Y: -0.2102463 Hand Pos Z: 0.4468202 Head Pos X: 0.00741768 Head Pos Y: -0.02427655 Head Pos Z: -0.09565574 Head Rot X: 0.08315147 Head Rot Y: -0.03019818 Hand Rot Z: -0.003288509 Visible Ball Error: 1.115 randomnum: 186
 End:  153054.986  Start:  153052.466 Theta: 1.64061 Ball Pos X: -0.03165732 Ball Pos Y: -0.2 Ball Pos Z: 0.4527208 Hand Pos X: -0.04444686 Hand Pos Y: -0.2060289 Hand Pos Z: 0.4525116 Head Pos X: 0.0008422732 Head Pos Y: -0.02250853 Head Pos Z: -0.1019785 Head Rot X: 0.06663696 Head Rot Y: -0.05258349 Hand Rot Z: 0.008261897 Invisible Ball Error: 1.585 randomnum: 68
 End:  153058.564  Start:  153055.976 Theta: 1.500983 Ball Pos X: 0.03165729 Ball Pos Y: -0.2 Ball Pos Z: 0.4527208 Hand Pos X: 0.03883219 Hand Pos Y: -0.2096076 Hand Pos Z: 0.4539346 Head Pos X: -0.001609445 Head Pos Y: -0.02478111 Head Pos Z: -0.09416008 Head Rot X: 0.0881055 Head Rot Y: -0.04760012 Hand Rot Z: 0.01755161 Visible Ball Error: 1.229 randomnum: 136
 End:  153109.787  Start:  153059.484 Theta: 2.076942 Ball Pos X: -0.2200194 Ball Pos Y: -0.2 Ball Pos Z: 0.3969254 Hand Pos X: -0.2253914 Hand Pos Y: -0.206334 Hand Pos Z: 0.3945937 Head Pos X: -0.01156885 Head Pos Y: -0.01554725 Head Pos Z: -0.09328413 Head Rot X: 0.05483256 Head Rot Y: -0.127105 Hand Rot Z: -0.004259821 Visible Ball Error: 0.925 randomnum: 154
 End:  153113.756  Start:  153111.068 Theta: 1.308997 Ball Pos X: 0.1174589 Ball Pos Y: -0.2 Ball Pos Z: 0.4383625 Hand Pos X: 0.119259 Hand Pos Y: -0.1919818 Hand Pos Z: 0.4402075 Head Pos X: 0.004420817 Head Pos Y: -0.02104715 Head Pos Z: -0.1040267 Head Rot X: 0.06407759 Head Rot Y: -0.03437687 Hand Rot Z: 0.001479303 Visible Ball Error: 0.966 randomnum: 199
 End:  153117.724  Start:  153114.815 Theta: 1.989675 Ball Pos X: -0.1845878 Ball Pos Y: -0.2 Ball Pos Z: 0.414591 Hand Pos X: -0.1976643 Hand Pos Y: -0.1814025 Hand Pos Z: 0.4085995 Head Pos X: -0.01421279 Head Pos Y: -0.02134362 Head Pos Z: -0.1001996 Head Rot X: 0.07448759 Head Rot Y: -0.0691231 Hand Rot Z: 0.005527515 Invisible Ball Error: 2.607 randomnum: 4
 End:  153121.582  Start:  153118.881 Theta: 1.396263 Ball Pos X: 0.07880608 Ball Pos Y: -0.2 Ball Pos Z: 0.4469317 Hand Pos X: 0.0851154 Hand Pos Y: -0.191322 Hand Pos Z: 0.4485248 Head Pos X: 0.003286122 Head Pos Y: -0.02523401 Head Pos Z: -0.1047088 Head Rot X: 0.08200471 Head Rot Y: -0.03189152 Hand Rot Z: -0.0003497638 Invisible Ball Error: 1.25 randomnum: 43
 End:  153125.103  Start:  153122.430 Theta: 1.151917 Ball Pos X: 0.1845878 Ball Pos Y: -0.2 Ball Pos Z: 0.414591 Hand Pos X: 0.1902648 Hand Pos Y: -0.1920294 Hand Pos Z: 0.4146004 Head Pos X: 0.007287979 Head Pos Y: -0.0244197 Head Pos Z: -0.1081986 Head Rot X: 0.07311952 Head Rot Y: -0.02553606 Hand Rot Z: -0.002628364 Visible Ball Error: 1.126 randomnum: 111
 End:  153128.654  Start:  153125.926 Theta: 1.710423 Ball Pos X: -0.06316046 Ball Pos Y: -0.2 Ball Pos Z: 0.4494097 Hand Pos X: -0.07985034 Hand Pos Y: -0.2115729 Hand Pos Z: 0.4485568 Head Pos X: -0.007067143 Head Pos Y: -0.02286728 Head Pos Z: -0.1062894 Head Rot X: 0.0717594 Head Rot Y: -0.05543736 Hand Rot Z: 0.007329103 Invisible Ball Error: 2.215 randomnum: 27
 End:  153132.218  Start:  153129.532 Theta: 1.396263 Ball Pos X: 0.07880608 Ball Pos Y: -0.2 Ball Pos Z: 0.4469317 Hand Pos X: 0.09744015 Hand Pos Y: -0.2037567 Hand Pos Z: 0.4448011 Head Pos X: 0.0006250143 Head Pos Y: -0.02698761 Head Pos Z: -0.1076754 Head Rot X: 0.08588841 Head Rot Y: -0.03726153 Hand Rot Z: 0.00845995 Invisible Ball Error: 2.178 randomnum: 41
 End:  153135.839  Start:  153133.068 Theta: 1.850049 Ball Pos X: -0.1250915 Ball Pos Y: -0.2 Ball Pos Z: 0.4362459 Hand Pos X: -0.1197428 Hand Pos Y: -0.2050736 Hand Pos Z: 0.4379374 Head Pos X: -0.01190978 Head Pos Y: -0.02822497 Head Pos Z: -0.1008933 Head Rot X: 0.09950802 Head Rot Y: -0.06992158 Hand Rot Z: 0.006596594 Visible Ball Error: 0.833 randomnum: 187
 End:  153139.293  Start:  153136.618 Theta: 1.308997 Ball Pos X: 0.1174589 Ball Pos Y: -0.2 Ball Pos Z: 0.4383625 Hand Pos X: 0.1151897 Hand Pos Y: -0.2120958 Hand Pos Z: 0.4423885 Head Pos X: -0.006881951 Head Pos Y: -0.0239594 Head Pos Z: -0.1072622 Head Rot X: 0.06805927 Head Rot Y: -0.05387649 Hand Rot Z: 0.02306633 Visible Ball Error: 1.167 randomnum: 185
 End:  153142.996  Start:  153140.127 Theta: 1.989675 Ball Pos X: -0.1845878 Ball Pos Y: -0.2 Ball Pos Z: 0.414591 Hand Pos X: -0.1935301 Hand Pos Y: -0.1935194 Hand Pos Z: 0.4152302 Head Pos X: -0.0157516 Head Pos Y: -0.02494027 Head Pos Z: -0.09773839 Head Rot X: 0.09205842 Head Rot Y: -0.05970207 Hand Rot Z: -0.005956998 Invisible Ball Error: 1.266 randomnum: 60
 End:  153146.894  Start:  153144.041 Theta: 1.972222 Ball Pos X: -0.1773241 Ball Pos Y: -0.2 Ball Pos Z: 0.4177493 Hand Pos X: -0.191375 Hand Pos Y: -0.2070931 Hand Pos Z: 0.4134112 Head Pos X: -0.0172562 Head Pos Y: -0.02403837 Head Pos Z: -0.09854025 Head Rot X: 0.08627392 Head Rot Y: -0.08038661 Hand Rot Z: 0.003089428 Invisible Ball Error: 1.806 randomnum: 75
 End:  153150.765  Start:  153148.064 Theta: 1.675516 Ball Pos X: -0.04743779 Ball Pos Y: -0.2 Ball Pos Z: 0.4513402 Hand Pos X: -0.05251766 Hand Pos Y: -0.2176629 Hand Pos Z: 0.4545667 Head Pos X: -0.003515601 Head Pos Y: -0.02226005 Head Pos Z: -0.09984094 Head Rot X: 0.07243212 Head Rot Y: -0.04747665 Hand Rot Z: -0.01376282 Invisible Ball Error: 1.741 randomnum: 19
 End:  153154.288  Start:  153151.726 Theta: 1.047198 Ball Pos X: 0.2269131 Ball Pos Y: -0.2 Ball Pos Z: 0.3930251 Hand Pos X: 0.2480271 Hand Pos Y: -0.2236301 Hand Pos Z: 0.385363 Head Pos X: 0.002754928 Head Pos Y: -0.02817796 Head Pos Z: -0.104698 Head Rot X: 0.09028088 Head Rot Y: -0.02109814 Hand Rot Z: -0.008750671 Invisible Ball Error: 3.355 randomnum: 37
 End:  153157.476  Start:  153155.026 Theta: 1.099557 Ball Pos X: 0.2060328 Ball Pos Y: -0.2 Ball Pos Z: 0.4043622 Hand Pos X: 0.2058198 Hand Pos Y: -0.1903582 Hand Pos Z: 0.4063705 Head Pos X: 0.001959802 Head Pos Y: -0.0283244 Head Pos Z: -0.1062522 Head Rot X: 0.08955465 Head Rot Y: -0.01738325 Hand Rot Z: -0.008102242 Invisible Ball Error: 1.111 randomnum: 13
 End:  153207.056  Start:  153158.465 Theta: 1.082104 Ball Pos X: 0.2130585 Ball Pos Y: -0.2 Ball Pos Z: 0.4007049 Hand Pos X: 0.2296379 Hand Pos Y: -0.201471 Hand Pos Z: 0.3992223 Head Pos X: 0.0008224845 Head Pos Y: -0.0294458 Head Pos Z: -0.1068328 Head Rot X: 0.09218834 Head Rot Y: -0.02102392 Hand Rot Z: 0.004259137 Invisible Ball Error: 1.754 randomnum: 66
 End:  153211.372  Start:  153208.226 Theta: 1.43117 Ball Pos X: 0.06316042 Ball Pos Y: -0.2 Ball Pos Z: 0.4494097 Hand Pos X: 0.05956159 Hand Pos Y: -0.1930557 Hand Pos Z: 0.4555236 Head Pos X: -0.002868175 Head Pos Y: -0.02858865 Head Pos Z: -0.1054287 Head Rot X: 0.09249393 Head Rot Y: -0.0318136 Hand Rot Z: 0.009531802 Visible Ball Error: 1.111 randomnum: 184
 End:  153215.159  Start:  153212.430 Theta: 1.204277 Ball Pos X: 0.1626368 Ball Pos Y: -0.2 Ball Pos Z: 0.4236834 Hand Pos X: 0.1624708 Hand Pos Y: -0.2058931 Hand Pos Z: 0.428116 Head Pos X: 0.001642585 Head Pos Y: -0.03118867 Head Pos Z: -0.09955889 Head Rot X: 0.10884 Head Rot Y: -0.02420989 Hand Rot Z: -0.0007940187 Visible Ball Error: 0.471 randomnum: 101
 End:  153221.968  Start:  153219.016 Theta: 1.972222 Ball Pos X: -0.1773241 Ball Pos Y: -0.2 Ball Pos Z: 0.4177493 Hand Pos X: -0.1864998 Hand Pos Y: -0.1895596 Hand Pos Z: 0.4154783 Head Pos X: -0.01378441 Head Pos Y: -0.0270393 Head Pos Z: -0.1027429 Head Rot X: 0.08888315 Head Rot Y: -0.04988454 Hand Rot Z: -0.0001438638 Invisible Ball Error: 1.602 randomnum: 51
 End:  153226.201  Start:  153223.277 Theta: 1.53589 Ball Pos X: 0.01583831 Ball Pos Y: -0.2 Ball Pos Z: 0.4535499 Hand Pos X: -0.003674507 Hand Pos Y: -0.1934612 Hand Pos Z: 0.4551467 Head Pos X: -0.005107223 Head Pos Y: -0.0274397 Head Pos Z: -0.09900045 Head Rot X: 0.09154394 Head Rot Y: -0.04461418 Hand Rot Z: 0.002655125 Invisible Ball Error: 2.383 randomnum: 70
 End:  153229.696  Start:  153227.162 Theta: 1.762783 Ball Pos X: -0.08659416 Ball Pos Y: -0.2 Ball Pos Z: 0.4454882 Hand Pos X: -0.08604217 Hand Pos Y: -0.1997999 Hand Pos Z: 0.4502223 Head Pos X: 0.001640558 Head Pos Y: -0.02535141 Head Pos Z: -0.09515685 Head Rot X: 0.0890594 Head Rot Y: -0.03455264 Hand Rot Z: -0.0220105 Visible Ball Error: 0.285 randomnum: 145
 End:  153233.455  Start:  153230.726 Theta: 1.919862 Ball Pos X: -0.1552178 Ball Pos Y: -0.2 Ball Pos Z: 0.4264572 Hand Pos X: -0.1617057 Hand Pos Y: -0.2046769 Hand Pos Z: 0.4284828 Head Pos X: -0.001780331 Head Pos Y: -0.02328393 Head Pos Z: -0.08962256 Head Rot X: 0.08543561 Head Rot Y: -0.03295356 Hand Rot Z: -0.01859334 Invisible Ball Error: 0.686 randomnum: 99
 End:  153238.384  Start:  153234.221 Theta: 1.047198 Ball Pos X: 0.2269131 Ball Pos Y: -0.2 Ball Pos Z: 0.3930251 Hand Pos X: 0.28034 Hand Pos Y: -0.1878636 Hand Pos Z: 0.3587759 Head Pos X: 0.004668892 Head Pos Y: -0.02881461 Head Pos Z: -0.09483576 Head Rot X: 0.09580443 Head Rot Y: -0.004294441 Hand Rot Z: -0.006931476 Invisible Ball Error: 7.485 randomnum: 55
 End:  153242.756  Start:  153240.055 Theta: 1.58825 Ball Pos X: -0.007920391 Ball Pos Y: -0.2 Ball Pos Z: 0.4537572 Hand Pos X: -0.01028992 Hand Pos Y: -0.2073514 Hand Pos Z: 0.4602315 Head Pos X: -0.009614289 Head Pos Y: -0.02714576 Head Pos Z: -0.09773481 Head Rot X: 0.0902802 Head Rot Y: -0.03296358 Hand Rot Z: 0.0128531 Invisible Ball Error: 0.531 randomnum: 3
 End:  153246.084  Start:  153243.550 Theta: 1.239184 Ball Pos X: 0.1477514 Ball Pos Y: -0.2 Ball Pos Z: 0.4291012 Hand Pos X: 0.1651729 Hand Pos Y: -0.1832526 Hand Pos Z: 0.4225806 Head Pos X: -0.002001406 Head Pos Y: -0.02886319 Head Pos Z: -0.09816909 Head Rot X: 0.09756662 Head Rot Y: -0.02246621 Hand Rot Z: 0.0001346027 Invisible Ball Error: 2.808 randomnum: 28
 End:  153249.454  Start:  153246.836 Theta: 1.361357 Ball Pos X: 0.09435578 Ball Pos Y: -0.2 Ball Pos Z: 0.4439091 Hand Pos X: 0.09984164 Hand Pos Y: -0.1960005 Hand Pos Z: 0.4480112 Head Pos X: -0.004851342 Head Pos Y: -0.02915922 Head Pos Z: -0.09805161 Head Rot X: 0.09736155 Head Rot Y: -0.02769817 Hand Rot Z: 0.005779419 Visible Ball Error: 0.838 randomnum: 168
 End:  153252.559  Start:  153250.122 Theta: 1.58825 Ball Pos X: -0.007920391 Ball Pos Y: -0.2 Ball Pos Z: 0.4537572 Hand Pos X: -0.002130792 Hand Pos Y: -0.196758 Hand Pos Z: 0.4560855 Head Pos X: -0.001789331 Head Pos Y: -0.02166992 Head Pos Z: -0.104714 Head Rot X: 0.05624896 Head Rot Y: -0.03638499 Hand Rot Z: -0.008521203 Invisible Ball Error: 0.807 randomnum: 90
 End:  153255.998  Start:  153253.410 Theta: 1.413717 Ball Pos X: 0.07099403 Ball Pos Y: -0.2 Ball Pos Z: 0.448239 Hand Pos X: 0.06839079 Hand Pos Y: -0.1901543 Hand Pos Z: 0.449562 Head Pos X: -0.005854248 Head Pos Y: -0.02464999 Head Pos Z: -0.09721267 Head Rot X: 0.07628386 Head Rot Y: -0.04099644 Hand Rot Z: 0.01137378 Invisible Ball Error: 1.136 randomnum: 95
 End:  153259.270  Start:  153256.779 Theta: 1.291544 Ball Pos X: 0.1250914 Ball Pos Y: -0.2 Ball Pos Z: 0.4362459 Hand Pos X: 0.131008 Hand Pos Y: -0.183552 Hand Pos Z: 0.4342213 Head Pos X: -0.002427996 Head Pos Y: -0.02698854 Head Pos Z: -0.09923017 Head Rot X: 0.08307108 Head Rot Y: -0.0329403 Hand Rot Z: 0.004165143 Invisible Ball Error: 1.895 randomnum: 63
 End:  153302.389  Start:  153300.036 Theta: 1.37881 Ball Pos X: 0.08659411 Ball Pos Y: -0.2 Ball Pos Z: 0.4454882 Hand Pos X: 0.08672355 Hand Pos Y: -0.2075753 Hand Pos Z: 0.446717 Head Pos X: -0.01046985 Head Pos Y: -0.02338041 Head Pos Z: -0.1044449 Head Rot X: 0.06437952 Head Rot Y: -0.04467877 Hand Rot Z: 0.02118432 Invisible Ball Error: 0.737 randomnum: 52
 End:  153305.828  Start:  153303.197 Theta: 1.64061 Ball Pos X: -0.03165732 Ball Pos Y: -0.2 Ball Pos Z: 0.4527208 Hand Pos X: -0.04385792 Hand Pos Y: -0.2037396 Hand Pos Z: 0.4562637 Head Pos X: -0.01228869 Head Pos Y: -0.02205938 Head Pos Z: -0.09563178 Head Rot X: 0.06985225 Head Rot Y: -0.0506554 Hand Rot Z: 0.01336433 Visible Ball Error: 1.375 randomnum: 174
 End:  153319.209  Start:  153316.160 Theta: 2.024582 Ball Pos X: -0.1989443 Ball Pos Y: -0.2 Ball Pos Z: 0.4078964 Hand Pos X: -0.2135478 Hand Pos Y: -0.1918001 Hand Pos Z: 0.4010423 Head Pos X: -0.01415431 Head Pos Y: -0.02363254 Head Pos Z: -0.09686482 Head Rot X: 0.07891916 Head Rot Y: -0.05256515 Hand Rot Z: -0.007741576 Visible Ball Error: 2.072 randomnum: 178
 End:  153322.941  Start:  153320.364 Theta: 1.570796 Ball Pos X: -1.983738E-08 Ball Pos Y: -0.2 Ball Pos Z: 0.4538263 Hand Pos X: 0.004881889 Hand Pos Y: -0.2085285 Hand Pos Z: 0.4570128 Head Pos X: -0.005118012 Head Pos Y: -0.02742353 Head Pos Z: -0.1039452 Head Rot X: 0.07750455 Head Rot Y: -0.03831198 Hand Rot Z: 0.005183004 Invisible Ball Error: 0.929 randomnum: 65
 End:  153326.561  Start:  153323.887 Theta: 1.623156 Ball Pos X: -0.02375148 Ball Pos Y: -0.2 Ball Pos Z: 0.4532043 Hand Pos X: -0.03152607 Hand Pos Y: -0.2173449 Hand Pos Z: 0.455296 Head Pos X: -0.008089423 Head Pos Y: -0.02860492 Head Pos Z: -0.100235 Head Rot X: 0.09106161 Head Rot Y: -0.04074738 Hand Rot Z: 0.005486911 Invisible Ball Error: 1.895 randomnum: 29
 End:  153329.832  Start:  153327.465 Theta: 1.553343 Ball Pos X: 0.007920351 Ball Pos Y: -0.2 Ball Pos Z: 0.4537572 Hand Pos X: -0.001321338 Hand Pos Y: -0.2151406 Hand Pos Z: 0.4590984 Head Pos X: -0.00780642 Head Pos Y: -0.02779031 Head Pos Z: -0.1010865 Head Rot X: 0.08644145 Head Rot Y: -0.04503217 Hand Rot Z: 0.004730254 Invisible Ball Error: 1.697 randomnum: 26
 End:  153333.982  Start:  153331.197 Theta: 2.007129 Ball Pos X: -0.1917953 Ball Pos Y: -0.2 Ball Pos Z: 0.4113063 Hand Pos X: -0.2165451 Hand Pos Y: -0.1985746 Hand Pos Z: 0.4021322 Head Pos X: -0.01098752 Head Pos Y: -0.02932394 Head Pos Z: -0.08980763 Head Rot X: 0.1053988 Head Rot Y: -0.04464074 Hand Rot Z: 0.004884511 Invisible Ball Error: 3.038 randomnum: 81
 End:  153337.588  Start:  153335.054 Theta: 1.692969 Ball Pos X: -0.05530754 Ball Pos Y: -0.2 Ball Pos Z: 0.4504436 Hand Pos X: -0.0680279 Hand Pos Y: -0.2234066 Hand Pos Z: 0.4480993 Head Pos X: -0.00997579 Head Pos Y: -0.02712324 Head Pos Z: -0.09953725 Head Rot X: 0.08423677 Head Rot Y: -0.04675495 Hand Rot Z: 0.01174242 Invisible Ball Error: 2.868 randomnum: 80
 End:  153341.166  Start:  153338.647 Theta: 1.256637 Ball Pos X: 0.14024 Ball Pos Y: -0.2 Ball Pos Z: 0.4316145 Hand Pos X: 0.1325972 Hand Pos Y: -0.2017711 Hand Pos Z: 0.436279 Head Pos X: -0.001736283 Head Pos Y: -0.02475104 Head Pos Z: -0.1043596 Head Rot X: 0.06615624 Head Rot Y: -0.02580017 Hand Rot Z: 0.01199325 Visible Ball Error: 1.005 randomnum: 142
 End:  153344.619  Start:  153342.017 Theta: 1.117011 Ball Pos X: 0.1989444 Ball Pos Y: -0.2 Ball Pos Z: 0.4078964 Hand Pos X: 0.1888568 Hand Pos Y: -0.2058491 Hand Pos Z: 0.4162928 Head Pos X: 0.003982127 Head Pos Y: -0.03179985 Head Pos Z: -0.09516478 Head Rot X: 0.1054739 Head Rot Y: -0.01305251 Hand Rot Z: -0.004946165 Visible Ball Error: 1.53 randomnum: 191
 End:  153347.836  Start:  153345.247 Theta: 1.919862 Ball Pos X: -0.1552178 Ball Pos Y: -0.2 Ball Pos Z: 0.4264572 Hand Pos X: -0.1605951 Hand Pos Y: -0.1933198 Hand Pos Z: 0.4252583 Head Pos X: -0.01316977 Head Pos Y: -0.02720387 Head Pos Z: -0.09265935 Head Rot X: 0.09020229 Head Rot Y: -0.03602548 Hand Rot Z: 0.007936034 Invisible Ball Error: 0.976 randomnum: 78
 End:  153351.415  Start:  153348.824 Theta: 1.919862 Ball Pos X: -0.1552178 Ball Pos Y: -0.2 Ball Pos Z: 0.4264572 Hand Pos X: -0.1542365 Hand Pos Y: -0.1863062 Hand Pos Z: 0.428936 Head Pos X: -0.009034335 Head Pos Y: -0.02401477 Head Pos Z: -0.09620678 Head Rot X: 0.07524268 Head Rot Y: -0.03038025 Hand Rot Z: -0.0006762072 Invisible Ball Error: 1.565 randomnum: 91
 End:  153354.979  Start:  153352.418 Theta: 1.169371 Ball Pos X: 0.177324 Ball Pos Y: -0.2 Ball Pos Z: 0.4177493 Hand Pos X: 0.1821228 Hand Pos Y: -0.1958745 Hand Pos Z: 0.4162064 Head Pos X: 0.0003169179 Head Pos Y: -0.02816999 Head Pos Z: -0.1006905 Head Rot X: 0.08613137 Head Rot Y: -0.0136429 Hand Rot Z: 0.001431478 Visible Ball Error: 0.74 randomnum: 102
 End:  153358.781  Start:  153356.190 Theta: 1.099557 Ball Pos X: 0.2060328 Ball Pos Y: -0.2 Ball Pos Z: 0.4043622 Hand Pos X: 0.2047013 Hand Pos Y: -0.2012323 Hand Pos Z: 0.4089189 Head Pos X: 0.0003347993 Head Pos Y: -0.02980369 Head Pos Z: -0.1009666 Head Rot X: 0.09114238 Head Rot Y: -0.01355501 Hand Rot Z: 0.005470457 Visible Ball Error: 0.374 randomnum: 197
 End:  153410.128  Start:  153359.477 Theta: 1.117011 Ball Pos X: 0.1989444 Ball Pos Y: -0.2 Ball Pos Z: 0.4078964 Hand Pos X: 0.1912773 Hand Pos Y: -0.1980503 Hand Pos Z: 0.4164261 Head Pos X: -0.005596937 Head Pos Y: -0.02919225 Head Pos Z: -0.115463 Head Rot X: 0.0728165 Head Rot Y: 0.005208452 Hand Rot Z: 0.002119551 Visible Ball Error: 1.285 randomnum: 113
 End:  153413.734  Start:  153410.963 Theta: 1.117011 Ball Pos X: 0.1989444 Ball Pos Y: -0.2 Ball Pos Z: 0.4078964 Hand Pos X: 0.2030857 Hand Pos Y: -0.2007308 Hand Pos Z: 0.4078779 Head Pos X: 0.001153708 Head Pos Y: -0.0329881 Head Pos Z: -0.1070018 Head Rot X: 0.09293117 Head Rot Y: -0.004755246 Hand Rot Z: 0.003331528 Visible Ball Error: 0.429 randomnum: 116
 End:  153417.815  Start:  153414.472 Theta: 1.047198 Ball Pos X: 0.2269131 Ball Pos Y: -0.2 Ball Pos Z: 0.3930251 Hand Pos X: 0.2239794 Hand Pos Y: -0.1982566 Hand Pos Z: 0.3950926 Head Pos X: 0.002183259 Head Pos Y: -0.03263775 Head Pos Z: -0.1028433 Head Rot X: 0.09573754 Head Rot Y: -0.004540609 Hand Rot Z: 0.0004240439 Visible Ball Error: 0.459 randomnum: 169
 End:  153421.322  Start:  153418.565 Theta: 1.762783 Ball Pos X: -0.08659416 Ball Pos Y: -0.2 Ball Pos Z: 0.4454882 Hand Pos X: -0.0950257 Hand Pos Y: -0.1900907 Hand Pos Z: 0.4515748 Head Pos X: -0.009420276 Head Pos Y: -0.02824511 Head Pos Z: -0.09756982 Head Rot X: 0.0890616 Head Rot Y: -0.03544573 Hand Rot Z: 0.001348225 Invisible Ball Error: 1.614 randomnum: 10
 End:  153424.818  Start:  153422.256 Theta: 1.239184 Ball Pos X: 0.1477514 Ball Pos Y: -0.2 Ball Pos Z: 0.4291012 Hand Pos X: 0.1431572 Hand Pos Y: -0.1919269 Hand Pos Z: 0.435863 Head Pos X: -0.002018153 Head Pos Y: -0.03178898 Head Pos Z: -0.1016114 Head Rot X: 0.09428279 Head Rot Y: -0.02262202 Hand Rot Z: 0.005906634 Visible Ball Error: 1.316 randomnum: 166
 End:  153428.744  Start:  153425.500 Theta: 1.727876 Ball Pos X: -0.07099406 Ball Pos Y: -0.2 Ball Pos Z: 0.448239 Hand Pos X: -0.06871819 Hand Pos Y: -0.1972475 Hand Pos Z: 0.4528946 Head Pos X: 0.004895567 Head Pos Y: -0.03093806 Head Pos Z: -0.0976972 Head Rot X: 0.09594274 Head Rot Y: -0.02993652 Hand Rot Z: -0.007183255 Invisible Ball Error: 0.594 randomnum: 67
 End:  153432.531  Start:  153429.761 Theta: 1.832596 Ball Pos X: -0.1174589 Ball Pos Y: -0.2 Ball Pos Z: 0.4383625 Hand Pos X: -0.1202394 Hand Pos Y: -0.1977309 Hand Pos Z: 0.4377765 Head Pos X: -0.00528407 Head Pos Y: -0.02996151 Head Pos Z: -0.1003734 Head Rot X: 0.08845155 Head Rot Y: -0.03564323 Hand Rot Z: -0.005788588 Visible Ball Error: 0.412 randomnum: 179
 End:  153435.609  Start:  153433.366 Theta: 1.151917 Ball Pos X: 0.1845878 Ball Pos Y: -0.2 Ball Pos Z: 0.414591 Hand Pos X: 0.2076227 Hand Pos Y: -0.1802194 Hand Pos Z: 0.4038827 Head Pos X: 0.00854081 Head Pos Y: -0.03001665 Head Pos Z: -0.1080825 Head Rot X: 0.07606949 Head Rot Y: 0.002325901 Hand Rot Z: -0.01294263 Invisible Ball Error: 3.649 randomnum: 100
 End:  153439.034  Start:  153436.543 Theta: 1.291544 Ball Pos X: 0.1250914 Ball Pos Y: -0.2 Ball Pos Z: 0.4362459 Hand Pos X: 0.1318521 Hand Pos Y: -0.2041114 Hand Pos Z: 0.4423707 Head Pos X: -0.0003771782 Head Pos Y: -0.02933574 Head Pos Z: -0.1070838 Head Rot X: 0.07718962 Head Rot Y: -0.0205106 Hand Rot Z: 0.00353097 Visible Ball Error: 0.551 randomnum: 190
 End:  153442.278  Start:  153439.815 Theta: 1.832596 Ball Pos X: -0.1174589 Ball Pos Y: -0.2 Ball Pos Z: 0.4383625 Hand Pos X: -0.1107832 Hand Pos Y: -0.2155509 Hand Pos Z: 0.4406932 Head Pos X: -0.01112843 Head Pos Y: -0.02438144 Head Pos Z: -0.1050417 Head Rot X: 0.05956041 Head Rot Y: -0.04750511 Hand Rot Z: 0.009830637 Invisible Ball Error: 1.788 randomnum: 85
 End:  153445.759  Start:  153443.266 Theta: 1.762783 Ball Pos X: -0.08659416 Ball Pos Y: -0.2 Ball Pos Z: 0.4454882 Hand Pos X: -0.08789193 Hand Pos Y: -0.2007105 Hand Pos Z: 0.4456208 Head Pos X: -0.01117081 Head Pos Y: -0.02509777 Head Pos Z: -0.1017661 Head Rot X: 0.06202762 Head Rot Y: -0.05790887 Hand Rot Z: 0.009130594 Invisible Ball Error: 0.156 randomnum: 64
 End:  153449.072  Start:  153446.705 Theta: 1.605703 Ball Pos X: -0.01583835 Ball Pos Y: -0.2 Ball Pos Z: 0.4535499 Hand Pos X: -0.01201561 Hand Pos Y: -0.2159725 Hand Pos Z: 0.4621674 Head Pos X: -0.004632234 Head Pos Y: -0.02370703 Head Pos Z: -0.1007652 Head Rot X: 0.05743074 Head Rot Y: -0.04408212 Hand Rot Z: 0.001209536 Visible Ball Error: 1.34 randomnum: 198
 End:  153452.372  Start:  153450.033 Theta: 1.186824 Ball Pos X: 0.1700063 Ball Pos Y: -0.2 Ball Pos Z: 0.4207804 Hand Pos X: 0.1839935 Hand Pos Y: -0.2076229 Hand Pos Z: 0.4208505 Head Pos X: -0.002001643 Head Pos Y: -0.02500457 Head Pos Z: -0.1043772 Head Rot X: 0.06167803 Head Rot Y: -0.02074885 Hand Rot Z: 0.02161238 Invisible Ball Error: 1.571 randomnum: 92
 End:  153455.715  Start:  153453.334 Theta: 1.308997 Ball Pos X: 0.1174589 Ball Pos Y: -0.2 Ball Pos Z: 0.4383625 Hand Pos X: 0.1227816 Hand Pos Y: -0.1974152 Hand Pos Z: 0.4380391 Head Pos X: -0.002159537 Head Pos Y: -0.02747577 Head Pos Z: -0.1036607 Head Rot X: 0.07407399 Head Rot Y: -0.0149985 Hand Rot Z: 0.01008542 Invisible Ball Error: 0.684 randomnum: 96
 End:  153459.321  Start:  153456.605 Theta: 1.570796 Ball Pos X: -1.983738E-08 Ball Pos Y: -0.2 Ball Pos Z: 0.4538263 Hand Pos X: -0.005268484 Hand Pos Y: -0.1966298 Hand Pos Z: 0.4579688 Head Pos X: -0.007428645 Head Pos Y: -0.02490336 Head Pos Z: -0.1018016 Head Rot X: 0.06273403 Head Rot Y: -0.0413014 Hand Rot Z: 0.004868114 Visible Ball Error: 0.816 randomnum: 103
 End:  153503.164  Start:  153500.491 Theta: 2.007129 Ball Pos X: -0.1917953 Ball Pos Y: -0.2 Ball Pos Z: 0.4113063 Hand Pos X: -0.186751 Hand Pos Y: -0.1952258 Hand Pos Z: 0.4143795 Head Pos X: -0.01918441 Head Pos Y: -0.02287957 Head Pos Z: -0.103398 Head Rot X: 0.05573495 Head Rot Y: -0.06611435 Hand Rot Z: 0.01307954 Invisible Ball Error: 0.866 randomnum: 20
